# Supplementary material for: High-throughput micro-scale bandgap mapping for perovskite-inspired materials with complex composition space
Source: Nat Commun. 2025 Aug 12;16:7477. doi: 10.1038/s41467-025-62774-y (PMC12343849; doi:10.1038/s41467-025-62774-y)
Supplement: Supplementary file 3 — Source Data [file 41467_2025_62774_MOESM3_ESM.zip]

Archive with 50 entries (49 files):
- Source Data Files/
- __MACOSX/._Source Data Files
- Source Data Files/SourceData_SI_Fig9.xlsx
- __MACOSX/Source Data Files/._SourceData_SI_Fig9.xlsx
- Source Data Files/SourceData_SI_Fig5.xlsx
- __MACOSX/Source Data Files/._SourceData_SI_Fig5.xlsx
- Source Data Files/SourceData_Fig3.xlsx
- __MACOSX/Source Data Files/._SourceData_Fig3.xlsx
- Source Data Files/SourceData_Fig2.xlsx
- __MACOSX/Source Data Files/._SourceData_Fig2.xlsx
- Source Data Files/SourceData_SI_Fig4.xlsx
- __MACOSX/Source Data Files/._SourceData_SI_Fig4.xlsx
- Source Data Files/.DS_Store
- __MACOSX/Source Data Files/._.DS_Store
- Source Data Files/SourceData_SI_Fig12.xlsx
- __MACOSX/Source Data Files/._SourceData_SI_Fig12.xlsx
- Source Data Files/SourceData_SI_Fig8.xlsx
- __MACOSX/Source Data Files/._SourceData_SI_Fig8.xlsx
- Source Data Files/SourceData_SI_Fig3.xlsx
- __MACOSX/Source Data Files/._SourceData_SI_Fig3.xlsx
- Source Data Files/SourceData_SI_Fig19.xlsx
- __MACOSX/Source Data Files/._SourceData_SI_Fig19.xlsx
- Source Data Files/SourceData_SI_Fig15.xlsx
- __MACOSX/Source Data Files/._SourceData_SI_Fig15.xlsx
- Source Data Files/SourceData_SI_Fig14.xlsx
- __MACOSX/Source Data Files/._SourceData_SI_Fig14.xlsx
- Source Data Files/SourceData_SI_Fig18.xlsx
- __MACOSX/Source Data Files/._SourceData_SI_Fig18.xlsx
- Source Data Files/SourceData_Fig4.xlsx
- __MACOSX/Source Data Files/._SourceData_Fig4.xlsx
- Source Data Files/SourceData_SI_Fig2.xlsx
- __MACOSX/Source Data Files/._SourceData_SI_Fig2.xlsx
- Source Data Files/SourceData_SI_Fig22.xlsx
- __MACOSX/Source Data Files/._SourceData_SI_Fig22.xlsx
- Source Data Files/SourceData_SI_Fig21.xlsx
- __MACOSX/Source Data Files/._SourceData_SI_Fig21.xlsx
- Source Data Files/SourceData_SI_Fig17.xlsx
- __MACOSX/Source Data Files/._SourceData_SI_Fig17.xlsx
- Source Data Files/SourceData_SI_Fig16.xlsx
- __MACOSX/Source Data Files/._SourceData_SI_Fig16.xlsx
- Source Data Files/SourceData_SI_Fig20.xlsx
- __MACOSX/Source Data Files/._SourceData_SI_Fig20.xlsx
- Source Data Files/SourceData_Fig1.xlsx
- __MACOSX/Source Data Files/._SourceData_Fig1.xlsx
- Source Data Files/SourceData_SI_Fig7.xlsx
- __MACOSX/Source Data Files/._SourceData_SI_Fig7.xlsx
- Source Data Files/SourceData_SI_Fig6.xlsx
- __MACOSX/Source Data Files/._SourceData_SI_Fig6.xlsx
- Source Data Files/SourceData_SI_Fig10.xlsx
- __MACOSX/Source Data Files/._SourceData_SI_Fig10.xlsx
