# Supplementary material for: High-throughput micro-scale bandgap mapping for perovskite-inspired materials with complex composition space
Source: Nat Commun. 2025 Aug 12;16:7477. doi: 10.1038/s41467-025-62774-y (PMC12343849; doi:10.1038/s41467-025-62774-y)
Supplement: Supplementary file 3 — Source Data [file 41467_2025_62774_MOESM3_ESM.zip › Source Data Files/SourceData_SI_Fig9.xlsx]

## Sheet: SIFig9_b
Cs3Sb2I9_reference		Cs3Bi2Br9_reference				CsBiBr	CsSbI0.25CsBiBr0.75	CsSbI0.5CsBiBr0.5	CsSbI0.75CsBiBr0.25	CsSbI
2Theta	Intensity	2Theta	Intensity		2Theta	Intensity	Intensity	Intensity	Intensity	Intensity
8.45	38.4	8.96	135.2		10	32	30	32	40	45
12.24	48.5	12.82	162.4		10.02	40	39	46	40	28
12.24	48.5	12.82	162.4		10.04	34	36	40	33	35
12.24	48.5	12.82	162.4		10.06	33	34	28	23	45
12.95	63.3	15.67	165.6		10.08	38	36	48	45	44
12.95	63.3	15.67	157.5		10.1	42	27	35	45	41
12.95	63.3	15.67	157.5		10.12	35	34	43	39	34
12.95	63.3	15.67	165.6		10.14	44	36	38	41	43
12.95	63.3	15.67	157.5		10.16	33	41	34	44	50
12.95	63.3	15.67	165.6		10.18	37	39	22	27	27
14.89	4.1	17.98	129.9		10.2	41	35	48	39	35
14.89	4.1	22.15	5.3		10.22	34	43	45	31	44
14.89	4.1	22.15	305.4		10.24	37	40	25	27	42
14.89	4.1	22.15	305.4		10.26	20	48	34	28	34
14.89	4.1	22.15	5.3		10.28	42	35	28	37	39
14.89	4.1	22.15	305.4		10.3	25	38	41	38	35
16.94	30.8	22.15	5.3		10.32	38	38	42	32	33
17.66	5.1	22.3	323.4		10.34	42	30	45	34	35
17.66	5.1	22.3	323.4		10.36	35	28	28	35	36
17.66	5.1	22.3	323.4		10.38	36	31	33	35	40
17.66	5.1	24.08	20.4		10.4	44	35	36	39	30
17.66	5.1	24.08	20.4		10.42	47	29	39	41	37
17.66	5.1	24.08	20.4		10.44	41	26	29	37	36
20.95	9.5	24.08	20.4		10.46	43	43	26	43	32
20.95	9.5	24.08	20.4		10.48	46	49	30	33	38
20.95	9.5	24.08	20.4		10.5	57	31	39	41	41
20.95	9.5	25.81	31.1		10.52	67	24	31	35	38
20.95	9.5	25.81	31.1		10.54	61	33	25	34	31
20.95	9.5	25.81	31.1		10.56	40	37	29	40	32
21.28	61.7	27.11	386.3		10.58	59	35	31	31	30
21.28	61.7	27.37	340.8		10.6	69	38	34	41	23
21.28	61.7	27.37	48.1		10.62	56	34	32	31	35
21.71	0	27.37	48.1		10.64	54	32	27	35	29
21.71	0	27.37	340.8		10.66	50	42	33	31	32
21.71	0	27.37	340.8		10.68	53	37	37	21	29
21.71	0	27.37	48.1		10.7	39	32	35	36	37
22.93	7.5	28.79	56.2		10.72	39	29	21	31	32
22.93	7.5	28.79	56.2		10.74	46	33	32	38	44
22.93	7.5	28.79	56.2		10.76	33	36	38	55	21
22.93	7.5	28.79	56.2		10.78	34	45	28	51	40
22.93	7.5	28.79	56.2		10.8	35	32	38	37	30
22.93	7.5	28.79	56.2		10.82	32	28	35	39	26
24.57	31.7	30.1	0.6		10.84	32	34	34	35	36
24.57	31.7	30.1	0.6		10.86	40	33	30	35	38
24.57	31.7	30.1	52		10.88	32	42	38	35	34
24.57	31.7	30.1	52		10.9	44	25	40	37	33
24.57	31.7	30.1	52		10.92	46	33	30	29	39
24.57	31.7	30.1	0.6		10.94	44	42	23	34	32
24.62	10	31.63	5.8		10.96	45	33	31	35	30
24.62	10	31.63	1000		10.98	39	33	37	29	26
24.62	10	31.63	1000		11	42	44	31	27	22
24.85	0	31.63	5.8		11.02	41	28	29	30	34
24.85	0	31.63	5.8		11.04	36	37	35	36	31
24.85	0	31.63	1000		11.06	42	37	20	39	32
24.85	0	34.37	13.7		11.08	39	44	27	30	37
24.99	41.6	34.37	13.7		11.1	37	40	42	32	35
24.99	41.6	34.37	13.7		11.12	36	43	36	32	36
24.99	41.6	34.37	13.7		11.14	33	30	30	26	48
24.99	41.6	34.37	13.7		11.16	33	31	39	26	34
24.99	41.6	34.37	13.7		11.18	45	40	26	29	35
24.99	41.6	35.38	15.8		11.2	44	37	22	45	26
25.53	1000	35.38	15.8		11.22	36	29	39	45	34
26.08	292.5	35.38	15.8		11.24	27	37	31	36	39
26.08	292.5	35.38	15.8		11.26	39	27	28	23	33
26.08	292.5	35.38	15.8		11.28	39	30	32	34	44
26.08	292.5	35.38	15.8		11.3	45	38	37	34	32
26.08	292.5	35.59	21.9		11.32	48	45	33	41	35
26.08	292.5	35.59	19.1		11.34	45	41	38	39	33
27.33	17.1	35.59	19.1		11.36	29	36	39	38	40
27.33	17.1	35.59	21.9		11.38	34	38	24	28	31
27.33	17.1	35.59	21.9		11.4	29	34	20	51	35
27.33	17.1	35.59	21.9		11.42	36	43	29	24	33
27.33	17.1	35.59	19.1		11.44	41	28	33	41	29
27.33	17.1	35.59	19.1		11.46	26	39	38	36	30
27.79	328.9	35.59	19.1		11.48	33	28	35	47	33
27.79	328.9	35.59	21.9		11.5	42	32	38	37	34
27.79	328.9	35.59	19.1		11.52	36	35	31	32	31
27.79	328.9	35.59	21.9		11.54	37	38	36	41	27
27.79	328.9	36.42	0.1		11.56	37	40	35	44	27
27.79	328.9	37.78	41.3		11.58	36	45	30	41	28
28.4	5.5	37.78	0.2		11.6	40	37	38	43	36
28.4	5.5	37.78	41.3		11.62	33	35	37	33	38
28.4	5.5	37.78	0.2		11.64	39	44	48	41	39
28.4	5.5	37.78	41.3		11.66	38	56	27	36	39
28.4	5.5	37.78	0.2		11.68	38	25	34	42	41
28.4	5.5	38.76	38.7		11.7	32	31	33	41	32
30.04	262.3	38.76	55.9		11.72	44	42	52	34	39
30.04	262.3	38.76	38.7		11.74	33	30	50	46	38
30.04	262.3	38.76	55.9		11.76	42	32	28	41	40
30.04	262.3	38.76	38.7		11.78	37	39	31	41	32
30.04	262.3	38.76	55.9		11.8	30	43	33	34	42
30.04	262.3	39.05	68.8		11.82	41	39	40	44	34
30.23	0	39.05	1.5		11.84	32	38	37	44	36
30.23	0	39.05	1.5		11.86	40	34	30	55	50
30.23	0	39.05	68.8		11.88	36	35	37	33	40
30.23	0	39.05	68.8		11.9	31	37	37	40	35
32.39	7.4	39.05	68.8		11.92	35	33	40	39	43
32.39	7.4	39.05	1.5		11.94	40	40	42	42	48
32.39	7.4	39.05	1.5		11.96	32	45	35	39	40
32.39	7.4	39.05	1.5		11.98	38	38	50	45	40
32.39	7.4	39.05	68.8		12	45	29	47	31	37
32.39	7.4	39.05	1.5		12.02	32	39	52	59	26
32.73	141.9	39.05	68.8		12.04	34	38	32	44	36
32.73	141.9	39.14	73.3		12.06	50	39	39	46	34
32.73	141.9	39.14	73.3		12.08	40	40	42	45	35
32.73	141.9	39.14	73.3		12.1	44	47	50	44	53
32.73	141.9	40.24	5.8		12.12	44	47	38	45	31
32.73	141.9	40.24	4.5		12.14	43	50	42	44	35
32.77	4.6	40.24	5.8		12.16	45	40	36	40	26
32.77	4.6	40.24	4.5		12.18	54	41	37	30	43
32.77	4.6	40.24	4.5		12.2	39	51	36	39	44
32.77	4.6	40.24	5.8		12.22	46	41	52	46	38
32.77	4.6	43.13	0.8		12.24	59	40	46	32	38
32.77	4.6	43.13	0.8		12.26	31	42	35	37	36
33.06	13.1	43.13	0.8		12.28	44	46	39	52	43
33.06	13.1	43.13	0.8		12.3	54	40	37	34	45
33.06	13.1	43.13	0.8		12.32	60	43	32	30	30
33.06	13.1	43.13	0.8		12.34	47	60	36	40	34
33.06	13.1	43.39	19		12.36	54	46	21	35	36
33.06	13.1	43.39	16.8		12.38	49	49	26	34	38
33.06	13.1	43.39	19		12.4	50	38	29	42	35
33.06	13.1	43.39	16.8		12.42	47	51	35	31	32
33.06	13.1	43.39	16.8		12.44	62	38	33	37	42
33.06	13.1	43.39	19		12.46	49	36	43	41	37
33.06	13.1	44.31	18.7		12.48	56	54	28	37	36
33.06	13.1	44.31	0.3		12.5	66	44	26	49	26
33.47	11.8	44.31	0.3		12.52	65	46	26	38	55
33.47	11.8	44.31	18.7		12.54	54	50	28	35	36
33.47	11.8	44.31	0.3		12.56	52	36	26	37	51
33.47	11.8	44.31	18.7		12.58	61	39	27	46	49
33.47	11.8	44.31	0.3		12.6	58	39	28	39	49
33.47	11.8	44.31	18.7		12.62	63	40	28	40	50
33.9	0.4	44.31	18.7		12.64	64	43	36	39	43
33.9	0.4	44.31	18.7		12.66	51	37	37	42	38
33.9	0.4	44.31	0.3		12.68	59	34	29	44	52
33.9	0.4	44.31	0.3		12.7	37	37	28	40	53
33.9	0.4	45.18	317.9		12.72	53	43	45	40	47
33.9	0.4	45.18	317.9		12.74	45	34	27	33	42
33.9	0.4	45.18	15.3		12.76	41	29	24	44	37
33.9	0.4	45.18	15.3		12.78	32	43	27	36	45
33.9	0.4	45.18	317.9		12.8	44	36	32	38	36
33.9	0.4	45.18	15.3		12.82	41	42	33	44	43
33.9	0.4	45.51	348.7		12.84	37	36	31	34	28
33.9	0.4	45.51	348.7		12.86	47	45	34	51	23
34.26	0.9	45.51	348.7		12.88	41	31	29	46	39
35.27	0	45.99	34.1		12.9	50	44	30	32	42
35.27	0	46.48	2.5		12.92	29	31	31	50	30
35.27	0	46.48	2.5		12.94	32	32	45	41	43
35.27	0	46.48	2.5		12.96	36	41	31	28	37
35.27	0	46.48	2.5		12.98	38	38	45	37	37
35.27	0	46.48	2.5		13	35	35	43	40	28
35.27	0	46.48	2.5		13.02	36	44	29	38	40
35.27	0	47.48	5.9		13.04	32	42	35	48	37
35.27	0	47.48	5.9		13.06	46	37	38	36	33
35.27	0	47.48	5.9		13.08	38	39	30	34	38
35.27	0	47.48	5.9		13.1	36	42	35	45	33
35.27	0	47.48	5.9		13.12	28	39	28	47	29
35.76	2.8	47.48	5.9		13.14	33	40	42	45	33
35.76	2.8	47.94	0.8		13.16	43	39	43	32	26
35.76	2.8	47.94	2.9		13.18	39	31	29	49	37
35.76	2.8	47.94	2.9		13.2	23	28	34	44	35
35.76	2.8	47.94	0.8		13.22	40	36	34	33	31
35.76	2.8	47.94	2.9		13.24	46	31	37	45	28
36.51	0	47.94	0.8		13.26	25	35	31	43	30
36.51	0	48.26	6.4		13.28	39	34	42	32	46
36.51	0	48.26	6.6		13.3	33	40	24	39	32
36.51	0	48.26	6.6		13.32	43	43	36	43	35
36.51	0	48.26	6.4		13.34	29	38	36	34	38
36.51	0	48.26	6.6		13.36	47	34	26	48	30
36.97	0	48.26	6.4		13.38	39	35	36	48	43
36.97	0	48.42	8.3		13.4	41	30	27	27	22
36.97	0	48.42	9		13.42	31	34	28	36	31
36.97	0	48.42	8.3		13.44	39	51	35	31	29
37.11	2.2	48.42	8.3		13.46	42	46	31	38	27
37.11	2.2	48.42	9		13.48	38	36	37	41	34
37.11	2.2	48.42	8.3		13.5	28	36	32	32	33
37.11	2.2	48.42	9		13.52	36	30	34	33	32
37.11	2.2	48.42	9		13.54	45	42	34	31	27
37.11	2.2	48.42	9		13.56	37	32	40	35	27
37.11	2.2	48.42	8.3		13.58	36	32	33	31	30
37.11	2.2	48.42	9		13.6	35	29	39	35	25
37.11	2.2	48.42	8.3		13.62	32	35	42	37	27
37.11	2.2	49.31	9		13.64	43	35	33	29	20
37.11	2.2	49.31	9		13.66	40	37	27	41	26
37.11	2.2	49.31	9		13.68	29	33	39	38	39
37.31	13.4	49.31	9		13.7	34	26	47	48	34
37.31	13.4	49.31	9		13.72	31	36	32	34	42
37.31	13.4	49.31	9		13.74	40	32	35	40	31
37.56	0.8	50.94	17.8		13.76	27	33	46	39	40
37.56	0.8	50.94	24.1		13.78	38	37	41	32	39
37.56	0.8	50.94	24.1		13.8	39	42	33	47	34
37.56	0.8	50.94	17.8		13.82	42	40	29	38	33
37.56	0.8	50.94	17.8		13.84	41	28	37	32	26
37.56	0.8	50.94	24.1		13.86	47	45	28	54	35
38.32	1.7	50.94	17.8		13.88	36	32	32	51	32
38.32	1.7	50.94	24.1		13.9	44	44	43	33	30
38.32	1.7	50.94	24.1		13.92	32	32	43	36	24
38.32	1.7	50.94	17.8		13.94	32	37	40	46	33
38.32	1.7	50.94	24.1		13.96	47	44	32	43	25
38.32	1.7	50.94	17.8		13.98	29	23	41	45	29
39.09	43.4	51.17	0.5		14	39	35	41	34	33
39.09	43.4	51.17	30		14.02	37	44	27	31	30
39.09	43.4	51.17	30		14.04	51	29	35	36	25
39.09	43.4	51.17	0.5		14.06	34	36	42	38	37
39.09	43.4	51.17	0.5		14.08	38	34	18	44	29
39.09	43.4	51.17	30		14.1	38	35	38	37	38
39.37	4.2	51.17	0.5		14.12	47	37	37	30	25
39.37	4.2	51.17	0.5		14.14	37	33	48	29	34
39.37	4.2	51.17	30		14.16	39	30	34	39	29
39.37	4.2	51.17	30		14.18	23	35	35	50	33
39.37	4.2	51.17	30		14.2	40	42	39	26	31
39.37	4.2	51.17	0.5		14.22	50	41	46	42	30
39.37	4.2	51.69	14		14.24	47	36	32	36	31
39.37	4.2	51.69	14		14.26	34	34	33	33	33
39.37	4.2	51.69	14		14.28	38	50	22	42	21
39.37	4.2	51.69	14		14.3	40	46	43	35	34
39.37	4.2	51.69	14		14.32	31	35	36	40	30
39.37	4.2	51.69	14		14.34	40	38	42	39	33
39.56	0.8	53.06	4		14.36	42	49	33	44	34
39.56	0.8	53.06	4		14.38	40	37	37	40	19
39.56	0.8	53.06	4		14.4	32	31	35	40	33
39.56	0.8	53.48	3		14.42	48	46	33	38	29
39.56	0.8	53.48	57		14.44	43	46	41	52	38
39.56	0.8	53.48	3		14.46	46	39	33	54	34
40.69	0.2	53.48	57		14.48	36	46	41	50	42
40.69	0.2	53.48	3		14.5	39	45	40	32	32
40.69	0.2	53.48	57		14.52	46	35	40	44	34
40.69	0.2	53.78	46.3		14.54	43	32	37	45	51
40.69	0.2	53.78	46.3		14.56	32	40	46	44	29
40.69	0.2	53.78	46.3		14.58	45	40	47	37	39
40.75	2.1	53.78	46.3		14.6	59	42	42	40	28
40.75	2.1	53.78	46.3		14.62	35	45	38	47	25
40.75	2.1	53.78	46.3		14.64	47	46	49	40	24
40.75	2.1	53.93	41.2		14.66	46	52	42	50	26
40.75	2.1	53.93	6.8		14.68	44	43	53	43	35
40.75	2.1	53.93	41.2		14.7	48	49	50	37	28
41.24	5.5	53.93	41.2		14.72	33	35	49	38	34
41.24	5.5	53.93	6.8		14.74	33	43	55	34	32
41.24	5.5	53.93	6.8		14.76	40	32	41	45	30
41.24	5.5	54.53	0.5		14.78	53	37	51	53	33
41.24	5.5	54.53	0.3		14.8	53	47	48	44	31
41.24	5.5	54.53	0.3		14.82	37	35	47	39	26
41.99	1.7	54.53	0.5		14.84	54	64	56	44	34
41.99	1.7	54.53	0.5		14.86	42	48	57	35	35
41.99	1.7	54.53	0.3		14.88	56	47	58	36	39
41.99	1.7	55.53	8.7		14.9	51	49	61	40	23
41.99	1.7	55.53	0.1		14.92	58	36	72	41	30
41.99	1.7	55.53	0.1		14.94	45	51	72	40	30
41.99	1.7	55.53	8.7		14.96	56	43	48	43	29
41.99	1.7	55.53	0.1		14.98	55	42	51	46	21
41.99	1.7	55.53	8.7		15	40	71	52	48	35
41.99	1.7	55.53	0.1		15.02	55	60	66	38	38
41.99	1.7	55.53	8.7		15.04	56	39	55	42	31
41.99	1.7	55.53	8.7		15.06	57	65	56	49	34
42.65	85.2	55.53	0.1		15.08	62	52	47	35	31
42.65	85.2	55.53	8.7		15.1	48	77	70	44	32
42.65	85.2	55.53	0.1		15.12	65	49	43	37	30
42.65	85.2	55.91	137.1		15.14	47	60	40	36	35
42.65	85.2	56.48	167.2		15.16	64	55	51	49	26
42.65	85.2	56.48	1		15.18	50	60	52	34	28
43.21	14	56.48	167.2		15.2	65	50	43	38	33
43.32	0.5	56.48	1		15.22	78	59	45	46	38
43.32	0.5	56.48	1		15.24	65	73	43	37	38
43.32	0.5	56.48	167.2		15.26	61	65	46	40	31
43.32	0.5	57.62	14.5		15.28	71	71	44	43	33
43.32	0.5	57.62	2.8		15.3	66	61	30	47	41
43.32	0.5	57.62	2.8		15.32	71	63	37	44	40
43.35	402.6	57.62	14.5		15.34	79	73	37	47	43
43.35	402.6	57.62	2.8		15.36	80	48	32	43	39
43.35	402.6	57.62	14.5		15.38	68	45	40	31	35
43.58	0	58.25	3.3		15.4	72	51	48	32	41
43.58	0	58.25	3.3		15.42	67	53	40	44	35
43.58	0	58.25	3.3		15.44	69	44	31	37	39
43.58	0	58.25	3.3		15.46	68	36	50	41	38
44.25	0.5	58.25	3.3		15.48	71	40	45	44	32
44.25	0.5	58.25	3.3		15.5	59	38	37	41	26
44.25	0.5	58.65	0.5		15.52	45	43	30	45	32
44.25	0.5	58.65	1.5		15.54	64	38	39	35	36
44.25	0.5	58.65	0.5		15.56	68	47	49	45	39
44.25	0.5	58.65	1.5		15.58	58	53	44	46	28
44.59	0	58.65	0.5		15.6	70	39	44	36	25
44.59	0	58.65	1.5		15.62	59	41	44	39	36
44.59	0	58.65	1.5		15.64	67	34	39	40	38
44.59	0	58.65	0.5		15.66	59	44	46	44	40
44.93	0.9	58.65	0.5		15.68	58	40	39	39	32
44.93	0.9	58.65	1.5		15.7	57	40	45	35	37
44.93	0.9	58.65	1.5		15.72	42	35	30	46	32
44.93	0.9	58.65	0.5		15.74	46	41	43	45	37
44.93	0.9	59.07	4.8		15.76	53	49	47	39	34
44.93	0.9	59.07	4.8		15.78	48	42	38	47	32
44.93	0.9	59.07	4.8		15.8	54	37	44	40	32
44.93	0.9	59.07	4.8		15.82	43	37	36	47	52
44.93	0.9	59.07	4.8		15.84	50	42	41	49	34
44.93	0.9	59.07	4.8		15.86	50	38	48	38	32
44.93	0.9	59.07	4.8		15.88	46	45	37	37	31
44.93	0.9	59.07	4.8		15.9	49	40	53	35	27
45.08	1	59.07	4.8		15.92	40	28	34	39	37
45.08	1	59.07	4.8		15.94	43	54	36	41	33
45.08	1	59.07	4.8		15.96	42	40	34	35	24
45.22	1.4	59.07	4.8		15.98	32	36	43	50	40
45.22	1.4	59.64	0		16	48	49	35	34	32
45.22	1.4	59.64	0		16.02	44	37	34	43	37
45.22	1.4	59.64	0		16.04	45	43	48	47	34
45.22	1.4	59.64	0		16.06	43	34	40	43	40
45.22	1.4	59.64	0		16.08	52	45	42	30	40
45.35	0	59.64	0		16.1	46	36	43	46	30
45.35	0				16.12	50	35	38	51	37
45.35	0				16.14	47	36	35	35	36
45.35	0				16.16	55	38	41	42	32
45.43	2.4				16.18	42	56	33	50	34
45.43	2.4				16.2	41	46	25	50	34
45.43	2.4				16.22	37	42	43	54	37
45.43	2.4				16.24	40	43	43	48	33
45.43	2.4				16.26	46	30	44	48	27
45.43	2.4				16.28	45	40	53	43	36
45.43	2.4				16.3	44	44	38	45	38
45.43	2.4				16.32	36	42	41	37	35
45.43	2.4				16.34	37	40	38	37	35
45.43	2.4				16.36	38	50	30	41	27
45.43	2.4				16.38	24	50	40	48	27
45.43	2.4				16.4	41	33	39	36	37
45.75	4.8				16.42	40	38	53	34	41
45.75	4.8				16.44	44	48	42	57	45
45.75	4.8				16.46	40	52	48	43	42
45.75	4.8				16.48	42	46	45	50	39
45.75	4.8				16.5	48	45	38	56	46
45.75	4.8				16.52	61	41	36	52	59
46.08	0.1				16.54	44	47	46	64	40
46.08	0.1				16.56	40	49	40	48	51
46.08	0.1				16.58	46	41	58	42	46
46.08	0.1				16.6	46	42	55	42	33
46.08	0.1				16.62	39	46	42	60	47
46.08	0.1				16.64	46	39	58	37	39
46.08	0.1				16.66	41	52	41	68	43
46.08	0.1				16.68	46	40	39	48	47
46.08	0.1				16.7	34	37	50	64	40
46.08	0.1				16.72	39	39	37	49	43
46.08	0.1				16.74	46	36	35	43	45
46.08	0.1				16.76	54	65	59	59	46
46.42	105				16.78	52	48	51	48	30
46.42	105				16.8	48	30	38	57	34
46.42	105				16.82	49	52	63	71	41
46.42	105				16.84	45	45	53	55	49
46.42	105				16.86	52	45	50	70	38
46.42	105				16.88	41	46	49	71	36
46.86	2.2				16.9	46	39	52	73	35
46.86	2.2				16.92	50	41	66	63	23
46.86	2.2				16.94	50	44	65	72	33
46.86	2.2				16.96	40	48	60	63	32
46.86	2.2				16.98	40	38	57	59	41
46.86	2.2				17	44	39	69	64	48
47.15	0.3				17.02	49	46	64	67	33
47.15	0.3				17.04	42	45	72	84	37
47.15	0.3				17.06	47	57	62	56	44
47.15	0.3				17.08	62	47	64	68	29
47.15	0.3				17.1	47	36	66	64	35
47.15	0.3				17.12	33	55	84	54	38
47.15	0.3				17.14	53	59	61	53	29
47.15	0.3				17.16	46	38	75	55	38
47.15	0.3				17.18	53	69	76	61	36
47.15	0.3				17.2	43	70	82	70	32
47.15	0.3				17.22	52	51	58	44	38
47.15	0.3				17.24	44	68	86	52	54
48.14	0				17.26	43	56	85	59	33
48.14	0				17.28	46	80	93	33	31
48.14	0				17.3	62	53	80	57	41
48.14	0				17.32	38	58	80	59	39
48.14	0				17.34	57	58	89	52	49
48.14	0				17.36	56	67	79	40	37
48.14	0				17.38	50	62	103	43	32
48.14	0				17.4	62	83	78	55	33
48.14	0				17.42	56	71	90	49	41
48.14	0				17.44	50	70	78	38	38
48.14	0				17.46	43	68	93	53	40
48.14	0				17.48	63	84	85	45	31
48.51	0.4				17.5	57	64	93	43	38
48.51	0.4				17.52	47	72	68	45	50
48.51	0.4				17.54	48	70	86	48	29
48.51	0.4				17.56	54	79	66	42	37
48.51	0.4				17.58	49	66	64	59	32
48.51	0.4				17.6	59	69	79	38	42
48.62	1.1				17.62	56	56	68	43	37
48.62	1.1				17.64	54	65	63	52	37
48.62	1.1				17.66	56	62	63	41	36
48.62	1.1				17.68	59	71	62	44	43
48.62	1.1				17.7	57	59	67	45	38
48.62	1.1				17.72	50	69	58	48	29
48.62	1.1				17.74	55	51	58	51	45
48.62	1.1				17.76	67	59	53	44	37
48.62	1.1				17.78	67	58	54	53	35
48.62	1.1				17.8	64	75	44	47	25
48.62	1.1				17.82	44	56	34	47	29
48.62	1.1				17.84	52	37	51	48	39
48.65	3.6				17.86	53	67	54	46	47
48.65	3.6				17.88	65	66	42	59	37
48.65	3.6				17.9	62	57	36	52	40
48.75	0				17.92	64	65	50	50	33
48.75	0				17.94	53	49	38	41	28
48.75	0				17.96	43	50	42	44	37
48.75	0				17.98	65	57	48	39	32
49.52	3.6				18	53	44	45	42	36
49.52	3.6				18.02	40	51	46	43	34
49.52	3.6				18.04	57	49	46	41	32
50.37	28.5				18.06	46	46	48	49	39
50.37	28.5				18.08	47	64	44	43	33
50.37	28.5				18.1	56	40	44	52	43
50.46	3.9				18.12	54	40	50	47	26
50.46	3.9				18.14	49	57	43	41	32
50.46	3.9				18.16	63	46	38	39	41
50.46	3.9				18.18	56	41	56	44	43
50.46	3.9				18.2	52	52	44	45	37
50.46	3.9				18.22	50	57	40	47	43
50.46	3.9				18.24	43	50	39	42	29
50.46	3.9				18.26	51	50	35	51	41
50.46	3.9				18.28	47	44	39	49	28
50.46	3.9				18.3	46	39	44	50	50
50.46	3.9				18.32	44	49	66	44	34
50.46	3.9				18.34	43	48	60	40	29
50.49	1.4				18.36	47	46	49	51	39
50.49	1.4				18.38	51	58	45	45	32
50.49	1.4				18.4	61	48	43	48	30
50.69	5.2				18.42	61	56	39	46	39
50.69	5.2				18.44	40	49	42	47	35
50.69	5.2				18.46	51	55	39	59	34
50.69	5.2				18.48	46	43	54	41	40
50.69	5.2				18.5	43	55	51	47	38
50.69	5.2				18.52	40	53	48	38	37
50.98	128.6				18.54	51	41	36	54	46
50.98	128.6				18.56	48	48	39	54	32
50.98	128.6				18.58	46	57	42	40	31
50.98	128.6				18.6	54	53	39	59	39
50.98	128.6				18.62	56	44	53	54	29
50.98	128.6				18.64	37	46	34	53	41
51.29	38.6				18.66	63	53	42	45	32
51.29	38.6				18.68	45	52	48	51	30
51.29	38.6				18.7	64	50	47	35	46
51.29	38.6				18.72	54	42	45	46	43
51.29	38.6				18.74	49	36	42	43	48
51.29	38.6				18.76	51	45	44	52	40
51.55	0.1				18.78	48	48	46	52	36
51.55	0.1				18.8	49	52	24	52	27
51.55	0.1				18.82	51	52	36	43	34
51.55	0.1				18.84	64	57	36	38	50
51.55	0.1				18.86	52	50	54	35	41
51.55	0.1				18.88	57	63	40	66	48
51.6	2.3				18.9	70	45	57	61	40
51.6	2.3				18.92	54	48	50	46	31
51.6	2.3				18.94	49	48	45	59	41
51.6	2.3				18.96	56	47	56	47	43
51.6	2.3				18.98	43	56	39	59	40
51.6	2.3				19	56	48	43	47	42
51.6	2.3				19.02	55	50	64	41	32
51.6	2.3				19.04	57	46	42	61	43
51.6	2.3				19.06	44	60	37	49	38
51.6	2.3				19.08	40	43	55	48	38
51.6	2.3				19.1	39	56	50	56	56
51.6	2.3				19.12	44	47	52	45	33
52.28	49.5				19.14	59	48	46	49	42
52.28	49.5				19.16	57	46	64	75	40
52.28	49.5				19.18	46	52	50	53	45
52.28	49.5				19.2	55	48	46	49	49
52.28	49.5				19.22	59	49	52	44	39
52.28	49.5				19.24	52	48	44	41	38
52.45	196.7				19.26	46	53	58	42	36
52.64	1				19.28	55	71	41	40	37
52.64	1				19.3	78	47	52	48	39
52.64	1				19.32	66	57	58	62	38
52.64	1				19.34	52	53	47	51	27
52.64	1				19.36	58	56	55	54	39
52.64	1				19.38	63	55	42	56	37
52.64	1				19.4	82	57	41	50	44
52.64	1				19.42	54	48	53	43	41
52.64	1				19.44	53	54	50	58	35
52.64	1				19.46	53	50	48	49	33
52.64	1				19.48	60	44	59	56	44
52.64	1				19.5	46	49	54	56	41
52.87	0				19.52	51	46	45	60	48
52.87	0				19.54	50	46	49	37	44
53.54	0				19.56	56	50	42	49	40
53.54	0				19.58	53	51	53	43	45
53.54	0				19.6	72	51	50	50	36
53.54	0				19.62	68	58	38	58	29
53.64	43.8				19.64	62	45	46	52	47
53.64	43.8				19.66	54	53	42	58	42
53.64	43.8				19.68	59	62	50	59	41
53.64	43.8				19.7	55	57	52	52	49
53.64	43.8				19.72	45	55	49	54	41
53.64	43.8				19.74	50	71	55	57	37
54.07	0.4				19.76	75	51	45	78	39
54.07	0.4				19.78	61	45	43	50	37
54.07	0.4				19.8	63	57	50	53	33
54.48	6.3				19.82	47	61	53	61	46
54.48	6.3				19.84	52	42	42	65	39
54.48	6.3				19.86	61	47	42	61	49
54.85	0.3				19.88	60	57	47	65	50
54.85	0.3				19.9	64	53	50	50	47
54.85	0.3				19.92	60	53	46	52	49
54.85	0.3				19.94	58	53	52	57	48
54.85	0.3				19.96	66	51	44	58	46
54.85	0.3				19.98	67	53	52	39	44
55.14	1.4				20	69	57	44	44	45
55.14	1.4				20.02	60	73	52	60	37
55.14	1.4				20.04	55	56	58	54	40
55.14	1.4				20.06	51	47	54	59	41
55.14	1.4				20.08	54	57	47	55	43
55.14	1.4				20.1	62	61	59	53	44
55.14	1.4				20.12	51	54	38	59	35
55.14	1.4				20.14	63	41	46	52	47
55.14	1.4				20.16	74	45	59	45	36
55.14	1.4				20.18	62	56	57	55	44
55.14	1.4				20.2	48	58	47	59	46
55.14	1.4				20.22	72	57	46	62	44
55.27	0.5				20.24	57	49	54	55	58
55.27	0.5				20.26	64	63	68	57	54
55.27	0.5				20.28	69	67	44	58	43
55.27	0.5				20.3	52	53	46	60	46
55.27	0.5				20.32	53	58	65	65	47
55.27	0.5				20.34	48	57	46	61	53
55.36	27.6				20.36	68	56	50	54	40
55.36	27.6				20.38	63	59	66	56	40
55.36	27.6				20.4	68	58	47	69	60
55.36	27.6				20.42	75	68	57	48	47
55.36	27.6				20.44	53	59	57	57	49
55.36	27.6				20.46	54	41	38	49	52
55.39	0.8				20.48	64	63	50	66	38
55.39	0.8				20.5	62	57	55	54	43
55.39	0.8				20.52	60	59	53	70	33
55.39	0.8				20.54	58	54	59	63	40
55.39	0.8				20.56	80	63	65	57	51
55.39	0.8				20.58	56	61	57	66	53
55.58	0.4				20.6	51	56	53	56	53
55.58	0.4				20.62	48	61	41	48	51
55.58	0.4				20.64	52	60	54	50	49
55.58	0.4				20.66	64	60	56	53	51
55.58	0.4				20.68	76	52	44	54	40
55.58	0.4				20.7	65	69	63	60	47
55.58	0.4				20.72	84	64	59	67	46
55.58	0.4				20.74	68	52	53	52	50
55.58	0.4				20.76	69	62	56	61	34
55.58	0.4				20.78	52	63	70	68	53
55.58	0.4				20.8	55	66	74	70	51
55.58	0.4				20.82	64	55	41	54	48
56.14	0.1				20.84	61	71	68	68	50
56.14	0.1				20.86	70	73	58	84	48
56.14	0.1				20.88	62	59	68	62	53
56.14	0.1				20.9	67	61	52	57	40
56.14	0.1				20.92	71	55	66	78	50
56.14	0.1				20.94	56	69	71	75	53
56.14	0.1				20.96	61	66	52	73	47
56.14	0.1				20.98	54	69	60	74	59
56.14	0.1				21	59	77	54	57	61
56.14	0.1				21.02	58	68	77	69	38
56.14	0.1				21.04	56	69	75	81	44
56.14	0.1				21.06	64	73	59	65	47
56.38	0.3				21.08	68	66	77	73	59
56.38	0.3				21.1	69	69	76	73	61
56.38	0.3				21.12	55	75	77	76	51
56.38	0.3				21.14	76	46	78	80	44
56.38	0.3				21.16	61	57	66	68	41
56.38	0.3				21.18	69	55	80	81	49
57.07	0.8				21.2	74	50	71	62	44
57.07	0.8				21.22	65	74	60	80	45
57.07	0.8				21.24	86	72	85	72	60
57.07	0.8				21.26	77	83	81	80	35
57.07	0.8				21.28	88	79	96	74	39
57.07	0.8				21.3	87	78	77	77	49
57.07	0.8				21.32	69	82	73	76	47
57.07	0.8				21.34	84	93	83	69	44
57.07	0.8				21.36	67	66	84	70	49
57.07	0.8				21.38	73	95	83	71	41
57.07	0.8				21.4	86	77	86	64	48
57.07	0.8				21.42	77	91	93	64	48
57.23	1.7				21.44	76	85	101	66	34
57.23	1.7				21.46	88	101	77	59	42
57.23	1.7				21.48	84	91	77	58	52
57.41	0.5				21.5	79	103	83	66	43
57.41	0.5				21.52	81	115	65	63	43
57.41	0.5				21.54	99	101	78	59	44
57.41	0.5				21.56	82	134	89	54	43
57.41	0.5				21.58	102	119	81	55	51
57.41	0.5				21.6	86	118	86	76	52
57.93	0				21.62	91	126	78	73	39
57.93	0				21.64	89	119	78	67	45
57.93	0				21.66	91	111	75	64	37
57.93	0				21.68	110	136	61	62	43
57.93	0				21.7	95	124	71	65	42
57.93	0				21.72	104	110	76	70	41
57.93	0				21.74	106	100	58	65	42
57.93	0				21.76	111	109	71	67	66
57.93	0				21.78	117	99	48	74	51
57.93	0				21.8	105	111	70	48	44
57.93	0				21.82	122	107	70	84	39
57.93	0				21.84	124	98	61	67	44
58.36	0.5				21.86	125	95	74	57	44
58.36	0.5				21.88	130	88	67	68	47
58.36	0.5				21.9	124	94	71	54	44
58.36	0.5				21.92	116	95	54	59	48
58.36	0.5				21.94	110	81	74	54	39
58.36	0.5				21.96	144	73	74	71	48
58.36	0.5				21.98	132	90	72	52	56
58.36	0.5				22	145	78	68	66	61
58.36	0.5				22.02	130	69	59	68	48
58.36	0.5				22.04	153	83	65	88	47
58.36	0.5				22.06	138	78	58	68	48
58.36	0.5				22.08	133	78	67	54	35
58.38	1.9				22.1	137	69	52	68	48
58.38	1.9				22.12	130	74	50	67	56
58.38	1.9				22.14	144	53	65	62	61
58.5	3.3				22.16	152	65	55	53	46
58.5	3.3				22.18	107	79	54	88	40
58.5	3.3				22.2	113	67	58	69	40
58.5	3.3				22.22	113	63	65	74	33
58.5	3.3				22.24	98	55	54	76	40
58.5	3.3				22.26	99	85	49	59	56
58.68	0.2				22.28	101	76	62	55	53
58.68	0.2				22.3	95	62	56	52	55
58.68	0.2				22.32	84	77	54	65	50
58.68	0.2				22.34	96	56	56	59	60
58.68	0.2				22.36	106	56	55	69	54
58.68	0.2				22.38	80	65	58	76	55
58.68	0.2				22.4	96	63	56	63	48
58.68	0.2				22.42	83	67	65	65	48
58.68	0.2				22.44	75	63	59	75	37
58.68	0.2				22.46	75	60	43	62	42
58.68	0.2				22.48	65	67	65	61	48
58.68	0.2				22.5	75	60	47	83	52
58.74	0.1				22.52	77	61	52	54	46
58.74	0.1				22.54	78	65	49	61	57
58.74	0.1				22.56	73	56	63	68	54
58.76	0.3				22.58	71	62	54	81	44
58.76	0.3				22.6	66	68	68	80	44
58.76	0.3				22.62	83	68	61	69	52
59.15	3.5				22.64	62	75	57	48	44
59.15	3.5				22.66	76	57	54	77	48
59.15	3.5				22.68	79	72	61	71	55
59.15	3.5				22.7	69	70	58	86	55
59.15	3.5				22.72	78	61	63	63	53
59.15	3.5				22.74	85	69	63	61	42
59.22	0.5				22.76	59	60	61	65	38
59.22	0.5				22.78	54	53	57	72	34
59.22	0.5				22.8	62	67	52	75	52
59.22	0.5				22.82	80	70	60	77	56
59.22	0.5				22.84	70	92	51	61	43
59.22	0.5				22.86	67	72	48	75	52
59.22	0.5				22.88	72	67	64	74	57
59.22	0.5				22.9	77	68	57	78	60
59.22	0.5				22.92	56	74	60	70	45
59.22	0.5				22.94	72	67	48	84	52
59.22	0.5				22.96	75	56	53	70	50
59.22	0.5				22.98	73	77	50	58	54
59.5	0				23	62	71	54	74	48
59.5	0				23.02	69	61	58	82	45
59.5	0				23.04	61	53	59	73	52
59.5	0				23.06	66	68	69	72	51
59.78	10.9				23.08	72	76	56	60	49
59.78	10.9				23.1	67	60	67	74	50
59.78	10.9				23.12	59	65	66	69	46
59.78	10.9				23.14	73	80	69	49	48
59.78	10.9				23.16	62	65	69	71	50
59.78	10.9				23.18	73	53	67	58	60
59.98	3.7				23.2	66	61	74	67	37
59.98	3.7				23.22	47	51	77	59	64
59.98	3.7				23.24	71	66	72	73	62
59.98	3.7				23.26	67	75	52	72	51
59.98	3.7				23.28	75	65	72	69	44
59.98	3.7				23.3	83	64	66	76	48
59.98	3.7				23.32	70	89	51	66	54
59.98	3.7				23.34	63	76	69	74	45
59.98	3.7				23.36	79	64	57	71	61
59.98	3.7				23.38	59	85	64	64	56
59.98	3.7				23.4	58	73	49	77	54
59.98	3.7				23.42	64	62	62	65	50
					23.44	57	88	64	75	51
					23.46	82	56	54	57	51
					23.48	70	78	55	66	60
					23.5	76	74	58	76	41
					23.52	69	69	74	72	48
					23.54	91	62	76	74	66
					23.56	70	80	59	53	52
					23.58	67	58	62	82	52
					23.6	74	66	56	68	49
					23.62	70	78	57	63	56
					23.64	71	65	67	60	60
					23.66	81	70	51	64	58
					23.68	60	85	55	70	46
					23.7	76	83	63	69	57
					23.72	56	81	58	67	44
					23.74	68	61	52	77	49
					23.76	66	80	54	62	50
					23.78	68	59	53	63	46
					23.8	75	77	62	59	60
					23.82	72	68	61	66	45
					23.84	76	71	62	69	68
					23.86	72	77	53	65	58
					23.88	82	62	77	87	62
					23.9	76	52	69	76	68
					23.92	65	66	52	82	56
					23.94	85	65	58	76	48
					23.96	63	68	60	65	52
					23.98	70	67	61	72	44
					24	68	67	64	71	63
					24.02	76	76	66	72	62
					24.04	87	70	61	65	52
					24.06	82	49	54	60	60
					24.08	56	46	58	57	62
					24.1	81	62	52	56	64
					24.12	74	75	56	83	66
					24.14	74	73	47	70	87
					24.16	68	49	58	69	53
					24.18	64	63	58	85	56
					24.2	78	59	61	77	69
					24.22	69	65	62	61	70
					24.24	55	59	70	60	70
					24.26	59	73	59	77	69
					24.28	61	54	60	78	66
					24.3	62	56	52	65	63
					24.32	59	68	55	73	57
					24.34	68	62	60	73	63
					24.36	63	55	51	66	82
					24.38	74	64	58	71	54
					24.4	72	59	64	80	63
					24.42	64	64	58	78	47
					24.44	65	54	64	61	67
					24.46	71	57	65	56	61
					24.48	79	64	78	71	71
					24.5	78	70	62	66	64
					24.52	63	63	58	54	57
					24.54	47	70	76	83	62
					24.56	69	72	48	62	78
					24.58	62	63	61	60	69
					24.6	62	71	62	70	82
					24.62	80	60	67	79	60
					24.64	68	54	69	70	76
					24.66	86	69	62	85	59
					24.68	78	62	55	88	81
					24.7	69	81	67	75	71
					24.72	53	80	67	71	88
					24.74	61	74	64	85	76
					24.76	54	65	54	96	65
					24.78	77	55	71	71	66
					24.8	82	59	67	93	82
					24.82	67	74	63	81	87
					24.84	77	63	68	72	89
					24.86	73	70	67	73	84
					24.88	60	74	77	65	87
					24.9	54	70	44	70	77
					24.92	62	76	60	86	101
					24.94	70	80	75	90	111
					24.96	76	68	62	81	106
					24.98	67	65	53	80	113
					25	86	72	76	93	110
					25.02	70	61	71	82	129
					25.04	63	65	49	89	123
					25.06	65	65	59	75	142
					25.08	61	66	73	95	171
					25.1	79	70	47	79	178
					25.12	86	48	61	109	194
					25.14	72	75	56	89	208
					25.16	80	59	68	91	193
					25.18	79	77	59	80	227
					25.2	73	55	71	88	229
					25.22	74	67	83	115	216
					25.24	77	72	75	98	230
					25.26	70	64	64	113	253
					25.28	52	64	79	103	261
					25.3	49	59	57	105	252
					25.32	67	74	65	114	219
					25.34	65	57	72	121	218
					25.36	73	67	71	96	238
					25.38	70	73	82	127	205
					25.4	72	70	63	139	181
					25.42	75	76	60	129	203
					25.44	76	70	65	128	171
					25.46	56	71	67	143	168
					25.48	78	61	71	122	153
					25.5	70	70	69	157	129
					25.52	90	68	75	166	145
					25.54	69	53	80	153	130
					25.56	74	54	62	181	143
					25.58	68	54	71	160	117
					25.6	72	59	72	170	111
					25.62	70	64	71	198	112
					25.64	70	66	95	190	125
					25.66	73	57	82	216	126
					25.68	81	76	72	225	120
					25.7	72	68	84	195	103
					25.72	79	67	89	189	121
					25.74	50	81	78	201	134
					25.76	68	54	93	215	123
					25.78	56	62	90	198	134
					25.8	60	61	74	198	116
					25.82	66	67	93	213	105
					25.84	70	86	107	224	113
					25.86	81	53	94	194	101
					25.88	55	62	91	204	112
					25.9	80	48	111	176	97
					25.92	80	60	113	220	104
					25.94	66	54	102	206	112
					25.96	68	59	122	189	78
					25.98	61	64	121	185	95
					26	59	70	127	183	93
					26.02	64	62	145	168	63
					26.04	69	79	128	157	74
					26.06	59	84	157	169	65
					26.08	62	83	161	154	79
					26.1	75	70	130	168	62
					26.12	75	58	171	159	78
					26.14	76	75	166	135	71
					26.16	54	94	179	142	58
					26.18	67	79	205	105	73
					26.2	54	86	182	121	51
					26.22	66	83	192	109	56
					26.24	72	97	206	135	65
					26.26	84	90	199	120	55
					26.28	77	100	219	100	53
					26.3	70	99	231	114	46
					26.32	73	84	220	103	62
					26.34	67	97	234	87	44
					26.36	59	123	214	84	43
					26.38	74	111	232	102	64
					26.4	78	118	197	92	47
					26.42	74	122	202	100	63
					26.44	74	117	213	99	55
					26.46	56	108	197	90	56
					26.48	83	117	194	89	49
					26.5	77	115	198	64	53
					26.52	74	125	180	69	55
					26.54	80	151	169	78	44
					26.56	85	135	161	65	55
					26.58	76	140	156	95	59
					26.6	82	149	142	85	43
					26.62	73	161	119	79	41
					26.64	83	166	102	84	59
					26.66	98	152	115	73	46
					26.68	98	172	100	76	49
					26.7	105	167	107	83	52
					26.72	89	163	108	83	62
					26.74	89	167	78	69	43
					26.76	82	142	86	63	53
					26.78	85	156	88	68	59
					26.8	112	141	86	74	46
					26.82	116	158	73	80	54
					26.84	85	131	79	86	57
					26.86	118	139	84	59	71
					26.88	111	121	89	95	66
					26.9	102	110	68	76	44
					26.92	128	99	69	81	64
					26.94	102	102	73	74	49
					26.96	119	110	67	66	70
					26.98	134	100	77	66	57
					27	114	99	63	79	61
					27.02	124	99	68	82	57
					27.04	142	78	67	72	71
					27.06	135	95	76	76	71
					27.08	130	92	68	78	60
					27.1	147	93	70	84	65
					27.12	133	88	55	80	73
					27.14	131	84	57	86	82
					27.16	119	70	70	75	83
					27.18	115	90	66	85	74
					27.2	136	76	59	83	68
					27.22	123	78	59	74	73
					27.24	110	73	45	70	95
					27.26	123	67	57	70	92
					27.28	114	87	58	67	90
					27.3	115	70	71	81	93
					27.32	97	71	63	91	106
					27.34	98	75	65	82	98
					27.36	86	57	68	79	95
					27.38	88	62	66	78	102
					27.4	93	68	72	67	113
					27.42	87	88	61	69	113
					27.44	83	60	59	84	111
					27.46	65	85	66	79	114
					27.48	76	65	71	83	105
					27.5	79	47	73	79	126
					27.52	93	62	74	91	106
					27.54	65	64	68	85	107
					27.56	63	75	57	81	122
					27.58	74	57	66	82	96
					27.6	77	64	59	71	102
					27.62	75	57	69	72	85
					27.64	75	64	65	78	86
					27.66	78	70	78	66	82
					27.68	62	59	62	82	86
					27.7	69	63	66	82	87
					27.72	65	63	67	72	79
					27.74	81	50	56	90	87
					27.76	74	53	65	76	77
					27.78	76	67	44	72	68
					27.8	62	71	63	70	69
					27.82	71	62	56	79	50
					27.84	76	61	64	70	57
					27.86	70	67	68	72	55
					27.88	59	67	65	74	64
					27.9	61	54	65	79	47
					27.92	73	74	44	69	74
					27.94	63	69	65	78	52
					27.96	66	60	50	57	62
					27.98	63	55	56	62	46
					28	54	64	64	69	43
					28.02	79	53	57	82	46
					28.04	84	67	48	71	53
					28.06	57	76	61	69	47
					28.08	61	71	61	65	41
					28.1	64	63	49	62	46
					28.12	68	63	58	80	41
					28.14	69	58	57	72	50
					28.16	69	66	56	66	47
					28.18	68	71	49	53	51
					28.2	54	71	49	71	49
					28.22	72	73	64	73	45
					28.24	59	56	51	74	46
					28.26	71	79	55	70	50
					28.28	58	78	55	68	57
					28.3	77	67	51	67	51
					28.32	63	55	51	77	60
					28.34	75	64	53	78	43
					28.36	59	56	57	70	37
					28.38	64	62	63	64	63
					28.4	73	79	56	63	43
					28.42	62	77	60	75	52
					28.44	74	82	51	75	48
					28.46	75	64	49	66	37
					28.48	63	50	49	52	43
					28.5	68	64	70	71	53
					28.52	73	68	58	63	52
					28.54	78	54	64	67	53
					28.56	70	58	45	76	58
					28.58	62	66	58	69	39
					28.6	65	47	59	55	55
					28.62	56	72	62	68	40
					28.64	65	43	61	83	40
					28.66	76	56	46	77	38
					28.68	73	73	57	77	37
					28.7	76	54	72	68	52
					28.72	69	55	51	57	50
					28.74	73	72	57	70	48
					28.76	70	67	66	69	46
					28.78	80	67	62	63	40
					28.8	52	44	49	68	43
					28.82	71	61	47	63	44
					28.84	56	60	55	86	42
					28.86	59	58	57	77	40
					28.88	54	60	61	88	44
					28.9	65	63	58	74	43
					28.92	65	49	63	71	42
					28.94	66	63	47	66	32
					28.96	54	52	69	72	48
					28.98	70	64	62	83	37
					29	64	54	60	80	47
					29.02	59	42	53	87	35
					29.04	51	53	69	61	42
					29.06	66	69	56	77	45
					29.08	58	53	60	72	52
					29.1	53	54	58	63	46
					29.12	55	68	68	53	33
					29.14	70	77	59	66	51
					29.16	64	57	68	61	41
					29.18	48	67	57	65	55
					29.2	63	76	51	80	42
					29.22	64	53	57	68	49
					29.24	58	66	61	53	48
					29.26	48	55	64	62	40
					29.28	55	69	73	57	53
					29.3	57	54	67	78	49
					29.32	65	66	53	57	52
					29.34	58	68	67	66	68
					29.36	67	63	51	67	48
					29.38	53	47	71	74	50
					29.4	57	71	45	74	62
					29.42	71	57	54	58	57
					29.44	77	61	61	80	59
					29.46	55	70	71	75	59
					29.48	47	65	60	84	70
					29.5	53	57	67	72	59
					29.52	55	71	65	86	62
					29.54	55	57	66	78	81
					29.56	57	72	53	71	78
					29.58	59	59	51	65	71
					29.6	54	69	66	71	59
					29.62	69	75	60	77	65
					29.64	67	71	65	73	78
					29.66	63	58	54	85	80
					29.68	66	61	51	93	56
					29.7	63	62	59	86	84
					29.72	71	56	61	89	90
					29.74	64	76	55	93	71
					29.76	70	66	66	90	79
					29.78	59	49	77	92	61
					29.8	63	41	53	76	72
					29.82	72	62	56	94	73
					29.84	57	69	49	93	80
					29.86	50	71	49	88	77
					29.88	53	59	61	92	80
					29.9	70	54	58	101	71
					29.92	46	53	56	89	67
					29.94	73	65	56	108	73
					29.96	62	59	58	85	63
					29.98	69	66	66	130	59
					30	64	71	73	117	56
					30.02	62	55	85	111	48
					30.04	61	53	65	100	54
					30.06	61	47	78	116	48
					30.08	60	60	67	98	51
					30.1	69	58	75	122	56
					30.12	51	68	80	131	45
					30.14	60	55	79	125	58
					30.16	51	49	71	125	43
					30.18	76	59	87	125	53
					30.2	55	44	95	122	33
					30.22	48	66	83	113	40
					30.24	51	51	99	112	35
					30.26	56	48	95	108	47
					30.28	56	66	73	120	44
					30.3	48	59	109	99	40
					30.32	54	67	91	107	41
					30.34	56	62	92	79	44
					30.36	59	68	128	90	43
					30.38	62	53	98	91	33
					30.4	59	72	103	91	30
					30.42	45	57	129	96	42
					30.44	58	71	102	92	25
					30.46	54	63	126	91	39
					30.48	70	60	127	73	34
					30.5	56	80	128	66	44
					30.52	53	80	124	75	41
					30.54	59	69	92	69	33
					30.56	56	77	117	69	35
					30.58	51	70	110	62	44
					30.6	71	78	106	71	38
					30.62	70	87	111	65	33
					30.64	50	75	150	71	48
					30.66	49	80	110	76	34
					30.68	66	83	111	74	44
					30.7	61	107	109	69	30
					30.72	51	97	103	58	38
					30.74	63	104	124	64	36
					30.76	59	105	94	56	41
					30.78	46	122	97	73	41
					30.8	63	98	87	62	38
					30.82	62	112	93	74	30
					30.84	60	120	84	61	30
					30.86	65	127	81	76	27
					30.88	78	113	72	58	39
					30.9	59	140	86	63	42
					30.92	74	137	81	59	45
					30.94	69	139	74	51	28
					30.96	68	148	56	67	44
					30.98	75	145	59	63	36
					31	69	170	70	55	37
					31.02	72	142	57	56	35
					31.04	71	159	54	54	35
					31.06	77	139	64	65	45
					31.08	72	128	63	70	35
					31.1	71	118	51	58	42
					31.12	95	127	55	60	37
					31.14	91	119	53	55	32
					31.16	97	111	69	50	34
					31.18	101	120	50	63	26
					31.2	99	111	49	56	26
					31.22	82	85	49	54	31
					31.24	106	96	55	54	21
					31.26	105	90	41	51	30
					31.28	108	79	50	57	31
					31.3	124	88	49	61	28
					31.32	122	88	52	47	45
					31.34	149	78	44	46	34
					31.36	126	68	41	50	34
					31.38	141	73	45	70	32
					31.4	127	81	40	59	37
					31.42	125	59	45	69	40
					31.44	174	62	45	54	35
					31.46	119	78	50	48	35
					31.48	122	59	49	54	30
					31.5	111	65	46	51	43
					31.52	129	69	54	53	37
					31.54	120	73	50	37	34
					31.56	110	71	44	56	27
					31.58	100	60	47	59	38
					31.6	96	55	58	59	32
					31.62	98	45	56	59	29
					31.64	86	59	53	66	28
					31.66	98	58	29	57	23
					31.68	61	55	39	57	41
					31.7	84	58	43	53	33
					31.72	88	43	42	48	32
					31.74	63	50	41	62	42
					31.76	59	30	31	60	34
					31.78	63	55	41	54	44
					31.8	63	41	44	44	48
					31.82	55	56	36	63	53
					31.84	67	55	41	49	31
					31.86	55	40	47	41	35
					31.88	48	54	46	47	35
					31.9	44	48	31	59	33
					31.92	58	60	51	51	35
					31.94	68	44	47	64	37
					31.96	65	53	49	50	39
					31.98	62	38	42	48	40
					32	52	55	48	55	44
					32.02	52	59	48	59	37
					32.04	57	52	37	55	40
					32.06	49	50	54	65	53
					32.08	45	52	41	62	42
					32.1	53	60	46	46	45
					32.12	44	55	47	46	39
					32.14	35	51	50	47	34
					32.16	52	62	34	45	40
					32.18	48	45	50	57	37
					32.2	56	39	47	47	49
					32.22	42	50	37	39	38
					32.24	60	38	40	44	45
					32.26	44	41	42	56	54
					32.28	45	53	42	58	52
					32.3	52	48	41	47	46
					32.32	44	44	41	43	59
					32.34	45	37	46	49	42
					32.36	45	44	44	49	48
					32.38	50	40	43	54	49
					32.4	49	38	49	42	38
					32.42	53	36	46	49	46
					32.44	43	44	43	52	47
					32.46	47	48	36	42	46
					32.48	42	46	37	56	41
					32.5	47	44	51	54	40
					32.52	35	48	49	56	46
					32.54	45	31	40	55	51
					32.56	42	39	35	42	40
					32.58	52	47	49	56	41
					32.6	38	38	39	49	43
					32.62	54	35	34	55	46
					32.64	36	47	41	47	40
					32.66	46	43	35	46	46
					32.68	35	33	44	72	37
					32.7	34	39	43	57	42
					32.72	35	43	45	60	31
					32.74	37	34	41	54	33
					32.76	44	47	42	47	39
					32.78	38	43	47	45	36
					32.8	47	31	44	51	35
					32.82	49	47	41	43	34
					32.84	54	34	48	53	38
					32.86	41	33	46	55	46
					32.88	35	45	44	61	40
					32.9	47	41	52	46	34
					32.92	41	38	40	36	27
					32.94	35	45	45	47	43
					32.96	41	37	44	42	35
					32.98	36	45	34	43	33
					33	51	40	55	32	27
					33.02	31	34	34	45	38
					33.04	47	44	49	50	32
					33.06	43	47	49	46	27
					33.08	38	32	38	46	31
					33.1	37	42	44	52	32
					33.12	46	50	38	62	34
					33.14	31	35	39	42	30
					33.16	31	32	37	55	28
					33.18	31	45	34	49	36
					33.2	40	37	34	58	33
					33.22	34	46	31	51	27
					33.24	35	38	36	47	29
					33.26	37	27	43	55	30
					33.28	48	43	57	47	30
					33.3	37	47	41	53	29
					33.32	29	36	34	48	35
					33.34	35	46	39	49	24
					33.36	36	50	32	40	28
					33.38	39	34	38	40	30
					33.4	40	44	52	54	31
					33.42	32	43	42	40	28
					33.44	35	41	51	36	23
					33.46	30	35	37	46	22
					33.48	31	34	36	37	25
					33.5	43	33	36	46	27
					33.52	38	45	34	49	22
					33.54	34	40	31	42	28
					33.56	38	38	37	54	19
					33.58	40	45	42	45	27
					33.6	43	39	36	35	25
					33.62	35	42	39	52	35
					33.64	34	39	48	63	32
					33.66	24	33	41	53	23
					33.68	38	50	39	51	22
					33.7	42	33	40	50	20
					33.72	43	41	35	41	26
					33.74	38	36	32	40	35
					33.76	35	35	40	38	31
					33.78	44	37	34	55	23
					33.8	30	28	29	50	27
					33.82	27	42	36	35	17
					33.84	33	32	50	39	34
					33.86	33	37	51	44	25
					33.88	37	43	43	37	25
					33.9	30	31	42	41	19
					33.92	43	30	34	37	18
					33.94	34	37	37	54	23
					33.96	37	33	32	38	27
					33.98	50	40	37	44	24
					34	31	31	43	38	14
					34.02	40	41	38	39	14
					34.04	32	28	41	41	27
					34.06	36	45	40	42	17
					34.08	28	48	55	41	21
					34.1	40	33	35	40	21
					34.12	35	50	47	43	28
					34.14	34	34	43	40	20
					34.16	39	31	40	34	18
					34.18	42	29	38	39	16
					34.2	31	36	51	40	26
					34.22	34	36	40	45	21
					34.24	43	41	54	41	17
					34.26	33	34	46	38	24
					34.28	39	35	53	37	22
					34.3	34	48	35	36	13
					34.32	30	32	51	42	32
					34.34	27	32	48	47	21
					34.36	36	42	31	35	21
					34.38	28	35	45	34	20
					34.4	31	48	44	37	32
					34.42	37	34	41	45	15
					34.44	46	37	41	33	26
					34.46	36	34	36	41	19
					34.48	38	27	40	44	13
					34.5	37	35	36	34	23
					34.52	33	38	43	38	20
					34.54	35	34	33	37	22
					34.56	44	43	32	33	18
					34.58	36	38	36	34	16
					34.6	29	33	34	36	27
					34.62	41	48	32	37	20
					34.64	31	38	32	31	20
					34.66	42	52	27	40	25
					34.68	28	40	49	30	13
					34.7	29	40	33	45	20
					34.72	32	31	30	31	22
					34.74	28	33	46	35	22
					34.76	32	41	43	34	22
					34.78	43	36	34	34	21
					34.8	32	38	37	34	14
					34.82	36	45	39	33	27
					34.84	38	47	39	28	20
					34.86	27	38	31	34	16
					34.88	35	42	31	32	28
					34.9	34	29	38	35	21
					34.92	42	35	19	27	18
					34.94	22	27	27	29	24
					34.96	33	41	34	38	18
					34.98	40	38	37	40	24
					35	35	33	26	29	26
					35.02	35	43	24	32	16
					35.04	32	34	44	35	19
					35.06	38	28	23	45	21
					35.08	44	37	34	39	21
					35.1	29	31	27	38	13
					35.12	44	34	27	31	24
					35.14	28	35	29	32	16
					35.16	27	37	44	37	26
					35.18	38	26	33	37	20
					35.2	31	36	33	32	20
					35.22	43	31	32	39	18
					35.24	30	33	32	30	30
					35.26	33	36	33	28	20
					35.28	32	34	35	26	16
					35.3	31	35	36	32	17
					35.32	32	44	35	42	22
					35.34	32	23	31	22	28
					35.36	29	29	26	39	14
					35.38	28	29	36	35	30
					35.4	28	32	29	30	20
					35.42	33	41	31	29	20
					35.44	45	31	24	34	20
					35.46	33	26	29	36	21
					35.48	34	24	41	35	21
					35.5	22	19	23	39	16
					35.52	29	30	39	43	21
					35.54	31	25	37	26	14
					35.56	31	30	33	43	17
					35.58	37	27	24	35	18
					35.6	28	34	24	33	15
					35.62	22	35	24	35	26
					35.64	35	21	27	30	19
					35.66	35	25	33	30	14
					35.68	33	34	27	35	16
					35.7	30	27	39	31	23
					35.72	25	34	38	41	16
					35.74	30	25	28	33	22
					35.76	23	32	30	34	18
					35.78	39	28	26	34	24
					35.8	21	24	33	36	27
					35.82	29	25	31	37	13
					35.84	23	25	23	25	21
					35.86	16	33	22	30	14
					35.88	30	43	30	39	19
					35.9	29	32	25	41	15
					35.92	31	27	22	33	15
					35.94	31	31	28	31	19
					35.96	24	20	27	25	21
					35.98	31	22	35	33	15
					36	27	34	30	39	18
					36.02	18	26	19	30	20
					36.04	30	25	23	29	16
					36.06	31	30	23	28	13
					36.08	24	29	37	31	21
					36.1	32	24	29	32	19
					36.12	22	26	28	40	16
					36.14	22	29	20	38	20
					36.16	24	32	30	32	24
					36.18	25	23	28	36	17
					36.2	27	25	36	30	25
					36.22	21	22	32	35	20
					36.24	27	18	24	26	16
					36.26	28	28	32	27	17
					36.28	29	28	20	24	18
					36.3	24	25	31	25	22
					36.32	22	27	36	33	13
					36.34	24	25	25	41	19
					36.36	25	29	33	30	20
					36.38	32	23	23	35	30
					36.4	29	21	32	32	16
					36.42	14	25	31	33	17
					36.44	27	37	26	29	20
					36.46	23	36	33	35	19
					36.48	23	22	23	34	15
					36.5	22	14	18	21	16
					36.52	32	19	31	28	18
					36.54	25	41	30	18	18
					36.56	22	30	29	24	22
					36.58	20	35	23	33	11
					36.6	23	31	22	35	16
					36.62	32	26	22	30	16
					36.64	30	24	19	26	15
					36.66	30	22	34	31	23
					36.68	31	25	31	29	20
					36.7	26	22	26	25	15
					36.72	28	28	35	22	21
					36.74	25	25	31	31	20
					36.76	34	21	35	25	14
					36.78	22	34	35	32	16
					36.8	20	24	34	23	14
					36.82	26	32	21	38	17
					36.84	18	15	34	30	19
					36.86	31	33	30	35	22
					36.88	29	20	34	35	19
					36.9	28	20	34	37	19
					36.92	28	24	32	27	14
					36.94	18	28	29	22	15
					36.96	36	20	29	23	16
					36.98	15	25	35	29	13
					37	24	28	28	38	15
					37.02	22	22	30	28	17
					37.04	26	33	27	25	18
					37.06	24	28	30	38	14
					37.08	25	28	30	42	18
					37.1	20	30	22	33	15
					37.12	11	20	24	48	21
					37.14	29	27	16	31	18
					37.16	36	31	27	33	11
					37.18	23	19	35	31	13
					37.2	27	26	38	33	18
					37.22	26	37	32	39	15
					37.24	8	29	29	28	18
					37.26	21	38	35	34	9
					37.28	30	23	25	28	24
					37.3	26	28	31	29	16
					37.32	16	27	33	33	15
					37.34	26	33	25	29	19
					37.36	27	21	38	30	17
					37.38	30	25	36	30	17
					37.4	21	31	40	48	9
					37.42	36	22	39	32	11
					37.44	19	23	36	32	15
					37.46	25	22	32	34	15
					37.48	29	27	41	31	15
					37.5	17	26	40	30	24
					37.52	23	33	25	29	14
					37.54	29	28	51	33	17
					37.56	31	30	47	33	11
					37.58	19	40	44	33	16
					37.6	28	22	48	25	12
					37.62	23	24	36	27	13
					37.64	21	33	39	24	16
					37.66	31	28	40	23	12
					37.68	29	26	43	23	11
					37.7	28	38	46	25	10
					37.72	28	32	38	30	16
					37.74	21	28	42	26	8
					37.76	35	19	40	36	14
					37.78	21	29	40	23	15
					37.8	26	35	45	32	10
					37.82	18	34	38	30	14
					37.84	22	26	30	18	16
					37.86	28	31	34	24	13
					37.88	32	42	38	25	20
					37.9	38	31	42	30	13
					37.92	30	44	31	22	13
					37.94	21	48	32	25	19
					37.96	21	39	45	37	21
					37.98	28	48	32	31	29
					38	31	33	39	25	14
					38.02	17	41	42	23	17
					38.04	31	42	25	30	16
					38.06	13	45	35	33	12
					38.08	24	52	27	30	13
					38.1	26	41	36	22	13
					38.12	14	63	30	24	19
					38.14	25	52	24	34	18
					38.16	26	52	27	31	13
					38.18	30	40	35	29	15
					38.2	36	34	28	23	18
					38.22	25	35	32	27	18
					38.24	23	40	28	31	19
					38.26	35	50	26	17	8
					38.28	25	42	28	22	20
					38.3	32	34	20	15	15
					38.32	25	36	30	28	20
					38.34	22	36	26	31	15
					38.36	21	40	25	33	18
					38.38	29	43	20	23	18
					38.4	26	34	18	33	10
					38.42	28	36	29	26	15
					38.44	26	32	16	19	19
					38.46	35	33	33	27	19
					38.48	27	34	20	25	16
					38.5	35	29	25	25	25
					38.52	36	35	21	25	22
					38.54	31	27	24	38	20
					38.56	40	32	30	23	14
					38.58	22	30	22	29	16
					38.6	26	31	25	27	18
					38.62	26	27	22	28	22
					38.64	32	26	21	31	23
					38.66	31	15	26	35	23
					38.68	34	26	29	28	17
					38.7	22	24	23	26	16
					38.72	26	23	28	25	17
					38.74	33	26	22	36	22
					38.76	35	20	23	23	16
					38.78	29	23	23	19	21
					38.8	42	32	24	26	18
					38.82	31	24	25	30	17
					38.84	32	25	28	32	19
					38.86	35	33	20	23	13
					38.88	42	22	16	28	21
					38.9	29	26	34	34	29
					38.92	44	27	24	24	10
					38.94	28	24	31	22	11
					38.96	35	23	22	23	17
					38.98	38	16	13	23	16
					39	30	29	25	24	12
					39.02	28	21	19	25	17
					39.04	28	24	18	30	13
					39.06	35	22	11	27	25
					39.08	38	26	28	36	25
					39.1	29	17	15	26	13
					39.12	30	19	19	30	22
					39.14	26	25	21	28	16
					39.16	24	24	21	23	13
					39.18	23	29	17	23	10
					39.2	23	14	21	34	11
					39.22	26	20	14	24	22
					39.24	29	21	27	30	18
					39.26	22	24	20	19	11
					39.28	32	21	18	20	9
					39.3	22	18	18	26	10
					39.32	26	20	32	24	16
					39.34	18	13	33	27	11
					39.36	22	16	24	27	12
					39.38	26	17	25	29	6
					39.4	21	15	26	26	16
					39.42	17	27	17	38	16
					39.44	21	16	20	23	8
					39.46	27	20	30	18	8
					39.48	16	28	28	22	9
					39.5	18	30	24	28	13
					39.52	22	25	20	26	14
					39.54	15	24	16	26	15
					39.56	19	17	21	26	17
					39.58	22	22	18	26	18
					39.6	16	18	18	26	11
					39.62	29	22	20	23	10
					39.64	21	19	23	16	15
					39.66	21	20	21	33	13
					39.68	23	16	23	18	20
					39.7	22	18	16	17	12
					39.72	19	25	23	24	2
					39.74	13	14	21	23	11
					39.76	16	18	23	22	17
					39.78	27	15	27	28	13
					39.8	12	21	23	30	5
					39.82	14	21	24	27	14
					39.84	17	21	26	26	17
					39.86	21	21	14	21	14
					39.88	12	18	18	25	11
					39.9	15	11	19	28	9
					39.92	30	24	21	24	11
					39.94	16	14	17	18	13
					39.96	22	27	21	18	17
					39.98	27	19	25	26	22
					40	22	11	24	24	18
					40.02	9	21	23	23	23
					40.04	14	17	25	33	9
					40.06	18	16	26	15	9
					40.08	19	18	16	20	19
					40.1	13	25	23	19	15
					40.12	21	15	22	29	12
					40.14	14	20	26	19	14
					40.16	20	20	17	20	18
					40.18	19	16	18	21	10
					40.2	17	15	26	15	12
					40.22	15	16	21	15	14
					40.24	23	17	24	21	14
					40.26	13	21	26	27	12
					40.28	19	13	13	14	12
					40.3	13	18	25	26	14
					40.32	23	25	20	21	12
					40.34	22	20	22	21	12
					40.36	17	16	25	21	16
					40.38	16	15	17	19	13
					40.4	12	16	20	24	16
					40.42	24	14	20	24	18
					40.44	12	19	17	21	4
					40.46	16	18	19	18	17
					40.48	18	13	17	26	20
					40.5	16	19	16	16	13
					40.52	18	26	20	24	8
					40.54	17	18	13	29	8
					40.56	19	23	12	23	17
					40.58	13	16	22	27	22
					40.6	16	18	26	11	14
					40.62	12	23	19	21	11
					40.64	17	24	22	25	9
					40.66	15	22	20	24	14
					40.68	22	17	23	32	16
					40.7	21	13	22	15	23
					40.72	12	19	20	22	13
					40.74	22	22	24	30	5
					40.76	28	23	14	25	17
					40.78	20	24	20	27	17
					40.8	19	26	11	26	14
					40.82	20	21	23	24	13
					40.84	20	21	21	25	11
					40.86	15	26	19	20	11
					40.88	21	20	16	24	9
					40.9	17	23	15	27	14
					40.92	14	18	20	28	11
					40.94	14	29	25	21	13
					40.96	26	16	18	25	14
					40.98	15	25	24	22	18
					41	22	17	25	26	9
					41.02	21	25	14	13	20
					41.04	22	20	21	26	9
					41.06	24	22	17	21	9
					41.08	15	19	23	21	12
					41.1	16	20	21	23	14
					41.12	21	15	19	21	16
					41.14	16	17	22	25	6
					41.16	19	18	17	21	11
					41.18	18	16	13	31	17
					41.2	11	21	19	28	9
					41.22	19	20	21	30	14
					41.24	14	14	13	22	8
					41.26	22	12	27	21	9
					41.28	22	15	16	34	13
					41.3	11	13	21	19	8
					41.32	19	28	19	21	8
					41.34	15	25	22	22	9
					41.36	17	19	29	29	11
					41.38	21	11	16	23	12
					41.4	17	18	19	19	11
					41.42	12	25	18	23	10
					41.44	24	16	26	29	12
					41.46	15	20	21	18	7
					41.48	19	21	24	28	10
					41.5	18	18	21	23	12
					41.52	16	23	26	15	6
					41.54	16	21	30	28	10
					41.56	18	22	25	24	17
					41.58	14	15	17	25	13
					41.6	13	23	18	25	14
					41.62	17	13	33	27	7
					41.64	23	17	19	23	10
					41.66	15	12	11	30	9
					41.68	19	21	23	25	15
					41.7	21	25	23	28	10
					41.72	24	18	25	30	10
					41.74	8	14	18	23	13
					41.76	18	21	15	25	15
					41.78	17	23	29	20	15
					41.8	15	20	22	27	15
					41.82	17	21	23	30	16
					41.84	18	22	20	32	11
					41.86	27	28	25	30	14
					41.88	14	19	22	19	14
					41.9	20	26	26	21	10
					41.92	20	18	17	19	14
					41.94	17	18	11	27	15
					41.96	16	22	16	25	13
					41.98	15	19	18	19	16
					42	17	14	23	31	15
					42.02	11	30	14	23	22
					42.04	13	22	25	26	19
					42.06	19	15	27	15	11
					42.08	14	20	26	25	17
					42.1	20	22	24	26	14
					42.12	13	18	30	27	12
					42.14	27	18	13	25	14
					42.16	15	15	14	17	11
					42.18	13	19	16	25	18
					42.2	14	18	19	24	13
					42.22	15	15	17	26	19
					42.24	16	21	18	25	19
					42.26	19	20	28	32	18
					42.28	17	26	25	26	11
					42.3	13	15	21	20	18
					42.32	23	25	12	32	24
					42.34	10	21	28	26	8
					42.36	21	21	27	32	20
					42.38	13	21	22	36	15
					42.4	28	24	17	21	19
					42.42	14	17	22	18	17
					42.44	15	21	23	29	24
					42.46	14	16	21	19	15
					42.48	22	12	23	22	14
					42.5	9	16	27	37	15
					42.52	15	15	26	26	16
					42.54	18	17	22	37	13
					42.56	18	15	17	21	12
					42.58	18	21	21	22	21
					42.6	16	24	19	24	13
					42.62	23	10	21	14	17
					42.64	15	15	25	21	19
					42.66	12	25	14	17	12
					42.68	12	6	32	25	17
					42.7	7	23	18	24	18
					42.72	13	18	20	25	19
					42.74	22	25	19	32	23
					42.76	19	14	23	36	24
					42.78	18	16	20	26	27
					42.8	16	19	19	32	23
					42.82	17	17	37	33	18
					42.84	17	19	23	26	19
					42.86	12	14	22	23	28
					42.88	26	17	22	26	31
					42.9	14	18	24	27	18
					42.92	16	14	18	29	26
					42.94	17	23	26	31	18
					42.96	12	31	22	33	22
					42.98	17	25	27	29	29
					43	22	18	28	33	19
					43.02	15	23	36	32	27
					43.04	12	20	31	31	22
					43.06	17	13	34	36	23
					43.08	30	25	18	33	22
					43.1	9	20	31	45	19
					43.12	23	19	26	31	26
					43.14	18	19	20	34	18
					43.16	18	18	31	37	23
					43.18	22	21	31	34	16
					43.2	20	19	26	31	14
					43.22	15	20	28	43	24
					43.24	18	14	27	33	18
					43.26	17	17	31	33	19
					43.28	11	21	23	33	31
					43.3	17	22	36	41	21
					43.32	16	14	24	35	18
					43.34	21	14	29	34	17
					43.36	18	24	33	46	19
					43.38	14	12	28	30	9
					43.4	27	20	26	41	14
					43.42	22	15	36	35	14
					43.44	12	20	43	44	16
					43.46	19	27	38	39	17
					43.48	14	30	40	26	17
					43.5	21	16	50	28	16
					43.52	11	15	42	39	12
					43.54	20	21	35	47	12
					43.56	18	23	33	38	11
					43.58	16	26	28	39	12
					43.6	13	30	36	48	9
					43.62	19	17	36	29	11
					43.64	25	13	47	37	6
					43.66	13	12	35	35	10
					43.68	10	22	54	27	7
					43.7	18	19	50	33	14
					43.72	20	14	48	30	18
					43.74	14	18	42	22	9
					43.76	9	18	45	26	9
					43.78	18	28	48	25	13
					43.8	21	19	70	33	8
					43.82	14	25	49	32	8
					43.84	13	29	52	28	16
					43.86	14	16	58	27	14
					43.88	18	20	50	32	16
					43.9	18	17	44	25	11
					43.92	27	17	46	21	11
					43.94	16	18	61	18	16
					43.96	15	28	31	24	6
					43.98	13	25	50	28	9
					44	9	19	54	14	14
					44.02	17	30	52	33	14
					44.04	15	21	41	22	11
					44.06	14	20	49	21	9
					44.08	21	29	38	34	6
					44.1	14	23	32	19	5
					44.12	13	32	47	26	12
					44.14	18	35	33	23	13
					44.16	13	33	32	23	15
					44.18	9	35	31	21	10
					44.2	18	36	37	24	14
					44.22	20	34	33	21	11
					44.24	24	35	45	24	6
					44.26	17	38	26	29	9
					44.28	15	38	36	26	10
					44.3	22	43	26	13	12
					44.32	17	43	25	25	11
					44.34	17	41	30	27	14
					44.36	17	44	27	17	11
					44.38	19	42	32	22	10
					44.4	15	33	29	27	8
					44.42	20	40	25	23	18
					44.44	15	44	18	22	8
					44.46	20	46	22	22	10
					44.48	15	46	29	26	14
					44.5	13	41	22	23	9
					44.52	20	39	25	15	12
					44.54	16	40	24	24	7
					44.56	22	39	19	12	10
					44.58	19	34	25	23	14
					44.6	21	32	16	18	19
					44.62	18	37	28	19	13
					44.64	23	50	24	24	13
					44.66	15	44	19	22	16
					44.68	23	33	22	33	9
					44.7	21	30	32	25	13
					44.72	29	33	21	15	14
					44.74	17	17	16	18	8
					44.76	22	20	18	21	14
					44.78	22	17	29	22	10
					44.8	22	24	20	27	11
					44.82	27	29	15	26	18
					44.84	20	34	20	25	7
					44.86	15	21	22	14	12
					44.88	24	26	15	14	11
					44.9	25	13	22	26	17
					44.92	18	22	15	29	13
					44.94	34	27	19	23	15
					44.96	28	29	18	9	14
					44.98	31	28	17	19	10
					45	30	20	24	20	14
					45.02	23	18	24	18	13
					45.04	28	24	22	27	17
					45.06	34	21	21	22	12
					45.08	39	20	18	25	12
					45.1	29	20	21	28	7
					45.12	30	16	15	15	15
					45.14	34	20	19	19	8
					45.16	34	16	14	13	19
					45.18	33	19	14	27	16
					45.2	27	18	24	31	15
					45.22	26	11	22	20	5
					45.24	28	16	18	19	10
					45.26	22	14	13	29	13
					45.28	26	21	13	23	10
					45.3	33	15	13	29	9
					45.32	34	17	25	23	12
					45.34	29	26	24	18	11
					45.36	22	17	19	32	8
					45.38	28	21	16	24	8
					45.4	31	16	19	26	16
					45.42	25	16	19	17	14
					45.44	15	19	16	19	8
					45.46	26	24	18	28	9
					45.48	30	22	20	25	10
					45.5	25	17	20	24	18
					45.52	23	14	13	18	12
					45.54	19	20	28	23	16
					45.56	22	12	16	22	15
					45.58	19	19	7	24	15
					45.6	20	19	22	16	22
					45.62	14	18	26	18	12
					45.64	18	20	11	29	13
					45.66	16	13	15	17	11
					45.68	13	14	15	17	13
					45.7	17	21	20	16	12
					45.72	20	26	17	18	16
					45.74	20	16	24	19	12
					45.76	11	17	20	22	13
					45.78	16	12	13	30	13
					45.8	19	19	12	13	12
					45.82	18	18	8	19	15
					45.84	16	19	20	16	16
					45.86	12	15	18	18	20
					45.88	18	9	17	25	10
					45.9	16	22	13	26	10
					45.92	12	12	17	28	12
					45.94	16	23	15	17	17
					45.96	21	11	28	20	12
					45.98	18	20	22	14	11
					46	19	17	15	21	19
					46.02	10	15	16	20	20
					46.04	19	10	16	16	8
					46.06	23	16	13	19	10
					46.08	20	11	14	19	16
					46.1	11	18	20	30	10
					46.12	15	15	15	20	19
					46.14	13	17	13	19	20
					46.16	21	17	16	23	13
					46.18	11	14	12	30	13
					46.2	11	19	21	18	10
					46.22	13	15	19	13	8
					46.24	19	26	15	22	10
					46.26	13	17	15	18	12
					46.28	16	7	13	21	11
					46.3	22	15	16	27	15
					46.32	13	10	23	18	19
					46.34	13	14	28	20	10
					46.36	16	15	14	17	10
					46.38	9	12	20	29	10
					46.4	14	14	20	16	15
					46.42	7	14	16	22	11
					46.44	17	18	18	18	9
					46.46	9	14	22	15	12
					46.48	25	14	20	17	16
					46.5	13	15	17	18	18
					46.52	14	18	30	19	9
					46.54	20	19	22	19	13
					46.56	12	18	14	22	8
					46.58	10	15	15	15	9
					46.6	22	21	23	22	14
					46.62	12	21	16	21	11
					46.64	12	15	16	17	16
					46.66	11	14	22	19	10
					46.68	13	11	17	23	9
					46.7	13	13	12	23	11
					46.72	15	12	16	33	10
					46.74	11	7	20	14	10
					46.76	21	16	21	19	9
					46.78	17	15	13	11	5
					46.8	11	11	13	20	11
					46.82	13	15	27	19	12
					46.84	12	26	13	24	15
					46.86	15	14	13	12	10
					46.88	8	20	19	17	10
					46.9	17	15	18	21	13
					46.92	13	8	17	14	11
					46.94	16	16	23	17	7
					46.96	17	19	15	28	12
					46.98	14	12	21	22	9
					47	11	12	25	20	11
					47.02	13	9	18	19	11
					47.04	12	14	15	20	5
					47.06	13	9	16	19	7
					47.08	12	16	19	14	8
					47.1	15	18	13	19	7
					47.12	13	20	14	20	9
					47.14	12	11	21	14	13
					47.16	18	15	16	23	10
					47.18	15	19	26	18	8
					47.2	13	8	20	19	7
					47.22	12	14	20	17	14
					47.24	10	12	14	15	8
					47.26	9	21	21	23	8
					47.28	10	20	10	20	9
					47.3	15	16	9	15	6
					47.32	14	9	23	15	8
					47.34	12	11	10	22	10
					47.36	16	17	16	12	10
					47.38	9	15	14	21	5
					47.4	16	11	20	20	11
					47.42	13	20	20	13	6
					47.44	15	17	15	22	10
					47.46	13	10	18	20	5
					47.48	13	13	19	15	6
					47.5	13	11	17	23	8
					47.52	9	11	12	17	8
					47.54	12	17	14	18	14
					47.56	16	18	21	12	6
					47.58	19	17	16	14	8
					47.6	12	11	15	22	6
					47.62	15	20	9	22	12
					47.64	22	11	14	18	13
					47.66	11	13	13	19	7
					47.68	13	18	16	11	9
					47.7	10	12	14	13	8
					47.72	8	12	18	18	5
					47.74	11	16	18	15	14
					47.76	10	14	8	18	15
					47.78	9	14	11	16	11
					47.8	13	12	11	12	13
					47.82	14	19	17	22	11
					47.84	17	12	15	19	7
					47.86	15	8	13	19	8
					47.88	11	21	15	12	11
					47.9	13	12	15	22	9
					47.92	10	8	6	18	10
					47.94	15	12	13	15	8
					47.96	14	12	16	19	13
					47.98	9	10	15	13	14
					48	15	8	20	16	10
					48.02	13	15	14	19	10
					48.04	15	11	19	16	9
					48.06	14	15	14	14	6
					48.08	11	18	18	17	9
					48.1	14	6	14	14	7
					48.12	9	10	10	18	11
					48.14	15	14	16	20	7
					48.16	9	14	16	12	11
					48.18	11	13	13	22	7
					48.2	23	21	14	21	7
					48.22	13	10	14	15	9
					48.24	12	6	11	13	9
					48.26	8	6	11	12	11
					48.28	12	17	15	15	11
					48.3	14	5	17	15	9
					48.32	14	14	11	17	18
					48.34	13	14	12	19	6
					48.36	15	16	11	14	16
					48.38	12	13	23	10	7
					48.4	8	18	12	14	7
					48.42	20	10	9	12	12
					48.44	8	14	14	18	6
					48.46	15	10	16	15	11
					48.48	8	8	13	17	8
					48.5	21	13	23	20	9
					48.52	18	12	10	18	10
					48.54	17	8	10	6	14
					48.56	16	6	14	24	15
					48.58	14	10	16	15	14
					48.6	9	15	14	20	14
					48.62	7	14	12	12	5
					48.64	13	17	15	19	9
					48.66	10	13	17	12	18
					48.68	10	9	16	20	9
					48.7	18	9	15	20	9
					48.72	14	12	20	14	8
					48.74	14	15	14	26	9
					48.76	15	12	10	19	6
					48.78	10	10	19	18	13
					48.8	12	15	20	22	11
					48.82	10	16	16	22	8
					48.84	15	15	12	14	9
					48.86	11	12	13	11	14
					48.88	7	11	11	8	6
					48.9	11	12	21	12	16
					48.92	12	14	11	25	10
					48.94	10	14	13	16	12
					48.96	12	12	13	9	9
					48.98	10	19	14	19	5
					49	9	15	16	16	8
					49.02	8	17	13	21	12
					49.04	17	12	16	11	10
					49.06	18	6	22	15	7
					49.08	10	13	14	13	7
					49.1	16	15	21	14	11
					49.12	13	6	10	14	8
					49.14	15	6	16	20	7
					49.16	8	11	9	17	7
					49.18	13	16	14	20	7
					49.2	12	8	17	19	7
					49.22	20	12	19	8	6
					49.24	8	15	13	13	3
					49.26	14	8	22	14	5
					49.28	6	13	13	20	13
					49.3	14	11	12	24	7
					49.32	4	11	11	12	7
					49.34	7	21	17	10	9
					49.36	7	7	16	16	11
					49.38	11	14	15	15	6
					49.4	12	13	16	14	6
					49.42	16	14	14	17	8
					49.44	14	8	12	12	7
					49.46	12	14	17	16	10
					49.48	15	11	16	13	6
					49.5	10	9	20	25	10
					49.52	14	14	15	8	8
					49.54	9	12	10	20	4
					49.56	15	10	15	14	11
					49.58	10	15	11	13	10
					49.6	9	14	18	13	9
					49.62	11	15	16	13	7
					49.64	6	14	15	13	9
					49.66	10	15	19	16	14
					49.68	8	16	14	12	15
					49.7	12	12	12	18	10
					49.72	13	16	10	15	5
					49.74	12	15	13	9	8
					49.76	12	19	10	19	9
					49.78	9	11	13	19	9
					49.8	13	16	14	12	8
					49.82	8	22	8	9	6
					49.84	12	14	11	12	10
					49.86	12	20	18	15	9
					49.88	8	14	8	14	11
					49.9	10	5	19	19	10
					49.92	10	17	17	18	16
					49.94	12	10	15	11	10
[truncated: 503 more rows]

## Sheet: SIFig9_a
Cs3Sb2I9_reference		Cs3Bi2Br9_reference				CsBiBr	CsSbI0.25CsBiBr0.75	CsSbI0.5CsBiBr0.5	CsSbI0.75CsBiBr0.25	CsSbI
2Theta	Intensity	2Theta	Intensity		2Theta	Intensity	Intensity	Intensity	Intensity	Intensity
8.45	38.4	8.96	135.2		10	34	43	31	46	23
12.24	48.5	12.82	162.4		10.02	31	55	35	48	30
12.24	48.5	12.82	162.4		10.04	25	50	37	40	21
12.24	48.5	12.82	162.4		10.06	29	44	27	40	20
12.95	63.3	15.67	165.6		10.08	35	54	24	46	19
12.95	63.3	15.67	157.5		10.1	34	53	35	49	22
12.95	63.3	15.67	157.5		10.12	29	58	31	41	21
12.95	63.3	15.67	165.6		10.14	38	58	26	33	22
12.95	63.3	15.67	157.5		10.16	22	51	35	31	19
12.95	63.3	15.67	165.6		10.18	25	52	33	47	14
14.89	4.1	17.98	129.9		10.2	36	53	40	38	18
14.89	4.1	22.15	5.3		10.22	33	59	34	32	19
14.89	4.1	22.15	305.4		10.24	36	47	37	36	23
14.89	4.1	22.15	305.4		10.26	28	41	32	44	29
14.89	4.1	22.15	5.3		10.28	25	49	24	30	15
14.89	4.1	22.15	305.4		10.3	33	54	34	38	21
16.94	30.8	22.15	5.3		10.32	28	51	26	42	21
17.66	5.1	22.3	323.4		10.34	29	51	36	36	26
17.66	5.1	22.3	323.4		10.36	32	37	37	41	18
17.66	5.1	22.3	323.4		10.38	28	42	34	47	22
17.66	5.1	24.08	20.4		10.4	36	49	18	31	20
17.66	5.1	24.08	20.4		10.42	34	48	31	36	17
17.66	5.1	24.08	20.4		10.44	28	51	37	47	21
20.95	9.5	24.08	20.4		10.46	34	38	47	30	17
20.95	9.5	24.08	20.4		10.48	21	50	36	44	15
20.95	9.5	24.08	20.4		10.5	33	49	36	44	29
20.95	9.5	25.81	31.1		10.52	27	52	40	32	26
20.95	9.5	25.81	31.1		10.54	33	44	43	30	14
20.95	9.5	25.81	31.1		10.56	37	40	27	40	28
21.28	61.7	27.11	386.3		10.58	48	50	32	41	13
21.28	61.7	27.37	340.8		10.6	35	51	34	47	13
21.28	61.7	27.37	48.1		10.62	38	27	42	36	27
21.71	0	27.37	48.1		10.64	26	43	35	41	17
21.71	0	27.37	340.8		10.66	30	43	27	43	16
21.71	0	27.37	340.8		10.68	36	44	29	39	17
21.71	0	27.37	48.1		10.7	31	37	32	32	30
22.93	7.5	28.79	56.2		10.72	39	57	40	38	19
22.93	7.5	28.79	56.2		10.74	31	59	35	35	16
22.93	7.5	28.79	56.2		10.76	30	49	31	34	20
22.93	7.5	28.79	56.2		10.78	41	44	41	35	18
22.93	7.5	28.79	56.2		10.8	28	34	32	33	21
22.93	7.5	28.79	56.2		10.82	35	48	36	40	12
24.57	31.7	30.1	0.6		10.84	29	53	39	30	20
24.57	31.7	30.1	0.6		10.86	41	34	43	30	19
24.57	31.7	30.1	52		10.88	28	35	26	46	18
24.57	31.7	30.1	52		10.9	30	41	32	45	17
24.57	31.7	30.1	52		10.92	28	46	36	42	23
24.57	31.7	30.1	0.6		10.94	33	41	49	27	14
24.62	10	31.63	5.8		10.96	32	44	40	44	22
24.62	10	31.63	1000		10.98	27	50	33	32	21
24.62	10	31.63	1000		11	25	46	37	32	28
24.85	0	31.63	5.8		11.02	33	46	48	47	22
24.85	0	31.63	5.8		11.04	34	39	29	40	26
24.85	0	31.63	1000		11.06	22	47	45	46	21
24.85	0	34.37	13.7		11.08	31	44	34	46	16
24.99	41.6	34.37	13.7		11.1	37	54	41	33	17
24.99	41.6	34.37	13.7		11.12	28	49	34	45	13
24.99	41.6	34.37	13.7		11.14	37	48	29	40	27
24.99	41.6	34.37	13.7		11.16	25	53	37	29	23
24.99	41.6	34.37	13.7		11.18	27	45	38	42	13
24.99	41.6	35.38	15.8		11.2	28	62	34	46	17
25.53	1000	35.38	15.8		11.22	38	49	46	40	20
26.08	292.5	35.38	15.8		11.24	26	70	35	40	20
26.08	292.5	35.38	15.8		11.26	27	52	35	44	24
26.08	292.5	35.38	15.8		11.28	43	51	37	38	22
26.08	292.5	35.38	15.8		11.3	27	64	29	42	25
26.08	292.5	35.59	21.9		11.32	37	51	28	31	16
26.08	292.5	35.59	19.1		11.34	26	64	50	45	16
27.33	17.1	35.59	19.1		11.36	37	62	41	39	31
27.33	17.1	35.59	21.9		11.38	28	57	34	55	16
27.33	17.1	35.59	21.9		11.4	23	57	53	44	26
27.33	17.1	35.59	21.9		11.42	32	67	45	41	26
27.33	17.1	35.59	19.1		11.44	33	56	38	46	20
27.33	17.1	35.59	19.1		11.46	35	59	47	39	33
27.79	328.9	35.59	19.1		11.48	34	51	29	38	21
27.79	328.9	35.59	21.9		11.5	31	62	47	44	21
27.79	328.9	35.59	19.1		11.52	33	52	40	43	13
27.79	328.9	35.59	21.9		11.54	35	61	47	45	24
27.79	328.9	36.42	0.1		11.56	32	62	33	42	23
27.79	328.9	37.78	41.3		11.58	32	60	34	42	24
28.4	5.5	37.78	0.2		11.6	44	68	45	48	19
28.4	5.5	37.78	41.3		11.62	22	59	40	42	15
28.4	5.5	37.78	0.2		11.64	35	65	44	50	15
28.4	5.5	37.78	41.3		11.66	33	68	34	35	16
28.4	5.5	37.78	0.2		11.68	43	72	29	37	12
28.4	5.5	38.76	38.7		11.7	41	74	22	49	23
30.04	262.3	38.76	55.9		11.72	34	78	39	46	21
30.04	262.3	38.76	38.7		11.74	38	77	33	49	16
30.04	262.3	38.76	55.9		11.76	30	80	39	44	18
30.04	262.3	38.76	38.7		11.78	44	80	35	47	14
30.04	262.3	38.76	55.9		11.8	36	68	28	45	32
30.04	262.3	39.05	68.8		11.82	40	78	37	50	27
30.23	0	39.05	1.5		11.84	41	80	45	47	22
30.23	0	39.05	1.5		11.86	50	60	34	42	11
30.23	0	39.05	68.8		11.88	32	83	40	39	18
30.23	0	39.05	68.8		11.9	40	84	36	49	17
32.39	7.4	39.05	68.8		11.92	57	93	22	50	20
32.39	7.4	39.05	1.5		11.94	51	75	40	43	21
32.39	7.4	39.05	1.5		11.96	61	68	39	46	17
32.39	7.4	39.05	1.5		11.98	57	77	37	42	19
32.39	7.4	39.05	68.8		12	73	98	31	57	23
32.39	7.4	39.05	1.5		12.02	61	79	40	43	21
32.73	141.9	39.05	68.8		12.04	56	84	36	49	20
32.73	141.9	39.14	73.3		12.06	50	93	41	63	18
32.73	141.9	39.14	73.3		12.08	46	84	38	43	19
32.73	141.9	39.14	73.3		12.1	34	97	26	66	25
32.73	141.9	40.24	5.8		12.12	35	110	35	61	20
32.73	141.9	40.24	4.5		12.14	41	75	31	56	21
32.77	4.6	40.24	5.8		12.16	33	113	27	59	21
32.77	4.6	40.24	4.5		12.18	25	112	31	64	16
32.77	4.6	40.24	4.5		12.2	31	102	29	67	31
32.77	4.6	40.24	5.8		12.22	43	95	38	64	15
32.77	4.6	43.13	0.8		12.24	42	123	33	49	22
32.77	4.6	43.13	0.8		12.26	37	112	41	64	20
33.06	13.1	43.13	0.8		12.28	41	100	40	65	22
33.06	13.1	43.13	0.8		12.3	35	97	36	61	31
33.06	13.1	43.13	0.8		12.32	41	110	30	64	29
33.06	13.1	43.13	0.8		12.34	43	105	37	63	30
33.06	13.1	43.39	19		12.36	41	106	49	68	34
33.06	13.1	43.39	16.8		12.38	43	114	47	52	35
33.06	13.1	43.39	19		12.4	40	109	26	56	37
33.06	13.1	43.39	16.8		12.42	35	121	33	64	18
33.06	13.1	43.39	16.8		12.44	39	128	45	67	30
33.06	13.1	43.39	19		12.46	40	96	51	61	25
33.06	13.1	44.31	18.7		12.48	39	133	39	56	32
33.06	13.1	44.31	0.3		12.5	48	128	36	53	25
33.47	11.8	44.31	0.3		12.52	64	138	40	73	13
33.47	11.8	44.31	18.7		12.54	66	132	37	65	13
33.47	11.8	44.31	0.3		12.56	69	149	38	55	14
33.47	11.8	44.31	18.7		12.58	98	159	36	62	17
33.47	11.8	44.31	0.3		12.6	82	173	40	62	14
33.47	11.8	44.31	18.7		12.62	83	151	44	62	15
33.9	0.4	44.31	18.7		12.64	78	136	49	72	28
33.9	0.4	44.31	18.7		12.66	79	142	51	65	26
33.9	0.4	44.31	0.3		12.68	83	151	51	61	18
33.9	0.4	44.31	0.3		12.7	94	136	52	58	30
33.9	0.4	45.18	317.9		12.72	94	139	34	65	25
33.9	0.4	45.18	317.9		12.74	118	133	40	70	17
33.9	0.4	45.18	15.3		12.76	118	126	36	63	16
33.9	0.4	45.18	15.3		12.78	124	128	39	65	12
33.9	0.4	45.18	317.9		12.8	111	132	43	59	19
33.9	0.4	45.18	15.3		12.82	107	144	23	69	15
33.9	0.4	45.51	348.7		12.84	100	119	34	75	27
33.9	0.4	45.51	348.7		12.86	80	144	46	77	18
34.26	0.9	45.51	348.7		12.88	84	152	35	81	19
35.27	0	45.99	34.1		12.9	109	101	40	59	23
35.27	0	46.48	2.5		12.92	130	141	39	73	33
35.27	0	46.48	2.5		12.94	159	140	45	74	24
35.27	0	46.48	2.5		12.96	152	152	41	84	34
35.27	0	46.48	2.5		12.98	135	128	40	75	29
35.27	0	46.48	2.5		13	113	129	26	73	22
35.27	0	46.48	2.5		13.02	81	148	29	71	23
35.27	0	47.48	5.9		13.04	55	148	32	81	48
35.27	0	47.48	5.9		13.06	64	140	42	75	36
35.27	0	47.48	5.9		13.08	41	138	23	54	44
35.27	0	47.48	5.9		13.1	36	135	34	71	34
35.27	0	47.48	5.9		13.12	37	141	30	66	37
35.76	2.8	47.48	5.9		13.14	49	154	30	72	48
35.76	2.8	47.94	0.8		13.16	36	132	27	79	32
35.76	2.8	47.94	2.9		13.18	36	136	33	62	29
35.76	2.8	47.94	2.9		13.2	37	145	30	64	26
35.76	2.8	47.94	0.8		13.22	40	167	19	81	19
35.76	2.8	47.94	2.9		13.24	44	139	29	69	31
36.51	0	47.94	0.8		13.26	39	152	29	90	24
36.51	0	48.26	6.4		13.28	33	136	30	62	28
36.51	0	48.26	6.6		13.3	47	170	31	62	21
36.51	0	48.26	6.6		13.32	40	143	34	75	21
36.51	0	48.26	6.4		13.34	63	136	35	70	17
36.51	0	48.26	6.6		13.36	74	176	37	86	23
36.97	0	48.26	6.4		13.38	64	165	27	68	21
36.97	0	48.42	8.3		13.4	82	140	38	64	19
36.97	0	48.42	9		13.42	84	156	26	74	16
36.97	0	48.42	8.3		13.44	77	140	23	71	20
37.11	2.2	48.42	8.3		13.46	53	154	26	73	19
37.11	2.2	48.42	9		13.48	55	156	36	60	14
37.11	2.2	48.42	8.3		13.5	45	139	27	72	21
37.11	2.2	48.42	9		13.52	39	172	20	79	25
37.11	2.2	48.42	9		13.54	39	183	29	68	18
37.11	2.2	48.42	9		13.56	35	155	21	80	22
37.11	2.2	48.42	8.3		13.58	36	137	33	74	12
37.11	2.2	48.42	9		13.6	38	177	23	93	12
37.11	2.2	48.42	8.3		13.62	29	167	26	75	17
37.11	2.2	49.31	9		13.64	45	153	27	74	20
37.11	2.2	49.31	9		13.66	53	164	29	79	20
37.11	2.2	49.31	9		13.68	50	169	30	78	13
37.31	13.4	49.31	9		13.7	58	148	22	73	11
37.31	13.4	49.31	9		13.72	51	172	34	84	15
37.31	13.4	49.31	9		13.74	51	179	22	77	14
37.56	0.8	50.94	17.8		13.76	77	163	25	66	24
37.56	0.8	50.94	24.1		13.78	78	182	29	78	20
37.56	0.8	50.94	24.1		13.8	87	162	31	77	15
37.56	0.8	50.94	17.8		13.82	70	176	22	79	19
37.56	0.8	50.94	17.8		13.84	88	172	27	69	20
37.56	0.8	50.94	24.1		13.86	58	147	35	90	26
38.32	1.7	50.94	17.8		13.88	65	173	29	78	15
38.32	1.7	50.94	24.1		13.9	59	151	25	95	22
38.32	1.7	50.94	24.1		13.92	49	159	25	82	23
38.32	1.7	50.94	17.8		13.94	41	166	29	93	23
38.32	1.7	50.94	24.1		13.96	47	160	33	86	20
38.32	1.7	50.94	17.8		13.98	44	142	47	101	29
39.09	43.4	51.17	0.5		14	44	163	26	70	19
39.09	43.4	51.17	30		14.02	43	149	26	75	20
39.09	43.4	51.17	30		14.04	39	155	27	82	19
39.09	43.4	51.17	0.5		14.06	41	150	32	80	24
39.09	43.4	51.17	0.5		14.08	36	153	30	88	21
39.09	43.4	51.17	30		14.1	33	176	26	77	18
39.37	4.2	51.17	0.5		14.12	50	143	30	92	19
39.37	4.2	51.17	0.5		14.14	35	165	29	81	17
39.37	4.2	51.17	30		14.16	36	139	32	87	27
39.37	4.2	51.17	30		14.18	34	136	35	94	12
39.37	4.2	51.17	30		14.2	29	138	24	80	20
39.37	4.2	51.17	0.5		14.22	37	154	32	77	24
39.37	4.2	51.69	14		14.24	37	159	28	95	23
39.37	4.2	51.69	14		14.26	45	167	27	89	23
39.37	4.2	51.69	14		14.28	49	158	34	77	25
39.37	4.2	51.69	14		14.3	41	155	35	73	18
39.37	4.2	51.69	14		14.32	38	162	34	88	26
39.37	4.2	51.69	14		14.34	44	136	31	92	15
39.56	0.8	53.06	4		14.36	67	154	26	78	26
39.56	0.8	53.06	4		14.38	56	164	31	72	29
39.56	0.8	53.06	4		14.4	70	175	44	88	27
39.56	0.8	53.48	3		14.42	74	142	35	72	25
39.56	0.8	53.48	57		14.44	45	153	39	78	27
39.56	0.8	53.48	3		14.46	48	156	29	81	20
40.69	0.2	53.48	57		14.48	36	144	33	85	21
40.69	0.2	53.48	3		14.5	50	157	40	83	25
40.69	0.2	53.48	57		14.52	51	169	38	87	29
40.69	0.2	53.78	46.3		14.54	46	160	22	77	32
40.69	0.2	53.78	46.3		14.56	45	157	33	66	21
40.69	0.2	53.78	46.3		14.58	52	154	33	83	27
40.75	2.1	53.78	46.3		14.6	44	153	31	69	23
40.75	2.1	53.78	46.3		14.62	44	135	30	85	18
40.75	2.1	53.78	46.3		14.64	40	149	32	77	25
40.75	2.1	53.93	41.2		14.66	39	155	28	83	27
40.75	2.1	53.93	6.8		14.68	43	135	33	81	35
40.75	2.1	53.93	41.2		14.7	50	136	36	79	31
41.24	5.5	53.93	41.2		14.72	39	122	33	81	36
41.24	5.5	53.93	6.8		14.74	38	124	33	89	28
41.24	5.5	53.93	6.8		14.76	39	139	26	87	29
41.24	5.5	54.53	0.5		14.78	19	136	24	84	42
41.24	5.5	54.53	0.3		14.8	29	153	25	84	35
41.24	5.5	54.53	0.3		14.82	39	116	45	75	33
41.99	1.7	54.53	0.5		14.84	31	106	31	103	28
41.99	1.7	54.53	0.5		14.86	34	122	35	106	40
41.99	1.7	54.53	0.3		14.88	38	117	34	68	35
41.99	1.7	55.53	8.7		14.9	42	89	36	73	29
41.99	1.7	55.53	0.1		14.92	35	105	27	100	37
41.99	1.7	55.53	0.1		14.94	32	80	44	101	24
41.99	1.7	55.53	8.7		14.96	25	81	41	89	46
41.99	1.7	55.53	0.1		14.98	38	77	46	86	32
41.99	1.7	55.53	8.7		15	34	82	44	100	38
41.99	1.7	55.53	0.1		15.02	40	96	37	98	32
41.99	1.7	55.53	8.7		15.04	36	81	39	93	59
41.99	1.7	55.53	8.7		15.06	38	76	44	88	36
42.65	85.2	55.53	0.1		15.08	41	92	53	76	35
42.65	85.2	55.53	8.7		15.1	37	101	53	73	33
42.65	85.2	55.53	0.1		15.12	40	84	65	83	38
42.65	85.2	55.91	137.1		15.14	36	87	60	83	39
42.65	85.2	56.48	167.2		15.16	48	85	60	83	47
42.65	85.2	56.48	1		15.18	37	100	59	82	38
43.21	14	56.48	167.2		15.2	41	107	53	70	38
43.32	0.5	56.48	1		15.22	44	98	55	63	41
43.32	0.5	56.48	1		15.24	32	107	70	74	39
43.32	0.5	56.48	167.2		15.26	39	128	82	69	38
43.32	0.5	57.62	14.5		15.28	25	131	89	56	41
43.32	0.5	57.62	2.8		15.3	37	123	76	65	44
43.32	0.5	57.62	2.8		15.32	32	147	61	42	45
43.35	402.6	57.62	14.5		15.34	35	127	82	60	45
43.35	402.6	57.62	2.8		15.36	33	144	86	62	38
43.35	402.6	57.62	14.5		15.38	37	146	96	64	38
43.58	0	58.25	3.3		15.4	34	156	87	63	44
43.58	0	58.25	3.3		15.42	48	162	89	66	36
43.58	0	58.25	3.3		15.44	37	150	85	61	38
43.58	0	58.25	3.3		15.46	43	157	65	65	43
44.25	0.5	58.25	3.3		15.48	22	142	73	56	44
44.25	0.5	58.25	3.3		15.5	41	125	82	68	38
44.25	0.5	58.65	0.5		15.52	42	139	71	58	42
44.25	0.5	58.65	1.5		15.54	52	117	57	56	41
44.25	0.5	58.65	0.5		15.56	54	101	62	62	40
44.25	0.5	58.65	1.5		15.58	62	95	44	64	46
44.59	0	58.65	0.5		15.6	60	105	49	45	36
44.59	0	58.65	1.5		15.62	63	105	46	54	31
44.59	0	58.65	1.5		15.64	60	84	37	54	40
44.59	0	58.65	0.5		15.66	68	107	38	58	41
44.93	0.9	58.65	0.5		15.68	77	96	31	66	47
44.93	0.9	58.65	1.5		15.7	68	101	45	65	56
44.93	0.9	58.65	1.5		15.72	69	95	43	48	54
44.93	0.9	58.65	0.5		15.74	52	87	39	44	46
44.93	0.9	59.07	4.8		15.76	65	109	38	60	44
44.93	0.9	59.07	4.8		15.78	76	88	28	42	55
44.93	0.9	59.07	4.8		15.8	77	98	44	54	56
44.93	0.9	59.07	4.8		15.82	66	79	30	57	40
44.93	0.9	59.07	4.8		15.84	79	73	42	58	54
44.93	0.9	59.07	4.8		15.86	86	82	46	73	48
44.93	0.9	59.07	4.8		15.88	100	90	40	55	53
44.93	0.9	59.07	4.8		15.9	97	85	34	58	49
45.08	1	59.07	4.8		15.92	73	83	38	63	47
45.08	1	59.07	4.8		15.94	52	99	39	72	43
45.08	1	59.07	4.8		15.96	64	84	25	61	59
45.22	1.4	59.07	4.8		15.98	53	89	31	52	56
45.22	1.4	59.64	0		16	45	81	42	57	53
45.22	1.4	59.64	0		16.02	38	93	38	57	47
45.22	1.4	59.64	0		16.04	38	85	39	46	60
45.22	1.4	59.64	0		16.06	37	93	41	55	50
45.22	1.4	59.64	0		16.08	47	83	36	59	43
45.35	0	59.64	0		16.1	32	86	43	54	63
45.35	0				16.12	36	88	42	62	57
45.35	0				16.14	39	93	39	59	60
45.35	0				16.16	47	83	33	57	47
45.43	2.4				16.18	44	92	43	53	56
45.43	2.4				16.2	40	102	33	65	70
45.43	2.4				16.22	36	84	32	55	53
45.43	2.4				16.24	39	79	30	56	60
45.43	2.4				16.26	37	87	39	58	58
45.43	2.4				16.28	41	75	38	65	66
45.43	2.4				16.3	38	72	35	64	53
45.43	2.4				16.32	47	96	31	70	64
45.43	2.4				16.34	40	85	33	45	53
45.43	2.4				16.36	34	81	30	60	62
45.43	2.4				16.38	47	69	25	51	66
45.43	2.4				16.4	30	83	35	73	80
45.75	4.8				16.42	40	64	30	60	52
45.75	4.8				16.44	39	71	36	59	66
45.75	4.8				16.46	39	86	35	52	55
45.75	4.8				16.48	37	79	28	52	57
45.75	4.8				16.5	38	77	36	58	61
45.75	4.8				16.52	35	96	37	40	78
46.08	0.1				16.54	42	91	35	55	61
46.08	0.1				16.56	45	66	34	58	74
46.08	0.1				16.58	32	73	38	59	61
46.08	0.1				16.6	35	85	46	38	63
46.08	0.1				16.62	42	76	42	57	67
46.08	0.1				16.64	45	89	29	62	49
46.08	0.1				16.66	48	68	37	57	52
46.08	0.1				16.68	43	76	35	45	57
46.08	0.1				16.7	35	85	37	51	60
46.08	0.1				16.72	47	83	38	57	92
46.08	0.1				16.74	29	84	34	51	75
46.08	0.1				16.76	39	71	39	74	66
46.42	105				16.78	44	75	36	43	59
46.42	105				16.8	42	78	32	53	52
46.42	105				16.82	38	75	40	54	54
46.42	105				16.84	31	76	38	58	61
46.42	105				16.86	35	75	37	58	65
46.42	105				16.88	38	94	33	45	57
46.86	2.2				16.9	43	79	43	55	58
46.86	2.2				16.92	52	81	33	59	55
46.86	2.2				16.94	36	82	34	49	59
46.86	2.2				16.96	33	76	28	56	62
46.86	2.2				16.98	38	65	25	58	67
46.86	2.2				17	35	97	28	54	73
47.15	0.3				17.02	38	80	33	60	61
47.15	0.3				17.04	35	75	30	54	74
47.15	0.3				17.06	33	72	42	75	62
47.15	0.3				17.08	34	67	37	63	79
47.15	0.3				17.1	46	72	39	48	90
47.15	0.3				17.12	42	80	36	63	97
47.15	0.3				17.14	33	65	39	51	76
47.15	0.3				17.16	36	83	34	49	70
47.15	0.3				17.18	41	67	32	58	77
47.15	0.3				17.2	48	73	36	63	54
47.15	0.3				17.22	41	73	35	60	64
47.15	0.3				17.24	40	78	35	52	57
48.14	0				17.26	41	74	31	72	54
48.14	0				17.28	46	57	37	74	67
48.14	0				17.3	39	72	42	82	52
48.14	0				17.32	46	79	40	87	54
48.14	0				17.34	37	76	37	83	66
48.14	0				17.36	32	67	37	104	63
48.14	0				17.38	20	71	36	86	52
48.14	0				17.4	40	60	41	75	64
48.14	0				17.42	34	55	31	85	56
48.14	0				17.44	36	52	43	70	63
48.14	0				17.46	33	49	51	61	62
48.14	0				17.48	32	61	38	52	52
48.51	0.4				17.5	53	53	49	46	51
48.51	0.4				17.52	41	56	55	43	46
48.51	0.4				17.54	45	61	46	34	50
48.51	0.4				17.56	35	65	64	33	50
48.51	0.4				17.58	47	47	62	32	51
48.51	0.4				17.6	48	67	71	41	57
48.62	1.1				17.62	29	72	50	28	46
48.62	1.1				17.64	27	77	79	41	64
48.62	1.1				17.66	35	55	72	27	40
48.62	1.1				17.68	32	71	72	27	59
48.62	1.1				17.7	44	67	95	28	52
48.62	1.1				17.72	22	79	78	29	50
48.62	1.1				17.74	48	79	83	31	46
48.62	1.1				17.76	34	90	87	33	64
48.62	1.1				17.78	28	91	85	32	46
48.62	1.1				17.8	36	97	90	36	50
48.62	1.1				17.82	42	73	99	32	45
48.62	1.1				17.84	48	90	86	26	45
48.65	3.6				17.86	26	73	89	19	71
48.65	3.6				17.88	36	86	69	34	63
48.65	3.6				17.9	35	87	61	32	71
48.75	0				17.92	36	70	71	21	52
48.75	0				17.94	51	69	64	42	57
48.75	0				17.96	41	68	70	28	53
48.75	0				17.98	28	55	33	22	51
49.52	3.6				18	33	49	39	35	33
49.52	3.6				18.02	41	39	45	22	45
49.52	3.6				18.04	46	49	43	33	46
50.37	28.5				18.06	37	44	36	35	50
50.37	28.5				18.08	33	42	39	35	51
50.37	28.5				18.1	39	36	34	35	44
50.46	3.9				18.12	56	54	41	27	51
50.46	3.9				18.14	51	37	42	24	49
50.46	3.9				18.16	45	43	34	31	47
50.46	3.9				18.18	53	46	35	28	48
50.46	3.9				18.2	67	40	35	30	56
50.46	3.9				18.22	58	43	38	32	50
50.46	3.9				18.24	60	42	30	37	40
50.46	3.9				18.26	48	40	39	37	47
50.46	3.9				18.28	42	48	21	34	37
50.46	3.9				18.3	39	54	32	29	44
50.46	3.9				18.32	42	31	35	24	44
50.46	3.9				18.34	42	42	34	33	48
50.49	1.4				18.36	32	40	46	38	37
50.49	1.4				18.38	36	38	24	25	46
50.49	1.4				18.4	38	36	33	34	44
50.69	5.2				18.42	28	34	36	19	38
50.69	5.2				18.44	43	43	37	25	46
50.69	5.2				18.46	43	36	25	25	44
50.69	5.2				18.48	28	46	36	28	46
50.69	5.2				18.5	31	43	37	44	40
50.69	5.2				18.52	30	45	36	25	32
50.98	128.6				18.54	36	32	36	30	54
50.98	128.6				18.56	34	39	33	37	49
50.98	128.6				18.58	34	37	42	27	31
50.98	128.6				18.6	44	39	31	29	39
50.98	128.6				18.62	43	38	45	36	42
50.98	128.6				18.64	21	40	39	35	41
51.29	38.6				18.66	44	39	35	33	61
51.29	38.6				18.68	44	42	34	27	43
51.29	38.6				18.7	36	44	35	30	41
51.29	38.6				18.72	48	40	27	28	34
51.29	38.6				18.74	22	57	32	41	41
51.29	38.6				18.76	34	41	38	35	42
51.55	0.1				18.78	39	42	44	24	43
51.55	0.1				18.8	35	46	27	36	40
51.55	0.1				18.82	38	29	38	29	41
51.55	0.1				18.84	34	38	40	24	37
51.55	0.1				18.86	33	30	31	27	48
51.55	0.1				18.88	38	37	31	39	29
51.6	2.3				18.9	42	48	33	30	30
51.6	2.3				18.92	39	40	38	37	27
51.6	2.3				18.94	37	46	33	19	28
51.6	2.3				18.96	31	34	30	34	36
51.6	2.3				18.98	32	43	33	32	35
51.6	2.3				19	30	51	29	32	41
51.6	2.3				19.02	59	41	37	28	37
51.6	2.3				19.04	49	48	29	29	50
51.6	2.3				19.06	57	38	21	32	20
51.6	2.3				19.08	53	40	26	31	34
51.6	2.3				19.1	60	43	36	42	28
51.6	2.3				19.12	50	45	26	27	29
52.28	49.5				19.14	58	43	31	26	39
52.28	49.5				19.16	58	40	28	27	43
52.28	49.5				19.18	48	44	31	42	28
52.28	49.5				19.2	37	43	27	37	30
52.28	49.5				19.22	47	29	33	31	33
52.28	49.5				19.24	51	39	36	36	29
52.45	196.7				19.26	54	45	22	34	22
52.64	1				19.28	67	41	37	35	21
52.64	1				19.3	69	43	28	23	21
52.64	1				19.32	92	44	26	27	20
52.64	1				19.34	112	38	27	26	16
52.64	1				19.36	125	32	29	29	13
52.64	1				19.38	113	50	34	29	16
52.64	1				19.4	112	46	31	48	26
52.64	1				19.42	92	33	25	23	18
52.64	1				19.44	72	37	38	33	18
52.64	1				19.46	48	38	34	33	21
52.64	1				19.48	45	48	23	36	19
52.64	1				19.5	32	54	35	24	19
52.87	0				19.52	29	31	26	31	16
52.87	0				19.54	41	41	34	18	18
53.54	0				19.56	37	43	29	37	21
53.54	0				19.58	44	38	31	21	28
53.54	0				19.6	46	42	37	28	16
53.54	0				19.62	43	46	33	23	17
53.64	43.8				19.64	40	46	29	30	21
53.64	43.8				19.66	42	50	32	25	15
53.64	43.8				19.68	58	36	37	30	24
53.64	43.8				19.7	44	42	25	36	17
53.64	43.8				19.72	41	36	37	24	11
53.64	43.8				19.74	47	44	42	25	10
54.07	0.4				19.76	54	30	34	25	17
54.07	0.4				19.78	47	43	31	41	17
54.07	0.4				19.8	59	45	31	42	19
54.48	6.3				19.82	53	43	41	34	18
54.48	6.3				19.84	55	34	34	30	16
54.48	6.3				19.86	67	39	24	34	18
54.85	0.3				19.88	69	40	31	37	14
54.85	0.3				19.9	55	38	29	33	23
54.85	0.3				19.92	63	53	31	28	26
54.85	0.3				19.94	57	55	33	31	24
54.85	0.3				19.96	53	43	21	22	10
54.85	0.3				19.98	44	41	34	35	16
55.14	1.4				20	45	34	33	29	22
55.14	1.4				20.02	55	35	36	35	18
55.14	1.4				20.04	39	47	38	22	23
55.14	1.4				20.06	46	31	33	33	18
55.14	1.4				20.08	58	40	32	27	19
55.14	1.4				20.1	34	42	32	31	15
55.14	1.4				20.12	50	34	27	40	12
55.14	1.4				20.14	52	42	29	41	19
55.14	1.4				20.16	75	39	26	31	15
55.14	1.4				20.18	73	53	31	40	21
55.14	1.4				20.2	66	40	31	32	12
55.14	1.4				20.22	77	35	17	41	15
55.27	0.5				20.24	102	49	32	37	8
55.27	0.5				20.26	96	40	26	34	17
55.27	0.5				20.28	96	42	34	35	18
55.27	0.5				20.3	85	27	38	28	18
55.27	0.5				20.32	81	37	35	35	19
55.27	0.5				20.34	60	44	36	43	22
55.36	27.6				20.36	62	40	23	28	19
55.36	27.6				20.38	58	38	25	35	15
55.36	27.6				20.4	47	38	37	24	18
55.36	27.6				20.42	47	39	39	38	16
55.36	27.6				20.44	37	48	31	32	21
55.36	27.6				20.46	46	46	26	28	18
55.39	0.8				20.48	46	40	33	36	17
55.39	0.8				20.5	53	37	30	33	12
55.39	0.8				20.52	54	44	33	30	17
55.39	0.8				20.54	50	39	27	30	19
55.39	0.8				20.56	51	43	16	34	19
55.39	0.8				20.58	54	36	37	30	17
55.58	0.4				20.6	59	39	38	37	24
55.58	0.4				20.62	45	40	36	32	16
55.58	0.4				20.64	61	44	34	34	21
55.58	0.4				20.66	50	43	40	22	16
55.58	0.4				20.68	68	44	32	33	16
55.58	0.4				20.7	76	41	29	37	19
55.58	0.4				20.72	74	39	46	37	16
55.58	0.4				20.74	86	41	24	26	17
55.58	0.4				20.76	80	36	29	23	15
55.58	0.4				20.78	79	47	33	35	21
55.58	0.4				20.8	67	42	35	32	14
55.58	0.4				20.82	56	44	37	21	18
56.14	0.1				20.84	68	52	39	29	21
56.14	0.1				20.86	40	36	28	41	19
56.14	0.1				20.88	38	49	39	43	13
56.14	0.1				20.9	63	49	34	28	20
56.14	0.1				20.92	53	47	33	40	26
56.14	0.1				20.94	34	38	49	33	28
56.14	0.1				20.96	52	49	18	32	18
56.14	0.1				20.98	48	52	28	48	24
56.14	0.1				21	53	51	27	44	15
56.14	0.1				21.02	50	36	42	34	27
56.14	0.1				21.04	42	47	32	49	11
56.14	0.1				21.06	44	45	25	41	25
56.38	0.3				21.08	66	44	33	49	29
56.38	0.3				21.1	51	45	33	45	24
56.38	0.3				21.12	62	54	33	44	19
56.38	0.3				21.14	48	36	36	63	31
56.38	0.3				21.16	55	46	39	64	29
56.38	0.3				21.18	57	52	36	72	22
57.07	0.8				21.2	46	47	34	72	33
57.07	0.8				21.22	43	52	33	82	25
57.07	0.8				21.24	58	48	41	78	31
57.07	0.8				21.26	48	54	49	84	30
57.07	0.8				21.28	46	51	43	103	30
57.07	0.8				21.3	53	59	36	102	31
57.07	0.8				21.32	48	48	35	107	25
57.07	0.8				21.34	38	54	49	93	21
57.07	0.8				21.36	50	53	53	86	35
57.07	0.8				21.38	48	56	45	85	28
57.07	0.8				21.4	49	53	52	79	24
57.07	0.8				21.42	43	57	34	75	24
57.23	1.7				21.44	47	67	57	64	31
57.23	1.7				21.46	38	64	62	65	27
57.23	1.7				21.48	34	49	68	46	22
57.41	0.5				21.5	59	57	75	48	28
57.41	0.5				21.52	34	78	58	56	22
57.41	0.5				21.54	56	71	77	45	24
57.41	0.5				21.56	35	69	76	47	30
57.41	0.5				21.58	51	67	78	48	20
57.41	0.5				21.6	42	78	80	49	16
57.93	0				21.62	53	62	92	31	9
57.93	0				21.64	48	91	89	45	11
57.93	0				21.66	49	93	106	29	20
57.93	0				21.68	46	108	105	33	12
57.93	0				21.7	50	109	108	40	18
57.93	0				21.72	60	106	104	40	13
57.93	0				21.74	66	127	91	38	25
57.93	0				21.76	65	135	114	45	10
57.93	0				21.78	68	176	123	23	19
57.93	0				21.8	63	140	96	35	22
57.93	0				21.82	76	155	120	33	14
57.93	0				21.84	77	167	127	27	18
58.36	0.5				21.86	49	177	110	35	22
58.36	0.5				21.88	53	182	108	42	17
58.36	0.5				21.9	52	172	104	44	12
58.36	0.5				21.92	53	191	94	27	19
58.36	0.5				21.94	46	185	96	32	20
58.36	0.5				21.96	56	183	91	40	16
58.36	0.5				21.98	46	177	78	30	19
58.36	0.5				22	43	157	79	31	12
58.36	0.5				22.02	59	162	79	29	13
58.36	0.5				22.04	50	151	73	30	19
58.36	0.5				22.06	53	135	56	28	8
58.36	0.5				22.08	73	115	53	32	14
58.38	1.9				22.1	71	101	50	36	19
58.38	1.9				22.12	76	76	53	27	17
58.38	1.9				22.14	68	75	38	28	15
58.5	3.3				22.16	128	79	53	31	14
58.5	3.3				22.18	122	73	48	29	21
58.5	3.3				22.2	133	53	56	30	16
58.5	3.3				22.22	135	57	38	35	18
58.5	3.3				22.24	186	62	41	46	16
58.5	3.3				22.26	174	57	37	31	13
58.68	0.2				22.28	185	60	36	33	24
58.68	0.2				22.3	184	49	22	29	18
58.68	0.2				22.32	183	50	39	39	14
58.68	0.2				22.34	168	61	33	36	22
58.68	0.2				22.36	147	41	39	32	14
58.68	0.2				22.38	146	44	31	27	12
58.68	0.2				22.4	139	43	38	39	20
58.68	0.2				22.42	138	56	35	35	9
58.68	0.2				22.44	139	53	45	28	16
58.68	0.2				22.46	109	45	46	38	16
58.68	0.2				22.48	110	43	31	31	19
58.68	0.2				22.5	138	52	32	30	5
58.74	0.1				22.52	104	62	40	31	13
58.74	0.1				22.54	117	42	38	25	13
58.74	0.1				22.56	117	45	39	27	14
58.76	0.3				22.58	86	42	34	27	18
58.76	0.3				22.6	78	40	39	30	22
58.76	0.3				22.62	66	42	27	40	16
59.15	3.5				22.64	60	41	36	31	11
59.15	3.5				22.66	58	42	30	33	16
59.15	3.5				22.68	49	40	38	43	30
59.15	3.5				22.7	57	52	29	25	24
59.15	3.5				22.72	53	49	32	40	19
59.15	3.5				22.74	57	48	40	28	17
59.22	0.5				22.76	50	44	36	36	20
59.22	0.5				22.78	57	47	33	30	12
59.22	0.5				22.8	57	41	30	31	23
59.22	0.5				22.82	56	39	48	36	17
59.22	0.5				22.84	50	47	39	40	13
59.22	0.5				22.86	69	41	33	40	16
59.22	0.5				22.88	66	52	43	38	21
59.22	0.5				22.9	88	43	45	45	20
59.22	0.5				22.92	76	60	43	37	23
59.22	0.5				22.94	66	44	47	29	19
59.22	0.5				22.96	75	50	38	42	15
59.22	0.5				22.98	68	43	30	44	19
59.5	0				23	49	38	38	46	23
59.5	0				23.02	57	45	40	40	17
59.5	0				23.04	53	37	36	38	23
59.5	0				23.06	51	33	34	40	17
59.78	10.9				23.08	59	32	36	41	28
59.78	10.9				23.1	64	42	40	48	28
59.78	10.9				23.12	48	46	35	52	25
59.78	10.9				23.14	66	48	36	41	25
59.78	10.9				23.16	50	40	44	35	35
59.78	10.9				23.18	52	47	42	30	29
59.98	3.7				23.2	53	41	31	35	21
59.98	3.7				23.22	56	32	46	36	17
59.98	3.7				23.24	62	56	45	39	22
59.98	3.7				23.26	68	37	38	35	19
59.98	3.7				23.28	78	49	47	36	17
59.98	3.7				23.3	63	44	39	35	33
59.98	3.7				23.32	60	49	57	41	13
59.98	3.7				23.34	82	47	43	29	27
59.98	3.7				23.36	80	52	42	35	15
59.98	3.7				23.38	64	40	36	38	15
59.98	3.7				23.4	70	52	41	30	27
59.98	3.7				23.42	59	57	42	48	12
					23.44	62	40	57	27	22
					23.46	63	36	32	26	20
					23.48	51	46	32	37	18
					23.5	44	55	50	32	13
					23.52	63	51	49	45	16
					23.54	39	60	33	35	18
					23.56	59	51	49	43	19
					23.58	49	47	32	43	20
					23.6	62	47	45	29	25
					23.62	73	59	53	38	17
					23.64	72	64	46	35	17
					23.66	60	59	31	47	24
					23.68	63	52	57	38	17
					23.7	61	44	40	28	15
					23.72	56	65	45	34	20
					23.74	52	51	41	34	17
					23.76	52	57	43	34	19
					23.78	46	63	48	37	17
					23.8	61	47	34	34	20
					23.82	50	59	42	41	17
					23.84	35	65	38	41	19
					23.86	42	52	38	39	9
					23.88	39	53	34	29	18
					23.9	34	51	25	27	16
					23.92	47	43	38	29	17
					23.94	56	40	34	35	10
					23.96	41	40	44	31	15
					23.98	55	53	41	33	22
					24	56	41	45	40	22
					24.02	39	44	41	38	24
					24.04	49	57	37	34	26
					24.06	49	49	28	27	16
					24.08	43	49	34	31	18
					24.1	50	49	39	35	18
					24.12	46	36	39	27	24
					24.14	39	34	30	33	15
					24.16	44	44	37	39	19
					24.18	72	50	37	41	14
					24.2	69	45	35	44	24
					24.22	64	44	36	43	10
					24.24	60	39	32	39	16
					24.26	65	46	35	28	22
					24.28	61	39	37	30	20
					24.3	84	42	42	24	19
					24.32	75	41	30	36	19
					24.34	90	41	45	30	20
					24.36	82	53	32	32	18
					24.38	92	50	36	32	16
					24.4	86	53	36	28	14
					24.42	98	48	27	37	20
					24.44	83	41	35	28	24
					24.46	58	45	31	38	22
					24.48	71	46	28	45	23
					24.5	57	44	39	36	32
					24.52	61	41	40	39	24
					24.54	43	33	33	39	29
					24.56	59	39	37	43	35
					24.58	54	43	38	40	28
					24.6	56	38	39	43	33
					24.62	55	53	41	53	29
					24.64	42	39	42	45	28
					24.66	70	45	36	54	38
					24.68	65	42	39	36	44
					24.7	58	55	39	36	45
					24.72	71	50	41	46	45
					24.74	68	37	45	42	43
					24.76	46	43	39	42	59
					24.78	55	38	34	41	38
					24.8	74	35	31	32	32
					24.82	68	62	55	49	43
					24.84	50	38	38	37	42
					24.86	48	48	34	42	28
					24.88	47	43	39	49	31
					24.9	50	50	41	42	39
					24.92	61	53	42	37	37
					24.94	54	42	36	44	21
					24.96	73	48	56	46	33
					24.98	65	27	38	39	43
					25	82	46	35	36	39
					25.02	86	57	47	41	33
					25.04	105	46	36	35	47
					25.06	100	52	54	51	50
					25.08	90	59	36	51	37
					25.1	82	56	43	44	41
					25.12	71	48	39	33	44
					25.14	64	51	48	43	54
					25.16	65	42	48	56	52
					25.18	64	48	49	40	45
					25.2	66	51	48	45	28
					25.22	66	59	42	40	37
					25.24	54	41	45	38	38
					25.26	54	45	40	43	31
					25.28	71	58	43	41	30
					25.3	69	51	42	39	31
					25.32	57	57	60	50	45
					25.34	51	45	42	51	33
					25.36	56	40	35	35	25
					25.38	61	56	40	44	36
					25.4	56	52	35	65	50
					25.42	47	54	37	54	43
					25.44	66	49	49	56	41
					25.46	61	66	35	50	43
					25.48	51	53	39	50	43
					25.5	49	44	33	71	68
					25.52	41	47	42	61	75
					25.54	55	43	38	65	83
					25.56	41	48	37	66	94
					25.58	57	50	43	65	151
					25.6	54	55	49	61	218
					25.62	48	40	36	69	300
					25.64	65	41	40	70	439
					25.66	54	38	35	61	657
					25.68	71	40	38	70	747
					25.7	75	41	40	79	758
					25.72	60	43	48	86	765
					25.74	66	59	49	91	626
					25.76	69	53	37	95	508
					25.78	98	58	39	113	381
					25.8	133	56	46	79	300
					25.82	167	56	48	106	247
					25.84	160	49	41	130	289
					25.86	159	58	46	135	276
					25.88	130	48	46	137	269
					25.9	119	50	48	150	247
					25.92	103	54	42	155	257
					25.94	86	61	51	185	203
					25.96	72	50	47	189	189
					25.98	55	47	56	213	168
					26	75	51	45	270	155
					26.02	67	52	51	308	130
					26.04	57	63	50	314	150
					26.06	55	52	49	353	145
					26.08	53	51	58	398	139
					26.1	57	48	58	423	160
					26.12	39	58	52	496	168
					26.14	43	56	78	533	181
					26.16	56	51	63	584	239
					26.18	48	54	66	567	205
					26.2	55	54	60	618	198
					26.22	52	57	83	575	231
					26.24	57	56	75	592	203
					26.26	51	57	85	554	174
					26.28	50	51	95	462	167
					26.3	45	64	91	421	130
					26.32	59	64	107	356	106
					26.34	70	66	118	326	105
					26.36	72	59	113	255	80
					26.38	60	79	114	205	60
					26.4	80	77	159	182	71
					26.42	87	62	157	144	46
					26.44	79	85	165	113	51
					26.46	87	74	168	93	36
					26.48	72	86	172	107	56
					26.5	75	84	222	81	37
					26.52	65	99	190	89	35
					26.54	52	96	224	63	34
					26.56	68	108	248	59	32
					26.58	65	123	269	64	39
					26.6	54	142	275	57	28
					26.62	46	138	288	56	44
					26.64	53	141	280	69	38
					26.66	46	155	314	60	32
					26.68	61	192	303	60	27
					26.7	49	168	320	51	39
					26.72	60	171	334	52	17
					26.74	59	219	347	66	24
					26.76	56	240	339	51	24
					26.78	52	256	351	58	35
					26.8	61	258	342	42	24
					26.82	67	251	340	44	46
					26.84	58	312	378	51	22
					26.86	65	298	344	45	23
					26.88	57	348	322	61	22
					26.9	55	362	309	36	22
					26.92	57	350	298	40	25
					26.94	67	336	261	50	26
					26.96	46	343	236	55	25
					26.98	47	313	247	43	27
					27	50	330	218	41	25
					27.02	55	329	183	38	26
					27.04	73	276	145	49	24
					27.06	67	262	147	40	21
					27.08	80	223	140	52	26
					27.1	72	185	120	41	22
					27.12	79	176	95	52	17
					27.14	81	161	84	51	14
					27.16	80	143	83	45	31
					27.18	59	135	80	31	29
					27.2	83	114	64	57	24
					27.22	75	98	53	43	29
					27.24	76	102	56	39	36
					27.26	93	79	56	42	37
					27.28	89	86	67	40	23
					27.3	100	98	59	52	28
					27.32	119	65	64	65	26
					27.34	129	70	46	46	28
					27.36	139	91	58	37	41
					27.38	136	70	52	59	34
					27.4	101	57	48	51	29
					27.42	117	60	55	65	49
					27.44	100	62	66	57	36
					27.46	99	70	52	69	37
					27.48	100	70	52	59	46
					27.5	104	61	47	74	46
					27.52	99	54	53	64	32
					27.54	128	44	62	85	46
					27.56	140	54	50	89	49
					27.58	139	52	48	95	47
					27.6	149	48	52	96	55
					27.62	136	55	60	111	51
					27.64	128	54	43	125	45
					27.66	109	55	39	115	38
					27.68	108	57	44	137	53
					27.7	85	65	56	101	62
					27.72	87	54	55	138	80
					27.74	71	50	40	98	79
					27.76	72	53	55	115	108
					27.78	69	56	51	102	105
					27.8	65	42	53	83	128
					27.82	61	47	66	75	133
					27.84	72	54	67	78	149
					27.86	60	54	62	69	171
					27.88	62	79	70	69	164
					27.9	56	64	66	58	187
					27.92	69	60	54	63	200
					27.94	41	56	78	58	193
					27.96	63	64	75	51	175
					27.98	56	79	74	43	174
					28	48	63	65	73	145
					28.02	70	79	68	68	123
					28.04	63	82	72	48	99
					28.06	55	53	74	48	81
					28.08	75	58	71	32	79
					28.1	56	56	65	49	85
					28.12	68	72	73	42	76
					28.14	53	76	60	49	56
					28.16	67	68	56	46	48
					28.18	59	62	85	46	47
					28.2	66	63	63	48	48
					28.22	65	74	68	34	38
					28.24	81	58	71	43	37
					28.26	91	61	75	40	25
					28.28	103	66	61	44	34
					28.3	83	79	71	45	30
					28.32	91	70	70	39	28
					28.34	70	77	74	37	25
					28.36	83	69	63	42	27
					28.38	72	94	57	47	32
					28.4	64	73	46	41	26
					28.42	61	89	60	45	28
					28.44	67	77	61	35	31
					28.46	63	80	51	46	25
					28.48	70	80	56	40	24
					28.5	80	86	59	33	27
					28.52	66	77	42	42	28
					28.54	65	70	54	40	34
					28.56	69	76	57	30	35
					28.58	59	70	61	45	22
					28.6	56	67	46	49	33
					28.62	63	70	56	46	39
					28.64	46	60	62	52	26
					28.66	64	51	44	41	22
					28.68	61	63	46	40	28
					28.7	57	57	52	42	27
					28.72	66	68	52	48	27
					28.74	69	77	59	40	23
					28.76	79	64	45	48	27
					28.78	84	49	45	57	34
					28.8	84	43	54	52	26
					28.82	110	37	68	36	30
					28.84	101	59	58	51	28
					28.86	94	49	49	48	34
					28.88	91	44	62	46	26
					28.9	101	48	52	54	17
					28.92	117	48	60	49	29
					28.94	96	50	47	40	26
					28.96	123	58	51	52	18
					28.98	122	61	48	44	19
					29	115	43	51	50	27
					29.02	143	54	57	49	20
					29.04	148	54	62	51	21
					29.06	105	56	42	49	25
					29.08	119	50	57	44	30
					29.1	106	58	56	55	25
					29.12	110	60	56	59	21
					29.14	113	63	48	47	22
					29.16	128	47	63	37	19
					29.18	97	59	57	38	25
					29.2	112	63	47	35	32
					29.22	112	54	60	39	13
					29.24	115	47	63	47	17
					29.26	107	61	55	39	20
					29.28	101	53	51	48	20
					29.3	106	58	51	54	24
					29.32	125	53	65	40	30
					29.34	123	51	59	44	17
					29.36	124	51	64	46	22
					29.38	154	54	49	36	22
					29.4	204	44	62	42	22
					29.42	212	51	55	36	22
					29.44	248	56	53	51	27
					29.46	210	48	61	63	21
					29.48	218	70	50	59	28
					29.5	223	61	53	39	21
					29.52	204	70	66	47	25
					29.54	215	61	57	57	36
					29.56	208	53	63	50	22
					29.58	180	63	60	49	26
					29.6	147	76	43	53	33
					29.62	135	72	67	62	39
					29.64	137	69	52	44	27
					29.66	106	59	47	53	25
					29.68	97	75	46	57	18
					29.7	72	67	53	52	30
					29.72	84	79	55	52	35
					29.74	84	69	56	64	36
					29.76	77	81	66	62	30
					29.78	85	79	57	60	32
					29.8	87	67	55	65	31
					29.82	67	60	55	62	31
					29.84	67	88	52	65	34
					29.86	75	70	54	86	34
					29.88	82	59	57	75	60
					29.9	69	69	55	79	55
					29.92	58	77	63	94	57
					29.94	54	70	57	101	74
					29.96	98	65	59	97	87
					29.98	78	54	67	88	87
					30	81	62	62	106	92
					30.02	83	61	45	127	113
					30.04	74	54	50	128	126
					30.06	84	56	58	115	161
					30.08	85	70	48	145	169
					30.1	85	66	60	179	212
					30.12	88	50	57	161	218
					30.14	91	71	53	171	217
					30.16	80	66	57	188	223
					30.18	79	62	58	232	233
					30.2	85	49	64	240	197
					30.22	81	51	68	227	197
					30.24	80	59	65	259	171
					30.26	77	48	83	275	179
					30.28	77	58	51	311	129
					30.3	85	61	78	315	120
					30.32	79	68	85	344	87
					30.34	84	71	74	322	74
					30.36	79	73	85	357	61
					30.38	82	62	66	308	59
					30.4	81	63	78	337	39
					30.42	81	69	94	303	55
					30.44	75	56	110	339	37
					30.46	72	74	114	279	36
					30.48	68	38	92	251	37
					30.5	70	82	129	257	39
					30.52	78	67	125	205	40
					30.54	67	63	135	181	35
					30.56	68	77	131	170	38
					30.58	67	96	147	149	31
					30.6	75	87	128	130	31
					30.62	66	75	127	133	38
					30.64	65	87	159	106	20
					30.66	63	85	161	87	27
					30.68	67	88	158	83	18
					30.7	70	107	187	98	21
					30.72	76	93	195	84	23
					30.74	58	125	177	78	18
					30.76	89	119	189	71	24
					30.78	83	109	215	85	24
					30.8	75	135	221	72	26
					30.82	86	126	221	60	21
					30.84	97	117	192	68	25
					30.86	104	153	233	62	18
					30.88	131	140	231	71	22
					30.9	130	176	219	51	24
					30.92	128	182	257	55	17
					30.94	134	185	231	47	12
					30.96	124	179	241	63	23
					30.98	118	224	233	40	22
					31	128	216	268	50	20
					31.02	112	240	247	47	28
					31.04	106	251	250	38	14
					31.06	119	246	241	39	13
					31.08	86	270	222	64	19
					31.1	104	256	218	43	22
					31.12	75	297	223	56	21
					31.14	94	326	191	51	16
					31.16	104	286	210	36	17
					31.18	86	309	193	45	25
					31.2	87	320	171	50	23
					31.22	83	304	181	47	25
					31.24	86	338	170	32	11
					31.26	97	307	138	37	26
					31.28	90	326	128	41	21
					31.3	100	285	127	31	12
					31.32	94	264	115	42	17
					31.34	110	313	103	31	21
					31.36	110	285	127	37	13
					31.38	114	246	97	36	26
					31.4	103	222	86	36	13
					31.42	108	200	81	39	28
					31.44	99	198	83	33	26
					31.46	101	191	80	46	11
					31.48	92	144	59	31	15
					31.5	107	164	77	39	23
					31.52	85	125	67	32	24
					31.54	91	111	62	39	17
					31.56	83	111	61	40	17
					31.58	76	106	59	32	10
					31.6	96	97	63	43	16
					31.62	80	93	55	31	23
					31.64	89	75	38	28	13
					31.66	106	72	63	35	16
					31.68	125	77	54	22	20
					31.7	126	83	59	57	16
					31.72	147	71	52	46	17
					31.74	145	69	48	39	18
					31.76	171	66	48	35	18
					31.78	210	62	46	43	13
					31.8	232	62	39	35	23
					31.82	286	74	37	36	14
					31.84	319	62	45	37	14
					31.86	313	56	44	39	18
					31.88	292	51	48	25	10
					31.9	297	50	59	42	10
					31.92	248	69	48	44	21
					31.94	209	71	58	41	20
					31.96	189	58	45	43	15
					31.98	148	57	49	29	25
					32	126	60	36	28	17
					32.02	121	55	40	39	22
					32.04	93	61	49	34	19
					32.06	80	56	54	36	18
					32.08	94	70	37	38	21
					32.1	90	44	48	40	15
					32.12	86	57	44	40	25
					32.14	88	63	42	30	18
					32.16	90	47	35	34	26
					32.18	87	47	49	59	12
					32.2	105	48	33	39	19
					32.22	98	56	34	34	17
					32.24	108	69	42	33	19
					32.26	128	61	35	33	25
					32.28	157	58	37	38	27
					32.3	223	66	46	34	25
					32.32	288	40	45	37	21
					32.34	429	51	47	38	27
					32.36	674	51	41	36	27
					32.38	821	45	42	41	27
					32.4	825	46	37	29	34
					32.42	662	56	43	39	29
					32.44	524	57	45	42	16
					32.46	484	54	39	31	20
					32.48	455	50	52	35	22
					32.5	370	46	26	27	27
					32.52	190	48	52	29	32
					32.54	142	30	37	26	23
					32.56	126	44	38	29	37
					32.58	133	49	40	34	27
					32.6	78	53	35	39	30
					32.62	85	42	47	44	41
					32.64	75	48	33	29	35
					32.66	93	45	40	49	35
					32.68	85	50	43	28	42
					32.7	84	41	44	39	43
					32.72	84	46	42	39	66
					32.74	93	39	38	40	55
					32.76	91	53	46	38	66
					32.78	84	53	30	52	75
					32.8	89	39	36	38	72
					32.82	89	44	38	46	79
					32.84	89	38	36	44	83
					32.86	76	47	43	42	86
					32.88	62	46	36	49	96
					32.9	68	45	39	39	88
					32.92	75	46	36	37	81
					32.94	78	45	37	50	78
					32.96	79	39	40	20	68
					32.98	89	42	35	44	53
					33	76	44	48	25	49
					33.02	83	43	52	23	41
					33.04	105	49	47	43	46
					33.06	98	35	32	44	38
					33.08	88	36	43	39	39
					33.1	94	41	41	33	40
					33.12	99	50	36	39	48
					33.14	109	48	26	35	43
					33.16	92	48	43	48	38
					33.18	92	44	34	43	47
					33.2	101	52	37	40	44
					33.22	99	43	44	37	39
					33.24	101	42	36	31	45
					33.26	87	48	40	40	33
					33.28	98	50	31	33	29
					33.3	98	40	34	38	36
					33.32	81	37	32	36	34
					33.34	79	47	55	33	31
					33.36	59	48	39	35	31
					33.38	70	58	39	36	26
					33.4	75	43	47	31	34
					33.42	53	58	29	31	19
					33.44	60	50	39	32	22
					33.46	48	57	45	40	25
					33.48	64	50	41	48	22
					33.5	50	47	40	39	21
					33.52	56	53	37	46	20
					33.54	54	43	53	43	29
					33.56	55	52	40	32	24
					33.58	73	54	43	35	22
					33.6	58	67	38	30	25
					33.62	47	49	31	37	29
					33.64	68	57	33	52	25
					33.66	59	54	43	40	37
					33.68	60	54	48	43	47
					33.7	55	58	49	34	24
					33.72	64	46	42	52	24
					33.74	63	54	49	44	24
					33.76	67	57	46	42	28
					33.78	65	56	38	43	21
					33.8	64	56	49	53	31
					33.82	70	39	39	37	27
					33.84	70	54	46	51	24
					33.86	75	63	37	61	17
					33.88	67	54	43	51	23
					33.9	74	51	35	60	26
					33.92	80	48	44	70	20
					33.94	92	43	39	43	21
					33.96	82	56	40	58	22
					33.98	76	47	37	57	15
					34	81	56	57	53	17
					34.02	83	47	45	53	26
					34.04	67	50	37	55	10
					34.06	84	40	36	69	18
					34.08	94	51	53	53	19
					34.1	68	46	47	61	22
					34.12	94	39	41	48	9
					34.14	64	54	48	67	20
					34.16	86	52	58	47	25
					34.18	80	56	45	39	16
					34.2	71	37	43	33	12
					34.22	68	40	37	43	14
					34.24	74	62	47	38	18
					34.26	68	57	59	52	15
					34.28	65	45	53	49	10
					34.3	69	52	36	38	13
					34.32	67	43	37	33	20
					34.34	75	57	57	31	16
					34.36	66	73	51	37	16
					34.38	65	51	46	31	20
					34.4	69	52	49	32	20
					34.42	81	61	41	28	25
					34.44	63	61	55	29	22
					34.46	62	59	52	31	12
					34.48	74	58	45	34	13
					34.5	69	57	54	24	20
					34.52	79	56	50	29	24
					34.54	81	49	56	39	15
					34.56	75	71	59	22	20
					34.58	78	59	69	33	20
					34.6	62	62	54	29	11
					34.62	60	65	58	28	19
					34.64	83	67	65	19	19
					34.66	85	59	58	32	16
					34.68	92	68	61	33	16
					34.7	89	69	52	18	13
					34.72	83	56	45	27	10
					34.74	66	71	54	36	13
					34.76	69	65	49	22	17
					34.78	59	60	68	37	12
					34.8	68	64	61	39	14
					34.82	68	74	50	22	12
					34.84	67	76	44	33	14
					34.86	66	75	60	27	16
					34.88	64	68	60	29	19
					34.9	64	82	60	31	13
					34.92	51	83	62	32	11
					34.94	67	81	49	40	15
					34.96	61	70	46	28	17
					34.98	47	71	42	30	22
					35	53	61	48	23	9
					35.02	63	83	59	37	12
					35.04	66	68	45	33	10
					35.06	65	63	35	25	15
					35.08	57	74	40	36	18
					35.1	70	75	50	28	22
					35.12	68	81	43	20	12
					35.14	75	53	30	30	11
					35.16	63	74	42	24	11
					35.18	64	74	42	24	19
					35.2	73	64	40	27	17
					35.22	65	60	32	35	15
					35.24	69	50	42	37	15
					35.26	62	56	44	41	18
					35.28	50	63	35	30	17
					35.3	74	50	40	32	13
					35.32	64	55	43	33	24
					35.34	67	53	47	30	17
					35.36	56	47	39	32	13
					35.38	52	60	44	36	22
					35.4	78	60	33	27	18
					35.42	60	64	44	30	13
					35.44	62	64	32	25	13
					35.46	63	46	43	31	18
					35.48	73	55	38	31	13
					35.5	69	45	33	24	20
					35.52	58	60	29	36	15
					35.54	63	41	43	22	18
					35.56	62	43	34	34	11
					35.58	74	51	24	24	12
					35.6	78	62	36	19	13
					35.62	70	41	26	25	14
					35.64	78	57	37	32	15
					35.66	70	61	33	33	11
					35.68	75	44	39	32	10
					35.7	64	43	57	32	10
					35.72	88	48	29	44	12
					35.74	80	39	30	26	16
					35.76	93	52	31	40	13
					35.78	76	53	32	36	17
					35.8	104	53	43	23	15
					35.82	78	44	35	33	11
					35.84	80	50	40	25	12
					35.86	111	45	37	26	18
					35.88	103	49	30	28	9
					35.9	92	46	43	21	19
					35.92	92	49	37	29	22
					35.94	81	39	36	34	14
					35.96	83	48	44	28	14
					35.98	72	44	34	31	17
					36	63	49	37	28	13
					36.02	76	49	39	28	23
					36.04	82	46	35	20	20
					36.06	56	40	31	24	20
					36.08	56	50	36	30	17
					36.1	79	52	30	29	16
					36.12	82	49	32	24	11
					36.14	73	47	35	29	17
					36.16	66	53	20	37	20
					36.18	68	54	33	35	9
					36.2	69	39	34	30	15
					36.22	77	46	43	35	12
					36.24	60	40	28	29	18
					36.26	52	51	47	37	17
					36.28	51	44	34	34	11
					36.3	63	45	35	41	12
					36.32	61	45	36	35	16
					36.34	61	45	36	33	17
					36.36	66	37	32	31	17
					36.38	64	40	34	37	14
					36.4	58	57	42	21	18
					36.42	78	38	32	22	17
					36.44	49	37	20	37	12
					36.46	70	49	43	48	15
					36.48	67	38	40	34	14
					36.5	71	35	35	30	11
					36.52	68	66	36	36	17
					36.54	51	38	28	40	15
					36.56	66	49	47	25	15
					36.58	65	40	42	31	19
					36.6	86	44	48	32	22
					36.62	68	45	49	21	10
					36.64	77	47	30	32	15
					36.66	72	47	27	33	14
					36.68	72	48	24	42	21
					36.7	82	51	46	32	15
					36.72	80	40	40	31	17
					36.74	64	45	29	29	26
					36.76	57	57	34	25	22
					36.78	57	46	37	35	22
					36.8	64	42	36	43	17
					36.82	63	55	29	22	25
					36.84	58	40	27	37	26
					36.86	65	41	27	40	21
					36.88	62	38	31	34	10
					36.9	57	47	39	51	25
					36.92	64	43	41	46	15
					36.94	49	59	39	42	22
					36.96	76	52	38	32	22
					36.98	66	43	38	43	23
					37	85	56	39	44	22
					37.02	77	47	25	52	29
					37.04	88	49	37	41	17
					37.06	87	49	38	41	15
					37.08	94	51	32	45	21
					37.1	90	47	41	47	21
					37.12	110	46	41	52	14
					37.14	102	49	35	54	23
					37.16	89	42	41	36	18
					37.18	102	52	39	42	23
					37.2	81	58	45	69	28
					37.22	69	52	36	58	20
					37.24	63	50	49	69	12
					37.26	86	54	28	68	15
					37.28	77	51	43	62	15
					37.3	76	62	59	75	20
					37.32	84	43	44	71	16
					37.34	71	56	38	81	14
					37.36	58	56	43	61	19
					37.38	75	38	44	67	27
					37.4	88	56	44	88	17
					37.42	64	55	50	89	19
					37.44	76	55	46	55	20
					37.46	83	61	39	82	21
					37.48	80	53	39	60	13
					37.5	80	52	51	71	16
					37.52	78	55	40	74	16
					37.54	73	55	34	81	13
					37.56	88	48	41	69	18
					37.58	73	48	64	57	19
					37.6	77	51	54	62	17
					37.62	66	58	59	67	11
					37.64	72	68	49	56	17
					37.66	66	53	42	50	14
					37.68	69	52	56	64	10
					37.7	69	54	67	51	10
					37.72	74	60	55	51	15
					37.74	64	56	66	51	15
					37.76	62	56	57	29	17
					37.78	70	55	63	33	20
					37.8	78	63	59	23	20
					37.82	69	63	64	33	21
					37.84	85	66	72	30	12
					37.86	73	66	68	28	18
					37.88	76	60	69	17	18
					37.9	77	64	78	35	20
					37.92	74	67	66	31	12
					37.94	70	63	70	31	16
					37.96	71	75	82	38	15
					37.98	80	81	64	32	12
					38	69	73	86	34	16
					38.02	60	62	74	29	16
					38.04	64	87	62	40	10
					38.06	56	72	78	38	14
					38.08	57	84	90	38	12
					38.1	65	81	102	31	11
					38.12	68	83	76	37	14
					38.14	67	89	81	38	7
					38.16	57	99	101	32	17
					38.18	62	98	87	39	21
					38.2	72	104	63	28	10
					38.22	60	123	87	39	10
					38.24	59	141	88	39	10
					38.26	76	135	92	34	15
					38.28	79	145	99	47	12
					38.3	79	181	73	53	10
					38.32	73	206	87	63	12
					38.34	83	232	84	78	11
					38.36	74	298	70	84	17
					38.38	72	305	75	107	20
					38.4	60	269	76	116	15
					38.42	82	254	62	87	15
					38.44	72	265	71	75	14
					38.46	80	256	57	88	21
					38.48	79	247	62	85	16
					38.5	64	204	53	66	12
					38.52	72	196	61	55	29
					38.54	73	181	54	48	16
					38.56	79	168	52	41	22
					38.58	77	138	57	33	11
					38.6	90	133	54	43	22
					38.62	86	145	57	49	19
					38.64	81	120	51	36	11
					38.66	69	109	40	18	17
					38.68	79	110	48	38	17
					38.7	73	108	54	33	17
					38.72	88	107	47	28	14
					38.74	89	91	48	42	13
					38.76	87	86	48	23	12
					38.78	84	104	38	38	13
					38.8	80	80	34	20	16
					38.82	90	72	48	46	11
					38.84	80	76	61	31	18
					38.86	74	72	43	30	16
					38.88	91	71	46	28	20
					38.9	91	79	46	42	10
					38.92	108	77	51	40	20
					38.94	96	70	40	44	15
					38.96	129	51	46	28	14
					38.98	151	49	33	33	15
					39	211	62	42	37	15
					39.02	252	81	26	37	27
					39.04	317	64	33	36	18
					39.06	312	59	50	31	19
					39.08	307	52	46	27	24
					39.1	251	54	29	33	20
					39.12	227	44	48	36	27
					39.14	217	46	39	37	27
					39.16	211	52	40	31	30
					39.18	208	50	41	37	24
					39.2	166	57	35	36	36
					39.22	153	40	36	25	36
					39.24	149	65	42	41	41
					39.26	152	56	41	35	34
					39.28	133	45	44	21	29
					39.3	129	68	43	34	33
					39.32	136	46	44	35	28
					39.34	119	61	39	31	28
					39.36	124	57	36	40	27
					39.38	128	66	38	35	19
					39.4	136	53	37	35	31
					39.42	120	55	37	37	26
					39.44	113	58	36	22	31
					39.46	92	46	41	44	27
					39.48	98	50	24	30	21
					39.5	92	66	50	41	31
					39.52	99	63	43	45	21
					39.54	99	54	34	37	17
					39.56	87	55	50	42	30
					39.58	81	57	26	57	33
					39.6	80	48	34	45	20
					39.62	91	42	48	50	21
					39.64	89	56	38	39	22
					39.66	80	46	42	44	20
					39.68	77	66	40	39	24
					39.7	74	47	33	42	23
					39.72	64	58	33	46	30
					39.74	75	46	38	26	21
					39.76	85	53	33	27	14
					39.78	84	59	38	33	29
					39.8	77	53	49	28	15
					39.82	69	54	35	34	12
					39.84	89	52	31	32	14
					39.86	81	53	40	28	15
					39.88	73	54	39	29	16
					39.9	57	62	34	28	18
					39.92	66	50	45	30	15
					39.94	69	46	34	30	17
					39.96	80	47	48	31	10
					39.98	53	38	44	27	12
					40	72	55	45	35	16
					40.02	72	35	40	28	18
					40.04	52	50	41	31	10
					40.06	55	46	34	32	11
					40.08	61	50	48	32	15
					40.1	69	54	35	33	15
					40.12	44	52	39	37	16
					40.14	61	40	45	25	17
					40.16	68	45	30	29	11
					40.18	71	59	52	25	8
					40.2	60	41	26	36	13
					40.22	64	44	36	29	13
					40.24	69	38	39	24	21
					40.26	63	45	40	26	14
					40.28	68	49	30	38	15
					40.3	57	41	44	36	12
					40.32	68	52	33	28	14
					40.34	57	57	46	27	14
					40.36	67	41	37	21	20
					40.38	76	49	31	31	8
					40.4	50	51	38	30	15
					40.42	52	44	39	31	19
					40.44	76	51	37	31	17
					40.46	57	35	39	32	15
					40.48	66	41	47	22	17
					40.5	49	41	52	26	18
					40.52	60	49	42	30	9
					40.54	47	59	27	23	14
					40.56	46	32	34	32	16
					40.58	54	58	31	28	22
					40.6	59	47	38	25	13
					40.62	58	38	42	32	12
					40.64	53	46	40	34	17
					40.66	73	59	44	34	10
					40.68	63	41	40	27	9
					40.7	60	41	39	34	14
					40.72	58	52	37	26	15
					40.74	50	43	47	30	12
					40.76	61	55	46	21	22
					40.78	70	47	36	28	21
					40.8	76	46	39	25	12
					40.82	79	39	44	23	17
					40.84	60	49	29	40	18
					40.86	67	51	35	39	22
					40.88	78	56	42	51	18
					40.9	82	48	45	41	19
					40.92	94	50	33	37	25
					40.94	85	47	33	23	16
					40.96	81	40	30	38	23
					40.98	87	37	38	41	19
					41	81	46	39	34	17
					41.02	82	42	37	29	16
					41.04	83	42	30	24	20
					41.06	83	68	32	31	10
					41.08	82	51	38	32	20
					41.1	76	43	43	38	10
					41.12	69	47	33	36	21
					41.14	72	44	24	32	13
					41.16	67	41	37	31	17
					41.18	57	52	38	27	14
					41.2	71	54	30	22	17
					41.22	53	40	36	37	16
					41.24	67	47	44	37	10
					41.26	60	48	37	35	14
					41.28	80	61	36	37	13
					41.3	60	59	40	26	19
					41.32	68	46	44	30	12
					41.34	69	46	41	35	12
					41.36	58	41	44	28	12
					41.38	70	47	41	37	19
					41.4	63	43	45	34	24
					41.42	62	55	36	39	21
					41.44	74	45	38	34	20
					41.46	63	51	46	47	7
					41.48	68	34	30	35	17
					41.5	64	46	39	39	21
					41.52	63	42	40	35	12
					41.54	66	44	34	34	19
					41.56	77	42	38	33	19
					41.58	60	47	40	46	20
					41.6	79	53	42	35	19
					41.62	68	49	36	35	12
					41.64	73	50	38	43	9
					41.66	64	40	39	36	19
					41.68	71	34	50	36	22
					41.7	65	48	31	51	12
					41.72	66	50	42	41	12
					41.74	59	64	31	38	16
					41.76	55	57	32	56	19
					41.78	66	51	34	31	24
					41.8	59	43	39	44	14
					41.82	69	38	33	37	16
					41.84	57	47	39	40	14
					41.86	58	44	37	35	17
					41.88	68	51	45	27	16
					41.9	76	44	46	48	23
					41.92	66	57	33	28	14
					41.94	80	62	33	36	20
					41.96	69	46	48	30	30
					41.98	60	45	26	35	17
					42	76	56	28	44	21
					42.02	68	43	45	53	21
					42.04	70	42	44	37	18
					42.06	76	45	42	29	30
					42.08	69	53	48	37	18
					42.1	61	46	28	46	10
					42.12	61	54	37	41	24
					42.14	78	61	31	36	14
					42.16	70	42	51	45	16
					42.18	50	51	40	39	19
					42.2	63	50	37	36	26
					42.22	52	59	42	46	19
					42.24	53	39	29	39	22
					42.26	68	56	38	48	21
					42.28	65	60	45	46	21
					42.3	54	46	53	37	29
					42.32	63	51	35	49	26
					42.34	63	54	41	40	20
					42.36	69	50	45	44	25
					42.38	61	58	47	40	19
					42.4	49	48	47	48	30
					42.42	55	53	39	47	30
					42.44	73	46	40	35	26
					42.46	72	55	47	43	32
					42.48	82	39	49	55	20
					42.5	95	52	45	45	23
					42.52	74	58	44	53	24
					42.54	74	59	43	49	30
					42.56	74	45	41	45	30
					42.58	82	44	30	47	28
					42.6	70	36	46	43	27
					42.62	71	43	52	50	32
					42.64	69	55	49	51	48
					42.66	76	48	35	53	37
					42.68	64	60	49	54	52
					42.7	70	44	52	54	60
					42.72	48	62	45	53	59
					42.74	81	60	38	49	72
					42.76	79	58	64	59	80
					42.78	53	52	44	65	103
					42.8	57	67	37	63	76
					42.82	49	63	45	62	71
					42.84	57	62	32	50	102
					42.86	56	65	57	62	84
					42.88	55	52	47	66	84
					42.9	57	60	43	51	92
					42.92	74	58	45	64	79
					42.94	56	44	53	68	89
					42.96	53	62	49	71	76
					42.98	56	67	50	77	73
					43	52	57	51	75	87
					43.02	74	59	55	72	72
					43.04	80	68	53	79	63
					43.06	77	46	53	88	61
					43.08	64	58	51	92	52
					43.1	51	59	58	91	55
					43.12	59	62	54	95	52
					43.14	63	52	49	102	63
					43.16	62	50	46	133	52
					43.18	62	59	62	100	44
					43.2	43	62	40	127	51
					43.22	68	58	41	118	62
					43.24	80	54	55	140	45
					43.26	74	45	74	141	66
					43.28	71	70	57	150	67
					43.3	64	55	68	178	64
					43.32	53	51	58	173	62
					43.34	62	49	56	169	92
					43.36	72	50	69	190	86
					43.38	66	54	51	198	101
					43.4	65	61	72	202	87
					43.42	64	65	47	203	106
					43.44	70	57	50	209	108
					43.46	63	50	60	219	123
					43.48	64	48	59	208	117
					43.5	55	61	74	188	110
					43.52	58	58	58	220	93
					43.54	67	71	67	220	92
					43.56	78	59	70	202	85
					43.58	70	63	70	210	90
					43.6	82	59	78	192	89
					43.62	62	66	88	182	64
					43.64	74	57	78	200	54
					43.66	60	80	83	190	55
					43.68	66	79	81	164	38
					43.7	71	73	103	134	54
					43.72	73	63	92	153	37
					43.74	94	78	92	141	43
					43.76	84	69	104	123	39
					43.78	65	61	91	93	30
					43.8	86	54	92	115	36
					43.82	75	65	94	110	29
					43.84	78	87	108	87	17
					43.86	72	74	106	88	31
					43.88	63	71	106	75	25
					43.9	63	94	122	72	26
					43.92	62	74	106	78	25
					43.94	60	78	117	58	28
					43.96	69	74	119	65	29
					43.98	74	73	117	62	20
					44	73	97	139	53	22
					44.02	90	92	122	66	27
					44.04	70	109	141	48	21
					44.06	86	99	130	48	22
					44.08	84	86	145	40	20
					44.1	73	90	131	53	20
					44.12	79	98	117	50	14
					44.14	80	105	117	45	13
					44.16	85	102	157	38	22
					44.18	72	123	170	56	17
					44.2	70	126	148	47	20
					44.22	72	98	139	59	25
					44.24	86	111	145	50	18
					44.26	86	130	140	50	18
					44.28	70	119	154	53	14
					44.3	71	130	147	45	22
					44.32	73	135	141	46	20
					44.34	81	130	158	42	15
					44.36	77	144	162	61	12
					44.38	83	147	149	42	24
					44.4	83	155	129	53	23
					44.42	84	144	152	40	26
					44.44	75	173	145	44	21
					44.46	76	162	160	46	18
					44.48	80	190	130	37	17
					44.5	90	186	157	37	21
					44.52	92	206	130	43	15
					44.54	82	209	137	51	13
					44.56	89	251	132	49	21
					44.58	71	243	135	46	18
					44.6	83	283	117	67	23
					44.62	76	256	128	56	16
					44.64	56	276	117	65	17
					44.66	82	266	111	46	10
					44.68	72	207	135	65	16
					44.7	67	259	77	56	17
					44.72	70	252	111	48	12
					44.74	77	266	97	41	27
					44.76	79	268	84	54	13
					44.78	74	218	97	50	19
					44.8	72	209	84	56	13
					44.82	69	236	80	38	16
					44.84	45	237	93	27	17
					44.86	61	210	81	31	13
					44.88	64	198	82	48	29
					44.9	64	230	79	47	17
					44.92	66	202	72	47	11
					44.94	66	198	78	52	20
					44.96	57	163	72	32	13
					44.98	52	171	62	39	21
					45	63	163	48	44	24
					45.02	78	157	51	33	18
					45.04	75	151	63	33	14
					45.06	73	148	63	46	24
					45.08	106	143	68	25	13
					45.1	83	154	57	31	20
					45.12	101	122	57	33	16
					45.14	122	128	50	43	23
					45.16	121	113	51	43	20
					45.18	96	94	56	40	23
					45.2	110	85	50	29	14
					45.22	109	106	59	30	29
					45.24	89	85	50	38	14
					45.26	127	79	42	39	12
					45.28	132	83	46	42	25
					45.3	136	87	55	37	23
					45.32	132	75	68	36	14
					45.34	164	80	53	22	24
					45.36	159	71	46	31	15
					45.38	175	70	44	31	22
					45.4	152	73	47	40	18
					45.42	169	82	43	37	29
					45.44	137	73	49	31	19
					45.46	148	68	48	43	19
					45.48	124	74	32	40	21
					45.5	134	60	37	30	28
					45.52	143	50	42	28	16
					45.54	119	76	53	37	16
					45.56	116	78	55	44	22
					45.58	131	58	63	35	17
					45.6	112	82	41	37	13
					45.62	114	61	41	46	32
					45.64	133	65	42	40	25
					45.66	131	56	47	40	27
					45.68	132	65	47	44	28
					45.7	154	70	42	31	20
					45.72	152	68	43	43	25
					45.74	125	69	45	34	23
					45.76	114	65	35	46	13
					45.78	122	82	33	39	28
					45.8	104	68	45	36	24
					45.82	109	61	50	37	19
					45.84	111	60	47	48	25
					45.86	120	58	43	40	27
					45.88	80	66	54	44	25
					45.9	84	49	41	55	21
					45.92	81	45	37	48	22
					45.94	84	64	51	53	23
					45.96	77	65	38	39	24
					45.98	63	61	37	45	12
					46	87	60	44	48	24
					46.02	95	59	45	40	25
					46.04	69	60	39	50	22
					46.06	69	51	43	51	22
					46.08	50	50	41	47	21
					46.1	66	58	41	47	22
					46.12	65	52	42	26	29
					46.14	62	48	40	58	20
					46.16	57	61	48	46	18
					46.18	83	57	46	45	21
					46.2	73	45	55	47	28
					46.22	74	50	44	44	27
					46.24	70	57	48	51	28
					46.26	59	59	47	56	14
					46.28	64	56	48	40	23
					46.3	67	62	31	43	17
					46.32	64	64	51	43	26
					46.34	65	62	45	47	28
					46.36	66	39	35	54	40
					46.38	57	65	46	50	46
					46.4	64	41	39	61	37
					46.42	73	53	52	58	31
					46.44	66	56	41	39	45
					46.46	71	59	42	35	65
					46.48	63	48	44	58	66
					46.5	63	57	49	50	62
					46.52	54	69	54	55	77
					46.54	56	56	52	37	63
					46.56	76	52	34	36	60
					46.58	72	47	41	40	65
					46.6	83	50	51	35	58
					46.62	78	42	37	31	54
					46.64	57	58	58	28	59
					46.66	54	50	44	43	61
					46.68	70	62	51	38	57
					46.7	54	38	47	44	63
					46.72	89	64	42	39	42
					46.74	62	52	45	41	37
					46.76	71	41	52	39	32
					46.78	77	54	48	39	37
					46.8	59	69	44	36	32
					46.82	52	56	43	36	25
					46.84	77	49	49	33	25
					46.86	65	76	44	39	19
					46.88	69	57	49	42	26
					46.9	75	61	52	31	20
					46.92	59	49	58	34	22
					46.94	56	51	57	32	21
					46.96	47	58	57	37	19
					46.98	57	66	59	46	21
					47	67	61	58	39	21
					47.02	72	72	53	33	26
					47.04	71	50	57	39	31
					47.06	59	51	42	41	19
					47.08	65	56	53	43	16
					47.1	74	64	56	38	22
					47.12	66	68	56	32	19
					47.14	75	65	61	32	15
					47.16	55	63	41	44	21
					47.18	54	59	71	41	21
					47.2	69	50	63	34	30
					47.22	54	64	42	36	27
					47.24	79	52	43	32	10
					47.26	69	53	50	28	21
					47.28	59	59	53	41	21
					47.3	73	60	50	30	20
					47.32	58	63	47	45	15
					47.34	65	46	58	42	17
					47.36	70	54	38	44	27
					47.38	59	70	59	21	18
					47.4	70	71	54	32	26
					47.42	49	68	55	33	16
					47.44	59	61	44	38	15
					47.46	68	70	46	42	15
					47.48	71	57	50	28	15
					47.5	77	65	54	32	17
					47.52	69	65	44	40	18
					47.54	68	63	39	45	20
					47.56	53	74	56	33	16
					47.58	68	71	38	33	16
					47.6	67	70	49	37	18
					47.62	71	66	48	40	18
					47.64	65	55	50	26	25
					47.66	59	72	38	37	20
					47.68	72	71	60	33	17
					47.7	71	65	46	31	12
					47.72	72	74	49	33	19
					47.74	56	62	52	41	16
					47.76	76	75	33	22	26
					47.78	66	75	50	34	23
					47.8	69	60	44	30	8
					47.82	74	53	49	31	11
					47.84	59	62	51	37	12
					47.86	80	63	49	35	15
					47.88	66	53	43	27	18
					47.9	70	60	37	39	22
					47.92	65	64	42	43	25
					47.94	81	56	45	38	19
					47.96	64	53	46	24	18
					47.98	51	50	37	34	21
					48	73	58	37	28	16
					48.02	68	74	36	35	14
					48.04	72	55	36	33	29
					48.06	53	49	39	41	22
					48.08	55	46	41	27	20
					48.1	59	67	41	30	20
					48.12	65	51	43	37	17
					48.14	56	53	36	39	17
					48.16	72	43	37	32	24
					48.18	56	64	51	45	22
					48.2	54	50	38	43	17
					48.22	68	49	36	42	22
					48.24	64	49	41	37	21
					48.26	72	73	41	27	18
					48.28	57	49	40	32	19
					48.3	64	49	33	29	17
					48.32	59	52	52	39	11
					48.34	72	54	34	27	19
					48.36	64	48	45	40	19
					48.38	69	62	45	40	18
					48.4	66	55	38	38	17
					48.42	74	52	51	49	19
					48.44	59	53	38	40	23
					48.46	58	42	34	49	24
					48.48	49	46	37	37	21
					48.5	68	48	46	36	21
					48.52	65	49	59	40	24
					48.54	67	46	34	41	14
					48.56	85	59	45	38	21
					48.58	63	53	39	41	14
					48.6	87	61	44	43	24
					48.62	78	61	43	42	20
					48.64	63	69	45	30	14
					48.66	67	68	41	35	21
					48.68	65	63	45	38	14
					48.7	61	53	50	27	18
					48.72	72	54	42	47	16
					48.74	68	65	39	52	12
					48.76	66	75	65	37	32
					48.78	91	53	46	33	23
					48.8	59	60	34	41	25
					48.82	59	52	38	43	33
					48.84	73	58	39	52	17
					48.86	57	59	45	57	29
					48.88	55	51	39	47	18
					48.9	76	51	34	52	24
					48.92	65	66	41	57	21
					48.94	64	60	37	61	27
					48.96	63	52	43	72	28
					48.98	76	41	46	54	20
					49	51	59	58	53	24
					49.02	65	54	45	56	29
					49.04	50	48	49	51	24
					49.06	63	56	44	55	22
					49.08	48	51	60	59	28
					49.1	64	58	49	43	31
					49.12	63	46	49	50	19
					49.14	47	51	33	57	18
					49.16	33	48	50	49	17
					49.18	59	54	43	57	25
					49.2	52	56	38	42	17
					49.22	63	60	56	37	19
					49.24	57	50	48	53	16
					49.26	65	42	48	49	15
					49.28	51	54	66	43	15
					49.3	49	51	44	48	14
					49.32	60	39	63	42	16
					49.34	58	45	53	37	14
					49.36	68	57	39	51	11
					49.38	50	48	62	35	18
					49.4	64	52	42	41	24
					49.42	61	53	55	35	13
					49.44	64	50	51	42	21
					49.46	53	56	38	46	18
					49.48	55	49	46	32	21
					49.5	66	41	53	50	15
					49.52	59	37	51	51	21
					49.54	65	67	43	31	15
					49.56	67	68	63	32	24
					49.58	73	54	48	38	20
					49.6	73	54	54	41	23
					49.62	54	54	46	43	26
					49.64	62	57	58	42	27
					49.66	65	62	51	33	19
					49.68	61	53	54	35	18
					49.7	56	55	51	28	25
					49.72	71	54	46	41	27
					49.74	62	57	36	39	22
					49.76	68	47	56	32	19
					49.78	73	68	47	45	23
					49.8	58	68	53	44	21
					49.82	58	50	49	37	24
					49.84	60	68	51	42	23
					49.86	66	63	50	36	20
					49.88	61	54	48	25	22
					49.9	71	62	47	43	29
					49.92	75	50	47	25	20
					49.94	78	70	48	24	18
[truncated: 503 more rows]
