# Supplementary material for: High-throughput micro-scale bandgap mapping for perovskite-inspired materials with complex composition space
Source: Nat Commun. 2025 Aug 12;16:7477. doi: 10.1038/s41467-025-62774-y (PMC12343849; doi:10.1038/s41467-025-62774-y)
Supplement: Supplementary file 3 — Source Data [file 41467_2025_62774_MOESM3_ESM.zip › Source Data Files/SourceData_SI_Fig5.xlsx]

## Sheet: SIFig5a-c
Composition	Bandgap_1	Bandgap_2	Bandgap_3	Bandgap_4	Bandgap_5	Bandgap_6	Bandgap_7	Bandgap_8	Bandgap_9	Bandgap_10	Bandgap_11	Bandgap_12	Bandgap_13	Bandgap_14	Bandgap_15	Bandgap_16	Bandgap_17	Bandgap_18	Bandgap_19	Bandgap_20	Bandgap_21	Bandgap_22	Bandgap_23	Bandgap_24	Bandgap_25	Bandgap_26	Bandgap_27	Bandgap_28	Bandgap_29	Bandgap_30	Bandgap_31	Bandgap_32	Bandgap_33	Bandgap_34	Bandgap_35	Bandgap_36	Bandgap_37	Bandgap_38	Bandgap_39	Bandgap_40	Bandgap_41	Bandgap_42	Bandgap_43	Bandgap_44	Bandgap_45	Bandgap_46	Bandgap_47	Bandgap_48	Bandgap_49
0	2.54243	2.51052	2.50534	2.53681	2.54946	2.54942	2.52912	2.50867	2.53645	2.53708	2.54502	2.51328	2.56611	2.5489	2.51122	2.53621	2.53342	2.54837	2.53179	2.53488	2.52906	2.48575	2.5644	2.56707	2.54398	2.50129	2.51623	2.53745	2.55443	2.56	2.56042	2.53072	2.50942	2.45098	2.56139	2.58249	2.5747	2.55046	2.52148	2.51741	2.55404	2.56729	2.58552	2.5665	2.53379	2.52365	2.44721	2.44865	2.57243
0.00585	2.51415	2.50508	2.53459	2.52195	2.49891	2.51445	2.50797	2.5158	2.46641	2.51355	2.50036	2.49569	2.49853	2.50669	2.4676	2.49214	2.47869	2.46821	2.4923	2.48778	2.50217	2.49931	2.45536	2.45174	2.48606	2.46387	2.4893	2.50015	2.50357	2.50448	2.45426	2.45908	2.44688	2.48508	2.4638	2.45975	2.49349	2.50428	2.45237	2.45776	2.45771	2.45656	2.4873	2.48162	2.49171	2.46837	2.40485	2.41981	2.47982
0.012525	2.55898	2.54923	2.52901	2.52169	2.54255	2.54116	2.56183	2.55025	2.53446	2.515	2.50728	2.47753	2.53059	2.48254	2.55166	2.55786	2.5599	2.53421	2.54033	2.53253	2.52226	2.50053	2.50347	2.51036	2.51004	2.50746	2.47919	2.52913	2.54839	2.53392	2.54391	2.5545	2.53823	2.52877	2.52298	2.51886	2.49223	2.4931	2.53345	2.54166	2.53778	2.52976	2.49201	2.50669	2.51834	2.5567	2.56278	2.54429	2.55509
0.024975	2.52209	2.53735	2.50883	2.52112	2.51475	2.4935	2.51548	2.53092	2.48401	2.50847	2.49721	2.52487	2.52701	2.47893	2.49019	2.51943	2.51583	2.52669	2.49219	2.50189	2.51451	2.5162	2.54273	2.4799	2.4985	2.51132	2.50749	2.50171	2.50341	2.49904	2.5123	2.4808	2.47829	2.50239	2.48253	2.53022	2.50765	2.50469	2.49949	2.50089	2.49525	2.53501	2.50588	2.52481	2.51051	2.48267	2.47439	2.50509	2.48031
0.029325	2.44959	2.45722	2.45932	2.46644	2.45664	2.46085	2.45108	2.44405	2.45854	2.46745	2.46776	2.46153	2.46088	2.45229	2.44812	2.44762	2.46585	2.45776	2.46274	2.46702	2.46595	2.46619	2.46327	2.45077	2.44066	2.46571	2.46467	2.46603	2.46796	2.46309	2.46685	2.46516	2.45895	2.4477	2.44839	2.45786	2.46632	2.47023	2.47089	2.46725	2.46647	2.46987	2.46555	2.46134	2.45274	2.44619	2.46053	2.45635	2.47048
0.0375	2.44523	2.43729	2.44263	2.45345	2.44504	2.45288	2.44743	2.44774	2.45154	2.44882	2.44538	2.44428	2.44659	2.44147	2.44084	2.44882	2.4789	2.45471	2.45159	2.4498	2.44693	2.44741	2.45388	2.4499	2.44135	2.50854	2.37523	2.43873	2.43954	2.44944	2.48181	2.48859	2.45105	2.44897	2.44762	2.4524	2.45038	2.43617	2.43793	2.47919	2.48054	2.44755	2.41453	2.35094	2.3225	2.39942	2.43109	2.4787	2.46024
0.050025	2.45603	2.48466	2.46115	2.43934	2.44262	2.43494	2.45176	2.48753	2.48123	2.45876	2.45546	2.45246	2.43335	2.43209	2.43697	2.44305	2.44276	2.45282	2.4578	2.48569	2.47938	2.45451	2.44595	2.44597	2.44361	2.44057	2.48027	2.47732	2.45565	2.46094	2.49579	2.48064	2.45579	2.45743	2.44683	2.4361	2.44157	2.45037	2.4388	2.46855	2.45063	2.44901	2.47636	2.46155	2.49818	2.47601	2.48294	2.45313	2.4563
0.062475	2.44561	2.45842	2.45518	2.45537	2.44815	2.45936	2.47161	2.46204	2.46258	2.45314	2.44892	2.44462	2.4575	2.47021	2.47092	2.47118	2.462	2.45456	2.44918	2.44846	2.44764	2.44558	2.45925	2.4711	2.49308	2.46794	2.46288	2.45601	2.44749	2.44184	2.44151	2.44413	2.46186	2.46704	2.4896	2.46635	2.46294	2.45727	2.44787	2.44062	2.44712	2.4462	2.4643	2.46549	2.46075	2.46164	2.46385	2.4591	2.4539
0.075	2.43263	2.43597	2.42979	2.4472	2.44006	2.44437	2.42503	2.4381	2.42787	2.4372	2.44176	2.43188	2.43969	2.42801	2.43373	2.44394	2.44882	2.4304	2.43218	2.42626	2.43847	2.45344	2.43246	2.43374	2.43282	2.4371	2.43818	2.43325	2.43504	2.4563	2.43538	2.42897	2.43658	2.44057	2.44148	2.42815	2.43585	2.42861	2.42751	2.42882	2.43259	2.42568	2.43187	2.47013	2.47442	2.42963	2.4508	2.44492	2.42868
0.0756	2.46251	2.46576	2.50084	2.47943	2.50089	2.5097	2.4804	2.48714	2.50107	2.4872	2.49702	2.50058	2.53928	2.46759	2.46678	2.46439	2.48347	2.48108	2.48773	2.46995	2.48834	2.45405	2.48769	2.46802	2.48294	2.4627	2.51811	2.49938	2.45925	2.49172	2.47019	2.45752	2.48533	2.49003	2.49575	2.50043	2.46611	2.45816	2.4556	2.4611	2.46216	2.48644	2.50095	2.49248	2.49014	2.46921	2.5051	2.48482	2.46053
0.087525	2.44537	2.44557	2.44352	2.44572	2.45349	2.4564	2.45383	2.44909	2.47996	2.45304	2.45259	2.47702	2.45241	2.48105	2.47774	2.45474	2.48078	2.4848	2.48204	2.48082	2.45073	2.47655	2.44762	2.44491	2.44825	2.45175	2.44981	2.48859	2.47303	2.47553	2.43873	2.44061	2.44318	2.43414	2.44635	2.44697	2.44475	2.44362	2.4574	2.49062	2.47901	2.44149	2.44708	2.448	2.44282	2.43471	2.44696	2.4348	2.44078
0.099975	2.44695	2.43698	2.46944	2.46945	2.44553	2.45246	2.44276	2.44413	2.44731	2.46388	2.44314	2.44076	2.48275	2.438	2.44208	2.43974	2.43865	2.43896	2.44201	2.4434	2.43646	2.43961	2.45259	2.44623	2.45089	2.44572	2.47309	2.442	2.4249	2.43577	2.43014	2.43569	2.43614	2.45211	2.44881	2.45452	2.45208	2.47343	2.44938	2.44166	2.4405	2.43104	2.42621	2.42246	2.4315	2.40175	2.44687	2.45088	2.47584
0.1125	2.38565	2.38214	2.39529	2.39673	2.39451	2.38991	2.39725	2.38557	2.38942	2.40998	2.39294	2.40636	2.39657	2.39617	2.38198	2.38387	2.39419	2.38013	2.38571	2.39414	2.40176	2.39834	2.39693	2.40344	2.40311	2.40412	2.3957	2.39415	2.40685	2.41955	2.39712	2.41568	2.40655	2.40164	2.39455	2.38178	2.37803	2.40613	2.39104	2.38222	2.39697	2.41706	2.38488	2.38343	2.40034	2.42809	2.41604	2.39741	2.38781
0.125025	2.42048	2.42249	2.42859	2.42365	2.43024	2.42058	2.39159	2.43171	2.43327	2.42559	2.42261	2.42733	2.43772	2.43013	2.40522	2.4013	2.4351	2.45302	2.4605	2.45543	2.43402	2.4357	2.43502	2.41647	2.40863	2.40054	2.45416	2.4677	2.46024	2.46584	2.45446	2.43482	2.43507	2.42857	2.41534	2.41593	2.42346	2.44536	2.45274	2.46267	2.4719	2.46851	2.45283	2.4396	2.42594	2.42075	2.41588	2.39765	2.4193
0.13035	2.45825	2.44659	2.48338	2.46561	2.45994	2.45767	2.44877	2.44554	2.49794	2.48717	2.46197	2.45911	2.46966	2.45807	2.44654	2.4484	2.48582	2.473	2.47427	2.51286	2.50663	2.47383	2.46084	2.45636	2.45743	2.49445	2.52718	2.5026	2.50679	2.51376	2.52694	2.50245	2.46136	2.47491	2.45111	2.44043	2.50299	2.51517	2.50981	2.50964	2.5127	2.51067	2.50795	2.47406	2.4529	2.44589	2.44734	2.4428	2.48399
0.137475	2.4018	2.39027	2.38112	2.38022	2.37444	2.38244	2.39264	2.41027	2.3912	2.37632	2.38472	2.38494	2.37589	2.41916	2.39332	2.39563	2.38694	2.3303	2.38675	2.33346	2.37816	2.38053	2.43205	2.43052	2.42206	2.40939	2.39823	2.40371	2.38138	2.38447	2.39079	2.38648	2.37684	2.42885	2.4203	2.4283	2.41181	2.40661	2.38916	2.39206	2.39002	2.38972	2.39124	2.37758	2.36349	2.42144	2.41802	2.39485	2.40479
0.15	2.36413	2.37207	2.33504	2.35621	2.36453	2.36898	2.3737	2.37761	2.33533	2.33296	2.33998	2.34072	2.36416	2.36606	2.36494	2.37146	2.36392	2.36127	2.36489	2.36623	2.36963	2.36026	2.36729	2.36741	2.37532	2.37793	2.36597	2.3852	2.3751	2.37022	2.34389	2.348	2.37354	2.3809	2.37145	2.39179	2.40226	2.41378	2.40303	2.39747	2.3713	2.37367	2.37548	2.3782	2.37443	2.32784	2.38575	2.41949	2.40634
0.162525	2.32213	2.31909	2.32358	2.31771	2.31385	2.32022	2.32833	2.33182	2.33128	2.32939	2.32947	2.33535	2.31524	2.32167	2.32514	2.32314	2.32934	2.33458	2.33472	2.33523	2.33539	2.33305	2.31737	2.32631	2.33602	2.33864	2.3358	2.32958	2.33898	2.34244	2.33568	2.33502	2.33098	2.30782	2.32477	2.33709	2.34095	2.34539	2.34262	2.33029	2.33961	2.34477	2.33619	2.33388	2.32847	2.33347	2.3073	2.31526	2.33333
0.174975	2.3482	2.36728	2.34828	2.36836	2.33847	2.37049	2.37796	2.37123	2.38077	2.37777	2.37509	2.33527	2.36143	2.35148	2.36928	2.37349	2.383	2.37933	2.37811	2.37038	2.3266	2.34298	2.36343	2.36719	2.3651	2.37497	2.3956	2.38084	2.37435	2.37683	2.34642	2.32601	2.35763	2.34154	2.36716	2.34282	2.36703	2.36787	2.38689	2.37491	2.37591	2.37887	2.35079	2.33336	2.34126	2.36398	2.37337	2.38387	2.37782
0.1875	0	0	0	0	0	0	0	0	0	0	0	0	0	2.25945	2.27171	0	0	0	0	0	0	0	0	2.25031	2.26194	0	0	0	0	0	0	0	2.24348	2.27328	0	0	0	2.25846	2.25285	2.25124	0	0	0	0	0	2.26199	2.27153	2.19117	0
0.200025	2.36572	2.34616	2.36433	2.34405	2.34426	2.35779	2.37019	2.38338	2.3799	2.37929	2.36779	2.36254	2.36517	2.3598	2.36166	2.33981	2.37273	2.40169	2.39201	2.38613	2.40581	2.39194	2.36978	2.36472	2.35646	2.33898	2.35685	2.36606	2.39005	2.41267	2.42652	2.4284	2.41929	2.38378	2.40619	2.38965	2.37075	2.34659	2.33746	2.33394	2.33933	2.37644	2.40972	2.43792	2.43419	2.44358	2.45069	2.41642	2.40128
0.2094	2.37045	2.3758	2.37723	2.37947	2.38225	2.35923	2.36966	2.37331	2.37291	2.37186	2.37105	2.37344	2.37661	2.38023	2.37092	2.36742	2.38081	2.3667	2.37104	2.36357	2.39082	2.38348	2.38584	2.37525	2.36958	2.37537	2.37777	2.36726	2.33924	2.38753	2.3956	2.38603	2.38229	2.37925	2.37276	2.35407	2.37534	2.37023	2.3408	2.36435	2.39454	2.38577	2.39091	2.38001	2.38703	2.37887	2.37399	2.37178	2.38382
0.212475	2.30548	2.30433	2.32745	2.32781	2.32555	2.31051	2.30801	2.32227	2.36596	2.38298	2.38229	2.36396	2.33056	2.31905	2.31858	2.31587	2.30914	2.34363	2.3857	2.38233	2.39439	2.38368	2.34248	2.31945	2.31788	2.32013	2.30799	2.30213	2.32166	2.37144	2.38359	2.38825	2.39448	2.38099	2.34714	2.32307	2.32205	2.31621	2.31178	2.30944	2.30493	2.28381	2.31281	2.34812	2.38602	2.38857	2.38809	2.38104	2.34222
0.225	2.27196	2.24349	2.24967	2.28343	2.27034	2.24193	2.25946	2.26741	2.26171	2.26256	2.29238	2.29597	2.28591	2.27858	2.25845	2.26793	2.27084	2.23961	2.27338	2.28013	2.28144	2.29637	2.29109	2.28632	2.27503	2.26801	2.2665	2.2638	2.28272	2.29657	2.27514	2.28323	2.30918	2.28655	2.28318	2.27604	2.26633	2.27317	2.26811	2.27661	2.29056	2.29292	2.30562	2.30121	2.29254	2.30253	2.29932	2.28265	2.29151
0.237525	0	0	0	0	2.219	2.24056	0	0	0	2.21845	2.21382	0	0	2.2259	2.24822	1.85683	2.25918	2.28125	2.23781	0	0	0	0	0	2.24448	0	2.25063	2.2497	2.25063	2.25642	0	0	0	1.5278	0	0	2.24435	2.27017	2.25908	2.2502	2.26694	2.26879	2.25458	0	2.18581	0	2.14222	0	0
0.249975	2.2894	2.29556	2.29812	2.30025	2.29883	2.30788	2.28613	2.30648	2.31347	2.31649	2.30823	2.30234	2.27666	2.72737	2.28107	2.30234	2.30089	2.29848	2.30087	2.31468	2.29344	2.30459	2.30148	2.29395	2.58387	2.28782	2.30419	2.32221	2.32465	2.30308	2.29798	2.30506	2.30297	2.30663	2.30448	2.29393	2.28336	2.45004	2.28186	2.31259	2.31656	2.31321	2.33003	2.32546	2.29681	2.30797	2.30352	2.29504	2.29564
0.254175	2.30152	2.31594	2.31105	2.31885	2.31927	2.31742	2.29731	2.31128	2.31351	2.31596	2.32375	2.32256	2.32343	2.31468	2.32044	2.32437	2.30038	2.31046	2.31585	2.33046	2.33597	2.33595	2.33335	2.33263	2.32631	2.3198	2.322	2.32006	2.32057	2.26952	2.31068	2.3189	2.3172	2.32615	2.33306	2.33794	2.34273	2.3434	2.3387	2.32653	2.32403	2.32742	2.32144	2.32161	2.31254	2.31395	2.31932	2.3315	2.32782
0.2625	2.27858	2.27897	2.29408	2.23349	2.27093	2.26121	2.30425	2.29279	2.28504	2.25963	2.2245	2.26167	2.2595	2.27225	2.29721	2.30676	2.31443	2.28438	2.27948	2.24983	2.2616	2.23766	2.286	2.29279	2.28548	2.29577	2.29266	2.29255	2.28181	2.25774	2.26727	2.22821	2.27843	2.28309	2.2892	2.28932	2.30485	2.30545	2.28805	2.28097	2.27447	2.26096	2.24981	2.26239	2.28462	2.28231	2.28	2.27897	2.28984
0.275025	2.29128	2.29596	2.27809	2.29503	2.30289	2.29728	2.27722	2.28593	2.25916	2.29022	2.29557	2.29442	2.2968	2.27483	2.28777	2.28005	2.29335	2.30213	2.30527	2.29599	2.30135	2.30014	2.28497	2.28577	2.29043	2.28937	2.30404	2.30148	2.30227	2.28487	2.30475	2.30427	2.25858	2.28193	2.29031	2.30239	2.28692	2.289	2.30787	2.28429	2.28249	2.30044	2.28022	2.27599	2.30583	2.29405	2.30727	2.29664	2.27977
0.27705	2.27023	2.27704	2.26814	2.2732	2.25865	2.25543	2.27193	2.28965	2.29011	2.28374	2.27588	2.24827	2.2386	2.26319	2.26538	2.26817	2.27837	2.27873	2.27003	2.25505	2.22007	2.22552	2.23775	2.25061	2.28152	2.27745	2.28387	2.27092	2.26457	2.21344	2.2246	2.23433	2.25858	2.28891	2.29403	2.26467	2.28798	2.25951	2.27496	2.25506	2.2245	2.26392	2.25744	2.2672	2.27031	2.2863	2.293	2.27688	2.25731
0.287475	2.19833	2.19921	2.21576	2.22388	2.23188	2.19535	2.20167	2.22871	2.21079	2.21985	2.25377	2.2382	2.19446	2.23201	2.21284	2.21861	2.21326	2.23742	2.24579	2.23554	2.26698	2.19645	2.23291	2.21844	2.22601	2.24258	2.21642	2.24037	2.2406	2.23613	2.24195	2.2505	2.19084	2.2052	2.22249	2.23729	2.26712	2.25734	2.21879	2.21534	2.24137	2.23099	2.26522	2.25823	2.20163	2.20123	2.22554	2.26444	2.27951
0.3	2.24176	2.24109	2.23786	2.271	2.27292	2.27587	2.28664	2.28961	2.23981	2.23373	2.24136	2.24501	2.26956	2.28123	2.28978	2.28499	2.27706	2.23796	2.25682	2.26824	2.24004	2.24532	2.27075	2.27736	2.2798	2.2544	2.26456	2.28133	2.26015	2.25971	2.2667	2.27181	2.24414	2.24659	2.25028	2.28128	1.85298	2.2953	2.2938	2.29941	2.29698	2.28293	2.26181	2.26632	2.25171	2.26449	2.27521	2.27382	2.27987
0.312475	2.28897	2.30498	2.29211	2.28603	2.18904	2.31092	2.31382	2.30557	2.33243	2.31205	2.27845	2.29488	2.29579	2.31895	2.21737	2.22112	2.2233	2.21652	2.21068	2.21592	2.21583	2.21511	2.27256	2.22383	2.29947	2.31433	2.32153	2.30615	2.30188	2.30169	2.34947	2.17743	2.29888	2.32962	2.30548	2.1921	2.18884	2.29233	2.28709	2.26269	2.27375	2.16353	2.16166	2.17634	2.19612	2.20374	2.29188	2.29729	2.2896
0.312525	2.23937	2.27367	2.23134	2.27327	2.21784	2.24721	2.2306	2.2516	2.25824	2.26238	2.26166	2.23589	2.21224	2.24069	2.24492	2.24922	2.23217	2.2516	2.24807	2.2596	2.26719	2.2735	2.20911	2.23713	2.21145	2.22095	2.22357	2.22784	2.23234	2.23352	2.23463	2.27682	2.25885	2.2644	2.26791	2.19993	2.22583	2.23769	2.25011	2.25714	2.26211	2.26116	2.25463	2.25697	2.27742	2.27523	2.26977	2.28959	2.26496
0.324975	0	0	2.11158	2.10458	0	0	2.11726	2.10147	0	0	0	0	0	0	0	2.12267	2.10912	0	0	0	2.10705	0	0	2.09383	0	2.11582	2.11521	0	0	0	0	0	0	0	2.10316	2.10611	0	0	0	0	0	0	2.10932	0	2.12517	2.11345	2.11778	0	0
0.325	2.25551	2.2714	2.22734	2.26303	2.22548	2.25967	2.30093	2.30089	2.30242	2.2338	2.23604	2.29468	2.29826	2.30191	2.2244	2.29157	2.30789	2.20525	2.23346	2.2725	2.28509	2.29951	2.30272	2.33722	2.3217	2.30808	2.19971	2.34036	2.32942	2.29304	2.27529	2.27083	2.3157	2.30855	2.33488	2.20238	2.31898	2.37965	2.41233	2.41888	2.32877	2.26203	2.28206	2.27679	2.27886	2.30803	2.28973	2.28199	2.19702
0.3375	2.20263	2.19776	2.20747	2.19827	2.20247	2.20443	2.20798	2.22083	2.18954	2.19789	2.20304	2.19943	2.20099	2.20649	2.20031	2.18707	2.18833	2.19623	2.19634	2.19893	2.2004	2.2039	2.22724	2.18158	2.19145	2.18532	2.19458	2.19861	2.20367	2.20408	2.20601	2.21075	2.20852	2.18553	2.19395	2.19855	2.19491	2.19542	2.19557	2.2107	2.20579	2.20657	2.20882	2.22463	2.17941	2.19126	2.19496	2.20557	2.19785
0.337525	2.2182	2.2157	2.31458	2.26154	2.29332	2.31901	2.33039	2.34209	2.34316	2.35969	2.33581	2.34097	2.32662	2.19638	2.31081	2.31688	2.30751	2.31096	2.33601	2.33617	2.19371	2.19116	2.18766	2.19839	2.18384	2.18821	2.19442	2.2909	2.31565	2.291	2.19525	2.18366	2.32838	2.18582	2.18553	2.18716	2.33538	2.21355	2.24416	2.29149	2.29892	2.2275	2.22126	2.21254	2.31214	2.3251	2.32726	2.32901	2.32937
0.349975	2.19993	2.31084	2.27197	2.27906	2.22642	2.19368	2.30254	2.20114	2.2034	2.30534	2.30954	2.32504	2.33599	2.3342	2.30928	2.30379	2.30326	2.29363	2.30558	2.20011	2.2811	2.18937	2.30679	2.31838	2.3084	2.30681	2.19507	2.20042	2.20109	2.19732	2.2872	2.27197	2.19168	2.18666	2.2984	2.18142	2.32397	2.30085	2.30566	2.18862	2.29265	2.30088	2.2907	2.28502	2.29416	2.28753	2.19083	2.1856	2.30149
0.350025	2.2095	2.21195	2.21387	2.21438	2.23053	2.2123	2.21441	2.21395	2.21269	2.216	2.2075	2.20928	2.23116	2.23036	2.23239	2.21524	2.21716	2.23025	2.21076	2.19896	2.21109	2.21308	2.21368	2.2177	2.21844	2.23689	2.23276	2.21659	2.21033	2.2046	2.20014	2.20632	2.20543	2.2082	2.23458	2.21757	2.21685	2.23671	2.23917	2.21681	2.21009	2.1968	2.199	2.19965	2.20233	2.20403	2.21331	2.21682	2.21665
0.362475	0	0	0	0	0	0	0	0	0	0	0	0	0	0	0	0	0	0	0	0	0	0	0	0	0	0	0	0	0	0	0	0	0	2.0967	0	0	0	0	0	0	0	0	0	0	0	2.06411	0	0	0
0.3625	2.21645	2.20963	2.19236	2.35679	2.33188	2.32276	2.33252	2.33167	2.34292	2.33738	2.18615	2.32801	2.29431	2.19404	2.19367	2.31535	2.32032	2.18543	2.18697	2.33378	2.33408	2.31257	2.29055	2.29792	2.29537	2.29545	2.29605	2.18898	2.33892	2.36857	2.20133	2.30067	2.30311	2.30682	2.19214	2.27432	2.30786	2.19481	2.1919	2.32641	2.31001	2.3872	2.30006	2.31427	2.31767	2.30261	2.29922	2.28574	2.21646
0.372825	2.23304	2.22941	2.21743	2.21556	2.20354	2.19741	2.20706	2.20679	2.21005	2.21191	2.20033	2.19094	2.20023	2.19976	2.20289	2.20833	2.23404	2.20701	2.20372	2.18204	2.17255	2.20001	2.1991	2.20209	2.20372	2.20831	2.23185	2.22715	2.18941	2.17813	2.17634	2.18409	2.19568	2.19576	2.20327	2.22397	2.20983	2.21046	2.23702	2.2336	2.21306	2.22767	2.18516	2.18684	2.1941	2.19382	2.19436	2.1819	2.20799
0.375	2.21111	2.21732	2.22109	2.24984	2.2538	2.23331	2.21522	2.21419	2.2348	2.21622	2.22604	2.25314	2.25445	2.12994	2.23669	2.2228	2.24626	2.21915	2.2415	2.24612	2.2529	2.25608	2.24954	2.20062	2.20352	2.23994	2.24678	2.22248	2.24016	2.2424	2.24652	2.22937	2.25402	2.24917	2.20016	2.20588	2.20453	2.23434	2.24431	2.21756	2.21704	2.24387	2.24793	2.24842	2.24958	2.24493	2.24408	2.22739	2.2289
0.375025	2.26247	2.33085	2.32764	2.20213	2.29649	2.34895	2.33922	2.35416	2.19366	2.1879	2.2873	2.32825	2.31331	2.32061	2.32686	2.34987	2.17476	2.17272	2.33141	2.18464	2.29957	2.21616	2.21645	2.32479	2.32938	2.36282	2.3481	2.1651	2.31989	2.35964	2.16479	2.20835	2.32447	2.30534	2.30763	2.30301	2.36182	2.35749	2.17036	2.31282	2.322	2.32074	2.35214	2.3466	2.35224	2.31122	2.1694	2.36454	2.37016
0.387475	2.19696	2.19917	2.20636	2.23692	2.1859	2.2296	2.14104	2.26915	2.25849	2.25846	2.24757	2.20966	2.2164	2.24609	2.2234	2.24524	2.24414	2.41003	2.29283	2.29657	2.25945	2.52555	2.19739	2.35144	2.43438	2.48385	2.21811	2.20582	2.18704	2.33305	2.30774	2.31426	2.35263	2.18768	2.29063	2.3519	2.33139	2.31704	2.28843	2.19737	2.18835	2.3521	2.19918	2.32654	2.19564	2.32597	2.19587	2.31709	2.3215
0.387525	2.24039	2.24738	2.25178	2.24562	2.24756	2.24628	2.25103	2.25231	2.25365	2.2481	2.24774	2.25201	2.23961	2.505	2.23204	2.23818	2.25848	2.24916	2.25025	2.25518	2.24875	2.24995	2.25758	2.26016	2.26991	2.24581	2.26162	2.2557	2.25817	2.2509	2.24939	2.25076	2.25558	2.26033	2.26333	2.26754	2.26852	2.26606	2.26275	2.26147	2.25559	2.25579	2.2532	2.25041	2.25775	2.26076	2.24505	2.26954	2.27544
0.399975	2.20093	2.19868	2.20102	2.19464	2.19921	2.20196	2.20497	2.20887	2.21121	2.20983	2.18089	2.19063	2.19787	2.20594	2.20519	2.20508	2.20943	2.21095	2.21432	2.21673	2.17635	2.17788	2.18773	2.19997	2.20679	2.20565	2.2294	2.20727	2.20495	2.21145	2.23361	2.21879	2.21529	2.17184	2.1779	2.19211	2.19719	2.20374	2.20892	2.20724	2.20493	2.21046	2.21474	2.21891	2.21775	2.21584	2.21425	2.16818	2.17362
0.4125	2.21605	2.21875	2.20929	2.21357	2.21732	2.22232	2.22316	2.21983	2.21647	2.20845	2.21462	2.21713	2.22235	2.22596	2.2374	2.21766	2.20702	2.20714	2.21514	2.21591	2.22222	2.22355	2.22624	2.22504	2.22343	2.21285	2.20973	2.21656	2.21939	2.22028	2.22351	2.24184	2.23904	2.22588	2.21854	2.19726	2.21206	2.21987	2.22067	2.21768	2.22133	2.22341	2.22354	2.24184	2.24148	2.22209	2.20644	2.22258	2.22693
0.412525	2.18612	2.18605	2.1868	2.19458	2.19178	2.35541	2.24858	2.18669	2.33204	2.3058	2.29832	2.28667	2.17755	2.1897	2.32909	2.3191	2.31286	2.31197	2.32964	2.3413	2.32448	2.33385	2.30871	2.18603	2.20553	2.2023	2.16729	2.17951	2.18578	2.18324	2.18416	2.17769	2.18291	2.19605	2.18871	2.18668	2.31615	2.19274	2.18598	2.1833	2.32023	2.18685	2.17993	2.18365	2.18612	2.17876	2.30069	2.27602	2.20621
0.424975	2.18341	2.15363	2.12707	2.30045	2.17247	2.1822	2.15624	2.1397	2.15797	2.16952	2.20056	2.20416	2.1778	2.16841	2.15784	2.19339	2.19945	2.26361	2.28717	2.18319	2.1858	2.18243	2.17953	2.17424	2.16243	2.17037	2.17623	2.24376	2.25879	2.23496	2.16167	2.30795	2.3292	2.3134	2.31775	2.25328	2.28221	2.31179	2.25998	2.25995	2.27504	2.2704	2.28298	2.28073	2.167	2.30881	2.30889	2.30968	2.29912
0.425025	2.18226	2.18369	2.17325	2.15672	2.15255	2.17062	2.1654	2.17562	2.17854	2.18539	2.18665	2.1903	2.19362	2.19154	2.13825	2.14212	2.14938	2.16073	2.16735	2.1693	2.18115	2.18874	2.1893	2.19261	2.19034	2.18812	2.18083	2.1334	2.14437	2.1487	2.14751	2.14669	2.17388	2.17319	2.18052	2.18146	2.19268	2.19653	2.19301	2.19164	2.19245	2.13653	2.13028	2.15638	2.15706	2.16107	2.168	2.17516	2.17252
0.432925	2.27443	2.16629	2.29116	2.25328	2.28505	2.24488	2.19366	2.17518	2.17359	2.28856	2.20752	2.22376	2.17652	2.17417	2.17802	2.18677	2.20717	2.16395	2.16265	2.17943	2.18548	2.17009	2.17208	2.1747	2.17283	2.1711	2.27331	2.26231	2.20632	2.21336	2.30091	2.29009	2.17491	2.27542	2.30401	2.1678	2.30422	2.25244	2.25651	2.25636	2.25801	2.17266	2.24609	2.17888	2.25344	2.3133	2.18373	2.19187	2.20239
0.437475	2.20654	2.21191	2.21135	2.21349	2.20796	2.20794	2.20883	2.21392	2.21027	2.21148	2.21076	2.20321	2.18916	2.20016	2.20831	2.21359	2.21279	2.21323	2.21271	2.20368	2.18462	2.17588	2.18674	2.18421	2.19666	2.20291	2.21031	2.21531	2.21529	2.21308	2.2044	2.17281	2.17087	2.16237	2.16036	2.16072	2.1658	2.17472	2.18397	2.18714	2.19646	2.20195	2.2072	2.2126	2.21526	2.20905	2.20278	2.18241	2.15736
0.44005	2.16146	2.27978	2.21896	2.16504	2.19608	2.16571	2.24882	2.24007	2.28444	2.22278	2.18341	2.17778	2.22425	2.12201	2.26653	2.26135	2.22236	2.27053	2.23648	2.23407	2.19295	2.15159	2.27661	2.2808	2.19665	2.18481	2.2719	2.24639	2.14976	2.06838	2.10679	2.24378	2.26449	2.17018	2.26193	2.23787	2.23817	2.27159	2.24114	2.25968	2.25552	2.26186	2.19745	2.23922	2.16445	2.22247	2.16955	2.16357	2.16257
0.45	2.0789	2.09008	2.04517	2.07187	2.07493	2.03838	2.06999	2.04691	2.03511	2.06805	2.07991	2.08674	2.07738	2.04537	1.98603	2.04351	0	2.05783	2.08156	2.05466	2.07015	2.09022	2.09715	2.05477	2.03795	0	0	2.07619	0	2.08866	2.09197	2.09007	2.11257	2.06694	0	2.03532	0	0	2.08855	2.07313	0	2.1038	2.0785	2.04254	2.10685	2.08101	1.98985	2.02655	2.08028
0.450025	2.21396	2.16365	2.14608	2.16554	2.22051	2.19973	2.19493	2.17999	2.17841	2.0901	2.17375	2.18889	2.19423	2.2209	2.18835	2.18537	2.22263	2.18744	2.16349	2.17047	2.18117	2.18489	2.18926	2.19659	2.17758	2.18009	2.20287	2.1895	2.18735	2.18066	2.18014	2.19379	2.18302	2.18804	2.17145	2.16732	2.17853	2.26633	2.19716	2.20366	2.19853	2.17844	2.1805	2.17903	2.18207	2.16178	2.16611	2.16594	2.19861
0.462475	2.15237	2.1847	2.17349	2.21219	2.18965	2.19738	2.19081	2.13605	2.12962	2.18869	2.07174	2.13269	2.14449	2.1432	2.13536	2.20696	2.19632	2.12699	2.13559	2.25462	2.18841	2.26222	2.11973	1.99566	2.17918	2.19604	2.17522	2.13297	2.13831	2.26115	2.12491	2.12187	2.23267	2.18694	2.26967	2.15048	2.14411	2.16181	2.17065	2.13594	2.1337	2.11735	2.22724	2.19825	2.11004	2.10861	2.23763	2.22255	2.3735
0.462525	2.16938	2.14576	2.1639	2.17447	2.17309	2.17964	2.18793	2.14718	2.16888	2.17104	2.18172	2.18616	2.1841	2.18695	2.14305	2.17053	2.17091	2.17785	2.18428	2.18525	2.1896	2.18072	2.15957	2.16775	2.16646	2.18224	2.18148	2.18507	2.18669	2.19103	2.18854	2.16452	2.16249	2.18271	2.17787	2.17984	2.18321	2.19208	2.18704	2.18629	2.17553	2.17562	2.17479	2.17667	2.17718	2.17505	2.18888	2.18421	2.18677
0.474975	2.14811	2.15388	2.14364	2.13636	2.14391	2.144	2.13011	2.13897	2.151	2.14996	2.16274	2.16354	2.16377	2.15354	2.16255	2.15905	2.15399	2.16697	2.13374	2.10567	2.1201	2.12017	2.10831	2.12078	2.12975	2.13432	2.15147	2.15057	2.14244	2.14351	2.15563	2.17121	2.17476	2.17054	2.14975	2.14173	2.14136	2.12287	2.10143	2.12097	2.1164	2.127	2.13479	2.13397	2.13729	2.14773	2.14815	2.14522	2.13929
0.475	2.1605	2.13783	2.15394	2.15529	2.08711	2.31796	2.13878	2.15542	2.13252	2.13658	2.14577	2.15047	2.1209	2.24787	2.20086	1.89901	2.23048	2.24557	2.27929	2.15165	2.1439	2.14156	2.12473	2.16636	2.13828	2.13825	2.16655	2.13785	2.13914	2.09313	2.23789	2.13483	2.174	2.1553	2.14682	2.25445	2.21158	2.13459	2.23114	2.21052	2.12919	2.17457	2.125	2.13067	2.16108	2.12456	2.20718	2.22442	2.18469
0.4875	2.15097	2.09691	2.10618	2.15279	2.1499	2.15701	2.12198	2.13104	2.12935	2.13851	2.1329	2.16337	2.15753	2.12836	2.1283	2.12939	2.13947	2.13819	2.13978	2.1554	2.14049	2.17538	2.12148	2.11985	2.09165	2.13031	2.13408	2.14404	2.14998	2.15431	2.16634	2.16238	2.15409	2.11445	2.12165	2.12605	2.13866	2.1439	2.1455	2.15525	2.15487	2.16125	2.16768	2.14018	2.12449	2.11934	2.09536	2.12079	2.13535
0.496275	2.04815	2.07618	0	2.03587	2.0554	2.04528	1.54049	0	2.03762	0	2.04829	2.01891	2.01078	2.04589	2.01032	2.03976	2.02886	2.03567	2.02512	2.03528	0	2.0694	0	0	2.03522	1.3828	0	2.04792	2.0738	0	0	0	2.0645	2.04462	2.0102	0	2.01098	2.01344	2.01158	0	0	2.07726	1.99489	0	2.02211	2.07955	1.5621	2.07555	1.48966
0.499975	2.1615	2.25238	2.24336	2.23518	2.1552	2.27542	2.3011	2.17409	2.20979	2.24839	2.23396	2.22606	2.27319	2.29987	2.19718	2.19261	2.21293	2.17866	2.21302	2.17257	2.20139	2.1875	2.24784	2.26635	2.19471	2.18568	2.18064	2.32317	2.2816	2.17404	2.16432	2.16836	2.17867	2.16165	2.17072	2.19188	2.17491	2.13329	2.16542	2.16481	2.2429	2.16513	2.18458	2.18103	2.2595	2.16632	2.18741	2.16546	2.16247
0.500025	2.15944	2.16611	2.17255	2.16985	2.17047	2.18353	2.14993	2.16028	2.17641	2.18177	2.17993	2.17755	2.17003	2.1752	2.1917	2.15881	2.1646	2.1675	2.17458	2.17848	2.1892	2.18901	2.17086	2.16541	2.17823	2.18777	2.16148	2.16874	2.16705	2.16426	2.16149	2.17801	2.1901	2.19752	2.18163	2.15942	2.17403	2.19013	2.1863	2.14705	2.15773	2.16936	2.16425	2.15069	2.15217	2.16423	2.18595	2.20064	2.17902
0.512475	2.07801	2.12252	2.07079	2.11843	2.06535	2.12224	2.11695	2.12723	2.13139	2.09611	2.11774	2.11469	2.11309	2.11502	2.11841	2.11206	2.11859	2.13446	2.14408	2.11535	2.11843	2.13208	2.10187	2.11275	2.11973	2.12072	2.12305	2.14419	2.1464	2.11803	2.12163	2.12194	2.13123	2.13024	2.1213	2.12339	2.12131	2.12241	2.11404	2.1309	2.14227	2.11793	2.12875	2.12473	2.12591	2.12616	2.12209	2.12983	2.12743
0.525	2.13317	2.148	2.13493	2.14569	2.12526	2.13268	2.1341	2.14124	2.15188	2.14154	2.14275	2.14997	2.1105	2.12217	1.97499	2.14892	2.15378	2.15424	2.15993	2.15515	2.15473	2.14292	2.09742	2.09691	2.19353	2.13205	2.14485	2.16247	2.15669	2.15475	2.1509	2.15373	2.14583	2.09169	2.11772	2.09474	2.11449	2.4954	2.14504	2.1703	2.1646	2.15309	2.1337	2.14669	2.14821	2.06811	2.10897	2.11532	2.12207
0.535825	2.18841	2.17778	2.18388	2.20356	2.18405	2.1946	2.23466	2.19071	2.23149	2.17071	2.1658	2.16041	2.24245	2.15528	2.15335	2.15942	2.16758	2.17247	2.15949	2.07559	2.16201	2.16673	2.1701	2.19886	2.17725	2.16345	2.17257	2.15204	2.24018	2.26071	2.30284	2.21651	2.13582	2.25679	2.16118	2.1867	2.16994	2.16181	2.15701	2.22804	2.14677	2.2029	2.20557	2.18948	2.19849	2.20452	2.22179	2.24614	2.29497
0.537475	2.26173	2.13277	2.14596	2.14523	2.20943	2.1214	2.13516	2.2744	2.13853	2.14107	2.24924	2.2568	2.28871	2.10638	2.10378	2.12539	2.10659	2.185	2.21104	2.15653	2.00152	2.17282	2.10481	2.22419	2.19464	2.16259	2.15891	2.14319	2.1716	2.17565	2.15588	2.16656	2.1953	2.1168	2.17299	2.2327	2.245	2.20497	2.09876	2.14023	2.16494	2.1414	2.19918	2.19086	2.0547	2.11193	2.1049	2.21422	2.21027
0.537525	2.08428	2.08514	2.10237	2.1085	2.11717	2.11941	2.09248	2.0882	2.11028	2.25393	2.11651	2.11787	2.09006	2.08868	2.08811	2.11248	2.10491	2.11232	2.08509	2.10703	2.08807	2.11093	2.10795	2.08397	2.10631	2.11938	2.11313	2.11369	2.12311	2.10892	2.10488	2.11394	2.09173	2.12266	2.14564	2.12316	2.08477	2.08245	2.08483	2.10823	2.11818	2.08927	2.11533	2.12212	2.1042	2.04149	2.11476	2.11992	2.12213
0.549975	2.55838	1.97344	1.64122	2.18824	2.70243	1.92426	1.92665	1.91662	1.92134	1.94735	1.88255	1.93371	1.71267	1.94179	2.15886	1.91443	0	1.94119	1.96547	1.92082	1.92071	1.9184	1.79034	0	0	0	0	1.44228	1.94847	0	1.94564	0	1.9163	1.89404	1.70731	0	1.90012	1.78669	1.95218	1.96191	0	1.95254	0	0	0	0	1.68857	0	1.90807
0.55	2.10018	2.08772	2.10478	2.1104	2.08811	2.16953	2.10135	2.1047	2.09663	2.09861	2.10972	2.11245	2.10973	2.12307	2.10522	2.13742	2.11552	2.10271	2.11292	2.10807	2.11285	2.11374	2.09766	2.11632	2.1213	2.0792	2.10575	2.11873	2.09599	2.07559	2.09003	2.09596	2.10274	2.09038	2.11117	2.12425	2.21139	2.1002	2.11434	2.11867	2.08815	2.07675	2.10673	2.11061	1.89933	1.94457	2.12319	2.13218	2.14972
0.55315	2.11183	2.18858	2.157	2.11841	2.1286	2.18146	2.14699	2.13472	2.23588	2.17871	2.1935	2.25752	2.20925	2.14412	2.09002	2.21639	2.20647	2.21094	2.20181	2.18979	2.19339	2.14904	2.1439	2.14371	2.14966	2.1889	2.20831	2.06061	2.14621	2.20062	2.15901	2.20203	2.1643	2.1115	2.18351	2.19303	2.14902	2.15502	2.22531	2.15615	2.13604	2.1143	2.13315	2.20192	2.19984	2.12573	2.13699	2.20839	2.17472
0.5625	2.14923	2.14524	2.14183	2.12885	2.13786	2.1443	2.1429	2.14385	2.14202	2.13284	2.12904	2.12389	2.13524	2.14578	2.14199	2.15399	2.14974	2.15578	2.14276	2.13289	2.12428	2.13009	2.12763	2.09096	2.13379	2.13725	2.14118	2.11744	2.14662	2.15568	2.16706	2.15631	2.13946	2.13282	2.12518	2.10702	2.12125	2.12662	2.12959	2.12529	2.12583	2.13401	2.13888	2.15045	2.14837	2.15572	2.15768	2.15037	2.15377
0.5632	2.15098	2.13794	2.15016	2.15131	2.15408	2.16318	2.14991	2.15295	2.1572	2.15925	2.17172	2.17078	2.14172	2.14854	2.15515	2.17007	2.16281	2.16447	2.23898	2.15709	2.15123	2.16061	2.15814	2.16683	2.23504	2.16043	2.21965	2.2256	2.20734	2.22391	2.191	2.13613	2.15401	2.14367	2.16274	2.18356	2.1599	2.16508	2.10805	2.20565	1.87589	2.15908	2.10601	2.11326	2.1372	2.13504	2.19728	2.25395	2.25005
0.574975	2.13339	2.11585	2.11175	2.17218	2.15475	2.11525	2.13556	2.1189	2.12313	2.11334	1.94602	1.97375	2.14424	2.13395	2.14532	2.1238	2.13461	2.17732	2.13454	2.1659	2.12235	2.10335	2.11382	2.19794	2.12961	2.12617	2.14077	2.14712	2.14684	2.19571	2.14302	2.10628	2.11825	2.18643	2.15596	2.14966	2.19207	2.17215	2.11425	2.14913	2.14112	2.13521	2.2172	2.15119	2.1256	2.14177	2.23121	2.17859	2.1602
0.575025	2.11188	2.11558	2.09163	2.10691	2.10834	2.10819	2.11795	2.11926	2.1199	2.11842	2.10978	2.09438	2.10622	2.11285	2.09172	2.11674	2.12052	2.1255	2.12176	2.11986	2.11758	2.11362	2.10702	2.10324	2.0885	2.1138	1.67787	2.11656	2.11167	2.12873	2.11969	2.11275	2.1148	2.11038	2.08308	2.0861	2.08986	2.10388	2.10803	2.11478	2.12096	2.12546	2.12651	2.11385	2.11589	2.10875	2.10638	2.08469	2.08897
0.587475	2.11847	2.13079	2.13952	2.12129	2.11606	2.05336	2.1114	1.58094	2.11681	2.09928	2.08989	2.11635	2.11536	2.11215	2.12647	2.09646	2.12257	2.14727	2.06604	2.07777	2.06536	2.11989	2.08848	1.84825	2.08445	2.11164	2.09614	2.10376	2.11808	2.07861	2.12379	2.12899	1.82203	2.12602	2.12641	2.06967	2.08912	2.05673	2.08906	2.12025	2.11924	2.08668	2.11226	2.1191	2.12116	1.69359	2.05843	2.05026	2.04244
0.5875	2.11966	2.12215	2.21978	2.13383	2.10115	2.13937	2.13094	2.13276	2.12399	2.13639	2.13041	2.13657	2.20196	2.15605	2.14082	2.12921	2.13298	2.06845	2.22203	2.1246	2.12929	2.15695	2.13092	2.12199	2.18482	2.12388	2.11523	2.12561	2.13283	2.18508	2.12055	2.13778	2.14579	2.13943	2.12045	2.09883	2.10578	2.17433	2.12344	2.10719	2.11172	2.10912	2.15547	2.1129	2.12204	2.12352	2.3345	2.17202	2.13078
0.6	2.04289	2.04017	2.05218	2.05857	2.07318	2.02614	2.03541	2.03535	2.03998	2.04103	2.05242	2.05671	2.06855	2.08175	2.01563	2.03504	2.04371	2.04269	2.03664	2.04477	2.05643	2.05702	2.06589	2.07584	2.08245	2.07893	2.01915	2.0291	2.04014	2.04972	2.05234	2.05107	2.06454	2.0552	2.04994	1.45431	2.07432	2.07872	2.07637	2.07211	2.01851	1.63212	2.04345	2.04791	2.04909	2.0584	2.07088	2.06459	2.06269
0.600025	2.12431	2.12394	2.17953	2.20183	2.14419	2.09089	2.20615	2.11142	2.10966	2.16298	2.0259	2.21581	2.15662	2.111	2.207	2.19109	2.11118	2.09602	2.10213	2.14036	2.16867	2.15861	2.19436	2.24146	2.10324	2.10508	2.11675	2.11958	2.11294	2.11307	2.09989	2.09987	2.12385	2.1234	2.11368	2.11251	2.08577	2.09107	2.11113	2.21173	2.17081	2.04881	2.10672	1.99945	2.1362	2.10443	2.14055	2.0995	2.11737
0.612475	2.14198	2.13753	2.13428	2.14719	2.09545	2.13157	2.17747	2.14252	2.09344	2.12779	2.09056	2.12358	2.09426	2.18108	2.22955	2.08229	2.11722	2.07462	2.09904	2.1342	2.1305	2.12612	2.14547	2.25711	2.10484	2.11045	2.18413	2.19104	2.11743	2.11673	2.0973	2.09707	2.21527	2.27793	2.1379	2.09457	2.09291	2.04069	2.13517	2.12489	2.09918	2.09301	2.09394	2.09365	2.13035	2.1982	2.21937	2.31054	2.10261
0.612525	2.09527	2.09189	2.10808	2.08934	2.08836	2.08899	2.09155	2.11056	2.09191	2.08844	2.08805	2.08782	2.08854	2.11002	2.09418	2.09541	2.08921	2.08429	2.09215	2.09432	2.08108	1.73316	2.08588	2.09166	2.09219	2.0901	2.09204	2.09128	2.08961	2.0963	2.1104	2.08551	2.08634	2.08943	2.08708	2.08583	2.08919	2.09373	2.0959	2.0976	2.11126	2.1153	2.12008	2.09194	2.08873	2.09134	2.09601	2.11242	2.08989
0.6195	1.98297	2.08454	2.077	2.0797	2.07583	2.06848	2.55677	2.08171	2.08024	2.07877	2.07924	2.068	2.05624	1.69649	2.06979	2.07839	2.0697	2.07289	2.07279	2.07625	2.0608	2.05463	2.05249	2.0432	1.71195	2.1005	2.07035	2.06627	2.07662	2.07726	2.05814	2.05082	1.55488	2.05175	2.0312	2.02505	2.05277	2.06708	2.0643	2.06771	2.07085	2.0753	2.0614	2.30377	2.05533	2.05244	2.05249	2.03671	2.04196
0.624975	2.5182	2.34964	1.89337	2.06211	1.95022	1.69975	1.90399	2.62088	1.9794	1.96395	1.94546	1.96586	1.94776	1.96199	1.64833	1.94005	1.63381	1.93308	1.93755	1.67424	1.95175	0	1.92739	1.91616	1.92372	1.92365	1.91064	1.93654	1.91709	1.93034	1.5308	1.83487	1.7139	1.92451	1.92283	1.87285	1.57755	1.79889	1.97694	1.73205	0	1.92107	1.8863	1.8925	1.64194	1.94745	1.63959	1.90613	1.41855
0.625	2.24174	2.08209	2.17216	2.16859	2.1275	2.12468	2.14019	2.09291	2.08667	2.17597	2.24645	2.15301	2.1228	2.12229	2.23315	2.11264	2.11253	2.10727	2.07534	2.05754	2.24254	2.0664	2.34299	2.16644	2.10999	2.11242	2.13076	2.11118	2.0933	2.07475	2.07544	2.09562	2.12855	2.12205	2.1237	2.05589	1.99032	2.04678	2.22963	2.07022	2.22316	1.78306	2.05492	2.11647	2.09341	2.11205	2.12699	2.09474	2.09144
0.6375	2.07308	2.07574	2.07855	2.08062	2.07897	2.07071	2.07279	2.06967	2.07703	2.08343	2.08272	2.08285	2.08206	2.06522	2.07329	2.08049	2.08057	2.08236	2.07447	2.0739	2.0734	2.08236	2.08392	2.08453	2.07997	2.06438	2.07559	2.07917	2.08941	2.09017	2.09143	2.09252	2.08491	2.07286	2.07059	2.07817	2.07818	2.08308	2.08114	2.05969	2.07248	2.07789	2.08509	2.08581	2.08878	2.09209	2.11292	2.08998	2.07562
0.637525	2.16724	2.04306	2.17414	2.17808	2.21239	2.16821	2.14601	2.17091	2.14671	2.1386	2.20543	2.15481	2.14273	2.19705	2.22512	2.24204	2.19446	2.13827	2.15333	2.14591	2.18425	2.37501	2.10684	2.10351	2.13365	2.15355	2.18369	2.1348	2.11769	2.08753	2.20389	2.1893	2.12496	2.12629	2.13452	2.14658	2.12066	2.17858	2.20105	2.21194	2.12824	2.13201	2.04884	2.11589	2.11308	2.1065	2.08709	2.13827	2.1195
0.649975	2.07983	2.15541	2.10557	2.10029	2.07661	2.05499	2.09234	2.10547	2.06853	2.19065	2.08777	2.08098	2.09724	2.0822	2.10883	2.09138	2.11974	2.10335	2.08107	2.10183	2.11406	2.24086	2.28041	2.16591	2.10027	2.10235	2.10435	2.10559	2.10773	2.09969	2.08362	2.05324	2.0854	2.13378	2.05358	2.08858	2.10836	2.12488	2.12656	2.09679	2.08094	2.127	2.07781	2.08281	2.1743	2.18326	2.33366	2.05692	2.06113
0.650025	1.45523	2.05903	2.05924	2.05563	2.05533	2.06164	2.06823	2.06517	2.06251	2.05327	2.05686	2.06226	2.06612	2.07076	2.06643	2.07155	2.06525	2.05392	1.58822	2.05889	2.06625	2.06865	2.0683	2.06913	2.06506	2.06943	2.06057	1.46328	2.05486	2.05547	2.06955	2.0763	2.07396	2.07345	2.06961	2.07317	2.06445	2.05804	2.0407	2.05249	2.0521	2.0643	2.07045	2.07313	2.0696	2.07344	2.07535	2.07525	2.06795
0.6622	2.16226	2.06577	2.08496	2.2694	2.13144	2.12041	2.16959	2.13727	2.13235	2.024	2.01159	2.14107	2.16871	2.09047	2.16007	2.14694	2.1146	2.10209	2.13876	2.16452	2.13035	1.99769	2.05884	2.17113	2.15629	2.05983	2.099	2.09913	2.08742	2.11908	2.11227	2.07039	2.24133	2.16277	2.10295	2.09792	2.08786	2.1512	2.03744	2.1633	2.32616	2.03301	2.25397	2.12786	2.11455	2.10129	2.08124	2.24152	2.08302
0.662475	2.04256	1.54567	2.04949	2.03919	2.0122	2.02821	2.0372	2.05081	2.05398	2.0477	2.03114	2.02912	2.02586	2.03407	2.0362	2.0445	2.05241	2.05167	2.04519	1.69504	1.69664	2.02642	2.03376	2.03384	2.04754	2.04363	2.05015	2.05205	2.04351	2.00806	2.02252	2.02887	2.036	2.04587	2.03216	2.04764	1.4802	2.04517	2.05698	2.0522	2.01987	2.03371	2.03522	2.04919	2.05151	2.04554	2.04618	2.04356	2.05873
0.6625	2.10685	2.41739	2.0809	2.11048	2.1854	2.09994	2.07865	2.10767	2.09906	2.12297	2.11102	2.11147	2.11993	2.11356	2.07184	2.0772	2.11605	2.15754	2.08947	2.08545	2.12782	2.0602	1.92081	2.09994	2.09274	2.09698	2.10951	2.11193	2.14285	2.13615	2.10976	2.0764	2.22109	2.20801	2.10222	2.10006	2.08211	2.24192	2.08258	2.05287	2.08472	2.11806	2.11969	2.26145	2.0864	2.17719	2.10264	2.10761	2.11637
0.675	2.06255	2.0601	2.07157	2.06531	2.04562	2.05158	2.05684	2.06235	2.05987	1.65099	2.07721	2.07016	2.05563	2.04526	2.05576	2.06382	2.06745	2.07013	2.06864	2.06441	2.07123	2.07846	2.076	2.07147	2.05789	1.52543	2.06221	2.07013	2.07891	2.08355	2.08211	2.08103	2.07142	2.06904	2.07557	2.08595	2.07872	2.07319	2.06477	2.03996	2.05923	2.0743	2.08072	2.0844	2.08786	2.08463	2.08391	2.07566	2.27058
0.675025	2.13254	2.12164	2.09373	2.17353	2.09396	2.1559	2.0992	2.11769	2.12076	2.07055	2.10849	2.12112	2.113	2.08917	2.17476	2.10469	2.07574	2.12651	2.22493	2.11191	2.10277	2.11765	2.13795	2.25111	2.15938	2.12765	2.11452	2.09816	2.09573	2.13937	2.14318	2.10228	2.11456	2.25008	2.24105	2.15496	2.09519	2.19464	2.23526	2.08496	2.11619	2.12041	2.11315	2.089	2.10292	2.12324	2.11969	2.10529	1.99188
0.687475	2.03261	2.04811	2.06863	2.09371	2.04025	2.03727	2.03726	2.04716	2.11236	2.10164	2.09753	2.07564	2.08335	2.09368	2.06981	2.08649	2.1101	2.08545	2.08512	2.06732	2.09863	2.1786	2.15551	2.14549	2.0653	2.24282	2.2631	2.09293	2.08949	2.11066	2.06197	2.03711	2.16772	2.22099	2.11239	2.13853	2.07702	2.0334	2.17603	2.18033	2.08105	2.07767	2.08658	2.06174	2.01452	2.00375	2.13781	2.11645	2.14225
0.687525	1.84622	1.65886	1.86128	0	1.8474	1.51727	1.85587	1.86577	0	2.11712	2.13864	0	0	1.87158	1.43678	1.98182	2.40212	1.56916	1.60685	1.84939	2.22482	0	1.63774	0	1.63521	1.83139	1.51437	1.86157	1.87688	1.88988	0	0	0	1.56099	1.80291	1.55634	1.46464	1.38513	1.9694	1.93788	1.92961	1.94403	0	1.52584	1.80734	1.59334	1.74903	0	0
0.699975	2.03489	2.04549	2.03778	2.02897	1.54238	1.60089	2.05713	2.0479	1.53686	2.02438	2.0268	2.02603	2.03952	2.04893	2.05669	2.04832	2.01454	2.01619	2.03453	2.03097	2.03912	2.0449	2.05209	2.05996	2.06042	2.04438	2.00621	2.04163	1.44502	2.04395	2.04441	2.04276	2.04613	2.06317	2.06196	2.06106	2.03492	2.02407	2.02654	2.0447	2.03117	2.04907	2.06136	2.00356	2.04465	2.04642	2.06028	2.05787	2.03366
0.7	2.06286	2.04417	2.08725	2.05273	2.05364	2.1056	2.09502	2.0773	2.17238	2.05528	2.08644	2.03011	2.04872	2.07989	2.1139	2.03166	2.11411	2.14793	2.05297	2.07008	2.0876	2.07041	2.09998	2.05632	2.046	2.02761	2.04271	2.20582	2.32505	2.43918	2.42072	2.13261	2.27647	2.06136	2.04326	2.04335	2.09803	2.06461	2.0745	2.08958	2.05979	2.05891	2.10544	2.06376	2.0808	2.08519	2.13136	2.02854	2.16194
0.7125	1.77905	1.42143	1.78156	1.82175	0	1.84548	1.8423	0	1.84019	1.83011	1.84568	0	1.8445	1.85168	1.55081	1.85444	1.83681	1.81551	1.80835	0	1.40363	1.67276	1.81802	1.83515	1.81927	1.84321	1.8029	1.80615	0	0	1.55666	1.66885	1.91909	1.83347	1.66021	1.81979	1.47742	1.54765	0	1.88625	1.82199	1.85372	1.42196	1.82447	1.54094	1.53179	1.80463	1.7859	1.81935
0.712525	2.04625	2.09232	2.071	2.03885	2.02972	2.04382	2.0464	2.05265	2.04909	2.05679	2.06983	2.08641	2.05168	2.03316	2.0705	2.06694	2.05154	2.04475	2.05079	2.03968	2.08012	2.15019	2.08102	2.07715	2.07986	2.08235	2.08525	2.14803	2.06185	2.05234	2.06619	2.06439	2.06652	2.03906	2.05	2.03375	2.03748	2.15987	2.08649	2.06762	2.03814	2.2253	2.20357	2.16323	2.07313	2.05698	2.0455	2.12022	2.07589
0.724975	2.00689	2.04787	2.03058	2.01849	2.05473	2.03142	2.01965	2.1545	2.15839	2.02932	2.03118	2.0475	2.05279	2.07099	2.06743	2.11906	2.15396	2.06451	2.08321	2.05824	2.0388	2.06623	2.07951	2.06782	2.14127	2.0297	1.99726	2.04961	2.05422	2.03168	2.03726	2.06248	2.0368	2.05539	2.05151	2.09433	2.04107	2.03769	2.01619	2.03632	2.04004	2.1826	1.98042	2.01178	2.0485	2.19844	2.06338	2.01947	2.05175
0.725025	1.65205	1.78843	2.05588	2.05614	2.05439	2.01887	2.02784	2.02736	2.03914	2.06257	2.05721	2.05658	1.56015	2.06345	2.01357	2.02758	2.0416	2.04236	2.04115	2.03753	2.04536	2.05447	2.06341	2.07288	2.07393	2.0623	2.05248	2.01745	2.02641	2.04167	2.04651	2.05424	2.04927	2.04544	2.02988	2.03814	1.58104	2.07192	2.07545	2.06729	2.06174	2.05823	1.62157	1.5426	2.04117	2.05691	2.06102	2.06253	2.05718
0.737475	1.49599	1.95363	1.52864	1.96449	1.56339	1.9625	1.94929	1.94566	1.92394	1.97116	2.00878	2.01752	1.96806	1.98887	1.97263	1.93784	1.92359	1.92259	1.67451	1.95194	1.53242	1.98033	1.48783	2.00292	1.96167	1.95206	1.93266	1.93305	1.91787	1.92521	1.98128	1.96152	1.64777	1.9968	1.96995	1.9558	1.94946	1.93745	1.93634	1.92678	1.92207	1.68527	1.60348	1.68837	1.95411	1.98175	1.94291	1.61437	1.94045
0.7375	1.98542	2.00929	1.97802	1.98547	1.98475	2.01622	2.08518	2.03987	2.3232	2.37752	2.19468	2.15227	2.06448	2.22453	2.03058	2.02738	2.0361	2.02522	2.0782	2.09229	2.08961	2.0809	2.07973	2.00074	2.02433	2.15361	2.05802	2.03355	2.0887	2.02233	2.21542	2.05048	2.06074	2.10034	2.08858	2.08007	2.18694	2.06589	2.0771	2.09125	2.07021	2.01634	2.01115	2.02115	2.17032	2.07169	2.06505	2.06418	2.0849
0.746775	2.01447	2.00307	2.00959	2.03526	1.48891	2.02104	2.01993	2.02632	1.57033	2.01418	2.03717	2.01957	2.02772	2.02769	2.02725	2.02277	2.02654	2.01807	1.63009	2.00574	2.02138	1.99746	1.69704	2.02841	2.03434	2.02505	2.04121	1.48882	2.02263	2.03271	2.018	1.48808	1.64666	1.99807	1.4244	2.02076	2.03631	1.44934	2.04388	2.0442	2.03079	2.02458	1.73447	2.03226	2.01281	1.95659	1.9813	1.99041	2.00102
0.75	1.91787	1.61948	1.91312	1.75165	1.91773	1.55645	1.61828	1.56055	1.69297	1.65465	1.9147	1.61596	1.60762	1.70739	1.639	1.91915	1.89822	1.90513	1.60379	1.91647	1.89725	1.9	1.90231	1.90491	1.64615	1.68948	1.62681	1.92711	1.91437	1.64526	1.90733	1.9197	1.89545	1.60539	1.65311	1.91075	1.65498	1.58954	1.64685	1.64339	1.90772	1.57377	1.92376	1.83103	1.89465	1.91305	1.90742	1.91359	1.91111
0.750025	2.04545	2.10274	2.07526	2.10749	2.07976	2.00955	2.11772	2.07972	2.05331	2.10361	2.12529	2.10842	2.08916	2.1023	2.04181	2.07012	2.37118	2.10588	2.05615	2.07445	2.21414	2.10514	2.05884	2.06906	2.06386	2.05319	2.15527	2.18912	2.18853	2.2206	2.04199	2.09209	2.19189	2.18775	2.17512	2.08035	2.06868	2.05463	2.05828	2.05016	2.0936	2.08678	1.88261	2.04053	2.04976	2.16897	2.04971	2.05198	2.06933
0.762475	2.01165	1.91095	1.98206	1.97868	1.97699	2.02203	1.97335	1.94226	1.98351	2.01164	2.01072	1.95362	1.97618	1.97589	1.98986	1.93945	1.97986	1.9111	1.96239	2.04209	1.97964	1.91576	1.87071	2.29749	1.94267	1.93856	2.01989	2.22513	1.86341	2.09541	2.01824	2.10903	1.93528	1.95342	1.88007	1.96967	1.96746	1.96827	1.97461	2.18759	2.27311	1.93554	1.99102	1.99776	2.09338	1.89727	1.90229	2.02003	1.99002
0.775	1.99447	1.99241	1.98065	2.24186	1.95335	2.00749	2.00937	1.95486	1.94062	1.9467	1.93946	2.00662	1.96439	2.02841	1.93107	1.93492	1.93646	1.95158	1.96928	1.95922	1.97714	1.99202	2.03878	1.95454	1.96375	1.95461	1.98287	1.97736	1.95765	1.95808	1.95817	1.95264	2.01943	1.96698	1.97254	1.98372	1.97883	2.11103	2.03739	2.09137	1.94474	1.97482	1.95189	1.87536	1.89832	1.94814	1.99268	1.9813	1.97964
0.779575	2.02674	2.13425	2.1497	2.23844	2.01771	2.0034	2.03864	2.04451	2.02856	1.94554	2.00833	1.96468	1.90477	2.00756	2.05381	1.98773	2.04431	2.05558	2.02176	2.01222	2.00088	1.98059	1.93246	1.9535	2.02044	2.00503	2.00722	2.02831	2.06792	2.04121	2.02348	1.99934	2.0746	2.13247	1.98612	1.92494	1.93726	1.94071	1.97368	2.0954	1.931	1.99914	2.03544	2.01839	1.99977	2.00334	2.03711	1.93775	1.98295
0.787525	2.01647	1.97927	2.00286	2.05821	2.0638	2.0222	1.95165	2.01737	2.2272	2.18528	1.99982	2.03822	1.99848	2.04673	2.02318	2.0314	2.15228	2.03524	2.12567	2.0144	2.01398	2.04016	2.01061	1.99797	2.04138	2.02447	2.02337	1.96063	1.99743	1.9582	1.98747	1.98896	2.01961	2.02529	2.03103	2.02099	1.98171	2.00253	2.01709	2.07095	1.93306	1.95025	2.00233	1.99094	1.96628	1.96363	2.01418	2.011	2.01349
0.799975	2.0329	1.7431	1.94362	1.98339	1.70481	2.0023	2.00215	1.95299	1.97689	2.01479	2.01506	1.9941	2.34543	2.36496	2.38135	1.95981	1.97394	1.97353	2.0978	2.02078	1.99288	1.93127	1.98116	2.08477	2.04018	1.96861	1.99075	2.01688	2.02388	2.01823	2.02813	2.03993	1.96876	1.96759	1.98398	1.96183	1.986	2.02781	2.0352	1.97954	1.97448	1.99165	2.03105	2.05966	2.0318	2.01573	2.15256	2.00185	1.99674
0.8125	1.99095	2.01925	1.99534	1.98707	2.00525	1.98428	1.98729	2.00353	1.9939	2.01326	2.00751	1.9797	1.99124	1.96978	2.00504	1.98278	1.97329	1.99026	2.00222	1.97389	1.97222	1.99864	1.98681	1.99695	1.95872	2.00236	2.00842	2.03115	1.99659	2.02649	1.98932	2.03346	2.01295	1.99468	1.99889	2.00629	2.02079	1.9209	2.04703	1.94061	2.01734	1.98534	2.00851	2.16451	1.98174	2.01865	2.02119	2.07028	2.05697
0.825025	1.84886	2.00437	2.0131	2.00913	1.89238	1.97701	1.97727	1.99872	2.02946	2.02809	2.04387	1.99034	2.34803	1.92975	2.09915	1.99596	1.95605	1.99622	2.00903	1.93747	1.9352	1.98078	1.99389	2.00451	2.10612	2.28212	2.09533	2.02598	2.02434	2.0504	2.00947	2.00242	2.02942	2.03773	2.02277	1.97539	1.93313	1.96058	2.00078	2.19176	2.09454	1.96925	1.99788	1.98908	1.99139	2.0075	2.12377	2.03409	2.03961
0.837475	1.98449	2.01026	2.0022	2.01986	2.25823	2.32259	1.98943	1.97802	1.95058	1.93648	2.0034	1.91057	1.9642	2.08817	2.01276	1.97077	2.00722	2.02613	2.06052	2.0389	1.97228	2.10274	2.00588	2.02916	1.9624	1.98536	2.02142	2.00459	2.0189	2.04562	2.09229	2.11123	1.96615	2.03451	2.15091	1.96774	2.00159	2.02813	2.01107	1.9648	1.99324	1.82243	1.8554	2.00804	2.01794	2.13529	2.01588	2.03393	1.99118
0.85	2.02311	2.03659	1.99836	1.97137	1.96362	1.99345	2.10738	2.18011	2.29144	2.35003	1.97529	2.01825	2.04268	2.01769	2.03528	2.37065	1.94103	2.08765	2.09716	2.00295	2.22921	2.19117	1.95007	2.08167	1.9365	1.93754	2.02274	2.01399	1.99335	1.97056	1.9345	1.91794	2.23546	2.00236	1.97377	1.94289	1.93291	1.94632	1.93939	1.97924	1.95706	1.98438	2.17398	2.19417	1.93801	1.94503	1.99207	1.94434	2.13823
0.862225	2.06538	2.04905	2.04839	2.18531	2.18626	2.21211	2.06135	2.05456	2.21452	2.05266	2.22308	2.20906	2.33853	2.38013	2.18362	2.01353	2.13625	2.06791	2.10091	2.01475	2.22259	2.18449	2.18011	2.15412	2.18776	2.06476	2.07377	2.03333	2.00966	2.01057	2.19672	2.20186	2.0229	2.04515	2.09722	2.11136	2.25208	2.24036	1.99632	1.96729	2.04144	2.02397	2.03319	2.09096	1.97209	1.97951	1.98841	2.0083	2.00894
0.862525	2.05178	2.03743	2.03512	1.95457	1.93467	2.01289	2.2666	2.18294	2.02729	2.03674	2.1352	2.04247	2.00983	2.06055	2.41765	2.27677	2.02572	1.9246	2.50189	2.43111	1.95359	2.32189	2.27574	2.04528	1.9115	2.03607	2.04669	2.048	2.04313	2.23685	1.90882	1.92372	2.03526	2.02738	2.0259	2.09737	1.8723	1.88676	2.02268	2.03954	2.0331	2.00006	1.95168	1.97361	2.04193	2.04516	1.98834	2.07576	2.03173
0.874975	1.81986	1.83267	1.85697	2.01667	2.01967	2.01373	2.00836	1.98715	2.02074	2.02315	2.36179	2.02854	2.22046	2.05419	1.87584	2.07257	1.9726	2.03799	2.45223	2.30943	2.26862	2.0458	2.03071	2.23698	2.02444	1.96766	1.97207	1.99251	2.03241	2.02644	2.03971	1.97576	1.93004	2.03938	2.11166	2.02663	2.01122	1.9116	1.90446	2.0321	2.03232	2.13349	2.04889	2.07111	2.0042	2.00794	1.95343	2.18959	2.08336
0.8875	1.92873	1.94488	2.01714	2.02559	2.36465	2.33376	2.02106	1.9001	2.03219	1.87338	1.90742	2.29367	1.92314	1.93602	1.98806	2.0048	1.96854	2.06957	2.0753	1.95001	1.93114	1.98733	2.32963	2.02839	2.05184	2.05333	2.05244	2.45438	1.95014	1.96249	1.90654	2.19073	2.25228	2.03242	1.9162	2.04978	2.05962	2.00565	1.99152	2.44869	2.04138	2.39585	2.15914	2.03629	2.04075	1.96662	2.11416	2.20259	2.03968
0.900025	1.76566	1.85895	2.01678	1.98958	1.93507	2.02906	2.00502	2.01989	2.0364	1.9743	1.99863	1.9879	2.13672	2.32407	2.36621	2.00806	2.01657	2.1591	2.06213	2.06334	1.94484	1.93628	1.94739	1.95934	2.14767	2.04301	2.13587	1.96336	2.04269	2.03789	2.01056	2.34882	1.96268	2.02774	2.38578	2.08625	2.04873	1.93487	2.2359	2.30518	1.87783	2.0499	1.90437	2.04968	1.99321	2.23551	2.33634	2.35901	1.99226
0.912475	2.00902	2.03321	2.00371	2.01504	2.01904	2.373	2.43885	2.34003	1.98674	1.93298	2.07947	2.08637	2.06318	2.17783	2.14108	2.04013	2.51471	1.96071	2.01107	2.11375	1.97595	1.93133	2.04133	2.09179	2.03995	2.22028	2.33063	2.31227	1.95612	2.08409	2.05775	2.08703	2.31522	1.97464	2.0344	2.04804	2.15667	1.97975	1.97435	2.16926	2.05437	2.03551	2.03752	2.08238	2.01445	1.9198	1.9692	2.20829	2.07819
0.925	2.08301	2.02111	2.0385	2.06245	2.0916	2.0907	2.12425	2.16238	2.13615	2.10576	2.10702	2.218	2.32154	2.24749	2.3558	2.36967	2.35961	2.11137	2.27037	2.14259	2.09799	2.10961	2.11247	2.08212	2.20395	2.21567	2.19106	2.23092	2.43327	2.15744	2.12027	2.12669	2.36828	2.45685	2.15245	2.15376	2.14693	1.67921	2.35749	2.20128	2.1469	2.18719	2.30162	2.12028	2.11897	2.11198	2.14171	2.20334	2.26627
0.927625	2.01209	2.38798	2.34716	1.9039	2.00321	2.02294	2.03104	2.0537	2.07848	2.04636	2.03963	2.05534	2.03745	2.07951	2.07	2.05938	2.05288	2.07247	2.12964	2.07494	2.05858	2.13988	2.15361	2.12488	2.03895	2.08693	2.08413	2.1162	2.0931	2.08339	2.10994	2.10406	2.46217	2.41951	2.42732	2.45147	2.11918	2.06735	2.04368	2.01743	2.21457	1.67745	2.07672	2.0903	2.08463	2.40117	2.24079	2.25889	2.14141
0.937525	2.04645	2.2459	2.24277	2.23857	2.09578	2.10258	2.25483	2.10579	2.10855	2.19397	2.11902	2.10297	2.11565	2.1292	2.08704	2.026	2.40048	2.1114	2.11067	2.18624	2.32046	2.09321	2.0871	2.28797	2.14644	2.12065	2.15691	2.13772	2.23598	2.18498	2.15647	2.21334	2.24213	2.09187	2.07299	2.22621	2.33716	2.36741	2.36626	2.28516	2.12708	2.18902	2.1783	2.10595	2.3552	2.46851	2.08093	2.09171	2.17857
0.949975	2.0366	2.41263	2.38606	2.25264	2.0729	2.05351	2.05491	2.05221	2.3459	2.13437	2.15958	2.10699	2.07347	2.09564	2.22229	2.38921	2.18574	2.07247	2.07435	2.0935	2.0731	2.09736	2.1047	2.13567	2.37101	2.09079	2.25067	2.0672	2.05964	2.04833	2.12026	2.08957	2.07197	2.05728	2.51002	2.43134	2.0455	2.06131	2.10858	2.12085	2.21152	2.22678	2.04752	2.12701	2.52032	2.09607	2.38345	2.11143	2.13332
0.9625	1.97079	2.24578	2.01505	2.02782	2.0573	2.08709	2.13807	2.08192	2.09767	2.11009	2.02044	2.01538	2.06014	2.34795	2.20874	2.07194	2.09042	2.26171	2.35198	2.07363	2.03085	2.07436	2.33251	2.08714	2.09733	2.07598	2.39547	2.10624	2.10298	2.08543	2.10215	1.70021	2.05413	2.20202	2.05908	2.25149	2.38496	2.37322	2.0624	2.0616	2.07945	2.01116	2.08377	1.94327	2.43375	2.25174	2.05959	2.08621	2.10967
0.975025	2.00325	2.03242	2.04659	2.06152	2.19871	2.17581	2.09247	2.09814	2.38813	2.31685	2.14182	2.08874	2.05076	2.45925	2.19693	2.17098	2.13954	2.12848	2.09351	2.086	2.25953	2.25154	2.25802	2.10814	2.37949	2.3956	2.39223	2.32094	2.34343	2.4039	2.30914	2.23514	2.22151	2.30065	2.32619	2.24813	2.25266	2.28733	2.1024	2.16139	2.03773	2.12509	2.18057	2.15591	2.10646	2.09346	2.20861	2.19898	2.15793
0.9802	2.03314	2.04069	2.14701	2.06309	2.26406	2.32166	2.08799	2.08523	2.2997	2.29544	2.2511	2.12716	2.1792	2.08559	1.94609	2.14952	2.30824	2.31573	2.19316	2.09367	2.1706	2.11135	2.41629	2.38297	2.19602	2.36639	2.20532	2.05715	2.08989	2.18138	2.37543	2.2334	2.12555	2.22852	2.23044	2.04808	2.48048	2.49867	2.58144	2.51941	2.39398	2.27167	2.38153	2.24992	2.31062	2.27871	2.25949	2.34242	2.09522
0.987475	2.23986	2.06878	2.02641	2.02608	2.14453	2.01999	1.99679	2.09784	2.28129	2.24867	2.26918	2.42532	2.36033	2.16607	2.12335	2.41851	2.04179	2.17342	2.39955	2.07298	2.23714	2.20572	2.19006	2.32125	2.14534	2.13864	2.32369	1.76896	2.31485	2.29627	2.28353	2.25591	2.19076	2.1597	2.13735	2.28348	2.30089	2.25814	2.22303	2.26222	2.26566	2.12242	2.11367	2.19117	2.25426	2.33315	2.3467	2.42128	2.41915
1	2.39304	2.24321	2.01651	1.98204	2.17171	2.08081	2.09572	2.1929	2.19965	2.31992	2.39531	2.1919	2.06716	2.21629	2.33006	2.23427	2.25821	2.15771	2.14351	2.26517	2.37216	2.50517	2.2372	2.27949	2.30654	2.21133	2.2371	2.41822	2.49204	2.40391	2.19159	2.14121	2.27196	2.28958	2.19688	2.14181	2.18147	2.12757	2.45594	2.43083	2.27091	2.28181	2.24361	2.48353	2.22578	2.20139	2.23449	2.20514	2.14091
Composition	Bandgap_1	Bandgap_2	Bandgap_3	Bandgap_4	Bandgap_5	Bandgap_6	Bandgap_7	Bandgap_8	Bandgap_9	Bandgap_10	Bandgap_11	Bandgap_12	Bandgap_13	Bandgap_14	Bandgap_15	Bandgap_16	Bandgap_17	Bandgap_18	Bandgap_19	Bandgap_20	Bandgap_21	Bandgap_22	Bandgap_23	Bandgap_24	Bandgap_25	Bandgap_26	Bandgap_27	Bandgap_28	Bandgap_29	Bandgap_30	Bandgap_31	Bandgap_32	Bandgap_33	Bandgap_34	Bandgap_35	Bandgap_36	Bandgap_37	Bandgap_38	Bandgap_39	Bandgap_40	Bandgap_41	Bandgap_42	Bandgap_43	Bandgap_44	Bandgap_45	Bandgap_46	Bandgap_47	Bandgap_48	Bandgap_49
0	2.4914	2.48233	2.49456	2.46607	2.45499	2.45038	2.47425	2.48061	2.48121	2.45203	2.48863	2.48598	2.45808	2.4547	2.45616	2.45287	2.48523	2.46283	2.48967	2.4632	2.49186	2.48458	2.46548	2.48643	2.47903	2.45735	2.45962	2.47194	2.5008	2.48503	2.48503	2.47893	2.50187	2.49494	2.4904	2.46598	2.46303	2.45359	2.45598	2.49806	2.47089	2.49057	2.48584	2.48453	2.49371	2.46345	2.4942	2.50162	2.49036
0.003525	2.47288	2.49919	2.49571	2.50293	2.4915	2.49448	2.51686	2.53513	2.52141	2.52297	2.51275	2.50255	2.49641	2.49878	2.48339	2.48969	2.49229	2.49042	2.50757	2.51521	2.5278	2.51847	2.51636	2.52552	2.47676	2.50519	2.4916	2.4839	2.48413	2.48271	2.45648	2.48409	2.47017	2.52483	2.53416	2.52018	2.52703	2.49697	2.49871	2.48754	2.52443	2.4969	2.49182	2.49863	2.48463	2.48999	2.48341	2.47519	2.49317
0.012525	2.44561	2.44233	2.44444	2.47327	2.43877	2.44761	2.42928	2.44884	2.45038	2.45157	2.47481	2.46726	2.44155	2.43779	2.42424	2.42494	2.44524	2.45027	2.47543	2.45731	2.45584	2.47324	2.43748	2.42293	2.44514	2.43151	2.42745	2.43443	2.47706	2.46826	2.48251	2.4807	2.47146	2.4462	2.4368	2.43697	2.43303	2.43749	2.44499	2.47535	2.45405	2.52084	2.49218	2.47393	2.43699	2.44855	2.44643	2.44079	2.44667
0.024975	2.48591	2.45349	2.48959	2.44835	2.47956	2.48743	2.47742	2.45272	2.45119	2.47987	2.46073	2.4543	2.46507	2.48453	2.48286	2.48815	2.47914	2.43631	2.44741	2.45246	2.45489	2.45277	2.45292	2.45953	2.4588	2.45064	2.48111	2.48976	2.50231	2.4351	2.42977	2.44074	2.45604	2.45595	2.44864	2.45133	2.4562	2.448	2.45513	2.45281	2.46088	2.48665	2.49322	2.43369	2.43522	2.43858	2.44302	2.45505	2.45823
0.028875	2.41624	2.35337	2.45825	2.43213	2.39228	2.45999	2.43429	2.38515	2.4062	2.47041	2.4554	2.42163	2.43902	2.48644	2.46065	2.43836	2.40028	2.44898	2.40992	2.40498	2.4286	2.42988	2.35708	2.36073	2.43017	2.47123	2.42203	2.42719	2.44172	2.44184	2.41694	2.42435	2.4433	2.4759	2.44129	2.4157	2.40934	2.42258	2.40672	2.40444	2.40244	2.38116	2.4497	2.42495	2.42127	2.36811	2.36314	2.45307	2.44458
0.03795	2.39829	2.41845	2.4152	2.40872	2.41948	2.42667	2.43195	2.42613	2.3968	2.41225	2.41759	2.42224	2.4349	2.44171	2.43988	2.42869	2.40713	2.40566	2.43758	2.46638	2.43901	2.43447	2.43227	2.43495	2.41911	2.41913	2.42205	2.44951	2.45411	2.44089	2.43609	2.43361	2.43569	2.43054	2.41764	2.41465	2.41697	2.43632	2.44895	2.44698	2.45232	2.45072	2.43608	2.43156	2.42769	2.43375	2.41338	2.41767	2.43443
0.050025	2.41866	2.42027	2.4315	2.42556	2.42654	2.44576	2.43877	2.43067	2.43437	2.42185	2.41595	2.41763	2.40173	2.40442	2.42568	2.43622	2.42547	2.4201	2.42542	2.44043	2.42557	2.40952	2.42767	2.41109	2.38925	2.40102	2.39807	2.42346	2.43514	2.44897	2.43718	2.43579	2.41841	2.43132	2.42333	2.43984	2.4192	2.42319	2.43477	2.40073	2.4238	2.40302	2.41098	2.43432	2.43986	2.42867	2.44168	2.43727	2.4373
0.062475	2.40039	2.40795	2.40313	2.40311	2.40627	2.42084	2.42167	2.40172	2.39663	2.40141	2.41669	2.42651	2.42774	2.41445	2.40922	2.41272	2.42689	2.40608	2.4124	2.39389	2.40556	2.43282	2.42335	2.4136	2.41519	2.41695	2.40804	2.41351	2.41308	2.42277	2.42035	2.40785	2.41154	2.42754	2.42679	2.41667	2.41807	2.44964	2.45221	2.44076	2.42501	2.41465	2.40768	2.41265	2.42085	2.42171	2.40565	2.41466	2.42415
0.075	2.41483	2.4127	2.41712	2.39625	2.41344	2.41894	2.41711	2.40991	2.41692	2.4178	2.43337	2.40574	2.39277	2.39984	2.40748	2.41378	2.39648	2.42838	2.43397	2.43686	2.43616	2.44175	2.44547	2.42435	2.40781	2.41098	2.39773	2.41415	2.43637	2.44069	2.44296	2.44194	2.44717	2.43653	2.43307	2.4352	2.42445	2.42736	2.42927	2.41816	2.4093	2.40828	2.42382	2.42917	2.44875	2.44941	2.45541	2.45273	2.44837
0.087525	2.38594	2.39603	2.38758	2.39837	2.37809	2.38313	2.39839	2.39001	2.37896	2.37148	2.434	2.42141	2.39453	2.39406	2.38044	2.3911	2.40044	2.38292	2.36935	2.42352	2.43034	2.42682	2.43133	2.40191	2.37659	2.39314	2.36155	2.39031	2.3734	2.40522	2.41412	2.41402	2.41053	2.42791	2.42091	2.38948	2.38921	2.39566	2.40213	2.39962	2.3964	2.41497	2.42525	2.39102	2.41365	2.43935	2.42558	2.40148	2.40489
0.099975	2.44529	2.45312	2.44872	2.43435	2.43404	2.43873	2.43824	2.45505	2.44859	2.4507	2.45669	2.45946	2.44543	2.43866	2.44537	2.43242	2.43016	2.41225	2.45081	2.44502	2.43362	2.44516	2.45231	2.44948	2.46178	2.46127	2.4525	2.45213	2.44986	2.44058	2.44072	2.42534	2.42325	2.44157	2.44325	2.43946	2.4555	2.4674	2.49068	2.46318	2.44124	2.46705	2.46011	2.45307	2.45279	2.44778	2.44956	2.43486	2.43411
0.1125	2.39424	2.39675	2.37749	2.39842	2.36993	2.39447	2.36696	2.40296	2.3872	2.38944	2.40424	2.39665	2.37825	2.38107	2.37726	2.37335	2.41032	2.38497	2.37869	2.40604	2.41535	2.42905	2.42579	2.42825	2.42035	2.40915	2.37598	2.38403	2.38125	2.37814	2.38858	2.4069	2.39097	2.39863	2.40634	2.39084	2.40981	2.42569	2.43628	2.44468	2.44711	2.43896	2.42112	2.40131	2.38704	2.39319	2.38516	2.35031	2.35155
0.1245	2.46626	2.46739	2.45787	2.44942	2.45062	2.45023	2.44347	2.49017	2.47329	2.47043	2.4775	2.50421	2.50245	2.46416	2.45579	2.44942	2.43891	2.46828	2.46995	2.48946	2.50845	2.52407	2.52922	2.48825	2.50169	2.49236	2.45195	2.45223	2.45201	2.44216	2.46234	2.46986	2.49832	2.50613	2.50711	2.53769	2.5218	2.51322	2.50385	2.49895	2.4602	2.45394	2.45734	2.43959	2.44241	2.46003	2.46711	2.49594	2.47796
0.131325	2.4075	2.41747	2.39114	2.4107	2.37824	2.38968	2.41784	2.4054	2.42476	2.40086	2.41092	2.41089	2.39081	2.38832	2.40063	2.40459	2.39771	2.38584	2.40516	2.40312	2.42849	2.41076	2.40179	2.41324	2.39281	2.38057	2.41031	2.41047	2.40593	2.42965	2.41085	2.40454	2.44441	2.41378	2.41854	2.40893	2.38343	2.41867	2.37279	2.39089	2.38497	2.40778	2.41327	2.43046	2.43604	2.41628	2.42257	2.42136	2.39715
0.137475	2.41471	2.39944	2.38853	2.35635	2.37101	2.42077	2.43013	2.41883	2.42433	2.41837	2.38632	2.4025	2.37472	2.37609	2.42453	2.41741	2.42538	2.43841	2.42671	2.40259	2.39589	2.39498	2.38847	2.35984	2.37681	2.41669	2.42904	2.44298	2.4428	2.43471	2.4328	2.41627	2.3837	2.40129	2.38575	2.38979	2.37731	2.38734	2.3686	2.40547	2.41444	2.42722	2.44543	2.43834	2.44152	2.44866	2.43774	2.40673	2.38855
0.15	2.35609	2.3327	2.358	2.37007	2.37026	2.3638	2.33876	2.38463	2.34351	2.33155	2.38311	2.36753	2.38791	2.40043	2.39893	2.4023	2.40368	2.37169	2.38177	2.35214	2.38983	2.38492	2.40938	2.41781	2.41461	2.40625	2.40019	2.3744	2.35864	2.34536	2.36466	2.35535	2.39166	2.40809	2.40977	2.41054	2.40991	2.38927	2.3791	2.32634	2.37773	2.37875	2.36008	2.41998	2.42675	2.42373	2.4335	2.41818	2.40869
0.1551	2.37812	2.37803	2.34314	2.34195	2.31825	2.34676	2.37004	2.38669	2.35279	2.33932	2.36462	2.36435	2.3355	2.3284	2.33208	2.3377	2.36496	2.36453	2.39336	2.41101	2.40934	2.3718	2.34267	2.34103	2.33903	2.34858	2.33886	2.35571	2.3556	2.38255	2.39405	2.40891	2.41647	2.4001	2.38679	2.37139	2.37671	2.34595	2.32453	2.33594	2.36713	2.36295	2.36586	2.37901	2.38206	2.37072	2.41045	2.44278	2.43705
0.162525	2.38454	2.36042	2.38567	2.36115	2.36548	2.37269	2.37078	2.39196	2.38771	2.38162	2.37338	2.32624	2.34833	2.35641	2.37988	2.3836	2.40327	2.41543	2.39714	2.40983	2.40538	2.34831	2.32756	2.33856	2.39931	2.39359	2.38013	2.40709	2.4232	2.42343	2.4401	2.42374	2.42556	2.39797	2.38266	2.37302	2.37271	2.34743	2.3814	2.37549	2.41875	2.41714	2.43199	2.43615	2.43927	2.43458	2.42756	2.42134	2.40935
0.174975	2.39553	2.36162	2.3655	2.37065	2.39558	2.40804	2.39167	2.38984	2.40209	2.38649	2.37866	2.3832	2.3657	2.37713	2.35792	2.39437	2.40576	2.40666	2.41029	2.41323	2.37388	2.389	2.38309	2.37841	2.38414	2.38369	2.39917	2.41097	2.4345	2.44343	2.44073	2.43255	2.42013	2.39262	2.37764	2.3533	2.36454	2.39324	2.36896	2.40388	2.43083	2.43599	2.43152	2.44014	2.44254	2.43998	2.41172	2.39537	2.38334
0.1875	2.31659	2.32307	2.33765	2.35674	2.34079	2.36879	2.36827	2.37605	2.37724	2.35628	2.35183	2.33982	2.31679	2.35201	2.37385	2.38557	2.37872	2.37263	2.37789	2.39543	2.39647	2.39438	2.3821	2.35903	2.37201	2.36711	2.36251	2.36288	2.34951	2.373	2.33621	2.36046	2.3667	2.32869	2.32015	2.39028	2.40235	2.39067	2.39755	2.3816	2.3576	2.3962	2.39865	2.37988	2.39009	2.38808	2.37682	2.37514	2.39897
0.200025	2.36257	2.36881	2.33905	2.38858	2.34994	2.35717	2.36714	2.31606	2.32661	2.34252	2.3376	2.38009	2.41761	2.42598	2.40102	2.39816	2.33877	2.31356	2.36736	2.35814	2.36547	2.37326	2.40503	2.42222	2.41786	2.42646	2.41474	2.38222	2.36178	2.36213	2.36961	2.36465	2.31922	2.38698	2.41389	2.41946	2.42743	2.43674	2.43128	2.40194	2.385	2.39298	2.3954	2.39473	2.36122	2.29036	2.35486	2.34459	2.3849
0.2088	2.43528	2.4463	2.45361	2.44941	2.43722	2.42511	2.4426	2.44409	2.43369	2.44463	2.44428	2.44898	2.43942	2.41295	2.43479	2.44598	2.44776	2.46597	2.49513	2.46834	2.45458	2.44271	2.43573	2.4183	2.44157	2.4527	2.46929	2.49225	2.50228	2.50169	2.47532	2.45808	2.45209	2.42371	2.40632	2.40725	2.41805	2.44462	2.45707	2.4649	2.50584	2.4968	2.49547	2.50027	2.47136	2.45933	2.4432	2.42674	2.42526
0.212475	2.30042	2.30296	2.29845	2.30946	2.30977	2.3097	2.31462	2.319	2.31735	2.31084	2.31801	2.31947	2.33297	2.33084	2.33226	2.33933	2.33687	2.32959	2.33261	2.31468	2.32411	2.35022	2.34126	2.35795	2.34151	2.35734	2.33951	2.33326	2.32614	2.31716	2.31534	2.32639	2.32636	2.34128	2.34711	2.37098	2.34438	2.33396	2.32545	2.33204	2.32551	2.31535	2.31271	2.30601	2.32668	2.32963	2.34179	2.37182	2.34611
0.225	2.2833	2.28743	2.2833	2.29011	2.28834	2.27336	2.28079	2.26748	2.27799	2.26622	2.27589	2.28242	2.28369	2.26544	2.28361	2.27541	2.28192	2.27424	2.27387	2.29452	2.29565	2.28595	2.28735	2.27414	2.269	2.27411	2.28371	2.30554	2.27839	2.28598	2.28819	2.30317	2.30167	2.30396	2.31411	2.31098	2.29535	2.29392	2.27695	2.26673	2.27725	2.28488	2.29337	2.30723	2.30782	2.29191	2.29609	2.30098	2.31139
0.237525	2.36459	2.35342	2.34174	2.31516	2.3223	2.30843	2.35365	2.35784	2.34911	0	2.30625	2.36095	2.35058	2.33263	2.36654	2.35572	2.33849	2.31175	2.32877	2.37345	2.3844	2.3517	2.36225	2.36272	2.34812	2.3387	2.3379	2.31894	2.34189	2.39735	2.39252	2.37506	2.34397	2.34977	2.35307	2.32216	2.33806	2.33343	2.29937	2.40669	2.41384	2.42875	2.40175	2.37809	2.35335	2.35333	2.34799	2.30766	2.3103
0.2487	2.36348	2.34123	2.33501	2.33903	2.33585	2.33379	2.33284	2.31948	2.37032	2.34702	2.34476	2.33746	2.33779	2.33385	2.32986	2.33213	2.334	2.32291	2.31486	2.30319	2.33465	2.36134	2.36788	2.37466	2.37163	2.36504	2.36387	2.36645	2.36511	2.37349	2.34472	2.33634	2.33364	2.32113	2.3057	2.29602	2.34102	2.36309	2.36933	2.37222	2.36787	2.36942	2.37352	2.4015	2.4006	2.38006	2.37861	2.36153	2.34453
0.25	2.36889	2.34245	2.33921	2.35732	2.41234	2.22054	2.31499	2.33874	2.34211	2.3479	2.42371	2.34956	2.34764	2.31666	2.32122	2.34108	2.33909	2.33845	2.31833	2.33234	2.34042	2.22077	2.21565	2.33264	2.33208	2.32909	2.32322	2.32132	2.33663	2.34189	2.3116	2.31753	2.33509	2.33306	2.30551	2.21395	2.31643	2.40859	2.34207	2.3222	2.21394	2.39935	2.40174	2.33298	2.32029	2.30755	2.22955	2.23167	2.23033
0.2556	2.39067	2.38096	2.37779	2.3838	2.37616	2.37628	2.38575	2.37134	2.39377	2.42231	2.40819	2.41695	2.41139	2.38529	2.37243	2.39691	2.40463	2.41244	2.42988	2.42578	2.42236	2.41486	2.40324	2.40788	2.38944	2.37074	2.40588	2.40184	2.42219	2.44064	2.43678	2.43795	2.42692	2.41435	2.41594	2.38873	2.38283	2.37988	2.3989	2.40288	2.42745	2.42611	2.44482	2.44521	2.44471	2.43786	2.43079	2.43135	2.40115
0.2625	2.38449	2.39332	2.39731	2.41428	2.39755	2.38626	2.38437	2.39064	2.39155	2.39641	2.42403	2.41608	2.41503	2.42294	2.38806	2.40993	2.39579	2.37821	2.39208	2.37439	2.36479	2.40253	2.4175	2.41962	2.42552	2.42904	2.43028	2.41798	2.40754	2.41306	2.38415	2.40848	2.40426	2.41109	2.39098	2.38345	2.37054	2.35886	2.41194	2.42014	2.41526	2.41904	2.42744	2.4263	2.42954	2.4349	2.44785	2.45243	2.44823
0.275025	2.32404	2.32661	2.32447	2.31761	2.30963	2.31235	2.31412	2.32004	2.32443	2.32896	2.31653	2.30313	2.3003	2.31797	2.31802	2.32195	2.32085	2.32737	2.32937	2.32695	2.30853	2.2947	2.32017	2.33308	2.33602	2.34393	2.33862	2.33254	2.33272	2.33752	2.32711	2.31678	2.30307	2.27942	2.28921	2.31385	2.31676	2.32236	2.32027	2.33081	2.33696	2.34448	2.34514	2.33749	2.33083	2.32733	2.31262	2.28698	2.28531
0.27585	2.26317	2.24452	2.24274	2.29175	2.27005	2.27907	2.26148	2.24387	2.26517	2.2578	2.25774	2.25332	2.26685	2.277	2.28524	2.27633	2.28417	2.25914	2.27113	2.286	2.27121	2.2506	2.26425	2.2707	2.30482	2.29837	2.302	2.29501	2.28861	2.28513	2.28832	2.2937	2.29391	2.292	2.26672	2.25893	2.2814	2.27686	2.29019	2.29257	2.30631	2.31095	2.30018	2.3097	2.3079	2.30251	2.29526	2.30412	2.30588
0.287475	2.27895	2.28055	2.26818	2.28099	2.27273	2.26238	2.26548	2.24085	2.28712	2.30231	2.29992	2.29781	2.30356	2.2909	2.2767	2.27558	2.26392	2.25565	2.24976	2.23805	2.26668	2.25831	2.24477	2.28171	2.3064	2.2954	2.30286	2.30507	2.31682	2.30964	2.29868	2.29394	2.28655	2.27412	2.27829	2.26204	2.24029	2.25292	2.24388	2.24808	2.27342	2.23835	2.26062	2.26755	2.29055	2.29827	2.30706	2.30963	2.31784
0.3	2.27163	2.27487	2.28566	2.28043	2.29357	2.30199	2.28853	2.29016	2.26674	2.27442	2.26708	2.27431	2.28066	2.29685	2.29585	2.30825	2.30666	2.30266	2.30246	2.29957	2.29835	2.2911	2.29725	1.8404	2.27771	2.29839	2.29188	2.30307	2.30232	2.30834	2.3129	2.32352	2.32992	2.3296	2.32083	2.31481	2.2904	2.27984	2.28777	2.28401	2.29765	2.29884	2.31271	2.31122	2.32018	2.33042	2.33551	2.32815	2.32205
0.300025	2.36085	2.38029	2.43002	2.35637	2.4095	2.3327	2.34906	2.32926	2.32418	2.33493	2.33264	2.33454	2.33885	2.35541	2.36634	2.32782	2.41202	2.33857	2.32981	2.33805	2.32991	2.34759	2.39228	2.33888	2.4211	2.42218	2.40642	2.31268	2.35162	2.33017	2.30626	2.33015	2.34239	2.34961	2.34784	2.33233	2.3155	2.3842	2.39989	2.41014	2.39445	2.32363	2.35181	2.36442	2.34793	2.3498	2.35164	2.35602	2.33835
0.312525	0	0	2.17322	0	0	2.16252	2.0877	1.53265	0	0	0	0	2.17526	1.59434	2.09379	2.16528	2.13387	0	0	2.17851	2.21985	2.17904	2.14293	2.14181	2.10299	2.10228	2.11436	0	0	0	0	2.22015	2.15245	2.15795	0	0	0	0	0	0	0	0	0	2.17172	2.2115	2.22056	2.22782	2.17228	2.45042
0.324975	2.2734	2.27413	2.26182	2.27122	2.29454	2.30006	2.30863	2.30012	2.30247	2.28121	2.2752	2.26951	2.31633	2.32786	2.33137	2.3205	2.31941	2.21038	2.28149	2.31017	2.28985	2.2811	2.27158	2.32329	2.31995	2.30742	2.28316	2.28239	2.28365	2.28894	2.28652	2.29322	2.30588	2.30259	2.29266	2.28199	2.32118	2.30721	2.28427	2.29178	2.28629	2.28584	2.27696	2.26316	2.25431	2.24303	2.26972	2.29119	2.2939
0.325	2.35499	2.34983	2.37119	2.37066	2.34826	2.34039	2.37703	2.3911	2.35583	2.35948	2.3509	2.36657	2.36607	2.35318	2.34307	2.35076	2.35806	2.38273	2.3187	2.34758	2.34898	2.31968	2.3734	2.36071	2.35651	2.35857	2.4028	2.41513	2.4286	2.35054	2.3469	2.34802	2.41925	2.43069	2.42362	2.37319	2.38126	2.33202	2.34536	2.37605	2.4227	2.3502	2.36285	2.42786	2.42712	2.40319	2.41045	2.41286	2.42151
0.333825	2.29021	2.28684	2.28555	2.71981	2.25529	2.28947	2.29813	2.30117	2.14463	2.28194	2.25707	2.22053	2.25159	2.26075	2.2618	2.27275	2.26477	2.30462	2.29531	2.28042	2.25042	2.23237	2.26465	2.27713	2.29414	2.29141	2.2907	2.60023	2.2613	2.30175	2.28844	2.28964	2.28001	2.27882	2.23011	2.26362	2.31115	2.31286	2.31876	2.29827	2.25741	2.25865	2.2875	2.29827	2.30171	2.30022	2.28909	2.29487	2.27013
0.3375	2.2313	2.23067	2.22885	2.21948	2.22481	2.22886	2.24918	2.27456	2.24143	2.23792	2.26805	2.22681	2.22503	2.22526	2.2342	2.2298	2.27472	2.26717	2.27588	2.26928	2.27	2.2437	2.25536	2.22721	2.22881	2.23375	2.23347	2.22488	2.29232	2.28587	2.26015	2.28057	2.28292	2.28814	2.26107	2.27669	2.2353	2.23148	2.25498	2.26565	2.22335	2.21833	2.28271	2.2781	2.27333	2.28903	2.26858	2.28884	2.29237
0.337525	2.32561	2.30485	2.17797	2.1783	2.17242	2.30524	2.30798	2.31209	2.1884	2.29594	2.30037	2.33394	2.33638	2.32907	2.29996	2.29201	2.32629	2.22788	2.31292	2.19997	2.32064	2.32731	2.33462	2.19525	2.29931	2.32268	2.31885	2.30389	2.2185	2.21779	2.22387	2.22196	2.29717	2.22575	2.21847	2.21255	2.3156	2.20925	2.34119	2.35418	2.34974	2.36453	2.33475	2.33603	2.31983	2.33302	2.32149	2.31196	2.30129
0.349975	2.21207	2.30461	2.30874	2.30035	2.31887	2.33408	2.21393	2.29769	2.3039	2.21826	2.22033	2.21438	2.21509	2.21619	2.31254	2.30946	2.3008	2.20753	2.20924	2.2124	2.21608	2.2205	2.21999	2.21826	2.3221	2.33896	2.33278	2.31728	2.32261	2.30734	2.21739	2.21573	2.30701	2.30862	2.20976	2.21333	2.21681	2.22395	2.30055	2.30184	2.29706	2.20797	2.21759	2.2014	2.20869	2.30251	2.22557	2.22022	1.82788
0.350025	2.21091	2.19943	2.20168	2.21805	2.2131	2.20535	2.20627	2.2035	2.20424	2.21043	2.20786	2.21085	2.20989	2.21135	2.21447	2.21839	2.21336	2.20926	2.21386	2.20886	2.20967	2.198	2.20152	2.20852	2.20875	2.2146	2.21272	2.21822	2.21381	2.2197	2.21682	2.24036	2.21549	2.21607	2.22052	2.21221	2.21325	2.21086	2.20244	2.20465	2.2068	2.21721	2.21904	2.22649	2.2211	2.21967	2.25223	2.25232	2.22712
0.3535	2.18134	2.33296	2.33126	2.43701	2.36867	2.36974	2.33927	2.34119	2.35054	2.35725	2.44727	2.44924	2.37239	2.35968	2.35042	2.35975	2.41822	2.36445	2.36715	2.42156	2.40604	2.18313	2.18163	2.20829	2.19979	2.17694	2.21297	2.2144	2.2046	2.20406	2.2195	2.2015	2.17001	2.18115	2.31276	2.29132	2.21297	2.20474	2.21323	2.22338	2.22463	2.21836	2.20816	2.30457	2.30604	2.20319	2.18621	2.30912	2.30298
0.362475	2.1797	2.17391	2.18082	2.17446	2.17096	2.2154	2.18575	2.18644	2.17192	2.17307	2.17611	2.21216	2.17586	2.16995	2.17878	2.18284	2.18985	2.18383	2.18653	2.17943	2.18197	2.18412	2.18057	2.20964	2.17129	2.17432	2.18863	2.18704	2.18397	2.1876	2.18836	2.18666	2.18345	2.18726	2.18336	2.18771	2.18201	2.17935	2.18636	2.18631	2.19158	2.18011	2.18805	2.21343	2.18614	2.1885	2.18401	2.17889	2.21104
0.3625	2.34218	2.35125	2.33271	2.35363	2.42201	2.42414	2.35612	2.34102	2.34939	2.40259	2.4337	2.44705	2.33493	2.34071	2.21041	2.1785	2.20644	2.20192	2.19932	2.19907	2.18012	2.18648	2.21156	2.21777	2.21456	2.30083	2.29499	2.3189	2.32203	2.21864	2.21767	2.31405	2.21123	2.20088	2.21804	2.22232	2.31511	2.30767	2.21118	2.31698	2.30033	2.22086	2.29649	2.30159	2.31119	2.31141	2.30513	2.20931	2.21213
0.374025	2.19556	2.18133	2.18439	2.18961	2.19472	2.21466	2.18567	2.19856	2.19032	2.1802	2.19356	2.18938	2.19225	2.18718	2.21202	2.18325	2.18554	2.19342	2.19076	2.19363	2.19809	2.20205	2.20768	2.20134	2.22906	2.19282	2.19678	2.18346	2.20645	2.18276	2.20189	2.20391	2.20017	2.20682	2.20864	2.21964	2.22217	2.21151	2.20694	2.19868	2.1953	2.19792	2.18714	2.18437	2.1909	2.19137	2.2147	2.2127	2.20544
0.375025	2.18816	2.29444	2.34246	2.1845	2.29908	2.21436	2.3022	2.31209	2.32957	2.32117	2.29929	2.31894	2.32817	2.32781	2.32007	2.32081	2.19102	2.30173	2.3299	2.34758	2.40451	2.30946	2.30712	2.30836	2.31725	2.3312	2.31542	2.30683	2.21888	2.32206	2.32309	2.19947	2.21369	2.30935	2.19211	2.28757	2.22121	2.21514	2.21647	2.21031	2.21788	2.29992	2.21548	2.20785	2.20149	2.29044	2.32325	2.32011	2.31514
0.38085	2.24277	2.26972	2.27642	2.25264	2.27749	2.28896	2.29511	2.25567	2.27877	2.26684	2.25267	2.23069	2.2709	2.27947	2.27636	2.29791	2.29148	2.2844	2.31581	2.31331	2.28873	2.27715	2.24888	2.25878	2.27211	2.28293	2.27963	2.29915	2.28707	2.26876	2.2549	2.30126	2.31451	2.29298	2.6218	2.24278	2.26272	2.2784	2.27842	2.2825	2.28792	2.28403	2.29041	2.27645	2.27586	2.27967	2.28647	2.32104	2.30482
0.387475	2.18474	2.18941	2.18643	2.18913	2.20514	2.16931	2.15275	2.17584	2.17928	2.19643	2.18532	2.18286	2.18858	2.18286	2.24432	2.28686	2.18944	2.16361	2.16807	2.16999	2.16988	2.18381	2.1846	2.18158	2.18131	2.18175	2.19996	2.16665	2.2991	2.26586	2.18698	2.17192	2.16635	2.18145	2.18155	2.16425	2.15985	2.14974	2.15205	2.16173	2.17939	2.20294	2.18666	2.20352	2.2079	2.18589	2.15729	2.1598	2.12221
0.387525	0	0	2.22754	2.19693	2.22777	0	2.17208	2.23125	2.25874	2.1938	2.26834	0	2.14969	2.16283	0	2.1729	1.4227	2.2457	0	0	0	0	2.20271	0	2.15484	2.16841	0	2.23829	0	0	2.20087	2.22128	2.76229	2.78915	2.24971	2.25169	2.19592	2.21203	0	0	2.19677	0	0	0	2.6931	2.71242	2.18996	2.24344	2.25662
0.399975	2.14918	2.15294	2.16826	2.1569	2.15384	2.14503	2.15167	2.14838	2.15457	2.15255	2.14614	2.15042	2.15926	2.15256	2.14422	2.14533	2.14774	2.17116	2.17013	2.15885	2.16112	2.19456	2.14816	1.66113	2.16142	2.13648	2.15222	2.1342	2.15137	2.14425	2.14964	2.1618	2.15843	2.1434	2.15027	2.15758	2.16751	2.16798	2.16654	2.15287	2.15626	2.1582	2.15175	2.15719	2.14545	2.1439	2.13584	2.16509	2.16673
0.402	2.15531	2.16644	2.16546	2.16442	2.15564	2.15254	2.14556	2.1676	2.16829	2.1497	2.16396	2.16164	2.15726	2.15706	2.14354	2.16466	2.14138	2.17204	2.16322	2.20181	2.20226	2.15968	2.17041	2.1616	2.14864	2.15397	2.15645	2.18204	2.17908	2.16172	2.17337	2.17756	2.16104	2.1448	2.16078	2.16277	2.16669	2.16721	2.17147	2.15925	2.16471	2.17575	2.18129	2.17307	2.18073	2.18073	2.16679	2.16093	2.20056
0.4125	2.18187	2.19081	2.20839	2.2321	2.20887	2.17552	2.17399	2.17609	2.18523	2.19339	2.20921	2.20583	2.22601	2.195	2.19742	2.19677	2.19481	2.20209	2.18833	2.17932	2.17642	2.18214	2.17379	2.20999	2.19173	2.20541	2.202	2.25955	2.19819	2.23149	2.20842	2.20824	2.20419	2.19736	2.22264	2.20132	2.20406	2.208	2.22865	2.20407	2.21454	2.21172	2.19158	2.18984	2.18723	2.18	2.18427	2.21608	2.19187
0.412525	2.22401	2.29157	2.28859	2.19499	2.29503	2.28143	2.29284	2.08315	2.22464	2.30144	2.18583	2.21558	1.55155	2.21896	2.21514	2.19184	2.19262	2.28242	2.27996	2.22082	2.29726	1.81008	2.20964	2.22295	2.29998	2.29456	2.09412	2.22068	2.05368	2.06195	2.06643	2.3025	2.29819	2.31561	0	0	2.21747	2.30587	2.29702	2.30456	2.34989	2.30638	2.3151	2.33014	2.32567	2.30266	2.17432	2.18148	2.30647
0.424975	2.18976	2.20557	2.20766	2.15625	2.15287	2.14439	2.17216	2.18986	2.21673	2.20656	2.19976	2.19801	2.16662	2.20916	2.16684	2.24536	2.20307	2.19471	2.27161	2.17903	2.20929	2.19474	2.19476	2.19935	2.19621	2.17093	2.09877	2.20597	2.20575	2.19523	2.18543	2.19044	2.20414	2.2087	2.18703	2.17792	2.20006	2.19868	2.20639	2.17593	2.27838	2.06431	2.208	2.20423	2.20402	2.19367	2.19372	2.16316	2.17225
0.425025	2.17177	2.17019	2.18307	2.20925	2.17288	2.17515	2.17785	2.17703	2.17996	2.18478	2.17641	2.17099	2.17838	2.18341	2.17743	2.17266	2.16987	2.1836	2.18371	2.1909	2.17511	2.17732	2.21302	2.18494	2.17915	2.17972	2.17279	2.16637	2.19056	2.19238	2.18362	2.19167	2.22112	2.18611	2.22759	2.19821	2.19549	2.18066	2.18463	2.18305	2.1731	2.15965	2.17294	2.18656	2.18103	2.18563	2.18608	2.22358	2.2312
0.427975	2.29135	2.22154	2.21001	2.29699	2.30688	2.18456	2.34646	2.18223	2.18699	2.28915	2.29362	2.29068	2.18698	2.17883	2.31145	2.3057	2.21617	2.17794	2.32658	2.31871	2.29245	2.30269	2.2916	2.22043	2.27755	2.31913	2.31732	2.29575	2.18505	2.1065	2.293	2.29263	2.29403	2.28728	2.27227	2.20915	2.20844	2.21346	2.27185	2.33564	2.30028	2.29417	2.28615	2.18439	2.17774	2.29957	2.16901	2.2847	2.27795
0.437475	2.20812	2.19765	2.19583	2.19898	2.20362	2.20275	2.23729	2.23385	2.22995	2.20777	2.19382	2.19263	2.19723	2.19956	2.23009	2.21682	2.24399	2.20783	2.23264	2.21108	2.20482	2.20201	2.2317	2.21059	2.21562	2.21736	2.2212	2.21939	2.24287	2.2435	2.24058	2.24172	2.23843	2.21386	2.21436	2.21029	2.20452	2.21401	2.23964	2.22431	2.22544	2.21297	2.24086	2.24891	2.24505	2.24719	2.24421	2.24367	2.21678
0.4375	2.21528	2.3052	2.21989	2.20609	2.19946	2.20635	2.16636	2.17702	2.21025	2.20459	2.20219	2.1987	2.16983	2.17559	2.21351	2.19177	2.27526	2.27034	2.17056	2.20595	2.19663	2.19592	2.18705	2.17842	2.18948	2.2856	2.21315	2.2034	2.19783	2.18412	2.176	2.20808	2.2097	2.19951	2.19216	2.21121	2.19605	2.18745	2.20766	2.21726	2.2765	2.21083	2.17432	2.15949	2.1778	2.21387	2.10127	2.09376	2.20151
0.45	0	2.17497	2.18733	2.20409	2.16347	2.15509	2.16598	2.18528	2.18831	2.19669	2.20592	2.19301	2.16339	2.17343	2.20611	2.18408	2.17486	2.20755	2.18702	2.23313	2.20688	2.23282	2.22816	2.1607	2.17017	2.19832	2.20306	2.20204	2.184	2.17571	2.19242	2.22732	2.24063	2.23783	2.23088	2.20245	2.17658	2.20213	2.14719	2.19367	2.22328	2.21056	2.21661	2.22801	2.19281	2.19865	2.21558	2.24199	2.23861
0.450025	2.16311	2.34825	2.30096	2.29489	2.0829	2.34422	2.29727	2.29528	2.1712	2.2104	2.21201	2.34105	2.18027	2.17516	2.16124	2.26285	2.27136	2.17247	2.28746	2.28367	2.27602	2.17434	2.21397	2.21652	2.20842	2.21167	2.22389	2.21476	2.28209	2.17084	2.16459	2.17855	2.27231	2.17961	2.18084	2.21676	2.21723	2.21825	2.21186	2.21588	2.18052	2.29241	2.16793	2.28128	2.17486	2.18157	2.18013	2.29345	2.22029
0.457425	2.08532	2.05778	2.08305	2.13232	0	0	1.50705	2.0362	2.12847	0	0	0	0	0	0	0	2.0883	2.08391	0	0	2.06983	0	0	2.1374	0	0	0	2.05786	2.08231	0	0	0	2.12145	2.07687	0	0	0	0	1.55768	2.06743	2.02795	0	0	0	0	0	2.10722	2.06814	1.54864
0.462475	2.16366	2.14941	2.12576	2.10796	2.12282	2.13935	2.12296	2.12415	2.14818	2.14362	2.12329	2.08831	2.10647	2.08729	2.07666	2.12618	2.11898	2.10467	2.13844	1.96797	2.19643	2.13043	2.18318	2.11407	2.12867	2.08612	2.08552	2.11449	2.10279	2.13242	2.10128	2.13235	2.12236	2.10444	2.11155	2.12725	2.13898	2.1536	2.12994	2.08688	2.11933	2.24028	2.15182	2.11336	2.11299	2.13014	2.12399	2.12691	2.13107
0.462525	2.14121	2.08159	2.14191	2.13986	2.12459	2.13536	2.12644	2.14607	2.14452	2.13194	2.14013	2.12999	2.12979	2.13362	2.15118	2.13972	2.13268	2.12982	2.13441	2.08941	2.12817	2.12036	2.13427	2.13019	2.11219	2.10719	2.13857	2.14132	2.13903	2.12624	2.13648	2.12837	2.13678	2.13575	2.11861	2.13219	2.1324	2.14092	2.14007	2.13329	2.1549	2.14279	2.14481	2.12545	2.13525	2.13457	2.12454	2.1238	2.14129
0.474975	2.14613	2.14729	2.15863	2.1579	2.15246	2.15203	2.14337	2.14036	2.13223	2.1447	2.15444	2.14783	2.15772	2.15142	2.14448	2.1387	2.14585	2.13537	2.13417	2.15144	2.14308	2.15365	2.15886	2.16246	2.15982	2.16778	2.15584	2.15676	2.14339	2.13933	2.13202	2.1368	2.14694	2.14203	2.1447	2.15741	2.16274	2.1622	2.16285	2.15896	2.15596	2.15325	2.12955	2.13973	2.14309	2.13715	2.14804	2.1484	2.13127
0.475	2.14658	2.13652	2.13958	2.16273	2.15354	2.21789	2.23908	2.14834	2.15085	2.24442	2.24416	2.12797	2.13125	2.13366	2.1281	2.16516	2.16715	2.17251	2.14897	2.16443	2.18333	2.11915	2.1054	2.12002	2.1286	2.17567	2.18633	2.14992	2.1318	2.1497	2.16487	2.128	2.13973	2.06703	2.13936	2.12075	2.12995	2.20405	2.13102	2.11631	2.18617	2.1685	2.17951	2.1909	2.10498	2.11783	2.1439	2.1974	2.17794
0.47935	2.21039	2.26503	2.19406	2.18006	2.1945	2.18946	2.20668	2.24333	2.22098	2.23871	2.17293	2.17589	2.14625	2.19024	2.20575	2.256	2.20826	2.19337	2.2632	2.2509	2.19414	2.19166	2.23261	2.18168	2.17212	2.16165	2.18431	2.18965	2.11923	2.28531	2.12915	2.1553	2.18919	2.13719	2.1761	2.18144	2.22594	2.1838	2.15649	2.18721	2.13966	2.17597	2.23292	2.17246	2.1088	2.15713	2.26322	2.12567	2.14605
0.4875	2.13909	2.13902	2.12784	2.15854	2.14352	2.14267	2.14248	2.13524	2.12943	2.13969	2.16063	2.16646	2.15115	2.16014	2.14647	2.14865	2.14704	2.12955	2.13477	2.1456	2.18615	2.17613	2.16189	2.16219	2.15418	2.16074	2.15186	2.15797	2.14827	2.1447	2.14349	2.14594	2.13788	2.1901	2.18556	2.17896	2.17519	2.17719	2.17584	2.16419	2.16477	2.16713	2.15012	2.14753	2.14314	2.1376	2.13001	2.14069	2.18926
0.497175	2.17161	2.16812	2.1744	2.17478	2.1833	2.19119	2.19063	2.19912	2.16912	2.18117	2.18241	2.17767	2.17846	2.18203	2.19423	2.19922	2.20603	2.20463	2.20824	2.16034	2.17019	2.18601	2.20252	2.20688	2.1983	2.19308	2.19238	2.20199	2.20336	2.22863	2.21061	2.21092	2.20975	2.16406	2.18204	2.17663	2.21989	2.23885	2.24783	2.23861	2.20636	2.20009	2.2248	2.22637	2.23725	2.20487	2.23116	2.21463	2.20907
0.499975	2.20742	2.17573	2.18948	2.20631	2.19612	2.17251	2.25146	2.13499	2.12915	2.12582	2.129	2.17984	2.18638	2.18825	2.16638	2.11597	2.23018	2.16295	2.12615	2.16649	2.26651	2.25096	2.25063	2.22209	2.20528	2.18481	2.1711	2.23533	2.27005	2.19373	2.17594	2.26717	2.25709	2.24264	2.28056	2.28374	2.2687	2.23763	2.24611	2.15187	2.16173	2.16001	2.22153	2.2005	2.1968	2.18217	2.16768	2.16351	2.18345
0.501525	2.19396	2.19414	2.19705	2.1949	2.19145	2.19386	2.19244	2.19153	2.20229	2.20241	2.2061	2.20476	2.19497	2.20015	2.19753	2.19307	2.19604	2.19483	2.19813	2.19123	2.20553	2.21439	2.20938	2.20322	2.2084	2.20344	2.20042	2.20339	2.20425	2.2068	2.20667	2.2032	2.19949	2.1999	2.21269	2.23507	2.20856	2.20589	2.20645	2.20462	2.20706	2.20316	2.21015	2.23848	2.23967	2.23724	2.22764	2.20541	2.20726
0.508975	2.29935	2.14065	2.14464	2.14987	2.26162	2.31397	2.14022	2.14491	2.26256	2.14789	2.14262	2.20765	2.13901	2.13334	2.31267	2.28938	2.15728	2.19826	2.22008	2.30304	2.13341	2.19418	2.19622	2.24327	2.19334	2.18793	2.29569	2.30493	2.2934	2.18799	2.26012	2.2672	2.25505	2.2821	2.28184	2.25959	2.18706	2.27143	2.1508	2.26375	2.26401	2.24026	2.19291	2.14736	2.29236	2.24102	2.14265	2.27292	2.2653
0.512475	2.09051	0	2.09048	0	0	2.06789	2.04295	1.5583	2.1342	0	0	0	0	2.06655	2.07898	2.16257	2.03094	2.06562	1.52647	0	0	0	0	1.43792	0	0	2.05913	1.60862	1.55387	2.12493	1.54282	0	0	0	0	2.04981	0	0	0	2.09059	2.08345	1.65662	1.57984	2.11774	2.1469	2.12012	0	2.12749	0
0.5125	2.16697	2.18206	2.18463	2.17773	2.17013	2.16892	2.19421	2.1767	2.1775	2.17604	2.186	2.164	2.16224	2.18202	2.16595	2.14748	2.19385	2.16219	2.16917	2.16348	2.1627	2.17333	2.15158	2.15988	2.18219	2.17497	2.14919	2.15475	2.15023	2.17656	2.16767	2.18324	2.18988	2.17659	2.1611	2.12143	2.17556	2.17672	2.1709	2.17201	2.16904	2.1598	2.16241	2.08799	2.09667	2.0991	2.16554	2.16651	2.18449
0.525	2.11862	2.12485	2.1239	2.10419	2.10735	2.1226	2.1106	2.1192	2.10883	2.11999	2.11854	2.12254	2.11694	2.11082	2.11795	2.10133	2.10086	2.11459	2.11529	2.13061	2.11028	2.12834	2.12906	2.12867	2.10504	2.11707	2.11648	2.11114	2.14606	2.1311	2.12152	2.12115	2.13894	2.12949	2.12944	2.13586	2.12251	2.12294	2.12397	2.13414	2.10988	2.12595	2.13135	2.13501	2.12327	2.1504	2.14092	2.15729	2.13695
0.525025	2.18414	2.1348	2.14504	2.1214	2.12434	2.13187	2.10914	2.12234	2.12131	2.13021	2.11709	2.16169	2.06063	2.09162	2.0638	2.11741	2.19321	2.12813	2.12532	2.13014	2.1034	2.08454	2.09172	2.09589	2.10449	2.08821	2.06167	2.09741	2.10307	2.17793	2.1907	2.11618	2.09809	2.09219	2.06371	2.08441	2.10694	2.11383	2.09601	2.0907	2.09582	2.09423	2.03269	2.03464	2.07284	2.11622	2.11356	2.08407	2.09374
0.537475	2.11562	2.08893	2.12275	2.11556	2.11819	2.1374	2.20024	2.19442	1.84896	2.19312	2.17051	2.1264	2.10159	2.12156	2.13109	2.12996	2.13685	2.1483	2.1205	2.13257	2.21176	2.13134	2.44947	2.44361	2.14451	2.1421	2.13686	2.11535	2.10747	2.11115	2.12782	2.12796	2.13912	2.05784	2.12009	2.12944	2.17903	2.17374	2.11233	2.07497	2.08762	2.13493	2.13404	2.11403	2.11829	2.17513	2.10721	2.12178	2.11065
0.537525	2.10973	2.12586	2.1107	2.08924	2.1048	2.10966	2.12428	2.14088	2.11512	2.11398	2.1121	2.10529	2.11353	2.12984	2.10984	2.11424	2.12808	2.13656	2.13333	2.12973	2.12959	2.12229	2.10307	2.12101	2.11546	2.12199	2.11918	2.10694	2.13247	2.14805	2.13542	2.14463	2.14253	2.13065	2.12415	2.00812	2.10718	2.10779	2.11962	2.12277	2.12075	1.95315	2.13635	2.15035	2.15909	2.15191	2.14964	2.13783	2.13401
0.549975	2.14319	2.13644	2.12156	2.12516	2.12604	2.13594	2.10936	2.13162	2.13284	2.14603	2.14725	2.13468	2.1394	2.13968	2.12734	2.13365	2.12472	2.11945	2.12937	2.12904	2.1274	2.14817	2.14789	2.14873	2.13705	2.1456	2.14267	2.15066	2.1465	2.13557	2.13768	2.1358	2.13426	2.13242	2.124	2.12965	2.1471	2.14541	2.13844	2.14921	2.15351	2.15015	2.15316	2.1564	2.15306	2.15135	2.13988	2.14215	2.13779
0.55	2.1085	2.12222	2.13117	2.12379	2.13266	2.14921	2.12247	2.11986	2.15581	2.15809	2.14968	2.14163	2.11457	2.14452	2.15822	2.13145	2.12928	2.14597	2.1579	2.14873	2.14776	2.12257	2.11712	2.15062	2.13144	2.08809	2.14292	2.15	2.09456	2.13589	2.13622	2.12706	2.11107	1.95867	2.1369	2.0848	2.09254	2.13164	2.13813	2.14831	2.14376	2.12593	2.12175	2.09431	1.92327	2.11691	2.11944	2.1309	2.13385
0.5625	1.92261	2.06138	2.00422	1.87477	1.99643	0	2.04386	2.00038	2.00477	2.00119	1.96083	0	0	0	0	0	2.04512	1.91565	1.99157	1.94618	1.91817	2.04281	1.9484	0	2.04754	2.06442	2.07164	0	2.0252	1.99055	2.03829	2.03556	0	1.96629	2.00367	1.92601	0	2.02222	2.032	2.08118	0	2.03114	2.00562	1.9393	1.99617	1.99981	1.96255	2.02338	2.00851
0.562525	2.03763	2.13542	2.14618	2.13467	2.13938	2.14927	2.15305	2.15583	2.1345	2.1901	2.18858	2.20488	2.20658	2.17124	2.09715	2.13492	2.13938	2.1395	2.13026	2.13108	2.14903	2.20343	2.11466	2.12092	2.06308	2.12967	2.12056	2.13863	2.18195	2.10932	2.12608	2.12088	2.14096	2.14806	2.09401	2.11134	2.14357	2.15225	2.14148	2.14472	2.13806	2.11666	2.05492	2.14185	2.11505	2.13031	2.13974	2.12368	2.11626
0.574975	2.14052	2.17866	2.16921	2.13684	2.12039	2.12883	2.16465	2.16115	2.16013	2.08709	2.17801	2.15838	2.14415	2.16447	2.11216	2.1529	2.15629	2.16261	2.21921	2.1796	2.17692	2.16718	2.08845	2.17511	2.18165	2.14016	2.15578	2.24097	2.09827	2.08725	2.17167	2.16552	2.16761	2.16993	2.17132	2.18202	2.19048	2.18532	2.14315	2.15882	2.18371	2.17194	2.17655	2.15194	2.14816	2.15395	2.13967	2.14779	2.17258
0.575025	2.1092	2.08234	0	0	2.09831	2.0883	2.08252	2.11947	2.09052	2.12196	2.12065	2.1063	2.11519	2.1163	2.10426	2.10414	2.12634	2.12026	2.11863	2.13075	2.12839	2.11964	2.12508	2.11228	2.11233	2.10294	2.12576	2.11456	2.12779	2.12162	2.12059	2.13133	2.12309	2.13319	2.12624	2.12245	2.09186	2.10509	2.10678	2.11899	2.14717	2.11767	2.12991	2.15143	2.13769	2.12275	2.11306	2.13075	2.12331
0.580125	2.14366	2.15096	2.14183	2.13654	2.14037	2.12575	2.12686	2.16771	2.15548	2.1456	2.14958	2.13862	2.13884	2.13201	2.12025	2.13462	2.12454	2.12196	2.16624	2.16821	2.15908	2.15727	2.15075	2.14952	2.14221	2.14465	2.13456	2.13796	2.14923	2.10985	2.1148	2.11287	2.16512	2.16364	2.16796	2.15959	2.16134	2.1594	2.15982	2.14858	2.151	2.15699	2.13373	2.13328	2.12223	2.13443	2.12894	2.12034	2.16754
0.587475	2.05357	2.06953	2.05958	2.06749	2.05769	2.09642	2.06261	2.08793	2.06397	2.06527	2.07938	2.09292	2.06123	2.10871	2.11982	2.10659	2.08902	2.10474	2.0994	2.07598	2.06989	2.06763	2.06398	2.06694	2.06056	2.11743	2.11146	2.12385	2.07674	2.09079	2.11488	2.11973	2.0975	2.09474	2.11415	2.07457	2.10402	2.07982	2.0782	2.06961	2.11962	2.11628	2.12479	2.10872	2.06811	2.07967	2.11434	2.12181	2.11499
0.5875	2.12054	2.13571	2.11329	2.1042	2.11224	2.13067	2.23318	2.05183	2.08022	2.07002	2.0903	2.12003	2.11687	2.11733	2.11456	2.13167	2.11009	2.09437	2.097	2.10092	2.08764	2.11929	2.07876	2.04772	2.07743	2.11142	2.10574	2.08315	2.09942	2.08395	2.07554	2.05781	2.04998	2.0911	2.07039	2.05066	2.09035	2.09167	2.04926	2.06324	2.10421	2.07931	2.06598	2.07626	2.09893	2.07373	2.14529	2.05538	2.07608
0.6	2.05448	2.05446	2.06825	2.06137	2.03313	2.09885	2.07003	2.04136	2.05278	2.05365	2.06658	2.07381	2.0438	2.04114	2.07353	2.69575	2.06229	2.05746	2.08637	2.05712	2.05146	1.99836	2.05624	2.07033	2.08464	2.07222	2.06592	2.06044	2.06946	2.09185	2.09769	2.0795	2.06992	2.01482	2.02847	2.0294	2.05136	2.05431	0	2.05705	2.07966	2.0967	2.06373	2.06802	2.09808	2.09604	2.07575	2.06975	2.06549
0.600025	2.09517	2.11825	2.19351	2.07676	2.17923	2.01908	2.03583	2.2951	2.11189	2.10371	2.12311	2.11664	2.11751	2.11385	2.09843	2.0874	2.07245	2.05758	2.04876	2.072	2.07206	2.06053	2.07742	2.08091	2.09192	2.10042	2.09394	2.07019	2.11522	2.09527	2.066	2.06613	2.08246	2.05601	2.06416	2.09018	2.07832	2.07813	2.04236	2.04467	2.0775	2.07572	2.04765	2.0667	2.0921	2.08477	2.08685	2.08512	2.09113
0.60295	2.25008	2.08585	2.21864	2.20563	2.11278	2.09273	2.16261	2.11022	2.08857	2.07005	2.08068	2.06716	2.0838	2.23146	2.26358	2.09137	2.07924	2.09024	2.10597	2.09309	2.08418	2.08414	2.01678	2.02363	2.04161	2.05238	2.07322	2.09066	2.06673	2.07136	2.06422	2.08605	2.08173	2.06064	2.05362	2.06636	2.07306	2.03928	2.07713	1.99254	1.96808	2.09843	2.09306	2.08136	2.06526	2.07342	2.09766	2.07529	2.05534
0.612475	2.09914	2.20054	2.19557	2.09717	2.08027	2.07277	2.10569	2.08036	2.05277	2.10473	2.10124	2.04557	2.14823	2.03036	2.0615	2.05285	2.09118	2.23236	2.10907	2.05932	2.06831	2.08481	2.0654	2.07344	2.06657	2.07725	2.0636	2.04564	2.05531	2.06549	2.05853	2.09392	2.07002	2.06095	2.0503	2.06799	2.02629	2.05318	2.06237	2.07208	2.07154	2.0661	2.04602	2.0343	2.03033	2.05904	2.07554	2.08324	2.06158
0.612525	2.079	2.06365	2.05979	2.05852	2.05567	2.05437	2.08598	2.08089	2.07394	2.06146	2.06008	2.05916	2.06119	2.05892	2.04467	2.10899	2.0902	2.11162	2.08845	2.04207	2.04322	2.08981	2.06722	2.06524	2.06094	2.05687	2.05604	2.07879	2.05234	2.10816	2.10874	2.10651	2.02059	2.07691	1.47912	2.03875	1.49213	2.10305	2.10027	2.10069	2.06766	2.06588	2.0622	2.05514	2.04659	2.10386	2.10508	2.03396	2.08735
0.62175	2.15757	2.15617	2.14434	2.12219	2.12701	2.12026	2.12004	2.19448	2.18291	2.16873	2.17273	2.17346	2.14744	2.13647	2.12719	2.12266	2.14382	2.12966	2.10686	2.12222	2.20576	2.19453	2.18415	2.17279	2.18319	2.18313	2.1661	2.14884	2.14068	2.13834	2.13932	2.147	2.14468	2.13198	2.12511	2.14122	2.20314	2.2089	2.20114	2.19761	2.18039	2.18679	2.1978	2.18419	2.16659	2.15469	2.14894	2.14251	2.14468
0.624975	2.08674	2.0975	2.09133	2.09093	2.11316	2.07669	2.1059	2.1327	2.11955	2.093	2.08365	2.08502	2.10513	2.09672	2.10216	2.10156	2.08933	2.09697	2.0881	2.09313	2.09745	2.11347	2.08687	2.09257	2.12369	2.12581	2.09538	2.10025	2.12627	2.13132	2.09542	2.09286	2.07509	2.07848	2.10211	2.06609	2.08173	2.08343	2.08604	2.11227	2.08448	2.11993	2.1219	2.12236	2.10246	2.08782	2.07943	2.09354	2.08394
0.625	2.29221	2.11373	2.07984	2.10698	2.06146	2.05741	2.06473	1.99924	2.03968	2.10907	2.07035	2.07219	2.09248	2.05978	2.04477	2.0557	2.07072	2.06236	2.05577	2.07323	2.0696	2.06764	2.07169	2.07466	2.06138	2.04926	2.08494	2.06953	2.05041	2.08869	2.07219	2.05429	2.04284	2.07161	2.06603	2.07573	2.02583	2.08481	2.09211	2.04804	2.07433	2.07234	2.04222	2.05458	2.03143	2.05173	2.07118	2.03247	2.03289
0.631525	2.09885	2.11119	2.19568	2.07548	2.05096	2.06092	2.06851	2.05832	2.07149	2.04489	2.01527	2.0232	2.02183	2.02196	2.02967	2.04058	2.03919	2.04484	2.05083	2.07931	2.05013	2.03051	1.99628	2.00486	2.05476	2.04532	2.04517	2.05854	2.05718	2.05089	2.07124	2.06374	2.07252	2.04151	2.03764	2.04344	2.01669	2.01378	2.03561	2.03482	2.05698	2.0612	2.05202	2.05253	2.06424	2.06984	2.06418	2.04537	2.05562
0.6375	1.47264	1.92741	1.98013	2.33059	0	2.03759	1.97566	1.92555	1.95685	1.99914	1.84623	2.59649	0	1.88961	1.9644	1.84119	2.00026	1.99082	1.98648	1.97367	1.94749	1.8966	1.82506	0	0	1.94225	1.95521	1.89077	1.94225	1.55853	1.94239	1.89525	1.99093	1.934	0	0	0	1.9683	1.97894	0	0	1.58261	1.95424	2.01152	2.35055	2.07034	1.9942	0	0
0.637525	2.0729	2.05286	2.00246	2.07291	2.07837	1.9901	2.02251	2.06266	1.99743	2.18421	2.06137	2.06012	2.03753	2.05764	2.04251	1.99751	2.02116	2.03642	2.04438	2.01569	2.00224	2.07405	2.20662	2.05902	2.02786	2.16494	2.02797	2.00263	2.03733	2.05805	2.05844	2.06217	2.05262	2.05031	2.02348	2.02209	2.0048	2.08026	2.04867	2.05872	2.054	2.05736	2.02942	2.04609	2.05392	2.06149	2.03976	2.04324	2.06424
0.647925	2.03946	2.04168	2.0415	2.04171	2.06284	2.06509	2.01209	2.03703	2.04775	2.05997	2.05921	2.06487	2.06406	2.06404	2.06526	2.07013	2.0526	2.05254	2.04415	2.04755	2.05987	2.07142	2.07602	2.08291	2.07595	2.07484	2.07537	2.07089	2.05454	2.05096	2.0744	2.07435	2.06768	2.11674	2.07106	2.07776	2.07714	2.08547	2.10557	2.08689	2.07913	2.0708	2.05025	2.05807	2.05831	2.06125	2.06097	2.0684	2.08065
0.649975	2.03723	2.02901	2.03148	2.0409	2.06213	2.06898	2.19273	2.21501	2.04657	2.02018	2.01108	2.05945	2.02539	2.01106	2.0386	2.05116	2.06751	2.0631	2.05108	2.06476	2.07376	2.03365	2.06269	2.05948	2.04965	2.07128	2.02128	2.02495	2.02253	2.02524	2.03632	2.05742	2.06657	2.0685	2.07198	2.04468	2.04043	2.05812	2.05455	2.04329	2.05265	2.05499	2.06408	2.0601	2.05716	2.05544	2.04181	2.05669	2.07493
0.650025	2.07775	2.12846	1.89498	2.10808	2.36467	2.54351	2.55045	2.44302	2.68298	1.9589	2.83615	2.82182	2.8059	2.76118	1.995	2.28448	2.04812	2.05232	1.79714	1.8151	2.06176	2.0604	2.05097	2.04882	1.84286	2.06408	2.06645	2.0528	2.041	2.03441	2.01502	2.26886	1.92355	2.05296	2.01593	1.87701	1.98286	2.01263	2.01742	1.99835	2.02816	2.02741	2.00651	2.03082	1.89944	2.07715	1.98362	1.97624	1.98122
0.662475	2.067	2.05961	2.04979	2.03591	2.04486	2.04066	2.08709	2.08277	2.06672	2.06856	2.06211	2.05687	2.05125	2.03739	2.0474	2.03862	2.04901	2.08736	2.09229	2.09132	2.08207	2.0769	2.07334	2.06979	2.06628	2.05899	2.05891	2.04724	2.05391	2.05399	2.09114	2.11149	2.11001	2.11503	2.08933	2.08365	2.07649	2.07998	2.07568	1.95319	2.06473	2.06387	2.05094	2.04206	2.03459	2.09187	2.12244	2.11917	2.11895
0.6625	1.98362	2.0105	2.01189	2.01169	2.01993	2.02248	2.02038	2.05494	2.04422	2.02209	2.06279	2.05891	2.06586	2.09211	2.0599	2.00317	2.05155	2.02305	2.06188	2.02352	2.02851	2.03652	2.07485	2.05594	1.9583	2.20955	2.03701	2.03491	2.05327	2.06052	2.04543	2.06372	2.02355	2.07121	2.18836	1.99233	2.06517	2.2023	1.94649	2.16807	2.01078	2.03265	2.06416	2.03727	2.04711	2.06142	2.05032	2.0425	2.02943
0.675	0	2.04665	1.9248	2.02979	2.02524	2.05036	2.02749	2.02601	2.04122	2.0384	2.04219	2.0407	1.89343	2.04564	2.04033	2.05351	2.047	2.05148	2.02877	2.03601	2.03307	2.03617	2.02453	2.01826	2.05565	2.05233	2.0344	2.05183	2.05566	2.06377	2.06562	2.07465	2.06609	2.06384	2.05526	2.03408	2.02435	2.03231	2.03623	2.02796	2.02626	2.06625	2.05687	2.05626	2.04817	2.04628	2.05194	2.06708	2.07254
0.675025	2.00779	2.02973	2.07219	2.04594	1.97775	1.97587	2.04073	2.02629	2.0374	2.032	2.0633	2.1659	2.20257	2.16353	2.15082	1.97351	2.19129	2.04579	2.04495	2.0557	2.04516	1.96184	2.05	2.04641	2.05493	2.05689	2.06728	2.08317	2.06888	2.01763	2.07983	2.19639	2.05649	2.06899	2.22971	2.22065	2.18671	2.0631	2.05791	2.03857	2.03587	2.08927	2.07808	2.15902	2.06794	2.07278	2.07381	2.06245	2.06581
0.687475	2.03885	2.05221	2.03078	2.03352	1.97782	2.0693	2.04302	2.01453	2.0265	2.03144	2.01733	1.95847	2.04231	2.01437	1.99541	2.05801	2.00329	2.01545	2.04224	1.95893	2.02768	2.03189	1.99284	2.16367	2.04045	2.03686	2.04979	2.04108	2.015	1.99758	2.02746	2.04605	2.04976	2.03746	2.02853	2.00836	2.01158	2.02765	2.05532	2.03107	2.02775	2.05329	2.04059	2.008	2.01532	2.03208	2.04698	2.03837	2.03781
0.687525	2.06505	2.05886	2.05847	2.05291	2.05279	2.04377	2.05051	1.94762	2.07405	1.9256	2.07255	2.06271	2.0619	2.05678	1.84914	2.0521	2.04453	2.05307	2.05022	2.04486	2.08803	2.08501	2.07685	1.77642	2.07251	2.06939	2.0668	2.06635	2.06242	2.06252	2.04847	2.06161	2.05651	2.05271	2.05544	2.11219	2.10837	2.08589	2.07878	2.07863	2.07483	2.08467	2.0858	2.08036	2.07335	2.06494	2.06471	2.05818	2.05713
0.699975	1.65481	2.5091	1.68966	1.84694	1.76808	1.57468	1.48706	1.78129	1.85903	1.86302	1.76156	1.56497	1.90412	1.98043	1.51115	1.55742	1.56942	2.1782	1.87845	1.58727	1.51644	1.62384	1.62095	2.25367	1.56634	1.51895	1.56774	1.64512	1.7212	1.55933	1.59295	1.565	2.55594	1.62171	1.58406	1.82898	1.74289	1.78989	1.96211	2.00994	1.57586	1.8559	1.83625	1.63276	1.93758	1.64773	2.07255	1.85289	2.01411
0.7	2.34407	1.96184	2.04288	2.00248	2.02714	2.04158	2.00315	1.98183	2.02418	2.00704	2.18802	2.07309	2.05248	2.0508	2.06669	2.05589	2.00781	2.01419	2.00271	2.05478	2.04485	2.07313	2.0461	2.04968	2.04677	2.05229	2.02674	2.03467	2.04394	2.0328	2.03409	2.03964	2.04153	2.02206	2.0463	2.08354	2.04671	2.03562	2.05688	2.07399	2.07258	2.05516	1.99552	2.05798	2.06478	2.07852	2.05786	2.05063	2.0489
0.7026	2.01541	2.01658	2.01201	2.02944	2.03427	2.02653	2.02166	2.00767	1.99603	2.04099	2.02357	2.02687	2.02554	2.02076	2.01339	2.02536	2.01975	2.03791	2.03756	2.03039	2.02615	1.85293	2.01942	2.01427	2.01901	2.03327	2.02844	2.04613	2.04121	2.04043	2.02601	2.03493	1.80622	2.02579	2.03404	2.02843	2.0356	2.03915	2.04173	2.04768	2.04475	2.05368	2.03744	1.81791	1.67725	2.03455	2.02896	2.03918	2.0376
0.7125	2.08169	2.08444	2.08455	2.09375	2.07811	2.0809	2.0832	2.08483	2.09059	2.09334	2.06694	2.07128	2.07496	2.07902	2.08037	2.0812	2.08519	2.09207	2.0926	2.05432	2.06668	2.06947	2.06881	2.06852	2.07757	2.08038	2.08116	2.08601	2.08124	2.07921	1.69721	2.05049	2.05863	2.05875	2.06774	2.06795	2.06161	2.079	2.07932	2.08503	2.08939	2.09003	2.08049	1.81992	2.04726	2.0627	1.57472	2.07508	2.07399
0.712525	2.07427	2.06625	2.01454	2.00463	2.15046	2.06907	2.06777	2.06813	2.02588	2.19697	2.19813	2.07209	2.0781	2.22071	2.07641	2.1408	1.94738	2.00644	2.04946	2.08008	2.07588	2.07533	2.07356	2.09367	2.08669	2.02889	2.21163	2.20001	2.05886	2.04796	2.21118	2.20064	2.05415	2.05043	2.09512	2.08225	2.06357	2.07934	2.09026	2.09573	2.03723	2.07242	2.06939	2.0585	2.05755	2.063	2.06412	2.35644	2.33847
0.724975	1.86822	1.91634	1.98785	1.98531	1.943	1.98596	1.91414	1.96859	1.92104	1.97111	1.98645	1.96902	1.95841	1.99134	2.0368	2.00265	2.0356	2.00966	1.99603	1.98524	2.03159	2.04336	2.06418	2.0361	1.99427	2.05852	2.00884	2.0071	2.24253	2.34626	1.97792	2.00869	2.015	2.0628	2.19142	2.20636	1.999	1.99547	2.03029	2.06681	1.97998	1.97288	1.93518	2.16156	2.22008	2.01433	2.18272	2.0609	2.0439
0.725025	1.99858	1.97207	1.97794	2.00217	2.00126	1.99306	1.97879	1.98702	1.98222	1.99294	1.97189	1.95995	2.00926	1.76383	1.99945	1.99922	2.00514	1.70849	1.95397	1.99239	1.64312	2.03679	1.99071	1.98079	1.99983	1.78208	1.99992	1.97585	1.96666	1.99016	1.98949	1.93735	1.60319	2.02365	2.00397	1.67207	2.00359	1.93251	1.97806	1.74998	1.98522	1.94822	1.75946	1.79121	1.98981	1.58505	1.96506	1.99402	1.6487
0.727075	1.93783	1.93798	1.94595	2.02128	1.89901	1.9292	1.93825	1.91537	1.99328	1.96395	1.95689	1.99511	1.97959	1.97981	1.99182	1.93048	1.93792	2.14836	1.93869	2.11391	1.98277	1.9728	1.99513	1.99334	1.9663	1.97602	2.30578	2.33012	1.94695	1.90887	2.29982	2.16207	2.0663	2.04263	2.01006	2.01149	1.9065	1.95903	2.01957	2.00875	1.94074	2.00364	2.00316	2.0049	2.03651	2.33296	2.21178	2.16745	2.05154
0.737475	2.05391	2.11172	2.05036	2.05845	2.05162	2.05353	2.04818	2.0626	2.05023	2.05702	2.06372	2.06799	2.07415	2.06617	2.06894	2.07619	2.05462	2.06119	2.0664	2.06737	1.535	2.07726	2.0778	2.07742	2.06157	1.83041	2.05828	2.05452	2.06325	2.07083	2.06481	2.07372	2.06802	2.07773	2.08562	2.07384	2.05391	2.46627	2.02508	2.06356	2.06123	2.06874	2.07235	2.07136	2.06916	2.0754	2.08716	2.08037	2.0758
0.7375	1.9557	1.95299	2.02521	2.0647	2.01905	2.01519	2.05041	2.20745	2.04625	2.04144	2.2475	2.22828	2.08908	2.33274	2.26468	2.32823	2.0149	2.0361	2.06139	2.24796	2.01829	2.01958	2.03316	2.07174	1.92808	2.18088	1.94195	2.04395	2.02516	2.03363	2.02878	2.04816	2.19487	1.98389	1.9455	1.99626	2.02941	2.05903	2.06534	2.03562	2.02003	2.0413	2.01684	2.01205	2.00079	1.98638	2.02883	2.04378	2.01938
0.75	2.07664	2.08115	2.08131	2.07468	2.0608	2.08122	2.08922	1.99901	2.084	2.07841	2.06623	2.06555	2.06191	2.0752	2.08777	2.10625	2.10926	2.11035	2.08353	2.07618	2.0708	2.08181	2.08138	2.07097	2.05817	2.08475	2.08813	2.10376	2.10984	2.08364	2.08505	2.08297	2.09883	2.08819	1.97789	2.0817	2.06427	2.06973	2.06505	2.09484	2.10133	2.10761	2.10355	2.10129	2.10105	2.08699	2.08812	2.10576	2.10572
0.750025	2.04261	2.0528	2.00803	2.00392	2.03367	1.99904	2.01295	2.06819	1.98674	1.97957	2.33231	2.32254	2.02527	2.0061	2.18357	2.15733	2.0773	2.07027	2.07176	2.03019	1.95342	2.02894	2.07832	2.2224	2.01374	1.98861	2.02763	2.03092	2.07501	2.04327	2.03094	2.03263	2.04151	2.04644	2.05953	2.03851	1.99845	2.01877	2.17148	2.01412	1.99656	2.05707	2.04638	2.02743	2.14111	2.16944	2.21015	2.01551	2.03907
0.754	2.16659	1.94026	1.94129	1.93638	1.96792	2.15325	2.10728	2.08419	1.90304	1.95171	1.9054	2.31246	2.24445	2.34573	2.30095	2.24575	2.00452	1.97096	1.91898	2.2502	1.93894	2.17476	1.92368	1.98087	2.03485	2.21947	2.19596	2.18622	2.06799	2.06765	2.19023	1.94059	1.95046	2.02382	1.98522	1.94686	1.95957	2.33147	2.16415	2.08027	2.06081	2.00413	2.02573	2.03712	2.07802	2.20186	2.00569	1.95969	1.98898
0.762475	1.97897	1.99336	2.02445	2.04086	2.00619	1.94325	1.96702	2.2121	2.20648	1.99545	1.97195	2.01041	1.96445	1.97352	1.96856	1.97108	1.94031	2.23598	1.7833	1.92058	2.06797	2.01023	2.01844	2.18403	2.01283	2.05311	2.07816	2.01367	1.97881	1.98996	2.11191	2.3304	2.17324	1.9951	2.02022	2.03278	2.0181	2.05791	2.02642	2.03521	2.06108	2.0635	2.17642	2.04474	1.97365	2.03244	2.07242	2.01368	1.9737
0.775	2.05742	2.06038	2.08937	2.08966	2.12099	2.12703	2.2642	2.50956	2.50088	2.27512	2.06925	2.08897	2.08839	2.13405	2.50099	2.44219	2.30453	2.22391	2.26118	2.10651	2.26131	2.39289	2.4235	2.36668	2.1178	2.13316	2.12185	2.07346	2.26234	2.2208	2.13538	2.21956	2.02061	2.06574	2.12155	2.27403	2.13215	2.09163	2.26047	2.10461	2.09785	2.08611	2.09603	2.43608	2.13137	2.11572	2.14066	2.24985	2.09004
0.787525	2.47937	2.27211	1.94266	2.05308	2.0821	2.22314	2.2821	2.04518	2.37872	2.03704	2.01722	2.27524	2.23935	2.2525	2.05035	2.04568	2.17344	2.05816	2.23175	2.07711	1.90707	1.9604	2.22711	2.25747	2.07532	2.04704	1.98178	2.05705	2.06844	2.00759	2.0272	2.05931	2.02107	2.19995	2.31171	1.97238	2.0009	2.06386	2.08159	2.05129	2.04254	2.21697	2.20363	2.0857	2.36428	2.39407	2.05176	2.03248	2.22298
0.799975	1.90712	1.90056	2.05539	2.04902	1.92646	1.84855	1.84103	2.31984	2.2183	1.95941	1.92908	1.96667	2.30572	2.00308	1.96912	2.03553	2.01196	1.86932	1.91511	1.93848	1.78723	1.88333	2.21716	1.93352	1.97095	1.95988	2.11154	2.1921	2.24634	1.99744	2.34111	2.01046	2.02121	1.9333	1.93999	1.98278	1.92566	2.37186	2.27667	2.41286	2.38572	2.15711	2.1596	2.3646	1.98403	1.99472	1.98898	1.9403	1.90747
0.8125	2.25343	2.32079	2.16983	1.92947	2.07064	1.85253	1.92341	2.1473	1.98319	2.00679	1.92991	2.01544	1.96417	1.90429	1.91724	1.86932	1.86342	1.89902	1.87106	1.91618	1.92985	1.8609	1.93857	1.96033	1.91985	1.95415	1.95566	1.97793	1.97405	1.96745	1.99765	2.34416	1.97417	1.99093	1.95205	1.96728	2.25971	2.27794	2.30875	2.00116	1.97143	1.90343	1.95765	2.04851	2.01979	2.28962	1.98283	2.39466	2.01304
0.825025	1.91408	1.93539	2.03008	2.04052	1.99514	1.99134	1.98602	2.01458	1.97893	1.99521	1.98515	2.00846	1.88756	2.01196	2.01441	2.00862	1.9858	2.00615	1.98428	1.99668	2.1512	2.19157	2.16329	1.92755	2.28826	2.17618	1.94252	1.93542	2.05942	2.04975	1.9735	2.01213	1.95373	2.10288	1.89409	2.27529	1.9352	2.00717	2.02474	2.03687	2.18961	2.25016	1.97537	2.01248	2.02076	2.16739	2.0063	2.0636	2.04187
0.837475	2.04759	2.24579	2.36723	2.04488	2.05176	1.99095	2.23327	2.22783	2.38708	2.00262	1.97443	2.3259	2.00709	2.0517	2.36714	2.04602	2.04871	1.93952	1.90665	1.922	1.98833	2.05364	1.99825	1.97517	2.32863	2.32641	1.96265	2.30632	2.4438	2.42841	2.30357	1.99944	1.96181	2.00042	1.88072	2.02799	2.38507	1.91333	2.01953	2.23094	2.03721	1.94032	2.21915	2.2151	2.14706	2.03908	1.92315	1.95289	1.99098
0.85	2.05968	2.09294	2.0491	2.00172	2.03737	2.31946	1.99543	2.26803	2.26192	2.05999	2.09089	2.00471	2.05385	2.00871	2.00814	2.09879	2.07251	2.07359	2.11064	2.38917	2.2759	2.06995	2.05329	2.21495	2.23503	2.12316	2.07775	2.09109	2.05908	2.19803	2.04682	2.09055	2.04833	2.09314	2.04116	2.031	2.09056	2.09786	2.06456	2.08517	2.08979	2.08475	2.06969	2.08773	2.07377	2.09582	2.03945	2.08516	2.13411
0.850675	2.04606	2.03186	2.55735	2.0198	2.0025	2.02151	1.98694	2.00562	1.93421	2.0206	2.19875	2.15933	2.01867	1.88883	2.19294	2.01143	2.00302	2.27789	1.96245	1.99176	2.01831	2.27838	2.00308	2.02267	1.98609	1.98593	2.01467	1.95658	2.01365	2.02129	2.07833	1.93786	1.96845	2.06088	2.02851	2.21001	2.33924	2.02561	2.04325	2.25588	2.00847	1.97748	2.02926	1.99763	1.97846	1.98973	2.28912	1.94243	2.0129
0.862525	2.33217	2.30968	2.01304	2.05771	2.03901	2.31739	2.12867	2.16276	2.10863	2.08291	2.0804	2.28076	2.09058	2.12048	2.22851	2.0231	2.09963	2.06967	2.31184	2.21566	2.47098	2.40186	2.1544	2.13851	2.13626	2.04263	2.08525	2.39182	2.07174	2.01539	2.05402	2.39324	2.3552	2.25131	2.11652	2.12032	2.14178	2.1308	2.12545	2.25571	2.07898	2.0663	2.45772	2.39768	2.10904	2.17747	2.05807	2.43471	2.30682
0.8701	2.23973	2.1042	2.38789	2.27126	2.29407	2.1024	2.12388	2.31842	2.32409	2.1328	2.12268	2.1133	2.0539	2.09092	2.30205	2.28447	2.13962	2.11616	2.1077	2.08154	2.12712	2.43183	2.42945	2.09229	2.18364	2.29723	2.24149	2.08337	2.13254	2.42697	2.10366	2.14998	2.2801	2.10625	2.29161	2.06844	2.13241	2.35686	2.10398	2.13676	2.28495	2.26063	2.12249	2.12971	2.15124	2.25172	2.18585	2.37353	2.34098
0.87745	2.10225	2.17175	2.37041	2.25191	2.08875	2.13002	2.09125	2.06987	2.11587	2.15003	2.13462	2.10802	2.14577	2.29156	2.32822	2.10926	2.14939	2.40409	2.08231	2.08018	2.12701	2.12122	2.12305	2.16133	2.29918	2.15113	2.10811	2.2878	2.28789	2.31917	2.32704	2.23549	2.28261	2.36785	2.26583	2.22964	2.14865	2.27401	2.47336	2.31899	2.44419	2.26485	2.13608	2.25612	2.35186	2.42424	2.32043	2.09163	2.08447
0.8875	2.11897	2.16642	2.23586	2.1592	2.38888	2.442	2.25799	2.09528	2.11525	2.36023	2.32884	2.10678	2.06905	2.30708	2.12453	2.09639	2.04577	2.26881	2.13159	2.0972	2.0675	2.13985	2.27479	2.15923	2.31035	2.3932	2.26045	2.16609	2.22893	2.06873	2.09059	2.1534	2.0878	2.08097	2.41001	2.36547	2.48058	2.50759	2.24039	2.15464	2.15287	2.12294	2.11356	2.14419	2.12286	2.04079	2.07498	2.27785	2.11451
0.900025	2.01149	2.10406	2.24476	2.16951	2.13466	2.16155	2.16043	2.23756	2.36342	2.35951	2.1204	2.13448	2.40112	2.13814	2.14902	2.15785	2.03837	2.37703	2.28223	2.28984	2.33464	2.12659	2.2483	2.28963	2.14114	2.13961	2.25948	2.15765	2.41059	2.31838	2.30953	2.1479	2.16222	2.15796	2.1624	2.16515	2.28815	2.31877	2.30167	2.26455	2.21714	2.30347	2.21008	2.0839	2.09322	2.16088	2.17564	2.13447	2.09672
0.912475	2.13367	2.1194	2.10213	2.14935	2.17351	2.42133	2.27858	2.17257	2.16631	2.37128	2.31119	2.13296	2.19809	2.1703	2.11829	2.17131	2.19728	2.17538	2.2525	2.18174	2.1724	2.15879	2.14572	2.16598	2.2109	2.1373	2.34143	2.22668	2.17421	2.24085	2.17689	2.18621	2.18061	2.28118	2.13842	2.15937	2.17404	2.12987	2.25278	2.39151	2.10462	2.1776	2.15318	2.09526	2.20167	2.26935	2.31129	2.16195	2.14662
0.925	2.15092	2.29344	2.26401	2.09697	2.13639	2.13659	2.15673	2.15661	2.16355	2.30011	2.25256	2.16146	2.47012	2.31207	2.15383	2.15303	2.12867	2.1516	2.11449	2.20913	2.13276	2.24433	2.23677	2.29294	2.29447	2.29586	2.1785	2.23694	2.36869	2.29342	2.12709	2.1737	2.2402	2.19576	2.2569	2.23581	2.29098	2.21866	2.18453	2.24927	2.23878	2.21005	2.14219	2.17876	2.26398	2.17577	2.16197	2.17631	2.26473
0.937525	2.346	2.15602	2.10019	2.09202	2.11116	2.27182	2.17174	2.13043	2.10636	2.45359	2.33004	2.20516	2.12551	2.18739	2.1409	2.38083	2.28382	2.14648	2.1593	2.24914	2.16127	2.20418	2.24337	2.14737	2.16314	2.32093	2.24549	2.16987	2.24119	2.24706	2.15266	2.15115	2.23713	2.42153	2.45059	2.44173	2.17012	2.20993	2.22038	2.1184	2.11157	2.28871	2.33562	2.29662	2.15002	2.33525	2.42429	2.27628	2.22165
0.949975	2.13527	2.10483	2.10863	2.29071	2.17382	2.14435	2.12626	2.28172	2.27416	2.25413	2.22873	2.112	2.11946	2.12573	2.11991	2.1381	2.25066	2.11831	2.10685	2.25234	2.12363	2.13418	2.1556	2.0446	2.07996	2.16126	2.1425	2.08056	2.44157	2.43952	2.32161	2.12485	2.05587	2.42173	2.39677	2.11037	2.12913	2.16291	2.33057	2.14285	2.12109	2.08886	2.10861	2.13734	2.1485	2.13339	2.06734	2.09775	2.16322
0.9625	2.44648	2.42338	2.41126	2.39472	2.40021	2.23396	2.22223	2.23397	2.32455	2.1314	2.23853	2.08635	2.0962	2.15125	2.25533	2.17934	2.21184	2.10465	2.12114	2.27271	2.44117	2.08543	2.37116	2.34104	2.25144	2.23859	2.24594	2.1596	2.10459	2.42569	2.44673	2.36318	2.34311	2.18518	2.12053	2.27681	2.2475	2.23289	2.15543	2.1356	2.16466	2.3491	2.33619	2.28817	2.1035	2.12452	2.38512	2.17666	2.1198
0.975025	2.18897	2.14743	2.42219	2.15985	2.08683	2.13765	2.1459	2.12919	2.35907	2.1761	2.19694	2.18228	2.27816	2.2852	2.26264	2.14699	2.3611	2.25354	2.09736	2.02359	2.17735	2.27881	2.44676	2.27346	2.26349	2.13537	2.13866	2.25626	2.16843	2.15491	2.08048	2.12041	2.2186	2.22572	2.16061	2.20122	2.27464	2.17134	2.0732	2.15685	2.14688	2.20927	2.13548	2.24568	2.27701	2.41309	2.10411	2.23096	2.3844
0.987475	2.234	2.23044	2.20935	2.13843	2.40382	2.24991	2.14835	2.24359	2.18243	2.21132	2.22305	2.28995	2.29855	2.26848	2.25095	2.34845	2.17678	2.1612	2.30772	2.37545	2.17633	2.2963	2.28942	2.24526	2.09299	2.13573	2.27792	2.25983	2.27665	2.19596	2.17834	2.19211	2.29921	2.28727	2.18312	2.23801	2.40392	2.32283	2.13063	2.29012	2.29103	2.14814	2.26274	2.3339	2.30392	2.18383	2.24237	2.16703	2.17237
0.9919	2.27531	2.32406	2.35815	2.17965	2.18813	2.34238	2.27349	2.20697	2.45582	2.45187	2.30926	2.27115	2.30016	2.2543	2.27232	2.29932	2.21878	2.23484	2.34272	2.37885	2.28823	2.22901	2.17798	2.21955	2.17007	2.1767	2.29568	2.13927	2.18206	2.1843	2.20772	2.26215	2.2255	2.23827	2.29958	2.3801	2.37084	2.20298	2.21217	2.15838	2.14602	2.28125	2.2765	2.466	2.21724	2.27214	2.28052	2.251	2.33491
1	2.298	2.17761	2.29972	2.25049	2.16438	2.30843	2.3	2.32976	2.28911	2.28961	2.16564	2.16209	2.32433	2.24181	2.19989	2.28428	2.33676	2.29974	2.40053	2.46487	2.23666	2.17155	2.20206	2.30419	2.38234	2.25133	2.3289	2.35205	2.34351	2.35791	2.34935	2.25752	2.2326	2.39517	2.3301	2.26166	2.35212	2.26031	2.28682	2.35948	2.32902	2.30773	2.29073	2.35928	2.27991	2.19205	2.17055	2.11903	2.46991
Composition	Bandgap_1	Bandgap_2	Bandgap_3	Bandgap_4	Bandgap_5	Bandgap_6	Bandgap_7	Bandgap_8	Bandgap_9	Bandgap_10	Bandgap_11	Bandgap_12	Bandgap_13	Bandgap_14	Bandgap_15	Bandgap_16	Bandgap_17	Bandgap_18	Bandgap_19	Bandgap_20	Bandgap_21	Bandgap_22	Bandgap_23	Bandgap_24	Bandgap_25	Bandgap_26	Bandgap_27	Bandgap_28	Bandgap_29	Bandgap_30	Bandgap_31	Bandgap_32	Bandgap_33	Bandgap_34	Bandgap_35	Bandgap_36	Bandgap_37	Bandgap_38	Bandgap_39	Bandgap_40	Bandgap_41	Bandgap_42	Bandgap_43	Bandgap_44	Bandgap_45	Bandgap_46	Bandgap_47	Bandgap_48	Bandgap_49
0	2.37455	2.35421	2.37852	2.38752	2.37618	2.39858	2.37083	2.37137	2.34953	2.37169	2.40331	2.38832	2.41654	2.40178	2.40041	2.386	2.35305	2.34634	2.36098	2.3902	2.38727	2.41579	2.41695	2.38861	2.4015	2.3895	2.38913	2.37843	2.3769	2.34947	2.37761	2.40126	2.42542	2.40932	2.42693	2.37704	2.33889	2.35672	2.32063	2.37053	2.38454	2.37385	2.37606	2.36811	2.37761	2.37364	2.38974	2.37651	2.35412
0.012525	2.36048	2.37135	2.38367	2.38956	2.37392	2.40168	2.36879	2.38326	2.40436	2.40772	2.41055	2.41581	2.40657	2.40096	2.38531	2.38559	2.4211	2.4087	2.42625	2.43032	2.41334	2.40987	2.39479	2.3997	2.40176	2.40511	2.41499	2.41445	2.38314	2.37755	2.38781	2.40547	2.41426	2.41066	2.41108	2.40463	2.39776	2.4191	2.4227	2.36276	2.38505	2.39642	2.40035	2.37892	2.39504	2.37878	2.40751	2.39372	2.40212
0.024975	2.45749	2.45376	2.46007	2.45767	2.45972	2.46657	2.45624	2.45483	2.44516	2.42104	2.44136	2.46017	2.46533	2.46952	2.46073	2.45064	2.44119	2.42881	2.40924	2.43508	2.45204	2.46282	2.46281	2.45278	2.44613	2.42621	2.43036	2.41757	2.39583	2.43201	2.44018	2.44748	2.43721	2.4351	2.43882	2.41433	2.41582	2.41412	2.43903	2.43468	2.43506	2.42684	2.41488	2.41291	2.39371	2.43018	2.42389	2.4181	2.43815
0.0375	2.35244	2.40644	2.38149	2.40054	2.37965	2.37803	2.38052	2.38072	2.39025	2.38818	2.37113	2.38063	2.37878	2.38332	2.3794	2.37811	2.37968	2.38802	2.39004	2.38467	2.34498	2.37263	2.38334	2.38624	2.37806	2.38155	2.38614	2.37269	2.39052	2.38795	2.3713	2.37772	2.37636	2.31385	2.35892	2.37878	2.37539	2.38303	2.37839	2.37766	2.37291	2.39509	2.38624	2.36927	2.36869	2.38101	2.37505	2.35893	2.37929
0.04365	2.30554	2.30879	2.31179	2.31438	2.22187	2.3098	2.29434	2.30811	2.30486	2.30419	2.30978	2.31087	2.33283	2.35165	2.361	2.32071	2.30812	2.30347	2.29797	2.30526	2.3088	2.30188	2.30208	2.34417	2.33994	2.36583	2.33125	2.32426	2.33194	2.31889	2.30732	2.30719	2.31449	2.30472	2.30227	2.28972	2.29688	2.34376	2.34168	2.3388	2.33469	2.34109	2.33006	2.32741	2.32724	2.32874	2.32214	2.30703	2.29867
0.050025	2.29437	2.29306	2.27478	2.27479	2.30112	2.29337	2.29597	2.28433	2.27306	2.26434	2.282	2.3066	2.29952	2.28204	2.28381	2.29168	2.09227	2.30234	2.28376	2.28273	2.29486	2.30157	2.26947	2.2978	2.28541	2.3	2.31237	2.32091	2.32578	2.32153	2.31203	2.27753	2.29196	2.30993	2.30118	2.26082	2.30076	2.29339	2.30095	2.32724	2.33606	2.32657	2.33285	2.33875	2.32218	2.31079	2.29825	2.31637	2.31262
0.062475	2.38771	2.40859	2.38447	2.36388	2.38551	2.38539	2.38486	2.37253	2.38876	2.36946	2.38803	2.38615	2.38828	2.40239	2.38282	2.39776	2.39389	2.38543	2.36962	2.36637	2.37152	2.37619	2.37278	2.38173	2.38394	2.38361	2.37897	2.3937	2.38196	2.38393	2.38917	2.3841	2.36313	2.37549	2.37537	2.37434	2.36964	2.3478	2.37768	2.39156	2.3917	2.38767	2.37937	2.39459	2.38071	2.38569	2.38403	2.38162	2.37999
0.075	2.33617	2.37254	2.37076	2.34304	2.33424	2.33409	2.35752	2.36806	2.35935	2.33842	2.33272	2.35976	2.33746	2.34196	2.36721	2.36165	2.36646	2.37757	2.37026	2.34526	2.36009	2.33599	2.36281	2.33707	2.36148	2.34462	2.36585	2.36428	2.38993	2.37867	2.37482	2.37001	2.34407	2.3402	2.35511	2.34767	2.33732	2.34693	2.36839	2.36757	2.39719	2.39306	2.3893	2.3907	2.3808	2.37312	2.34225	2.36753	2.33885
0.087075	2.20534	2.18664	0	0	2.25434	2.26715	2.28896	2.27409	2.27794	2.27468	2.2188	2.25816	2.24385	2.28429	2.27787	2.24272	2.26118	2.25532	2.26537	2.27726	2.29375	2.26852	2.30292	2.2968	2.26167	2.26869	2.28918	2.26456	0	2.24868	2.28004	2.29435	2.25273	2.25857	2.27713	2.28522	2.27141	2.27344	2.30707	2.31054	2.26507	2.28646	2.28476	0	2.24945	2.24157	2.26106	2.27495	2.28589
0.087525	2.28821	2.30244	2.29378	2.30639	2.28352	2.29561	2.29061	2.28653	2.30279	2.31089	2.32168	2.25624	2.29003	2.27742	2.28358	2.28793	2.30519	2.31758	2.31022	2.31985	2.25409	2.25773	2.25803	2.26597	2.27102	2.27799	2.28805	2.31402	2.31667	2.30999	2.31447	2.26004	2.26124	2.2687	2.27442	2.27695	2.28702	2.27538	2.27666	2.29939	2.3178	2.31725	2.31921	2.31704	2.26923	2.2781	2.27936	2.2909	2.29061
0.099975	2.28651	2.28837	2.22781	2.24556	2.26222	2.25964	2.28858	2.27805	2.27997	2.28814	2.28761	2.30252	2.3041	2.26955	2.2713	2.26446	2.23793	2.27293	2.27752	2.2909	2.31013	2.31191	2.31463	2.28058	2.26858	2.28886	2.30741	2.29288	2.27382	2.2589	2.24654	2.25634	2.25621	2.29397	2.29223	2.31625	2.32841	2.32755	2.32226	2.31146	2.28769	2.28284	2.31992	2.30888	2.28855	2.27897	2.25577	2.22314	2.25418
0.1125	2.30257	2.30321	2.29085	2.29262	2.30375	2.30741	2.3055	2.312	2.3157	2.29642	2.29995	2.30688	2.31284	2.31958	2.32079	2.3146	2.31221	2.31836	2.32929	2.28615	2.30006	2.31229	2.30533	2.30895	2.30187	2.31076	2.31976	2.32502	2.32191	2.32155	2.33267	2.33439	2.28332	2.29818	2.29734	2.30831	2.30219	2.31297	2.30702	2.31746	2.31306	2.33064	2.33231	2.33049	2.33522	2.32864	2.32956	2.28063	2.2989
0.125025	2.29648	2.29761	2.29058	2.27704	2.27717	2.28428	2.30181	2.31348	2.32292	2.32188	2.31737	2.30653	2.29676	2.30074	2.3102	2.30875	2.31307	2.3103	2.30123	2.30663	2.3221	2.33182	2.3377	2.33864	2.33508	2.27923	2.31304	2.30262	2.31314	2.32557	2.32963	2.31316	2.29643	2.30212	2.30596	2.32595	2.33153	2.33417	2.34278	2.34394	2.345	2.37142	2.28861	2.3209	2.31308	2.33068	2.33946	2.32948	2.31829
0.137475	2.30412	2.30024	2.30559	2.30845	2.31593	2.31064	2.30822	2.29283	2.30717	2.30957	2.29754	2.29901	2.30278	2.3043	2.31036	2.3128	2.29978	2.29067	2.29213	2.28753	2.29041	2.29635	2.30463	2.29096	2.30877	2.31127	2.31156	2.31413	2.29066	2.28332	2.28479	2.27423	2.17494	2.29217	2.28173	2.27078	2.28266	2.28626	2.30941	2.31574	2.3153	2.31839	2.31945	2.28746	2.27932	2.30059	2.31544	2.31872	2.3282
0.148575	2.20323	2.23024	2.2426	2.22844	2.23865	2.21717	2.2287	2.56424	2.20863	2.25071	2.20813	2.23788	2.24406	2.23832	2.25097	2.22548	2.22332	2.2484	2.21754	2.21733	2.20504	2.21048	2.24364	2.2156	2.25553	2.23335	2.25616	2.24694	1.80941	2.24708	2.25593	2.26285	2.21313	2.21623	2.26957	2.24519	2.20243	2.27389	2.23578	2.2679	2.14545	2.29311	2.28859	2.27838	2.28477	2.27897	2.2735	2.25935	2.27637
0.15	2.29969	2.29717	2.29053	2.29483	2.288	2.29632	2.28896	2.29412	2.29333	2.29528	2.30736	2.29328	2.29967	2.3031	2.31574	2.3016	2.29663	2.29218	2.30549	2.30632	2.28608	2.29801	2.31239	2.3156	2.32265	2.31473	2.31038	2.30198	2.30201	2.3032	2.31075	2.30243	2.2915	2.3012	2.31075	2.32278	2.32425	2.31788	2.31229	2.31423	2.31399	2.29609	2.29669	2.3043	2.31581	2.30004	2.29225	2.32325	2.29856
0.162525	2.29099	2.30181	2.30391	2.27204	2.29026	2.30203	2.29137	2.29801	2.29948	2.29829	2.30145	2.31036	2.28216	2.28221	2.29916	2.2835	2.30272	2.30884	2.30365	2.29508	2.29162	2.30356	2.32248	2.31394	2.28099	2.30469	2.28507	2.29327	2.30799	2.30082	2.3141	2.30306	2.31175	2.29782	2.29924	2.31484	2.30788	2.3169	2.28614	2.29129	2.28652	2.28775	2.29299	2.30562	2.30393	2.3051	2.30185	2.3128	2.30895
0.1689	2.2569	2.25378	2.25505	2.21384	2.22142	2.23083	2.25002	2.24484	2.25349	2.24643	2.24858	2.2305	2.22678	2.23955	2.2628	2.26047	2.27523	2.25556	2.26118	2.26314	2.26373	2.25367	2.25567	2.23959	2.2409	2.2466	2.2601	2.26584	2.26067	2.29228	2.26717	2.28913	2.29518	2.30755	2.2983	2.2859	2.27556	2.27188	2.24526	2.27209	2.26155	2.24849	2.25814	2.26521	2.2853	2.27671	2.28679	2.31093	2.31988
0.174975	2.24863	2.24769	2.26996	2.23791	2.21748	2.23248	2.22456	2.25017	2.26162	2.23128	2.25306	2.23489	2.24932	2.20713	2.20853	2.24273	2.24128	2.23066	2.25343	2.2651	2.25555	2.25024	2.25936	2.22344	2.21914	2.19919	2.19951	2.19953	2.20619	2.21141	2.2626	2.24701	2.22744	2.2613	2.27214	2.2293	2.22422	2.21969	2.21402	2.20916	2.20546	2.2087	2.20337	2.19873	2.20548	2.21668	2.2643	2.21952	2.21052
0.1875	2.30849	2.30659	2.30913	2.30454	2.30796	2.31585	2.29942	2.28952	2.30535	2.29869	2.30218	2.32317	2.30738	2.32235	2.3072	2.32195	2.27908	2.25675	2.29541	2.29811	2.30724	2.30061	2.30451	2.30871	2.3121	2.31435	2.31892	2.32167	2.32458	2.32492	2.25496	2.29377	2.30319	2.29871	2.29615	2.31584	2.31945	2.31281	2.31792	2.3088	2.31274	2.31145	2.31791	2.32461	2.32674	2.33023	2.23677	2.26056	2.29367
0.200025	2.2719	0	0	0	0	2.18575	2.21575	2.16979	2.29036	2.26098	2.22016	2.68492	2.21075	2.21143	2.21003	2.66064	2.2313	2.20432	2.40495	2.27909	2.26126	2.21368	2.24452	2.25007	2.22381	0	2.18536	2.06867	2.19648	2.19011	0	0	2.28408	2.27382	2.29072	2.27628	2.25004	2.24322	2.25757	2.26617	2.25901	2.25823	2.28237	2.25412	2.22118	2.21088	0	2.28322	2.27516
0.21075	2.07755	2.1181	2.12884	2.12611	2.63932	2.15409	2.10156	2.16058	2.14755	2.15474	0	0	2.16562	2.16207	2.15221	2.14447	2.18076	2.11058	2.15509	2.17279	0	0	0	2.14612	2.16334	2.13776	0	2.14834	2.11978	2.59265	2.15365	0	2.22459	2.23111	0	0	0	2.15832	0	0	0	0	2.14382	2.13804	2.15634	0	0	2.24636	2.19316
0.212475	2.25775	2.25303	2.2582	2.25784	2.24969	2.24898	2.25851	2.25864	2.2639	2.26567	2.2735	2.28078	2.24067	2.24546	2.24626	2.24756	2.25703	2.25486	2.25745	2.26961	2.27361	2.2631	2.26825	2.24793	2.25894	2.24905	2.24925	2.24879	2.2495	2.25523	2.25994	2.26288	2.27153	2.27747	2.27725	2.26649	2.24354	2.22278	2.72549	2.22608	2.24825	2.24516	2.23064	2.23568	2.25779	2.2571	2.26399	2.27332	2.27028
0.225	2.17538	2.1725	2.17663	2.17844	2.17732	2.17892	2.17416	2.17051	2.17353	2.17317	2.18583	2.18514	2.18137	2.18043	2.18202	2.18225	2.16047	2.17523	2.17131	2.16276	2.19151	2.20055	2.18382	2.17823	2.18685	2.19913	2.19946	2.19743	2.22182	2.1899	2.1783	2.17727	2.17769	2.18631	2.19509	2.19934	2.20436	2.1981	2.19119	2.18634	2.19659	2.20923	2.22321	2.22721	2.21092	2.19293	2.18349	2.17764	2.17643
0.237525	2.20103	2.20977	2.20101	2.19177	2.23984	2.26745	2.24868	2.18983	2.22661	0	2.23808	2.24685	2.27869	2.26545	2.23688	2.23541	2.20722	2.22813	0	2.24823	2.27353	2.25869	2.27831	2.26348	2.26315	0	2.22325	2.17813	0	0	0	2.26856	0	2.24093	2.68831	2.1924	2.1904	2.24741	0	2.17188	2.17923	2.18385	2.18774	2.16568	2.19539	2.21876	2.18167	2.19866	2.73566
0.249975	2.2703	2.2473	2.21495	2.22059	2.21497	2.20786	2.2506	2.22234	2.22194	2.21851	2.22227	2.26626	2.25595	2.22875	2.21462	2.21284	2.25975	2.23098	2.22558	2.22258	2.22174	2.21978	2.2198	2.23516	2.25269	2.2918	2.25163	2.22238	2.26599	2.25774	2.23278	2.23118	2.2636	2.2444	2.23412	2.22852	2.25776	2.22884	2.25829	2.26529	2.26634	2.22488	2.23201	2.22946	2.22516	2.26083	2.26935	2.24255	2.26965
0.2625	2.26204	2.26479	2.27887	2.28253	2.2829	2.26472	2.27077	2.27108	2.27789	2.26576	2.28154	2.2846	2.27935	2.28973	2.21643	2.21639	2.21697	2.22231	2.25227	2.27491	2.28588	2.27427	2.27441	2.28293	2.2661	2.28701	2.28927	2.27711	2.26384	2.21133	2.20567	2.23258	2.24036	2.24102	2.24685	2.22466	2.22721	2.24899	2.27172	2.29938	2.25635	2.27188	2.27685	2.2852	2.28623	2.28577	2.26242	2.21281	2.23245
0.272025	2.24679	2.24849	2.24659	2.24649	2.24958	2.25058	2.2513	2.26013	2.25564	2.25422	2.24628	2.24947	2.24861	2.24696	2.24712	2.24666	2.25001	2.25479	2.24936	2.25316	2.22861	2.24919	2.22754	2.24839	2.24733	2.24883	2.22679	2.2435	2.25255	2.25448	2.2501	2.25283	2.25096	2.23909	2.24165	2.21462	2.22418	2.2437	2.24949	2.24987	2.24046	2.24803	2.22794	2.24854	2.25507	2.25073	2.22864	2.23756	2.21897
0.275025	2.18275	2.17234	2.1765	2.17795	2.18333	2.18844	2.17783	2.17781	2.17748	2.16812	2.1725	2.16435	2.16552	2.16436	2.18568	2.17763	2.17943	2.17432	2.16178	2.15595	2.16417	2.16298	2.17137	2.16439	2.16159	2.16272	2.17466	2.17436	2.1724	2.18053	2.17038	2.17022	2.1665	2.15867	2.1643	2.16639	2.168	2.16486	2.15382	2.12335	2.14669	2.17488	2.19456	2.20872	2.18995	2.17782	2.17485	2.18129	2.16459
0.287475	2.24352	2.24887	2.24496	2.23722	2.24602	2.23058	2.21574	2.21655	2.23252	2.24234	2.24681	2.24146	2.23908	2.24544	2.24229	2.22931	2.23202	2.23252	2.24467	2.23938	2.23535	2.24175	2.24168	2.24751	2.21685	2.24776	2.24446	2.24682	2.22836	2.20363	2.22908	2.23514	2.23984	2.21523	2.24566	2.24769	2.25144	2.24121	2.24181	2.24688	2.2418	2.24382	2.24989	2.20314	2.2073	2.19984	2.2146	2.21418	2.2132
0.291075	2.18126	2.15387	2.14421	2.16602	2.16843	2.20823	2.18526	2.15767	2.15218	2.12487	2.16716	2.17958	2.17078	2.1742	2.20547	2.2045	2.15253	2.14758	2.14662	2.14432	2.16767	2.19137	2.14732	2.15647	2.17574	2.17427	2.15374	2.18506	2.07208	2.16832	2.169	2.16164	2.14982	2.17683	2.19241	2.14479	2.13462	2.14656	2.17031	2.16128	2.1995	2.17485	2.20919	2.20371	2.1729	2.15768	2.15174	2.17758	2.19212
0.29395	2.09178	2.13671	2.15344	2.16267	2.1543	2.14197	2.12732	2.13512	2.15612	2.17715	2.18314	2.10778	2.1065	2.10703	2.10737	2.11632	2.15614	2.1337	2.13552	2.15486	2.13914	2.1319	2.12005	2.13935	2.14457	2.18061	2.38843	2.12272	2.1266	2.12134	2.10744	2.12934	2.12559	2.0806	2.11681	2.15838	2.08083	2.13254	2.12826	2.08852	2.09077	2.10843	2.17025	2.15843	2.18703	2.39762	2.23877	2.1215	2.15958
0.3	2.13036	2.16905	2.14037	2.16247	2.1684	2.16275	2.16068	2.16411	2.17372	2.16782	2.17388	2.16046	2.16792	2.16604	2.18544	2.1772	2.1659	2.17176	2.17192	2.17051	2.18701	2.17982	2.17165	2.17533	2.16344	2.16533	2.17159	2.19401	2.18029	2.17123	2.18482	2.18565	2.18914	2.18677	2.18955	2.18474	2.18629	2.194	2.18577	2.18527	2.18029	2.17752	2.19336	2.18597	2.19111	2.17727	2.19345	2.19582	2.20444
0.300025	2.11807	2.11069	2.11512	2.09955	2.06865	2.1408	2.15481	2.14203	2.12117	2.11205	2.11751	2.0737	2.07241	2.06051	2.03174	2.07346	2.09685	2.12896	2.14674	2.16003	2.10769	2.42759	2.12679	2.11496	2.1249	2.11046	2.22364	2.44621	2.17564	2.03059	2.09242	2.06001	2.10316	2.12504	2.06685	2.07979	2.12322	2.19108	2.4235	2.21443	2.12094	2.11285	2.14766	2.14277	2.12509	2.04161	2.03818	2.11635	2.12291
0.312475	2.17597	2.18068	2.14827	2.38146	2.16508	2.15109	2.10118	2.12253	2.11592	2.10328	2.11985	2.13681	2.14553	2.17586	2.18205	2.10761	2.09593	2.11823	2.1254	2.10675	2.13906	2.12913	2.13508	2.14341	2.15177	2.12371	2.17636	2.08938	2.12533	2.10216	2.11546	2.11341	2.08726	2.08943	2.07598	2.16658	2.20278	2.20527	2.09826	2.12577	2.24167	2.148	2.10658	2.11293	2.09386	2.0905	2.1112	2.11298	2.11538
0.312525	2.207	2.21088	2.23463	2.21413	2.21857	2.19469	2.19706	2.2044	2.20702	2.23184	2.21203	2.21068	2.21723	2.24137	2.24829	2.19693	2.19941	2.19798	2.2034	2.21341	2.21418	2.21388	2.21277	2.21517	2.23915	2.24585	2.24978	2.24825	2.19199	2.19537	2.20008	2.20568	2.21452	2.2175	2.21673	2.21842	2.2296	2.21571	2.21125	2.23306	2.24255	2.24926	2.24358	2.20095	2.1963	2.19159	2.20219	2.21254	2.23662
0.324975	2.23951	2.23514	2.23853	2.21546	2.21841	2.21464	2.23407	2.21283	2.23665	2.24085	2.23531	2.23618	2.23764	2.236	2.21673	2.24076	2.2342	2.20588	2.20598	2.19955	2.1975	2.20279	2.20256	2.20666	2.22723	2.2123	2.23932	2.24916	2.24872	2.25312	2.20769	2.21149	2.215	2.2143	2.20656	2.20003	2.19797	2.2009	2.19628	2.19564	2.19277	2.20022	2.19527	2.19992	2.20981	2.23448	2.24679	2.22576	2.25655
0.325	2.12898	2.08515	2.02758	2.51227	2.05837	2.07105	2.08332	2.0865	2.16784	2.11538	2.03046	2.076	2.08977	2.13781	2.0383	2.02944	2.04429	2.06118	2.04467	2.0944	2.08933	2.01583	2.0219	2.04368	2.0799	2.49617	2.03783	2.06585	2.01245	2.01295	2.07088	2.04371	2.05532	2.08185	2.04178	2.01099	2.04183	2.05518	2.0776	2.27626	2.02538	2.09109	2.03465	2.01461	2.0524	2.05506	2.03323	2.05942	2.12976
0.332725	2.0697	2.11166	2.05344	2.11032	2.15182	2.23764	2.09789	2.05269	2.08831	2.10468	2.09844	2.063	2.08785	2.16259	2.18392	2.18038	2.12403	2.16606	2.09476	2.09109	2.06245	2.01679	2.17722	2.20819	2.11893	2.04144	2.06364	2.11432	2.16378	2.0802	2.06158	2.10201	2.12219	2.10328	2.15351	2.00131	2.07225	2.3089	2.02323	1.99335	2.04045	2.0946	2.08111	2.10768	2.11684	2.10799	2.10248	2.11224	2.12718
0.3348	2.13011	2.0835	0	0	0	2.05479	2.0985	2.07079	2.06903	0	0	0	2.06732	2.0928	0	2.06542	2.06819	0	2.06777	2.0783	0	0	0	0	2.08068	2.0531	2.1266	2.05723	2.05481	2.05218	0	2.14056	0	2.075	0	0	2.12542	0	2.07297	2.08995	2.12551	0	2.10206	2.08469	2.12133	2.14093	2.14012	2.15543	0
0.3375	2.13312	2.12606	2.09167	2.13854	2.13957	2.14099	2.09419	2.11172	2.1264	2.12822	2.13939	2.13096	2.14769	2.13328	2.12637	2.13299	2.13416	2.13723	2.12573	2.1204	2.151	2.14024	2.13305	2.13787	2.14043	2.14666	2.12961	2.13295	2.13412	2.14094	2.14161	2.14632	2.14484	2.14166	2.15622	2.1549	2.13857	2.14816	2.14209	2.1533	2.14979	2.13605	2.12707	2.12799	2.12403	2.15103	2.13852	2.13515	2.1454
0.337525	2.18356	2.18819	2.20349	2.12566	2.13228	2.11937	2.14627	2.12819	2.11378	2.12847	2.11819	2.13356	2.18907	2.10786	2.10581	2.12813	2.14299	2.19737	2.14639	2.1162	2.0444	2.06486	2.08351	2.22118	2.19605	2.31703	2.10503	2.12551	2.13777	2.13591	2.14862	2.11609	2.11787	2.13513	2.08953	2.1544	2.12896	2.42653	2.09729	2.10142	2.08188	2.11474	2.12149	2.12908	2.12086	2.10924	2.18652	2.02229	2.06959
0.349975	2.04105	2.06098	2.05581	2.13785	2.05233	2.3816	1.91915	1.97709	2.15753	1.95906	1.9419	2.01617	1.98061	2.03028	2.07177	2.35577	1.95362	1.92281	2.01243	1.99863	1.98259	2.06295	1.97288	1.93768	1.96333	1.99132	2.04956	2.41792	2.51546	1.90344	1.96033	1.95037	2.11478	1.96595	2.00465	2.00869	1.93811	2.06016	2.37366	2.43567	1.95257	2.21003	2.21893	1.99502	2.00651	2.03816	2.02763	2.0393	2.07755
0.350025	2.15023	2.15601	2.14891	2.1515	2.15906	2.15588	2.17686	2.14971	2.14488	2.14234	2.15688	2.15274	2.14843	2.14782	2.15597	2.14265	2.35758	2.17196	2.18841	2.15117	2.14068	2.15388	2.14796	2.15062	2.1471	2.15296	2.14522	2.14801	2.1408	2.14357	2.13265	2.15399	2.17825	2.1921	2.16776	2.1694	2.16442	2.15483	2.15854	2.1575	2.14931	2.15135	2.15089	2.14472	2.14225	2.14288	2.14952	2.14586	2.16025
0.362475	2.19197	2.19822	2.20087	2.19403	2.19832	2.19013	2.1974	2.19645	2.19833	2.19672	2.19824	2.19763	2.20169	2.19726	2.18591	2.19083	2.19673	2.19958	2.19942	2.19919	2.1989	2.1993	2.20132	2.20428	2.20582	2.2077	2.20732	2.18538	2.18954	2.18951	2.19388	2.19892	2.19512	2.20384	2.20448	2.19942	2.19793	2.20109	2.20331	2.2047	2.20658	2.20306	2.20118	2.17428	2.18356	2.19056	2.18966	2.1933	2.19122
0.3625	2.09265	2.10222	2.07509	2.02899	2.07759	2.13744	2.12374	2.04843	2.04587	2.06324	2.24781	2.02569	2.03521	2.11198	2.05184	2.06789	2.10901	2.07254	2.07916	2.08627	2.13029	2.52172	2.05745	2.06613	2.08179	2.03769	2.08642	1.99859	2.0457	2.06796	2.03783	2.06814	2.05309	2.04572	2.10577	2.05539	2.04902	2.1078	2.25568	2.50155	2.08891	2.08397	2.08489	2.02411	2.03852	2.07903	2.08515	2.08891	2.05355
0.375	2.18632	2.17786	2.18027	2.179	2.18144	2.19105	2.19349	2.19904	2.18691	2.18675	2.1883	2.18451	2.18861	2.18834	2.19029	2.1935	2.19337	2.18548	2.17909	2.19186	2.19319	2.19545	2.1932	2.19051	2.19593	2.19515	2.19319	2.19897	2.19827	2.20584	2.18529	2.19192	2.19208	2.19027	2.19616	2.19411	2.19405	2.19616	2.19972	2.19847	2.19597	2.20106	2.20323	2.21087	2.17464	2.17556	2.17079	2.17603	2.18357
0.387475	2.03725	2.05098	2.02406	2.05859	2.03556	2.05244	2.04974	2.03911	2.03088	2.04004	2.07231	2.08335	2.04361	2.0395	1.8688	2.01762	2.01307	2.0098	2.0208	2.03062	2.01206	1.99205	1.95799	2.03903	2.01352	2.02443	2.02866	2.00002	1.96186	1.96866	2.0661	2.01254	2.01734	2.02749	2.0295	2.00514	2.00628	2.01731	2.01633	2.03339	2.01042	2.06757	2.00332	2.00819	2.02108	2.09052	2.10159	2.11111	2.14575
0.387525	2.19994	2.1973	2.19916	2.19915	2.18476	2.18842	2.18428	2.19188	2.19948	2.20833	2.23201	2.22034	2.1716	2.16348	2.16778	2.15491	2.17194	2.54249	2.18846	2.1879	2.20947	2.23393	2.20291	2.18893	2.17299	2.17841	2.15496	2.1653	2.17139	2.17497	2.16936	2.1659	2.1703	2.17222	2.18759	2.22854	2.20189	2.19433	2.1735	2.1758	2.18277	2.18216	2.16916	2.28363	2.17353	2.17711	2.18291	2.18057	2.17786
0.395775	2.07148	2.05541	2.06131	2.07846	2.09004	2.09123	2.06612	2.08033	2.09498	2.09267	2.08858	2.10125	2.12561	2.04866	2.08367	2.0965	2.05753	2.08323	2.07571	2.09081	2.08488	0	2.11095	2.07707	2.12536	2.12768	2.11564	0	0	2.0794	2.08369	2.07882	2.08338	2.09036	2.12641	2.1193	2.11507	2.14774	2.12661	2.13558	2.12724	2.09947	2.11551	0	2.09316	2.08429	2.09534	2.09945	2.11124
0.399975	2.1845	2.18298	2.1856	2.18821	2.19515	2.1889	2.18912	2.18791	2.18987	2.19162	2.1859	2.18901	2.18571	2.17253	2.16845	2.17939	2.1869	2.18866	2.19208	2.18633	2.19286	2.18773	2.18853	2.15337	2.14719	2.15573	2.17879	2.16801	2.17929	2.17798	2.19226	2.19361	2.19585	2.19272	2.19881	2.15324	2.15109	2.17121	2.17028	2.17974	2.17326	2.1714	2.18795	2.19446	2.19766	2.19355	2.1999	2.19678	2.13169
0.4	1.97435	2.01633	2.0101	2.01744	2.02437	1.98174	2.044	2.01902	2.04112	1.91494	2.04977	2.06713	2.0278	2.05344	2.01869	2.01338	2.01195	2.04571	2.02537	2.05069	2.03802	2.21662	1.918	1.9602	2.05506	2.19699	2.02875	2.05012	2.03854	2.06078	2.05225	2.03985	2.06757	2.17837	2.03966	2.08469	2.42096	1.98065	1.94766	2.03996	2.02869	2.03912	2.04344	2.05645	2.0459	2.06524	2.00746	2.18852	2.17576
0.411975	2.16671	2.15993	2.17057	2.16568	2.15623	2.15089	2.16129	2.16807	2.16606	2.1649	2.18412	2.13671	2.13759	2.1577	2.13837	2.15047	2.15265	2.16084	2.16987	2.17061	2.1693	2.17869	2.11012	2.11495	2.36544	2.13707	2.1378	2.14848	2.12864	2.16197	2.1672	2.15905	2.17213	2.17663	2.17443	2.17692	2.12145	2.12836	2.15272	2.13849	2.15313	2.1601	2.14386	2.15319	2.14161	2.16728	2.16922	2.17654	2.18185
0.412525	1.86462	2.05037	1.96924	2.03917	2.07496	2.05641	2.35286	2.28925	1.96007	1.96076	2.02502	2.0154	2.02568	2.03196	1.98015	1.99966	2.10629	2.42623	1.92667	1.95122	2.12727	2.14836	2.05891	1.94686	1.99764	1.95999	2.00419	1.98895	2.06685	2.50378	2.56483	1.94354	1.896	1.98946	2.04021	2.03675	2.02864	2.01423	2.04674	2.05052	2.03214	2.03291	2.04181	2.09301	2.03602	2.09915	1.96112	1.9956	1.98175
0.4167	2.10668	2.08216	2.10155	2.10562	2.10827	2.12158	2.10717	2.10195	2.11569	2.11948	2.09357	2.1202	2.10104	2.11679	2.10197	2.12712	2.11061	2.1073	2.08941	2.10857	2.08583	2.09189	2.10134	2.09981	2.1244	2.11406	2.13473	2.10689	2.10926	2.11611	2.12624	2.10374	2.08986	2.09566	2.10778	2.09516	2.08978	2.1066	2.11537	2.0917	2.11951	2.10915	2.10856	2.13429	2.12501	2.09791	2.11848	2.09371	2.0821
0.424975	1.98105	1.96421	1.97864	2.01706	2.04312	1.99157	1.91399	2.49641	2.05545	1.96517	2.00397	2.01395	2.04556	2.02423	2.01944	2.05635	2.08349	2.02652	1.96884	2.02268	2.2239	2.43909	2.11488	2.01196	2.01925	1.99265	2.00204	2.03524	2.0493	2.03495	2.05029	1.95172	2.13928	2.11145	2.00144	1.9839	2.05014	2.20524	2.42273	1.95681	2.15687	2.03345	2.03548	2.04206	2.02835	2.03473	2.02561	2.01191	2.02322
0.425025	2.13505	2.13455	2.12947	2.14535	2.14933	2.15473	2.16885	2.12171	2.10684	2.12564	2.11199	2.12359	2.12086	2.12945	2.14097	2.15304	2.17218	2.11775	2.1243	2.11178	2.12303	2.09692	2.11458	2.11644	2.12775	2.12879	2.24263	2.12985	2.15238	2.18401	2.1864	2.11384	2.13297	2.12721	2.1022	2.10672	2.10558	2.10984	2.09874	2.10595	2.11626	2.1138	2.13482	2.13657	2.15672	2.17089	2.17829	2.15776	2.13926
0.437475	2.11991	2.12746	2.1005	2.1077	2.12543	2.12144	2.10432	2.11406	2.11117	2.10959	2.12013	2.10957	2.14762	2.12312	2.12705	2.1169	2.10875	2.10739	2.1078	2.09877	2.10065	2.09892	2.12258	2.11674	2.14786	2.14462	2.13291	2.11229	2.11923	2.11366	2.11174	2.11612	2.1264	2.10383	2.08825	2.12047	2.12567	2.12229	2.13703	2.12463	2.13186	2.1177	2.1052	2.11985	2.12106	2.1253	2.15602	2.14914	2.1189
0.4375	2.36609	2.02393	2.01804	2.01294	1.99065	2.02034	2.32863	2.46435	1.92079	1.96836	1.9926	2.03784	2.01926	2.00438	1.97762	2.01533	1.99628	1.9728	1.98099	2.0113	2.32015	1.90875	1.95037	1.94199	1.97511	2.0103	2.00443	2.00113	1.99495	1.97181	1.98757	1.97526	1.99917	1.98442	1.98885	2.07823	2.29225	1.93712	2.0003	1.97984	1.98201	1.97123	2.02876	2.03726	2.02477	2.01991	1.95883	2.02882	2.04186
0.45	2.0525	2.01828	2.05903	2.13644	2.05761	2.08111	2.07816	2.1052	2.11086	2.12745	2.12578	2.14205	2.11208	2.12807	1.98665	1.99911	2.13112	2.07695	2.12313	2.1061	2.09767	2.10668	2.11902	2.11728	2.11723	1.40471	2.08209	2.03833	2.3138	2.06538	2.10438	2.09355	2.1077	2.13227	2.1163	2.11103	2.14716	2.12986	2.13455	2.08886	2.04755	2.07195	2.04944	2.04983	2.74541	2.08147	2.08967	2.11657	2.09657
0.450025	1.87316	1.83763	1.98403	1.94691	2.03674	2.17004	2.04845	2.33928	2.50562	1.93384	1.92433	1.90178	1.89709	1.94517	2.01674	2.20867	2.17173	2.07305	2.02233	2.06423	2.07242	2.07738	1.91756	1.96624	2.00423	2.1013	1.95498	2.01099	2.03422	1.99336	2.16086	2.17345	2.14094	1.96094	2.13702	2.06474	2.051	2.03769	1.98404	1.91427	1.91866	1.95711	2.00231	2.16328	1.94523	2.00055	2.0203	1.87136	1.89376
0.459525	2.02969	0	0	0	1.93511	1.96987	1.99894	1.95405	1.93646	1.95861	1.98117	2.01505	0	2.04234	0	2.01887	1.98162	1.99737	1.98997	2.00641	2.04363	2.05167	2.03521	2.05658	2.04162	1.98919	0	1.9827	1.95903	1.98703	0	0	2.09342	1.97892	2.03867	2.03621	1.96616	2.0453	0	1.94844	1.93564	1.97196	2.00889	1.40745	2.00616	2.02279	0	2.0266	2.06802
0.462525	2.1133	2.11857	2.114	2.12267	2.12197	2.12255	2.1276	2.12757	2.12615	2.12893	2.12794	2.12909	2.08861	2.11251	2.10859	2.09595	2.11592	2.05107	2.11375	2.12327	2.12838	2.12807	2.13144	2.13178	2.13537	2.13131	2.12697	2.08594	2.09105	2.09397	2.11564	2.11567	1.6881	2.11952	2.12176	2.12989	2.12655	2.12809	2.13229	2.13617	2.13722	2.13577	2.0877	2.09157	2.09636	2.11488	2.1111	2.1103	2.09746
0.474975	2.03137	2.03527	2.04469	2.01107	2.0184	2.0288	2.03598	2.06318	2.02378	1.99926	2.03373	2.04078	2.05832	2.04025	2.04139	2.04503	2.04888	2.04983	0	2.04602	2.04013	2.04061	2.02159	2.09569	2.0738	2.02254	2.08009	1.98911	2.05586	2.04844	2.05581	2.05284	2.0578	2.02215	2.03582	2.04241	2.01283	2.10234	2.10077	2.09675	2.09653	2.09109	2.07052	2.0209	2.05802	2.08826	0	2.07394	2.04926
0.485125	1.97774	2.32973	1.97495	2.02845	2.0158	1.98178	2.20024	2.00428	2.00963	2.0725	2.08503	2.02128	2.0147	1.98903	2.01457	2.0643	2.0436	2.03385	2.00621	2.03458	2.00153	2.0099	2.32361	2.00908	1.99894	2.04626	2.0367	2.33146	2.21191	2.07244	1.99708	1.99843	2.02438	1.96361	2.01505	2.02978	2.08197	2.05792	2.19976	2.2395	2.20177	2.05419	1.99474	1.97645	1.96716	2.02196	2.05949	2.07323	2.21014
0.4875	2.09324	2.11058	2.09377	2.10942	2.11099	2.02084	2.0075	2.08375	2.08315	2.08686	2.08484	2.10897	2.08581	2.10918	2.09041	2.09851	2.07865	2.07001	2.07154	2.07808	2.08	2.1009	2.07783	2.08037	2.08232	2.08221	2.10694	2.08758	2.10237	2.08223	2.08146	2.07032	2.07328	2.08174	2.08788	2.08709	2.0805	2.07732	2.06877	2.08032	2.07992	2.10833	2.10577	2.08575	2.0879	2.08088	2.08103	2.07581	2.07464
0.489325	1.96737	1.85533	1.89762	2.02127	2.0109	1.86974	1.85484	1.93748	1.97874	1.98602	1.97856	2.15766	2.12615	1.99011	2.01681	1.95994	2.00141	1.97568	2.16324	1.99711	2.01592	1.98644	1.95789	1.96873	1.94875	2.15216	1.91879	1.95584	1.96278	2.13057	1.91164	1.96661	1.95296	1.98391	2.00774	1.96241	1.99225	1.98837	2.01562	1.99742	2.0149	1.94109	1.91634	2.21095	1.98068	1.94539	1.92273	2.01129	1.96878
0.499975	1.8167	1.95508	2.02001	2.02457	1.93856	2.01595	1.99869	1.97392	2.01778	2.04286	1.96248	2.0953	1.94766	2.0468	1.94511	1.90272	1.97675	1.97945	1.99754	1.96966	2.09339	1.94305	1.96509	2.10094	2.02893	1.99032	1.95682	1.93292	1.98025	1.95226	1.93265	1.98231	1.98806	2.02492	2.01803	2.15033	2.12403	1.97199	2.04637	2.03334	2.13479	1.97592	1.93488	1.94248	1.96031	2.09489	2.2838	2.20311	1.94853
0.500025	2.12302	2.12732	2.13271	2.12784	2.13211	2.13893	2.13863	2.11779	2.12033	2.1327	2.13151	2.13054	2.13805	2.13182	2.13475	2.13365	2.13592	2.09334	2.11575	2.02631	2.11516	2.12434	2.12455	2.13776	2.1351	2.13739	2.13806	2.13707	2.13702	2.13712	2.14111	2.08705	2.09301	2.41134	2.11314	2.12006	2.12429	2.13515	2.13931	2.13287	2.13748	2.13772	2.12932	2.14067	2.14199	2.14061	2.07563	2.08233	2.08948
0.512475	2.08586	2.05172	2.08463	2.08098	2.09045	2.05565	2.10502	2.10664	2.11187	2.12571	2.11082	2.0589	2.68211	2.58696	2.07996	1.84823	2.11117	2.06863	2.06661	2.04624	2.07401	2.0994	2.07498	2.0749	2.13632	2.12886	2.11321	2.08393	2.11534	2.11242	2.12359	2.12253	2.07621	2.0998	2.07512	2.10314	2.08125	2.06599	2.07836	2.09546	2.0744	2.13024	2.13736	2.12534	2.10357	2.11292	2.08393	2.12553	2.0917
0.5125	1.82714	1.94546	1.99923	2.00043	2.02173	2.1117	2.03418	2.01947	2.00598	2.01	1.96263	1.94879	2.28678	2.00573	2.16314	2.16625	1.94022	2.0391	2.00804	2.00381	1.98755	2.02094	1.98839	2.02547	2.18723	2.16296	1.96779	1.9997	2.01397	1.96637	1.94787	1.99971	2.19701	1.93699	1.9751	2.01543	1.92124	2.00515	2.01266	2.04244	2.01637	2.03013	1.98292	2.00658	2.058	1.98826	1.91213	2.01234	1.98673
0.5208	1.91128	1.52614	1.53446	1.93459	2.00179	1.95692	1.94024	1.94872	2.08441	1.96902	1.93146	2.13267	1.98237	2.01343	1.96337	2.02539	1.99223	0	1.97975	2.61862	1.87707	1.92533	1.94241	1.94051	1.94948	1.98486	1.75531	2.00741	2.0466	1.99957	1.92152	2.55342	1.89361	1.97623	1.76072	1.99943	2.01087	1.98269	1.95608	0	2.02896	2.02013	2.03977	1.99459	2.02188	2.36677	1.96904	1.41054	2.03843
0.525	2.12932	2.05774	2.13066	2.13287	2.12941	2.13506	2.12114	2.12105	2.11477	2.12335	2.12926	2.13157	2.13822	2.13914	2.13691	2.1206	2.11849	2.1181	2.09988	2.03069	2.12139	2.12341	2.1305	2.13641	2.13788	2.13116	2.13754	2.10819	2.08909	2.11484	2.11323	2.1214	2.11856	2.12219	2.1258	2.125	2.13465	2.13487	2.13537	2.13598	2.13506	2.10687	2.19704	2.08704	2.09294	2.09551	2.11444	2.11626	2.13008
0.525025	1.86604	1.93295	1.99362	1.91545	1.86112	2.04081	2.02839	2.02207	2.05245	1.96179	1.95821	1.95251	1.96634	1.88529	2.03741	2.04855	2.33666	1.94231	1.93512	2.17365	1.9211	2.16388	2.02039	1.9649	1.91559	2.01832	2.32248	2.37061	2.31199	2.13166	1.87195	1.95961	2.01344	1.98678	1.98801	2.06252	2.05769	2.02279	2.02286	2.04013	2.00564	2.04708	1.99114	2.02606	1.96734	1.93015	1.96966	2.06132	2.03094
0.53565	2.11804	2.12036	2.11864	2.08503	2.0901	2.09096	2.11488	2.12079	2.1177	2.06949	2.07578	2.07518	2.0795	2.08637	2.08935	2.1138	2.1233	2.12348	2.07444	2.07162	2.06738	2.06823	2.07124	2.06627	2.07776	2.09068	2.10195	2.128	2.12619	2.07673	2.07507	2.07475	2.07574	2.06404	2.06961	2.0669	2.07023	2.07789	2.0974	2.12605	2.12424	2.12291	2.07448	2.08201	2.08038	2.07751	2.07437	2.08088	2.08118
0.537475	2.05086	1.95603	2.0642	2.09961	2.06598	1.88047	1.85263	2.23821	1.95157	2.01889	2.02321	2.03855	1.94399	1.92188	1.95511	1.99949	2.16604	1.95953	1.95379	1.97203	1.91888	2.0236	1.98896	1.94072	1.90063	1.9084	1.94246	1.9697	2.03769	1.98435	1.94928	1.98113	1.98368	1.94306	2.00913	2.01268	2.01235	2.02906	1.98966	1.95278	2.00248	1.85674	1.9027	2.03043	2.06657	2.01171	1.99834	2.00238	1.96819
0.537525	2.03973	1.82843	2.06065	2.0618	2.0642	2.05535	2.05972	2.05762	2.05086	2.03404	2.0433	2.04971	2.05509	2.05788	2.06704	2.05443	2.06048	2.05103	2.03753	2.04147	2.02488	2.03188	1.8376	2.03899	1.75102	2.06522	2.07571	2.07302	2.05751	2.05155	2.52604	2.04075	2.03218	2.03038	1.85938	2.01533	2.03969	2.04835	2.06751	2.07134	2.07984	2.06886	2.05662	2.04834	2.0467	2.04909	2.04993	2.04913	2.0419
0.549975	1.96838	1.97945	2.00881	1.9795	0	1.96915	1.99669	2.02065	2.0215	2.01917	1.98099	1.95441	1.98455	1.60685	1.99856	1.76469	1.98377	1.99391	2.02335	2.00037	0	2.00198	1.99688	2.00504	2.00032	1.99745	2.54614	2.20065	2.02388	2.0286	2.00235	2.02126	2.00373	1.98001	1.97844	1.99057	1.42609	1.98944	1.98397	1.97584	2.01803	2.02546	2.04593	1.99736	1.98293	2.00815	1.49158	1.48209	2.00986
0.55	2.11889	2.22026	2.36101	2.38429	2.35531	2.36528	1.986	2.35381	2.38938	2.37922	2.39176	2.07691	2.01352	2.33791	2.07644	2.06732	2.13331	2.06965	2.16137	2.2319	2.22331	2.20585	2.11927	2.11449	2.05581	2.09699	2.23384	2.2483	2.10556	2.5823	2.55641	2.39286	2.24857	2.13049	2.11181	2.06528	2.08906	2.29324	2.44836	2.56246	2.0771	2.07115	2.17526	2.21328	2.11823	2.11459	2.08743	2.08011	2.12223
0.5625	2.02938	2.0267	2.02118	2.00943	2.03985	2.03844	2.03293	2.04395	2.03293	2.02876	2.03083	2.02698	2.0257	2.05987	2.04845	2.05229	2.05143	2.04831	2.0472	2.04611	2.03633	2.02505	2.04091	2.05288	2.05101	2.08294	2.07012	2.06538	2.06157	2.0607	2.04735	2.04284	2.04317	2.05603	1.65065	1.83335	2.0361	2.05231	2.05295	2.04519	2.08887	2.0756	2.07233	2.06561	2.05076	2.05856	2.06261	2.05622	2.05898
0.562525	1.74428	1.86202	1.96272	1.96609	1.97095	1.97053	1.93787	1.97417	1.90516	1.95049	2.31458	2.16465	1.99908	1.99333	2.16458	2.3342	1.95338	2.42116	2.14462	1.78216	1.94807	2.34573	2.01523	2.04692	2.05339	2.34422	2.03507	2.01919	1.9694	1.96494	1.9533	2.40135	1.8789	1.91589	1.77378	1.8901	1.95979	1.97003	2.03853	2.03575	1.95932	2.28301	1.9354	1.96199	1.91143	1.99909	1.94802	1.95093	1.96651
0.574975	2.40793	2.29594	2.10982	2.17838	1.89438	2.00222	1.96675	1.9412	1.97633	1.9993	1.98562	1.98959	1.99152	2.03116	2.01919	2.04703	2.01035	2.00176	2.01496	1.99961	1.96365	2.1275	1.88982	1.94467	2.02857	2.04042	2.0355	1.97745	2.03621	2.00148	1.97389	2.00281	1.99636	2.17804	2.29181	1.97323	2.00113	1.92043	1.97584	2.01491	2.02753	2.03429	1.96487	1.97907	2.31468	1.99161	1.94971	2.00124	1.99386
0.575025	2.11335	2.11299	2.11637	2.08513	2.08672	2.09376	2.0962	2.09795	2.00462	2.12022	2.12669	2.13255	2.08338	2.09085	2.11104	2.11516	2.11254	2.11518	2.00743	2.09573	2.11979	2.12703	2.12722	2.13069	2.07933	2.08231	2.08984	2.09055	2.11809	2.12083	2.12479	2.1164	2.11587	2.11357	2.12098	2.12687	2.12893	2.1262	2.07581	2.07625	2.07521	2.07833	2.08402	2.0899	2.11007	2.09829	2.11373	2.11752	2.11458
0.584025	1.87316	1.80825	1.77295	0	1.55073	1.91195	1.9006	1.69355	1.5918	1.90685	1.9672	0	1.94916	1.7684	1.87562	2.72526	1.75053	1.95032	1.88869	1.8991	1.88573	1.87932	0	1.97125	1.99699	1.96742	1.54977	1.85181	1.81366	1.88255	1.43584	1.82521	1.53509	1.92624	1.59391	2.3883	1.92279	0	2.00234	1.99389	2.01085	1.8212	1.77655	1.86137	1.85532	1.97343	1.90294	1.89415	1.41698
0.586375	2.39685	2.14356	1.80282	1.98682	2.1146	1.8693	1.98634	1.96935	2.00306	1.99366	2.06311	2.05689	2.06854	2.03729	1.91915	1.97962	2.03208	1.99184	1.91082	1.99391	2.194	2.35537	2.0461	1.99794	2.02816	2.14703	1.78407	1.98024	2.1633	2.12535	2.09147	1.86308	2.16381	2.2044	2.02627	2.00784	2.09138	2.15474	2.07564	1.99978	1.97274	2.04914	1.97568	1.94393	2.06133	1.96652	2.17405	2.03726	2.18974
0.587475	2.04158	2.04025	2.02048	2.0256	2.02985	2.03513	2.06531	2.06427	2.06831	2.06208	2.05535	2.03985	2.04246	2.04069	2.05194	2.06277	2.08362	2.0804	2.07662	2.07766	2.07095	2.07089	2.06201	2.06071	2.05799	2.06876	2.07265	2.07895	2.09035	2.08665	2.07383	2.08175	2.0736	2.07627	2.08354	2.07811	2.07232	2.06972	2.07412	2.07962	2.08065	2.10201	2.08681	2.08318	2.08382	2.07926	2.07567	2.06983	2.08256
0.5875	2.28201	2.40065	2.3602	2.35188	1.95801	1.99944	2.17059	1.83053	1.93222	2.01051	2.03429	1.98231	1.96187	1.98654	1.99011	1.95497	2.13715	2.04511	1.95673	2.29559	2.25781	2.04276	2.02796	2.04153	2.00726	2.01092	1.92132	1.87518	2.1793	2.10505	2.01489	2.21211	2.22727	2.47977	2.48626	1.95258	2.0252	2.04547	2.00877	1.96114	1.94528	2.30974	2.19947	1.98066	2.02892	2.07206	2.04439	2.05338	1.98858
0.6	2.07531	2.08506	2.08443	2.08666	2.08394	2.06697	2.06888	2.0694	2.07715	2.08546	2.08726	2.0901	2.09106	2.08572	2.05795	2.06275	2.05976	2.06538	2.076	2.07823	2.08289	2.08738	2.09027	2.08977	2.0882	1.55938	1.66261	2.05902	2.07176	2.07246	2.07449	2.07623	2.07932	2.08774	2.08831	2.09116	2.09115	2.08677	1.54957	2.0554	2.05731	2.05169	2.06656	2.07384	2.07652	2.07937	2.08263	2.07951	2.08703
0.607075	2.36412	2.35337	1.99586	2.07167	1.99399	1.97199	1.92795	2.01248	2.05654	2.01139	1.98498	2.04123	2.04028	2.19663	2.03287	2.06372	2.00199	2.01077	1.90632	1.87976	2.08717	2.30079	2.28705	2.34909	2.43281	1.99807	1.97086	2.04797	2.02124	2.01931	2.04079	2.03639	2.02588	2.1795	2.03219	1.98019	1.97979	1.90744	2.01401	2.05914	2.01269	2.03027	1.97007	2.06963	2.05369	2.18553	2.01549	2.04389	2.02974
0.612525	1.62809	1.92415	1.66454	1.89142	1.87512	0	1.95779	1.73238	1.94647	2.69912	1.94451	1.93581	1.90182	1.57485	1.53778	1.94038	1.84274	1.76979	1.50884	1.49788	1.94421	1.9212	1.91606	1.5072	0	1.92541	1.96164	1.9513	1.9339	1.94478	1.96536	1.93116	1.59259	1.96484	1.61993	1.87639	1.93996	1.926	1.94996	1.96126	1.96509	1.94904	1.94424	1.9453	1.96195	1.9403	1.92297	1.96129	1.93684
0.613975	2.24673	1.7974	1.75773	2.0409	2.10467	2.00809	2.01864	2.01127	2.34846	2.19802	2.33874	2.18203	1.97355	2.02986	2.02929	2.02495	1.98798	1.96652	2.03931	2.01251	2.15093	2.07406	2.04414	2.09074	2.07833	2.01905	1.95288	2.0178	2.25407	2.19166	2.05741	2.15014	2.16817	2.14263	1.90678	2.06707	2.06461	2.11036	2.10487	2.07015	1.98829	1.90866	2.05629	2.00835	2.02515	2.02059	2.03462	2.08763	1.9926
0.624975	2.01401	2.01805	2.01356	1.77489	2.0241	2.02158	2.03485	2.04223	2.04809	2.03164	2.01672	2.03219	1.64416	2.01495	2.02042	2.03177	2.06038	2.04893	2.03704	2.02803	2.0273	2.02586	2.03179	2.03471	2.03205	2.02366	1.83364	2.03394	2.05789	2.05745	2.05775	2.04789	2.03494	1.62858	1.66619	1.69259	2.02171	2.00685	2.00464	2.02587	1.66694	2.03241	2.05827	2.05209	2.05277	2.04458	2.04011	2.03492	1.63879
0.625	2.36487	2.38241	2.39412	2.45229	2.53328	2.48071	2.02077	2.07013	2.36042	2.4259	2.50182	1.91121	1.89601	1.95543	2.28243	1.97211	2.30607	2.45233	2.3535	2.35985	2.47499	2.17509	2.0764	2.0897	1.9857	1.96284	2.02602	2.00164	2.00046	1.96732	1.96905	2.32518	1.9544	2.01894	2.55263	1.96731	1.95354	2.21815	2.2849	2.32853	1.96348	1.97153	2.03885	2.03069	1.96749	1.96075	1.96218	2.00486	2.06883
0.6375	2.08116	2.08484	2.08583	2.08122	2.0836	2.0839	2.08223	2.08578	2.0907	2.08476	2.08526	2.08725	2.08833	2.08934	2.08692	2.07562	2.08073	2.08385	2.09131	2.09257	2.0899	2.09282	2.08679	2.089	2.09049	2.09835	2.11795	2.07118	2.07516	2.08093	2.0825	2.09203	2.09171	2.09216	2.09044	2.10868	2.08948	2.09072	2.09319	2.1118	2.12411	2.12328	2.11897	2.07243	2.07396	2.07407	2.0825	2.08627	2.08813
0.637525	2.05897	2.09737	2.00874	2.00862	1.96021	2.06973	2.0732	1.98883	1.96701	1.97789	2.03934	1.96956	2.21449	2.15495	2.03198	2.23191	2.04516	2.05399	1.98099	1.97972	2.04922	2.05137	2.17312	2.29693	2.14671	2.01742	2.00946	2.00146	2.03874	2.01241	2.0114	2.20059	2.00634	2.04761	2.031	2.39962	1.93002	1.9604	2.18623	2.15192	1.91227	1.97223	2.29166	1.98461	2.30511	2.22854	2.01318	1.94009	1.99308
0.64635	2.0789	2.08007	2.06771	2.07095	2.07863	2.08127	2.08769	2.09047	2.05827	2.05559	2.05807	2.06608	2.07581	2.0787	2.08547	2.09019	2.08966	2.05497	2.06159	2.05947	2.06796	2.06971	2.07155	2.07772	2.07888	2.08913	2.09406	2.09218	2.05201	2.05978	2.07033	2.0763	2.07347	2.07725	2.07275	2.07736	2.07736	2.08669	2.09308	2.09042	2.0891	2.04411	1.48373	2.05627	2.06301	1.46685	2.07382	2.0819	2.08226
0.649975	2.02592	2.04494	2.00925	2.02411	2.00269	1.95756	1.98103	2.0627	2.05725	2.06443	2.00625	2.04808	2.03869	1.96922	1.84751	1.92936	2.00253	2.03904	1.99625	2.30963	1.88225	1.96629	2.19157	2.17856	1.97449	1.99658	1.9657	1.93157	2.24809	1.97522	2.00768	2.18271	2.07533	1.91261	2.00226	2.32488	2.14892	2.03088	2.005	1.98962	1.99391	2.03241	2.02228	2.14638	1.98119	1.93584	1.75309	2.01022	2.01509
0.650025	2.05761	2.0546	2.05985	2.06446	2.06614	2.06704	2.07187	2.04969	2.05412	1.5288	2.05352	2.05427	2.06004	2.06427	2.07228	2.06992	2.06973	2.08068	1.62086	2.05659	2.04904	2.04984	2.05541	2.05955	2.0619	2.06648	2.06825	2.07201	2.06638	2.07872	2.08364	1.7086	2.03886	2.04212	2.57827	2.05152	2.05958	2.06646	2.06037	2.06284	2.0675	2.07214	2.06597	2.07192	2.0822	2.07871	2.04912	1.9278	2.04693
0.6579	2.05688	2.0634	2.06046	2.06159	2.06468	2.05478	2.05965	2.06322	2.07065	2.06285	2.06728	2.06709	2.05604	2.05908	2.05033	2.0654	2.05322	2.05408	2.05895	2.06669	2.07026	2.06656	2.06619	2.06777	2.06357	2.06712	2.06274	2.06536	2.05154	2.05013	2.56274	2.0391	2.05438	2.06942	2.07322	2.06972	2.06905	2.07248	2.07152	2.07408	2.06985	2.06755	2.06644	1.69971	2.04148	2.03815	2.03835	2.05502	2.05817
0.662475	2.35136	1.5554	1.58061	2.57557	1.95559	1.91747	1.60724	1.99051	2.49629	1.97096	1.94265	1.82841	1.50464	1.96354	1.98649	1.64656	1.49579	1.92911	1.95506	1.96098	1.92855	1.38829	1.96653	1.96118	1.92727	1.73324	1.56879	1.69733	1.96455	1.97426	2.65149	1.96305	1.54087	1.97593	2.26197	1.57851	1.97255	1.95133	1.97486	0	1.96015	1.95671	2.01441	1.99752	1.9642	1.93549	1.97991	1.99721	1.97926
0.6625	1.93066	1.9462	1.97818	1.77354	1.90673	2.0198	2.01286	1.96911	2.19832	2.01448	1.94364	2.00033	1.96203	1.93112	2.01129	2.06138	2.25971	2.02828	2.05581	2.06958	2.07007	2.04122	1.96564	1.93172	2.02163	2.07884	2.01977	2.04135	2.06171	2.05178	2.02953	1.97932	1.95208	2.04268	1.98479	1.92728	1.95573	1.99957	2.03748	2.02785	2.02506	2.05225	1.98941	2.03978	1.98741	2.03565	2.07795	1.97912	1.93751
0.675	2.07056	2.06553	2.07095	2.07166	2.06285	1.51357	2.06671	2.06459	2.06767	2.07972	2.07433	2.05895	2.0513	1.52266	2.05803	2.06274	2.05643	2.06188	2.06873	2.07107	2.06885	2.06216	2.53113	2.0448	2.05271	2.05935	2.03912	2.05244	2.06725	2.06302	2.06534	2.06561	2.06532	2.05644	2.0562	2.0588	2.06108	2.05953	2.03022	1.57745	1.57202	2.05897	2.06669	2.05846	2.0677	1.49877	2.06615	2.06407	2.06866
0.675025	1.7604	1.9175	2.04405	2.02707	1.86119	1.89624	1.93524	2.12552	2.00786	1.99405	1.99538	1.9919	2.05841	1.86712	2.25008	1.93128	2.04944	2.02597	1.96097	1.95324	1.97753	2.30692	2.32791	2.36359	2.03279	1.90031	2.17419	2.33845	2.00879	2.03451	2.04726	1.97645	1.81884	1.87403	2.037	2.04608	1.90939	2.2749	2.0335	2.03795	2.04427	2.3542	2.39808	2.00818	2.05757	1.97906	1.9955	2.33778	2.03867
0.687475	1.77246	1.60373	1.96268	1.84385	1.93328	1.94526	1.95328	2.03792	1.78761	1.8914	1.86584	1.95697	2.00425	1.94263	1.87196	1.97436	2.02756	2.04555	2.04318	2.30912	2.05736	1.89511	2.0173	2.12245	2.29294	2.23355	2.45897	2.37467	2.00329	2.01992	2.01776	2.04384	2.04534	2.04872	1.93368	2.37711	2.40076	2.25044	1.82719	1.94911	2.32181	2.19248	1.91881	1.90319	2.27547	2.04391	2.0363	1.8581	1.8893
0.687525	2.05851	2.05839	2.05862	2.0628	2.06876	1.53053	2.27996	2.05039	2.05522	2.04559	2.06399	2.0655	2.07064	2.07349	2.02779	2.04722	2.04394	2.0603	2.04435	2.04818	2.05457	2.0694	2.06396	2.07358	2.07438	2.06293	2.02246	2.04871	2.05117	2.05695	2.06504	2.06274	2.05481	2.06463	2.06542	2.06737	2.0732	2.07044	2.07454	2.06175	2.02911	2.04354	2.06051	2.05683	2.06214	2.06592	2.06885	2.06911	2.06341
0.69895	2.07495	2.07432	2.05336	2.07199	2.09093	2.09207	2.03367	2.00762	2.27424	2.09355	2.08997	2.06692	2.05886	2.41601	2.3543	2.07163	2.05128	1.99414	2.19853	2.21328	2.1157	2.00388	2.026	2.07095	2.07462	2.10625	2.34881	2.23724	2.06426	2.03303	2.01669	2.06514	2.07518	2.10215	2.07417	2.13048	2.06546	2.09007	2.09561	2.08279	2.14631	2.08506	2.05196	2.07263	2.02088	2.05394	1.96438	2.05038	2.06178
0.699975	1.9778	1.9954	1.99094	1.70065	2.11983	1.98762	1.97041	1.99518	2.03782	2.02948	2.02228	2.01087	2.00413	2.01372	1.83271	1.80904	1.998	1.67595	1.64063	2.01625	2.02749	2.02579	1.58955	1.56932	2.03332	2.0238	2.01317	1.52389	1.99841	2.55718	2.001	1.99378	2.02703	1.69261	2.02982	2.0437	2.04813	2.05283	2.04394	2.02453	1.69033	2.02178	2.02118	2.00299	1.9798	1.99428	1.77789	1.64533	2.02847
0.702475	1.92631	1.98924	2.02575	2.01683	2.10361	2.09989	2.13246	2.24795	2.2458	2.1037	2.11986	1.94591	1.98741	2.47899	2.53875	2.05799	2.34133	2.23162	2.08604	2.25374	2.11469	2.24449	2.20198	2.34198	2.28464	2.25353	2.33566	2.15015	2.15998	2.29665	2.14919	2.24933	2.19761	2.25246	2.08284	2.11589	1.99301	2.03099	2.26286	2.26128	2.16877	2.1658	2.16766	2.24067	2.2701	2.25579	2.12379	2.13488	2.14307
0.7125	1.99207	1.63211	1.74063	1.9943	1.98106	1.5005	1.97813	1.97501	1.98227	1.97343	2.00234	1.99329	1.99149	1.82793	2.01956	1.50738	2.01329	1.98143	1.994	2.0141	1.98706	1.99211	2.02419	2.01079	1.99696	1.44638	2.0036	2.01875	2.02584	2.03007	2.0005	1.99241	1.52982	1.38584	2.02803	2.00738	1.62643	2.0052	2.03385	2.04728	2.0318	1.40213	2.01663	2.01023	2.02667	2.0069	1.99696	2.02431	2.00729
0.712525	1.98125	2.0321	2.21542	1.98572	2.10169	2.10596	2.10485	2.13057	2.1298	2.0948	2.06466	2.08935	2.14987	2.09676	2.02101	2.08959	2.14756	2.28625	2.09927	2.11447	2.11293	2.13478	2.13903	2.10637	2.131	2.15866	2.15646	2.0808	2.06209	2.11449	2.08974	2.11012	2.17118	2.27274	2.25625	2.21146	2.1522	2.31304	2.41362	2.35879	2.16771	2.1525	2.10526	2.07971	2.11991	2.23411	2.09517	2.36617	2.35973
0.724975	1.93244	1.8887	2.01108	2.03564	1.96573	2.04032	2.03961	1.82955	2.01026	2.02717	1.96111	1.96262	2.07024	2.00122	2.0454	2.06762	2.07587	2.09257	1.95712	2.14531	2.24021	2.03525	2.04337	2.18482	2.04593	2.01025	2.09085	2.07653	2.24614	2.31494	2.02131	2.06316	2.07888	2.00485	2.04143	2.04745	1.9907	2.00237	2.1801	2.02956	2.05775	2.2019	2.03163	2.19362	2.26798	2.29751	2.02608	2.05316	2.23162
0.725025	2.05042	2.05429	2.05774	2.04782	2.05144	2.05306	2.07433	2.07304	2.06836	2.06028	2.05826	2.05351	2.06117	2.0682	2.07131	2.07788	2.08086	2.07138	2.05434	2.0581	2.06215	2.0662	2.067	2.07168	2.08599	2.09031	2.08011	2.06292	2.05932	2.05111	2.05685	2.06076	2.05724	2.06745	2.07043	2.08468	2.08821	2.08481	2.06592	2.0565	2.03423	1.68059	2.0439	2.04785	2.04912	2.05849	2.06711	2.07377	2.07808
0.7372	2.00723	1.97348	1.95062	1.85504	1.98987	1.99356	1.95241	2.05178	2.0669	2.05646	1.88247	2.05053	2.036	2.03999	2.02013	1.94637	2.01277	2.09697	2.04399	2.09072	2.47572	2.06172	2.07983	2.0344	2.0193	1.9829	2.00883	2.01239	1.99437	2.0244	2.06119	2.04531	2.06314	2.10867	2.06499	2.03488	2.0454	2.08579	2.00047	2.00873	2.00177	2.05579	2.27634	2.40332	2.07332	2.08761	2.04777	2.00979	2.20926
0.737475	2.02355	2.03126	2.03754	1.6764	2.0415	1.54162	2.03823	2.03741	2.0319	2.04638	1.3269	2.02872	2.00876	2.04039	1.44564	2.04547	2.04871	2.04891	2.05526	2.02147	2.02118	2.02731	2.01395	2.0365	2.02872	2.04577	2.04927	2.0549	2.03875	2.04418	2.00464	1.37594	1.30344	1.48726	2.03102	2.03086	2.04313	2.04122	2.05364	2.06238	2.04767	2.05356	2.03089	1.97628	1.39196	1.47375	2.01618	2.02825	2.02875
0.7375	2.07929	2.07512	2.08028	2.4505	2.37887	2.06547	2.33959	2.48714	2.43036	2.24417	2.21417	2.08975	2.08	2.0248	2.00914	2.22465	2.1369	2.00869	2.01123	2.12509	2.09723	2.06786	2.08254	2.23138	2.09324	2.08241	2.00352	2.09376	2.39212	2.34766	2.02793	1.96724	2.22169	2.10616	2.22149	2.24509	2.26763	2.24028	2.32073	2.42669	2.34005	2.33576	2.22591	1.95269	2.03016	2.04325	2.18549	2.26719	2.39554
0.75	2.04565	2.04606	2.0542	1.99203	1.62226	2.01628	2.03509	2.05223	2.0556	2.01041	2.00944	2.0052	2.02171	2.03277	1.58146	2.05303	2.04582	1.53877	2.03661	2.02899	2.03735	2.00828	2.0311	2.0501	2.04838	2.04419	1.5392	2.03842	2.02689	1.37958	2.02388	2.02868	2.05486	2.04642	2.03445	1.544	1.61927	1.53396	1.51069	2.0426	1.50678	2.01979	2.03868	2.05176	2.03887	2.03271	1.56338	2.01014	2.02127
0.750025	2.11979	2.261	2.49372	2.5148	2.45377	2.44871	2.3968	2.26922	2.24388	2.29971	2.44107	2.48048	2.51279	2.4905	2.41301	2.39848	2.50777	2.44665	2.31528	2.2732	2.0814	2.06034	2.08946	2.0932	2.09604	2.28974	2.04976	2.11568	2.1499	2.12445	2.11863	2.1376	2.24016	2.10927	2.11893	2.05833	2.05292	2.09959	2.21451	2.25827	2.15992	2.13197	2.14653	2.17516	2.22086	2.33672	2.23889	2.11308	2.14156
0.762475	2.01852	2.10185	2.10079	2.09409	2.08272	2.0563	2.05961	2.07227	2.11461	2.11639	2.07127	2.06993	2.16035	2.18644	2.15529	2.20739	2.14749	2.08585	2.13698	2.22545	2.02776	2.05335	2.29755	2.17497	2.04626	2.05216	2.08388	2.15162	2.14234	2.14492	2.40777	2.44953	2.25941	2.14765	1.94399	2.23979	2.27635	2.13353	2.09444	2.14219	2.2989	2.4372	2.35235	2.28628	2.28343	2.22382	2.30102	2.2938	2.28951
0.775	1.85722	2.45286	2.40318	2.08497	1.99979	2.02337	2.01051	1.9862	2.07322	1.9563	2.32802	2.06465	2.08082	2.10283	2.10242	2.25555	2.25577	2.09716	2.16463	2.25874	2.00863	2.07833	2.3529	2.3614	2.26071	2.11815	2.07195	2.10475	2.26628	2.19206	2.26023	2.39794	2.08612	2.50677	1.86045	2.25257	2.15246	2.31268	2.30769	2.25514	2.2629	2.13395	2.13888	2.2479	2.27773	2.14882	2.12242	2.11691	2.26646
0.787525	2.02011	2.09158	2.046	2.11489	2.09726	2.10692	2.10523	2.0666	2.07885	2.38412	2.2826	2.08006	2.05721	2.09529	2.34285	2.11868	2.28747	2.21934	2.33579	2.46364	2.09539	2.07426	2.08547	2.30774	2.10334	2.13446	2.11646	2.10144	2.16145	2.27867	2.33058	2.14696	2.16658	2.27538	2.13685	2.25425	2.04659	2.24624	2.4296	2.2409	2.11384	2.07603	2.13687	2.32724	2.12106	2.10892	2.29825	2.30456	2.38784
0.79135	2.01263	2.06002	2.05982	2.07207	2.06844	2.02522	2.05073	2.03755	2.0273	2.05803	2.06903	2.08333	2.10601	2.09688	2.1208	2.11313	2.14547	2.12528	2.10208	2.11062	2.10596	2.07482	2.05805	2.39526	2.08603	2.11731	2.13245	2.01937	2.09876	2.15179	2.13325	2.14857	2.12497	2.13242	2.12969	2.10988	2.26422	2.06866	2.26337	2.34605	2.08163	2.37704	2.27147	2.28827	2.32186	2.08664	2.08445	2.07695	2.36392
0.799975	1.97249	2.04018	2.02854	2.09498	2.11615	2.12019	2.09843	2.03608	2.08557	2.08672	2.0989	2.29717	2.09955	2.10157	2.25143	2.12849	2.14076	2.15049	2.19848	2.43151	2.44136	2.39969	2.28889	2.33365	2.22697	2.12851	2.16735	2.10638	2.12358	2.1663	2.46698	2.01584	1.9396	2.00028	2.0638	2.09435	2.30005	2.34509	2.33657	2.13618	2.05928	2.11333	2.24506	2.38273	2.2414	2.1543	2.23249	2.05517	2.2515
0.8125	2.42124	2.43055	2.2459	1.92208	2.00379	2.04833	2.10087	2.1076	2.05033	2.11334	2.12415	2.17056	2.30758	2.16898	2.04527	2.08988	2.10073	1.83112	2.23309	2.24494	2.08966	2.1071	2.12446	2.13617	2.14777	2.15199	2.17856	2.37016	1.99281	2.02004	2.3319	2.26609	2.32991	2.27033	2.10072	2.11634	2.24305	2.28082	2.22226	2.40474	2.42784	2.13339	2.17011	2.023	2.04455	2.00806	2.06719	2.31756	2.13527
0.822775	2.03978	2.09007	2.10036	2.11791	2.14509	2.13444	2.11391	2.16615	2.17517	2.18167	2.1323	2.06428	2.01299	2.08273	2.06542	2.25888	2.26333	2.18536	2.14375	2.18921	2.27153	2.37704	2.40689	2.15938	2.18291	2.26984	2.08773	1.93902	2.04752	2.29838	2.21954	2.1359	2.32489	2.17655	2.12625	2.2913	2.28301	2.17782	2.18784	2.20614	2.25	2.17745	2.10973	2.38616	2.0378	2.32075	2.31096	2.22557	2.17394
0.82765	2.00981	2.0683	2.08928	2.06509	2.09301	2.15572	2.19243	2.06057	2.10752	2.09859	2.14453	2.27878	2.15972	2.12526	1.94954	2.09953	2.04567	2.096	2.08089	2.16062	2.1168	2.12353	2.17321	2.26188	2.21321	2.18561	2.30607	2.05617	2.14211	2.37773	2.24884	2.09627	2.06064	2.08185	2.14403	2.15901	2.26445	2.43593	2.31455	2.24646	2.2858	2.33015	2.34648	2.30523	2.26909	2.30265	2.4281	2.43876	2.4332
0.837475	1.99675	2.05389	2.16203	2.01582	2.06084	2.22518	1.90145	1.94117	2.05083	2.04164	2.3556	2.08897	2.16617	2.39924	2.41975	2.22135	2.23827	2.41087	1.97755	2.04793	2.0908	2.28231	2.51222	2.48902	2.17823	2.16039	2.12544	2.10382	2.17656	2.09703	2.04991	2.09241	2.12956	2.0349	1.98726	2.32585	2.12008	2.0841	2.19284	2.32642	2.23294	2.28306	2.14931	2.10934	2.39623	2.42631	2.23681	2.279	2.39989
0.85	2.26802	2.14715	2.20227	2.25416	2.39608	2.1881	2.11884	2.07595	2.1253	2.19807	2.25383	2.31086	2.17284	2.23179	2.26334	2.23662	2.09406	2.09557	2.09945	2.13235	2.11327	2.17491	2.11081	2.11084	2.10297	2.13469	2.31812	2.16158	2.15667	2.33935	2.09691	2.0925	2.33738	2.37211	2.1197	2.12936	2.29067	2.2942	2.17666	2.16587	2.19419	2.18327	2.33184	2.23192	2.26314	2.27667	2.24338	2.29651	2.37354
0.85585	2.02984	2.07219	2.24505	2.28064	2.10827	2.0161	2.02028	2.16357	2.12857	2.10284	2.35705	2.06338	2.13949	2.32299	2.14846	2.10558	2.08027	2.07077	2.11459	2.3078	2.40126	2.2213	2.11106	2.11783	2.20498	2.18431	2.10745	2.29159	2.29089	2.11576	2.08118	2.14745	2.43082	2.29158	2.16838	2.27658	2.25934	2.16852	2.16539	2.10131	2.20022	2.14726	2.36383	2.1587	2.2886	2.12806	2.24332	2.32599	2.30709
0.862525	2.12656	2.12989	2.17165	2.31948	2.42373	2.36321	2.14895	2.17841	2.29598	2.15472	2.27363	2.1382	2.13014	2.26777	2.2052	2.16441	2.33444	2.19681	2.1927	2.3801	2.10264	2.22207	2.03673	2.0393	2.18533	2.42947	2.12486	2.11373	2.10394	2.35977	2.16514	2.21325	2.30257	2.37054	2.15057	2.1521	2.20211	2.23465	2.25058	2.31312	2.08664	2.13115	2.48361	2.5224	2.36714	2.28943	2.13806	2.09484	2.13159
0.874975	2.36829	2.37093	2.35999	2.33973	2.20317	2.28316	2.31822	2.32451	2.30883	2.23904	2.26075	2.35569	2.3605	2.34858	2.33291	2.45592	2.32858	2.331	2.30466	2.34714	2.40255	2.35115	2.3103	2.34528	2.34568	2.37128	2.38856	2.37089	2.22798	2.31511	2.30933	2.32802	2.35749	2.34049	2.35338	2.38617	2.38173	2.36037	2.38191	2.39295	2.34838	2.3651	2.3558	2.34108	2.36426	2.39954	2.38099	2.34514	2.33639
0.8875	2.17672	2.20573	2.32501	2.34145	2.1802	2.11633	2.19435	2.25022	2.44331	2.42145	2.23374	2.33524	2.42224	2.37939	2.24885	2.29356	2.33274	2.35963	2.30773	2.24565	2.26815	2.44281	2.35694	2.17278	2.31062	2.27984	2.25668	2.23991	2.24328	2.19252	2.17759	2.19357	2.2414	2.251	2.22281	2.34971	2.45117	2.20335	2.18651	2.40263	2.27404	2.29088	2.32356	2.35779	2.29151	2.23491	2.24657	2.21143	2.31216
0.900025	2.48181	2.39942	2.13077	2.15232	2.43373	2.31297	2.12089	2.12819	2.09176	2.31734	2.1372	2.14258	2.14181	2.18739	2.31758	2.29328	2.28491	2.43822	2.44982	2.26235	2.30582	2.21084	2.27494	2.26264	2.29533	2.43267	2.47434	2.31722	2.47187	2.38694	2.21003	2.19301	2.19079	2.327	2.33725	2.38148	2.23949	2.09172	2.10966	2.19152	2.35601	2.10717	2.48637	2.45626	2.17291	2.24821	2.24377	2.06512	2.25354
0.9097	2.09201	2.05201	2.11352	2.13842	2.0887	2.06184	2.22611	2.28351	2.28786	2.33779	2.38526	2.2886	2.04246	2.14874	2.32572	2.24702	2.27536	2.19827	2.1379	2.27219	2.26697	2.30627	2.30011	2.24661	2.25983	1.97007	2.08006	2.13301	2.1729	2.20091	2.36771	2.371	2.17454	2.38466	2.40392	2.44978	2.37391	2.18056	2.16892	2.29383	2.17808	2.26257	2.27251	2.35785	2.18045	2.22028	2.1663	2.04408	2.34158
0.916375	2.26096	2.31333	2.32261	2.33311	2.30623	2.3306	2.29943	2.2653	2.27787	2.15926	2.36026	2.26375	2.28065	2.34634	2.31514	2.32352	2.01627	2.09551	2.32479	2.3244	2.33734	2.31188	2.31647	2.34764	2.31972	2.56721	2.45641	2.35542	2.35906	2.3551	2.33407	2.34279	2.32247	2.33643	2.27165	2.35573	2.33681	2.34153	2.28696	2.30996	2.31728	2.35576	2.38926	2.33911	2.34416	2.38126	2.40462	2.38462	2.3604
0.925	1.97198	2.10754	2.1247	2.12821	2.30378	2.15465	2.21405	2.19054	2.22528	2.08949	2.14222	2.31958	2.29064	2.12381	1.98826	2.19498	2.17843	2.21053	2.20886	2.19881	2.24422	2.22714	2.34753	2.32989	2.22866	2.23772	2.25054	2.21655	2.14063	2.32335	2.42109	2.15575	2.22096	2.17041	2.28436	2.45359	2.44484	2.12708	2.18093	2.17057	2.27515	2.34095	2.42563	2.46653	2.28064	2.28688	2.30265	2.37257	2.34585
0.937525	2.03308	2.11619	2.24604	2.13164	2.16642	2.18237	2.19436	2.24153	2.33587	2.12689	2.10723	2.15865	2.19602	2.29008	2.40928	2.31283	2.2419	2.23533	2.18446	2.17495	2.0348	2.27945	2.2829	2.26379	2.18382	2.16118	2.15067	2.23518	2.24209	2.2298	1.98164	2.32449	2.23684	2.23667	2.23708	2.19274	1.90698	2.13717	2.33844	2.25748	2.26153	2.1944	2.14923	2.30069	2.29337	2.19719	2.15115	2.19019	2.26212
0.949975	2.18489	2.45426	2.42101	2.19335	2.17938	2.17079	2.19383	2.17263	2.2246	2.23224	2.34498	2.4233	2.25955	2.24515	2.26952	2.25955	2.30439	2.27125	2.14459	2.2066	2.19782	2.21249	2.19286	2.31533	2.17945	2.24646	2.28214	2.19824	2.03355	2.30842	2.33299	2.25086	2.42786	2.34358	2.13638	2.1623	2.14899	2.20043	2.51749	2.14559	1.91784	2.39358	2.2243	2.24319	2.42167	2.43816	2.3024	2.26273	2.30663
0.9625	2.08071	2.27511	2.18863	2.08108	2.05954	2.10359	2.40805	2.26325	2.21987	2.20353	2.21481	2.26358	2.1481	2.11335	2.28383	2.33171	2.37375	2.23783	2.30131	2.41665	2.41372	2.40032	2.29282	2.27003	2.28185	2.25424	2.31327	2.28729	2.30511	2.35976	2.24591	2.21815	2.26261	2.31073	2.30579	2.14516	2.16426	2.28845	2.29365	2.19824	2.19868	2.12907	2.15325	2.21663	2.19384	2.17764	2.34025	2.3002	2.23557
0.975025	2.10969	2.4391	2.45434	2.28655	2.33452	2.09833	2.14875	2.19129	2.2121	2.22923	2.19628	2.28361	2.17106	2.16614	2.21208	2.17534	2.16896	2.22871	2.38493	2.11651	2.23843	2.17771	2.16154	2.13469	2.15746	2.1859	2.19396	2.27734	2.35945	2.31476	2.18046	2.2021	2.26381	2.27689	2.25723	2.34036	1.98607	2.26115	2.17141	2.14174	2.18008	2.41125	2.33037	2.27934	2.32092	2.31035	2.27267	2.29734	2.32957
0.985975	2.13592	2.28613	2.15103	2.11526	2.17976	2.14308	2.1428	2.09075	2.28441	2.29279	2.25006	2.12841	2.27252	2.18995	2.1756	2.1722	2.19855	2.07181	2.23397	2.22858	2.2678	2.37193	2.1748	2.31574	2.32028	2.31889	2.20284	2.26008	2.33842	2.41776	2.32429	2.40552	2.16741	2.21768	2.32225	2.4458	2.19817	2.24592	2.226	2.18816	2.19714	2.24534	2.21867	2.13162	2.20627	2.30569	2.25994	2.48461	2.46002
0.987475	2.05972	2.55152	2.01757	2.03879	2.19749	2.3729	2.33299	2.48324	2.47628	2.36024	2.24999	2.27658	2.31783	2.24977	2.25497	2.17737	2.17181	2.31969	2.31483	2.30544	2.44266	1.99662	2.1009	2.16844	2.24591	2.23202	2.17751	2.32365	2.29513	2.2575	2.32088	2.26366	2.19995	2.18123	2.55552	2.051	2.13436	2.45743	2.35535	2.31874	2.37768	2.25188	2.02972	2.17216	2.27179	2.18724	2.16114	2.44179	2.03409
1	2.0421	2.02406	2.03793	2.42602	2.12833	2.12458	2.08277	2.04988	2.07806	2.0724	2.30275	2.35852	2.41309	2.16036	2.18541	2.16126	2.17792	2.38035	2.18349	2.20677	2.15702	2.18494	2.26171	2.21721	2.08165	2.29442	2.37198	2.33088	2.32152	2.37775	2.43969	2.34631	2.32471	2.41987	2.42804	2.42057	2.45983	2.43027	2.32123	2.24465	2.52985	2.38928	2.29842	2.16105	2.17166	2.19454	2.30759	2.34271	2.29177
[truncated: 2,862 more columns]

## Sheet: SIFig5g-i
Composition	Bandgap_1	Bandgap_2	Bandgap_3	Bandgap_4	Bandgap_5	Bandgap_6	Bandgap_7	Bandgap_8	Bandgap_9	Bandgap_10	Bandgap_11	Bandgap_12	Bandgap_13	Bandgap_14	Bandgap_15	Bandgap_16	Bandgap_17	Bandgap_18	Bandgap_19	Bandgap_20	Bandgap_21	Bandgap_22	Bandgap_23	Bandgap_24	Bandgap_25	Bandgap_26	Bandgap_27	Bandgap_28	Bandgap_29	Bandgap_30	Bandgap_31	Bandgap_32	Bandgap_33	Bandgap_34	Bandgap_35	Bandgap_36	Bandgap_37	Bandgap_38	Bandgap_39	Bandgap_40	Bandgap_41	Bandgap_42	Bandgap_43	Bandgap_44	Bandgap_45	Bandgap_46	Bandgap_47	Bandgap_48	Bandgap_49
0	2.28753	2.26994	2.27084	2.30591	2.30311	2.30896	2.29137	2.27237	2.25307	2.24756	2.28532	2.30281	2.30689	2.3141	2.3106	2.31222	2.27879	2.25558	2.26496	2.29142	2.32383	2.30419	2.30694	2.30406	2.34441	2.31077	2.30697	2.30593	2.32796	2.27893	2.24763	2.2789	2.2974	2.31134	2.3012	2.29982	2.33186	2.31718	2.31158	2.33905	2.30632	2.30299	2.27667	2.23508	2.25825	2.27257	2.27177	2.26713	2.27731
0.012525	2.25664	2.2575	2.25913	2.25108	2.26757	2.26179	2.25343	2.25353	2.25077	2.24876	2.23705	2.24416	2.26333	2.27752	2.26587	2.22633	2.23143	2.23187	2.25522	2.25939	2.27793	2.2832	2.28074	2.27018	2.23889	2.24533	2.25459	2.2714	2.26563	2.2796	2.24927	2.26128	2.26312	2.26104	2.21149	2.23066	2.24052	2.26308	2.23816	2.23912	2.24785	2.2191	2.20994	2.23176	2.22182	2.26841	2.2315	2.24392	2.22588
0.024975	2.19516	2.20829	2.23783	2.23803	2.22599	2.21522	2.19314	2.21265	2.22416	2.22417	2.22813	2.21038	2.23115	2.22475	2.2192	2.2193	2.21151	2.22139	2.22891	2.23326	2.17427	2.17017	2.20751	2.16772	2.17246	2.20632	2.18748	2.17771	2.18298	2.21861	2.25145	2.16798	2.17067	2.16287	2.17065	2.17192	2.15943	2.19586	2.19615	2.17564	2.17457	2.21982	2.23776	2.27903	2.15427	2.163	2.20227	2.18121	2.22566
0.0375	2.29003	2.27635	2.27831	2.31493	2.28099	2.28214	2.26246	2.26271	2.27832	2.27651	2.26593	2.27903	2.28609	2.27728	2.32558	2.3098	2.28107	2.2813	2.28341	2.30676	2.27654	2.30477	2.2786	2.29026	2.29902	2.26493	2.29755	2.28709	2.26901	2.27325	2.26839	2.26281	2.2568	2.25228	2.30193	2.32852	2.29189	2.32809	2.33086	2.32611	2.2768	2.25905	2.27411	2.2714	2.26853	2.29256	2.32462	2.30999	2.30613
0.050025	2.24495	2.24142	2.25208	2.24717	2.23921	2.22323	2.26207	2.23993	2.27204	2.29028	2.25694	2.27772	2.27178	2.27483	2.27539	2.25798	2.24661	2.22712	2.25207	2.27297	2.26825	2.26491	2.25823	2.24257	2.24188	2.22017	2.26344	2.2741	2.28867	2.24595	2.25427	2.26848	2.26874	2.23438	2.23718	2.24187	2.21895	2.2174	2.24261	2.26048	2.26246	2.28057	2.27604	2.25418	2.30346	2.26846	2.25882	2.22732	2.19038
0.062475	2.27548	2.27594	2.29913	2.30078	2.29363	2.29741	2.29596	2.30045	2.30058	2.26897	2.27298	2.26813	2.26399	2.27231	2.28447	2.28422	2.28599	2.29519	2.29444	2.32694	2.32514	2.2549	2.26742	2.27939	2.27809	2.27793	2.25247	2.25267	2.25875	2.27014	2.28795	2.32571	2.28903	2.27921	2.27957	2.24885	2.26384	2.2688	2.26132	2.2548	2.26405	2.27542	2.26281	2.26208	2.28074	2.29412	2.29364	2.32536	2.28277
0.0666	2.27534	2.27074	2.2828	2.28757	2.30423	2.33495	2.27511	2.29215	2.27557	2.26882	2.27441	2.29285	2.30146	2.30689	2.317	2.31515	2.26661	2.25187	2.26973	2.31881	2.27914	2.2656	2.29528	2.29441	2.29563	2.30514	2.3251	2.30982	2.32774	2.24562	2.18961	2.18492	2.20717	2.24421	2.29392	2.31535	2.2843	2.28802	2.27695	2.27121	2.2901	2.31647	2.33276	2.29424	2.31192	2.30637	2.18682	2.18365	2.22986
0.075	2.29329	2.2978	2.29591	2.29084	2.30765	2.31749	2.32541	2.23953	2.27514	2.28728	2.30208	2.29565	2.27628	2.29399	2.31044	2.34891	2.32518	2.32131	2.26401	2.25174	2.26727	2.27138	2.27036	2.27825	2.2761	2.2685	2.28663	2.3088	2.31524	2.31716	2.31585	2.26477	2.26551	2.26776	2.26706	2.25968	2.23589	2.26301	2.2715	2.29259	2.28887	2.30153	2.30598	2.31561	2.34537	2.32737	2.28006	2.24215	2.25596
0.085275	2.29605	2.30109	2.30233	2.31865	2.26337	2.27736	2.3109	2.298	2.30127	2.29592	2.3027	2.30821	2.25986	2.25665	2.24907	2.26592	2.28789	2.28802	2.30067	2.29645	2.30991	2.31124	2.30584	2.25432	2.276	2.28137	2.28604	2.27632	2.27975	2.26776	2.26879	2.28501	2.31132	2.30306	2.31665	2.32652	2.35551	2.2635	2.26322	2.25757	2.23769	2.24126	2.24095	2.2674	2.27729	2.27001	2.26171	2.29052	2.29953
0.0918	2.21229	2.22929	2.20367	2.20447	2.18185	2.19089	2.24706	2.16605	2.15161	2.16673	2.1682	2.17389	2.15706	2.14863	2.16267	2.20669	2.23629	2.25349	2.16378	2.15488	2.14744	2.15603	2.16581	2.15501	2.14664	2.15064	2.20939	2.23081	2.23692	2.22387	2.26166	2.20344	2.17963	2.15052	2.16056	2.13598	2.14895	2.14836	2.15197	2.16172	2.20819	2.22695	2.17152	2.19642	2.22126	2.25945	2.2136	2.21101	2.16377
0.099975	2.25119	2.25087	2.2361	2.22525	2.183	2.23589	2.24295	2.2336	2.24099	2.22457	2.17052	2.1839	2.1763	2.25624	2.26736	2.22588	2.23634	2.23561	2.20457	2.16457	2.16935	2.17159	2.22822	2.25185	2.27318	2.25376	2.28922	2.21198	2.17696	2.15996	2.1535	2.15061	2.20766	2.25095	2.25588	2.24563	2.22261	2.22889	2.15831	2.13892	2.13244	2.14246	2.18582	2.21173	2.23899	2.25464	2.23435	2.25031	2.25383
0.1125	2.27284	2.27957	2.27407	2.24976	2.23846	2.24622	2.27268	2.28401	2.26724	2.27105	2.26312	2.23594	2.22933	2.24975	2.2764	2.26696	2.28493	2.26673	2.24969	2.23702	2.23432	2.23729	2.24502	2.24692	2.23457	2.23239	2.256	2.31359	2.29665	2.28374	2.27846	2.26334	2.23486	2.25149	2.2632	2.27563	2.26148	2.24816	2.22758	2.21787	2.20229	2.25997	2.27328	2.28245	2.2747	2.28691	2.26565	2.23055	2.23676
0.125025	2.2643	2.26264	2.27799	2.31985	2.27768	2.26608	2.25569	2.28467	2.27079	2.28034	2.29165	2.30404	2.28341	2.27145	2.27858	2.24901	2.25677	2.27844	2.27332	2.29271	2.28025	2.28823	2.28862	2.28737	2.25213	2.25034	2.27781	2.27014	2.26494	2.27449	2.29093	2.27278	2.30369	2.28882	2.28454	2.28217	2.21379	2.19658	2.17747	2.19342	2.2255	2.22249	2.27119	2.27539	2.26957	2.26495	2.27028	2.30727	2.29496
0.137475	2.23391	2.23944	2.24947	2.25249	2.27942	2.28914	2.3092	2.31542	2.2023	2.23206	2.23943	2.24502	2.22863	2.20842	2.23213	2.28441	2.26872	2.27888	2.29498	2.29753	2.32088	2.2224	2.17072	2.15819	2.19015	2.16812	2.14396	2.17816	2.1907	2.22353	2.25499	2.27718	2.26829	2.29255	2.30034	2.29926	2.21591	2.22747	2.20316	2.17038	2.16404	2.16701	2.18594	2.13674	2.166	2.17596	2.20188	2.22922	2.25213
0.15	2.22107	2.23495	2.22796	2.27167	2.31671	2.21833	2.22959	2.22794	2.2255	2.23967	2.24404	2.23313	2.27399	2.30618	2.30961	2.2323	2.23237	2.23316	2.24979	2.23961	2.22267	2.17566	2.16727	2.1739	2.24689	2.27219	2.27146	2.28823	2.25831	2.21497	2.17201	2.15253	2.16917	2.17189	2.21682	2.25415	2.26069	2.18243	2.22808	2.23613	2.2488	2.27862	2.30353	2.31916	2.2398	2.22427	2.17219	2.15464	2.14741
0.162525	2.28248	2.28661	2.33259	2.33091	2.25461	2.2506	2.25955	2.27164	2.26499	2.27094	2.28582	2.33346	2.30795	2.30792	2.33663	2.22442	2.1958	2.25679	2.26669	2.25006	2.27622	2.31509	2.26835	2.29041	2.29242	2.3312	2.30149	2.3035	2.30791	2.26915	2.22621	2.23229	2.2145	2.23289	2.24549	2.29431	2.25946	2.26441	2.35331	2.28055	2.2525	2.31192	2.29975	2.30679	2.327	2.26763	2.31278	2.25383	2.22569
0.174975	2.17035	2.15994	2.15891	2.14273	2.17031	2.18266	2.16624	2.15202	2.15227	2.17332	2.16425	2.1606	2.17567	2.16374	2.19329	2.16796	2.17466	2.16138	2.16249	2.15859	2.16654	2.1663	2.16566	2.14897	2.16197	2.15583	2.1701	2.16148	2.16359	2.15305	2.14072	2.13041	2.13345	2.13239	2.1463	2.1617	2.14954	2.15861	2.16447	2.17569	2.16088	2.15048	2.157	2.15085	2.12506	2.12871	2.12673	2.13016	2.10916
0.1875	2.15926	2.14708	2.14342	2.17984	2.16474	2.17205	2.17484	2.01958	2.16036	2.15463	2.15478	2.164	2.14808	2.15292	2.1672	2.17142	2.18093	2.17377	2.17361	2.16298	2.18152	2.16257	2.14199	2.13182	2.14472	2.15964	2.1549	2.1672	2.16059	2.17906	2.18253	2.18485	2.17007	2.18976	2.15481	2.1524	2.1252	2.08761	2.11258	2.10475	2.13392	2.15075	2.15748	2.16025	2.17788	2.17957	2.18419	2.17932	2.1772
0.192225	2.25819	2.26091	2.25606	2.25643	2.27787	2.2806	2.29123	2.26236	2.24469	2.24404	2.28353	2.28249	2.28898	2.27574	2.28126	2.29398	2.324	2.28409	2.22615	2.24182	2.22314	2.2355	2.24034	2.25191	2.26399	2.30056	2.28484	2.28962	2.28756	2.29266	2.29516	2.25044	2.26002	2.27171	2.25378	2.26728	2.26753	2.23856	2.23265	2.22347	2.25087	2.25851	2.27399	2.26606	2.26706	2.30784	2.28083	2.26498	2.25816
0.200025	2.14982	2.15917	2.16915	2.1719	2.20889	2.16287	2.15526	2.163	2.15283	2.15868	2.15593	2.16618	2.18571	2.16448	2.16149	2.14516	2.14914	2.16688	2.16094	2.17771	2.17685	2.17883	2.17762	2.15183	2.15297	2.14915	2.13089	2.15203	2.14042	2.15667	2.15069	2.1656	2.17283	2.18179	2.19375	2.11481	2.11593	2.11152	2.11131	2.10948	2.00578	2.13857	2.14065	2.16701	2.1633	2.16848	2.18314	2.17666	2.18685
0.21045	2.18452	2.11278	2.1849	2.19139	2.18558	2.18463	2.19483	2.2027	2.16683	2.1669	2.18065	2.18499	2.20406	2.17882	2.1919	2.1865	2.19032	2.17427	2.16391	2.16879	2.17889	2.17132	2.21504	2.19475	2.19171	2.19663	2.18737	2.18257	2.18521	2.16695	2.16148	2.17668	2.18899	2.18622	2.17315	2.19372	2.21031	2.20381	2.18936	2.18099	2.18512	2.08489	2.17122	2.18413	2.16875	2.16145	2.16163	2.17582	2.19083
0.2163	2.26434	2.24307	2.2458	2.24038	2.25452	2.22484	2.25474	2.26314	2.28116	2.25095	2.27077	2.26746	2.25478	2.24975	2.22379	2.23057	2.24979	2.23528	2.29404	2.27767	2.25393	2.26926	2.25278	2.23825	2.2408	2.21219	2.24171	2.20059	2.25273	2.2521	2.26563	2.2586	2.26578	2.27073	2.22934	2.25032	2.2819	2.25938	2.23159	2.25614	2.23605	2.21424	2.2383	2.26962	2.24477	2.2279	2.2069	2.24684	2.19197
0.225	2.16167	2.17185	2.16772	2.15199	2.1446	2.14655	2.15258	2.1534	2.15398	2.14953	2.17793	2.14814	2.1588	2.1432	2.13992	2.17338	2.16636	2.16113	2.16526	2.16573	2.16189	2.13463	2.13156	2.15761	2.17421	2.16064	2.15449	2.16251	2.17471	2.17794	2.18487	2.17175	2.17178	2.17519	2.1518	2.15348	2.12863	2.12747	2.15592	2.14767	2.16206	2.16141	2.161	2.15414	2.16218	2.17223	2.16786	2.15199	2.1532
0.237525	2.12563	2.11346	2.01298	2.12453	2.13016	2.1194	2.1342	2.13434	2.1198	2.12326	2.11476	2.12199	2.10625	2.08494	2.12673	2.09952	2.12834	2.0955	2.11266	2.11702	2.12718	2.13613	2.11857	2.10659	2.10105	2.11791	2.08359	2.07493	2.09877	2.12441	2.11586	2.0811	2.11567	2.13125	2.1221	2.10643	2.13919	2.13567	2.10962	2.11327	2.11817	2.1259	2.11664	2.10572	2.09414	2.1031	2.12035	2.09671	2.11383
0.249975	2.13356	2.14037	2.12858	2.13743	2.15321	2.13949	2.14358	2.14841	2.13584	2.14897	2.14867	2.14076	2.13286	2.14799	2.13016	2.14897	2.12346	2.12012	2.13591	2.14662	2.11822	2.10966	2.13876	2.10427	2.14026	2.12571	2.12203	2.13204	2.15062	2.16248	2.15056	2.10544	2.12766	2.12518	2.10668	2.11131	2.13272	2.13334	2.12962	2.131	2.13174	2.15399	2.14377	2.14852	2.1016	2.09096	2.10627	2.10214	2.11191
0.25	2.47561	1.96541	2.30512	2.08768	1.91893	2.03383	2.36162	2.0419	1.89514	1.88184	2.00147	1.99739	2.02689	2.03831	1.98959	1.90501	2.03467	1.93419	1.92006	1.99516	1.89125	1.92726	1.90681	1.88485	2.0295	1.9819	2.00524	1.87943	1.91489	1.89659	1.9469	1.89214	1.93606	1.84273	1.85894	1.98657	2.00054	1.97049	1.98751	1.94029	2.01932	1.89425	1.961	2.25536	1.99359	1.86776	1.90693	1.9129	1.96965
0.2625	2.13989	2.14994	2.13232	2.14366	2.11736	2.13645	2.14733	2.14386	2.1163	2.10763	2.11194	2.13292	2.13721	2.09367	2.09574	2.10776	2.12086	2.13865	2.13297	2.13878	2.12806	2.14679	2.14737	2.13374	2.14677	2.10866	2.1084	2.10709	2.13024	2.12693	2.13839	2.12644	2.10465	2.13778	2.12772	2.14449	2.1453	2.13457	2.1303	2.08816	2.06682	2.08671	2.10332	2.12016	2.09052	2.1276	2.11027	2.13592	2.14917
0.262525	2.57333	2.54155	2.04058	2.38588	2.39804	2.51217	2.02324	2.41322	2.33154	1.94906	1.93066	1.87683	2.03873	2.1671	2.02289	2.0275	2.04534	2.18876	2.30424	1.87986	1.89336	1.87366	1.9578	1.90881	1.8614	1.89599	2.01294	1.94252	1.97124	2.00739	1.9907	1.94381	1.95821	2.35355	1.87025	2.0374	1.8622	1.79305	1.84267	1.87301	1.90854	1.84912	2.07267	1.88818	1.8132	1.84926	1.89192	2.02023	1.83435
0.274975	2.43065	1.93333	2.53835	2.49869	2.54121	2.45243	1.91347	1.97084	1.98447	1.98606	2.40983	2.4875	2.50256	1.88467	1.95866	1.93551	1.92442	1.92783	1.97313	2.04303	1.72652	2.02005	2.35681	1.96691	2.01803	1.96372	1.91026	1.7532	2.0628	2.01863	1.8941	1.99418	1.96242	2.00993	2.0264	2.34571	1.92398	1.93081	1.88822	2.00918	1.81423	1.88954	1.95098	2.06104	2.00732	1.96261	1.98119	1.82436	1.89556
0.275025	2.14774	2.13114	2.15879	2.11062	2.13498	2.11615	2.1439	2.14594	2.12807	2.12777	2.13466	2.12298	2.10066	2.12677	2.12035	2.11384	2.14486	2.14907	2.15576	2.15119	2.14854	2.1427	2.14591	2.11293	2.09873	1.98288	2.08875	2.11582	2.11726	2.11661	2.11653	2.12617	2.12748	2.15164	2.15046	2.15726	2.15421	2.13748	2.12043	2.10617	2.089	2.07196	2.10581	2.09773	2.1041	2.12622	2.12732	2.13231	2.14394
0.286975	2.07445	2.06371	2.09689	2.09752	2.11291	2.12417	2.11328	2.1019	2.06459	2.02726	2.11566	2.07719	1.88454	2.09619	2.06624	2.1166	1.98699	2.06921	2.03683	2.03848	2.1101	2.09731	2.01323	2.07808	2.10118	2.07172	2.10349	2.46443	2.43791	2.53571	2.59506	2.55415	2.54861	1.95696	2.03639	2.01107	2.04093	1.99177	1.99955	2.45327	2.04734	2.5546	2.48814	2.01044	2.06228	2.06244	1.98845	2.00794	1.95686
0.287475	2.13216	2.12035	2.12704	2.13464	2.13202	2.1378	2.13557	2.12547	2.11884	2.12334	2.11402	2.14368	2.12009	2.10919	2.11034	2.12809	2.11505	2.12063	2.13116	2.12296	2.14219	2.1628	2.12151	2.14447	2.09137	2.14879	2.12551	2.11328	2.10876	2.1185	2.10707	2.09685	2.09944	2.14593	2.12699	2.14003	2.11244	2.12642	2.14734	2.13271	2.10608	2.1186	2.14621	2.13109	2.07417	2.09985	2.10247	2.10072	2.08221
0.288175	2.0492	2.02645	2.4724	2.49126	1.98466	2.202	2.07905	2.0986	2.05679	2.08205	2.36626	2.07314	2.04754	2.0523	2.04969	2.39933	2.22423	2.01861	1.98147	1.97171	2.0223	2.04024	2.07299	2.10424	2.07836	2.0696	2.05959	2.0752	2.07977	2.1066	2.05372	2.05407	2.07141	2.01039	1.83736	2.05411	2.02658	2.048	2.06429	2.08249	2.04434	2.06683	2.05343	2.07217	2.11883	2.08155	2.09839	2.07948	2.09438
0.3	2.0268	2.09384	2.07735	2.00267	2.09507	2.08574	2.08031	2.09305	2.09849	2.0509	2.10084	2.11497	2.10551	2.09755	2.06828	2.06953	2.09332	2.09356	2.06157	2.05403	2.0766	2.05133	2.10292	2.05407	2.06247	2.06038	2.06609	2.06659	2.07844	2.11272	2.11478	2.05378	2.10259	2.09554	2.05405	2.05554	2.0619	2.06427	2.06822	2.0667	2.08754	2.08113	2.10486	2.11699	2.11083	2.10978	2.04183	2.05204	2.04964
0.300025	2.59209	2.53616	1.99271	2.04488	2.03772	2.04618	2.45528	2.11627	2.14157	2.21781	2.20929	2.06029	2.07809	2.07913	2.10968	2.06353	2.11913	2.09635	1.85197	2.14568	2.07435	2.04272	2.07502	2.08534	2.09173	2.11108	2.12389	1.95931	2.03356	2.09474	2.07687	2.11213	2.11953	2.06328	2.05344	2.11678	2.05848	2.03899	2.07164	2.09838	2.09897	2.04663	2.03136	2.01876	2.04504	2.0862	2.08489	2.29219	2.10763
0.311325	1.99853	1.99701	2.00598	2.00063	1.99597	2.00532	2.034	2.00581	1.9917	2.04562	1.95912	1.96933	1.96376	2.00558	1.99995	2.01185	2.0123	2.01636	2.00776	1.974	1.97507	1.96784	1.99868	1.97886	1.98404	2.00489	1.81702	2.00631	2.0144	1.99786	1.98586	1.97412	1.97549	1.97452	1.95601	1.89538	1.92551	1.9956	1.99374	1.98549	2.00691	1.99528	2.00597	2.02096	2.01909	2.02418	1.94973	1.9546	1.97794
0.312475	2.40562	2.51736	2.05423	2.19779	2.08424	2.05244	2.25758	2.02675	2.55663	2.52293	2.02828	2.27629	2.07489	2.06158	2.11084	2.04933	2.08264	2.11957	2.03039	2.03522	2.45532	2.04027	2.03563	2.02378	2.13981	2.11684	2.0458	2.05977	2.03445	2.05683	2.06295	2.05271	2.06513	2.07809	2.06814	2.04325	2.08132	2.09069	2.08164	2.08358	1.75236	2.12814	2.0674	2.08666	2.06179	2.07446	2.06879	2.03181	2.02966
0.3153	2.07695	2.10596	2.10236	2.10709	2.10607	2.10013	2.06217	2.05781	2.10113	2.1111	2.12091	2.10822	2.13844	2.09737	2.0973	2.09359	2.10781	2.11094	2.10259	2.10257	2.12121	2.12379	2.0875	2.10728	2.06857	2.0736	2.06822	2.07688	2.08195	2.11609	2.10723	2.12583	2.0861	2.11394	2.08899	2.11697	2.10612	2.06505	2.0674	2.06776	2.09235	2.077	2.09743	2.07925	2.09685	2.11733	2.13053	2.09315	2.10803
0.31885	2.48245	2.52715	2.55323	2.53761	2.54322	2.00498	2.48415	2.10798	2.0741	2.07867	2.07116	2.1064	2.48127	1.95707	2.00326	2.24139	1.91588	2.06078	2.05572	2.07136	2.11124	2.04496	2.04761	2.13677	2.06581	2.05207	2.03688	2.09172	2.10719	2.31506	2.07468	2.05433	2.03475	2.05129	2.12849	2.06686	2.03725	2.10832	2.13289	2.06243	2.06007	2.06834	2.08667	2.09403	2.15099	2.1644	2.08445	2.05448	2.0322
0.324975	2.05817	2.0665	2.08899	2.07296	2.07287	2.07489	2.06002	2.06284	2.0602	1.94716	2.07018	2.0727	2.08833	2.07669	2.05365	2.09855	2.05815	2.05532	2.04776	2.05833	2.05238	2.06403	2.06385	2.05859	2.06798	2.08665	2.07907	2.03163	2.05548	2.05655	2.0526	2.05185	2.0445	2.04275	2.04598	2.0517	2.05513	2.05531	2.0596	2.06056	2.07325	2.09399	2.10012	2.05909	2.04775	2.04512	2.05701	2.0477	2.03676
0.325	2.55541	1.96521	2.57364	2.40145	2.40307	2.43582	2.55644	2.52441	2.08411	1.9822	1.99371	2.01817	2.13723	2.31799	2.21774	2.38603	2.23353	2.01955	2.02583	2.06376	2.03077	1.98849	1.94906	1.95918	1.97584	2.01084	2.00845	1.95821	1.96332	2.07307	2.01841	1.94075	2.09985	2.0451	1.93801	1.96532	1.97223	1.97718	1.98385	1.99256	1.95301	2.00513	2.06384	2.11532	2.11447	2.04535	2.0142	1.96391	2.23775
0.335775	2.0361	2.1038	2.08111	2.0931	2.09621	2.07946	2.03909	2.07989	2.10493	2.10313	2.09922	2.0953	2.11183	2.11594	2.05894	2.07026	2.09015	2.09546	2.04887	2.0595	2.10822	2.10868	2.09228	2.07566	2.11243	2.11659	2.0504	2.06247	2.06969	2.07717	2.08098	2.10505	2.05572	2.04946	2.11831	2.08476	2.09422	2.09869	2.13093	2.0905	2.04284	2.05693	2.06304	2.06661	2.0794	2.0772	2.02869	2.0492	2.09554
0.337525	2.07281	2.05465	2.08364	2.12843	2.02049	2.06276	2.08973	2.09385	2.11169	2.14611	2.04415	2.05831	2.0749	2.1003	2.1123	2.11877	2.03695	2.01356	2.06194	2.05323	2.08752	2.11862	2.11868	2.03604	2.01144	2.0739	2.08863	2.07174	2.081	2.09399	2.13027	1.91973	2.05516	2.05018	2.07445	2.02848	2.06413	2.08353	2.12143	2.44873	2.11198	2.02052	2.03646	2.01796	2.02458	2.20871	2.38778	2.47657	2.57475
0.338175	2.08357	2.09209	2.10696	2.12332	2.12268	2.08202	2.06529	2.06306	2.05325	2.08707	2.11684	2.09205	2.11721	2.11634	2.07936	2.06415	2.06179	2.06079	2.06309	2.0667	2.11027	2.10332	2.1324	2.11895	2.08448	2.0654	2.08894	2.05014	2.0587	2.05326	2.06077	2.06411	2.07423	2.06095	2.05934	2.06411	2.06853	2.08222	2.1187	2.1255	2.10219	2.04841	2.11153	2.04177	2.06963	2.05412	2.05332	2.05847	2.05357
0.349975	2.0634	1.97152	1.96784	2.05723	2.33481	2.12218	2.12716	2.10486	2.40838	2.05155	2.05157	2.28663	2.07015	2.06992	2.13171	2.16088	2.13324	2.12921	1.66038	2.05134	2.07828	2.0518	2.01837	2.04964	2.06602	2.0189	2.1255	2.08643	2.09868	2.12043	1.99865	2.03287	2.02705	2.05168	2.05098	2.12618	2.13285	2.06784	2.08144	2.08318	2.073	2.12985	2.0858	2.06739	2.05164	1.99902	2.0205	2.04086	2.07154
0.350025	1.96216	1.9506	1.94589	1.97362	1.96582	1.99964	1.93209	2.00396	1.92336	1.99943	1.93029	1.96965	1.95345	1.96635	1.95153	1.81503	1.97362	1.9562	2.00516	2.00781	2.03194	1.94907	1.97138	1.93145	1.92647	1.95441	1.96961	1.95179	1.98133	1.9791	1.99624	1.97304	2.00326	1.98151	0	1.93595	1.94884	1.97426	1.99891	1.92716	1.94899	1.91843	2.01891	1.95235	1.94981	1.93772	1.98121	1.985	1.98848
0.362475	2.06596	2.06606	2.06967	2.07231	2.09346	2.07443	2.07282	2.07277	2.08761	2.06787	2.06585	2.06919	2.01249	2.10555	2.10686	2.10732	2.07629	2.06785	2.06488	2.06482	2.06314	2.06418	1.97506	2.07422	2.07921	2.09843	2.08325	2.09673	2.08058	2.07096	2.06902	2.06155	2.07136	2.06667	2.06417	2.06315	2.06736	2.06719	2.07601	2.09859	2.10529	2.10457	2.08126	2.07233	2.06155	2.05336	2.06126	2.07023	2.07198
0.3625	1.96314	1.9771	2.08722	2.10488	2.06614	2.1174	2.11233	2.03857	1.99685	2.0455	2.04385	2.03018	2.0231	2.0886	2.07192	2.07118	2.08007	2.06358	2.06891	2.01552	2.06647	2.07305	2.06574	2.01449	2.03849	2.06764	2.10015	2.1008	2.10499	2.09361	2.05538	2.07888	2.08525	2.07722	2.07097	2.0743	2.08711	2.09235	2.07401	2.06849	2.05686	2.08983	2.08671	2.09764	2.11403	2.08894	2.06141	2.1078	2.11877
0.375	1.98193	1.99232	1.9867	2.0046	2.00784	1.98625	1.99608	1.97763	1.98843	1.9825	1.97877	1.99087	2.01288	2.01056	1.91456	1.91533	1.95683	1.39631	1.9187	1.96049	1.97178	1.99805	2.02099	1.91414	2.00718	2.02904	2.01712	1.91657	1.53002	1.94651	1.96524	1.96754	1.95121	1.95433	1.96533	1.97608	1.96543	0	2.0229	2.02492	2.05889	2.03042	1.92951	1.94804	1.94591	1.94614	1.58067	1.96803	1.96896
0.375025	2.48738	2.00694	2.06736	2.0896	1.98084	2.05152	2.08947	2.11315	2.09634	2.04602	2.0142	2.04133	2.04831	2.06658	2.06596	2.0701	2.15438	2.0496	2.0193	2.06928	2.09464	2.11049	2.0551	2.08806	2.01812	2.07557	2.04983	2.07082	2.05922	2.0658	2.06063	2.04991	2.05864	2.10824	2.20415	2.17633	2.07138	2.06779	2.09332	2.05512	2.01667	2.13792	2.03775	2.05644	2.16849	2.09855	2.0755	2.07993	2.03833
0.387475	2.10046	2.09029	2.10448	2.13763	2.07294	2.04801	1.78973	2.07391	2.09178	2.11324	2.15611	2.03269	2.0312	2.26762	2.06218	2.07612	2.08872	2.11762	2.12871	2.1145	2.1322	2.13008	2.13032	2.12281	2.0944	2.08046	2.09058	2.03493	2.11084	2.0791	2.04289	1.83858	2.07306	2.07274	2.07853	2.10695	2.12741	2.1349	2.10631	2.12994	2.1284	2.12575	2.1044	2.08319	2.04908	2.15817	1.80941	2.06979	2.08011
0.387525	2.06226	2.07784	2.07946	2.0457	2.06669	2.07078	2.07981	2.07743	2.08451	2.08275	2.02833	2.04308	2.05573	2.0662	2.07653	2.0829	2.08395	2.08528	2.08469	2.08486	2.03395	2.03982	2.04871	2.05521	2.07535	2.08015	2.08182	2.08629	2.08297	2.10088	2.08289	2.08535	2.03383	2.0345	2.05825	2.06983	2.08213	2.10582	2.08911	2.1007	2.08624	2.08621	2.08862	2.08859	2.0164	2.0268	2.04271	2.05337	2.06643
0.399975	2.05095	2.03081	2.06773	2.07165	2.08067	2.09326	2.09475	2.07736	2.04054	2.03965	2.05653	2.05704	2.06715	2.07599	2.09376	2.08451	2.10216	2.08157	2.08027	2.02707	2.03888	2.04779	2.06017	2.05854	2.05766	2.05807	2.07006	2.07823	2.08851	2.08429	2.08457	2.08367	2.01663	2.02507	2.037	2.04587	2.05442	2.05724	2.06554	2.07372	2.07159	2.07639	2.06914	2.08308	2.0856	2.08195	2.07723	1.98742	2.01208
0.4	2.13779	2.06676	2.07518	2.19571	2.07183	2.08501	2.35776	2.05428	2.07116	2.0985	2.10707	2.1063	2.09817	2.08876	2.12559	2.19249	2.09679	2.13783	2.14972	2.13365	2.08079	2.09207	2.0843	2.05432	2.11849	2.10114	2.07471	2.12478	2.12542	2.13912	2.07396	2.06041	2.05529	2.09069	2.25608	2.09791	2.05216	2.07128	2.14732	2.08912	2.0653	2.06126	2.14695	2.23065	2.08093	2.06154	2.06779	2.16587	2.04417
0.408175	2.15488	2.11561	2.12063	2.5412	2.19852	2.23664	2.09407	2.1083	2.11439	2.2876	2.09477	2.10302	2.11237	2.08885	2.23364	2.14619	2.18225	2.16109	2.127	2.09582	2.44515	2.06106	2.09055	2.11158	2.12832	2.12107	2.10869	2.1187	2.16998	2.19027	2.21125	2.0834	2.07908	2.10213	2.056	2.14065	2.12111	2.03686	2.03954	2.16954	2.20008	2.11879	2.1093	2.14202	2.122	2.1616	2.15654	2.18279	2.29069
0.4125	2.05705	2.05752	2.0648	2.07493	2.074	2.08277	2.04399	2.03869	2.04085	2.04485	2.05771	2.06224	2.06746	2.07397	2.07821	2.08552	2.08306	2.03516	2.0296	2.02997	2.03819	2.05095	2.06277	2.06707	2.06873	2.06933	2.07011	2.08141	2.08555	2.08353	2.02744	2.02816	2.0312	2.02653	1.90855	2.0357	2.0488	2.04782	2.05262	2.06129	2.06737	2.07282	2.07673	2.08074	2.09582	2.08051	2.01242	2.02089	2.01523
0.412525	2.16963	2.1726	2.1736	2.16728	2.15477	2.15454	2.15919	2.16101	2.14382	2.13917	2.14941	2.15732	2.14687	2.13272	2.15327	2.14247	2.1449	2.14698	2.14541	2.15281	2.15477	2.14134	2.14548	2.1451	2.16814	2.14872	2.13766	2.14224	2.13885	2.15985	2.109	2.13931	2.16198	2.14948	2.15501	2.15669	2.15039	2.16096	2.13442	2.14547	2.14639	2.14837	2.16502	2.16907	2.1657	2.15815	2.13927	2.1377	2.14374
0.424975	2.05703	2.06468	2.13879	2.09289	2.07299	2.15097	2.1468	2.04791	2.09143	2.19834	2.17494	2.12138	2.13305	2.14127	2.1309	2.12593	2.1446	2.15973	2.09106	2.07146	2.09762	2.15854	2.1677	2.15298	2.13279	2.14421	2.15512	2.12779	2.14147	2.18015	2.18127	2.10828	2.1099	2.07371	2.11804	2.13048	2.12862	2.14453	2.20617	2.1372	2.12433	2.14142	2.14309	2.14723	2.14695	2.15891	2.13825	2.09866	2.03871
0.425025	2.07574	2.09652	2.08664	2.08773	2.10266	2.08762	2.10204	2.08993	2.10655	2.10376	2.0711	2.07037	2.07691	2.0919	2.0963	2.10697	2.10851	2.10929	2.10723	2.11193	2.08923	2.0867	2.05032	2.05743	2.06938	2.07705	2.07907	2.09389	2.10306	2.11249	2.11138	2.10292	2.10781	2.10112	2.03004	2.0498	2.05578	2.06432	2.07511	2.07303	2.07974	2.10092	2.11306	2.1129	2.10742	2.10536	2.03513	2.04967	2.05775
0.437475	1.99217	2.00121	2.00435	1.99781	1.99501	1.97987	1.99157	1.97688	1.97565	1.985	1.98615	1.93799	1.99765	2.0187	1.98271	1.96517	1.95346	1.98602	1.97418	1.9438	1.97347	1.95777	2.00216	2.00985	1.99372	2.03383	2.03818	1.97687	1.95681	1.5318	1.96389	1.98323	2.0151	1.99545	1.98748	1.99164	1.97437	1.9803	2.00452	2.00623	2.03507	2.03587	1.94857	1.9515	1.97585	2.01028	1.99669	1.97795	1.52892
0.4375	2.12868	2.17299	2.13059	2.11394	2.10915	2.09594	2.07951	2.45391	2.09979	2.12841	2.11369	2.1282	2.13376	2.1484	2.15579	2.14094	2.10865	2.13895	2.15838	2.07086	2.17261	2.23923	2.14124	2.13247	2.12749	2.15122	2.15299	2.15779	2.16494	2.12181	2.15813	2.16264	2.15851	2.14171	2.16944	2.33444	2.06226	2.22213	2.13933	2.14486	2.13401	2.13428	2.14129	2.11551	2.15456	2.12739	2.12766	2.15739	2.14071
0.439575	2.09635	2.09778	2.07763	2.07676	2.07858	2.08046	2.10008	2.10093	2.10623	2.04107	2.05761	2.06592	2.07648	2.00891	2.07936	2.09612	2.09848	2.11186	2.10588	2.03093	2.03826	2.05189	2.05494	2.06509	2.07767	2.07893	2.09688	2.10652	2.10128	2.10851	2.11323	2.11487	2.1081	2.0202	2.02586	2.04071	2.05682	2.07169	2.08782	2.08669	2.09711	2.109	2.11549	2.10557	2.11489	2.11488	2.11264	2.10402	2.02613
0.442525	2.08092	2.12642	2.07519	2.11756	2.21324	2.10161	2.10301	2.12016	2.0994	2.09289	2.11232	2.08508	2.17397	2.16052	2.08252	2.11451	2.36079	2.12659	2.16551	2.09915	2.05815	2.11058	2.12711	2.05712	2.10108	2.08502	2.08513	2.13333	2.10279	2.26653	2.08384	2.09564	2.0813	2.05969	2.04075	2.02923	2.04078	2.18138	2.14767	2.16906	2.15781	2.12857	2.16391	2.09921	2.08858	2.12936	2.1728	2.21155	2.05529
0.45	2.09333	2.10496	2.08946	2.07607	2.08252	2.08951	2.10463	2.10581	2.10855	2.09333	2.06771	2.06813	2.0764	2.08663	2.0904	2.10481	2.10542	2.10603	2.09664	2.06117	2.06919	2.07135	2.07	2.07592	2.08052	2.09021	2.11029	2.10784	2.1058	2.0951	2.07395	2.07529	2.06839	2.07374	2.06929	2.0724	2.08199	2.09196	2.1144	2.10895	2.10557	2.09592	2.06067	2.0674	2.06088	2.07904	2.0671	2.07603	2.08207
0.450025	2.10389	2.4675	2.59254	2.09209	2.09649	2.1175	2.13389	2.07042	2.0707	2.09111	2.09707	2.11152	2.10184	2.08328	2.07914	2.08912	2.08189	2.06084	2.06811	2.07224	2.04894	2.14218	2.12116	2.13084	2.17948	2.13794	2.04348	2.16616	2.07231	2.0959	2.09098	2.08866	2.08983	2.08921	2.07688	2.1021	2.17423	2.11361	2.11477	2.13201	2.11328	2.10417	2.06936	2.0992	2.13624	2.10434	2.08879	2.09951	2.10666
0.46245	2.05839	2.06468	2.06948	2.07022	2.07157	2.06308	2.06331	2.06134	2.07166	2.0715	2.07055	2.07425	2.06826	2.07445	2.06031	2.06169	2.05831	2.05382	2.06026	2.0687	2.07011	2.07153	2.0666	2.0685	2.07472	2.07363	2.06263	2.04583	2.03372	2.03419	2.04329	2.05927	2.06464	2.06221	2.06647	2.07106	2.07018	2.07694	2.07921	2.07737	2.0426	2.03597	2.0278	2.02172	2.03163	2.04297	2.0506	2.05465	2.06403
0.462475	2.11559	2.12387	2.10918	2.11563	2.18411	2.12437	2.13004	2.16142	2.20311	2.16254	2.13387	2.12419	2.13094	2.12836	2.13097	2.13975	2.11687	2.11573	2.11331	2.12839	2.1433	2.17953	2.15337	2.13864	2.13543	2.10589	2.08429	2.13031	2.1498	2.11981	2.14791	2.14108	2.12623	2.06932	2.04693	2.25252	2.14156	2.1628	2.13295	2.13258	2.16408	2.11298	2.11587	2.16221	2.13605	2.15591	2.1313	2.12633	2.11714
0.4638	2.08284	2.10108	2.09415	2.09126	2.05077	2.07101	2.08525	2.08063	2.09081	2.10913	2.101	2.10025	2.04543	2.05861	2.05315	2.06548	2.06971	2.07919	2.08497	2.09202	2.09998	2.10062	2.09106	2.03655	2.0479	2.05307	2.05888	2.06621	2.06782	2.06739	2.0803	2.08333	2.09841	2.10393	2.09392	2.09137	2.09708	2.03864	2.04433	2.05331	2.06773	2.06927	2.07839	2.07325	2.07502	2.07218	2.08034	2.08534	2.0904
0.474975	1.93892	1.5271	1.49804	1.90232	1.86646	1.8866	1.87668	1.92595	1.95507	1.38808	1.93763	1.5091	1.92497	0	1.89439	1.92869	1.51855	1.92611	1.93657	1.91199	1.91756	1.96114	1.96789	1.86047	1.97169	1.96371	1.5373	1.87933	1.51542	1.49454	1.92851	1.5675	1.57731	1.54235	1.86326	1.9043	1.94716	1.93169	0	0	1.91431	1.82634	1.93096	1.86117	1.87888	1.93107	1.91317	1.96224	1.41233
0.475	2.12924	2.15851	2.14066	2.04148	2.10772	2.21696	2.20022	2.11443	2.11262	2.24824	2.08898	2.04419	2.06538	2.13404	2.15637	2.13477	2.14269	2.13632	2.13164	2.1351	2.14455	2.25443	2.01096	2.05053	2.29751	2.10806	2.16046	2.22873	2.16008	2.15958	2.13416	2.13811	2.15642	2.12778	2.12886	2.23203	2.14619	2.09409	2.09746	2.17013	2.12682	2.14905	2.15154	2.14006	2.13763	2.14753	2.1437	2.12586	2.14726
0.4837	2.22902	2.0778	2.16518	2.14575	2.09033	2.17368	2.16726	2.11273	2.21075	2.28938	2.10383	2.18322	2.19941	2.10882	2.12272	2.13182	2.08751	2.0683	2.08028	2.11952	2.15128	2.1445	2.12709	2.14508	2.13473	2.12265	2.12339	2.11979	2.13807	2.1458	2.08165	2.17703	2.11153	1.98637	2.11541	2.11818	2.14972	2.1403	2.13579	2.141	2.12161	2.11776	2.1071	2.14239	2.14972	2.14694	2.13229	2.08158	2.15636
0.4875	2.0163	2.01058	1.99359	1.99629	1.98841	2.01112	2.02038	2.05339	2.02728	2.02489	2.0194	2.02303	2.00521	2.02313	2.01496	2.01895	2.02498	2.0291	2.00146	2.01861	2.02673	2.05658	2.04665	2.04439	2.00712	1.93132	2.01098	2.0096	2.02116	2.0224	2.02296	2.03108	2.05582	2.01127	1.95312	2.03086	2.00769	2.01926	2.0637	2.03086	2.03705	2.03053	2.02355	1.95299	2.0226	2.00994	2.01027	2.01851	2.02114
0.487525	2.15339	2.14529	2.2578	2.28343	2.06514	2.11971	2.56802	2.05293	2.17246	2.08282	2.1394	2.13429	2.12036	2.13011	2.09166	2.40991	2.15462	2.1595	2.25254	2.11465	2.11764	2.23957	2.14725	2.14243	2.13232	2.09038	2.10047	2.29775	2.088	2.14731	2.22844	2.24023	2.07917	2.07053	2.24455	2.13375	2.12692	2.16573	2.21955	2.10934	2.16053	2.2948	2.29055	2.39161	2.3341	2.23281	2.10572	2.12333	2.14066
0.499975	2.03941	1.86676	2.03895	2.30438	1.98439	2.45939	2.32865	2.17593	2.14439	2.1528	2.10818	2.13364	2.10089	2.13135	2.14009	2.15434	2.17686	2.19008	2.26587	2.09866	2.2698	2.05664	2.06067	2.10747	2.25519	2.24526	2.24308	2.09805	2.10862	2.09256	2.22243	2.12634	2.14582	2.1583	2.16914	2.15218	2.14329	2.25164	2.18029	2.17903	2.21515	2.036	2.19023	2.4174	2.28258	2.11077	2.10352	2.16501	2.16419
0.500025	2.07829	2.09336	2.09701	2.10876	2.1048	2.04378	2.05793	2.07701	2.08907	2.07753	2.08074	2.10327	2.10758	2.10084	2.0473	2.03566	2.03071	2.05509	2.08198	2.07695	2.07501	2.07717	2.0943	2.10749	2.11311	2.10918	2.10413	2.04272	2.03316	2.02677	2.03914	2.06913	2.07568	2.07969	2.07754	2.0767	2.09562	2.09848	2.11265	2.115	2.12204	2.11433	2.04255	2.04562	2.0473	2.04942	2.0603	2.07321	2.07917
0.512475	2.09646	2.11065	2.107	2.10554	2.08274	2.08479	2.10005	2.10028	2.10458	2.10672	2.11245	2.11317	2.08719	2.0979	2.08505	2.08339	2.0837	2.09794	2.11192	2.11749	2.11884	2.10951	2.11615	2.0676	2.06681	2.07255	2.07926	2.081	2.09743	2.08405	2.09826	2.11348	2.11983	2.11969	2.11707	2.10821	2.04361	2.04759	2.05704	2.04967	2.05597	2.06718	2.0804	2.08585	2.10216	2.10828	2.11931	2.11438	2.11553
0.5125	2.24602	2.33627	1.6636	2.4062	2.05479	2.09883	2.13461	2.16188	2.13803	2.24054	2.17308	2.15819	2.29319	2.17865	2.1396	2.13391	2.10362	2.12891	2.16691	2.12303	2.39817	2.03827	2.09268	2.28389	2.14998	2.12305	2.1046	2.12369	2.24189	2.16581	2.1617	2.16357	2.1598	2.13304	2.11046	2.28463	2.17279	2.16307	2.27483	2.13392	2.14368	2.16694	2.15922	2.17255	2.15652	2.10654	2.10761	2.07418	2.07857
0.525	2.06666	2.07246	2.08491	2.09614	2.09772	2.07231	2.07551	2.06791	2.07843	2.0791	2.09624	2.09469	2.08735	2.09421	2.0549	2.06215	2.06058	2.06372	2.08946	2.08243	2.10187	2.10623	2.10186	2.10293	2.10521	2.09408	2.04628	2.04177	2.04705	2.06609	2.07339	2.08548	2.09458	2.10357	2.10527	2.11543	2.11045	2.10207	2.11342	2.09207	2.04785	2.04404	2.03724	2.06178	2.06312	2.07475	2.09446	2.09	2.10209
0.525025	2.0267	2.07243	2.11877	2.19522	2.26783	2.38178	2.10345	2.15489	2.06099	1.98433	2.04934	2.11853	2.09986	2.15994	2.22996	2.23347	2.13957	2.13746	2.12818	2.09916	2.1156	2.15402	2.1287	2.58049	2.36982	2.14296	2.13878	2.12946	2.13974	2.16122	2.17261	2.12961	2.12074	2.13187	2.25545	2.15016	2.09369	2.20308	2.14648	2.17799	2.3019	2.22052	2.20017	2.22671	2.13339	2.12281	2.10979	2.11545	2.14739
0.5323	2.21964	2.06413	2.09807	2.13086	2.09944	2.09906	2.14308	2.12674	2.13431	2.14994	2.07687	2.04137	2.09203	2.17758	2.15948	2.1537	2.13192	2.17805	2.22951	2.12029	2.10816	2.12811	2.15617	2.09834	2.14392	2.07622	2.12355	2.26331	2.15824	2.14723	2.13506	2.12887	2.1701	2.23853	2.16274	2.23927	2.20098	2.25658	2.1121	2.08295	2.10273	2.21716	2.17309	2.13299	2.12961	2.13831	2.22419	2.17884	2.17418
0.537475	2.52362	2.04182	2.37853	2.45921	2.00906	2.08774	2.11345	2.13524	2.18701	2.13615	2.18158	2.19321	2.10656	2.10949	2.11204	2.01649	2.13151	2.1445	2.13997	2.12869	2.14108	2.15102	2.14231	2.16384	2.19233	2.14475	2.14187	2.14623	2.14505	2.09647	2.08794	2.11188	2.17216	2.17204	2.14136	2.19574	2.24587	2.1654	2.15678	2.15671	2.13899	2.13975	2.13118	2.13753	2.15074	2.26125	2.05764	2.09592	2.1477
0.537525	2.06284	2.07008	2.06452	2.07186	2.07484	2.07769	2.08914	2.0753	2.07644	2.09505	2.07674	2.0788	2.08381	2.06481	2.06	2.06249	2.06474	2.06612	2.06994	2.07667	2.07996	2.08317	2.08658	2.09921	2.09876	2.10152	2.08406	2.09084	2.10474	2.09624	2.09434	2.08243	2.08808	2.08866	2.08642	2.08848	2.0835	2.08676	2.09254	2.05128	2.05716	2.06585	2.06788	2.06569	2.06432	2.0614	2.0634	2.06806	2.07523
0.549975	2.05132	2.10293	2.10536	2.11565	2.1218	2.13603	2.08108	2.02154	2.09679	2.101	2.11051	2.11811	2.12733	2.12655	2.13575	2.14597	2.01944	2.09415	2.0966	2.09714	2.05437	2.10818	2.11028	2.12315	2.13246	2.15262	2.14142	2.14523	2.09525	2.05449	2.05777	2.08278	2.07304	2.09179	2.09433	2.11643	2.11626	2.13482	2.13568	2.14981	2.15166	2.14431	2.05216	2.04475	2.06107	2.05106	2.07395	2.10342	2.09903
0.55	2.08726	2.26538	2.10074	2.1278	2.15152	2.15363	2.1446	2.16242	2.16494	2.15646	2.13855	2.13984	2.18126	2.18452	2.16335	2.14622	2.20629	2.17105	2.174	2.17232	2.16981	2.17775	2.24583	2.15229	2.13888	2.14477	2.13758	2.14125	2.13815	2.12439	2.13544	2.11506	2.12886	2.14301	2.16953	2.18026	2.16262	2.15867	2.18105	2.26086	2.13897	2.14159	2.13749	2.14649	2.17237	2.17251	2.1171	2.16726	2.22744
0.55935	2.10053	2.10951	2.10872	2.11682	2.09208	2.08973	2.00691	2.10595	2.11079	2.11957	2.12165	2.12035	2.06056	2.08399	2.07434	2.09511	2.10706	2.11141	2.11348	2.11692	2.1243	2.12201	2.12679	2.07982	2.12871	2.12632	2.06096	2.06581	2.08504	2.09058	2.10122	2.10368	2.11079	2.10806	2.11208	2.11971	2.12369	2.12903	2.13233	2.12829	2.12949	2.12677	2.06121	2.0651	2.06928	2.0897	2.08067	2.0958	2.11235
0.5605	2.04605	2.04273	2.11444	2.11784	2.18273	2.15212	2.19874	2.12014	2.1472	2.13319	2.19023	2.21293	2.17172	2.1513	2.13296	2.10683	2.03929	2.12652	2.19959	2.09822	2.12795	2.16412	2.14324	2.15328	2.1604	2.16443	2.05803	2.16496	2.15695	2.14825	2.14794	2.16186	2.16074	2.24042	2.10374	2.14256	2.2276	2.15353	2.13541	2.01906	2.14557	2.15698	2.16324	2.16079	2.15281	2.16185	2.15633	2.13455	2.13348
0.5625	0	2.00835	1.9786	1.99422	1.99896	2.00501	2.0151	2.03947	2.05078	1.99273	2.02759	2.00313	2.00318	2.02269	2.04797	2.05233	2.0084	1.99242	2.0238	2.0284	2.00766	1.99181	1.98998	2.01049	2.03372	1.97321	0	2.02937	2.04583	1.9897	1.97604	2.02012	1.97167	1.98544	2.02932	2.03798	2.01295	2.05985	1.99276	2.0075	2.02359	2.05501	2.01343	2.03493	2.00666	2.00252	2.00018	1.97224	2.23999
0.563125	2.06716	2.11763	2.1329	2.10966	2.11001	2.10866	2.12403	2.02508	2.11803	2.15203	2.14194	2.1383	2.12074	2.12552	2.07338	2.22223	2.26574	2.22535	2.25343	2.1574	2.16603	2.17134	2.14332	2.12422	2.1589	2.16933	2.1644	2.13079	2.25756	2.24759	2.21954	2.17942	2.14149	2.16157	2.24646	2.14567	2.15834	2.17012	2.16053	2.17312	2.15075	2.40481	2.07979	2.11971	2.15042	2.14159	2.24691	2.24582	2.14369
0.574975	2.51924	2.52857	2.0034	2.1428	2.09994	2.1641	2.16388	2.16048	2.2098	2.1519	2.17336	2.15296	2.10288	2.12047	2.16219	2.1473	2.12591	2.14576	2.18612	2.1305	2.18682	2.02325	2.2157	2.15867	2.21962	2.13208	2.18252	2.16908	2.16814	2.14827	2.11947	2.14659	2.17023	2.1694	2.09314	2.14161	2.05287	2.22825	2.23246	2.26828	2.27956	2.15273	2.15341	2.193	2.16492	2.16364	2.1493	2.21642	2.22321
0.575025	2.10197	2.10588	2.11301	2.10715	2.12256	2.11619	2.11838	2.0852	2.1026	2.11046	2.12034	2.12685	2.12288	2.12483	2.12424	2.12704	2.11905	2.11274	2.07335	2.07903	2.08772	2.106	2.11709	2.12624	2.12537	2.12619	2.12781	2.12227	2.12478	2.12352	2.11974	2.06331	2.07189	2.0791	2.09498	2.10486	2.02928	2.12257	2.13133	2.1332	2.12796	2.12365	2.12251	2.12414	2.12152	2.12352	2.064	2.06513	2.06264
0.58545	2.07982	2.07995	2.08247	2.09525	2.08421	2.09916	2.06947	2.07525	2.07778	2.09087	2.08316	2.08218	2.08461	2.0995	2.08654	2.10228	2.10126	2.09067	2.07364	2.06658	2.06575	2.07114	2.07556	2.08394	2.0951	2.08848	2.1004	2.10932	2.10064	2.08888	2.09042	2.103	2.10622	2.07259	2.06849	2.068	2.07187	2.0683	2.06994	2.0841	2.09631	2.07985	2.09	2.10683	2.10261	2.09984	2.10564	2.10797	2.0992
0.587475	2.10792	2.09393	2.09908	2.0795	2.07668	2.08346	2.08401	2.09883	2.10046	2.10824	2.06271	2.06565	2.0715	2.07921	2.0852	2.10197	2.10571	2.11087	2.10719	2.11477	2.10739	2.05581	2.05763	2.07137	2.07996	2.08482	2.09081	2.10746	2.10489	2.11329	2.11927	2.11239	2.10532	2.1124	2.11982	2.12566	2.12605	2.04458	2.04175	2.0601	2.06813	2.0829	2.09014	2.10296	2.11207	2.1099	2.11415	2.11188	2.10434
0.5875	2.04205	2.20109	2.14595	2.16385	2.17263	2.17825	2.1698	2.16262	2.176	2.18529	2.17344	2.17964	2.14651	2.16826	2.18224	2.18323	2.16614	2.14216	2.17032	2.24198	2.16852	2.24706	2.24421	2.15926	2.13007	2.19417	2.16522	2.14825	2.1447	2.12559	2.0877	2.2236	2.14909	2.14159	2.18391	2.20686	2.1871	2.31405	2.14908	2.23292	2.21691	2.16671	2.16168	2.20429	2.12584	2.19755	2.15766	2.16622	2.16715
0.6	1.55984	1.94724	1.95114	1.92337	1.95105	1.96863	1.53639	1.95	1.91866	1.95147	1.95044	1.93381	0	0	0	1.96659	1.95837	1.93923	1.94577	1.91508	1.64543	1.8981	1.85048	1.91177	1.82664	1.92906	0	1.82818	1.95596	0	1.9682	1.94514	1.92167	1.87994	1.90991	0	1.95118	1.96503	1.85592	0	1.92232	2.01288	1.95442	1.95313	1.94763	2.00386	0	2.02074	1.9159
0.600025	2.2916	2.17037	2.31057	2.22958	2.1296	2.24414	2.22999	2.13932	2.09757	2.12366	2.11306	2.30107	2.21526	2.1056	2.03418	2.055	2.14617	2.23104	2.15722	2.14759	2.14889	2.11273	2.22142	2.1424	2.16567	2.07027	2.27916	2.29291	2.12191	2.10271	2.0525	2.05869	2.24158	2.18405	2.15307	2.14529	2.13603	2.16083	2.20665	2.16552	2.21576	2.09131	2.10066	2.16036	2.32439	2.22468	2.11133	2.02996	2.09091
0.60595	2.10539	2.082	2.12474	2.15477	2.16017	2.13531	2.14955	2.13829	2.19605	2.10994	2.20984	2.09546	2.13531	2.13925	2.15741	2.17212	2.14621	2.14783	2.13561	2.08611	2.21338	2.10216	2.18682	2.14748	2.14443	2.1544	2.16071	2.14702	2.1728	2.144	2.11673	2.14449	2.16753	2.13197	2.1032	2.30543	2.18828	2.15234	2.14739	2.14708	2.16486	2.15053	2.15342	2.17284	2.14946	2.13303	2.13546	2.14466	2.1622
0.612475	2.21901	2.15877	2.20932	2.13049	2.17306	2.16743	2.16319	2.1605	2.12229	2.14056	2.17876	2.15296	2.15197	2.08452	2.13097	2.16378	2.15269	2.08985	2.08182	2.16235	2.14703	2.13546	2.17501	2.16639	2.15743	2.15161	2.16477	2.19207	2.14412	2.11532	2.14342	2.24775	2.12966	2.15247	2.0998	2.03726	2.33701	2.11889	2.11083	2.15188	2.15174	2.16107	2.11041	2.12194	2.17638	2.16782	2.1681	2.13667	2.16087
0.612525	2.11596	2.12035	2.1177	2.11798	2.11074	2.11387	2.12518	2.1353	2.11542	2.11879	2.12977	2.12709	2.12216	2.13457	2.13225	2.14426	2.1296	2.13326	2.1093	2.13016	2.13393	2.13267	2.14528	2.12439	2.13993	2.12959	2.14304	2.15304	2.13014	2.10508	2.14301	2.14904	2.14007	2.16205	2.14011	2.14467	2.15286	2.14869	2.14729	2.15141	2.15848	2.11383	2.12172	2.14345	2.13249	2.14028	2.15023	2.15129	2.15406
0.624975	2.01841	2.10431	2.08472	2.08281	2.07563	2.0833	2.08382	2.09459	1.97374	2.01822	2.01254	2.26922	2.07121	2.01026	2.07083	2.0545	0	1.96776	1.96073	1.96206	2.00537	2.05746	2.03484	2.04846	2.05731	2.08519	2.08267	2.06893	2.01471	1.99146	2.00719	1.91834	1.9653	1.98789	2.00298	0	0	2.07279	2.07988	2.04799	2.04486	2.03824	1.97231	1.47453	1.38869	1.94406	2.02969	1.98067	1.94619
0.625	2.07228	2.10727	1.97758	2.22322	2.18205	2.20964	2.08497	2.10002	2.15395	2.17201	2.14051	2.13586	2.153	2.17064	2.12292	2.16625	1.99995	2.0753	2.13425	2.15128	2.17487	2.17335	2.18737	2.1621	2.15432	2.2013	2.17159	2.16977	2.15864	2.10175	2.09239	2.09839	2.17637	2.16753	2.18526	2.1789	2.19135	2.14295	2.17992	2.19867	2.17563	2.24764	2.15282	2.13179	2.11515	2.1283	2.15055	2.12116	2.24802
0.6375	2.11316	2.11292	2.10611	2.11049	2.11591	2.12311	2.15438	2.10486	2.11555	2.11193	2.1097	2.10158	2.11361	2.12267	2.12658	2.10053	2.10214	2.1058	2.02584	2.10857	2.11321	2.12084	2.11721	2.1212	2.12466	2.14073	1.80045	2.09562	2.09566	2.09078	2.09584	2.10287	2.11516	2.11778	2.11485	2.12097	2.12196	2.15064	2.14708	2.0664	2.08478	2.06703	2.06917	2.07677	2.09815	2.10079	2.10846	2.11042	2.06571
0.637525	2.24549	2.04706	2.09362	2.13563	2.09212	2.15291	2.14214	2.15233	2.15292	2.16519	2.18202	2.17983	2.16396	2.16242	2.17457	2.12735	2.14259	2.17063	2.1638	2.07973	2.11286	2.26256	2.15696	2.17662	2.36314	2.30254	2.16333	2.05138	2.17939	2.15884	2.15885	2.16703	2.17704	2.15078	2.14906	2.17502	2.18363	2.15084	2.24935	2.13673	2.14662	2.24419	2.2567	2.16246	2.16129	2.17012	2.16292	2.16154	2.15789
0.649975	2.17583	2.18018	2.1824	2.18434	2.11671	2.1447	2.19083	2.17711	2.17076	2.17922	2.25916	2.24283	2.14849	2.1538	2.17926	2.18533	2.19762	2.2726	2.15046	2.15384	2.16243	2.18266	2.18484	2.18049	2.16784	2.23883	2.26791	2.19835	2.19175	2.25257	2.25395	2.18772	2.13581	2.19651	2.22617	2.21184	2.25784	2.1817	2.17178	2.19304	2.16322	2.17731	2.2071	2.2717	2.1826	2.18026	2.19147	2.2754	2.07787
0.650025	2.1147	2.12722	2.11782	2.1363	2.12535	2.1324	2.13668	2.14445	2.12641	2.13492	2.11962	2.13067	2.12063	2.12577	2.13282	2.12864	2.12626	2.12468	2.13289	2.13363	2.12593	2.12451	2.11434	2.10572	2.11327	2.13072	2.13888	2.12738	2.13186	2.13039	2.12881	2.13222	2.12452	2.078	2.08009	2.09785	2.10676	2.1187	2.10691	2.13472	2.13056	2.13257	2.10512	2.12584	2.12516	2.0966	2.10196	2.06208	2.10918
0.654325	1.9786	2.05605	2.24671	2.20165	2.17751	2.17734	2.50154	2.23301	2.2679	2.40222	2.30625	2.36802	2.10229	2.15486	2.16725	2.13932	2.22951	2.31027	2.19058	2.19383	2.18809	2.18549	2.30124	2.30917	2.37942	2.4403	2.38266	2.3669	2.14232	2.15557	2.16159	2.17535	2.19486	2.35913	2.28924	2.27067	2.29058	2.24994	2.26497	2.181	2.16988	2.18863	2.17461	2.14518	2.5298	2.5519	2.32412	2.51924	2.51033
0.662475	2.17273	2.19614	2.16998	2.17683	2.17663	2.1606	2.16658	2.17097	2.15934	2.09905	2.10296	2.10586	2.10735	2.11591	2.11282	2.12446	2.12563	2.12552	2.13659	2.13147	2.12024	2.11567	2.13957	2.12683	2.15714	2.15899	2.15263	2.16248	2.07388	2.09379	2.10065	2.08847	2.10681	2.126	2.11905	2.11497	2.12324	2.13249	2.13244	2.139	2.12589	2.12857	2.12242	2.14435	2.16159	2.06622	2.07731	2.08071	2.09468
0.6625	2.04859	2.13957	2.13365	2.12925	2.13532	2.14902	2.12529	2.13815	2.15227	2.208	2.17513	2.15453	2.16766	2.17816	2.17602	2.19161	2.11495	2.15717	2.17253	2.23227	2.2528	2.1728	2.1579	2.19612	2.26244	2.20794	2.18153	2.18179	2.18395	2.12785	2.16834	2.15411	2.17059	2.27374	2.257	2.16733	2.25351	2.23888	2.18615	2.19569	2.19321	2.02749	2.17563	2.18333	2.14881	2.08932	2.16762	2.24639	2.245
0.675	2.17388	2.1781	2.17828	2.17452	2.17533	2.17245	2.17959	2.17495	2.18193	2.18246	2.18338	2.16556	2.16832	2.17017	2.16976	2.17592	2.17569	2.18134	2.18391	2.17909	2.17953	2.1433	2.15717	2.16505	2.16131	2.16564	2.17104	2.16923	2.17757	2.18691	2.18225	2.17923	2.18217	2.17952	2.17604	2.11197	2.1118	2.13457	2.14186	2.15105	2.15469	2.15113	2.16792	2.16743	2.16986	2.17054	2.17559	2.17928	2.18077
0.675025	2.11386	2.12956	2.12734	2.12776	2.11253	2.10622	2.13955	2.17749	2.16376	2.1551	2.23439	2.18424	2.22704	2.20139	2.00947	2.12601	2.26321	2.24494	2.24506	2.29535	2.27926	2.21216	2.24566	2.24526	2.19054	2.14955	2.17053	2.17958	2.18308	2.17581	2.1795	2.18234	2.0264	2.15328	2.13858	2.13716	2.19329	2.18426	2.18517	2.20375	2.1999	2.19556	2.19186	2.18688	2.1929	2.2668	2.19299	2.18578	2.18686
0.6853	2.1441	2.16995	2.2262	2.16819	2.14712	2.18193	2.18097	2.14222	2.16061	2.2284	2.17252	2.16123	2.16001	2.11441	2.13984	2.1796	2.19288	2.17824	2.16903	2.17114	2.19049	2.18248	2.12832	2.15912	2.18484	2.15747	2.18599	2.19704	2.15569	2.14733	2.17029	2.18495	2.17078	2.17087	2.17073	2.16741	2.17162	2.19596	2.19332	2.16703	2.23801	2.21341	2.1201	2.09731	2.15341	2.16597	2.16195	2.0442	2.30037
0.687525	2.08064	2.07439	2.06351	2.06746	2.1024	2.08744	2.06526	2.06839	2.01367	2.09031	2.05078	2.07037	2.09113	2.06041	2.08213	2.09144	2.08987	2.02323	2.01865	2.04669	2.04108	2.07921	2.08663	2.07718	2.09491	2.06723	2.05719	2.0689	2.07436	2.02143	2.04545	1.99342	2.03843	2.03775	2.0134	2.00748	2.04381	2.06881	2.07859	2.08193	2.04515	2.05529	2.08267	2.09358	2.00835	2.04159	2.00755	1.94747	2.06484
0.68955	2.1472	2.13828	2.15534	2.14464	2.15796	2.13631	2.12877	2.13773	2.13884	2.1523	2.16387	2.16945	2.12126	2.11637	2.12507	2.12759	2.15108	2.15253	2.1647	2.16866	2.16136	2.01633	2.097	2.12476	2.12717	2.14141	2.14345	2.15982	2.15961	2.16577	2.15069	2.15892	2.10053	2.09201	2.07874	2.12894	2.13619	2.14695	2.15101	2.16967	2.15515	2.15884	2.14916	2.16494	2.09566	2.05901	2.05455	2.09888	2.10503
0.69085	2.06079	2.09433	2.07909	2.10245	2.13134	2.1667	2.1773	2.17721	2.17017	2.16596	2.16959	2.17147	2.1587	2.18607	2.18288	2.18825	2.19636	2.19282	2.04779	2.13243	2.14664	2.15508	2.13691	2.16907	2.16691	2.17471	2.17054	2.17941	2.16012	2.16014	2.1429	2.17065	2.18738	2.18644	2.18224	2.16776	2.16039	2.11966	2.22584	2.33398	2.16915	2.15089	2.16136	2.17347	2.18142	2.16678	2.18806	2.16862	2.17186
0.699975	2.11887	2.12088	2.12628	2.12609	2.11344	2.11094	2.10554	2.12548	2.12838	2.13469	2.13774	2.14654	2.10161	2.11185	2.0752	2.1014	2.10668	2.12363	2.12822	2.11855	2.13668	2.13143	2.13608	2.08719	2.10356	2.10927	2.10423	2.08697	2.10784	2.1026	2.13509	2.12989	2.14832	2.16007	2.14947	2.07426	2.0873	2.09519	2.10154	2.10231	2.10482	2.11111	2.1057	2.12027	2.13419	2.14045	2.13898	2.14071	2.13171
0.7	2.08688	2.11373	2.15227	2.14774	2.15625	2.14733	2.15215	2.15346	2.13929	2.109	2.17643	2.14837	2.14361	2.16722	2.16626	2.16464	2.16984	2.18126	2.18101	2.20324	2.22324	2.18251	2.20899	2.20193	2.171	2.16787	2.18882	2.1636	2.1631	2.1783	2.17351	2.1399	2.15944	2.27964	2.19756	2.19997	2.15165	2.15462	2.17707	2.22299	2.17128	2.16601	2.18026	2.27247	2.19702	2.18149	2.17613	2.15741	2.17385
0.71145	2.14354	2.13372	2.12969	2.14485	2.13002	2.14531	2.11244	2.13977	2.14125	2.14708	2.14411	2.15109	2.10826	2.12441	2.14318	2.14378	2.1563	2.14769	2.1494	2.14703	2.11139	2.12079	2.12641	2.13277	2.13659	2.14268	2.14378	2.13829	2.1494	2.14926	2.09697	2.10874	2.10163	2.11612	2.1315	2.1388	2.14133	2.1528	2.15147	2.14643	2.14657	2.15948	2.07371	2.09325	2.10254	2.1179	2.10936	2.10688	2.12799
0.7125	2.12078	2.13342	2.13315	2.10896	2.1107	2.08509	2.12602	2.12798	2.14249	2.15067	2.09676	2.09559	2.11105	2.11214	2.12161	2.13695	2.13237	2.14134	2.1436	2.11515	2.07597	2.11436	2.09637	2.1133	2.12216	2.12515	2.12388	2.12426	2.13545	2.14556	2.14949	2.12712	2.08448	2.07967	2.07727	2.0706	2.1087	2.12012	2.12459	2.12424	2.12269	2.12789	2.15112	2.1524	2.12969	2.07377	2.0839	2.09638	2.09764
0.712525	2.06667	2.14984	2.00743	2.1069	2.15537	2.15391	2.16883	2.18449	2.17616	2.16719	2.16735	2.16894	2.16467	2.14236	2.14642	2.14819	2.13894	2.16373	2.17909	2.17537	2.16375	2.18342	2.17766	2.26466	2.16419	2.15602	2.16156	2.1691	2.13018	2.16914	2.17126	2.14736	2.14027	2.15295	2.17147	2.166	2.16646	2.19153	2.17907	2.1762	2.14205	2.15625	2.17261	2.16667	2.00441	2.14037	2.07004	2.13406	2.18623
0.724975	2.47255	2.29012	2.51939	2.5575	2.51452	2.32493	1.94921	2.06344	2.21066	2.06173	2.06391	2.05034	2.10662	2.10495	2.44855	2.30546	2.12585	2.17676	2.19568	2.18317	2.16273	2.1314	2.12568	2.13852	2.16637	2.17188	2.29703	2.10794	2.10696	2.11235	2.1653	2.17481	2.20077	2.16514	2.14262	2.13114	2.11544	2.11687	2.11388	2.29923	2.13486	2.17075	2.12439	2.0351	2.07748	2.14727	2.1189	2.12138	2.1665
0.725025	2.01776	2.03176	2.0426	2.08731	1.50238	1.87253	2.06564	1.6222	2.08965	2.0616	2.05896	1.83102	1.5539	2.03832	2.06152	2.04588	2.0209	1.94599	2.05559	2.00738	2.06715	2.04186	2.00402	2.02917	2.10786	2.01628	2.08309	2.05552	2.04947	2.04433	1.9592	2.10372	1.9867	2.08533	2.04112	2.03534	2.01823	2.03253	2.01105	2.11797	2.08285	1.80971	2.00402	2.02873	1.97982	1.86793	1.78541	2.03319	2.03561
0.73075	2.05945	2.09592	2.21386	2.52082	2.50736	2.41447	2.13514	2.17632	2.18513	2.20981	2.15808	2.16817	2.17673	2.18227	2.16139	2.14293	2.11488	2.12771	2.31323	2.16313	2.26025	2.04289	2.18406	2.213	2.19713	2.2056	2.19929	2.18867	2.17611	2.19013	2.17927	2.5307	2.56219	2.53633	2.27976	2.20475	2.17551	2.16586	2.09027	2.13805	2.15605	2.16182	2.32923	2.30584	2.17419	2.17631	2.17699	2.18148	2.18618
0.737475	2.12116	2.13633	2.12432	2.10822	2.12231	2.15143	2.12621	2.1142	2.12738	2.12222	2.14641	2.14899	2.13717	2.12581	2.12576	2.14466	2.13217	2.15303	2.11395	2.11506	2.13714	2.14288	2.14496	2.1256	2.14024	2.11877	2.1345	2.12902	2.14257	2.12759	2.12046	2.12042	2.12556	2.11717	2.12616	2.1333	2.12952	2.10259	2.12067	2.11694	2.12938	2.13248	2.1194	2.07412	2.10573	2.11447	2.11341	2.10186	2.11342
0.7375	2.03468	2.15958	2.18337	2.18552	2.17923	2.17087	2.21506	2.23187	2.21529	2.26157	2.21704	2.17653	2.10174	2.15072	2.17131	2.16819	2.16461	2.24759	2.2318	2.21856	2.10725	2.1909	2.37454	2.33633	2.27701	2.21286	2.27925	2.18241	2.1855	2.19076	2.14657	2.16715	2.16033	2.17442	2.28409	2.33293	2.27448	2.20512	2.27817	2.2099	2.27686	2.29231	2.28395	2.27632	2.21885	2.20145	2.20712	2.22756	2.20541
0.75	2.06548	2.06234	2.06253	2.10855	2.07004	2.09828	2.04832	2.06814	2.05871	2.0798	2.02958	2.07647	1.41941	2.07222	1.99586	1.99522	2.04732	2.0792	2.0072	2.0856	2.06406	2.03815	0	2.03128	2.34424	1.99544	2.06126	2.07526	2.1249	2.10315	2.0121	2.09072	2.04543	2.03039	2.0295	1.5094	2.04847	2.06024	2.06383	2.10182	2.1095	1.87603	2.07025	2.01353	2.07924	2.0323	1.79559	1.99952	2.07112
0.750025	2.01802	2.07614	2.14793	2.18566	2.19452	2.16774	2.1112	2.14959	2.16548	2.17923	2.18026	2.19989	2.19806	2.1919	2.07411	2.05314	2.18649	2.10898	2.13803	2.17175	2.17698	2.31241	2.39057	2.17299	2.17946	2.1804	2.17577	2.18664	2.2087	2.2014	2.18846	2.1416	2.54407	2.15337	2.32479	2.20004	2.17117	2.2656	2.25877	2.18281	2.1797	2.20088	2.20409	2.20037	2.20348	2.26977	2.17147	2.10479	2.4145
0.762475	2.17429	2.22908	2.25324	2.18392	2.15707	2.27354	2.1352	2.18538	2.20623	2.18911	2.19822	2.28776	2.37406	2.28382	2.26487	2.20168	2.16696	2.26584	2.29154	2.38302	2.40644	2.30681	2.21264	2.20421	2.25148	2.22442	2.1974	2.26817	2.37619	2.34592	2.23761	2.24446	2.20407	2.19322	2.20711	2.21346	2.20918	2.21968	2.21421	2.259	2.26439	2.23071	1.99462	2.18223	2.21833	2.20429	2.19773	2.19899	2.21405
0.775	2.08189	2.10031	2.14013	2.1906	2.20761	1.94053	2.22809	2.11237	2.17802	2.1911	2.19936	2.20135	2.22707	2.23996	2.23482	2.22059	2.17203	2.16554	2.18582	2.1523	2.17157	2.19782	2.22134	2.19982	2.22064	2.21674	2.20439	2.17841	2.19073	2.35038	2.20753	2.2012	2.20335	2.23993	2.22844	2.18432	2.17269	2.17377	2.18423	2.22251	2.16337	2.17332	2.18143	2.18219	2.18862	2.19576	2.19726	2.1949	2.19447
0.78025	2.16805	2.13441	2.15204	2.15935	2.141	2.1814	2.18942	2.22029	2.17986	2.17489	2.18963	2.18348	2.24544	2.16052	2.20248	2.20078	2.28617	2.32878	2.16977	2.26278	2.16578	2.18201	2.18574	2.25504	2.19128	2.22137	2.21468	2.20656	2.22071	2.32319	2.31805	2.29358	2.20926	2.27936	2.33118	2.15807	2.15598	2.19727	2.17398	2.17377	2.11543	2.10054	2.21463	2.23059	2.20993	2.19099	2.15347	2.29537	2.21004
0.787525	2.25405	1.95605	2.10927	2.17682	2.20813	2.24008	2.21977	2.275	2.15672	2.16133	2.12587	2.155	2.17231	2.27308	2.21976	2.2577	2.25411	2.24014	2.24206	2.28365	2.29122	2.08562	2.10049	2.06298	2.23966	2.41871	2.41116	2.23705	2.23722	2.21879	2.26422	2.2641	2.22941	2.23533	2.34618	2.21751	2.26239	2.25909	2.23057	2.22314	2.30177	2.21979	2.17877	2.27059	2.20078	2.20569	2.32001	2.41171	2.20974
0.799975	2.04882	2.14837	2.14938	2.15733	2.17562	2.15786	2.17611	2.18684	2.21356	2.12335	2.24165	2.23025	2.1293	2.16929	2.18997	2.22392	2.21442	2.21038	2.2942	2.44183	2.28959	2.24482	2.24748	2.24897	2.2239	2.24405	2.14768	2.18202	2.40332	2.2773	2.20133	2.19381	2.20146	2.23756	2.21705	2.2911	2.28668	2.38165	2.25144	2.15604	2.27013	2.22884	2.25647	2.21861	2.12756	2.48046	2.54356	2.33538	2.2699
0.807325	2.21134	2.16905	2.19188	2.20485	2.23055	2.2214	2.26854	2.21445	2.10978	2.43161	2.40775	2.43088	2.42361	2.35732	2.23422	2.23844	2.28252	2.18897	2.23855	2.25421	2.25936	2.30189	2.28676	2.20103	2.21941	2.286	2.23883	2.25153	2.34119	2.43057	2.2686	2.27015	2.25505	2.20451	2.22276	2.21441	2.27571	2.19835	2.22978	2.2315	2.27957	2.25998	2.23784	2.26506	2.26599	2.23281	2.23503	2.01043	2.22619
0.8125	2.14345	2.15031	2.18084	2.19215	2.18685	2.17413	2.1867	2.286	2.28316	2.29825	2.3838	2.19657	2.2023	2.24739	2.21972	2.22958	2.26238	2.23455	2.25267	2.19916	2.2068	2.40262	2.24997	2.22222	2.23509	2.28736	2.20062	2.21724	2.18388	2.27861	2.21156	2.26995	2.20989	2.16452	2.26838	2.23395	2.1869	2.15753	2.29494	2.29101	2.20825	2.20468	2.22951	2.22218	2.25722	2.21842	2.28702	2.27529	2.21562
0.825025	2.26302	2.25609	2.2408	2.0939	2.17495	2.20791	2.25024	2.26383	2.24733	2.26964	2.27475	2.30107	2.27362	2.30452	2.40883	2.13605	2.21102	2.45455	2.56891	2.5407	2.3816	2.30592	2.28764	2.26894	2.32488	2.36728	2.35863	2.31554	2.29515	2.30528	2.28105	2.239	2.16356	2.42376	2.25066	2.24636	2.27599	2.25526	2.26945	2.25419	2.29428	2.26648	2.26817	2.29414	2.35752	2.28359	2.30692	2.29006	2.26092
0.837475	2.21799	2.07407	2.26124	2.28074	2.3136	2.17975	2.3081	2.22974	2.28476	2.37655	2.24823	2.36816	2.25792	2.2828	2.29724	2.18773	2.22597	2.17133	2.18918	2.29699	2.29458	2.29049	2.22354	2.22355	2.226	2.30203	2.28879	2.31964	2.28716	2.18106	2.24356	2.23331	2.32115	2.45652	2.40111	2.29768	2.26954	2.29165	2.35866	2.27749	2.27415	2.32647	2.32839	2.32446	2.33141	2.20538	2.24342	2.28742	2.29215
0.85	2.25569	2.19852	2.21082	2.28311	2.24963	2.27235	2.31876	2.23065	2.31307	2.34877	2.29533	2.28402	2.30961	2.27374	2.27442	2.24289	2.31212	2.30119	2.29422	2.35033	2.29143	2.29779	2.30547	2.32311	2.27558	2.22534	2.25461	2.30859	2.23198	2.26829	2.27107	2.31952	2.30339	2.30255	1.98357	1.9693	2.32211	2.23205	2.18407	2.25963	2.1816	2.2077	2.24384	2.29742	2.25646	2.22493	2.24015	2.29616	2.31707
0.855175	2.1623	2.23248	2.22433	2.29847	2.32759	2.26554	2.30201	2.2468	2.2697	2.24328	2.28058	2.27597	2.21568	2.21754	2.10331	2.22098	2.27449	2.31642	2.31276	2.34659	2.33409	2.32589	2.33321	2.28155	2.29608	2.32849	2.35412	2.40544	2.35218	2.23739	2.1306	2.59287	2.46405	2.32432	2.33056	2.31646	2.27125	2.28132	2.29693	2.31212	2.33096	2.29537	2.3147	2.33136	2.31907	2.32743	2.41251	2.44311	2.29885
0.862525	2.21785	2.23866	2.23466	2.21129	2.2518	2.27421	2.20157	2.12518	2.24321	2.28217	2.26913	2.35868	2.26226	2.35596	2.34924	2.36304	2.40768	2.29724	2.3456	2.34194	2.31598	2.30572	2.28311	2.2423	2.35963	2.46345	2.48981	2.50506	2.44057	2.31707	2.27497	2.29906	2.28245	2.25577	2.32089	2.30217	2.29545	2.33435	2.29715	2.26678	2.25504	2.17962	2.26824	2.31846	2.25504	2.29799	2.28662	2.27741	2.2627
0.874975	2.16009	2.21551	2.29962	2.24342	2.24042	2.27535	2.33911	2.31375	2.30904	2.30048	2.44947	2.22099	2.34668	2.41935	2.34013	2.37524	2.36453	2.34177	2.35628	2.3697	2.32879	2.35094	2.26631	2.22152	2.28407	2.36719	2.34038	2.3212	2.3271	2.31326	2.31553	2.33766	2.34621	2.3468	2.3554	2.33707	2.3203	2.34399	2.38336	2.45693	2.32368	2.23133	2.48894	2.37391	2.31561	2.30197	2.33154	2.313	2.31371
0.8875	2.3914	2.22553	2.24713	2.24149	2.35339	2.29638	2.24025	2.25281	2.24015	2.25136	2.30171	2.3103	2.22408	2.25515	2.3235	2.30814	2.24186	2.26568	2.28798	2.2512	2.29905	2.27383	2.26927	2.29283	2.24744	2.33417	2.29245	2.29751	2.28741	2.29881	2.2315	2.32107	2.23703	2.17637	2.21907	2.06334	2.1882	2.32377	2.43255	2.27887	2.38433	2.41798	2.29743	2.36823	2.38392	2.31954	2.33611	2.32995	2.30986
0.898375	2.27925	2.28342	2.26933	2.23512	2.24538	2.3989	2.31681	2.29196	2.28721	2.30126	2.29147	2.28867	2.43484	2.36655	2.307	2.2961	2.34472	2.39092	2.34399	2.36339	2.38434	2.36572	2.31885	2.33997	2.34218	2.36197	2.29339	2.34628	2.30202	2.29688	2.32878	2.29858	2.29319	2.30647	2.30104	2.33798	2.30256	2.33529	2.32695	2.34	2.30667	2.31371	2.33373	2.32001	2.32787	2.32104	2.2484	2.25284	2.31151
0.90055	2.24178	2.23461	2.38727	2.27598	2.28479	2.2742	2.23108	2.2313	2.3224	2.417	2.32902	2.21688	2.2576	2.26964	2.37766	2.27935	2.29422	2.35885	2.43504	2.45806	2.53066	2.29859	2.30493	2.32179	2.34452	2.3498	2.22261	2.25276	2.27018	2.27953	2.336	2.32519	2.34481	2.33239	2.31228	2.31623	2.34052	2.31303	2.26184	2.33002	2.34148	2.3507	2.35337	2.32927	2.26674	2.26795	2.28621	2.26336	2.48409
0.914275	2.27648	2.30211	2.19523	2.27483	2.29949	2.29458	2.28914	2.28129	2.31691	2.31469	2.26576	2.33367	2.29712	2.21088	2.19702	2.30444	2.55174	2.58097	2.38408	2.36205	2.38039	2.37359	2.34149	2.35144	2.36997	2.35082	2.30287	2.31029	2.28251	2.1673	2.30953	2.28694	2.34938	2.43561	2.43315	2.37476	2.34476	2.32405	2.3085	2.34401	2.29258	2.33279	2.3502	2.36087	2.32625	2.33334	2.42782	2.44665	2.27022
0.925	2.33331	2.32274	2.33226	2.2231	2.27863	2.38165	2.37708	2.38399	2.42015	2.35105	2.33469	2.11492	2.38941	2.48075	2.43594	2.39296	2.41468	2.37935	2.36717	2.36399	2.37867	2.38389	2.34906	2.34689	2.37051	2.36684	2.35472	2.3446	2.33532	2.31838	2.35216	2.26417	2.30731	2.3412	2.37396	2.38539	2.39433	2.39025	2.37848	2.36118	2.34046	2.38081	2.38256	2.35778	2.36325	2.35452	2.33754	2.37699	2.37863
0.930475	2.28358	2.28518	2.2621	2.39454	2.33532	2.2529	2.4427	2.46086	2.47157	2.45493	2.4353	2.46831	2.48568	2.44429	2.38844	2.40348	2.45453	2.33718	2.39043	2.36108	2.3678	2.36471	2.36391	2.36672	2.38808	2.37353	2.37023	2.31982	2.34288	2.37466	2.3816	2.36279	2.36505	2.37605	2.36341	2.38612	2.39199	2.37468	2.34256	2.27288	2.35732	2.39403	2.38276	2.37595	2.37074	2.38244	2.35396	2.33819	2.36662
0.937525	2.22653	2.28694	2.30791	2.40605	2.35543	2.40099	2.29857	2.30622	2.30299	2.31108	2.3609	2.34016	2.35295	2.3683	2.32434	2.28463	2.25492	2.30256	2.34892	2.29712	2.34428	2.34399	2.33956	2.35548	2.36909	2.3764	2.37956	2.37407	2.37894	2.38483	2.38192	2.37318	2.3781	2.42408	2.33915	2.01689	2.41098	2.46501	2.44673	2.3726	2.34136	2.36021	2.35061	2.37034	2.35564	2.32782	2.36647	2.3737	2.37467
0.949975	2.32889	2.30503	2.33988	2.53943	2.31291	2.3991	2.3453	2.51582	2.2692	2.2876	2.33125	2.33857	2.31964	2.33251	2.3268	2.34192	2.3061	2.31158	2.35005	2.36114	2.35402	2.29531	2.32262	2.307	2.43391	2.43384	2.37041	2.35199	2.37878	2.37806	2.34824	2.33372	2.33007	2.34756	2.35694	2.35435	2.35549	2.34474	2.38236	2.3592	2.23252	2.29286	2.36088	2.37051	2.32941	2.35619	2.36695	2.38588	2.38542
0.9625	2.20649	2.20991	2.23696	2.27988	2.26782	2.28077	2.44168	2.30202	2.25167	2.52898	2.54094	2.37379	2.45506	2.52164	2.5368	2.4842	2.10823	2.24738	2.50214	2.44004	2.39593	2.39201	2.37715	2.35736	2.36539	2.36267	2.34021	2.57021	2.60678	2.41106	2.36116	2.39027	2.45474	2.42368	2.36721	2.35531	2.38664	2.34038	2.30186	2.25503	2.26842	2.41759	2.38745	2.37441	2.39291	2.39785	2.35857	2.36655	2.37362
0.975025	2.2761	2.21957	2.32014	2.32488	2.35673	2.34529	2.21805	2.29075	2.28703	2.29525	2.32903	2.28933	2.32056	2.34381	2.36763	2.36355	2.36432	2.36937	2.38111	2.39902	2.44217	2.46756	2.40315	2.35928	2.45905	2.40378	2.15919	2.48904	2.29512	2.29134	2.3717	2.37884	2.36596	2.34401	2.36153	2.33174	2.35173	2.34532	2.3615	2.33651	2.35546	2.3605	2.36671	2.3637	2.35327	2.38941	2.31649	2.36272	2.37644
0.9766	2.46162	2.37771	2.37498	2.40542	2.42831	2.50058	2.38371	2.39402	2.41217	2.40849	2.40769	2.41015	2.43347	2.26825	2.28516	2.47218	2.39898	2.50918	2.54046	2.56814	2.39251	2.36322	2.41157	2.40469	2.41999	2.42924	2.43052	2.41578	2.36834	2.37825	2.39466	2.46388	2.38357	2.39396	2.34534	2.31032	2.38451	2.41192	2.42702	2.39977	2.38768	2.41685	2.428	2.49469	2.49846	2.498	2.29773	2.44165	2.47648
0.987475	2.20954	2.16918	2.27591	2.39927	2.47789	2.37254	2.35515	2.52933	2.39231	2.45772	2.51535	2.44948	2.45796	2.33509	2.33961	2.37712	2.52436	2.49115	2.48201	2.48985	2.48651	2.46566	2.44133	2.42321	2.45363	2.40994	2.41931	2.46167	2.46512	2.42714	2.34622	2.36722	2.45194	2.45821	2.40376	2.40141	2.38557	2.38293	2.37361	2.40666	2.40754	2.40965	2.42325	2.39771	2.40204	2.42102	2.44213	2.33322	2.31274
1	2.41736	2.43788	2.44239	2.44787	2.40425	2.48287	2.48882	2.47931	2.4857	2.41737	2.52388	2.38151	2.38905	2.55819	2.56267	2.37215	2.41849	2.45251	2.47617	2.45447	2.46399	2.39132	2.42425	2.46134	2.46165	2.44987	2.45508	2.46231	2.46684	2.41549	2.38928	2.3949	2.45872	2.45968	2.46906	2.47699	2.42362	2.42401	2.35165	2.38075	2.38766	2.38294	2.38949	2.40607	2.43303	2.43755	2.43155	2.44003	2.43059
Composition	Bandgap_1	Bandgap_2	Bandgap_3	Bandgap_4	Bandgap_5	Bandgap_6	Bandgap_7	Bandgap_8	Bandgap_9	Bandgap_10	Bandgap_11	Bandgap_12	Bandgap_13	Bandgap_14	Bandgap_15	Bandgap_16	Bandgap_17	Bandgap_18	Bandgap_19	Bandgap_20	Bandgap_21	Bandgap_22	Bandgap_23	Bandgap_24	Bandgap_25	Bandgap_26	Bandgap_27	Bandgap_28	Bandgap_29	Bandgap_30	Bandgap_31	Bandgap_32	Bandgap_33	Bandgap_34	Bandgap_35	Bandgap_36	Bandgap_37	Bandgap_38	Bandgap_39	Bandgap_40	Bandgap_41	Bandgap_42	Bandgap_43	Bandgap_44	Bandgap_45	Bandgap_46	Bandgap_47	Bandgap_48	Bandgap_49
0	2.19174	2.19859	2.19556	2.168	2.20185	2.19019	2.1757	2.18927	2.20663	2.21298	2.20884	2.20569	2.20392	2.21997	2.20852	2.16796	2.17684	2.2235	2.16962	2.20629	2.20136	2.16504	2.15545	2.18681	2.16446	2.14996	2.16933	2.19965	2.18968	2.17364	2.16793	2.19121	2.1955	2.19993	2.20224	2.16083	2.16681	2.209	2.17648	2.20039	2.14701	2.1906	2.15977	2.1689	2.16745	2.16046	2.15378	2.17138	2.17826
0.012525	2.21164	2.21861	2.25443	2.25402	2.17296	2.20852	2.20127	2.19854	2.18812	2.24098	2.26102	2.24054	2.16347	2.16778	2.17017	2.16791	2.16907	2.2133	2.17804	2.17503	2.20784	2.20152	2.25384	2.25374	2.17019	2.15876	2.15394	2.13836	2.17608	2.19956	2.19204	2.19012	2.19651	2.17991	2.2422	2.23784	2.23527	2.20766	2.18573	2.1757	2.14824	2.13141	2.11922	2.13139	2.14512	2.15322	2.15273	2.17966	2.23011
0.024975	2.1951	2.12877	2.13909	2.17445	2.19455	2.12024	2.11582	2.17504	2.17561	2.15086	2.14914	2.14091	2.14733	2.13463	2.16391	2.0965	2.11049	2.10249	2.1026	2.10611	2.16655	2.14019	2.16325	2.22533	2.18946	2.18814	2.12672	2.12466	2.10803	2.10754	2.11234	2.13661	2.13686	2.15075	2.20317	2.22257	2.2463	2.24491	2.23883	2.22868	2.20519	2.14461	2.1245	2.12548	2.13946	2.17185	2.14859	2.21071	2.16243
0.0276	2.17488	2.15974	2.15374	2.18987	2.15549	2.15955	2.18257	2.15841	2.16468	2.15904	2.14442	2.16687	2.16122	2.15299	2.1477	2.14375	2.15041	2.15282	2.169	2.16735	2.19809	2.20612	2.19008	2.20498	2.15909	2.18994	2.18557	2.16288	2.15245	2.1499	2.15547	2.15705	2.16574	2.20718	2.19603	2.21133	2.14269	2.14308	2.19004	2.1592	2.16907	2.18368	2.20577	2.17461	2.19991	2.16347	2.15564	2.14348	2.14326
0.0375	2.14341	2.09231	2.09826	2.09688	2.06056	2.08014	2.10372	2.17176	2.1592	2.14678	2.1123	2.12061	2.09155	2.08435	1.97225	2.09717	2.12396	2.17255	2.18423	2.20481	2.20577	2.14946	2.13411	2.10623	2.12283	2.11533	2.13701	2.16283	2.1835	2.17932	2.17506	2.17715	2.22258	2.16927	2.13561	2.11356	2.08542	2.0992	2.10714	2.15129	2.1875	2.19167	2.19754	2.19901	2.18251	2.17968	2.16001	2.15835	2.15208
0.050025	2.16771	2.10965	2.12483	2.20563	2.23217	2.14495	2.11023	2.11916	2.1214	2.10584	2.12569	2.21288	2.18723	2.14449	2.11739	2.16669	2.1786	2.1553	2.1289	2.14945	2.16869	2.2255	2.16141	2.15773	2.15406	2.17261	2.18201	2.22761	2.21533	2.09674	2.09014	2.17445	2.20738	2.22265	2.18215	2.16658	2.21574	2.20839	2.2073	2.18786	2.18605	2.10123	2.16072	2.17328	2.18979	2.22354	2.24719	2.24307	2.24072
0.062475	2.24404	2.28146	2.28239	2.2751	2.30741	2.29811	2.26869	2.25815	2.29961	2.28517	2.32683	2.2904	2.27983	2.28107	2.27569	2.26756	2.29235	2.27758	2.28882	2.29292	2.28994	2.28183	2.2856	2.28396	2.29287	2.29867	2.23178	2.24931	2.26843	2.25563	2.25704	2.25865	2.2625	2.27351	2.28455	2.29074	2.29964	2.28219	2.26294	2.26305	2.2714	2.27633	2.27243	2.26074	2.27973	2.26516	2.25196	2.2883	2.30285
0.075	2.25722	2.27239	2.2653	2.28544	2.29682	2.30888	2.23588	2.24214	2.22898	2.23262	2.23584	2.26739	2.29077	2.29695	2.29987	2.28053	2.28682	2.25399	2.22328	2.23344	2.2303	2.22278	2.19708	2.24281	2.27517	2.27745	2.28888	2.29103	2.27689	2.2755	2.22864	2.23112	2.26883	2.24306	2.19319	2.20385	2.17588	2.18914	2.22371	2.26511	2.2846	2.29219	2.28524	2.29613	2.27952	2.28865	2.20026	2.19025	2.20382
0.087375	2.24041	2.24541	2.23942	2.23664	2.20146	2.18249	2.21306	2.23873	2.22633	2.22933	2.21493	2.17071	2.19254	2.15265	2.14947	2.14414	2.14459	2.18549	2.16294	2.1869	2.175	2.18463	2.21866	2.22444	2.18494	2.1437	2.13193	2.11497	2.12948	2.13823	2.13567	2.11718	2.13897	2.15885	2.17496	2.22348	2.23539	2.21731	2.20592	2.1906	2.12129	2.11188	2.11628	2.1258	2.12895	2.18951	2.13597	2.11225	2.12951
0.087525	2.23489	2.24562	2.22021	2.24384	2.25697	2.24121	2.24621	2.18701	2.23874	2.19207	2.22241	2.23289	2.17571	2.18273	2.19394	2.23051	2.25192	2.26108	2.1836	2.23016	2.22259	2.21238	2.20805	2.18664	2.18475	2.18678	2.18073	2.19016	2.22722	2.25646	2.24922	2.23259	2.23163	2.23383	2.21203	2.16276	2.15477	2.16446	2.17778	2.18915	2.18505	2.1807	2.19003	2.23786	2.25997	2.2519	2.23202	2.21573	2.17953
0.099975	2.22954	2.25157	2.23258	2.22638	2.24742	2.25475	2.23124	2.24695	2.23782	2.23335	2.2236	2.21073	2.23368	2.2435	2.25736	2.2743	2.23303	2.24382	2.2678	2.26664	2.24902	2.24385	2.22413	2.19075	2.22772	2.22553	2.24253	2.25563	2.2947	2.27298	2.23929	2.25395	2.25315	2.23738	2.22273	2.21445	2.19089	2.2255	2.19776	2.19734	2.20311	2.25708	2.28321	2.29953	2.25584	2.24223	2.22539	2.21601	2.1753
0.1125	2.28198	2.26016	2.26314	2.25685	2.24899	2.2472	2.25689	2.26173	2.241	2.25512	2.26389	2.28227	2.2387	2.20243	2.21141	2.23724	2.25637	2.23798	2.25184	2.2661	2.22119	2.26795	2.23968	2.18857	2.17587	2.17532	2.18957	2.1965	2.20623	2.23761	2.22991	2.22496	2.15246	2.26082	2.23588	2.17955	2.17117	2.1687	2.16538	2.17007	2.17657	2.18693	2.21102	2.25987	2.26505	2.24365	2.27887	2.30369	2.24429
0.1176	2.22734	2.24182	2.2426	2.26578	2.28621	2.31035	2.31969	2.20165	2.22391	2.21867	2.22033	2.24643	2.23126	2.27139	2.28188	2.29569	2.31807	2.32557	2.19093	2.22243	2.21295	2.21982	2.16349	2.19714	2.23649	2.24357	2.27255	2.28245	2.31589	2.32855	2.17808	2.16264	2.16054	2.18803	2.16545	2.16315	2.17328	2.17874	2.19771	2.25377	2.28519	2.30712	2.32578	2.32838	2.2072	2.17477	2.20828	2.18807	2.21871
0.125025	2.2367	2.22548	2.22459	2.23028	2.23713	2.16546	2.18038	2.2186	2.21652	2.18236	2.19811	2.2324	2.23243	2.24081	2.18157	2.17413	2.2222	2.22655	2.24008	2.21235	2.23079	2.18326	2.23143	2.24445	2.21983	2.21862	2.2085	2.2355	2.23338	2.20031	2.17482	2.21528	2.22492	2.20873	2.23227	2.23648	2.23463	2.23876	2.22402	2.21781	2.21351	2.21222	2.22573	2.20454	2.15273	2.13724	2.13596	2.14174	2.1527
0.137475	2.22595	2.21142	2.16942	2.19426	2.17447	2.17373	2.1563	2.15274	2.19244	2.19623	2.16343	2.14765	2.13781	2.14061	2.13692	2.14794	2.16094	2.13312	2.14649	2.1587	2.17782	2.17705	2.23542	2.16493	2.15768	2.16273	2.15788	2.15754	2.14838	2.12151	2.18101	2.13867	2.14174	2.13464	2.14023	2.16575	2.17319	2.16217	2.23599	2.25812	2.22252	2.20017	2.15228	2.14388	2.13765	2.13882	2.13138	2.19247	2.20647
0.15	2.29515	2.30005	2.30744	2.30937	2.25023	2.22266	2.25284	2.25083	2.26071	2.26254	2.27794	2.2795	2.25697	2.25809	2.26092	2.26647	2.25593	2.245	2.25178	2.25735	2.28014	2.27378	2.29801	2.24187	2.24927	2.21319	2.22515	2.23473	2.20314	2.24154	2.24458	2.26922	2.26275	2.29454	2.28682	2.30183	2.22212	2.2221	2.2388	2.18889	2.18747	2.19172	2.24572	2.24502	2.23798	2.25997	2.26385	2.27816	2.2753
0.150825	2.14179	2.20302	2.15124	2.15413	2.16676	2.1696	2.18436	2.16848	2.14881	2.13863	2.12844	2.13391	2.18165	2.15205	2.15755	2.21828	2.17927	2.24715	2.14555	2.13008	2.11209	2.12525	2.13364	2.13948	2.12689	2.16495	2.15153	2.1564	2.16447	2.15418	2.1876	2.23315	2.13903	2.13016	2.10539	2.10659	2.09506	2.10772	2.13106	2.14755	2.1331	2.15089	2.16243	2.1574	2.16752	2.22536	2.22871	2.23992	2.16805
0.162525	2.2329	2.23138	2.25404	2.28251	2.24456	2.23729	2.25242	2.23096	2.23999	2.23161	2.26109	2.26488	2.21497	2.16358	2.16931	2.18672	2.24197	2.25727	2.24914	2.23338	2.25309	2.27355	2.18444	2.16472	2.14777	2.15221	2.17083	2.19062	2.19204	2.22343	2.23147	2.24475	2.26857	2.26556	2.25256	2.2163	2.17671	2.16547	2.16216	2.15943	2.17158	2.18147	2.20588	2.23232	2.24674	2.23931	2.27748	2.29378	2.26209
0.174975	2.25584	2.2597	2.2586	2.2776	2.22872	2.22728	2.24043	2.24736	2.26862	2.22223	2.28277	2.2725	2.27484	2.24542	2.21182	2.19502	2.23083	2.19445	2.23427	2.24552	2.23314	2.25444	2.26913	2.26329	2.2813	2.2923	2.24523	2.233	2.23172	2.18692	2.1865	2.18185	2.18165	2.19695	2.22896	2.25168	2.24909	2.27091	2.25991	2.25874	2.26801	2.26081	2.23968	2.21615	2.21377	2.19496	2.18321	2.18268	2.17674
0.1875	2.28212	2.30442	2.2648	2.25151	2.26548	2.25007	2.23871	2.25166	2.26671	2.28533	2.25934	2.25022	2.25144	2.23735	2.22856	2.24752	2.22693	2.22579	2.1827	2.17505	2.17713	2.18882	2.20588	2.23079	2.25274	2.2589	2.20848	2.17142	2.17264	2.17826	2.18148	2.21217	2.26478	2.2288	2.16203	2.15183	2.15278	2.16513	2.15205	2.17289	2.17847	2.21003	2.21474	2.23803	2.2296	2.20529	2.15366	2.14762	2.1431
0.200025	2.325	2.32004	2.2978	2.31846	2.35054	2.33652	2.29445	2.30411	2.3164	2.36089	2.36048	2.35112	2.29118	2.28444	2.29239	2.29842	2.32442	2.27934	2.33445	2.24525	2.25252	2.24152	2.25477	2.28845	2.33096	2.32145	2.32909	2.2647	2.23134	2.24623	2.23615	2.23665	2.26673	2.26725	2.30065	2.2954	2.21679	2.24704	2.16325	2.18718	2.20212	2.24263	2.2388	2.27233	2.28882	2.28012	2.31472	2.23006	2.22708
0.212475	2.31194	2.32425	2.30248	2.28006	2.27448	2.28906	2.2699	2.30186	2.29388	2.32162	2.31815	2.32651	2.27826	2.27163	2.276	2.24123	2.23124	2.31641	2.28318	2.26297	2.26584	2.28443	2.29913	2.33122	2.34024	2.29369	2.28965	2.27339	2.2884	2.30752	2.27631	2.29582	2.31234	2.29298	2.31369	2.29698	2.26758	2.28225	2.28711	2.29402	2.30347	2.31775	2.27355	2.28387	2.31567	2.26414	2.25845	2.26493	2.25311
0.225	2.2013	2.22911	2.2358	2.24123	2.26132	2.26123	2.24322	2.19429	2.22032	2.21173	2.23004	2.2422	2.2374	2.23733	2.25109	2.26659	2.21279	2.20827	2.19563	2.22937	2.1798	2.18044	2.17964	2.19219	2.22317	2.22674	2.2296	2.23179	2.25316	2.2205	2.21539	2.19904	2.17561	2.08583	2.13495	2.13619	2.16135	2.16709	2.18292	2.21427	2.23792	2.22192	2.23026	2.25568	2.29021	2.22586	2.17343	2.15495	2.17513
0.237525	2.2283	2.24731	2.25924	2.25274	2.24844	2.24742	2.23481	2.25538	2.23226	2.24044	2.24359	2.2418	2.23467	2.24071	2.23535	2.19629	2.21817	2.24577	2.23826	2.24778	2.23309	2.22587	2.24035	2.23665	2.24462	2.22945	2.22997	2.18632	2.14955	2.16893	2.15793	2.21223	2.19021	2.23903	2.23403	2.24871	2.26616	2.23981	2.25287	2.22638	2.20524	2.19265	2.15476	2.15824	2.13469	2.15386	2.16036	2.16681	2.2406
0.2433	2.23946	2.20786	2.23974	2.23957	2.19926	2.18898	2.18548	2.2066	2.18867	2.218	2.19243	2.24062	2.19846	2.2202	2.22539	2.19216	2.19159	2.23735	2.19805	2.19049	2.18162	2.17383	2.17155	2.18667	2.18962	2.20263	2.20432	2.21581	2.19189	2.17714	2.18435	2.1762	2.16907	2.16411	2.15792	2.18652	2.18906	2.17848	2.21248	2.18129	2.22513	2.19475	2.19221	2.20291	2.17675	2.18681	2.18435	2.2255	2.18859
0.249975	2.25656	2.23239	2.23749	2.26417	2.28475	2.29544	2.29081	2.28041	2.27689	2.25026	2.25504	2.26072	2.27666	2.24603	2.24182	2.2761	2.27064	2.24438	2.20984	2.29489	2.27166	2.2712	2.26166	2.2658	2.25834	2.26327	2.22724	2.24124	2.2371	2.25318	2.2637	2.23782	2.26418	2.28226	2.2671	2.26003	2.24625	2.27625	2.26313	2.24912	2.22089	2.20823	2.24634	2.19755	2.26808	2.20311	2.19884	2.23599	2.21994
0.25	2.0675	2.12913	2.15983	2.04044	2.0422	2.09332	2.08183	2.08435	2.09133	2.07246	2.07076	2.0603	2.13945	2.12536	2.03886	2.01231	2.11267	2.07463	2.06096	2.10895	2.09682	2.05856	2.08649	2.12416	2.16566	2.06407	2.06642	2.11535	2.03707	2.06151	2.05736	2.05126	2.04772	2.11301	2.04993	2.07286	2.15581	2.03383	2.1645	2.08402	2.12514	2.21831	2.10147	1.8431	2.07409	2.07883	2.0671	2.26086	2.07673
0.2625	2.30127	2.29461	2.31218	2.27139	2.25024	2.27327	2.26511	2.29179	2.30424	2.31049	2.29859	2.24407	2.24853	2.22745	2.23068	2.2026	2.24025	2.25686	2.27781	2.29825	2.30638	2.31691	2.29619	2.20267	2.24264	2.20805	2.2202	2.23159	2.18598	2.2242	2.24005	2.24954	2.29329	2.30407	2.33777	2.35565	2.29111	2.22674	2.23186	2.22423	2.201	2.19734	2.20988	2.22824	2.23117	2.25711	2.22961	2.27625	2.29483
0.262525	2.10903	2.10394	2.03573	2.02572	2.0667	2.07268	2.06792	2.06969	2.04011	2.03751	2.01973	2.01322	2.05852	2.06996	2.06774	2.06804	2.08695	2.05418	2.01581	2.03825	2.04922	2.04521	2.02932	2.03986	2.0664	2.04633	2.06366	2.06255	2.06525	2.14515	2.07019	2.05894	2.05411	2.0372	2.04342	2.03456	2.04406	2.05418	2.04999	2.06292	2.06337	2.08446	2.08686	2.13172	2.07576	2.12577	2.05931	2.0055	2.04756
0.274975	2.10118	2.15927	2.41975	2.16018	2.15035	2.3156	2.10086	2.05434	2.06352	2.06842	2.07316	2.05412	2.04456	2.04898	2.04138	2.04655	2.03447	2.04969	2.10225	2.0217	2.04145	2.05466	2.03668	2.01637	2.04359	2.04373	2.03487	2.02843	2.06068	2.22256	2.03254	2.04551	2.07808	2.06692	2.06824	2.03759	2.03372	2.04622	2.03333	2.03453	2.13987	2.22986	2.25344	2.06459	2.09131	2.09825	2.07564	2.06502	2.06461
0.275025	2.2214	2.25385	2.24881	2.24179	2.22402	2.23435	2.26391	2.24861	2.2307	2.19903	2.22233	2.2569	2.25914	2.26395	2.25429	2.28968	2.19268	2.18656	2.20551	2.18985	2.17918	2.18445	2.22661	2.24907	2.26735	2.26157	2.25414	2.2562	2.23798	2.2272	2.20002	2.15774	2.15788	2.14799	2.19375	2.16849	2.19781	2.2518	2.27227	2.29231	2.243	2.24493	2.24308	2.22447	2.18311	2.18216	2.18494	2.17905	2.17312
0.27615	2.19969	2.20578	2.21202	2.18307	2.18685	2.19299	2.18274	2.18831	2.18768	2.21601	2.17849	2.18151	2.17366	2.18029	2.16801	2.17357	2.17504	2.18595	2.18738	2.19761	2.18359	2.18381	2.17839	2.1561	2.15411	2.17078	2.16774	2.16468	2.18048	2.17079	2.18933	2.21292	2.20187	2.22335	2.18267	2.21728	2.17972	2.16588	2.1586	2.15213	2.1468	2.17681	2.14381	2.15969	2.17106	2.1783	2.19999	2.23737	2.23708
0.287475	2.18568	2.16958	2.17171	2.20447	2.1846	2.18907	2.18603	2.19361	2.20221	2.20059	2.18755	2.20151	2.18645	2.17728	2.19522	2.1763	2.17019	2.1821	2.17173	2.17008	2.18293	2.18113	2.17161	2.17937	2.18609	2.18299	2.17884	2.16685	2.15784	2.14445	2.15689	2.13827	2.15427	2.15914	2.17209	2.18645	2.04287	2.17181	2.18256	2.19151	2.17352	2.17101	2.16794	2.15663	2.14084	2.12956	2.12211	2.14308	2.13942
0.2875	2.09316	2.08392	2.12049	2.21934	2.0871	2.07253	2.05943	2.06482	2.06736	2.06553	2.08028	2.10691	2.07465	2.08793	2.09647	2.09483	2.08865	2.05738	2.0079	2.02475	2.04719	2.04738	2.04485	2.07525	2.05732	2.05008	2.09318	2.10654	2.09854	2.07855	2.0668	2.05761	2.0949	2.05069	2.02772	2.05487	2.05179	2.04052	2.03018	2.05074	2.07892	2.06435	2.05984	2.08723	2.06159	2.05734	2.06442	2.08145	2.06579
0.3	2.17095	2.17521	2.16224	2.14926	2.16372	2.17786	2.17982	2.16352	2.16474	2.15944	2.13714	2.13575	2.13406	2.14295	2.16696	2.17294	2.19101	2.19634	2.17189	2.1599	2.1342	2.10676	2.10612	2.09357	2.09051	2.08809	2.15317	2.14275	2.1391	2.16634	2.17123	2.17034	2.17401	2.10402	2.13212	2.0168	2.1102	2.1156	2.09633	2.07455	2.10379	2.12374	2.1156	2.13955	2.14365	2.17308	2.17725	2.17642	2.16536
0.300025	2.06688	2.06163	2.27421	2.13639	2.08219	2.05253	2.04839	1.903	2.20342	2.06046	2.04825	2.19553	2.05046	2.06671	2.14376	2.05519	2.06408	2.09849	2.0803	2.07473	2.16761	2.20668	2.26721	2.05716	2.07226	2.08433	2.06412	2.07604	2.07471	2.08588	2.09113	2.07979	2.08272	2.08393	2.08277	2.06886	2.11099	2.05413	2.03685	2.01509	2.03127	2.05508	2.0692	2.08079	2.07329	2.07683	2.08411	2.08648	2.08084
0.312475	2.11688	2.07354	2.11911	2.07103	2.1724	2.08714	2.14484	2.07335	2.07336	2.08679	2.12324	2.10981	2.12826	2.11686	2.08052	2.08283	2.07541	2.06015	2.07706	2.185	2.22369	2.02723	2.0479	2.09364	2.10455	2.10312	2.11983	2.05842	2.12882	2.14789	2.13548	2.00486	2.07814	2.04496	2.1031	2.09348	2.07268	2.1053	2.09184	2.10009	2.0948	2.12298	2.04055	2.09854	2.10454	2.08742	2.08589	2.07111	2.07231
0.312525	2.04096	2.04297	2.09924	2.09547	2.07509	2.09479	2.04962	2.07127	2.0712	1.99994	2.07391	2.07739	2.07728	2.08342	2.0997	2.06426	2.04731	2.02744	2.03153	2.06924	2.05795	2.05399	2.07182	2.04486	2.04133	2.09349	2.10878	2.1149	2.09389	2.04588	2.03855	2.03384	2.06773	2.03776	2.04111	2.0387	2.0725	2.07521	2.07939	2.07808	2.0452	2.1025	2.09839	2.05642	2.08847	1.99322	2.05569	2.04468	2.05997
0.324825	2.12774	2.13898	2.13358	2.12482	2.1228	2.13231	2.13793	2.1114	2.13262	2.13702	2.12257	2.1391	2.11961	2.1364	2.13153	2.125	2.14351	2.12043	2.11719	2.14048	2.1152	2.11481	2.1304	2.14116	2.10434	2.14032	2.10242	2.11092	2.13814	2.11855	2.13452	2.13348	2.1095	2.11207	2.11767	2.10138	2.15768	2.13396	2.12564	2.10787	2.12983	2.13152	2.13648	2.13668	2.13351	2.10923	2.12824	2.11585	2.11608
0.324975	2.15844	2.14433	2.15571	2.1511	2.13421	2.12536	2.13352	2.15294	2.14846	2.14999	2.1471	2.13966	2.14682	2.1768	2.17142	2.17037	2.14634	2.136	2.12098	2.12967	2.15566	2.15245	2.14202	2.13185	2.11211	2.1462	2.14121	2.13355	2.15036	2.1465	2.14821	2.15566	2.15321	2.1408	2.13848	2.12503	2.1253	2.06239	2.13954	2.14149	2.15018	2.14059	2.1258	2.14144	2.14022	2.12405	2.13414	2.14279	2.14091
0.325	2.09122	2.06178	2.06928	2.12714	2.10619	2.0814	2.10193	2.19573	2.10729	2.09971	2.1079	2.08901	2.11075	2.13083	2.12694	2.14605	2.10394	2.10647	2.11361	2.12086	2.14769	2.1313	2.0758	2.07283	2.07726	2.09976	2.1952	2.15718	2.13147	2.07571	2.04417	2.17728	2.06225	2.07194	2.15479	2.1666	2.09877	2.05175	2.09067	2.20532	2.08987	2.0959	2.05645	2.08097	2.2926	2.08838	2.04162	2.28526	2.06968
0.3373	2.08343	2.08049	2.07799	2.09596	2.06699	2.04889	2.03974	2.07125	2.05684	2.07453	2.06371	2.06243	2.14779	2.07459	2.07809	2.16246	2.07719	2.03552	2.03761	1.95339	2.11366	2.08157	2.06771	2.07928	2.07719	2.2302	2.07101	2.17903	2.08839	2.06407	2.06433	2.0645	1.90065	2.06301	2.08514	2.05984	2.0744	2.06952	2.08738	2.08786	2.07585	2.07105	2.05391	2.06526	2.06168	2.1762	2.08978	2.06103	2.05512
0.3375	2.16461	2.16525	2.17343	2.17794	2.16902	2.17251	2.1584	2.17672	2.17126	2.14651	2.1553	2.14849	2.16186	2.16609	2.14517	2.15724	2.13815	2.16875	2.16497	2.17134	2.16468	2.14938	2.12911	2.14155	2.12951	2.14946	2.1403	2.13909	2.13222	2.1537	2.15537	2.18001	2.1651	2.16635	2.16757	2.1673	2.15646	2.15162	2.14527	2.15426	2.16029	2.1609	2.16541	2.13201	2.14439	2.14919	2.1429	2.1639	2.17351
0.337525	2.04794	2.06049	2.03484	2.05612	2.08402	2.06843	2.08422	2.10447	2.11078	2.08919	2.07466	2.09445	2.08238	2.06116	2.09237	2.07326	2.06239	2.11428	2.22947	2.24162	2.07647	2.15943	2.12135	2.10122	2.17172	2.07173	2.0856	2.09862	2.08123	2.05188	2.06002	2.23664	2.24387	2.16579	2.09238	2.15973	2.08498	2.06239	2.10068	2.0766	2.08028	2.10985	2.07861	2.06537	2.08885	1.88053	2.06555	2.05412	2.06831
0.350025	2.16078	2.13815	2.13905	2.14517	2.12469	2.12809	2.13723	2.12087	2.10773	2.12814	2.12055	2.11929	2.12616	2.11727	2.13652	2.12708	2.10765	2.11641	2.12657	2.12535	2.1208	2.12442	2.13103	2.10285	2.1189	2.11215	2.13005	2.15995	2.13392	2.13675	2.14254	2.09804	2.08207	2.10482	2.08905	2.10292	2.12741	2.1062	2.12461	2.13716	2.13744	2.11126	2.13023	2.14459	2.12206	2.1246	2.09899	2.08656	2.10326
0.362475	2.1522	2.15573	2.14463	2.14141	2.15157	2.1378	2.15449	2.15224	2.15493	2.16017	2.15682	2.16425	2.141	2.14387	2.12041	2.11744	2.10176	2.1384	2.13218	2.13327	2.12734	2.15234	2.14827	2.15893	2.13769	2.13385	2.14155	2.11205	2.13357	2.12573	2.10128	2.12632	2.09367	2.11953	2.13568	2.12138	2.12191	2.14463	2.13461	2.15114	2.13194	2.12187	2.15118	2.14376	2.14751	2.1236	2.1193	2.12759	2.12727
0.3625	2.06743	2.03223	2.0527	2.04109	2.29156	2.068	2.09538	2.28641	2.06263	2.07317	2.05999	2.03314	2.04605	2.06863	2.05141	2.08044	2.03317	2.09115	2.05446	2.04969	2.14068	2.00736	2.05193	2.05508	2.06161	2.04501	2.00911	2.0041	2.02882	2.07232	2.16799	2.05307	2.00747	2.05313	2.04068	2.13	2.11568	2.06049	2.12175	2.01151	2.07572	2.07968	2.12259	2.04011	1.99849	2.17061	2.03024	2.12788	2.16281
0.36555	2.06202	2.04923	2.05927	2.03556	2.05739	2.05955	2.0935	2.09443	2.09692	2.05136	2.07857	2.03148	2.0756	2.05408	2.08374	2.11356	2.04155	2.08006	2.06309	2.07045	2.05392	2.04675	2.05303	2.05475	2.06116	2.03569	2.09139	2.04811	2.07726	2.03772	2.01548	2.0506	1.9894	2.06676	2.04989	2.05129	2.05035	2.05331	2.08147	2.09251	2.06235	2.08634	2.08443	2.04574	2.04423	2.04277	2.07466	2.05448	2.05461
0.3664	2.09988	2.0927	2.07631	2.06339	2.05641	2.00464	2.02557	2.04753	2.07849	2.06304	2.12788	2.01922	2.08322	2.06659	2.02162	2.04292	2.07161	2.08997	2.08245	2.07405	2.04492	2.05018	2.05385	2.06891	2.10385	2.07854	2.04496	2.06543	2.07455	2.07373	2.07217	2.09103	2.21797	2.06264	2.04726	2.0218	2.07483	2.03525	2.03916	2.04663	2.04319	2.07237	2.03035	2.03503	2.058	2.06368	2.06003	2.07107	2.07006
0.375	2.06535	1.99772	2.09171	2.07501	2.07231	2.03804	2.05387	2.05864	2.06594	2.06558	2.06719	2.07582	2.07394	2.07568	2.04963	2.05029	2.05046	2.05642	2.06699	2.06848	2.0679	2.06179	2.06606	2.06979	2.00805	2.07452	2.07795	2.03711	2.05172	2.04967	2.05539	2.05264	2.05858	2.06628	2.06548	2.06324	2.06611	2.06903	2.07547	2.07486	2.07338	2.08816	2.03806	2.02097	2.03103	2.04009	2.04087	2.03714	2.04216
0.375025	2.16914	2.14721	2.105	2.12725	2.08021	2.12895	2.16364	2.06625	2.12592	2.09867	2.11589	2.10228	2.15155	2.03476	2.04253	2.03489	2.11458	2.11287	2.12968	2.26928	2.09285	2.09142	2.09214	2.03858	2.08642	2.15994	1.99444	2.06614	2.06646	2.18997	2.12292	2.24201	2.07368	2.1474	2.12556	2.07896	2.03293	2.10464	2.08677	2.0766	2.08222	2.0536	2.15202	2.16788	2.28573	2.10647	2.07801	2.13741	2.08479
0.387475	2.19624	2.01681	2.03563	2.03937	2.07993	2.14027	1.88901	2.14537	2.04706	2.04862	2.06188	2.11939	2.25175	2.06111	2.11304	2.13441	2.01547	2.01559	2.14815	2.29167	2.22023	2.06438	2.12775	2.12762	2.20744	2.16534	2.06985	2.05469	2.15162	2.13298	2.03352	2.03147	2.01758	2.09567	2.07921	2.15499	2.11576	2.15501	2.15898	2.09179	2.09414	2.11216	2.15988	2.07097	2.0567	2.11376	2.08587	2.11442	2.07909
0.387525	2.00871	2.01237	2.0475	2.05705	2.04377	2.05288	2.02268	2.02618	2.07808	2.03549	2.03595	2.06175	2.06257	2.03808	2.05865	2.00808	1.96207	2.03496	2.0527	2.02856	2.08209	2.07743	2.07706	2.04719	2.03708	2.03041	2.01652	2.01081	2.05101	1.99623	2.00977	1.98716	1.99434	2.02791	2.00301	2.05557	1.99982	2.04057	2.03073	1.99943	2.05802	2.03141	2.00469	2.03588	2.0188	1.9953	2.00532	2.0196	2.06124
0.399975	2.05492	2.07416	2.05804	2.03285	2.05021	2.07665	2.05001	2.049	2.0611	2.06866	2.04252	2.05008	2.04462	2.05107	2.04511	2.05388	2.04745	2.05674	2.0854	2.06922	2.10203	2.03329	2.02439	2.02663	2.02697	2.03142	2.04336	2.04698	2.04582	2.0536	2.05269	1.99718	2.08862	1.99441	2.1017	2.079	2.02945	2.03676	2.01398	2.02674	2.02722	2.0368	2.0399	2.04457	2.04356	2.03515	2.05347	2.02095	2.06022
0.4	2.08856	2.05345	2.02431	2.02094	2.03352	2.01614	2.05306	2.0788	2.07873	2.06794	2.06137	2.07543	2.06526	2.07	2.0793	2.09547	2.07916	2.03654	2.07817	2.08205	2.14502	2.23951	2.02491	2.3069	2.06579	2.06906	2.13566	2.09901	2.08621	2.10937	2.0791	2.07304	2.08973	2.08688	2.09684	2.09444	2.06363	2.06141	2.06755	2.05467	2.0676	2.08454	2.06333	2.06132	2.15488	2.13193	2.0497	2.15125	2.14973
0.4125	2.06755	2.06306	2.06752	2.05484	2.05886	2.05285	2.06989	2.06906	2.07378	2.06323	2.04997	2.0409	2.05264	2.05798	2.08067	2.06131	2.08716	2.0633	2.08642	2.07315	2.03172	2.03825	2.05057	2.05839	2.05887	2.06019	2.06304	2.05683	2.06164	2.06938	2.07006	2.07848	2.09792	2.08425	2.09296	2.04719	2.0441	2.05854	2.06093	2.06722	2.07171	2.06898	2.09113	2.07173	2.06711	2.06726	2.07369	2.08871	2.07971
0.412525	2.03142	2.07781	2.04616	2.11024	2.08429	2.0662	2.05416	2.13238	2.14018	2.01391	1.95401	2.01412	2.24685	2.09185	2.12779	2.13541	2.09492	2.08502	2.07741	2.07737	2.09904	2.13232	2.12068	2.07611	2.027	2.09586	2.07077	2.0879	2.09013	2.16183	2.04417	2.02847	2.28936	2.0634	2.04997	2.06006	2.07977	2.04656	2.08112	2.1079	2.04297	2.08803	2.09214	2.10972	2.07953	2.05004	2.06637	2.13932	2.05034
0.418375	2.10973	2.07298	2.1	2.11364	1.81068	2.05622	2.07404	2.10209	2.11983	2.09668	2.06084	2.15886	2.25514	2.08026	2.08074	2.133	2.08983	2.0736	2.07813	2.1158	2.02837	2.06589	2.0666	2.06664	2.16201	2.08349	2.11943	2.08267	2.09189	2.05147	2.06673	2.04152	2.06183	2.11236	2.07002	2.12218	2.05622	2.04926	2.07569	2.02914	1.94971	2.07249	2.04631	2.04959	2.08078	2.07257	2.07513	2.05697	2.06839
0.424975	2.17326	2.15351	2.12935	2.08709	2.07921	2.05381	2.11371	2.08617	2.09004	2.09734	2.13154	2.11449	2.10038	2.09038	2.09327	2.14099	2.08899	2.04227	2.07434	2.21104	2.08742	2.09724	2.12103	2.19391	2.07903	2.10556	2.10351	2.12592	2.23106	2.10623	2.15314	2.14006	2.16785	2.1879	2.09719	2.10977	2.11396	2.17927	2.18241	2.08954	2.07696	2.09681	2.1383	2.12591	2.08271	2.09022	2.08425	2.1245	2.05184
0.425025	2.04996	2.04774	2.05512	2.07111	2.07745	2.09029	2.07156	2.05843	2.05921	2.04279	2.055	2.05235	2.06453	2.06712	2.07942	2.09756	2.07495	2.0685	2.03492	2.04713	2.05604	2.05888	2.05273	2.054	2.05445	2.05982	2.07407	2.08127	2.08206	2.07061	2.08676	2.02881	2.02454	2.04265	2.05481	2.05958	2.0487	2.0477	2.06555	2.06869	2.06853	2.07822	2.08074	1.95325	2.07333	2.06797	2.01032	2.01864	2.02981
0.437475	2.0358	2.04891	2.05277	2.06607	2.06805	2.03822	2.04273	2.04936	2.03689	2.05622	2.06481	2.0649	2.06431	2.02759	2.04387	2.03604	2.03888	2.04945	2.04151	2.05565	2.05851	2.06141	2.07303	2.07453	2.07676	2.02443	2.03753	2.04166	2.04592	2.04061	2.04657	2.0522	2.04556	2.05611	2.06123	2.06873	2.0734	2.07246	2.08359	2.0055	2.03084	2.03769	2.03657	2.04084	2.05091	2.04844	2.05624	2.05236	2.06091
0.4375	2.05271	2.05438	2.03693	2.02949	2.16524	2.1057	2.09377	2.11417	2.11705	2.13298	2.09028	2.03724	2.0499	2.09653	2.10274	2.13005	2.09121	2.06907	2.02869	2.08099	2.07706	2.14345	2.0363	2.10546	2.08001	2.03338	2.05532	2.15624	2.18987	2.10542	2.11433	2.19542	2.24852	2.11101	2.10427	2.12003	2.09671	2.05512	2.104	2.16614	2.17223	2.05601	2.03915	2.11669	2.18916	2.11737	2.15105	2.12076	2.14643
0.447675	2.00305	2.00728	2.03683	2.0073	2.012	1.99999	1.9855	2.00696	2.00693	1.9964	0	2.00622	2.00424	1.84281	1.94438	2.0019	2.00168	1.98001	2.00226	1.9891	1.98249	1.99666	1.97385	1.94428	1.96432	1.94767	1.98871	1.99369	2.01143	1.98712	1.97096	1.98442	1.54845	1.96519	1.97327	1.98125	1.97079	1.98122	1.98932	1.99343	2.01162	1.98411	1.96951	1.99191	1.9644	1.98641	2.01522	1.95269	1.9688
0.45	2.08527	2.07307	2.08016	2.08408	2.05363	2.06128	2.05906	2.06282	2.07424	2.07601	2.07501	2.08345	2.05459	2.0522	2.05096	2.05419	2.05663	2.05392	2.06382	2.07342	2.07747	2.07875	2.0956	2.05693	2.04727	2.04904	2.03647	2.04361	2.04932	2.05631	2.05957	2.06898	2.07498	2.07839	2.07764	2.1007	2.0638	2.05549	2.05211	2.05349	2.04603	2.06157	2.04994	2.04443	2.05511	2.05822	2.06338	2.06229	2.07465
0.450025	2.10299	2.12131	2.11993	2.12741	2.15367	2.13989	2.096	2.19335	2.12951	2.17301	2.16601	2.1662	2.18943	2.15264	2.12654	2.08258	2.0892	2.11564	2.09979	2.09302	2.08726	2.10918	2.16981	2.0939	2.08432	2.16641	2.14328	2.10925	2.09071	2.08908	2.1024	2.1162	2.12458	2.10201	2.12135	2.12572	2.10143	2.16979	2.09808	2.18935	2.17067	2.09087	2.15727	2.10457	2.09986	2.09092	2.08739	2.08985	2.09011
0.462475	2.21245	2.18802	2.12887	2.12042	2.14315	2.10166	2.06773	2.08439	2.17093	2.157	2.13996	2.1115	2.118	2.18313	2.1183	2.11384	2.08925	2.05169	1.93024	2.06788	2.11534	2.10004	2.10926	2.1263	2.13068	2.12843	2.11761	2.07471	2.14797	2.10484	2.10161	2.10281	2.06335	2.08702	2.12348	2.11803	2.11176	2.12477	2.09928	2.17648	2.1291	2.13048	2.12554	2.16997	2.18247	2.17564	2.15187	2.14655	2.14199
0.462525	2.05859	2.05999	2.06566	2.06513	2.07036	2.06317	2.05155	2.05193	2.04928	2.05303	2.05365	2.06298	2.06766	2.07013	2.06904	2.04652	2.04462	2.04366	2.04815	2.04662	2.03944	2.04981	2.06237	2.06889	2.0744	2.06885	2.03242	2.03783	2.0337	2.04131	2.03956	2.04461	2.04851	2.04061	2.0469	2.04987	2.06715	2.06798	2.07413	2.07333	2.04359	2.02321	2.02921	2.03534	2.03739	2.05464	2.04959	2.05389	2.06172
0.46465	2.12537	2.12052	2.1079	2.08126	2.07404	2.13152	2.09311	2.16646	2.10834	2.10317	2.08789	2.10065	2.08976	2.09063	2.06035	2.07781	2.12845	2.17287	2.18285	2.15919	2.07724	2.13599	2.0941	2.05774	2.1087	2.11114	2.12208	2.10684	2.09492	2.10125	2.18028	2.17783	2.10029	2.07505	2.05406	2.08939	2.1365	2.09271	2.09968	2.16877	2.0764	2.07958	2.0837	2.07507	2.15168	2.17415	2.13902	2.10386	2.15615
0.474975	2.06086	2.06598	2.0622	2.0629	2.07039	2.07177	2.04766	2.05957	2.05943	2.05769	2.06525	2.06431	2.0706	2.07827	2.08114	2.08428	2.0338	2.04089	2.0416	2.05044	2.05958	2.06364	2.06831	2.06664	2.06956	2.08006	2.08321	2.0887	2.08387	2.08226	2.02777	2.04649	1.92892	2.04829	2.06591	2.06771	2.06605	2.06494	2.07201	2.06742	2.07377	2.08393	2.08525	2.07833	2.08479	2.11894	2.03024	2.01476	2.04062
0.475	2.14143	2.14093	2.14226	2.13265	2.15878	2.19097	2.14563	2.15078	2.1073	2.14815	2.19339	2.13107	2.14737	2.11667	2.16832	2.08723	2.04199	2.0634	2.09771	2.07372	2.09363	2.1199	2.11279	2.1772	2.12	2.08822	2.07251	2.19454	2.02059	2.03774	2.07405	2.06983	2.08148	2.08993	2.05507	2.0648	2.11939	2.11692	2.09661	2.22271	2.14196	2.11922	2.11366	2.30976	2.0251	2.07552	2.10018	2.15036	2.08776
0.48025	2.13626	2.14182	2.38306	2.14616	2.10909	2.20021	2.11603	2.0944	2.18755	2.18731	2.16882	2.17401	2.08489	2.2236	2.08243	2.10281	2.12653	2.10963	2.14482	2.15914	2.09685	2.13119	2.20173	2.05211	1.98481	2.09808	2.06594	2.07676	2.13757	2.1385	2.11248	2.15125	2.17404	2.11046	2.08661	2.14542	2.11033	2.11769	2.11092	2.07933	2.07277	2.07594	2.06042	2.16449	2.11165	2.10463	2.10409	2.0972	2.08741
0.4875	2.06631	2.07354	2.06621	2.07153	2.07534	2.0828	2.07797	2.07988	2.08376	2.07822	2.074	2.07133	2.07872	2.10114	2.09862	2.0801	2.08699	2.08744	2.09691	2.08057	2.07879	2.06906	2.06754	2.08127	1.98753	1.97253	2.06393	2.07928	2.08428	2.0851	2.07909	2.07902	2.07747	2.07339	2.06881	2.08061	2.09747	2.08628	2.10494	2.06054	2.06503	2.08054	2.08285	2.07799	1.90636	2.07214	2.06875	2.06769	2.06326
0.49035	2.06039	2.06801	2.07128	2.07565	2.06664	2.0654	2.06314	2.06578	2.06959	2.07311	2.06561	2.06925	2.06984	2.07577	2.07069	2.07169	2.0756	2.08142	2.05877	2.06463	2.06603	2.06184	2.07045	2.06942	2.06521	2.07357	2.07444	2.07935	2.04862	2.06339	2.06041	2.063	2.05829	2.05618	2.06762	2.07057	2.07111	2.07177	2.0791	2.08164	2.08196	2.05299	2.0486	2.05881	2.06524	2.06572	2.06663	2.06475	2.07141
0.490525	2.14015	2.13172	2.13695	2.15504	2.12688	2.14996	2.14602	2.1262	2.13781	2.14775	2.13948	2.14677	2.13392	2.12968	2.20723	2.10674	2.14441	2.13053	2.12069	2.13758	2.13827	2.14975	2.15162	2.15643	2.14894	2.1552	2.16452	2.16494	2.1505	2.2291	2.2415	2.11117	2.14917	2.13888	2.18595	1.96786	2.14941	2.14814	2.15551	2.21068	2.17729	2.2274	2.16498	2.26489	2.16851	2.15863	2.1749	2.16002	2.1878
0.499975	2.16606	2.15886	2.1901	2.16324	2.11607	2.09285	2.21121	2.11792	2.16562	2.15862	2.16447	2.15929	2.14012	2.12592	2.15195	2.15362	2.16154	2.23861	2.14044	2.18882	2.17605	2.1943	2.13899	2.14599	2.14336	2.17469	2.18167	2.19078	2.19339	2.15758	2.12153	2.14296	2.22979	2.17285	2.13033	2.11449	2.11562	2.14783	2.11501	2.19728	2.21576	2.15521	2.22162	2.1621	2.15075	2.16491	2.16643	2.20205	2.18185
0.500025	2.04144	2.04112	2.04652	2.04759	2.05629	2.05479	2.0459	2.0556	2.06279	2.05115	2.04154	2.05503	2.05311	2.05479	2.06031	2.05304	2.04995	2.05886	2.05803	2.05406	2.06199	2.06545	2.03665	2.03666	2.04049	2.04273	2.04014	2.04719	2.04797	2.04336	2.04546	2.05283	2.05598	2.05323	2.06029	2.06283	2.06645	2.06169	2.02716	2.03171	2.04405	2.05135	2.04632	2.04008	2.0306	2.03566	2.04014	2.04395	2.04489
0.512475	1.97728	2.02366	2.0097	1.98649	1.99018	1.98883	2.01064	0	2.00398	2.02285	1.99443	1.97403	1.97904	1.95573	1.98115	1.97518	1.98282	1.97523	1.96595	1.98644	1.99019	2.00804	2.00653	1.99936	1.98779	1.99969	1.96795	1.93917	1.96801	1.78295	1.97517	1.99637	1.97554	2.00357	2.0051	1.97734	1.99635	1.96873	1.96474	1.96254	1.95428	1.9844	1.98016	1.9677	1.96052	2.01902	2.00376	1.98768	1.98718
0.5125	2.09775	2.11999	1.94977	2.103	2.17541	2.13743	2.06772	2.14731	2.11863	2.11296	2.12059	2.12125	2.18246	2.14892	2.20239	2.18986	2.18858	2.11701	2.17705	2.12406	2.09229	2.09211	2.11665	2.11955	2.15842	2.13293	2.14585	2.13736	2.18125	2.13932	2.15641	2.11364	2.13981	2.09422	2.11018	2.08742	2.11127	2.12544	2.10621	2.15135	2.14948	2.16164	2.12369	2.12905	2.13475	2.15686	2.1545	2.13727	2.24864
0.525	2.07463	2.0648	2.07592	2.07721	2.07493	2.0719	2.0791	2.07522	2.07628	2.07847	2.06977	2.08225	2.09563	2.08802	2.07637	2.0767	2.07764	2.07311	2.07133	2.06964	2.06593	2.06242	2.06469	2.09798	2.09948	2.08306	2.0766	2.07481	2.07254	2.07512	2.07327	2.07568	2.07406	2.06459	2.07068	2.06678	2.06556	2.08584	1.94655	2.0825	2.07505	2.08139	2.06897	2.06579	2.06878	2.06421	2.06467	2.07279	2.06843
0.525025	2.15271	2.15588	2.14576	2.1478	2.16032	2.16969	2.16591	2.15415	2.1525	2.13907	2.14982	2.14959	2.16437	2.13531	2.14785	2.14451	2.1529	2.14768	2.14233	2.13706	2.14595	2.12865	2.1009	2.13907	2.15903	2.1206	2.16209	2.14867	2.12385	2.12728	2.1491	2.15684	2.16407	2.24982	2.13025	2.15931	2.13459	2.16165	2.1456	2.13266	2.13115	2.12217	2.11473	2.13032	2.13368	2.13419	2.11473	2.15005	2.15981
0.537475	2.15514	2.15293	2.14391	2.15197	2.16922	2.14413	2.14935	2.15789	2.13423	2.12268	2.12308	2.14436	2.16273	2.15366	2.13081	2.14752	2.16693	2.15865	2.14529	2.14531	2.11077	2.13847	2.15095	2.15313	2.16201	2.16522	2.20322	2.13696	2.16528	2.11428	2.13537	2.21558	2.2545	2.15269	2.13967	2.13813	2.114	2.13806	2.14556	2.13865	2.13225	2.15128	2.14484	2.25496	2.16294	2.12726	2.14616	2.14084	2.14381
0.537525	2.07297	2.0794	2.08171	2.08072	2.08057	2.06755	2.07088	2.07709	2.07986	2.08046	2.07801	2.08662	2.08321	2.04481	2.05551	2.06223	2.07154	2.06965	2.07765	2.08133	2.0996	2.08854	2.10076	2.08994	2.03473	2.04649	2.05983	2.06339	2.06953	2.07413	2.07861	2.07866	2.09394	2.09726	2.10586	2.05765	2.10497	2.10224	2.03968	2.0504	2.06554	2.07699	2.08291	2.08058	2.08662	2.0882	2.08443	2.10237	2.09036
0.549975	2.06506	2.0738	2.07534	1.99235	2.0849	2.08522	2.05176	2.05489	2.06521	2.07323	2.07303	2.07488	2.08394	2.09517	2.09099	2.09983	2.06547	2.0616	2.0591	2.06367	2.07466	2.07675	2.07071	2.07746	2.08337	2.08748	2.08526	2.10512	2.06763	2.06013	2.06477	2.06937	2.07671	2.0779	2.077	2.07586	2.07623	2.0823	2.08375	2.08141	2.08271	2.08854	2.05763	2.06139	2.04455	2.0605	2.06683	2.07665	2.08289
0.55	2.20952	2.28014	2.32144	2.3261	2.20435	2.19716	2.19603	2.1917	2.19725	2.19028	2.23087	2.23543	2.21774	2.25957	2.27869	2.21459	2.25329	2.20081	2.18696	2.1923	2.3484	2.21635	2.19791	2.19074	2.24493	2.27915	2.27441	2.25059	2.26714	2.25808	2.18385	2.19441	2.21232	2.21535	2.21278	2.20875	2.25008	2.25668	2.29339	2.24321	2.17523	2.1777	2.19564	2.20875	2.21971	2.21359	2.2072	2.20838	2.2313
0.5625	2.10905	2.10462	2.10179	2.08188	2.09506	2.09369	2.09993	2.08664	2.09909	2.1032	2.10815	2.10141	2.0994	2.10095	2.10749	2.09653	2.10169	2.10517	2.09376	2.10816	2.10859	2.10587	2.03843	2.09862	2.10721	2.09937	2.11012	2.08905	2.02991	2.1006	2.10055	2.08254	2.10102	2.09994	2.10526	2.11381	2.11295	2.10878	2.10236	2.10853	2.10851	2.11749	2.09961	2.09037	2.09538	2.09146	2.07826	2.07986	2.09296
0.562525	2.21341	2.18801	2.20308	2.19369	2.20876	2.22766	2.2097	2.17793	2.2147	2.19508	2.19969	2.17069	2.20311	2.22742	2.22547	2.2315	2.30068	2.21474	2.20509	2.20106	2.19739	2.20676	2.20329	2.19659	2.17627	2.20016	2.293	2.31565	2.22732	2.28106	2.21714	2.27459	2.2751	2.19069	2.19941	2.20025	2.19607	2.21822	2.27185	2.16211	2.18458	2.18696	2.20668	2.21377	2.24692	2.24532	2.28821	2.25369	2.28107
0.5712	1.98346	1.96814	1.95816	1.99039	2.01007	0	1.96732	1.98558	1.90885	1.94311	1.98927	1.99193	0	1.99832	1.95052	1.95691	1.94037	1.95987	1.97732	1.87826	1.91564	1.96055	1.9748	0	1.95669	1.93592	1.98562	0	1.95291	1.90421	1.90826	1.91596	1.96584	1.96713	2.01227	1.96971	1.99394	2.02341	1.96699	0	2.00968	1.8819	1.93903	1.92132	1.91636	1.91876	1.90518	1.91641	1.76635
0.574975	2.20978	2.201	2.20062	2.21805	2.23381	2.2878	2.21096	2.21526	2.2113	2.19205	2.10542	2.1898	2.20545	2.21524	2.23303	2.19496	2.20758	2.21696	2.20839	2.28825	2.19406	2.2207	2.19424	2.19722	2.21207	2.35767	2.33908	2.20363	2.20095	2.2157	2.19668	2.19282	2.21658	2.20214	2.19439	2.19091	2.17844	2.2045	2.19735	2.21417	2.27443	2.20187	2.20162	2.23497	2.23115	2.25947	2.20432	2.21037	2.21775
0.575025	2.08899	2.10216	2.10167	2.07824	2.08134	2.08866	2.09411	2.1133	1.97927	2.10253	2.06569	2.07969	2.08371	2.09074	2.10306	2.09374	2.10416	2.11233	2.10721	2.10461	2.0589	2.06171	2.06446	2.07158	2.07782	2.08459	2.08844	2.10666	2.10595	1.97377	2.11348	2.1036	2.10383	2.07276	2.06582	2.06368	2.07001	2.07778	2.08347	2.08304	2.07983	2.10702	2.10701	2.10992	2.11264	2.11487	2.09485	2.10567	2.06618
0.58405	2.18442	2.17711	2.17918	2.28443	2.27168	2.19787	2.27114	2.23123	2.17362	2.18245	2.1643	2.16516	2.1648	2.17824	2.19658	2.19606	2.20044	2.16007	2.16421	2.27685	2.17111	2.16666	2.15873	2.16543	2.19177	2.19839	2.18174	2.17075	2.20005	2.17066	2.37277	2.14243	2.26556	2.27651	2.25467	2.17554	2.26677	2.25966	2.17081	2.17469	2.27669	2.18817	2.17855	2.18297	2.16583	2.17626	2.18139	2.17179	2.17686
0.587475	2.10573	2.10299	2.11519	2.12667	2.13563	2.14143	2.10043	2.09502	2.0819	2.09841	2.09629	2.08201	2.1044	2.11879	2.15189	2.15085	2.07506	2.07924	2.07799	2.07553	2.07672	2.03762	2.09241	2.13056	2.11774	2.13629	2.14811	2.14811	2.05792	2.07549	2.08879	2.07428	2.07323	2.06907	2.07466	2.11064	2.11015	2.14298	2.14589	2.15431	2.13811	2.12859	2.05406	2.06642	2.07673	2.09507	2.10248	2.10149	2.11243
0.58855	2.16726	2.19325	2.1931	2.19742	2.17379	2.03381	2.2005	2.20913	2.18814	2.1812	2.16985	2.19203	2.17819	2.16835	2.16775	2.18598	2.20041	2.17501	2.167	2.18707	2.18804	2.18384	2.1772	2.18817	2.18892	2.15822	2.17163	2.16331	2.17381	2.17973	2.19823	2.16646	2.21686	2.19554	2.19732	2.18166	2.26244	2.18994	2.15932	2.17256	2.16884	2.15821	2.14489	2.14957	2.15937	2.15504	2.16584	2.09797	2.18701
0.6	2.06944	2.07573	2.08237	2.07057	2.07274	2.07327	2.07835	2.08244	2.09799	2.09951	2.07426	2.06917	2.07116	2.07911	2.08124	2.09606	2.08623	2.08772	2.08447	2.09997	2.07745	2.07487	2.07333	2.07393	2.07171	2.08463	2.08809	2.09763	2.08571	2.0893	2.1026	2.08605	2.07216	2.07569	2.0797	2.07332	2.0746	2.07129	2.08316	2.08717	2.08946	2.08778	2.0884	2.08593	2.08983	2.10123	2.06027	2.06913	2.07185
0.600025	2.32022	2.37525	2.32935	2.30485	2.32767	2.32015	2.30262	2.29375	2.29992	2.26692	2.29561	2.29378	2.2676	2.18718	2.24692	2.16586	2.181	2.19851	2.19505	2.1801	2.15944	2.15933	2.18178	2.21713	2.19063	2.19233	2.16834	2.15006	2.17072	2.16677	2.16779	2.1626	2.16403	2.26395	2.1582	2.17192	2.18655	2.18474	2.06828	2.24841	2.17652	2.28254	2.16594	2.13189	2.14832	2.15294	2.16379	2.18697	2.18494
0.60535	2.10225	2.1821	2.20157	2.22627	2.2713	2.16619	2.26911	2.18369	2.18229	2.21422	2.19896	2.20301	2.21224	2.2376	2.22096	2.20615	2.16714	2.19256	2.29572	2.18019	2.37432	2.19516	2.18538	2.08458	2.21478	2.29007	2.21287	2.21548	2.19832	2.05576	2.19425	2.17982	2.17395	2.19363	2.19454	2.17732	2.10915	2.37956	2.31463	2.27801	2.27886	2.22106	2.21782	2.20679	2.2918	2.17964	1.9436	2.22787	2.17748
0.612525	2.07541	2.07948	2.08309	2.08913	2.10718	2.05715	2.0624	2.07054	2.07541	2.07869	2.08336	2.08854	2.10597	2.09537	2.02963	2.0467	2.05264	2.05987	2.05878	2.06566	2.07075	2.07323	2.08398	2.09067	2.10828	2.11766	2.10454	2.03544	2.04555	2.04622	2.04731	2.05813	2.0605	2.06485	2.07529	2.0786	2.08211	2.09682	2.11086	2.10737	2.10869	2.10366	2.03314	2.02995	2.04445	2.04967	2.06095	2.06741	2.06984
0.61375	2.2981	2.30824	2.20618	2.21832	2.19749	2.251	2.26537	2.17019	2.17765	2.18759	2.19858	2.28473	2.19906	2.19323	2.22254	2.20575	2.19224	2.22135	2.28208	2.21162	2.19871	2.17113	2.35122	2.16809	2.1993	2.20149	2.33312	2.26725	2.27963	2.21525	2.20844	2.2757	2.26314	2.21395	2.20352	2.19855	2.18284	2.05185	2.23475	2.17355	2.20198	2.33618	2.32692	2.36408	2.40266	2.39117	2.3409	2.18276	2.17049
0.624975	2.1272	2.12782	2.12492	2.12909	2.14081	2.13635	2.1431	2.13634	2.13467	2.13845	2.13105	2.13702	2.1284	2.12961	2.14597	2.15232	2.16168	2.12429	2.13641	2.14172	2.14476	2.14733	2.14762	2.14878	2.12855	2.14735	2.13959	2.15085	2.14975	2.16269	2.10611	2.1109	2.13296	2.14725	2.13994	2.14862	2.1542	2.14245	2.15129	2.14546	2.13947	2.13695	2.14132	2.14189	2.15582	2.13546	2.10354	2.11391	2.11733
0.625	2.28913	2.22735	2.22954	2.31563	2.2116	2.35568	2.22367	2.22318	2.21835	2.19307	2.3263	2.23966	2.2082	2.21289	2.22195	2.21026	2.20897	2.26589	2.22453	2.05793	2.18585	2.2227	2.18962	2.1888	2.19389	2.22044	2.21657	2.20941	2.19779	2.2089	2.27023	2.20022	2.18416	2.20787	2.27653	2.2171	2.22814	2.28206	2.20704	2.21477	2.25429	2.21787	2.34216	2.31919	2.29629	2.27456	2.19439	2.18515	2.11097
0.6375	2.09691	2.1058	2.10241	2.10432	2.10321	2.1061	2.09799	2.10023	2.10488	2.09684	2.09082	2.09595	2.10135	2.10623	2.10793	2.09769	2.10113	2.09767	2.10061	2.10258	2.0641	2.09261	2.07317	2.09161	2.10038	2.09689	2.08128	2.10221	2.10371	2.10124	2.09838	2.0996	2.09064	2.08793	2.06707	2.06636	2.0834	2.07408	2.08991	2.09751	2.08023	2.08965	2.0976	2.10084	2.10684	2.07893	1.98531	2.07626	2.04949
0.637525	2.20543	2.20883	2.234	2.22185	2.2059	2.23264	2.29663	2.17651	2.19083	2.21451	2.216	2.22674	2.21522	2.20231	2.2259	2.28006	2.26423	2.3472	2.2317	2.20284	2.19905	2.18997	2.26955	2.35039	2.44064	2.40057	2.27747	2.20027	2.19756	2.22821	2.19951	2.1899	2.3241	2.31399	2.22197	2.32868	2.18085	2.18977	2.18636	2.17156	2.03143	2.20957	2.2189	2.20054	2.20537	2.22379	2.31006	2.18659	2.18598
0.649975	2.20554	2.30587	2.25425	2.12233	2.06589	2.23667	2.22075	2.21294	2.19108	2.20078	2.2027	2.22719	2.20735	2.20877	2.20977	2.19786	2.20745	2.19959	2.21079	2.21359	2.19484	2.18301	2.21382	2.2131	2.20705	2.20399	2.20156	2.21755	2.21783	2.22365	2.20344	2.20675	2.20951	2.20714	2.21596	2.18445	2.18703	2.21191	2.19788	2.10494	2.20057	2.09587	2.20946	2.27889	2.05038	2.21877	2.27224	2.20881	2.19895
0.650025	2.11409	2.11717	2.12523	2.12884	2.13535	2.15197	2.1423	2.10859	2.10859	2.11374	2.11737	2.11938	2.12709	2.12426	2.13405	2.12844	2.1302	2.08967	2.08156	2.02596	2.10866	2.11204	2.11655	2.11798	2.13871	2.13346	2.13582	2.13997	2.13522	2.06691	2.09304	2.06649	2.09345	2.08523	2.10192	2.11369	2.12004	2.11652	2.1225	2.13024	2.14003	2.13488	2.13894	2.06147	2.05784	2.08108	2.07562	2.07357	2.09261
0.662475	2.11294	2.11062	2.12238	2.11112	2.11115	2.08966	2.10387	2.11381	2.11699	2.11439	2.11569	2.12322	2.12868	2.09812	2.10251	2.10076	2.11185	2.10556	2.11111	2.11291	2.12129	2.12828	2.14841	2.0734	2.07136	2.07095	2.09517	2.09353	2.10485	2.10238	2.10535	2.11328	2.12303	2.14113	2.15137	2.06418	2.06139	2.06856	2.05982	2.06861	2.08604	2.08172	2.10262	2.10457	2.1102	2.07964	2.14031	2.13679	2.1531
0.6625	2.27055	2.27858	2.28834	2.22243	2.22966	2.24924	2.20552	2.25453	2.25365	2.24618	2.23089	2.24562	2.23091	2.21756	2.22577	2.23325	2.24783	2.26029	2.28259	2.21603	2.21391	2.32665	2.34882	2.27344	2.2132	2.23939	2.21051	2.25102	2.18929	2.21352	2.21357	2.21837	2.21442	2.2121	2.22798	2.24188	2.22211	2.21352	2.23824	2.22875	2.20488	2.19322	2.19992	2.10491	2.25342	2.21278	2.20653	2.21331	2.2413
0.675	2.0652	2.06083	2.05351	2.07776	2.06436	2.06235	2.05344	2.05363	2.03789	2.07924	2.08004	2.07736	2.0695	2.05967	2.06143	2.05749	2.07274	2.08058	2.07952	2.0768	2.07654	2.06559	2.06177	2.06106	2.06694	2.07595	2.07727	2.07236	2.06654	2.06512	2.06853	2.07477	2.07923	2.07033	2.0635	2.06595	2.06093	2.0565	2.0651	2.0796	2.1046	2.09163	2.08786	2.06652	2.06442	2.06357	2.06326	2.08029	2.09324
0.675025	2.21438	2.23896	2.21608	2.10304	2.06909	2.1941	2.38222	2.36793	2.39073	2.33601	2.17171	2.2592	2.25696	2.30937	2.28186	2.25635	2.20675	2.22641	2.34476	2.21979	2.2692	2.22604	2.31488	2.34229	2.27776	2.26959	2.25972	2.31249	2.21614	2.20335	2.20236	2.20397	2.19909	2.10357	2.25003	2.198	2.21298	2.21844	2.21365	2.20656	2.23235	2.19697	2.21683	2.35857	2.18585	2.20069	2.25036	2.35659	2.31428
0.687475	2.30824	2.2516	2.37048	2.29062	2.27894	2.26515	2.27894	2.21651	2.24222	2.23797	2.25335	2.20818	2.21227	2.19174	2.21967	2.27883	2.26464	2.21115	2.25271	2.24851	2.25106	2.27608	2.32591	2.27484	2.31029	2.25869	2.27866	2.25061	2.24734	2.32229	2.29344	2.27593	2.27296	2.28829	2.30895	2.29343	2.27191	2.26129	2.28264	2.28962	2.22521	2.21557	2.32374	2.3305	2.26373	2.25275	2.27913	2.26921	2.27859
0.687525	2.09656	2.10335	2.11815	2.11673	2.11158	2.11425	2.12496	2.12231	2.13153	2.09503	2.08538	2.09996	2.11548	2.12333	2.1117	2.11546	2.12038	2.12411	2.12068	2.12655	2.14136	2.07539	2.09298	2.09385	2.1055	2.10733	2.10907	2.1108	2.12063	2.12428	2.12612	2.14873	2.1314	2.12878	2.12937	2.12533	2.08486	2.3921	2.38878	2.37817	2.09099	2.09117	2.19951	2.10797	2.11805	2.11458	2.11415	2.12434	2.1319
0.692325	2.17212	2.17883	2.16751	2.17298	2.17724	2.17957	2.1765	2.17519	2.17886	2.17284	2.17087	2.17557	2.17633	2.16718	2.16342	2.17098	2.17964	2.18028	2.17473	2.18236	2.15947	2.16647	2.16605	2.16257	2.1745	2.1716	2.17233	2.18206	2.17725	2.18003	2.17359	2.18009	2.16006	2.16494	2.16466	2.16564	2.16758	2.17799	2.16641	2.18216	2.17389	2.17942	2.16621	2.16418	2.14106	2.13927	2.13963	2.14312	2.15563
0.699975	2.10766	2.08847	2.08334	2.08179	2.11403	2.04973	2.07355	1.94544	2.02894	2.02218	1.97421	2.07328	2.05507	1.96373	2.05162	2.04866	2.04968	2.03794	1.9731	2.05224	2.08178	2.05495	2.0796	2.00993	2.09925	2.11463	2.04931	2.09737	1.71496	2.03596	2.06231	2.08508	2.07973	1.96209	2.06678	1.58197	1.98584	2.03771	1.90799	2.06081	2.05517	2.06345	2.08054	2.05269	2.09334	2.09763	2.08319	1.49227	2.09863
0.7	2.26111	2.28196	2.27845	2.27936	2.28151	2.1723	2.27665	2.20064	2.27139	2.26494	2.26176	2.27291	2.24386	2.00129	2.24546	2.29908	2.36336	2.20468	2.21634	2.259	2.26898	2.21468	2.33448	2.28283	2.29734	2.28604	2.27748	2.18942	2.20805	2.22978	2.2655	2.11606	2.20522	2.19382	2.2621	2.24373	2.2783	2.24194	2.25385	2.20966	2.19301	2.23347	2.18426	2.18898	2.20445	2.19511	2.25316	2.22443	2.25879
0.709525	2.33302	2.28595	2.23492	2.30831	2.24093	2.16707	2.16317	2.15099	2.29156	2.34428	2.32398	2.28195	2.17785	2.19515	2.29803	2.24531	2.1672	1.91423	2.24477	2.23873	1.90876	2.11728	2.28724	2.27028	2.26355	2.2747	2.27605	2.25483	2.29892	2.271	2.26126	2.29305	2.25649	2.24477	2.29657	2.23882	2.27841	2.29553	2.25365	2.21	2.20327	2.21197	2.22392	2.29415	2.29894	2.28565	2.27918	2.28001	2.24649
0.712525	2.33362	2.32671	2.30864	2.30145	2.26347	2.17453	2.23026	2.24475	2.26383	2.26795	2.2058	2.2836	2.27852	2.26636	2.20404	2.2541	2.25039	2.24889	2.22568	2.20701	2.2846	2.27487	2.06559	2.27021	2.16729	2.32792	2.36096	2.21249	2.21182	2.316	2.2301	2.35775	2.34998	2.27935	2.29672	2.25647	2.19691	2.28161	2.27464	2.25506	2.29882	2.21513	2.26886	2.3054	2.20075	2.20002	2.15754	2.19802	2.24939
0.724975	2.32638	2.31821	2.32707	2.31411	2.29175	2.34993	2.34912	2.32985	2.30402	2.31712	2.30342	2.31567	2.32192	2.30604	2.30022	2.30705	2.31116	2.33252	2.32242	2.271	2.26162	2.32271	2.25441	2.31615	2.32628	2.33578	2.343	2.34909	2.33559	2.31219	2.29535	2.30085	2.30499	2.33752	2.33127	2.31773	2.33331	2.33597	2.32534	2.31662	2.30129	2.29902	2.32467	2.32811	2.33079	2.33493	2.34012	2.34791	2.33647
0.725025	2.1411	2.15579	2.14943	2.16057	2.17191	2.13694	2.17396	2.1436	2.16485	2.14879	2.158	2.17652	2.17075	2.16917	2.13903	2.14247	2.12942	2.14683	2.15054	2.14806	2.15498	2.1661	2.16012	2.17119	2.16765	2.16182	2.00785	2.05256	2.0542	2.14136	2.14401	2.13855	2.15849	2.15777	2.16478	2.15379	2.15958	2.16919	2.16997	2.16274	2.10641	2.0954	2.11566	2.12946	2.13356	2.15127	2.14502	2.11063	2.16066
0.730975	2.17316	2.26869	2.2739	2.2031	2.27762	2.27473	2.30462	2.41648	2.40756	2.30352	2.26772	2.27578	2.28307	2.27306	2.26601	2.19031	2.27536	2.19653	2.21679	2.23899	2.30302	2.29888	2.30486	2.30077	2.28971	2.29135	2.26504	2.26764	2.3247	2.2672	2.20893	2.26479	2.31463	2.12609	2.26545	2.32423	2.27867	2.25511	2.25698	2.27454	2.26058	2.27614	2.26846	2.2962	2.26429	2.20708	2.21585	2.15215	2.17411
0.737475	2.12315	2.12545	2.1267	2.12572	2.12562	2.13684	2.07746	2.10576	2.11187	2.11419	2.09368	2.12268	2.12715	2.12627	2.14712	2.14986	2.08848	2.09974	2.04727	2.08969	2.10194	2.10625	2.10964	2.11354	2.12311	2.13002	2.12099	2.15761	2.14109	2.06945	2.07454	2.07831	2.07746	2.08343	2.08095	2.08516	2.09177	2.08991	2.11909	2.11175	2.1166	2.14398	2.15381	2.15069	2.14287	2.06995	2.07424	2.09412	2.07824
0.739825	2.20974	2.19915	2.23209	2.25976	2.19872	2.20929	2.26354	2.20262	2.24969	2.28885	2.29775	2.28618	2.22923	2.31238	2.28969	2.20147	2.27625	2.25758	2.2225	2.2194	2.29065	2.27954	2.26636	2.28447	2.28226	2.28774	2.24914	2.30653	2.20949	2.2151	2.25707	2.27789	2.18558	2.25116	2.29865	2.25006	2.27319	2.24196	2.24225	2.2743	2.28025	2.20533	2.28029	2.28276	2.28066	2.19152	2.2882	2.27844	2.25638
0.75	2.12328	2.12378	2.13533	2.14061	2.1019	2.0856	2.10515	2.10715	2.1236	2.14406	2.12938	2.14392	2.10899	2.11728	2.09556	2.11041	2.10188	2.11879	2.13091	2.134	2.13651	2.14592	2.15013	2.07289	2.07559	2.0663	2.05547	2.1001	2.11057	2.11151	2.11982	2.12869	2.12286	2.14977	2.1445	2.14946	2.05829	2.07937	2.09631	2.10301	2.1025	2.08985	2.0732	2.09686	2.11921	2.01637	2.13578	2.14619	2.14166
0.750025	2.32246	2.27989	2.25575	2.31023	2.26499	2.2406	2.28174	2.26319	2.32663	2.29799	2.27837	2.3174	2.2788	2.27287	2.32333	2.34974	2.29285	2.27622	2.31306	2.28563	2.29541	2.31767	2.25528	2.30897	2.30944	2.28083	2.27015	2.29982	2.27314	2.2959	2.28955	2.2942	2.30602	2.29352	2.30301	2.23933	2.32231	2.31974	2.32875	2.32791	2.31553	2.22527	2.30939	2.29483	2.25344	2.29379	2.28294	2.22359	2.26719
0.762475	2.291	2.29972	2.29053	2.32211	2.29252	2.29698	2.31049	2.25269	2.27707	2.32184	2.28921	2.28858	2.2253	2.22772	2.27161	2.30367	2.29299	2.29129	2.28864	2.2856	2.22741	2.32942	2.32642	2.29205	2.23029	2.27289	2.2663	2.30988	2.25711	2.20737	2.16344	2.2637	2.28856	2.20881	2.27102	2.28064	2.32225	2.34309	2.33314	2.32271	2.31404	2.2815	2.32564	2.26245	2.2748	2.29093	2.28162	2.2774	2.26865
0.775	2.31975	2.28656	2.28826	2.23965	2.21405	2.2848	2.38134	2.37187	2.27975	2.30469	2.28948	2.29178	2.17817	2.19191	2.27907	2.28489	2.23612	2.29163	2.29464	2.28535	2.24961	2.27789	2.30421	2.25085	2.22052	2.28058	2.26224	2.27327	2.1657	2.35356	2.35354	2.20122	2.08526	2.21863	2.19007	2.22841	2.18338	2.24532	2.27291	2.30385	2.26252	2.28419	2.08617	2.29473	2.21995	2.26858	2.18098	2.31374	2.21204
0.7864	2.32927	2.30701	2.36585	2.31895	2.3305	2.33241	2.34507	2.36611	2.34572	2.3106	2.26597	2.31971	2.36933	2.33674	2.31047	2.30424	2.25685	2.25922	2.29032	2.29307	2.27371	2.29856	2.24617	2.29693	2.31961	2.30704	2.24067	2.27357	2.33716	2.34339	2.3145	2.30254	2.27216	2.29552	2.30132	2.26309	2.28261	2.29623	2.27823	2.29206	2.28244	2.29757	2.30381	2.28884	2.27853	2.29939	2.24093	2.2013	2.2565
0.799975	2.35457	2.34246	2.32456	2.27937	2.29063	2.33061	2.38573	2.32555	2.28919	2.21934	2.31594	2.31922	2.33702	2.319	2.26977	2.35057	2.33019	2.33422	2.32402	2.3098	2.33724	2.33658	2.3142	2.28214	2.27626	2.3049	2.28155	2.28114	2.22293	2.25673	2.29727	2.29879	2.28571	2.29102	2.30609	2.29622	2.25451	2.3075	2.31966	2.32127	2.30164	2.2552	2.25449	2.25385	2.33129	2.37698	2.41663	2.27111	2.28967
0.8125	2.38521	2.39086	2.3699	2.39862	2.39354	2.37358	2.38171	2.37022	2.39569	2.3066	2.25804	2.41287	2.31918	2.31885	2.29875	2.29711	2.34007	2.37366	2.37869	2.38176	2.40283	2.32324	2.29197	2.30946	2.27797	2.32556	2.29131	2.16687	2.30369	2.30828	2.297	2.29052	2.29534	2.3173	2.28912	2.30481	2.3545	2.44512	2.4825	2.45608	2.29752	2.28758	2.39803	2.38421	1.9654	2.31601	2.29647	2.27101	2.28267
0.825025	2.3645	2.33086	2.30075	2.34468	2.31825	2.31129	2.31639	2.29324	2.30356	2.24598	2.32226	2.33304	2.33278	2.31203	2.32069	2.28565	2.25772	2.29306	2.3163	2.28363	2.30467	2.29636	2.31499	2.31549	2.22861	2.31908	2.32088	2.30586	2.27381	2.28203	2.29866	2.30806	2.33129	2.32282	2.29214	2.31856	2.288	2.32148	2.18014	2.33409	2.28826	2.29241	2.29554	2.27637	2.31118	2.31707	2.1528	2.32373	2.27119
0.82945	2.28604	2.25697	2.28013	2.30017	2.27556	2.39901	2.31643	2.31321	2.3263	2.2838	2.26352	2.28392	2.31041	2.29272	2.31063	2.38239	2.24157	2.27292	2.32125	2.34444	2.3631	2.36989	2.34996	2.33555	2.28107	2.28916	2.31551	2.28016	2.44484	2.32356	2.30779	2.29997	2.37869	2.3506	2.29552	2.31867	2.32628	2.3485	2.36538	2.35442	2.28773	2.35443	2.36488	2.3329	2.31265	2.34683	2.31291	2.29994	2.41272
0.838375	2.32424	2.31971	2.32922	2.35465	2.33721	2.24995	2.17217	2.27515	2.29992	2.27982	2.263	2.26574	2.32845	2.23916	2.26749	2.30426	2.31507	2.24629	2.2448	2.24716	2.29886	2.25786	2.26116	2.33465	2.28372	2.28523	2.30894	2.26109	2.24989	2.29011	2.30835	2.3127	2.32528	2.19314	2.17291	2.19775	2.34144	2.23114	2.29621	2.36792	2.31475	2.30813	2.32134	2.32182	2.30552	2.28386	2.25567	2.22494	2.24384
0.85	2.35948	2.37122	2.38367	2.41002	2.36381	2.35286	2.33398	2.36225	2.37723	2.38111	2.30979	2.28783	2.29326	2.31951	2.34819	2.33864	2.28086	2.36482	2.34947	2.24948	2.26591	2.32135	2.33556	2.33182	2.32955	2.3169	2.32998	2.32591	2.3351	2.36845	2.34509	2.32163	2.35371	2.31755	2.30016	2.30169	2.28317	2.42759	2.26195	2.33932	2.35035	2.3295	2.34522	2.33431	2.33754	2.34521	2.32752	2.27064	2.33647
0.853525	2.31117	2.32719	2.29146	2.33757	2.34189	2.10227	2.33317	2.31399	2.34723	2.31967	2.34102	2.35142	2.33972	2.32821	2.32837	2.32632	2.12516	2.3063	2.15913	2.30692	2.35144	2.27974	2.32694	2.34269	2.33258	2.3246	2.30368	2.35327	2.30471	2.35136	2.3563	2.4232	2.32621	2.36349	2.35667	2.32268	2.30643	2.3053	2.29199	2.36048	2.32911	2.28581	2.29727	2.39174	2.41593	2.33116	2.31393	2.33203	2.35616
0.862675	2.33561	2.333	2.34901	2.34773	2.33154	2.32452	2.31828	2.18243	2.34086	2.35396	2.35048	2.14128	2.34446	2.34619	2.28978	2.30861	2.29092	2.30388	2.30951	2.34685	2.34966	2.34894	2.33958	2.30656	2.31647	2.31362	2.31111	2.3096	2.34155	2.31695	2.14201	2.33792	2.33927	2.34395	2.32826	2.32554	2.34008	2.33948	2.3423	2.31608	2.34642	2.34996	2.32725	2.31579	2.28153	2.31146	2.34362	2.34772	2.33844
0.874975	2.32309	2.33573	2.34533	2.35299	2.35399	2.33684	2.31188	2.32013	2.31975	2.34273	2.36045	2.29855	2.29489	2.34263	2.30686	2.31268	2.31646	2.33248	2.35634	2.29891	2.31578	2.28157	2.2925	2.34615	2.33545	2.15444	2.36609	2.36544	2.33372	2.32206	2.30324	2.28048	2.31234	2.30625	2.34424	2.30056	2.33586	2.33127	2.30496	2.23403	2.2689	2.37691	2.41516	2.34582	2.31319	2.34749	2.34366	2.08998	2.29966
0.8875	2.55813	2.50003	2.36598	2.3667	2.40177	2.38764	2.33372	2.33507	2.38488	2.3819	2.37758	2.3635	2.40603	2.39458	2.40219	2.39265	2.37249	2.33243	2.36573	2.37158	2.35983	2.36166	2.4403	2.38183	2.36941	2.37294	2.34666	2.35682	2.38609	2.40841	2.39775	2.37159	2.36225	2.38009	2.48758	2.25984	2.2603	2.35882	2.38671	2.38648	2.34248	2.34011	2.36956	2.37399	2.35295	2.35145	2.36846	2.36032	2.34858
0.900025	2.2607	2.36897	2.3816	2.37059	2.38907	2.36623	2.35332	2.20418	2.23768	2.35911	2.35389	2.3586	2.33974	2.33245	2.33466	2.36272	2.38951	2.37518	2.37158	2.36447	2.35977	2.3608	2.35761	2.37146	2.14582	2.4171	2.44478	2.38117	2.36843	2.37528	2.375	2.33113	2.32084	2.35488	2.40326	2.39412	2.37329	2.34324	2.34951	2.35003	2.36748	2.36744	2.34338	2.342	2.42849	2.34546	2.33775	2.37105	2.34451
0.91165	2.31975	2.33058	2.34879	2.33349	2.34443	2.34223	2.20509	2.3253	2.1437	2.33705	2.33312	2.30838	2.31559	2.29692	2.29769	2.29228	2.29004	2.32591	2.17034	2.31998	2.40606	2.35087	2.31685	2.36058	2.35524	2.34299	2.42326	2.37684	2.36039	2.35144	2.34415	2.32054	2.30247	2.29508	2.33967	2.32591	2.34672	2.35295	2.34205	2.34761	2.34882	2.35047	2.34102	2.32461	2.34606	2.34181	2.33939	2.34014	2.34954
0.916225	2.34188	2.34597	2.38062	2.37812	2.38745	2.37618	2.38568	2.38244	2.37023	2.36351	2.38586	2.40818	2.38379	2.36053	2.35964	2.37712	2.37794	2.35924	2.37165	2.36831	2.37078	2.38906	2.3871	2.38568	2.37336	2.37567	2.37821	2.37121	2.36361	2.3464	2.3696	2.36613	2.33396	2.29831	2.36966	2.38941	2.36681	2.37363	2.36516	2.34748	2.35657	2.36768	2.42325	2.36155	2.37105	2.37515	2.36175	2.36945	2.35968
0.925	2.39481	2.41502	2.42845	2.38878	2.39056	2.40676	2.41017	2.38272	2.3683	2.39056	2.37616	2.37743	2.40605	2.37904	2.38514	2.40322	2.38982	2.40687	2.42485	2.4258	2.39107	2.35525	2.36741	2.35073	2.374	2.40309	2.40299	2.40863	2.4204	2.42951	2.40766	2.40652	2.42229	2.42829	2.41828	2.43016	2.41508	2.33823	2.36596	2.35321	2.34777	2.38464	2.38739	2.39219	2.38738	2.40708	2.41361	2.40445	2.40788
0.937525	2.3583	2.38299	2.38409	2.37869	2.35155	2.35303	2.36828	2.37358	2.36275	2.37859	2.38241	2.40585	2.37948	2.39859	2.38421	2.40567	2.40265	2.38449	2.38956	2.40124	2.38641	2.38742	2.39646	2.37383	2.38854	2.40519	2.39993	2.41606	2.42819	2.41815	2.46663	2.38519	2.40017	2.40429	2.39908	2.41731	2.38666	2.37122	2.37409	2.38755	2.38874	2.38469	2.35716	2.37629	2.39994	2.40258	2.40964	2.40281	2.40513
0.949975	2.43695	2.37256	2.39744	2.37338	2.35948	2.38367	2.34839	2.34991	2.3405	2.36581	2.38524	2.38744	2.38155	2.39861	2.38928	2.36702	2.3448	2.40215	2.39958	2.37551	2.35773	2.37646	2.36242	2.35266	2.38678	2.39894	2.37107	2.37742	2.34159	2.36003	2.37645	2.38499	2.35962	2.38958	2.39419	2.36955	2.39715	2.38247	2.37681	2.38331	2.37475	2.367	2.34557	2.35879	2.3916	2.35244	2.38827	2.45321	2.36131
0.955825	2.36333	2.3972	2.3919	2.34274	2.36339	2.36006	2.34272	2.40209	2.40318	2.36208	2.36274	2.3894	2.31973	2.33617	2.39276	2.37755	2.4001	2.34586	2.35564	2.39071	2.39549	2.38801	2.37247	2.35427	2.38087	2.37995	2.37819	2.37694	2.38428	2.3676	2.34276	2.35303	2.37113	2.34279	2.34355	2.38719	2.37958	2.39191	2.38591	2.36889	2.37929	2.38773	2.37077	2.36504	2.36907	2.38128	2.39251	2.38449	2.39792
0.9625	2.42205	2.40566	2.40337	2.40067	2.41946	2.41439	2.40189	2.44768	2.49595	2.47236	2.39632	2.40178	2.40196	2.39706	2.4201	2.42943	2.41369	2.38757	2.3914	2.42664	2.42578	2.41767	2.41597	2.39293	2.39733	2.38728	2.37951	2.38946	2.38938	2.40156	2.4021	2.40505	2.41206	2.40715	2.412	2.39042	2.39574	2.40806	2.40318	2.4272	2.40487	2.40566	2.3878	2.38625	2.37863	2.38248	2.40246	2.39773	2.40239
0.975025	2.49242	2.47777	2.41517	2.42505	2.3738	2.41542	2.4277	2.49932	2.51554	2.4457	2.44053	2.43893	2.43183	2.42493	2.40481	2.40293	2.38608	2.41842	2.41594	2.42019	2.42496	2.42267	2.43554	2.39396	2.40985	2.41891	2.40581	2.40439	2.42544	2.43306	2.41567	2.4224	2.41984	2.42194	2.42031	2.42369	2.42042	2.39987	2.40919	2.43128	2.42472	2.43492	2.44343	2.44107	2.43238	2.43287	2.43164	2.43178	2.43449
0.9853	2.43033	2.46152	2.47441	2.46412	2.42032	2.48402	2.47012	2.42542	2.44554	2.47729	2.46847	2.46256	2.46535	2.47726	2.45381	2.47185	2.474	2.48186	2.47179	2.46538	2.47843	2.50117	2.48209	2.43715	2.4715	2.47657	2.47628	2.4502	2.44474	2.44414	2.42423	2.44892	2.45212	2.43266	2.42533	2.45114	2.42792	2.4795	2.45828	2.48267	2.44185	2.44532	2.44562	2.42234	2.42398	2.4585	2.48333	2.48973	2.48102
0.987475	2.50321	2.49076	2.50157	2.51032	2.51023	2.50312	2.49354	2.48553	2.4849	2.49311	2.49425	2.49128	2.51031	2.50217	2.48881	2.48051	2.46831	2.49916	2.49664	2.49754	2.48971	2.44921	2.47708	2.50544	2.50648	2.5079	2.48444	2.50423	2.51384	2.50721	2.51222	2.5063	2.4994	2.50252	2.49251	2.49701	2.50198	2.47405	2.49056	2.50618	2.49097	2.50462	2.51522	2.51019	2.49761	2.52041	2.4972	2.49394	2.48609
1	2.50219	2.50402	2.50117	2.48247	2.47906	2.48919	2.46698	2.48461	2.49106	2.5116	2.5129	2.51278	2.51519	2.50361	2.52083	2.52156	2.51082	2.50292	2.50773	2.488	2.49107	2.47323	2.49372	2.49896	2.4863	2.48646	2.46781	2.47277	2.50486	2.49323	2.44431	2.44375	2.5072	2.52712	2.52671	2.46881	2.44102	2.50905	2.46765	2.45223	2.49575	2.4976	2.4862	2.46466	2.48815	2.50717	2.51488	2.53191	2.45966
Composition	Bandgap_1	Bandgap_2	Bandgap_3	Bandgap_4	Bandgap_5	Bandgap_6	Bandgap_7	Bandgap_8	Bandgap_9	Bandgap_10	Bandgap_11	Bandgap_12	Bandgap_13	Bandgap_14	Bandgap_15	Bandgap_16	Bandgap_17	Bandgap_18	Bandgap_19	Bandgap_20	Bandgap_21	Bandgap_22	Bandgap_23	Bandgap_24	Bandgap_25	Bandgap_26	Bandgap_27	Bandgap_28	Bandgap_29	Bandgap_30	Bandgap_31	Bandgap_32	Bandgap_33	Bandgap_34	Bandgap_35	Bandgap_36	Bandgap_37	Bandgap_38	Bandgap_39	Bandgap_40	Bandgap_41	Bandgap_42	Bandgap_43	Bandgap_44	Bandgap_45	Bandgap_46	Bandgap_47	Bandgap_48	Bandgap_49
0	2.20771	2.22064	2.22927	2.175	2.18016	2.20391	2.2235	2.27217	2.2289	2.26896	2.17096	2.16824	2.20461	2.18209	2.19851	2.23105	2.21638	2.26049	2.26677	2.1893	2.17949	2.1747	2.1759	2.18722	2.19674	2.21552	2.24805	2.26212	2.26631	2.28132	2.21925	2.21394	2.18349	2.18222	2.19087	2.19984	2.21054	2.22586	2.27603	2.27123	2.29006	2.23643	2.2252	2.1817	2.18883	2.19375	2.21335	2.23039	2.24916
0.012525	2.25284	2.26947	2.26564	2.20079	2.24597	2.25987	2.25719	2.27238	2.26422	2.24925	2.21095	2.20446	2.21235	2.25041	2.25698	2.27643	2.25621	2.23867	2.2039	2.20356	2.2487	2.24987	2.27291	2.27756	2.26002	2.20217	2.20047	2.1977	2.20372	2.23199	2.25271	2.26188	2.27687	2.26834	2.25898	2.18689	2.18529	2.18804	2.18512	2.19579	2.21189	2.26103	2.27503	2.27285	2.25829	2.2482	2.17498	2.18827	2.1925
0.024975	2.27903	2.27947	2.28565	2.28812	2.30595	2.31983	2.24444	2.26764	2.27464	2.27249	2.28203	2.2959	2.30009	2.3191	2.32479	2.24858	2.25096	2.25567	2.26062	2.28238	2.26433	2.29235	2.3077	2.29512	2.30935	2.21053	2.21006	2.24352	2.24665	2.26358	2.27535	2.28574	2.27593	2.30079	2.3083	2.31063	2.31375	2.20673	2.20171	2.21244	2.27915	2.28473	2.26831	2.28235	2.26948	2.28461	2.30244	2.31338	2.31889
0.0375	2.32404	2.31467	2.30726	2.29964	2.29028	2.273	2.30643	2.29225	2.29665	2.29321	2.31211	2.29924	2.2846	2.26994	2.30049	2.30866	2.30877	2.30908	2.31313	2.3076	2.29427	2.29144	2.30658	2.30334	2.27778	2.26051	2.3009	2.24243	2.21191	2.26728	2.27171	2.29724	2.29367	2.29525	2.30067	2.30256	2.30063	2.29926	2.29418	2.29743	2.29287	2.28411	2.21749	2.21062	2.22022	2.27185	2.24942	2.27144	2.29426
0.050025	2.28935	2.29037	2.28496	2.28003	2.28012	2.27543	2.28408	2.28373	2.30691	2.28888	2.29085	2.29007	2.25806	2.26429	2.27555	2.27226	2.28487	2.28838	2.29064	2.28932	2.28369	2.25972	2.26772	2.21366	2.21789	2.21914	2.24096	2.25925	2.26458	2.2758	2.26865	2.28751	2.28625	2.29184	2.29954	2.29592	2.21344	2.24303	2.21149	2.21289	2.25107	2.21538	2.25938	2.25066	2.263	2.28408	2.27856	2.30604	2.30133
0.06195	2.26553	2.22109	2.22149	2.22097	2.25095	2.22377	2.2657	2.25482	2.27138	2.25343	2.20745	2.21679	2.24773	2.26293	2.25837	2.23818	2.2453	2.25564	2.2359	2.23729	2.20963	2.21167	2.21037	2.25042	2.2481	2.24816	2.21215	2.2621	2.21885	2.21686	2.2181	2.21429	2.20004	2.2118	2.2611	2.25209	2.25283	2.25652	2.24867	2.24775	2.26782	2.25537	2.24702	2.21173	2.20683	2.21871	2.20303	2.23975	2.24113
0.062475	2.1928	2.19513	2.20243	2.20808	2.16189	2.174	2.18012	2.19677	2.19997	2.20702	2.15392	2.15116	2.16575	2.17777	2.18989	2.24472	2.2402	2.14877	2.16972	2.17673	2.1938	2.20569	2.266	2.27143	2.16026	2.17596	2.20075	2.2012	2.20494	2.22826	2.27246	2.24479	2.20191	2.21156	2.24806	2.20814	2.2103	2.26391	2.26552	2.21274	2.26253	2.18972	2.24586	2.27308	2.25902	2.25357	2.21196	2.20327	2.1901
0.075	2.24824	2.25998	2.25377	2.23573	2.2668	2.24792	2.24597	2.25186	2.28594	2.21236	2.26825	2.30615	2.27414	2.26089	2.27727	2.26367	2.29287	2.25188	2.27317	2.3005	2.31131	2.28093	2.2689	2.27292	2.29292	2.29383	2.19877	2.26773	2.29433	2.28387	2.2666	2.28787	2.26818	2.28841	2.27584	2.28803	2.19451	2.253	2.26671	2.26474	2.24866	2.26613	2.29208	2.28171	2.28469	2.28044	2.29858	2.19749	2.24795
0.086925	2.29849	2.28059	2.28623	2.26796	2.30975	2.286	2.28297	2.30472	2.30189	2.29576	2.29546	2.30137	2.27216	2.29578	2.31791	2.27051	2.27535	2.27225	2.28056	2.30003	2.31313	2.32156	2.30292	2.30956	2.29736	2.2896	2.3151	2.34042	2.26105	2.25962	2.24925	2.25122	2.26703	2.29158	2.29059	2.3174	2.31178	2.30686	2.31129	2.29973	2.29217	2.30956	2.3144	2.25927	2.20959	2.2088	2.19727	2.19626	2.20285
0.08985	2.24704	2.26624	2.22051	2.21383	2.2481	2.21715	2.2436	2.21499	2.23009	2.26628	2.26309	2.24941	2.25764	2.27903	2.20895	2.2009	2.21857	2.21615	2.22439	2.26896	2.26844	2.24807	2.23999	2.28253	2.19211	2.19868	2.20328	2.20999	2.24749	2.25428	2.28042	2.27059	2.22392	2.26485	2.27191	2.29645	2.19245	2.19025	2.19779	2.19881	2.20506	2.21404	2.25363	2.26289	2.24973	2.21613	2.25547	2.263	2.28722
0.099975	2.25916	2.28019	2.28242	2.27601	2.2731	2.27832	2.2869	2.22387	2.20887	2.21174	2.251	2.25316	2.27228	2.25954	2.26956	2.27592	2.27384	2.28636	2.28984	2.17291	2.17789	2.17483	2.19637	2.23695	2.26291	2.23653	2.2506	2.26856	2.25859	2.27489	2.29309	2.29236	2.31094	2.18971	2.18757	2.18617	2.18426	2.17757	2.19164	2.25012	2.23467	2.24953	2.26233	2.28288	2.27115	2.29411	2.30919	2.30702	2.31206
0.1125	2.25801	2.2671	2.27183	2.27431	2.28208	2.29763	2.23215	2.23655	2.25045	2.24704	2.25341	2.26308	2.28396	2.29304	2.30428	2.29526	2.30168	2.19451	2.19938	2.20595	2.21025	2.25653	2.24734	2.25653	2.27202	2.28691	2.29667	2.28046	2.28656	2.29093	2.25436	2.28565	2.20402	2.19756	2.20073	2.19542	2.18104	2.1758	2.18885	2.23883	2.25788	2.29097	2.281	2.28662	2.28528	2.29145	2.29844	2.28791	2.28097
0.125025	2.14157	2.15133	2.13998	2.12157	2.1341	2.1414	2.14971	2.14263	2.16141	2.13927	2.13984	2.16477	2.15747	2.13161	2.19005	2.16974	2.14141	2.15105	2.15828	2.13845	2.15519	2.18915	2.15341	2.14499	2.14844	2.15286	2.14213	2.12979	2.21886	2.20903	2.16451	2.13499	2.15908	2.15263	2.14639	2.14115	2.2211	2.24912	2.22311	2.19278	2.15687	2.15412	2.16334	2.18248	2.16407	2.21575	2.25279	2.24389	2.24818
0.137475	2.20772	2.2032	2.2464	2.24673	2.24313	2.27862	2.2049	2.24239	2.26943	2.27647	2.25879	2.26686	2.24184	2.25461	2.25471	2.26156	2.27217	2.28097	2.24302	2.2569	2.2565	2.20893	2.24703	2.24586	2.255	2.2426	2.23117	2.25428	2.26114	2.20439	2.23876	2.20754	2.2003	2.24472	2.2578	2.27889	2.2611	2.21076	2.20543	2.2364	2.23998	2.19761	2.18608	2.17913	2.1747	2.18245	2.18595	2.23598	2.24907
0.1461	2.17179	2.17916	2.18035	2.17918	2.18745	2.17881	2.17364	2.18009	2.16536	2.18191	2.17359	2.16292	2.18484	2.17266	2.17159	2.17266	2.17897	2.1757	2.15115	2.17813	2.11313	2.1578	2.16224	2.15161	2.15848	2.17124	2.17359	2.15105	2.16938	2.17766	2.18389	2.18748	2.19049	2.17701	2.17821	2.1356	2.11924	2.12492	2.10814	2.14077	2.15713	2.16398	2.17346	2.17583	2.17327	2.16811	2.16959	2.18786	2.18133
0.15	2.11818	2.15483	2.13319	2.11724	2.14619	2.12713	2.13881	2.1074	2.14894	2.13471	2.14214	2.14077	2.08936	2.09165	2.11676	2.12345	2.0998	2.14027	2.12685	2.14218	2.15106	2.13737	2.15123	2.09679	2.07267	2.06632	2.10002	2.09251	2.12141	2.12525	2.15571	2.11577	2.12662	2.15066	2.148	2.14012	2.11033	2.09538	2.06585	2.10845	1.90736	2.09558	2.13636	2.13867	2.12467	2.11929	2.12421	2.13731	2.13762
0.162525	2.20887	2.20568	2.2057	2.25437	2.24504	2.2519	2.21332	2.20925	2.21373	2.19755	2.18266	2.19193	2.2172	2.25389	2.20556	2.206	2.21886	2.19315	2.17658	2.17075	2.1666	2.17614	2.19711	2.20354	2.20063	2.20974	2.1953	2.18296	2.17725	2.17154	2.17536	2.17053	2.17238	2.19843	2.20251	2.20747	2.2484	2.19538	2.18495	2.18139	2.17922	2.17253	2.17809	2.17541	2.18275	2.19672	2.19733	2.2126	2.23195
0.174975	2.18058	2.21471	2.20189	2.18862	2.24118	2.21783	2.20614	2.20546	2.20823	2.24419	2.25885	2.2202	2.21204	2.2062	2.24985	2.25159	2.25206	2.26836	2.22275	2.21195	2.21005	2.22316	2.27359	2.25145	2.24341	2.25539	2.25959	2.21716	2.21623	2.21812	2.2825	2.25922	2.24173	2.26728	2.24021	2.25337	2.21178	2.2183	2.21839	2.27976	2.26297	2.27436	2.26589	2.25533	2.25517	2.25933	2.2272	2.23574	2.28553
0.180975	2.22268	2.18293	2.16795	2.18887	2.18234	2.17499	2.16321	2.15727	2.1548	2.16271	2.19033	2.22861	2.17873	2.14649	2.11945	2.11745	2.1428	2.168	2.17078	2.18822	2.23826	2.19138	2.23	2.1722	2.14053	2.1071	2.0933	2.10783	2.14004	2.16648	2.18471	2.2321	2.18775	2.18842	2.19328	2.24285	2.18686	2.14681	2.10481	2.11151	2.10632	2.12932	2.15516	2.1667	2.18209	2.18113	2.21532	2.19056	2.24938
0.1875	2.10658	2.11439	2.09688	2.1157	2.10258	2.11572	2.08951	2.07008	2.11008	2.09536	2.08846	2.1497	2.10019	2.11134	2.08704	2.11224	2.07699	2.09412	2.11456	2.11185	2.11418	2.12693	2.10065	2.09053	2.08612	2.05052	2.04652	1.93171	2.12138	2.11672	2.11605	2.11876	2.08598	2.11844	2.10275	2.09759	2.10841	2.10002	2.09413	2.07274	2.07285	2.11188	2.12205	2.11133	2.09701	2.09469	2.09222	2.12018	2.09175
0.200025	2.14685	2.18688	2.18144	2.13274	2.16062	2.16491	2.17649	2.18193	2.18806	2.13954	2.08773	2.14531	2.1467	2.14589	2.13434	2.15679	2.12344	2.16214	2.18225	2.16413	2.18301	2.14667	2.16043	2.09484	2.15962	2.15328	2.14634	2.16151	2.15444	2.12026	2.11481	2.15325	2.15994	2.15773	2.15213	2.17695	2.17859	2.14841	2.14158	2.16491	2.15439	2.14153	2.1464	2.13657	2.14862	2.16532	2.12431	2.15016	2.1418
0.210825	2.15099	2.12948	2.14264	2.16288	2.18036	2.14542	2.15373	2.12472	2.14063	2.13677	2.14711	2.14897	2.15241	2.14536	2.15852	2.12757	2.13681	2.15261	2.15606	2.15207	2.1693	2.14563	2.16318	2.16618	2.14966	2.14061	2.16534	2.17028	2.16531	2.1232	2.14884	2.11486	2.13911	2.15252	2.13874	2.14966	2.16864	2.15008	2.16927	2.14043	2.14741	2.15472	2.16482	2.17447	2.14747	2.13194	2.13322	2.12891	2.09837
0.212475	2.10031	2.11534	2.10494	2.09927	2.06259	2.09964	2.11244	2.08885	2.10728	2.08995	2.12519	2.10598	2.10358	2.07993	2.1339	2.11152	2.08322	2.1018	2.09201	2.10063	2.10948	2.07307	2.06039	2.05494	2.08331	2.07445	2.09766	2.07256	2.12731	2.12431	2.11085	2.11306	2.09301	2.09082	2.09697	2.04314	2.08122	2.07398	2.06805	2.05661	2.08803	2.08873	2.05982	2.12164	2.1092	2.10289	2.09101	2.12788	2.12566
0.225	2.1426	2.12242	2.12334	2.13079	2.11708	2.13329	2.14244	2.14109	2.15239	2.14275	2.1193	2.13137	2.13854	2.12518	2.14899	2.11437	2.14168	2.13183	2.15542	2.14382	2.15013	2.10644	2.09849	2.08593	2.11441	2.10658	2.09605	2.12255	2.1471	2.13469	2.15697	2.14759	2.15096	2.15569	2.10743	2.10299	2.04774	2.10154	2.08097	2.07587	2.08381	2.09768	2.12198	2.1276	2.12967	2.14329	2.14293	2.13713	2.14129
0.237525	2.12078	2.10326	2.14181	2.09654	2.10235	2.0968	2.10301	2.06467	2.09812	2.10568	2.12484	2.14151	2.09384	2.13135	2.12937	2.08825	2.12301	2.133	2.13698	2.14942	2.11321	2.10094	2.09412	2.1051	2.13576	2.14393	2.12173	2.10309	2.13324	2.11966	2.14097	2.10695	2.14046	2.12963	2.13298	2.1049	2.11727	2.13961	2.12836	2.12524	2.13329	2.12153	2.14372	2.10807	2.09167	2.1471	2.13115	2.15898	2.15829
0.249975	2.18375	2.19441	2.24558	2.20036	2.23847	2.18036	2.1967	2.24371	2.24429	2.266	2.20273	2.18122	2.23668	2.19537	2.22867	2.19473	2.19528	2.23197	2.19499	2.18242	2.23661	2.25053	2.25031	2.24705	2.20167	2.22815	2.18624	2.17597	2.2395	2.25431	2.26198	2.25611	2.22695	2.19618	2.18597	2.17604	2.20224	2.27869	2.33356	2.28073	2.25135	2.18757	2.18667	2.18632	2.2383	2.26665	2.31467	2.25565	2.19833
0.25	2.03353	2.0227	1.89934	1.90192	2.19936	2.26917	2.02871	2.1937	1.78914	2.02763	2.00714	1.78768	2.00038	2.11437	2.35022	2.29723	2.01787	1.98983	2.0002	2.27817	1.80803	2.01329	2.01626	2.39833	2.4354	2.35512	2.24058	2.4069	2.30568	2.02896	2.01508	2.19467	2.32539	2.01697	2.00387	2.36197	2.39758	2.03241	1.86327	2.41522	2.22825	1.82305	2.21023	1.90775	1.91878	1.87366	2.2883	2.28459	2.17877
0.2625	2.04235	2.04643	2.04684	2.06042	2.05601	2.09318	2.06622	2.03623	2.03355	2.02013	2.0373	2.04173	2.05454	2.06311	2.09613	2.09191	2.07147	2.02247	2.02152	2.01865	2.04487	2.02802	2.029	2.04429	2.05195	2.06229	2.06748	2.0675	2.06826	2.00791	2.01138	2.02424	2.02072	2.02499	2.02794	2.03992	2.04023	2.05006	2.06179	2.06865	2.06965	2.06665	2.06559	2.00566	2.03625	2.03714	2.01687	2.03357	2.04159
0.262525	2.03588	2.14654	1.94173	1.81542	2.01434	2.0322	1.78652	2.18885	1.80623	1.92178	1.9472	1.84923	1.87633	1.93231	1.86838	2.02607	2.2634	2.01704	1.86351	2.20582	1.89199	1.91425	2.04279	1.82171	2.38518	2.01698	2.23223	1.92553	2.00891	2.02493	2.30091	1.8837	1.87905	2.28077	2.17555	2.14472	2.26691	1.86309	1.87675	1.82596	2.39513	2.29608	2.3075	2.43405	2.31341	2.02964	2.02871	2.28978	2.35104
0.2706	2.07867	2.0517	2.11055	2.10458	2.07905	2.11728	2.12178	2.09321	2.09667	2.07622	2.07624	2.07987	2.11057	2.05344	2.12016	2.05995	2.12349	2.1159	2.08192	2.11452	2.07594	2.07956	2.07465	2.09868	2.07905	2.04955	2.069	2.11883	2.06578	2.07571	2.07053	2.11147	2.08103	2.09227	2.06539	2.06604	2.0674	2.06611	2.07252	2.07724	2.0852	2.10879	2.11529	2.05067	2.11609	2.11726	2.09154	2.12749	2.11928
0.274975	1.89714	1.92157	1.84307	1.73131	1.95305	2.17022	2.05062	1.98055	1.92097	1.84845	1.77961	2.01934	1.81153	2.20728	2.23057	2.3196	1.84156	1.93188	1.75249	1.79554	1.8925	1.83929	1.80582	1.68957	2.05359	1.77348	2.00223	2.10247	1.84472	1.88562	1.9099	1.96023	2.00444	2.20612	2.35037	2.30373	2.09611	2.05147	1.99863	2.1584	2.0143	2.37692	2.37164	2.29493	2.2911	2.36017	2.31137	2.12823	1.81829
0.275025	2.07548	2.07176	2.06714	2.06043	2.06826	2.07662	2.10721	2.07377	2.06125	2.05976	2.06334	2.06331	2.0674	2.07167	2.0767	2.10114	2.08269	2.07999	2.04254	2.05176	2.05937	2.05726	2.05436	2.06116	2.07	2.07436	2.07693	2.07839	2.08456	2.11134	2.10926	2.03943	2.04097	2.04861	2.05283	2.05753	2.05545	2.0549	2.06704	2.06527	2.07358	2.08055	2.06251	2.08256	2.04016	2.0517	2.02677	2.02709	2.03226
0.287475	2.14342	2.16043	2.12039	2.13777	2.15686	2.15217	2.15842	2.16643	2.16156	2.15683	2.162	2.15223	2.14725	2.14635	2.14741	2.15483	2.08776	2.16433	2.17278	2.17095	2.17246	2.16903	2.15901	2.15426	2.14284	2.13911	2.14709	2.15606	2.15703	2.15183	2.17344	2.16979	2.17412	2.15748	2.1695	2.1612	2.14904	2.14647	2.1407	2.14808	2.14112	2.14529	2.14928	2.15901	2.15411	2.16005	2.16067	2.15932	2.14738
0.2875	1.92495	1.96405	2.1303	1.88379	1.91992	1.68251	1.84753	1.83807	2.13554	1.898	1.94435	1.93416	1.91379	1.90343	1.90958	2.03278	1.91271	1.80558	2.25951	2.3174	2.36741	2.29342	2.19403	1.88599	1.90932	2.35769	1.88751	1.90284	2.30457	1.87415	2.01868	1.92418	1.97492	2.24027	2.27832	2.29605	2.28992	2.14649	2.15515	2.28821	2.2886	1.90113	1.92732	1.93257	1.92504	2.261	1.89977	1.91706	1.9681
0.294025	2.05819	2.02967	2.06689	2.05826	2.07095	2.07636	2.09428	1.79941	2.06718	2.11313	2.08353	2.05076	2.05237	2.05005	2.07904	2.09555	2.14757	2.10684	2.02517	2.01899	2.11113	2.28411	2.23623	2.13288	2.08293	2.07485	2.17294	2.04494	2.03405	2.07588	2.06413	2.09357	2.03526	2.03288	2.03123	2.01801	2.02727	2.06124	2.06895	2.07987	2.1468	1.99992	2.03434	2.0961	2.2442	2.09633	2.34397	2.08903	2.04794
0.3	2.07288	2.08563	2.04863	2.05826	2.05641	2.06848	2.07569	2.07715	2.07973	2.08278	2.01813	2.04049	2.04018	2.05584	2.05575	2.06689	2.07401	2.08126	2.08076	2.08519	2.08373	2.08276	2.03666	2.04279	2.05301	2.05226	2.05527	2.0592	2.07464	2.07408	2.08304	2.08259	2.07951	2.0838	2.07599	2.02201	2.0347	2.04275	2.04759	2.04733	2.04901	2.05247	2.06387	2.06848	2.08124	2.08387	2.08623	2.02296	2.08526
0.300025	2.05605	2.05982	2.0202	2.05491	2.01044	2.13791	2.07449	2.05232	2.01155	2.35591	2.01827	1.98082	2.01364	2.00418	2.02044	2.03647	2.02526	2.15776	2.28683	2.33246	1.99884	2.03353	1.98885	2.0148	2.00953	1.99132	2.00288	1.99115	2.00777	2.03403	2.03281	2.05382	2.06075	2.03365	2.03484	2.18291	2.05304	1.97197	2.00852	2.01598	2.02268	2.02561	2.05122	2.05622	2.00974	1.99358	2.01797	2.03836	2.05244
0.3096	2.04807	2.0503	2.0471	2.06669	2.06539	2.06303	2.05761	2.04439	2.04982	2.05083	2.05725	2.05555	2.04142	2.05117	2.09357	2.01584	2.06436	2.06371	2.0582	2.05638	2.05146	2.05737	2.05256	2.06282	2.05346	2.06261	2.0555	2.04827	2.05002	2.06626	2.09045	2.06033	2.06331	2.05947	2.05516	2.0573	2.05807	2.06485	2.06054	2.0604	2.05532	2.05493	2.05443	2.05014	2.05165	2.04426	2.08705	2.08394	2.0778
0.312475	1.96365	1.98441	1.9705	1.94242	1.95211	2.0221	2.31629	1.93388	1.94323	2.18333	2.22615	2.22083	2.01524	1.9433	2.01184	1.95445	1.9985	2.06227	1.90483	1.91217	1.92665	1.96244	1.9747	1.9364	1.95227	2.29308	2.13981	1.97841	1.92737	1.92445	1.9841	2.00527	2.01375	1.96832	2.22854	2.33088	2.32669	2.22909	2.12492	1.97715	1.97117	2.02279	1.99818	1.94046	1.97611	1.98969	1.98583	1.99407	2.0376
0.312525	1.99062	1.99869	2.0168	2.02062	2.00613	2.02613	2.02524	2.03623	2.02892	1.97806	1.97913	1.97554	2.00526	1.99979	2.02169	1.997	2.01828	2.02054	2.0261	2.01726	2.06864	1.95744	1.96492	1.97082	1.98816	1.98488	1.99218	1.98762	1.99358	1.99373	2.00465	2.0135	2.00581	2.02491	2.01868	2.02749	2.02802	2.02836	1.83165	1.97211	1.97051	1.98708	1.9598	1.84341	1.96822	1.96525	1.98678	1.99487	2.01077
0.324175	2.03196	2.02296	2.15202	2.08013	2.03057	1.77294	2.1142	2.11109	2.10303	2.11582	2.16458	2.09157	2.03451	2.06961	2.10846	2.02387	2.02202	2.05863	2.03933	2.00278	2.02609	2.02264	2.01288	2.06895	2.11539	2.27605	2.16198	2.02591	2.00866	2.31577	2.08791	1.99696	2.02943	2.0097	2.13117	2.04523	2.0816	2.11295	2.07626	2.02759	2.09266	2.04954	1.95633	1.97825	2.05449	2.11843	2.01555	1.98252	2.1196
0.324975	2.02294	2.01399	2.02253	2.02136	2.02271	2.02079	2.03127	2.01892	2.02534	2.01803	2.01237	2.01258	2.0181	2.01443	2.02492	2.02473	2.01793	2.01265	2.01102	2.00914	1.99776	2.03543	2.01363	2.00048	2.01883	2.0161	1.99676	2.02392	2.02338	2.01304	2.01427	2.01509	2.04262	2.02138	2.00892	2.01577	2.02044	2.0204	2.01679	2.02618	2.03543	2.0163	1.45147	2.01885	2.01702	2.01351	2.01524	2.02396	2.03274
0.325825	1.90731	2.16483	1.96648	1.95853	1.8961	1.94687	1.95437	1.92566	2.01215	2.18512	1.95932	1.9313	2.27262	1.94228	1.95206	1.92112	2.27197	2.2736	1.92328	1.98853	1.97788	2.34178	2.27156	2.0431	1.95255	2.05646	1.97327	1.92383	2.2652	2.25262	1.88046	1.92901	2.36662	2.30148	1.95098	1.93588	2.32499	1.91	1.90416	1.91596	1.88475	1.90392	1.95538	1.97107	1.97526	1.96578	1.92136	2.04234	1.87316
0.3339	2.05596	2.06154	2.06581	2.06795	2.05212	2.05357	2.05759	2.0588	2.068	2.06147	2.07297	2.07119	1.39002	2.02523	2.04431	2.05319	2.0504	2.06811	2.07666	2.06926	2.07405	2.07205	2.07184	2.02275	2.02703	2.03571	2.05638	2.04889	2.05403	2.06095	2.07123	2.07875	2.07292	2.07211	2.07942	2.07986	2.00874	2.02934	2.02587	2.02638	2.04614	2.05615	2.05982	2.06119	2.06646	2.07894	2.07882	2.0706	2.08112
0.3375	2.02221	2.01962	2.03016	2.03757	2.01067	2.0144	2.01832	2.01649	2.02409	2.0349	2.03452	1.96868	1.96557	1.99405	1.99936	2.00016	2.0168	2.02201	2.03381	2.04353	2.03184	1.97664	1.96363	1.71501	1.9826	1.9898	2.00523	2.01297	2.01993	2.03503	2.04129	2.03799	2.05259	1.95546	1.95298	1.95335	1.96573	1.98256	2.01065	1.98946	1.97796	2.00348	2.00735	2.02859	2.04295	2.04713	2.0514	2.04714	1.9509
0.337525	2.07838	2.00609	2.05175	2.02889	2.03019	2.19741	2.01013	2.1903	2.03101	1.94324	1.98415	1.97651	2.1247	2.03935	2.01081	2.36561	1.96671	1.99721	2.30819	1.94883	1.96662	2.33165	1.98977	1.98837	1.97314	1.96866	2.27037	1.99971	1.94193	1.9577	2.02744	2.02456	2.00646	2.10603	1.99277	1.98215	2.39817	2.08725	1.97537	1.96761	1.94197	1.97676	2.02987	1.9431	1.99208	1.9911	2.00351	2.12503	2.13076
0.349975	2.02101	2.08296	2.05093	2.04946	1.89761	2.04863	2.13979	2.10247	2.01138	2.23503	2.08658	2.02714	2.06637	2.26142	2.07888	2.08702	2.12781	2.15945	2.09901	2.05402	2.00966	2.0415	2.03395	2.0798	2.02766	2.01448	2.38502	2.00978	2.07189	2.13336	2.09455	2.12917	1.92154	2.07718	2.08974	2.12529	2.03053	2.06075	2.05578	2.06659	2.05833	2.08427	2.08547	2.06695	2.08407	2.1021	2.05413	2.09187	2.07152
0.350025	2.05061	2.06461	2.06841	2.07884	2.07643	2.07744	2.07643	2.07594	2.05786	2.06718	2.07032	2.06878	2.06863	2.07158	2.08034	2.08252	2.07808	2.07733	2.07429	2.06215	2.06191	2.07029	2.0711	2.06704	2.07313	2.07594	2.07962	2.08544	2.0804	2.07563	2.07132	2.0561	2.03254	2.02991	2.03691	2.05445	2.06612	2.07358	2.07254	2.07844	2.08391	2.08109	2.08356	2.07884	2.06886	2.0482	2.69701	2.00181	2.02565
0.362475	2.08751	2.07847	2.07938	2.08433	2.10568	2.07662	2.07815	2.08522	2.05427	2.05411	2.10606	2.08498	2.10306	2.05556	2.07461	2.08102	2.08868	2.03626	2.10491	2.11335	2.11409	2.07078	2.08482	2.09175	2.03854	2.06149	2.06678	2.07754	2.08138	2.08517	2.08646	2.11105	2.02304	2.11427	2.11964	2.09071	2.08337	2.08479	2.08506	2.06639	2.07173	2.07517	2.07567	2.08282	2.08086	2.08036	2.08723	2.08883	2.11135
0.3625	2.03386	2.06259	2.07045	2.06387	2.03109	2.08613	2.11066	2.04512	2.0654	2.06975	2.0841	2.07662	2.0773	2.0662	2.12998	2.06368	1.65851	1.82023	2.07589	2.01479	2.12627	2.14573	2.15626	2.12626	2.04177	2.04751	2.06946	2.09347	1.84235	2.16078	2.14159	2.10024	2.05558	2.0394	1.97157	1.99821	2.06706	2.11654	2.12588	2.02528	2.06385	2.09712	2.02013	2.06231	2.00681	2.07066	2.05637	2.02556	2.10523
0.36835	2.07273	1.86736	1.93001	2.06015	2.0481	2.17183	2.08724	2.0841	2.01161	2.0087	2.03834	2.03226	1.94032	2.10727	2.10424	2.0625	2.08108	2.05869	2.04101	2.29064	2.1797	2.23864	2.05567	2.04292	2.02961	2.04127	1.93166	1.93744	2.05791	2.00782	2.04249	2.06016	2.07281	2.05749	2.05112	1.91493	1.90796	2.05804	2.09021	1.98733	2.10541	2.0926	2.01533	2.02224	2.03292	2.06628	2.00822	2.10217	2.03155
0.375	2.00905	2.00495	2.02777	2.02091	2.04097	2.0334	2.05433	2.02102	2.00201	1.98866	1.99068	2.00951	2.01714	2.04115	2.03618	2.03481	2.04636	2.04414	2.03311	2.03429	2.00085	1.98561	2.37369	2.01006	2.02394	2.03527	2.04158	2.03435	2.04102	2.04056	2.04142	2.04724	2.05199	2.04472	2.04392	2.01331	2.00974	2.01839	2.01962	2.03008	2.0443	2.05206	2.06043	2.06227	2.06035	2.05206	2.04775	2.0489	2.04388
0.375025	2.04124	2.12138	2.0507	1.93933	2.13585	2.15208	2.16181	1.84791	1.90919	2.07691	2.06999	2.06687	2.0567	2.07428	1.9061	2.03096	2.03516	2.01748	2.06483	2.06085	2.06115	2.03322	1.93535	2.22744	2.06623	2.06441	2.04776	2.05075	2.06287	2.03942	2.14082	2.06231	2.03005	2.02929	2.0818	2.0878	1.94782	2.07438	2.02556	2.04785	2.0605	2.01426	1.99294	2.05445	2.07538	2.07495	2.0554	2.05755	2.03966
0.387475	2.07848	2.1096	2.00881	2.07397	2.12348	2.07001	2.07001	2.07241	2.08533	2.27465	2.06639	2.05893	1.84848	1.93783	2.08337	2.08398	2.08684	2.04103	1.94149	2.03877	2.05634	2.14466	1.9403	1.93306	1.92711	2.07453	2.10631	2.0886	2.09737	2.26014	2.05946	2.06176	2.09241	2.13067	2.14242	1.98386	1.93055	2.09511	2.07704	2.14335	2.0539	2.07974	2.11476	2.07351	2.07309	2.09785	2.1456	2.16207	2.08561
0.387525	1.74472	1.66365	2.07783	1.76367	1.53202	1.74602	1.70936	1.73203	1.77899	1.76005	1.51486	1.61556	1.68102	1.78912	1.70341	1.52497	1.67066	1.53421	1.53382	2.66895	1.77266	1.52772	1.63453	1.79096	2.56468	1.93869	2.27567	2.40802	1.74271	1.50715	2.60953	1.68844	1.52754	1.76069	2.28427	1.67588	1.8107	1.80844	1.58954	1.80193	1.57811	1.56078	2.42878	1.69668	1.78695	1.75587	1.78052	1.76646	1.7794
0.39495	1.97524	1.90823	1.92912	1.97184	1.94334	0	1.94021	1.94389	1.98292	1.95649	1.94235	1.96444	1.97097	1.98272	1.91989	1.53279	1.91798	1.96973	1.99133	2.0034	1.50568	1.96477	1.96437	1.9825	1.93226	1.98137	2.05737	2.0577	2.05929	2.05212	2.05681	2.02404	2.0444	2.04321	2.04857	2.06199	2.06299	2.05932	2.04865	2.05158	2.00737	2.02296	2.02289	2.02889	2.0381	2.05207	2.065	2.06772	2.05915
0.399975	2.12418	2.12424	2.07372	2.11507	2.12647	2.13464	2.12555	2.11647	2.11544	2.08225	2.10852	2.11513	2.11917	2.12192	2.07448	2.12081	2.09502	2.08403	2.07198	2.0758	2.08277	2.11143	2.11764	2.12702	2.11791	2.04566	2.11423	2.08144	2.06685	2.07315	2.07501	2.08009	2.09029	2.11939	2.12384	2.12173	2.11922	2.09572	1.89792	2.05842	2.06419	2.06822	2.07362	2.07325	2.0877	2.11225	2.1168	2.12286	2.12477
0.4	2.05147	2.16659	2.00538	2.01708	2.03443	2.03405	1.82491	1.86411	2.03587	2.05782	2.09763	1.86282	2.13025	2.11325	2.04555	1.95282	2.03996	1.98515	2.07722	2.04513	1.92829	2.13171	2.10671	2.1282	2.07477	2.07732	2.07419	2.05766	2.0659	2.1065	2.03532	2.04768	2.0496	2.04039	2.08985	1.93424	1.93851	2.12953	2.16626	2.06148	2.04809	2.1338	2.14206	2.1222	2.15001	2.11087	2.02578	2.04926	2.06631
0.4125	2.05455	2.06054	2.0688	2.07586	2.08024	2.04877	2.04447	2.05156	2.05681	2.06008	2.07695	2.08242	2.07973	2.0181	1.93514	2.03558	2.04707	2.06348	2.06675	2.07145	2.07802	2.08237	2.08	2.04149	2.02293	2.02729	2.04981	2.05195	2.05517	2.06446	2.07591	2.07813	2.07965	2.08466	2.06869	2.04176	1.36578	2.04357	2.04585	2.05043	2.0561	2.06329	2.07107	2.07488	2.07558	2.07583	2.05678	2.04756	2.04728
0.412525	2.15397	2.03873	2.10645	2.06722	2.08603	2.0848	2.02822	2.02527	2.1409	2.14801	2.20034	2.15666	2.05909	2.05108	2.07612	2.12223	2.14911	2.05295	2.06005	2.04888	2.06064	2.06706	2.07373	2.09036	2.07596	1.93724	2.11553	2.0917	2.13747	2.06591	2.06705	2.1	2.16229	2.15294	2.04062	2.20515	2.04947	2.03533	2.05056	1.89202	2.05438	2.08187	2.08675	2.0844	2.08252	2.08667	2.1121	2.11347	2.07751
0.421975	2.08839	2.0935	2.15074	2.11929	2.09647	2.10937	2.10124	2.09816	2.08973	2.09243	2.12472	2.06644	2.08757	2.07628	2.06767	2.06865	2.08227	2.17728	2.11759	2.11961	2.09906	2.11424	2.08842	2.06898	2.09134	2.08145	2.09272	2.16074	2.15857	2.06526	2.06834	2.06602	2.06176	2.10623	2.09372	2.0953	2.13429	2.10388	2.11448	2.11123	2.09888	2.08901	2.08558	2.13908	2.0771	2.08809	2.1404	2.09901	2.06756
0.425025	2.03966	2.05571	2.03583	2.03001	2.04531	2.03259	2.03191	2.0324	2.01234	2.02511	2.06145	2.04972	2.03834	2.02313	2.02248	2.02582	2.01692	2.04942	2.04605	2.03993	2.02646	2.03197	2.01479	1.85887	2.04457	2.05016	2.04437	2.04233	2.03002	2.01892	1.87079	2.00937	2.05229	2.04899	2.03533	2.03417	2.02959	2.02994	2.02878	2.03669	2.05873	2.05173	2.04299	2.03821	2.02774	2.04034	2.03742	2.02994	2.03613
0.43155	2.07011	2.07279	2.07386	2.07569	2.08067	2.08227	2.05666	2.05684	2.06116	2.06559	2.06678	2.07075	2.0796	2.07945	2.08243	2.08137	2.05085	2.05781	2.06274	2.05768	2.06871	2.06516	2.06357	2.06923	2.07486	2.07627	2.08317	2.0824	2.0687	2.03484	2.04163	2.04494	2.03986	2.05925	2.05839	2.07392	2.07392	2.07655	2.07407	2.08279	2.08332	2.08422	2.07811	2.02664	2.03439	2.50556	2.05724	2.05908	2.05748
0.437475	2.04281	2.03674	2.04292	2.04535	2.04991	2.06452	2.05966	2.05548	2.03809	2.02068	2.02888	2.03254	2.04377	2.05096	2.04293	2.05401	2.05456	2.05712	2.05086	2.04126	2.02425	2.01826	2.03797	2.04189	2.0475	2.04716	2.05607	2.05678	2.05239	2.05451	2.05525	2.04926	2.05494	2.05851	2.02499	2.02167	2.02774	2.0448	2.05327	2.04332	2.04885	2.06413	2.06141	2.06223	2.05166	2.04873	2.04693	2.05876	2.06459
0.4375	2.16968	2.03582	2.00689	2.03014	2.14173	2.03259	2.10729	2.02178	2.02783	2.09165	2.03603	2.03713	2.09494	2.05686	2.05019	2.02417	2.19933	2.23137	2.11656	2.04574	2.02552	2.06477	2.08853	2.16229	2.04584	2.07069	2.10407	2.13416	2.09326	2.07259	2.08596	2.08356	2.08236	2.09166	2.0881	2.07655	2.10846	2.11786	2.13457	2.07252	2.07859	2.08909	2.17248	1.99386	2	2.12733	2.1404	2.07918	2.06648
0.447625	2.0907	2.08035	2.07313	2.09801	2.10031	2.10171	2.08916	2.15408	2.17231	2.15296	2.13891	2.12225	2.14476	1.91227	2.09707	2.1098	2.10083	2.08522	2.12116	2.12632	2.14875	2.06846	2.07265	2.0849	2.05132	2.09876	2.05416	2.14169	2.12568	2.05312	2.10495	2.10002	2.04432	2.10923	2.10477	2.15252	2.09808	2.10579	2.13726	2.06268	2.07885	2.13924	2.06119	2.05577	2.05895	2.02906	2.05323	2.13858	2.07934
0.45	1.98751	1.99017	2.00792	2.01315	2.01714	2.01554	1.97532	1.9774	1.99801	1.9744	1.9931	2.01654	2.01308	2.02629	2.03891	2.01597	1.95285	1.95866	1.98909	1.97176	2.00408	1.96253	2.00083	2.00839	2.00988	2.00959	2.01861	2.02377	2.03058	2.02497	0	1.90756	1.91941	1.97163	1.91857	1.95226	1.88512	1.55057	1.91255	1.97242	2.009	2.01968	2.00724	2.01337	2.02521	2.03896	2.0367	2.03986	0
0.45055	2.27953	1.95044	2.16329	2.0803	2.06557	2.03219	2.10203	2.05786	2.13809	2.00913	2.02811	2.05741	2.07721	2.08036	2.04494	2.0449	2.07059	2.06349	2.12248	2.11658	1.98067	2.04817	1.99335	2.01141	2.05132	2.04846	2.10841	2.12498	2.06006	2.07685	2.12957	2.06496	2.05643	2.07976	2.12845	2.12678	2.0462	2.06445	2.03791	2.04676	2.053	2.07039	2.07458	2.10431	2.01974	2.05103	2.09288	2.16085	2.01774
0.45885	2.04848	2.0586	2.06367	2.07226	2.07089	2.03856	2.05005	2.06534	2.0681	2.07155	2.07549	2.07914	2.07639	2.03483	2.0398	2.04586	2.05326	2.07404	2.07649	2.08316	2.07984	2.08	2.03277	2.04818	2.05522	2.06392	2.06851	2.06311	2.08081	2.0802	2.08449	2.07683	2.01668	2.04443	2.05661	2.06049	2.06371	2.07133	2.0758	2.07946	2.07971	2.07342	2.02602	2.03751	2.04891	2.05988	2.06858	2.07584	2.07793
0.462475	2.04973	2.16808	2.01186	2.39708	2.28021	2.08739	2.02464	2.11517	2.09422	2.05854	2.06461	2.08446	2.08426	2.09519	2.13886	2.1789	2.16034	2.04279	2.04057	2.04231	2.15321	2.13988	2.05608	2.1227	2.11704	2.11888	2.07063	2.08217	2.20938	2.14557	2.03738	2.16562	2.06955	2.05243	2.06417	2.11963	2.13256	2.05405	2.03949	2.04471	2.09661	2.09804	2.07921	2.15296	2.13895	2.15649	2.05307	2.08935	2.12125
0.462525	2.03811	2.06077	2.06257	2.04689	2.03254	2.0338	2.04622	2.0659	2.06924	2.06311	2.06291	2.04921	2.04016	1.90263	1.94472	2.04395	2.06524	2.06476	2.06918	2.06217	2.05278	2.05831	2.05608	2.04031	1.66601	2.02025	2.0589	2.0659	2.06573	2.06153	2.06323	2.06672	2.05512	1.39192	2.0452	1.56345	2.00154	2.06346	2.06873	2.06682	2.06761	2.06702	2.05947	2.04984	2.04697	2.04211	2.05514	2.06849	2.06643
0.474975	2.09315	2.11493	2.12281	2.08564	2.09017	2.08453	2.08985	2.05218	2.12371	2.07813	2.08537	2.10498	2.10819	2.09111	2.10918	2.1131	2.12502	2.05486	2.06492	2.06682	2.07256	2.08276	2.08732	2.09067	2.02998	2.07144	2.12583	2.05763	2.05942	2.05985	2.06288	2.06762	2.07883	2.08109	2.08793	2.09084	2.11084	2.12016	2.08775	2.04602	2.0571	2.06274	2.06929	2.06973	2.06807	2.07555	2.08152	2.0883	2.09153
0.475	2.14097	2.14169	2.19531	2.23895	2.20325	2.09636	2.1362	2.26128	2.1441	2.10769	2.08033	2.2034	2.20261	2.10595	2.2102	2.24573	2.19653	2.13136	2.12809	2.12198	2.1411	2.13914	2.20816	2.10744	2.16458	2.20732	2.13472	2.21198	2.1262	2.12021	2.11891	2.11877	2.13428	2.11421	2.17007	2.15214	2.16989	2.14205	2.19421	2.20465	2.22801	2.17132	2.15369	2.18767	2.0972	2.10303	2.08864	2.0854	2.10401
0.4875	1.9747	1.99511	2.00332	2.01105	2.01405	1.99688	1.92025	1.91784	1.89289	1.93035	1.9328	1.99581	2.02288	1.99795	2.01984	1.8966	1.98907	1.99789	1.99373	2.16643	1.56465	1.99232	2.00215	2.02799	2.01259	2.01654	1.75412	1.96206	1.95885	1.95767	1.9823	1.98283	1.98333	1.98948	2.00459	2.02224	2.0114	2.01713	1.60051	1.91064	1.9366	1.88299	1.9667	1.49912	1.95147	1.96755	1.9955	2.03424	2.04101
0.487525	2.17093	2.152	2.15306	2.13556	2.15738	2.13878	2.15011	2.14218	2.17469	2.16848	2.14909	2.13767	2.15232	2.14278	2.13577	2.16794	2.15351	2.12838	2.13692	2.23601	2.13851	2.17706	2.15552	2.15418	2.17178	2.15828	2.12778	2.14228	2.13245	2.13279	2.17932	2.15824	2.14526	2.15009	2.20179	2.19292	2.14582	2.12964	2.13742	2.15602	2.16967	2.14158	2.15072	2.14816	2.13355	2.12384	2.1651	2.16299	2.1558
0.490225	2.09012	2.1693	2.10813	2.12076	2.14799	2.14087	2.12034	2.19089	2.13161	2.21531	2.19343	2.15041	2.12027	2.12109	2.20896	2.13887	2.22131	2.13259	2.12439	2.13688	2.28166	2.24839	2.30933	2.13639	2.11481	2.12899	2.21394	2.21985	2.11952	2.24791	2.1864	2.09518	2.16418	2.13752	2.13188	2.1319	2.11639	2.12771	2.12565	2.1164	2.12025	2.14707	2.16287	2.11848	2.13919	2.20174	2.24648	2.1984	2.2026
0.499975	2.11203	2.15099	2.15694	2.22722	2.19815	2.13163	2.12809	2.17366	2.27977	2.16263	2.12765	2.13017	2.13643	2.12905	2.11691	2.11705	2.11687	2.17488	2.11915	2.08612	2.13372	2.14659	2.1454	2.14712	2.13802	2.13483	2.14701	2.16993	2.14856	2.15127	2.14289	2.25594	2.15781	2.10909	2.1437	2.15323	2.12614	2.13922	2.13636	2.13511	2.14359	2.14	2.14089	2.14296	2.1577	2.16566	2.13605	2.12822	2.16713
0.500025	2.05442	2.05242	2.05966	2.06733	2.06507	2.07086	2.07899	2.04788	2.05161	2.05171	2.0566	2.06022	2.06574	2.07865	2.0844	2.08505	2.08086	2.07973	2.04058	2.04913	2.04808	2.04976	2.05337	2.06175	2.06525	2.07549	2.09432	2.09485	2.08547	2.08029	2.07895	2.03977	2.03752	2.04503	2.04814	2.03488	2.05186	2.05687	2.05657	2.06314	2.08391	2.09335	2.09081	2.08284	2.07349	2.06885	2.03683	2.03439	2.04
0.512475	1.63429	1.99749	2.01178	2.00183	2.02493	2.00577	2.00491	1.99092	2.00227	2.0032	1.99766	2.00203	2.01587	1.99968	1.99825	1.98212	2.0054	2.06145	2.04831	2.03241	2.01	2.00079	2.00223	1.99698	1.97144	1.98691	1.5295	1.97915	1.99362	1.98525	2.00026	1.99609	2.00153	2.01566	2.06789	2.05731	2.03491	2.02125	2.00762	2.00974	1.99849	2.02873	2.00403	1.99714	1.99101	1.99486	1.98326	1.96495	1.98923
0.5125	2.21247	2.19435	2.40251	2.498	2.44762	2.23363	2.14493	2.11579	2.10014	2.07455	2.14188	2.15666	2.19443	2.15548	2.10571	2.26563	2.16283	2.15066	2.17697	2.16745	2.14378	2.14448	2.1377	2.20275	2.18332	2.12145	2.10585	2.09069	2.13628	2.12123	2.11463	2.12456	2.18898	2.18912	2.18017	2.17392	2.1543	2.15456	2.17129	2.13837	2.19577	2.15105	2.17174	2.11634	2.06221	2.19977	2.12241	2.13429	2.12232
0.5199	2.06602	2.06962	2.0695	2.07477	2.06645	2.0655	2.06023	2.06767	2.07732	2.08234	2.06259	2.06817	2.07089	2.06929	2.07112	2.0758	2.08199	2.09016	2.06111	2.0641	2.06377	2.07451	2.07354	2.0722	2.076	2.08161	2.08919	2.08913	2.05937	2.05398	2.06261	2.59823	2.06458	2.07265	2.07895	2.07677	2.07851	2.08724	2.0913	2.09112	2.04591	2.04877	2.04669	2.05075	2.05579	2.06959	2.06779	2.07399	2.08324
0.525	2.06419	2.06977	2.06803	2.05723	2.06583	2.05984	2.06957	2.05672	2.07244	2.07355	2.06507	2.05505	2.05521	2.06484	2.06987	2.07935	2.08343	2.08553	2.07395	2.06148	2.06038	2.05383	2.07367	2.07487	2.08449	2.09155	2.08888	2.08051	2.07063	2.06124	2.05497	2.0704	2.06935	2.07705	2.07822	2.09098	2.08995	2.08388	2.07598	2.06609	2.06006	2.055	2.0552	2.06235	2.07453	2.0791	2.09127	2.08574	2.08592
0.525025	2.16058	2.18299	2.22945	2.15105	2.16167	2.22882	2.23321	2.26498	2.1391	2.13493	2.13432	2.24709	2.17185	2.15007	2.12858	2.15314	2.1468	2.1431	2.25558	2.1492	2.16772	2.13334	2.15257	2.15632	2.15671	2.1797	2.16242	2.15431	2.16934	2.16573	2.14666	2.13158	2.14049	2.15571	2.15179	2.15178	2.17446	2.18655	2.17107	2.15978	2.16468	2.15111	2.13992	2.15315	2.15652	2.13107	2.15159	2.24156	2.13727
0.537475	2.17012	2.16107	2.16594	2.15743	2.1668	2.15682	2.17216	2.15224	2.15506	2.17786	2.18491	2.25718	2.16333	2.15498	2.155	2.17904	2.18316	2.16836	2.17456	2.1695	2.15773	2.1776	2.18414	2.13746	2.13332	2.19548	2.27163	2.36391	2.16453	2.1595	2.17565	2.15349	2.16745	2.156	2.14828	2.1602	2.16239	2.13035	2.15656	2.19094	2.24444	2.16151	2.15054	2.16709	2.16352	2.18688	2.25499	2.21025	2.1565
0.537525	2.07226	2.06723	1.51428	2.0546	2.06582	2.07077	2.07243	2.07423	2.07023	2.05904	2.06528	2.06883	2.06257	2.05775	2.05372	2.0473	1.68313	2.07027	2.07467	2.07213	2.06542	2.06863	2.07139	2.0693	2.06223	2.05512	2.04573	2.03851	2.06495	2.07533	2.07513	2.0685	2.07438	2.07099	2.06655	2.05757	2.04971	2.05439	2.05032	2.0699	2.07267	2.07715	2.07318	2.07371	2.06933	2.06557	2.05809	2.05047	2.04962
0.542125	2.28022	2.21381	2.24049	2.24968	2.21369	2.21787	2.27492	2.24614	2.26651	2.23101	2.19306	2.20021	2.20133	2.20604	2.19494	2.18729	2.26845	2.20727	2.2192	2.21203	2.19879	2.20441	2.20612	2.26356	2.24965	2.20539	2.27943	2.25194	2.19313	2.18648	2.19905	2.19544	2.17156	2.19248	2.19298	2.18373	2.22845	2.1796	2.16648	2.16028	2.19733	2.26173	2.25831	2.20302	2.21805	2.20287	2.17957	2.19939	2.21069
0.549975	2.04595	2.04707	1.54521	2.01811	2.01461	2.02375	2.04532	2.03877	2.04701	2.07426	2.08795	2.02154	2.57713	2.03075	2.01952	2.03188	2.02752	2.04345	2.05095	2.08376	2.08832	2.07738	2.07151	2.09378	1.98393	1.39632	1.9942	1.99724	1.98909	2.02028	2.04131	2.03314	2.0289	2.04414	2.05564	2.09693	2.10431	2.07469	2.09709	2.07517	1.99872	2.0079	2.00595	1.98859	1.996	2.0249	2.03471	2.03927	2.04184
0.55	2.17553	2.17897	2.1856	2.18543	2.18434	2.18307	2.16748	2.18327	2.19106	2.20028	2.19291	2.18143	2.2545	2.17949	2.19214	2.19058	2.13362	2.19859	2.18341	2.1582	2.15651	2.16045	2.15523	2.16881	2.17994	2.17455	2.17394	2.10505	2.10765	2.18854	2.17344	2.3062	2.13112	2.17916	2.16361	2.17263	2.185	2.18817	2.15693	2.16354	2.18639	2.16119	2.18341	2.19406	2.16337	2.16654	2.16113	2.16972	2.18106
0.551625	2.12245	2.1297	2.12693	2.1308	2.13377	2.11111	2.1165	2.12325	2.13197	2.13614	2.13445	2.1302	2.09058	2.12405	2.08851	2.09277	2.11884	2.11991	2.11998	2.13735	2.12971	2.13181	2.13405	2.12517	2.07847	2.08364	2.10379	2.0919	2.09698	2.1154	2.1274	2.13516	2.13224	2.12977	2.13373	2.13289	2.12287	2.08194	2.08124	2.08894	2.0876	2.1126	2.09182	2.11615	2.12483	2.13021	2.13559	2.13166	2.13175
0.5625	1.97453	1.85011	1.79237	1.99268	1.98146	2.00704	2.00571	1.58175	1.98271	1.98535	1.97944	1.94612	1.99361	2.01496	2.01244	1.99527	2.00242	1.71458	1.64359	1.97193	1.97297	1.98806	1.98147	2.00713	2.00402	2.00394	1.54757	1.99122	1.60155	1.99242	1.99937	1.79935	1.75447	1.98846	1.98456	2.01978	2.00964	2.02834	2.0041	1.97073	1.98646	2.00367	1.58584	1.98353	1.98518	1.99025	1.99922	2.02603	2.00997
0.562525	2.25223	2.25695	2.25989	2.15621	2.21322	2.20362	2.18726	2.25813	2.19669	2.17674	2.17895	2.17143	2.17829	2.28349	2.2932	2.18598	2.16607	2.25711	2.28016	2.16933	2.19314	2.19463	2.18291	2.18496	2.19876	2.19211	2.2549	2.24352	2.17779	2.18988	2.19413	2.18932	2.17202	2.15761	2.18481	2.2305	2.19453	2.19305	2.18077	2.18523	2.15729	2.17916	2.18208	2.1761	2.17504	2.16992	2.1738	2.17434	2.18135
0.569125	2.16798	2.15056	2.14288	2.13666	2.20891	2.17048	2.14623	2.15131	2.28045	2.24409	2.13755	2.1418	2.16719	2.17932	2.19337	2.17978	2.17494	2.18984	2.18738	2.18321	2.17344	2.14176	2.15763	2.1798	2.17282	2.16627	2.16663	2.17583	2.16286	2.15349	2.13431	2.14381	2.19607	2.19154	2.18966	2.21011	2.22593	2.18533	2.16521	2.08117	2.1714	2.1848	2.25172	2.17101	2.16789	2.15508	2.16736	2.25718	2.15733
0.575025	1.95704	1.9611	1.9791	1.9909	2.0095	2.01529	1.93575	1.60385	2.70442	2.70997	1.97792	1.99398	2.01916	2.03576	2.03484	1.94507	2.39553	2.36071	1.87538	1.90555	1.94267	1.95118	1.97574	2.02861	2.03397	2.04966	2.03277	1.80617	1.94202	1.98119	1.97432	1.95468	0	1.93562	1.93853	1.9634	2.00772	2.02267	2.0358	2.04202	2.04553	0	1.95475	1.99853	1.88759	1.89754	1.57455	0	1.93412
0.575275	2.19013	2.1978	2.18481	2.18531	2.15869	2.16487	2.16774	2.15598	2.26314	2.17199	2.16836	2.19887	2.18402	2.18759	2.18185	2.25968	2.18332	2.25789	2.26364	2.17472	2.17207	2.16959	2.17162	2.19453	2.28402	2.17736	2.1707	2.17964	2.18036	2.17168	2.19361	2.16915	2.29725	2.16962	2.17406	2.1782	2.18627	2.18676	2.19877	2.26202	2.27063	2.26241	2.18162	2.19721	2.29483	2.19104	2.16264	2.15676	2.18856
0.5868	2.06714	2.10177	2.07368	2.06648	2.07583	2.07722	2.10603	2.113	2.11661	2.11007	2.08669	2.05957	2.09651	2.06948	2.06994	2.07147	2.08884	2.11644	2.11283	2.10827	2.0801	2.0688	2.06219	2.06456	2.09974	2.07341	2.0775	2.08193	2.1062	2.10719	2.10264	2.0789	2.04287	2.05256	2.07501	2.07644	2.07653	2.07971	2.09838	2.08208	2.1103	2.11305	2.10437	2.08208	2.03405	2.04587	2.07078	2.10001	2.07854
0.587475	2.07814	2.08612	2.08976	0	2.04233	2.08266	2.09304	1.96121	2.08908	2.0982	1.99877	2.0407	2.04633	2.03528	2.0756	2.06444	1.99412	2.08842	2.09645	1.99295	2.00321	2.02489	2.04145	2.07176	2.03681	2.07433	2.09958	2.0921	2.08304	2.09541	1.9691	1.28624	1.98167	2.01169	2.0336	2.04105	1.93906	2.07932	2.03222	2.09531	2.08744	2.06641	2.06891	2.00175	1.96496	1.9859	2.03349	2.04674	2.067
0.5875	2.15111	2.18302	2.17299	2.1894	2.17549	2.1483	2.15541	2.14988	2.16462	2.16293	2.15018	2.16027	2.25427	2.17278	2.16189	2.17961	2.26631	2.11135	2.14881	2.16644	2.23512	2.18097	2.14629	2.15717	2.18871	2.14609	2.23917	2.15693	2.14098	2.23951	2.28787	2.21647	2.14541	2.15447	2.147	2.13649	2.26899	2.16916	2.15595	2.14377	2.23636	2.16939	2.15928	2.13778	2.12789	2.24097	2.12797	2.14039	2.13615
0.6	2.06582	2.07502	2.08133	2.09001	2.10556	2.09314	2.05782	2.06748	2.0709	2.07742	2.08284	2.08895	2.10931	2.09021	2.10695	2.04152	2.04681	2.06086	2.07283	2.07134	2.07882	2.08343	2.0875	2.0922	2.10678	2.09023	2.04628	2.05297	2.05866	2.06982	2.07328	2.0733	2.08032	2.08024	2.08909	2.10751	2.11459	2.11698	1.57813	2.05124	2.05706	2.05966	2.0726	2.07826	2.08248	2.07556	2.08039	2.08468	2.0879
0.600025	2.30519	2.27796	2.18662	2.18412	2.1737	2.18806	2.19164	2.20495	2.24535	2.20075	2.20943	2.20984	2.20785	2.20021	2.09674	2.18346	2.17498	2.20568	2.2001	2.2473	2.15895	2.18416	2.26319	2.19246	2.04635	2.19555	2.19974	1.77265	2.18229	2.18716	2.19824	2.1843	2.18807	2.18852	2.25106	2.24268	2.24611	2.17751	2.19013	2.24764	2.19015	2.19304	2.18706	2.18819	2.18898	2.06803	2.17141	2.16776	2.17857
0.612475	2.19766	2.29385	2.19018	2.16327	2.16629	2.20926	2.18141	2.16288	2.16087	2.19603	2.26818	2.24584	2.19852	2.20294	2.20268	2.20436	2.30245	2.17765	2.19851	2.24966	2.19243	2.19943	2.17258	2.16238	2.17303	2.20627	2.19123	2.20084	2.19689	2.16715	2.17348	2.19555	2.19691	2.19757	2.19437	2.20936	2.19621	2.19862	2.19692	2.24849	2.14892	2.15413	2.26099	2.15949	2.17239	2.25468	2.24019	2.25987	2.18104
0.612525	2.04848	2.04811	2.05316	2.61741	2.05431	2.05705	2.05618	2.04936	1.82824	2.04922	2.04586	2.03515	2.0512	2.06503	2.0583	2.05287	2.0558	2.05685	2.05766	2.05543	2.0542	2.04667	2.05272	2.05374	2.06107	2.06614	2.059	2.06299	2.06028	2.06611	2.06593	2.07132	2.06632	2.05961	1.7031	2.04808	2.05166	2.0536	2.06852	2.06825	2.07213	2.07353	2.07879	2.07716	2.07903	2.08023	2.07947	2.06568	2.06093
0.615175	2.2137	2.22128	2.21454	2.27031	2.28895	2.19189	2.20085	2.25574	2.3038	2.17931	2.18402	2.20453	2.31256	2.19978	2.18296	2.19548	2.18457	2.18336	2.18319	2.19969	2.19537	2.20298	2.26348	2.17219	2.27039	2.17512	2.18356	2.17641	2.19324	2.21092	2.21339	2.17354	2.17744	2.21005	2.15842	2.20635	2.19168	2.19147	2.28684	2.2784	2.25534	2.19943	2.27419	2.25889	2.26797	2.18595	2.19907	2.20197	2.20103
0.624975	2.13149	2.1279	2.13554	2.13566	2.12746	2.13487	2.14724	2.14875	2.1433	2.13689	2.14691	2.14241	2.1168	2.4485	2.12618	2.14493	2.14504	2.15525	2.15477	2.14819	2.14147	2.14266	2.13402	2.13571	2.10585	2.10809	2.10865	2.11273	2.12387	2.12304	2.12475	2.15937	2.15745	2.15394	2.13622	2.13747	2.14916	2.14623	2.14868	2.08341	2.08825	2.08294	1.99097	2.11158	2.11808	2.11438	2.12172	2.14531	2.15393
0.625	2.17757	2.17949	2.19942	2.21628	2.21607	2.15727	2.11121	2.18285	2.1979	2.2589	2.23187	2.18614	2.16576	2.15728	2.16988	2.19929	2.2518	2.15548	2.125	2.15993	2.27254	2.18199	2.17701	2.26653	2.25322	2.18172	2.19115	2.18052	2.26075	2.22432	2.20947	2.19443	2.19351	2.167	2.16519	2.26955	2.17782	2.18268	2.19204	2.17934	2.18371	2.17287	2.18636	2.20707	2.19254	2.20781	2.20929	2.26582	2.19174
0.6375	2.09574	2.07669	2.07508	2.09417	2.02089	2.0436	2.02375	2.04061	2.045	2.07289	2.07698	2.09989	2.08616	2.07435	2.06573	2.06491	2.05083	2.03918	2.03866	2.04111	2.07082	2.07445	2.07833	2.10262	2.09785	2.0714	2.06499	2.05937	2.05099	2.04759	2.03207	2.10666	2.06375	2.0162	2.05333	2.09878	2.07755	2.07751	2.0755	2.08542	2.06024	2.05122	1.97457	2.10134	2.08253	2.08115	2.09743	2.09966	2.07607
0.637525	2.21736	2.1993	2.24875	2.2015	2.29404	2.21723	2.18057	2.19397	2.19279	2.32207	2.16173	2.18596	2.20768	2.19762	2.27455	2.20339	2.21633	2.29497	2.19065	2.19883	2.20789	2.25938	2.16959	2.17419	2.20273	2.21513	2.19246	2.18126	2.20815	2.19896	2.1842	2.19681	2.19885	2.20068	2.21715	2.09602	2.19678	2.20036	2.25853	2.27547	2.32837	2.2048	2.16198	2.17759	2.17998	2.1496	2.16888	2.21336	2.27853
0.6438	2.11999	2.12143	2.13365	2.13101	2.13033	2.13448	2.12181	2.13547	2.10991	2.1159	2.12405	2.13013	2.13172	2.1316	2.13716	2.10458	2.11317	2.10833	2.13154	2.13991	2.13956	2.1252	2.12339	2.13195	2.10472	2.10376	2.12242	2.12594	2.12897	2.12119	2.13254	2.13688	2.14679	2.0907	2.10126	2.11029	2.08456	2.12434	2.11813	2.1102	2.13653	2.13529	2.14228	2.12911	1.85737	2.0945	2.4079	2.1006	2.1207
0.649975	2.33844	2.21782	2.26514	2.20014	2.192	2.20451	2.25206	2.20489	2.20699	2.20404	2.2034	2.21446	2.2226	2.22363	2.23294	2.20069	2.18312	2.1973	2.1995	2.21179	2.28261	2.20402	2.21803	2.22105	2.20882	2.20434	2.19707	2.18325	2.10872	2.08378	2.21047	2.26788	2.19019	2.1874	2.18778	2.33369	2.21064	2.20402	2.20832	2.20318	2.20816	2.18731	2.19082	2.26859	2.25999	2.17276	2.04789	2.26996	2.24054
0.650025	2.18447	2.18258	2.18574	2.18705	2.17234	2.17138	2.17668	2.18171	2.18981	2.19542	2.19789	2.14684	2.157	2.16305	2.17058	2.17651	2.18121	2.18811	2.20095	2.20512	2.14695	2.15012	2.16154	2.15787	2.17683	2.18032	2.18525	2.19519	2.20347	2.20247	2.2027	2.14755	2.1415	2.14374	2.15883	2.17203	2.17658	2.17642	2.17963	2.19479	2.20061	2.20239	2.20391	2.20432	2.12564	2.14202	2.14836	2.16619	2.17252
0.662475	2.13705	2.13748	2.14825	2.14507	2.1459	2.12633	2.12367	2.13713	2.14337	2.14613	2.15195	2.14956	2.15204	2.03435	2.11688	2.13558	2.13247	2.14573	2.13839	2.15297	2.14731	2.15897	2.15875	2.09077	2.1113	2.44392	2.11808	2.13501	2.14345	2.14037	2.15459	2.15783	2.15449	2.16512	2.16431	2.07407	2.63471	2.65738	2.05636	2.06711	2.10889	2.12195	2.13148	2.12476	2.15694	2.15201	2.17057	2.1632	2.17647
0.6625	2.30007	2.30494	2.28721	2.26914	2.2697	2.27454	2.27891	2.30138	2.18842	2.31428	2.28939	2.27211	2.26119	2.20003	2.19526	2.20164	2.20083	2.21355	2.2435	2.1882	2.19909	2.18427	2.29579	2.25817	2.20945	2.19111	2.18889	2.15632	2.2849	2.26857	2.19372	2.33958	2.30645	2.3246	2.35783	2.29624	2.19649	2.19424	2.22251	2.26277	2.25006	2.26137	2.17068	2.17193	2.29968	2.28379	2.28524	2.25735	2.19982
0.666175	2.38144	2.32614	2.33055	2.30401	2.31116	2.27735	2.21385	2.25217	2.22658	2.28816	2.26425	2.28302	2.32569	2.25978	2.29329	2.28537	2.3135	2.28588	2.21141	2.25488	2.22118	2.20181	2.27084	2.33013	2.33434	2.2183	2.22081	2.27433	2.28716	2.36926	2.38542	2.29354	2.25476	2.22735	2.28224	2.28383	2.33618	2.26374	2.25962	2.24808	2.25684	2.21542	2.27247	2.24695	2.29891	2.21253	2.20955	2.35262	2.30001
0.675	2.09473	2.10363	2.10192	2.08088	2.07071	2.07975	2.10318	2.10709	2.08718	2.0802	2.09847	1.97467	2.08804	2.08044	2.08671	2.03978	2.04617	2.08907	2.10549	2.07979	2.10422	2.0794	2.07943	2.08089	2.1099	2.08651	2.08296	2.08633	2.08331	2.07658	2.04987	2.06171	2.04484	2.08351	2.10755	2.07851	2.08003	2.05907	2.09191	2.09834	2.10562	2.11616	2.08382	2.0857	1.99844	2.08155	2.07805	2.09867	2.10257
0.675025	2.28047	2.26898	2.27555	2.27402	2.29767	2.32797	2.29378	2.32998	2.32037	2.2933	2.26295	2.29028	2.29154	2.29866	2.2794	2.20715	2.2609	2.22762	2.2224	2.25209	2.29419	2.31685	2.2698	2.25143	2.31639	2.30499	2.32906	2.27886	1.98224	2.29269	2.2858	2.34507	2.27565	2.27722	2.24622	2.21833	2.23991	2.24689	2.28136	2.29899	2.26209	2.23089	2.26105	2.25192	2.25584	2.27108	2.18647	2.27224	2.28159
0.687475	2.28564	2.25162	2.26963	2.26442	2.2333	2.39253	2.32759	2.28726	2.29622	2.30612	2.25946	2.25227	2.27425	2.31669	2.30975	2.28097	2.26204	2.24183	2.29605	2.23729	2.25007	2.29964	2.25549	2.27009	2.29349	2.33187	2.39362	2.26955	2.22596	2.29736	2.28637	2.35168	2.34132	2.37994	2.30668	2.24724	2.30408	2.26653	2.29229	2.30859	2.27303	2.16472	2.29569	2.24269	2.17423	2.28855	2.28957	2.29594	2.30205
0.687525	2.03113	2.07139	2.06451	2.05978	2.10082	2.05561	2.06934	2.06104	2.06787	2.06061	2.03811	2.10573	2.08665	2.07556	2.08021	1.99883	2.07153	2.06264	2.05239	2.04044	2.03734	2.11717	2.11571	2.10981	2.08829	2.08592	2.07764	2.07159	2.07399	2.05378	2.0402	2.03539	2.04892	2.12981	2.10217	2.09066	2.085	2.08252	2.07468	2.07472	2.07422	2.06905	2.06424	2.0553	2.06108	2.05923	1.98175	2.11949	2.14534
0.692575	2.30168	2.29941	2.25124	2.36919	2.22453	2.26027	2.36176	2.22419	2.31419	2.27062	2.20595	2.27232	2.37126	2.27236	2.202	2.20886	2.28056	2.28983	2.22202	2.22264	2.21908	2.21563	2.28857	2.2719	2.22374	2.32793	2.28099	2.21361	2.34393	2.38343	2.20816	2.20996	2.26281	2.29685	2.31848	2.25548	2.20042	2.30064	2.28934	2.30077	2.21813	2.3002	2.26229	2.24817	2.22018	2.20595	2.2112	2.11471	2.18972
0.699975	2.09659	2.07254	2.08155	2.1009	2.08437	2.08097	2.12138	2.02329	2.58983	2.03546	2.04292	2.01202	2.08478	2.12238	2.07011	2.09096	2.09249	2.1174	2.06992	2.04095	2.04334	2.06842	2.05627	2.0606	2.56212	2.05778	2.04902	2.1253	2.08066	2.10565	2.09757	2.09034	2.07678	2.05273	2.62398	2.04647	1.99708	2.04989	2.13277	2.03807	2.07184	2.07471	2.12688	2.10909	2.07972	2.12811	2.08452	2.11827	0
0.7	2.27767	2.28039	2.26103	2.1556	2.25993	2.26815	2.15247	2.22794	2.26539	2.28983	2.28372	2.31856	2.33303	2.3494	2.34425	2.34216	2.33639	2.29692	2.30876	2.35876	2.31567	2.20281	2.2259	2.20119	2.23767	2.29964	2.29314	2.30111	2.2569	2.29997	2.33372	2.33698	2.33904	2.31492	2.26591	2.20405	2.18368	2.23535	2.24964	2.36842	2.28509	2.26506	2.21286	2.24177	2.30713	2.27142	2.306	2.17227	2.18367
0.7092	2.21014	2.23334	2.20809	2.20159	2.21087	2.21021	2.20496	2.1995	2.19732	2.2343	2.23478	2.18327	2.19991	2.19963	2.2259	2.21021	2.23338	2.20557	2.17489	2.19407	2.1964	2.20165	2.22422	2.20516	2.20482	2.18771	2.19515	2.19976	2.19811	2.19903	2.22579	2.20987	2.19889	1.99383	2.18551	2.19474	2.1965	2.20144	2.19485	2.19001	2.19359	2.22858	2.1977	2.13582	2.131	2.13763	2.1489	2.15259	2.14619
0.7125	2.18015	2.16458	2.18016	2.16298	2.13167	2.18056	2.18127	2.18185	2.18383	2.1447	2.14091	2.14303	2.15653	2.1717	2.1804	2.18993	2.17844	2.12938	2.13819	2.13311	2.13403	2.13183	2.15398	2.17506	2.16654	2.1822	2.17023	2.12834	2.14212	2.1351	2.14135	2.14213	2.11957	2.14998	2.17829	2.1865	2.16559	2.16851	2.12337	2.12752	2.149	2.12792	2.14991	2.1329	2.1374	2.14752	2.17251	2.17819	2.17483
0.712525	2.31767	2.30423	2.26118	2.28639	2.20329	2.19839	2.21243	2.27211	2.27014	2.20396	2.16365	2.19406	2.30537	2.28821	2.22611	2.19905	2.28623	2.20832	2.28228	2.30904	2.17867	2.17629	2.27492	2.30102	2.27971	2.20917	2.22783	2.34778	2.28668	2.21276	2.08548	2.1788	2.22861	2.18905	2.21109	2.23993	2.17664	2.1627	2.16769	2.18524	2.20909	2.20919	2.25253	2.31989	2.31335	2.27206	2.25297	2.25744	2.27301
0.724975	2.29482	2.28671	2.20129	2.26568	2.3224	2.31068	2.32152	2.28689	2.22077	2.28989	2.32429	2.32578	2.29481	2.29545	2.29719	2.2962	2.31586	2.2771	2.16247	2.25291	2.28672	2.26206	2.33657	2.2755	2.28271	2.24927	2.28726	2.33502	2.35642	2.33834	2.30176	1.82468	2.25091	2.27291	1.72681	2.27096	2.26111	2.32301	2.24269	2.29436	2.31396	2.26961	2.27164	2.3045	2.31271	2.27739	2.30047	2.30042	2.26657
0.725025	2.1247	2.13283	2.15983	2.11381	2.06644	2.12375	2.09082	2.14837	2.16326	2.07706	2.09389	2.09456	2.10298	2.11823	2.11964	2.14197	2.15334	2.08369	2.06316	2.4538	2.07762	2.09506	2.1365	2.13236	2.13854	2.14663	2.15882	1.99899	2.09457	2.08141	2.08203	2.09362	2.0932	2.10092	2.13541	2.12499	2.14317	2.11536	2.1624	2.0388	2.03278	2.03589	2.06666	2.06748	2.06477	2.1174	2.0943	2.12669	2.13076
0.73735	2.31226	2.30355	2.32782	2.34276	2.38791	2.311	2.311	2.30433	2.31192	2.36151	2.31789	2.30432	2.29944	2.30116	2.3111	2.30449	2.29317	2.29615	2.33797	2.32157	2.29076	2.30423	2.33318	2.31445	2.35268	2.28578	2.28308	2.27301	2.31228	2.24589	2.30097	2.28155	2.33134	2.31961	2.28439	2.30715	2.3023	2.32173	2.32989	2.29038	2.30068	2.2047	2.29076	2.27761	2.36509	2.26231	2.31062	2.37789	2.27777
0.737475	2.0908	2.11737	2.0792	2.06314	2.07904	2.08183	2.0751	2.12147	2.11214	2.08724	2.03563	2.09676	2.09821	2.07011	2.07504	2.0844	2.06104	2.12867	2.11961	2.12037	2.11019	2.08577	2.10413	2.0851	2.07299	2.08012	2.08662	2.09974	2.08143	2.14546	2.13213	2.12015	2.11101	2.10732	2.10495	2.09522	2.12151	2.10037	2.06918	2.09002	2.1009	2.04168	2.15238	2.14438	2.13762	2.1323	2.09627	2.10554	2.09934
0.7375	2.2989	2.3068	2.30634	2.34007	2.31848	2.34808	2.34203	2.27559	2.31813	2.31277	2.33834	2.34061	2.39936	2.27877	2.29528	2.31332	2.32869	2.32835	2.30086	2.31377	2.3119	2.31761	2.24473	2.13839	2.31893	2.27639	2.32196	2.22233	2.31678	2.214	2.26881	2.3046	2.29364	1.79562	2.32721	2.33509	2.33328	2.34362	2.34738	2.34691	2.28869	2.27702	2.31492	2.29325	2.29696	2.22129	2.27834	2.32462	2.31995
0.75	2.10131	2.104	2.08549	2.08778	2.10934	2.11426	2.10926	2.10639	2.10088	2.06073	2.08967	2.11985	2.12293	2.10199	2.09171	2.08299	2.092	2.09084	2.06609	2.08799	2.1453	2.12913	2.12039	2.09635	2.07663	2.10808	2.09387	2.11296	2.10828	2.10489	2.09761	2.14372	2.14733	2.1173	2.08957	2.11395	2.09711	2.09437	2.09265	2.1216	2.10594	2.06499	2.07401	2.16174	2.1508	2.13901	2.11301	2.10525	2.0922
0.750025	2.3401	2.32448	2.33353	2.32717	2.34128	2.32481	2.32917	2.33681	2.32315	2.27929	2.31555	2.31058	2.31127	2.3469	2.33163	2.24439	2.24979	2.30596	2.33369	2.35815	2.34109	2.35782	2.37335	2.32606	2.35556	2.35646	2.33193	1.8257	2.32953	2.33674	2.36388	2.41774	2.29089	2.31807	2.34933	2.41748	2.40253	2.28625	2.31781	2.33128	2.33143	2.35329	2.36025	2.36039	2.29668	2.32411	2.31326	2.14375	2.32742
0.762475	2.22249	2.20195	2.28792	2.29978	2.26114	2.30418	2.25711	2.25166	2.27546	2.29342	2.21765	2.22334	2.20376	2.27479	2.29494	2.26625	2.33623	2.29322	2.31445	2.31365	2.25234	2.2811	2.29261	2.27958	2.24631	2.18152	2.18229	2.28476	2.233	2.28662	2.28821	2.31597	2.2914	2.22245	2.29158	2.18158	2.31518	2.28384	2.16513	2.31398	2.27209	2.2757	2.31293	2.21003	2.27137	2.26318	2.22016	2.25989	2.28076
0.775	2.36917	2.35253	2.33204	2.33729	2.31565	2.37097	2.30791	2.32551	2.34784	2.32344	2.33739	2.31224	2.39979	2.37796	2.38156	2.36729	2.28467	2.24686	2.29558	2.36201	2.31468	2.29721	2.3112	2.27089	2.31099	2.30741	2.32544	2.2604	2.26911	2.27777	2.27421	2.39975	2.38815	2.38724	2.38457	2.38738	2.34405	2.34092	2.35545	2.33634	2.28936	2.33472	2.37339	2.36023	2.35503	2.32405	2.32665	2.32102	2.30485
0.7873	2.36742	2.40125	2.38947	2.35727	2.36154	2.37404	2.44759	2.4024	2.37141	2.37029	2.38841	2.40339	2.39716	2.36706	2.35329	2.37815	2.3934	2.39185	2.39075	2.40009	2.39849	2.38958	2.39109	2.35555	2.37025	2.39643	2.39066	2.36593	2.36024	2.38646	2.38133	2.3694	2.38449	2.39181	2.37152	2.36877	2.36755	2.34251	2.37221	2.37282	2.37106	2.35758	2.36796	2.36616	2.36501	2.33987	2.36318	2.37858	2.39583
0.791125	2.42248	2.41757	2.42746	2.43101	2.4252	2.42477	2.40781	2.40077	2.40746	2.39869	2.43669	2.45688	2.42912	2.42909	2.41445	2.42296	2.42495	2.43161	2.42388	2.42483	2.42331	2.40894	2.41798	2.42397	2.43845	2.44738	2.43872	2.43236	2.41957	2.40474	2.40637	2.40132	2.39876	2.39711	2.42858	2.38338	2.37804	2.41089	2.39871	2.40224	2.41653	2.39797	2.40818	2.43863	2.41857	2.41709	2.41194	2.40501	2.40574
0.799975	2.47849	2.43842	2.43463	2.44446	2.43856	2.43093	2.42065	2.41512	2.4304	2.46116	2.43979	2.45383	2.42373	2.42019	2.43774	2.43231	2.42082	2.43005	2.46772	2.44343	2.40456	2.40862	2.46236	2.43175	2.45724	2.41807	2.42499	2.43097	2.44412	2.44527	2.43644	2.43578	2.43793	2.43511	2.43708	2.41463	2.40904	2.44687	2.44065	2.42921	2.45174	2.43124	2.44903	2.43012	2.43382	2.43266	2.42872	2.45447	2.42694
0.8125	2.39533	2.39867	2.38893	2.39118	2.37193	2.38115	2.38664	2.37492	2.39946	2.30827	2.33204	2.34255	2.39293	2.4038	2.36065	2.33246	2.37586	2.38439	2.36871	2.3824	2.40276	2.41034	2.38633	2.39907	2.36599	2.36784	2.36286	2.38189	2.40254	2.39965	2.37756	2.37007	2.39802	2.35338	2.34698	2.3871	2.40282	2.40231	2.38084	2.40889	2.40057	2.39597	2.40092	2.38448	2.3748	2.38176	2.38906	2.38749	2.39706
0.815425	2.4069	2.40804	2.40022	2.43034	2.40956	2.41893	2.42024	2.41549	2.41089	2.42601	2.40387	2.38621	2.42463	2.4341	2.39402	2.43968	2.43828	2.41874	2.39506	2.40686	2.4319	2.42629	2.40324	2.41321	2.42162	2.42682	2.39749	2.41562	2.41313	2.43824	2.46222	2.42319	2.42162	2.43125	2.40196	2.35363	2.37685	2.39238	2.39085	2.41262	2.3991	2.40037	2.39645	2.4245	2.41509	2.41779	2.41708	2.42519	2.40961
0.825025	2.40041	2.40489	2.35914	2.36012	2.3902	2.38823	2.38831	2.38159	2.37333	2.38247	2.36697	2.33726	2.35798	2.3655	2.36516	2.36875	2.38408	2.37459	2.3838	2.37622	2.35689	2.37805	2.38073	2.36377	2.36317	2.3906	2.39486	2.35962	2.32694	2.35569	2.37915	2.38642	2.4119	2.40128	2.36438	2.3526	2.37814	2.37856	2.37688	2.38137	2.36847	2.3732	2.3655	2.38186	2.38407	2.32537	2.32342	2.37849	2.36371
0.837475	2.40372	2.40176	2.39927	2.36749	2.35361	2.38511	2.39767	2.39823	2.40553	2.42096	2.42083	2.39792	2.40279	2.39306	2.40281	2.40161	2.38992	2.39065	2.38276	2.39886	2.39763	2.40121	2.42026	2.42913	2.41574	2.39073	2.37145	2.40168	2.3675	2.33958	2.36316	2.39312	2.35293	2.33485	2.33871	2.34957	2.34499	2.39094	2.3766	2.38295	2.38207	2.39957	2.38649	2.35486	2.37921	2.37526	2.39011	2.36779	2.37007
0.85	2.4767	2.46173	2.4437	2.4268	2.42077	2.43628	2.43802	2.43322	2.42094	2.41189	2.41841	2.41144	2.41137	2.41178	2.43227	2.4249	2.42142	2.41169	2.41998	2.42558	2.4157	2.42351	2.41465	2.40406	2.38302	2.38845	2.41369	2.42112	2.42198	2.42359	2.42537	2.44164	2.40752	2.41827	2.45819	2.45999	2.43894	2.49363	2.47354	2.42017	2.42386	2.41657	2.42091	2.44371	2.44015	2.4532	2.42827	2.42656	2.42274
0.857275	2.47374	2.43173	2.43081	2.40068	2.40444	2.45927	2.44445	2.43108	2.42997	2.43653	2.42902	2.428	2.44147	2.4591	2.444	2.43263	2.42145	2.4327	2.43148	2.42581	2.41981	2.46219	2.44621	2.48279	2.45505	2.40579	2.4294	2.42087	2.41191	2.4196	2.43337	2.43548	2.42102	2.45046	2.43783	2.43789	2.4393	2.44259	2.43944	2.43034	2.44325	2.4048	2.41272	2.45173	2.42709	2.43559	2.43412	2.42867	2.43976
0.862525	2.39959	2.41158	2.39806	2.39779	2.41277	2.41355	2.41825	2.40913	2.40949	2.41945	2.41469	2.39889	2.39875	2.39323	2.41107	2.40359	2.40007	2.42487	2.4003	2.40426	2.42858	2.41602	2.43299	2.41241	2.42625	2.43226	2.43155	2.40873	2.40458	2.40411	2.41246	2.40687	2.41261	2.40603	2.42022	2.4156	2.41761	2.42166	2.42975	2.40156	2.40256	2.39837	2.42103	2.38747	2.39689	2.40865	2.37594	2.38034	2.41733
0.874975	2.37125	2.37226	2.40519	2.41241	2.43844	2.46772	2.4097	2.41084	2.42798	2.42813	2.43613	2.44359	2.44751	2.47865	2.46821	2.4349	2.42651	2.40075	2.39913	2.42034	2.4294	2.4347	2.44812	2.43492	2.43167	2.44177	2.43834	2.43851	2.44559	2.49345	2.40498	2.37838	2.38376	2.43044	2.44117	2.41706	2.42397	2.43794	2.44154	2.43447	2.4628	2.4544	2.44835	2.4357	2.444	2.48059	2.40579	2.38934	2.39704
0.8875	2.48343	2.46687	2.43419	2.42478	2.42745	2.47191	2.50204	2.48041	2.40895	2.44421	2.44215	2.44072	2.43104	2.42707	2.43146	2.43902	2.47107	2.44479	2.42765	2.43672	2.46668	2.48152	2.46174	2.43939	2.43371	2.4276	2.4232	2.42568	2.4447	2.44037	2.43118	2.45379	2.36764	2.46515	2.4407	2.41876	2.46635	2.4443	2.44463	2.44764	2.44182	2.44479	2.42999	2.42641	2.43715	2.43308	2.43893	2.43606	2.44298
0.900025	2.49356	2.4806	2.47254	2.4863	2.49114	2.49263	2.48581	2.45098	2.49916	2.49458	2.47468	2.44629	2.43141	2.43576	2.47843	2.45873	2.44936	2.47783	2.48115	2.44704	2.43806	2.45096	2.47363	2.48114	2.48052	2.46013	2.43326	2.48085	2.50992	2.49166	2.47407	2.48393	2.45936	2.46067	2.44176	2.43835	2.42442	2.42934	2.44828	2.47343	2.47059	2.49279	2.4693	2.4755	2.43745	2.41678	2.41675	2.4154	2.4259
0.91105	2.49953	2.4999	2.50473	2.44135	2.46062	2.46083	2.43865	2.45443	2.50342	2.49591	2.49143	2.5074	2.5026	2.49706	2.46764	2.48689	2.47318	2.46368	2.47912	2.46318	2.43772	2.46001	2.47166	2.4699	2.43471	2.4437	2.40988	2.46047	2.45629	2.44975	2.45123	2.48625	2.4876	2.4849	2.45868	2.40461	2.42034	2.46255	2.48805	2.49984	2.48774	2.474	2.45334	2.45495	2.47517	2.49458	2.50078	2.49195	2.4878
0.91555	2.42309	2.48308	2.46714	2.45415	2.47317	2.41468	2.43152	2.42135	2.44762	2.47178	2.46998	2.44588	2.42569	2.43741	2.41887	2.39327	2.41447	2.41543	2.45169	2.45972	2.44783	2.42706	2.45535	2.43248	2.49525	2.4781	2.47746	2.48236	2.47229	2.43543	2.45607	2.48002	2.47135	2.43413	2.42764	2.46733	2.47391	2.46949	2.41032	2.41611	2.46121	2.44321	2.47662	2.50669	2.47889	2.48268	2.45089	2.47391	2.47227
0.925	2.44765	2.49195	2.48481	2.4598	2.44432	2.45095	2.45819	2.46882	2.44127	2.47098	2.47699	2.46083	2.49112	2.46451	2.49583	2.47348	2.47855	2.47419	2.50555	2.49764	2.45396	2.45172	2.4904	2.492	2.48721	2.50241	2.50233	2.48468	2.47755	2.43165	2.44984	2.44149	2.44591	2.45013	2.45053	2.48028	2.49929	2.47902	2.47602	2.46322	2.44605	2.47107	2.48223	2.47904	2.45486	2.48248	2.46792	2.47615	2.47583
0.937525	2.44223	2.48733	2.47503	2.46168	2.41794	2.46205	2.46326	2.44481	2.4967	2.48254	2.46338	2.47683	2.47383	2.46308	2.4789	2.4316	2.41294	2.43036	2.4468	2.46482	2.44293	2.43874	2.43503	2.44231	2.44958	2.45333	2.47323	2.46617	2.48821	2.46718	2.4452	2.46588	2.44216	2.38704	2.4464	2.4419	2.45861	2.48329	2.44215	2.45023	2.48488	2.47623	2.47036	2.47235	2.48106	2.4391	2.44639	2.47872	2.48887
0.941125	2.49133	2.50349	2.4869	2.43902	2.41844	2.44606	2.45855	2.48429	2.47994	2.47336	2.45262	2.44554	2.4702	2.45053	2.45945	2.44987	2.46154	2.44022	2.44959	2.42844	2.44358	2.45774	2.46958	2.43793	2.48051	2.49098	2.4563	2.44578	2.48103	2.45859	2.4496	2.49805	2.4843	2.42757	2.44658	2.46948	2.46662	2.4382	2.43273	2.44468	2.46177	2.44385	2.46836	2.49358	2.49219	2.49845	2.48377	2.4555	2.493
0.949975	2.43608	2.45407	2.47523	2.44172	2.46909	2.47962	2.43265	2.43692	2.44513	2.46646	2.44485	2.45497	2.42295	2.44258	2.49927	2.46775	2.44372	2.4405	2.42861	2.47082	2.44053	2.48249	2.49201	2.42945	2.4513	2.44563	2.44477	2.46748	2.46613	2.46411	2.44739	2.48679	2.46801	2.46474	2.44455	2.46779	2.50684	2.43338	2.45656	2.43169	2.43317	2.46241	2.47345	2.44125	2.43541	2.49121	2.44453	2.42966	2.46084
0.9625	2.48505	2.48959	2.47801	2.48104	2.47081	2.51371	2.49899	2.47564	2.49792	2.48923	2.48361	2.47718	2.49017	2.4678	2.4641	2.48977	2.48909	2.4816	2.43493	2.44794	2.46898	2.45556	2.49324	2.4814	2.45849	2.48097	2.47078	2.44203	2.44671	2.47143	2.49559	2.48287	2.48986	2.51221	2.50449	2.47035	2.4831	2.49612	2.4529	2.42421	2.44496	2.43579	2.47587	2.47242	2.44964	2.45473	2.48755	2.43928	2.46408
0.975025	2.50503	2.49751	2.49248	2.49885	2.46885	2.45751	2.49021	2.49036	2.47425	2.46753	2.48859	2.45879	2.45406	2.47662	2.48889	2.46046	2.47516	2.48992	2.4827	2.47495	2.4676	2.47566	2.4523	2.44016	2.42727	2.42662	2.46707	2.44938	2.48865	2.46932	2.45656	2.46521	2.47494	2.45875	2.49448	2.49966	2.4527	2.48432	2.47574	2.46389	2.44141	2.43527	2.43342	2.43596	2.44513	2.47011	2.48561	2.4463	2.47606
0.987175	2.52235	2.51373	2.48806	2.49554	2.4609	2.49547	2.48957	2.49124	2.49618	2.46894	2.47815	2.50641	2.45646	2.46887	2.45389	2.41892	2.4211	2.47764	2.46671	2.46169	2.4763	2.47753	2.49064	2.47267	2.47084	2.45433	2.49284	2.47667	2.47946	2.50537	2.4974	2.46776	2.48703	2.46895	2.49458	2.5535	2.52273	2.49263	2.48035	2.48938	2.48339	2.4973	2.51138	2.4999	2.49865	2.48714	2.46533	2.43612	2.4884
0.987475	2.47966	2.47014	2.45934	2.51493	2.49541	2.49773	2.50955	2.49869	2.49713	2.47794	2.49006	2.49719	2.4841	2.49708	2.48819	2.45007	2.44573	2.46942	2.44374	2.48498	2.50605	2.45339	2.42555	2.43232	2.44396	2.48962	2.48389	2.47713	2.48261	2.48077	2.48111	2.49053	2.50331	2.5047	2.50694	2.51156	2.50248	2.49373	2.46715	2.48109	2.44371	2.44222	2.43504	2.44179	2.47188	2.48298	2.45864	2.47368	2.50454
1	2.45775	2.41067	2.41726	2.44837	2.44195	2.43373	2.48132	2.50534	2.48164	2.42581	2.40927	2.41964	2.4295	2.4191	2.46605	2.48962	2.43523	2.43081	2.45949	2.44979	2.44073	2.43115	2.42671	2.42947	2.42829	2.42612	2.48296	2.4355	2.44284	2.43678	2.43282	2.48591	2.4702	2.43046	2.40737	2.40307	2.42771	2.43676	2.43594	2.41777	2.4179	2.44729	2.45722	2.44467	2.49341	2.489	2.46606	2.47394	2.47242
[truncated: 2,789 more columns]

## Sheet: SIFig5j-l
Composition	Bandgap_1	Bandgap_2	Bandgap_3	Bandgap_4	Bandgap_5	Bandgap_6	Bandgap_7	Bandgap_8	Bandgap_9	Bandgap_10	Bandgap_11	Bandgap_12	Bandgap_13	Bandgap_14	Bandgap_15	Bandgap_16	Bandgap_17	Bandgap_18	Bandgap_19	Bandgap_20	Bandgap_21	Bandgap_22	Bandgap_23	Bandgap_24	Bandgap_25	Bandgap_26	Bandgap_27	Bandgap_28	Bandgap_29	Bandgap_30	Bandgap_31	Bandgap_32	Bandgap_33	Bandgap_34	Bandgap_35	Bandgap_36	Bandgap_37	Bandgap_38	Bandgap_39	Bandgap_40	Bandgap_41	Bandgap_42	Bandgap_43	Bandgap_44	Bandgap_45	Bandgap_46	Bandgap_47	Bandgap_48	Bandgap_49
0	2.20771	2.22064	2.22926	2.175	2.18016	2.20391	2.2235	2.27217	2.2289	2.26896	2.17096	2.16824	2.20461	2.18209	2.19851	2.23104	2.21638	2.26049	2.26677	2.1893	2.17949	2.17469	2.1759	2.18722	2.19674	2.21552	2.24805	2.26212	2.26631	2.28132	2.21925	2.21394	2.18349	2.18222	2.19087	2.19984	2.21054	2.22586	2.27603	2.27122	2.29006	2.23643	2.2252	2.1817	2.18883	2.19375	2.21335	2.23039	2.24916
0.012525	2.25284	2.26947	2.26564	2.20079	2.24597	2.25987	2.25719	2.27238	2.26422	2.24925	2.21095	2.20446	2.21235	2.25041	2.25698	2.27643	2.25621	2.23867	2.2039	2.20356	2.2487	2.24987	2.27291	2.27756	2.26002	2.20217	2.20047	2.1977	2.20372	2.23199	2.25271	2.26188	2.27687	2.26834	2.25898	2.18689	2.18529	2.18804	2.18512	2.19579	2.21189	2.26103	2.27503	2.27285	2.25829	2.2482	2.17498	2.18827	2.1925
0.024975	2.27903	2.27947	2.28565	2.28812	2.30595	2.31983	2.24444	2.26764	2.27464	2.27249	2.28204	2.2959	2.30009	2.3191	2.32479	2.24858	2.25096	2.25567	2.26063	2.28238	2.26433	2.29236	2.3077	2.29512	2.30935	2.21053	2.21006	2.24352	2.24665	2.26358	2.27535	2.28574	2.27593	2.30079	2.3083	2.31063	2.31375	2.20673	2.20171	2.21244	2.27915	2.28473	2.26831	2.28235	2.26948	2.28461	2.30244	2.31338	2.31889
0.0375	2.32404	2.31467	2.30726	2.29964	2.29028	2.273	2.30643	2.29225	2.29665	2.29321	2.31211	2.29924	2.2846	2.26993	2.30049	2.30866	2.30877	2.30908	2.31313	2.3076	2.29427	2.29144	2.30658	2.30334	2.27778	2.26051	2.3009	2.24243	2.21191	2.26728	2.27171	2.29724	2.29367	2.29525	2.30067	2.30256	2.30063	2.29927	2.29418	2.29743	2.29287	2.28411	2.21749	2.21062	2.22022	2.27185	2.24942	2.27144	2.29426
0.050025	2.28935	2.29037	2.28496	2.28003	2.28012	2.27543	2.28408	2.28373	2.30691	2.28888	2.29085	2.29007	2.25806	2.26429	2.27555	2.27226	2.28487	2.28837	2.29064	2.28932	2.28369	2.25972	2.26772	2.21366	2.21789	2.21914	2.24096	2.25925	2.26458	2.2758	2.26865	2.28751	2.28625	2.29184	2.29954	2.29592	2.21344	2.24303	2.21149	2.21289	2.25107	2.21538	2.25938	2.25066	2.263	2.28408	2.27856	2.30604	2.30133
0.06195	2.26553	2.22109	2.22149	2.22097	2.25095	2.22377	2.2657	2.25482	2.27137	2.25343	2.20745	2.21679	2.24773	2.26293	2.25837	2.23818	2.2453	2.25564	2.2359	2.23729	2.20963	2.21167	2.21037	2.25041	2.2481	2.24816	2.21216	2.2621	2.21885	2.21686	2.2181	2.21429	2.20004	2.2118	2.2611	2.25209	2.25283	2.25652	2.24867	2.24775	2.26783	2.25537	2.24702	2.21172	2.20683	2.21871	2.20302	2.23975	2.24113
0.062475	2.1928	2.19513	2.20243	2.20808	2.16189	2.174	2.18012	2.19678	2.19997	2.20702	2.15392	2.15116	2.16575	2.17777	2.18989	2.24472	2.2402	2.14877	2.16972	2.17673	2.1938	2.20569	2.266	2.27143	2.16026	2.17596	2.20076	2.2012	2.20494	2.22826	2.27246	2.24479	2.20191	2.21156	2.24806	2.20814	2.2103	2.26391	2.26552	2.21274	2.26253	2.18972	2.24586	2.27308	2.25902	2.25357	2.21196	2.20327	2.1901
0.075	2.24824	2.25998	2.25377	2.23573	2.2668	2.24792	2.24597	2.25185	2.28594	2.21236	2.26825	2.30615	2.27414	2.26089	2.27727	2.26367	2.29287	2.25188	2.27317	2.3005	2.31131	2.28093	2.2689	2.27292	2.29292	2.29383	2.19877	2.26773	2.29433	2.28387	2.2666	2.28787	2.26818	2.28841	2.27584	2.28803	2.19451	2.253	2.26671	2.26474	2.24866	2.26613	2.29208	2.28171	2.28469	2.28044	2.29859	2.19749	2.24795
0.086925	2.29849	2.28059	2.28623	2.26796	2.30975	2.286	2.28297	2.30472	2.30189	2.29576	2.29546	2.30137	2.27216	2.29578	2.31791	2.27051	2.27535	2.27225	2.28056	2.30003	2.31313	2.32156	2.30292	2.30956	2.29736	2.2896	2.3151	2.34042	2.26105	2.25962	2.24925	2.25122	2.26703	2.29158	2.29059	2.3174	2.31178	2.30686	2.31128	2.29973	2.29217	2.30956	2.3144	2.25927	2.20959	2.2088	2.19727	2.19626	2.20285
0.08985	2.24704	2.26624	2.22051	2.21383	2.2481	2.21715	2.2436	2.21499	2.23009	2.26628	2.26309	2.24941	2.25764	2.27903	2.20895	2.2009	2.21857	2.21615	2.22439	2.26896	2.26844	2.24807	2.23999	2.28254	2.19211	2.19868	2.20328	2.20999	2.24749	2.25428	2.28042	2.27059	2.22392	2.26485	2.27191	2.29645	2.19245	2.19025	2.1978	2.19881	2.20506	2.21404	2.25363	2.26289	2.24973	2.21613	2.25547	2.263	2.28722
0.099975	2.25916	2.28019	2.28242	2.27601	2.2731	2.27832	2.2869	2.22387	2.20887	2.21174	2.251	2.25316	2.27228	2.25954	2.26956	2.27592	2.27384	2.28636	2.28984	2.17291	2.17789	2.17483	2.19637	2.23694	2.26291	2.23653	2.2506	2.26856	2.25859	2.27489	2.29309	2.29236	2.31094	2.18971	2.18757	2.18617	2.18426	2.17757	2.19164	2.25012	2.23467	2.24953	2.26233	2.28288	2.27115	2.29411	2.30919	2.30702	2.31206
0.1125	2.25801	2.2671	2.27183	2.27431	2.28208	2.29763	2.23215	2.23655	2.25045	2.24704	2.25341	2.26308	2.28396	2.29304	2.30428	2.29526	2.30168	2.19451	2.19938	2.20595	2.21025	2.25653	2.24734	2.25653	2.27202	2.28691	2.29667	2.28045	2.28656	2.29093	2.25436	2.28565	2.20402	2.19756	2.20073	2.19542	2.18104	2.1758	2.18885	2.23883	2.25788	2.29097	2.281	2.28662	2.28528	2.29145	2.29844	2.28791	2.28097
0.125025	2.14157	2.15133	2.13998	2.12157	2.1341	2.1414	2.14971	2.14263	2.16141	2.13927	2.13984	2.16477	2.15747	2.13161	2.19005	2.16974	2.14141	2.15105	2.15828	2.13845	2.15519	2.18915	2.15341	2.14499	2.14844	2.15286	2.14213	2.12979	2.21886	2.20903	2.16451	2.13499	2.15908	2.15263	2.14639	2.14115	2.2211	2.24912	2.22311	2.19278	2.15687	2.15412	2.16334	2.18248	2.16407	2.21575	2.25279	2.24389	2.24818
0.137475	2.20772	2.20321	2.2464	2.24673	2.24313	2.27862	2.2049	2.24239	2.26943	2.27647	2.25879	2.26686	2.24185	2.25461	2.25471	2.26156	2.27217	2.28097	2.24302	2.2569	2.2565	2.20893	2.24703	2.24586	2.25501	2.2426	2.23117	2.25428	2.26114	2.20439	2.23876	2.20754	2.2003	2.24472	2.2578	2.27889	2.2611	2.21076	2.20543	2.2364	2.23997	2.19761	2.18608	2.17913	2.1747	2.18245	2.18595	2.23598	2.24907
0.1461	2.17179	2.17916	2.18035	2.17918	2.18745	2.17881	2.17364	2.18009	2.16536	2.18192	2.17359	2.16292	2.18484	2.17266	2.17159	2.17266	2.17897	2.1757	2.15115	2.17813	2.11313	2.1578	2.16224	2.15161	2.15848	2.17124	2.17359	2.15105	2.16938	2.17766	2.18389	2.18748	2.19049	2.17701	2.17821	2.1356	2.11924	2.12492	2.10814	2.14077	2.15713	2.16398	2.17346	2.17583	2.17327	2.16811	2.1696	2.18786	2.18133
0.15	2.11818	2.15483	2.13319	2.11725	2.14619	2.12713	2.13881	2.1074	2.14894	2.1347	2.14214	2.14077	2.08936	2.09165	2.11676	2.12345	2.0998	2.14027	2.12685	2.14218	2.15106	2.13737	2.15123	2.09679	2.07267	2.06632	2.10002	2.09251	2.12141	2.12525	2.15571	2.11577	2.12662	2.15066	2.148	2.14012	2.11033	2.09538	2.06585	2.10845	1.90736	2.09558	2.13636	2.13867	2.12467	2.11929	2.12421	2.13731	2.13762
0.162525	2.20887	2.20568	2.2057	2.25436	2.24504	2.2519	2.21332	2.20925	2.21373	2.19755	2.18266	2.19193	2.2172	2.25389	2.20556	2.206	2.21886	2.19315	2.17658	2.17075	2.1666	2.17614	2.19711	2.20354	2.20063	2.20974	2.1953	2.18296	2.17725	2.17154	2.17536	2.17053	2.17238	2.19843	2.20251	2.20747	2.2484	2.19538	2.18495	2.18139	2.17922	2.17253	2.17809	2.17541	2.18275	2.19672	2.19733	2.2126	2.23195
0.174975	2.18058	2.21471	2.20189	2.18861	2.24118	2.21783	2.20614	2.20546	2.20823	2.24419	2.25885	2.2202	2.21204	2.2062	2.24985	2.25159	2.25206	2.26836	2.22275	2.21195	2.21005	2.22316	2.27359	2.25145	2.24341	2.25539	2.25959	2.21716	2.21623	2.21812	2.2825	2.25922	2.24173	2.26728	2.24021	2.25337	2.21178	2.2183	2.21839	2.27976	2.26296	2.27436	2.26589	2.25533	2.25517	2.25933	2.2272	2.23574	2.28553
0.180975	2.22268	2.18293	2.16795	2.18887	2.18234	2.17499	2.16322	2.15727	2.1548	2.16271	2.19033	2.22861	2.17873	2.14649	2.11945	2.11745	2.1428	2.168	2.17078	2.18822	2.23826	2.19138	2.23	2.1722	2.14053	2.1071	2.09329	2.10783	2.14004	2.16648	2.18471	2.2321	2.18775	2.18842	2.19328	2.24285	2.18686	2.14681	2.10481	2.11151	2.10632	2.12932	2.15516	2.1667	2.18209	2.18113	2.21532	2.19056	2.24938
0.1875	2.10658	2.11439	2.09688	2.1157	2.10258	2.11572	2.08951	2.07008	2.11008	2.09536	2.08846	2.14969	2.10019	2.11135	2.08704	2.11224	2.07699	2.09412	2.11456	2.11185	2.11418	2.12693	2.10065	2.09053	2.08612	2.05052	2.04652	1.93171	2.12138	2.11672	2.11605	2.11876	2.08598	2.11844	2.10275	2.09759	2.10841	2.10002	2.09413	2.07274	2.07285	2.11188	2.12205	2.11133	2.097	2.09469	2.09222	2.12018	2.09175
0.200025	2.14685	2.18688	2.18144	2.13274	2.16062	2.16491	2.17649	2.18193	2.18806	2.13954	2.08773	2.14531	2.14669	2.14589	2.13434	2.15679	2.12344	2.16214	2.18226	2.16413	2.18301	2.14667	2.16043	2.09484	2.15962	2.15328	2.14634	2.16151	2.15444	2.12026	2.11481	2.15325	2.15993	2.15773	2.15213	2.17695	2.17859	2.14841	2.14158	2.16491	2.15439	2.14153	2.1464	2.13657	2.14862	2.16532	2.12431	2.15016	2.1418
0.210825	2.15099	2.12948	2.14264	2.16288	2.18036	2.14542	2.15373	2.12472	2.14063	2.13677	2.14711	2.14897	2.15241	2.14536	2.15852	2.12757	2.13681	2.15261	2.15606	2.15207	2.1693	2.14563	2.16318	2.16618	2.14966	2.1406	2.16534	2.17028	2.16531	2.1232	2.14884	2.11486	2.13911	2.15252	2.13874	2.14966	2.16865	2.15008	2.16927	2.14043	2.14741	2.15472	2.16482	2.17447	2.14747	2.13194	2.13322	2.12891	2.09837
0.212475	2.10031	2.11534	2.10494	2.09927	2.06259	2.09964	2.11244	2.08885	2.10728	2.08995	2.12519	2.10598	2.10358	2.07993	2.1339	2.11152	2.08322	2.1018	2.09201	2.10063	2.10948	2.07307	2.06039	2.05494	2.08331	2.07444	2.09766	2.07256	2.12731	2.12431	2.11085	2.11306	2.09301	2.09082	2.09697	2.04314	2.08122	2.07398	2.06805	2.05661	2.08803	2.08873	2.05982	2.12164	2.1092	2.10289	2.09101	2.12788	2.12566
0.225	2.1426	2.12242	2.12334	2.13079	2.11708	2.13329	2.14244	2.14109	2.15239	2.14275	2.1193	2.13137	2.13854	2.12518	2.14899	2.11437	2.14168	2.13183	2.15542	2.14382	2.15013	2.10643	2.09849	2.08593	2.11441	2.10658	2.09605	2.12255	2.1471	2.13469	2.15697	2.14759	2.15096	2.15569	2.10743	2.10299	2.04774	2.10154	2.08097	2.07587	2.08381	2.09768	2.12198	2.1276	2.12967	2.1433	2.14293	2.13713	2.14129
0.237525	2.12078	2.10326	2.14181	2.09654	2.10235	2.0968	2.10301	2.06467	2.09812	2.10568	2.12484	2.14151	2.09384	2.13135	2.12936	2.08825	2.12301	2.133	2.13698	2.14942	2.11321	2.10094	2.09412	2.1051	2.13576	2.14393	2.12173	2.10309	2.13324	2.11966	2.14097	2.10696	2.14046	2.12963	2.13298	2.1049	2.11727	2.13961	2.12836	2.12524	2.13329	2.12153	2.14372	2.10807	2.09167	2.1471	2.13115	2.15898	2.15829
0.249975	2.18375	2.19441	2.24558	2.20036	2.23847	2.18036	2.1967	2.24371	2.24429	2.266	2.20273	2.18122	2.23668	2.19537	2.22866	2.19473	2.19528	2.23197	2.19499	2.18242	2.23662	2.25053	2.25031	2.24705	2.20167	2.22815	2.18624	2.17597	2.2395	2.25431	2.26198	2.25611	2.22695	2.19618	2.18597	2.17604	2.20224	2.27869	2.33356	2.28073	2.25135	2.18757	2.18667	2.18632	2.2383	2.26665	2.31467	2.25565	2.19833
0.25	2.03353	2.0227	1.89934	1.90192	2.19936	2.26917	2.02871	2.19371	1.78914	2.02763	2.00714	1.78768	2.00038	2.11437	2.35022	2.29723	2.01787	1.98983	2.0002	2.27818	1.80803	2.01329	2.01626	2.39833	2.4354	2.35512	2.24058	2.4069	2.30568	2.02896	2.01508	2.19467	2.32539	2.01697	2.00387	2.36197	2.39758	2.03241	1.86327	2.41522	2.22825	1.82305	2.21023	1.90775	1.91878	1.87366	2.2883	2.28459	2.17877
0.2625	2.04235	2.04643	2.04684	2.06042	2.05601	2.09318	2.06622	2.03623	2.03355	2.02013	2.0373	2.04173	2.05454	2.06311	2.09613	2.09191	2.07147	2.02247	2.02152	2.01865	2.04487	2.02802	2.029	2.04429	2.05195	2.06229	2.06748	2.0675	2.06826	2.00791	2.01138	2.02424	2.02072	2.02499	2.02794	2.03992	2.04023	2.05006	2.06179	2.06865	2.06965	2.06665	2.06559	2.00566	2.03625	2.03714	2.01687	2.03357	2.04159
0.262525	2.03588	2.14654	1.94173	1.81542	2.01434	2.0322	1.78652	2.18885	1.80623	1.92178	1.9472	1.84923	1.87633	1.93231	1.86838	2.02607	2.2634	2.01703	1.86351	2.20582	1.89199	1.91426	2.04279	1.82171	2.38518	2.01698	2.23223	1.92553	2.00891	2.02493	2.30091	1.8837	1.87905	2.28077	2.17555	2.14472	2.26691	1.86309	1.87675	1.82596	2.39513	2.29608	2.3075	2.43405	2.31341	2.02964	2.02871	2.28978	2.35104
0.2706	2.07867	2.0517	2.11055	2.10458	2.07905	2.11728	2.12177	2.09321	2.09667	2.07622	2.07624	2.07987	2.11057	2.05343	2.12016	2.05995	2.12349	2.1159	2.08192	2.11452	2.07594	2.07956	2.07465	2.09868	2.07905	2.04955	2.069	2.11883	2.06578	2.07571	2.07053	2.11147	2.08103	2.09227	2.06539	2.06604	2.0674	2.06611	2.07252	2.07724	2.0852	2.10879	2.11529	2.05067	2.11609	2.11726	2.09154	2.12749	2.11928
0.274975	1.89714	1.92157	1.84307	1.73131	1.95305	2.17022	2.05062	1.98055	1.92097	1.84845	1.77961	2.01934	1.81153	2.20728	2.23057	2.3196	1.84156	1.93188	1.75249	1.79554	1.8925	1.83929	1.80582	1.68957	2.05359	1.77348	2.00223	2.10247	1.84472	1.88562	1.90989	1.96023	2.00444	2.20612	2.35037	2.30373	2.09611	2.05147	1.99863	2.1584	2.0143	2.37691	2.37164	2.29493	2.2911	2.36017	2.31137	2.12823	1.81829
0.275025	2.07548	2.07176	2.06714	2.06043	2.06826	2.07662	2.10721	2.07377	2.06125	2.05976	2.06334	2.06331	2.0674	2.07167	2.0767	2.10114	2.08269	2.07999	2.04254	2.05176	2.05937	2.05726	2.05436	2.06116	2.07	2.07436	2.07693	2.07839	2.08456	2.11134	2.10926	2.03943	2.04097	2.04861	2.05283	2.05753	2.05545	2.0549	2.06704	2.06527	2.07358	2.08055	2.0625	2.08256	2.04016	2.0517	2.02677	2.02709	2.03226
0.287475	2.14342	2.16043	2.12039	2.13777	2.15686	2.15217	2.15842	2.16643	2.16156	2.15683	2.162	2.15223	2.14725	2.14635	2.14741	2.15483	2.08776	2.16433	2.17278	2.17095	2.17245	2.16903	2.15901	2.15426	2.14284	2.13911	2.14709	2.15606	2.15703	2.15183	2.17344	2.16979	2.17412	2.15748	2.1695	2.1612	2.14905	2.14647	2.1407	2.14808	2.14112	2.14529	2.14928	2.15901	2.15411	2.16005	2.16067	2.15932	2.14738
0.2875	1.92495	1.96405	2.1303	1.88379	1.91992	1.68251	1.84753	1.83807	2.13554	1.898	1.94435	1.93416	1.91379	1.90343	1.90958	2.03278	1.91271	1.80558	2.25951	2.3174	2.36741	2.29342	2.19403	1.88599	1.90932	2.35769	1.88751	1.90284	2.30457	1.87415	2.01868	1.92418	1.97492	2.24027	2.27832	2.29605	2.28992	2.14649	2.15516	2.28821	2.28859	1.90113	1.92732	1.93257	1.92504	2.261	1.89977	1.91706	1.9681
0.294025	2.05819	2.02967	2.06689	2.05826	2.07095	2.07636	2.09428	1.79941	2.06718	2.11313	2.08353	2.05076	2.05237	2.05005	2.07904	2.09555	2.14757	2.10684	2.02517	2.01899	2.11113	2.28411	2.23623	2.13288	2.08293	2.07484	2.17294	2.04494	2.03405	2.07588	2.06413	2.09357	2.03526	2.03288	2.03123	2.01801	2.02727	2.06124	2.06895	2.07987	2.1468	1.99992	2.03434	2.0961	2.2442	2.09633	2.34397	2.08903	2.04794
0.3	2.07288	2.08563	2.04863	2.05826	2.0564	2.06848	2.07569	2.07715	2.07973	2.08278	2.01813	2.04049	2.04018	2.05584	2.05575	2.06689	2.07401	2.08126	2.08076	2.08519	2.08373	2.08276	2.03666	2.04279	2.05301	2.05226	2.05527	2.0592	2.07464	2.07408	2.08304	2.08259	2.07951	2.0838	2.07599	2.02201	2.0347	2.04275	2.04759	2.04733	2.04901	2.05247	2.06386	2.06848	2.08125	2.08387	2.08623	2.02296	2.08527
0.300025	2.05605	2.05982	2.0202	2.05491	2.01044	2.13791	2.07449	2.05232	2.01155	2.35591	2.01827	1.98082	2.01364	2.00418	2.02044	2.03647	2.02526	2.15776	2.28683	2.33246	1.99884	2.03353	1.98885	2.0148	2.00953	1.99132	2.00288	1.99115	2.00777	2.03403	2.03281	2.05382	2.06075	2.03365	2.03484	2.18291	2.05305	1.97197	2.00852	2.01598	2.02268	2.02561	2.05122	2.05622	2.00974	1.99358	2.01796	2.03836	2.05244
0.3096	2.04807	2.0503	2.0471	2.06669	2.06539	2.06303	2.05761	2.04439	2.04982	2.05083	2.05725	2.05555	2.04142	2.05117	2.09357	2.01584	2.06436	2.06371	2.0582	2.05638	2.05146	2.05737	2.05256	2.06282	2.05346	2.06261	2.0555	2.04827	2.05002	2.06627	2.09044	2.06033	2.06331	2.05947	2.05516	2.0573	2.05808	2.06486	2.06054	2.0604	2.05532	2.05493	2.05443	2.05014	2.05165	2.04426	2.08705	2.08394	2.0778
0.312475	1.96365	1.98441	1.9705	1.94242	1.95211	2.0221	2.31629	1.93388	1.94323	2.18333	2.22615	2.22083	2.01524	1.94329	2.01184	1.95445	1.9985	2.06227	1.90483	1.91217	1.92665	1.96244	1.9747	1.9364	1.95227	2.29308	2.13981	1.97841	1.92737	1.92445	1.98409	2.00527	2.01375	1.96832	2.22854	2.33088	2.32669	2.2291	2.12492	1.97715	1.97117	2.02279	1.99818	1.94046	1.97611	1.98969	1.98583	1.99407	2.03761
0.312525	1.99062	1.99869	2.0168	2.02062	2.00614	2.02613	2.02524	2.03623	2.02892	1.97806	1.97913	1.97554	2.00526	1.99979	2.02169	1.997	2.01828	2.02054	2.0261	2.01726	2.06864	1.95744	1.96492	1.97082	1.98816	1.98488	1.99218	1.98762	1.99358	1.99373	2.00465	2.0135	2.00581	2.02491	2.01868	2.02749	2.02802	2.02836	1.83165	1.97211	1.97051	1.98708	1.9598	1.84341	1.96822	1.96525	1.98678	1.99487	2.01077
0.324175	2.03196	2.02296	2.15202	2.08013	2.03057	1.77294	2.1142	2.1111	2.10303	2.11582	2.16458	2.09157	2.03451	2.06961	2.10846	2.02387	2.02202	2.05863	2.03933	2.00278	2.02609	2.02264	2.01288	2.06894	2.11539	2.27605	2.16198	2.02591	2.00866	2.31577	2.08791	1.99696	2.02943	2.0097	2.13117	2.04523	2.0816	2.11295	2.07626	2.02759	2.09266	2.04954	1.95633	1.97826	2.05449	2.11843	2.01555	1.98252	2.1196
0.324975	2.02294	2.01399	2.02253	2.02136	2.02271	2.02079	2.03126	2.01892	2.02534	2.01803	2.01237	2.01258	2.0181	2.01443	2.02492	2.02473	2.01793	2.01265	2.01102	2.00914	1.99776	2.03543	2.01363	2.00048	2.01883	2.0161	1.99676	2.02392	2.02338	2.01304	2.01427	2.01509	2.04262	2.02138	2.00892	2.01577	2.02044	2.0204	2.01679	2.02618	2.03543	2.0163	1.45147	2.01885	2.01702	2.01351	2.01524	2.02396	2.03274
0.325825	1.90731	2.16483	1.96648	1.95853	1.8961	1.94687	1.95437	1.92566	2.01215	2.18512	1.95932	1.9313	2.27263	1.94228	1.95206	1.92111	2.27197	2.2736	1.92328	1.98853	1.97788	2.34178	2.27156	2.0431	1.95255	2.05646	1.97327	1.92383	2.2652	2.25262	1.88047	1.92901	2.36662	2.30148	1.95098	1.93588	2.32499	1.91	1.90416	1.91596	1.88475	1.90392	1.95538	1.97107	1.97526	1.96578	1.92136	2.04234	1.87316
0.3339	2.05596	2.06154	2.06581	2.06795	2.05212	2.05357	2.05758	2.0588	2.068	2.06147	2.07297	2.07119	1.39002	2.02523	2.04431	2.05319	2.0504	2.06811	2.07666	2.06926	2.07405	2.07205	2.07184	2.02275	2.02703	2.03571	2.05638	2.04889	2.05403	2.06095	2.07123	2.07875	2.07292	2.07211	2.07942	2.07986	2.00874	2.02934	2.02587	2.02638	2.04614	2.05615	2.05982	2.06119	2.06646	2.07894	2.07882	2.0706	2.08112
0.3375	2.02221	2.01961	2.03016	2.03757	2.01067	2.0144	2.01832	2.01649	2.02409	2.0349	2.03452	1.96868	1.96557	1.99405	1.99936	2.00016	2.0168	2.02201	2.03381	2.04353	2.03184	1.97664	1.96363	1.71501	1.9826	1.9898	2.00523	2.01297	2.01993	2.03503	2.04129	2.03799	2.05259	1.95546	1.95298	1.95335	1.96573	1.98256	2.01065	1.98946	1.97795	2.00348	2.00735	2.02859	2.04295	2.04713	2.0514	2.04714	1.9509
0.337525	2.07838	2.00609	2.05175	2.02889	2.03019	2.19741	2.01013	2.1903	2.03101	1.94324	1.98415	1.97651	2.1247	2.03935	2.01081	2.36561	1.96671	1.99721	2.30819	1.94883	1.96662	2.33165	1.98977	1.98837	1.97314	1.96866	2.27037	1.99971	1.94193	1.9577	2.02744	2.02456	2.00646	2.10603	1.99277	1.98215	2.39817	2.08725	1.97537	1.96761	1.94197	1.97676	2.02987	1.9431	1.99208	1.9911	2.00351	2.12503	2.13076
0.349975	2.02101	2.08296	2.05092	2.04946	1.89761	2.04863	2.13979	2.10247	2.01138	2.23503	2.08658	2.02714	2.06637	2.26143	2.07888	2.08702	2.12781	2.15945	2.09901	2.05402	2.00966	2.0415	2.03395	2.0798	2.02766	2.01448	2.38502	2.00978	2.07189	2.13336	2.09455	2.12917	1.92154	2.07718	2.08974	2.12529	2.03053	2.06075	2.05578	2.06659	2.05833	2.08427	2.08547	2.06695	2.08407	2.1021	2.05413	2.09187	2.07152
0.350025	2.05061	2.06461	2.06841	2.07884	2.07643	2.07744	2.07643	2.07594	2.05786	2.06718	2.07032	2.06878	2.06863	2.07158	2.08034	2.08252	2.07808	2.07733	2.07429	2.06215	2.06191	2.07029	2.0711	2.06704	2.07313	2.07594	2.07962	2.08544	2.0804	2.07563	2.07132	2.0561	2.03254	2.02991	2.03691	2.05445	2.06612	2.07358	2.07253	2.07844	2.08391	2.08109	2.08356	2.07884	2.06886	2.0482	2.69701	2.00181	2.02565
0.362475	2.08751	2.07847	2.07938	2.08433	2.10568	2.07662	2.07815	2.08522	2.05427	2.05411	2.10606	2.08498	2.10306	2.05556	2.07461	2.08102	2.08868	2.03626	2.10491	2.11335	2.11409	2.07078	2.08482	2.09175	2.03854	2.06148	2.06678	2.07754	2.08138	2.08518	2.08646	2.11105	2.02304	2.11427	2.11964	2.09071	2.08337	2.08479	2.08506	2.06639	2.07173	2.07517	2.07567	2.08282	2.08086	2.08036	2.08723	2.08883	2.11136
0.3625	2.03386	2.06259	2.07045	2.06387	2.03109	2.08613	2.11066	2.04512	2.0654	2.06975	2.0841	2.07662	2.0773	2.0662	2.12998	2.06368	1.65851	1.82023	2.07589	2.01479	2.12627	2.14573	2.15625	2.12626	2.04177	2.04751	2.06946	2.09347	1.84235	2.16078	2.14159	2.10024	2.05558	2.0394	1.97157	1.99821	2.06706	2.11654	2.12588	2.02528	2.06385	2.09712	2.02013	2.06231	2.00681	2.07066	2.05638	2.02556	2.10523
0.36835	2.07273	1.86736	1.93001	2.06015	2.0481	2.17183	2.08724	2.0841	2.01161	2.0087	2.03834	2.03226	1.94032	2.10727	2.10424	2.0625	2.08108	2.05869	2.04101	2.29064	2.1797	2.23864	2.05567	2.04292	2.02961	2.04127	1.93166	1.93744	2.05791	2.00782	2.04249	2.06015	2.07281	2.05749	2.05112	1.91493	1.90796	2.05804	2.09021	1.98733	2.10541	2.0926	2.01533	2.02224	2.03292	2.06628	2.00822	2.10217	2.03155
0.375	2.00904	2.00495	2.02777	2.02091	2.04097	2.0334	2.05433	2.02102	2.00201	1.98866	1.99068	2.00951	2.01714	2.04115	2.03618	2.03481	2.04636	2.04414	2.03311	2.03429	2.00085	1.98561	2.37369	2.01006	2.02394	2.03527	2.04158	2.03435	2.04102	2.04056	2.04142	2.04724	2.05199	2.04472	2.04392	2.01331	2.00974	2.01839	2.01962	2.03008	2.0443	2.05206	2.06043	2.06227	2.06035	2.05206	2.04775	2.04889	2.04388
0.375025	2.04124	2.12138	2.0507	1.93933	2.13585	2.15208	2.16181	1.8479	1.90919	2.07691	2.06999	2.06687	2.0567	2.07428	1.9061	2.03096	2.03516	2.01748	2.06483	2.06085	2.06115	2.03322	1.93535	2.22744	2.06623	2.06441	2.04776	2.05075	2.06287	2.03942	2.14082	2.06231	2.03005	2.02929	2.0818	2.0878	1.94782	2.07438	2.02556	2.04785	2.0605	2.01426	1.99294	2.05445	2.07538	2.07495	2.0554	2.05755	2.03966
0.387475	2.07848	2.1096	2.00881	2.07397	2.12348	2.07001	2.07001	2.07241	2.08533	2.27465	2.06639	2.05893	1.84848	1.93783	2.08337	2.08398	2.08684	2.04103	1.94149	2.03877	2.05634	2.14466	1.9403	1.93306	1.92711	2.07453	2.10631	2.0886	2.09737	2.26014	2.05946	2.06176	2.09241	2.13067	2.14242	1.98386	1.93055	2.09511	2.07704	2.14336	2.0539	2.07974	2.11476	2.07351	2.07309	2.09785	2.1456	2.16207	2.08561
0.387525	1.74472	1.66365	2.07783	1.76367	1.53202	1.74602	1.70936	1.73203	1.77899	1.76005	1.51486	1.61556	1.68102	1.78912	1.70341	1.52497	1.67066	1.53421	1.53382	2.66895	1.77266	1.52772	1.63453	1.79096	2.56468	1.93869	2.27567	2.40802	1.74271	1.50715	2.60953	1.68844	1.52754	1.76069	2.28427	1.67588	1.8107	1.80844	1.58954	1.80193	1.57811	1.56079	2.42878	1.69667	1.78695	1.75587	1.78052	1.76646	1.7794
0.39495	1.97524	1.90823	1.92912	1.97184	1.94334	0	1.94021	1.94389	1.98292	1.95649	1.94235	1.96444	1.97097	1.98272	1.91989	1.53279	1.91797	1.96973	1.99133	2.0034	1.50568	1.96477	1.96437	1.9825	1.93226	1.98137	2.05737	2.0577	2.05929	2.05212	2.05681	2.02404	2.0444	2.04321	2.04857	2.06199	2.06299	2.05931	2.04865	2.05158	2.00737	2.02296	2.02289	2.02889	2.0381	2.05207	2.065	2.06772	2.05915
0.399975	2.12418	2.12424	2.07372	2.11507	2.12647	2.13464	2.12555	2.11647	2.11544	2.08225	2.10852	2.11513	2.11917	2.12191	2.07448	2.12081	2.09502	2.08403	2.07198	2.0758	2.08277	2.11143	2.11764	2.12702	2.11791	2.04566	2.11423	2.08144	2.06685	2.07315	2.07501	2.08009	2.09029	2.11939	2.12384	2.12173	2.11922	2.09572	1.89792	2.05842	2.06419	2.06822	2.07362	2.07325	2.0877	2.11225	2.1168	2.12286	2.12477
0.4	2.05147	2.16659	2.00538	2.01708	2.03443	2.03405	1.82491	1.86411	2.03587	2.05782	2.09763	1.86282	2.13025	2.11325	2.04555	1.95283	2.03996	1.98515	2.07722	2.04513	1.92829	2.13171	2.10671	2.1282	2.07477	2.07732	2.07419	2.05766	2.0659	2.1065	2.03532	2.04768	2.0496	2.0404	2.08985	1.93424	1.93851	2.12953	2.16626	2.06148	2.04809	2.1338	2.14206	2.1222	2.15001	2.11087	2.02578	2.04926	2.06631
0.4125	2.05456	2.06054	2.0688	2.07586	2.08024	2.04876	2.04447	2.05156	2.05681	2.06008	2.07695	2.08242	2.07973	2.0181	1.93514	2.03558	2.04707	2.06348	2.06675	2.07145	2.07802	2.08237	2.08	2.04149	2.02293	2.02729	2.04981	2.05195	2.05517	2.06446	2.07591	2.07813	2.07965	2.08466	2.06869	2.04176	1.36578	2.04357	2.04585	2.05043	2.0561	2.06329	2.07107	2.07488	2.07558	2.07583	2.05678	2.04756	2.04728
0.412525	2.15397	2.03873	2.10645	2.06722	2.08603	2.0848	2.02822	2.02527	2.14091	2.14801	2.20034	2.15666	2.05909	2.05108	2.07612	2.12223	2.14911	2.05295	2.06005	2.04888	2.06063	2.06706	2.07373	2.09036	2.07596	1.93724	2.11553	2.0917	2.13747	2.06591	2.06705	2.1	2.16229	2.15294	2.04062	2.20515	2.04947	2.03533	2.05056	1.89202	2.05438	2.08187	2.08676	2.0844	2.08252	2.08668	2.1121	2.11347	2.07751
0.421975	2.08839	2.0935	2.15074	2.11929	2.09647	2.10937	2.10124	2.09816	2.08973	2.09243	2.12472	2.06644	2.08757	2.07628	2.06767	2.06865	2.08227	2.17728	2.11759	2.11961	2.09906	2.11424	2.08842	2.06899	2.09134	2.08145	2.09272	2.16074	2.15857	2.06526	2.06834	2.06602	2.06176	2.10623	2.09372	2.0953	2.13429	2.10388	2.11448	2.11123	2.09889	2.08901	2.08559	2.13908	2.0771	2.08809	2.1404	2.09901	2.06756
0.425025	2.03966	2.05571	2.03583	2.03001	2.04531	2.03259	2.03191	2.0324	2.01234	2.02511	2.06145	2.04972	2.03834	2.02313	2.02248	2.02582	2.01692	2.04942	2.04605	2.03993	2.02646	2.03197	2.01479	1.85887	2.04457	2.05016	2.04437	2.04232	2.03002	2.01892	1.87079	2.00937	2.05228	2.04899	2.03533	2.03416	2.02959	2.02994	2.02877	2.03669	2.05873	2.05173	2.04299	2.03821	2.02774	2.04034	2.03742	2.02994	2.03613
0.43155	2.07011	2.07279	2.07386	2.07569	2.08067	2.08227	2.05666	2.05685	2.06116	2.0656	2.06678	2.07075	2.0796	2.07945	2.08243	2.08136	2.05085	2.05781	2.06274	2.05768	2.06871	2.06516	2.06357	2.06923	2.07486	2.07627	2.08317	2.0824	2.0687	2.03484	2.04163	2.04494	2.03986	2.05925	2.05839	2.07392	2.07392	2.07655	2.07407	2.08279	2.08332	2.08422	2.07811	2.02664	2.03438	2.50556	2.05724	2.05908	2.05748
0.437475	2.04281	2.03674	2.04292	2.04535	2.04991	2.06452	2.05966	2.05548	2.03809	2.02068	2.02888	2.03254	2.04377	2.05096	2.04293	2.05401	2.05456	2.05712	2.05086	2.04127	2.02425	2.01826	2.03797	2.04189	2.0475	2.04717	2.05607	2.05678	2.05239	2.05451	2.05525	2.04926	2.05494	2.05851	2.02499	2.02167	2.02774	2.0448	2.05327	2.04332	2.04885	2.06413	2.06141	2.06223	2.05166	2.04873	2.04693	2.05876	2.06459
0.4375	2.16968	2.03582	2.0069	2.03014	2.14173	2.03259	2.1073	2.02178	2.02783	2.09165	2.03603	2.03713	2.09494	2.05686	2.05019	2.02417	2.19932	2.23137	2.11656	2.04574	2.02552	2.06477	2.08853	2.16229	2.04584	2.07069	2.10407	2.13416	2.09326	2.07259	2.08596	2.08356	2.08236	2.09166	2.0881	2.07655	2.10846	2.11786	2.13457	2.07252	2.07859	2.08909	2.17248	1.99386	2	2.12733	2.1404	2.07918	2.06648
0.447625	2.0907	2.08035	2.07313	2.09801	2.10031	2.10171	2.08916	2.15408	2.17231	2.15296	2.13891	2.12225	2.14476	1.91227	2.09707	2.1098	2.10083	2.08522	2.12116	2.12632	2.14875	2.06846	2.07265	2.0849	2.05132	2.09876	2.05416	2.14169	2.12568	2.05313	2.10495	2.10001	2.04432	2.10923	2.10477	2.15252	2.09808	2.10579	2.13727	2.06268	2.07885	2.13924	2.06119	2.05577	2.05895	2.02906	2.05323	2.13858	2.07934
0.45	1.98751	1.99017	2.00792	2.01315	2.01714	2.01554	1.97532	1.9774	1.99801	1.9744	1.9931	2.01654	2.01308	2.02629	2.03891	2.01597	1.95285	1.95866	1.98909	1.97176	2.00408	1.96253	2.00083	2.00839	2.00988	2.00959	2.01861	2.02377	2.03058	2.02497	0	1.90756	1.91941	1.97163	1.91857	1.95226	1.88512	1.55058	1.91255	1.97242	2.009	2.01968	2.00724	2.01337	2.02521	2.03896	2.0367	2.03986	0
0.45055	2.27953	1.95044	2.16329	2.0803	2.06557	2.03219	2.10203	2.05786	2.13809	2.00913	2.02811	2.05741	2.07721	2.08036	2.04494	2.0449	2.07059	2.06349	2.12248	2.11658	1.98067	2.04817	1.99335	2.01141	2.05132	2.04846	2.10841	2.12498	2.06006	2.07685	2.12957	2.06496	2.05643	2.07977	2.12845	2.12678	2.0462	2.06445	2.0379	2.04676	2.053	2.07039	2.07458	2.10431	2.01974	2.05103	2.09288	2.16085	2.01774
0.45885	2.04848	2.0586	2.06367	2.07226	2.07089	2.03856	2.05005	2.06534	2.0681	2.07155	2.07549	2.07914	2.07639	2.03483	2.0398	2.04586	2.05326	2.07404	2.07649	2.08316	2.07984	2.08	2.03277	2.04818	2.05522	2.06392	2.06851	2.06311	2.08081	2.0802	2.08449	2.07683	2.01668	2.04443	2.05661	2.06049	2.06371	2.07133	2.0758	2.07946	2.07971	2.07342	2.02602	2.03751	2.04891	2.05988	2.06859	2.07584	2.07793
0.462475	2.04973	2.16808	2.01186	2.39708	2.28021	2.08739	2.02464	2.11517	2.09422	2.05854	2.06461	2.08446	2.08426	2.09519	2.13886	2.1789	2.16034	2.04279	2.04057	2.04231	2.15321	2.13988	2.05608	2.1227	2.11705	2.11888	2.07063	2.08217	2.20938	2.14557	2.03738	2.16562	2.06955	2.05243	2.06417	2.11963	2.13255	2.05405	2.03949	2.04471	2.09661	2.09804	2.07921	2.15296	2.13896	2.15649	2.05307	2.08935	2.12125
0.462525	2.03811	2.06077	2.06257	2.0469	2.03254	2.0338	2.04622	2.0659	2.06924	2.06311	2.06291	2.04921	2.04016	1.90263	1.94472	2.04395	2.06524	2.06476	2.06918	2.06217	2.05278	2.05831	2.05608	2.04031	1.66601	2.02025	2.0589	2.0659	2.06573	2.06153	2.06323	2.06672	2.05512	1.39192	2.0452	1.56345	2.00154	2.06346	2.06873	2.06682	2.06761	2.06702	2.05947	2.04983	2.04697	2.04211	2.05514	2.06849	2.06643
0.474975	2.09315	2.11493	2.12281	2.08563	2.09017	2.08453	2.08985	2.05218	2.12371	2.07813	2.08537	2.10498	2.10819	2.09111	2.10918	2.1131	2.12502	2.05486	2.06492	2.06682	2.07256	2.08277	2.08732	2.09067	2.02998	2.07145	2.12583	2.05762	2.05942	2.05985	2.06289	2.06762	2.07883	2.08109	2.08793	2.09084	2.11084	2.12016	2.08775	2.04602	2.0571	2.06274	2.06929	2.06974	2.06807	2.07555	2.08152	2.0883	2.09153
0.475	2.14097	2.14168	2.19531	2.23895	2.20325	2.09636	2.1362	2.26128	2.1441	2.10769	2.08033	2.2034	2.20262	2.10595	2.2102	2.24573	2.19653	2.13136	2.12809	2.12199	2.1411	2.13914	2.20816	2.10744	2.16458	2.20732	2.13472	2.21198	2.1262	2.12021	2.11891	2.11877	2.13428	2.11421	2.17007	2.15214	2.16989	2.14205	2.19421	2.20465	2.22801	2.17132	2.15368	2.18767	2.0972	2.10303	2.08864	2.0854	2.10401
0.4875	1.9747	1.99511	2.00332	2.01105	2.01405	1.99688	1.92026	1.91784	1.89289	1.93035	1.9328	1.99581	2.02288	1.99795	2.01984	1.8966	1.98907	1.99789	1.99373	2.16643	1.56465	1.99232	2.00215	2.02799	2.01259	2.01654	1.75412	1.96206	1.95885	1.95767	1.9823	1.98283	1.98333	1.98948	2.00459	2.02224	2.0114	2.01713	1.60051	1.91064	1.9366	1.88299	1.9667	1.49912	1.95147	1.96755	1.9955	2.03424	2.04101
0.487525	2.17093	2.152	2.15306	2.13556	2.15738	2.13878	2.15011	2.14218	2.17469	2.16848	2.14909	2.13768	2.15232	2.14278	2.13577	2.16793	2.15351	2.12838	2.13692	2.23601	2.13851	2.17706	2.15552	2.15418	2.17178	2.15828	2.12778	2.14228	2.13245	2.13279	2.17932	2.15824	2.14526	2.15009	2.20179	2.19292	2.14582	2.12964	2.13742	2.15602	2.16967	2.14158	2.15072	2.14816	2.13355	2.12384	2.1651	2.16299	2.1558
0.490225	2.09012	2.1693	2.10813	2.12076	2.14799	2.14087	2.12034	2.19089	2.13161	2.21531	2.19343	2.15041	2.12027	2.12109	2.20896	2.13888	2.22131	2.13259	2.12439	2.13688	2.28166	2.24839	2.30932	2.13639	2.11481	2.12899	2.21394	2.21985	2.11952	2.24791	2.1864	2.09518	2.16418	2.13752	2.13188	2.1319	2.11639	2.12771	2.12565	2.1164	2.12025	2.14707	2.16287	2.11848	2.13919	2.20174	2.24648	2.1984	2.2026
0.499975	2.11203	2.15099	2.15694	2.22722	2.19815	2.13163	2.12809	2.17366	2.27977	2.16263	2.12765	2.13017	2.13643	2.12906	2.11691	2.11705	2.11687	2.17488	2.11915	2.08612	2.13372	2.14659	2.1454	2.14712	2.13802	2.13483	2.14701	2.16993	2.14856	2.15127	2.14289	2.25594	2.15781	2.10909	2.1437	2.15323	2.12614	2.13922	2.13636	2.13511	2.14359	2.14	2.14089	2.14296	2.1577	2.16566	2.13605	2.12822	2.16713
0.500025	2.05442	2.05242	2.05966	2.06733	2.06507	2.07086	2.07899	2.04788	2.05161	2.05172	2.0566	2.06022	2.06574	2.07865	2.0844	2.08505	2.08086	2.07973	2.04058	2.04913	2.04808	2.04976	2.05337	2.06175	2.06525	2.07549	2.09432	2.09485	2.08547	2.08029	2.07895	2.03977	2.03752	2.04502	2.04814	2.03488	2.05186	2.05687	2.05657	2.06314	2.08391	2.09335	2.09081	2.08284	2.07349	2.06885	2.03683	2.03439	2.04
0.512475	1.63429	1.99749	2.01178	2.00183	2.02493	2.00577	2.00491	1.99092	2.00227	2.0032	1.99766	2.00203	2.01587	1.99968	1.99825	1.98212	2.0054	2.06145	2.04831	2.03241	2.01	2.00079	2.00223	1.99699	1.97144	1.9869	1.5295	1.97915	1.99362	1.98525	2.00026	1.99609	2.00153	2.01566	2.06789	2.0573	2.03491	2.02125	2.00762	2.00974	1.99849	2.02873	2.00403	1.99714	1.99101	1.99486	1.98325	1.96495	1.98923
0.5125	2.21247	2.19435	2.40251	2.498	2.44762	2.23363	2.14493	2.11579	2.10014	2.07455	2.14188	2.15666	2.19443	2.15548	2.10571	2.26563	2.16283	2.15066	2.17697	2.16745	2.14378	2.14448	2.1377	2.20275	2.18332	2.12145	2.10585	2.09069	2.13628	2.12123	2.11463	2.12455	2.18898	2.18912	2.18017	2.17393	2.1543	2.15456	2.17129	2.13837	2.19577	2.15105	2.17174	2.11634	2.06221	2.19977	2.12241	2.13429	2.12232
0.5199	2.06602	2.06962	2.0695	2.07477	2.06645	2.0655	2.06023	2.06767	2.07732	2.08234	2.06259	2.06817	2.07089	2.06929	2.07112	2.0758	2.08199	2.09016	2.06111	2.0641	2.06377	2.07451	2.07354	2.0722	2.076	2.08161	2.08919	2.08913	2.05937	2.05398	2.06261	2.59823	2.06458	2.07265	2.07895	2.07677	2.07851	2.08724	2.0913	2.09112	2.04591	2.04877	2.04669	2.05075	2.05579	2.0696	2.06779	2.07399	2.08324
0.525	2.06419	2.06977	2.06803	2.05723	2.06583	2.05984	2.06957	2.05672	2.07244	2.07355	2.06507	2.05505	2.05521	2.06484	2.06987	2.07936	2.08343	2.08554	2.07395	2.06148	2.06038	2.05383	2.07367	2.07487	2.08449	2.09155	2.08888	2.08051	2.07063	2.06124	2.05497	2.0704	2.06935	2.07705	2.07822	2.09098	2.08995	2.08388	2.07598	2.06609	2.06006	2.055	2.0552	2.06235	2.07453	2.0791	2.09127	2.08574	2.08592
0.525025	2.16058	2.18299	2.22945	2.15105	2.16167	2.22882	2.23321	2.26498	2.1391	2.13493	2.13432	2.24709	2.17185	2.15007	2.12858	2.15314	2.1468	2.1431	2.25558	2.1492	2.16772	2.13334	2.15257	2.15632	2.15671	2.1797	2.16242	2.15431	2.16934	2.16573	2.14666	2.13158	2.14049	2.15571	2.15179	2.15178	2.17446	2.18655	2.17107	2.15978	2.16468	2.15111	2.13992	2.15315	2.15652	2.13107	2.15159	2.24156	2.13727
0.537475	2.17012	2.16107	2.16594	2.15743	2.1668	2.15682	2.17216	2.15224	2.15506	2.17786	2.18492	2.25718	2.16333	2.15498	2.155	2.17904	2.18316	2.16836	2.17456	2.1695	2.15773	2.1776	2.18414	2.13746	2.13332	2.19548	2.27163	2.36391	2.16453	2.1595	2.17565	2.15349	2.16745	2.156	2.14827	2.1602	2.16239	2.13035	2.15656	2.19094	2.24444	2.16151	2.15054	2.16709	2.16352	2.18688	2.25499	2.21025	2.1565
0.537525	2.07226	2.06724	1.51428	2.0546	2.06582	2.07077	2.07243	2.07423	2.07023	2.05904	2.06528	2.06882	2.06257	2.05775	2.05372	2.0473	1.68313	2.07027	2.07467	2.07213	2.06542	2.06863	2.07139	2.0693	2.06223	2.05512	2.04573	2.03851	2.06495	2.07533	2.07513	2.0685	2.07438	2.07099	2.06655	2.05757	2.0497	2.05439	2.05032	2.0699	2.07267	2.07715	2.07318	2.07371	2.06933	2.06557	2.05809	2.05047	2.04962
0.542125	2.28022	2.21381	2.24049	2.24968	2.21369	2.21787	2.27492	2.24614	2.26651	2.23101	2.19306	2.20021	2.20133	2.20604	2.19494	2.18729	2.26845	2.20727	2.2192	2.21203	2.19879	2.20441	2.20612	2.26356	2.24965	2.20539	2.27943	2.25194	2.19313	2.18648	2.19905	2.19543	2.17156	2.19248	2.19299	2.18373	2.22845	2.1796	2.16648	2.16028	2.19733	2.26173	2.25831	2.20302	2.21805	2.20287	2.17957	2.19939	2.21069
0.549975	2.04595	2.04707	1.54521	2.0181	2.01461	2.02375	2.04533	2.03877	2.04702	2.07426	2.08795	2.02154	2.57713	2.03075	2.01952	2.03188	2.02752	2.04345	2.05095	2.08376	2.08832	2.07738	2.07151	2.09378	1.98393	1.39632	1.9942	1.99724	1.98909	2.02028	2.0413	2.03314	2.0289	2.04414	2.05564	2.09693	2.10431	2.07469	2.09709	2.07517	1.99872	2.0079	2.00595	1.98859	1.996	2.0249	2.03471	2.03927	2.04184
0.55	2.17553	2.17897	2.1856	2.18543	2.18433	2.18307	2.16748	2.18327	2.19106	2.20028	2.19291	2.18143	2.25449	2.17949	2.19214	2.19058	2.13362	2.19859	2.18341	2.1582	2.15651	2.16045	2.15523	2.16881	2.17994	2.17455	2.17394	2.10505	2.10765	2.18854	2.17345	2.3062	2.13112	2.17916	2.16361	2.17263	2.185	2.18817	2.15693	2.16353	2.18639	2.1612	2.18341	2.19406	2.16337	2.16654	2.16113	2.16972	2.18106
0.551625	2.12245	2.1297	2.12694	2.1308	2.13377	2.11111	2.1165	2.12325	2.13197	2.13613	2.13445	2.13021	2.09058	2.12405	2.08851	2.09277	2.11884	2.11991	2.11998	2.13735	2.1297	2.13181	2.13405	2.12517	2.07847	2.08364	2.10379	2.0919	2.09698	2.1154	2.1274	2.13516	2.13224	2.12977	2.13373	2.13289	2.12287	2.08194	2.08123	2.08894	2.0876	2.1126	2.09182	2.11615	2.12483	2.13021	2.13559	2.13166	2.13175
0.5625	1.97453	1.85011	1.79237	1.99268	1.98146	2.00704	2.00571	1.58175	1.98271	1.98535	1.97944	1.94612	1.99361	2.01496	2.01244	1.99527	2.00242	1.71458	1.64359	1.97193	1.97297	1.98806	1.98147	2.00713	2.00402	2.00394	1.54757	1.99122	1.60155	1.99242	1.99937	1.79935	1.75447	1.98846	1.98456	2.01978	2.00964	2.02834	2.0041	1.97073	1.98646	2.00367	1.58584	1.98352	1.98518	1.99025	1.99922	2.02603	2.00997
0.562525	2.25223	2.25695	2.25989	2.15621	2.21322	2.20362	2.18726	2.25813	2.19669	2.17674	2.17895	2.17143	2.17829	2.28349	2.2932	2.18599	2.16607	2.25711	2.28016	2.16933	2.19314	2.19463	2.18291	2.18496	2.19876	2.19211	2.2549	2.24352	2.17779	2.18988	2.19413	2.18933	2.17202	2.15761	2.18481	2.2305	2.19453	2.19305	2.18077	2.18523	2.15729	2.17916	2.18208	2.1761	2.17504	2.16992	2.1738	2.17434	2.18135
0.569125	2.16798	2.15056	2.14288	2.13666	2.20891	2.17048	2.14623	2.15131	2.28045	2.24409	2.13755	2.1418	2.16719	2.17931	2.19337	2.17978	2.17494	2.18984	2.18738	2.18321	2.17344	2.14176	2.15763	2.1798	2.17282	2.16627	2.16663	2.17584	2.16286	2.15349	2.13431	2.14381	2.19607	2.19154	2.18966	2.21011	2.22593	2.18533	2.16521	2.08117	2.1714	2.1848	2.25172	2.17101	2.16789	2.15508	2.16736	2.25718	2.15733
0.575025	1.95704	1.9611	1.9791	1.9909	2.0095	2.01529	1.93575	1.60385	2.70442	2.70997	1.97792	1.99398	2.01916	2.03576	2.03484	1.94507	2.39553	2.36071	1.87538	1.90555	1.94267	1.95118	1.97574	2.02861	2.03397	2.04966	2.03277	1.80617	1.94202	1.98119	1.97432	1.95468	0	1.93562	1.93853	1.9634	2.00772	2.02267	2.0358	2.04202	2.04553	0	1.95475	1.99853	1.88759	1.89754	1.57455	0	1.93412
0.575275	2.19013	2.1978	2.18481	2.18532	2.15869	2.16487	2.16775	2.15598	2.26314	2.17199	2.16836	2.19887	2.18402	2.18759	2.18185	2.25968	2.18332	2.25789	2.26364	2.17472	2.17207	2.16959	2.17163	2.19453	2.28402	2.17736	2.1707	2.17964	2.18036	2.17168	2.19361	2.16915	2.29725	2.16962	2.17406	2.1782	2.18627	2.18676	2.19877	2.26202	2.27063	2.26241	2.18162	2.19721	2.29482	2.19104	2.16264	2.15676	2.18856
0.5868	2.06714	2.10177	2.07368	2.06649	2.07583	2.07722	2.10603	2.113	2.11661	2.11007	2.08669	2.05957	2.09651	2.06948	2.06994	2.07147	2.08884	2.11644	2.11283	2.10827	2.0801	2.0688	2.0622	2.06456	2.09974	2.07341	2.0775	2.08193	2.1062	2.10719	2.10263	2.0789	2.04287	2.05256	2.07501	2.07644	2.07653	2.07971	2.09838	2.08209	2.1103	2.11305	2.10437	2.08208	2.03405	2.04587	2.07078	2.10001	2.07854
0.587475	2.07814	2.08612	2.08976	0	2.04233	2.08265	2.09304	1.96121	2.08908	2.0982	1.99877	2.0407	2.04633	2.03528	2.0756	2.06444	1.99412	2.08842	2.09645	1.99295	2.00321	2.02489	2.04146	2.07176	2.03681	2.07433	2.09958	2.0921	2.08304	2.09541	1.9691	1.28625	1.98167	2.01169	2.0336	2.04105	1.93905	2.07932	2.03222	2.09531	2.08744	2.06641	2.06891	2.00175	1.96496	1.9859	2.03349	2.04674	2.067
0.5875	2.15111	2.18302	2.17299	2.1894	2.17549	2.1483	2.15541	2.14988	2.16462	2.16293	2.15017	2.16027	2.25427	2.17278	2.16189	2.17961	2.26631	2.11135	2.14881	2.16644	2.23512	2.18097	2.14629	2.15718	2.18871	2.14609	2.23917	2.15693	2.14098	2.23951	2.28787	2.21647	2.14541	2.15447	2.147	2.13649	2.26899	2.16916	2.15595	2.14377	2.23636	2.16939	2.15929	2.13778	2.12789	2.24097	2.12797	2.14039	2.13615
0.6	2.06582	2.07503	2.08133	2.09001	2.10555	2.09314	2.05782	2.06748	2.0709	2.07741	2.08284	2.08895	2.10931	2.09021	2.10695	2.04152	2.04681	2.06086	2.07283	2.07134	2.07882	2.08343	2.0875	2.0922	2.10677	2.09023	2.04628	2.05297	2.05866	2.06982	2.07328	2.0733	2.08032	2.08024	2.08909	2.10751	2.11458	2.11698	1.57813	2.05124	2.05706	2.05966	2.0726	2.07826	2.08248	2.07556	2.08039	2.08468	2.0879
0.600025	2.30519	2.27796	2.18662	2.18411	2.1737	2.18805	2.19164	2.20495	2.24535	2.20075	2.20943	2.20984	2.20785	2.20021	2.09674	2.18346	2.17498	2.20568	2.2001	2.2473	2.15895	2.18416	2.26319	2.19246	2.04635	2.19555	2.19974	1.77265	2.18229	2.18716	2.19824	2.18431	2.18807	2.18852	2.25106	2.24268	2.24611	2.17751	2.19013	2.24764	2.19015	2.19304	2.18706	2.18819	2.18898	2.06803	2.17141	2.16776	2.17857
0.612475	2.19766	2.29385	2.19018	2.16327	2.16629	2.20926	2.18141	2.16288	2.16087	2.19603	2.26818	2.24584	2.19852	2.20294	2.20268	2.20437	2.30245	2.17765	2.19851	2.24966	2.19243	2.19943	2.17258	2.16238	2.17303	2.20627	2.19123	2.20084	2.19689	2.16715	2.17348	2.19556	2.19691	2.19758	2.19437	2.20936	2.19621	2.19862	2.19692	2.2485	2.14892	2.15413	2.26099	2.15949	2.17239	2.25468	2.24019	2.25987	2.18105
0.612525	2.04848	2.04811	2.05316	2.61741	2.05431	2.05705	2.05618	2.04936	1.82824	2.04922	2.04586	2.03515	2.0512	2.06503	2.0583	2.05287	2.0558	2.05685	2.05766	2.05543	2.0542	2.04666	2.05272	2.05374	2.06107	2.06614	2.059	2.06299	2.06028	2.06611	2.06593	2.07132	2.06632	2.05961	1.7031	2.04808	2.05166	2.0536	2.06852	2.06825	2.07213	2.07353	2.07879	2.07716	2.07903	2.08023	2.07947	2.06568	2.06093
0.615175	2.2137	2.22128	2.21454	2.27031	2.28895	2.19189	2.20085	2.25574	2.3038	2.17931	2.18402	2.20453	2.31256	2.19978	2.18296	2.19548	2.18457	2.18336	2.18319	2.19969	2.19537	2.20298	2.26348	2.17219	2.27039	2.17512	2.18356	2.17641	2.19324	2.21092	2.21339	2.17354	2.17744	2.21005	2.15842	2.20635	2.19168	2.19146	2.28684	2.2784	2.25534	2.19943	2.27419	2.25889	2.26797	2.18595	2.19907	2.20197	2.20103
0.624975	2.13149	2.1279	2.13554	2.13566	2.12746	2.13487	2.14724	2.14875	2.1433	2.13689	2.14691	2.14241	2.1168	2.4485	2.12618	2.14493	2.14504	2.15525	2.15477	2.14819	2.14147	2.14266	2.13402	2.13571	2.10585	2.10809	2.10866	2.11273	2.12387	2.12304	2.12475	2.15937	2.15745	2.15394	2.13622	2.13747	2.14916	2.14623	2.14868	2.0834	2.08825	2.08294	1.99097	2.11158	2.11808	2.11438	2.12172	2.14531	2.15393
0.625	2.17757	2.17949	2.19942	2.21628	2.21607	2.15727	2.11121	2.18285	2.1979	2.2589	2.23187	2.18614	2.16576	2.15728	2.16988	2.19929	2.25179	2.15548	2.125	2.15993	2.27254	2.18199	2.17701	2.26653	2.25322	2.18172	2.19115	2.18052	2.26075	2.22432	2.20947	2.19443	2.19351	2.167	2.16519	2.26955	2.17782	2.18268	2.19204	2.17934	2.18371	2.17287	2.18636	2.20707	2.19254	2.20781	2.20929	2.26581	2.19174
0.6375	2.09574	2.07669	2.07508	2.09417	2.02089	2.0436	2.02375	2.04061	2.045	2.07289	2.07698	2.09989	2.08616	2.07435	2.06573	2.06491	2.05083	2.03918	2.03866	2.04111	2.07082	2.07445	2.07833	2.10262	2.09785	2.0714	2.065	2.05937	2.05098	2.04759	2.03207	2.10666	2.06375	2.0162	2.05333	2.09878	2.07755	2.07751	2.0755	2.08542	2.06024	2.05122	1.97457	2.10134	2.08253	2.08115	2.09743	2.09966	2.07607
0.637525	2.21736	2.1993	2.24875	2.2015	2.29404	2.21724	2.18057	2.19397	2.19279	2.32207	2.16174	2.18596	2.20768	2.19762	2.27455	2.20339	2.21633	2.29497	2.19065	2.19883	2.20789	2.25938	2.1696	2.17419	2.20273	2.21513	2.19246	2.18126	2.20815	2.19896	2.1842	2.1968	2.19885	2.20068	2.21715	2.09602	2.19678	2.20036	2.25853	2.27547	2.32837	2.2048	2.16198	2.17759	2.17998	2.1496	2.16888	2.21336	2.27853
0.6438	2.11999	2.12143	2.13365	2.13101	2.13033	2.13448	2.12181	2.13547	2.10991	2.1159	2.12405	2.13014	2.13172	2.1316	2.13716	2.10458	2.11317	2.10832	2.13154	2.13991	2.13956	2.1252	2.12339	2.13195	2.10472	2.10376	2.12242	2.12594	2.12897	2.12119	2.13254	2.13688	2.14679	2.0907	2.10126	2.11029	2.08456	2.12434	2.11813	2.1102	2.13653	2.13529	2.14228	2.12911	1.85737	2.0945	2.4079	2.1006	2.1207
0.649975	2.33845	2.21782	2.26514	2.20014	2.192	2.20451	2.25206	2.20489	2.207	2.20404	2.2034	2.21446	2.2226	2.22363	2.23294	2.20069	2.18312	2.1973	2.1995	2.21179	2.28261	2.20402	2.21803	2.22105	2.20881	2.20434	2.19707	2.18325	2.10872	2.08378	2.21047	2.26788	2.19019	2.1874	2.18778	2.33369	2.21064	2.20402	2.20832	2.20318	2.20816	2.18731	2.19082	2.26859	2.25999	2.17276	2.04789	2.26996	2.24054
0.650025	2.18447	2.18258	2.18574	2.18705	2.17234	2.17138	2.17668	2.18171	2.18981	2.19542	2.19789	2.14684	2.157	2.16305	2.17058	2.17651	2.18121	2.18811	2.20095	2.20512	2.14695	2.15012	2.16154	2.15787	2.17683	2.18032	2.18525	2.1952	2.20347	2.20247	2.2027	2.14755	2.1415	2.14374	2.15883	2.17203	2.17658	2.17642	2.17963	2.1948	2.20061	2.20239	2.20391	2.20432	2.12564	2.14202	2.14836	2.16619	2.17252
0.662475	2.13705	2.13748	2.14825	2.14507	2.1459	2.12633	2.12367	2.13713	2.14337	2.14613	2.15195	2.14956	2.15204	2.03435	2.11688	2.13558	2.13247	2.14573	2.13839	2.15297	2.14731	2.15897	2.15875	2.09077	2.1113	2.44392	2.11809	2.13501	2.14345	2.14037	2.15459	2.15783	2.15449	2.16512	2.16431	2.07407	2.6347	2.65738	2.05636	2.06711	2.10889	2.12195	2.13148	2.12476	2.15694	2.15201	2.17057	2.1632	2.17647
0.6625	2.30008	2.30494	2.28721	2.26914	2.2697	2.27454	2.27891	2.30138	2.18842	2.31428	2.28938	2.27211	2.26119	2.20003	2.19526	2.20164	2.20083	2.21355	2.2435	2.1882	2.19909	2.18427	2.29579	2.25817	2.20946	2.19111	2.18888	2.15632	2.2849	2.26857	2.19372	2.33957	2.30645	2.3246	2.35783	2.29624	2.19649	2.19424	2.22251	2.26277	2.25007	2.26137	2.17068	2.17193	2.29968	2.28379	2.28524	2.25735	2.19982
0.666175	2.38144	2.32614	2.33055	2.30401	2.31116	2.27735	2.21385	2.25217	2.22658	2.28816	2.26425	2.28302	2.32569	2.25978	2.29329	2.28537	2.3135	2.28588	2.21141	2.25488	2.22118	2.20181	2.27083	2.33013	2.33434	2.2183	2.22081	2.27433	2.28716	2.36926	2.38542	2.29354	2.25476	2.22735	2.28224	2.28383	2.33618	2.26374	2.25962	2.24808	2.25684	2.21542	2.27247	2.24695	2.29892	2.21253	2.20955	2.35262	2.30001
0.675	2.09473	2.10363	2.10192	2.08088	2.07071	2.07975	2.10318	2.10709	2.08718	2.0802	2.09847	1.97467	2.08804	2.08044	2.08671	2.03978	2.04617	2.08907	2.10549	2.07979	2.10422	2.0794	2.07943	2.08089	2.10989	2.08651	2.08296	2.08633	2.08331	2.07658	2.04987	2.06171	2.04484	2.08351	2.10755	2.07851	2.08003	2.05906	2.09191	2.09834	2.10562	2.11616	2.08382	2.08569	1.99844	2.08155	2.07805	2.09867	2.10256
0.675025	2.28047	2.26898	2.27555	2.27402	2.29767	2.32797	2.29378	2.32998	2.32037	2.2933	2.26295	2.29028	2.29154	2.29866	2.2794	2.20715	2.2609	2.22762	2.2224	2.25209	2.29419	2.31685	2.2698	2.25143	2.31639	2.30499	2.32906	2.27886	1.98224	2.29269	2.2858	2.34507	2.27565	2.27722	2.24622	2.21833	2.23991	2.24689	2.28136	2.29899	2.26209	2.23089	2.26105	2.25192	2.25584	2.27108	2.18647	2.27224	2.28159
0.687475	2.28564	2.25162	2.26963	2.26442	2.2333	2.39253	2.32759	2.28726	2.29622	2.30612	2.25946	2.25227	2.27425	2.31669	2.30975	2.28097	2.26204	2.24183	2.29605	2.23729	2.25007	2.29964	2.25549	2.27009	2.29349	2.33187	2.39362	2.26955	2.22596	2.29736	2.28637	2.35168	2.34132	2.37994	2.30668	2.24724	2.30408	2.26653	2.29229	2.30859	2.27303	2.16472	2.29569	2.24269	2.17423	2.28855	2.28957	2.29594	2.30205
0.687525	2.03113	2.07139	2.06451	2.05978	2.10082	2.05561	2.06934	2.06104	2.06786	2.06061	2.03811	2.10573	2.08665	2.07557	2.08021	1.99883	2.07153	2.06264	2.05239	2.04044	2.03734	2.11717	2.11571	2.10981	2.08829	2.08592	2.07764	2.07159	2.07399	2.05378	2.0402	2.03539	2.04892	2.12981	2.10217	2.09066	2.085	2.08252	2.07468	2.07472	2.07422	2.06905	2.06424	2.0553	2.06108	2.05923	1.98175	2.11949	2.14534
0.692575	2.30168	2.29941	2.25123	2.36919	2.22453	2.26027	2.36176	2.22419	2.31419	2.27062	2.20595	2.27232	2.37126	2.27236	2.202	2.20886	2.28056	2.28983	2.22202	2.22264	2.21908	2.21563	2.28857	2.2719	2.22374	2.32793	2.28099	2.21361	2.34393	2.38343	2.20817	2.20996	2.26281	2.29685	2.31847	2.25548	2.20042	2.30064	2.28934	2.30077	2.21813	2.3002	2.26229	2.24817	2.22018	2.20595	2.2112	2.11471	2.18973
0.699975	2.09659	2.07254	2.08155	2.1009	2.08437	2.08097	2.12138	2.02329	2.58983	2.03546	2.04292	2.01202	2.08479	2.12238	2.07011	2.09096	2.09249	2.1174	2.06992	2.04095	2.04334	2.06842	2.05627	2.0606	2.56212	2.05778	2.04902	2.1253	2.08066	2.10565	2.09757	2.09034	2.07678	2.05273	2.62398	2.04647	1.99708	2.04989	2.13277	2.03807	2.07184	2.07471	2.12688	2.10909	2.07972	2.12811	2.08453	2.11827	0
0.7	2.27767	2.28039	2.26103	2.1556	2.25993	2.26815	2.15247	2.22794	2.26539	2.28982	2.28372	2.31855	2.33303	2.3494	2.34425	2.34216	2.33639	2.29692	2.30876	2.35876	2.31567	2.20281	2.22591	2.20119	2.23767	2.29964	2.29314	2.30111	2.2569	2.29997	2.33372	2.33698	2.33905	2.31492	2.26591	2.20405	2.18368	2.23535	2.24964	2.36842	2.28509	2.26506	2.21286	2.24177	2.30713	2.27142	2.306	2.17227	2.18367
0.7092	2.21014	2.23334	2.20809	2.20159	2.21087	2.21021	2.20496	2.1995	2.19732	2.2343	2.23478	2.18327	2.19991	2.19963	2.2259	2.21021	2.23338	2.20557	2.17489	2.19407	2.1964	2.20165	2.22422	2.20516	2.20482	2.1877	2.19515	2.19976	2.1981	2.19903	2.22579	2.20987	2.19889	1.99383	2.18551	2.19474	2.1965	2.20144	2.19485	2.19001	2.19359	2.22858	2.1977	2.13583	2.131	2.13763	2.1489	2.15259	2.14619
0.7125	2.18015	2.16458	2.18016	2.16298	2.13167	2.18056	2.18127	2.18185	2.18383	2.1447	2.14091	2.14303	2.15653	2.1717	2.1804	2.18993	2.17844	2.12938	2.13819	2.13311	2.13403	2.13183	2.15398	2.17506	2.16654	2.1822	2.17023	2.12834	2.14213	2.1351	2.14135	2.14213	2.11957	2.14998	2.17829	2.1865	2.16559	2.16851	2.12337	2.12752	2.149	2.12792	2.14991	2.1329	2.1374	2.14752	2.17251	2.17819	2.17483
0.712525	2.31766	2.30423	2.26118	2.28639	2.20329	2.19839	2.21243	2.27211	2.27014	2.20396	2.16365	2.19406	2.30537	2.28821	2.22611	2.19904	2.28624	2.20832	2.28228	2.30904	2.17867	2.17629	2.27492	2.30102	2.27971	2.20917	2.22783	2.34778	2.28668	2.21276	2.08548	2.1788	2.22861	2.18905	2.21109	2.23993	2.17664	2.1627	2.16769	2.18524	2.20909	2.20919	2.25253	2.31989	2.31335	2.27206	2.25297	2.25745	2.27301
0.724975	2.29482	2.28671	2.20129	2.26568	2.3224	2.31068	2.32152	2.28689	2.22077	2.28989	2.32429	2.32578	2.29481	2.29545	2.29719	2.29619	2.31586	2.2771	2.16247	2.25291	2.28672	2.26206	2.33657	2.2755	2.28271	2.24927	2.28726	2.33502	2.35642	2.33834	2.30176	1.82468	2.25091	2.27291	1.7268	2.27096	2.26111	2.32301	2.24269	2.29436	2.31397	2.26961	2.27164	2.3045	2.31271	2.27739	2.30047	2.30043	2.26657
0.725025	2.1247	2.13283	2.15983	2.11381	2.06644	2.12376	2.09082	2.14837	2.16326	2.07706	2.09389	2.09456	2.10298	2.11823	2.11964	2.14197	2.15334	2.08369	2.06316	2.4538	2.07762	2.09506	2.1365	2.13237	2.13854	2.14663	2.15882	1.99899	2.09457	2.08141	2.08203	2.09362	2.0932	2.10092	2.13541	2.12499	2.14317	2.11536	2.1624	2.0388	2.03277	2.03589	2.06666	2.06748	2.06477	2.1174	2.0943	2.12669	2.13076
0.73735	2.31226	2.30355	2.32782	2.34276	2.38791	2.311	2.311	2.30433	2.31192	2.36151	2.31789	2.30432	2.29944	2.30116	2.3111	2.30449	2.29317	2.29615	2.33797	2.32157	2.29076	2.30423	2.33318	2.31445	2.35268	2.28578	2.28308	2.27301	2.31228	2.24589	2.30097	2.28155	2.33134	2.31961	2.28439	2.30715	2.3023	2.32173	2.32988	2.29038	2.30068	2.2047	2.29076	2.27761	2.36509	2.26231	2.31062	2.37789	2.27778
0.737475	2.0908	2.11737	2.0792	2.06314	2.07904	2.08183	2.0751	2.12147	2.11214	2.08724	2.03563	2.09676	2.09821	2.07011	2.07504	2.0844	2.06104	2.12867	2.11961	2.12038	2.11019	2.08577	2.10413	2.0851	2.07299	2.08012	2.08662	2.09974	2.08143	2.14546	2.13213	2.12015	2.11101	2.10732	2.10495	2.09522	2.1215	2.10037	2.06918	2.09002	2.1009	2.04168	2.15238	2.14438	2.13762	2.1323	2.09627	2.10554	2.09934
0.7375	2.2989	2.3068	2.30633	2.34007	2.31847	2.34808	2.34203	2.27559	2.31813	2.31277	2.33834	2.34061	2.39936	2.27877	2.29528	2.31332	2.32869	2.32835	2.30086	2.31377	2.3119	2.31761	2.24473	2.13839	2.31893	2.27639	2.32195	2.22233	2.31678	2.214	2.26881	2.3046	2.29364	1.79562	2.32721	2.33509	2.33328	2.34362	2.34738	2.34691	2.28869	2.27702	2.31492	2.29325	2.29696	2.22129	2.27834	2.32462	2.31996
0.75	2.1013	2.104	2.08549	2.08778	2.10934	2.11426	2.10926	2.10639	2.10088	2.06073	2.08967	2.11985	2.12294	2.10198	2.09171	2.08299	2.092	2.09084	2.06609	2.08799	2.1453	2.12913	2.12039	2.09635	2.07663	2.10808	2.09387	2.11296	2.10828	2.10489	2.09761	2.14372	2.14733	2.11729	2.08957	2.11395	2.09711	2.09437	2.09265	2.12161	2.10594	2.06499	2.07401	2.16174	2.1508	2.13901	2.11301	2.10525	2.0922
0.750025	2.3401	2.32448	2.33353	2.32717	2.34128	2.32481	2.32918	2.33681	2.32315	2.27929	2.31555	2.31059	2.31127	2.3469	2.33163	2.24439	2.24979	2.30597	2.33369	2.35815	2.34109	2.35782	2.37335	2.32606	2.35556	2.35645	2.33193	1.8257	2.32953	2.33674	2.36388	2.41774	2.29089	2.31807	2.34933	2.41748	2.40252	2.28625	2.3178	2.33128	2.33143	2.35329	2.36025	2.36039	2.29669	2.32411	2.31326	2.14375	2.32742
0.762475	2.22249	2.20195	2.28792	2.29978	2.26114	2.30418	2.25711	2.25166	2.27546	2.29342	2.21765	2.22334	2.20376	2.27479	2.29494	2.26625	2.33623	2.29322	2.31445	2.31365	2.25233	2.2811	2.29261	2.27958	2.24631	2.18152	2.18229	2.28476	2.233	2.28662	2.28821	2.31597	2.2914	2.22245	2.29158	2.18158	2.31518	2.28384	2.16513	2.31398	2.27209	2.2757	2.31293	2.21003	2.27137	2.26318	2.22016	2.25989	2.28076
0.775	2.36917	2.35253	2.33204	2.33729	2.31564	2.37097	2.30791	2.32551	2.34784	2.32344	2.33739	2.31224	2.39979	2.37796	2.38156	2.36728	2.28467	2.24686	2.29558	2.36201	2.31468	2.29721	2.3112	2.27089	2.31099	2.30741	2.32544	2.2604	2.26911	2.27777	2.27421	2.39975	2.38815	2.38724	2.38457	2.38738	2.34405	2.34092	2.35545	2.33634	2.28936	2.33472	2.37339	2.36023	2.35503	2.32405	2.32665	2.32102	2.30485
[truncated: 310 more rows]
[truncated: 1,558 more columns]

## Sheet: SIFig5p-r
Composition	Bandgap_1	Bandgap_2	Bandgap_3	Bandgap_4	Bandgap_5	Bandgap_6	Bandgap_7	Bandgap_8	Bandgap_9	Bandgap_10	Bandgap_11	Bandgap_12	Bandgap_13	Bandgap_14	Bandgap_15	Bandgap_16	Bandgap_17	Bandgap_18	Bandgap_19	Bandgap_20	Bandgap_21	Bandgap_22	Bandgap_23	Bandgap_24	Bandgap_25	Bandgap_26	Bandgap_27	Bandgap_28	Bandgap_29	Bandgap_30	Bandgap_31	Bandgap_32	Bandgap_33	Bandgap_34	Bandgap_35	Bandgap_36	Bandgap_37	Bandgap_38	Bandgap_39	Bandgap_40	Bandgap_41	Bandgap_42	Bandgap_43	Bandgap_44	Bandgap_45	Bandgap_46	Bandgap_47	Bandgap_48	Bandgap_49
[truncated: 446 more rows]
[truncated: 1,816 more columns]

[truncated: 2 more sheets: SIFig5m-o, SIFig5d-f]
