# Supplementary material for: High-throughput micro-scale bandgap mapping for perovskite-inspired materials with complex composition space
Source: Nat Commun. 2025 Aug 12;16:7477. doi: 10.1038/s41467-025-62774-y (PMC12343849; doi:10.1038/s41467-025-62774-y)
Supplement: Supplementary file 3 — Source Data [file 41467_2025_62774_MOESM3_ESM.zip › Source Data Files/SourceData_Fig3.xlsx]

## Sheet: Fig_3_A_and_C
Normalized ΔT/T @ 0.2-0.5 ps													Normalized ΔT/T @ 1-10 ps (also for Fig 3c)													Normalized ΔT/T @ 10-100 ps
	x of (Cs3Sb2I9)1-x (Cs3Bi2Br9)x →													x of (Cs3Br2I9)1-x (Cs3Bi2Br9)x →													x of (Cs3Br2I9)1-x (Cs3Bi2Br9)x →
Energy (ev) ↑	0	0.1	0.2	0.3	0.4	0.5	0.6	0.7	0.8	0.9	1		Energy (ev) ↑	0	0.1	0.2	0.3	0.4	0.5	0.6	0.7	0.8	0.9	1		Energy (ev) ↑	0	0.1	0.2	0.3	0.4	0.5	0.6	0.7	0.8	0.9	1
2.91501	0.230876	0.266542	0.240965	0.196282	0.18355	0.0318699	0.0692605	0.115898	-0.0592718	-0.140844	-0.424484		2.91501	0.138181	0.433144	0.317962	0.220405	0.206089	0.0261046	0.079729	0.168034	-0.079646	-0.208006	-0.470359		2.91501	0.0375789	0.213805	0.17635	0.0995111	0.0715652	-0.0154134	0.019441	0.0904422	-0.0666102	-0.251855	-0.438194
2.89928	0.0980322	0.333251	0.242	0.202506	0.183684	0.0254953	0.074628	0.123696	-0.054286	0.168648	-0.0194055		2.89928	-0.0457377	0.484529	0.322594	0.23015	0.194539	0.0179313	0.0907322	0.17621	-0.0674849	0.141292	-0.0183547		2.89928	-0.0663411	0.242129	0.173341	0.105645	0.0630104	-0.0207956	0.0251163	0.099189	-0.0548979	-0.0146284	-0.138699
2.88372	-0.0233559	0.389725	0.247696	0.20663	0.182349	0.0213484	0.0803147	0.126911	-0.0394646	0.423483	0.308788		2.88372	-0.219691	0.528176	0.33504	0.239328	0.185705	0.0129959	0.101505	0.178951	-0.0474733	0.423568	0.340229		2.88372	-0.16532	0.265104	0.175782	0.111018	0.0562508	-0.0242723	0.0309363	0.103225	-0.0411607	0.179977	0.0981368
2.86833	-0.133458	0.43716	0.257711	0.209033	0.179879	0.019201	0.086168	0.126271	-0.0155757	0.627151	0.565911		2.86833	-0.383259	0.565011	0.354478	0.248033	0.179411	0.0109456	0.111898	0.177096	-0.0201413	0.643689	0.613054		2.86833	-0.258973	0.283464	0.183138	0.115751	0.0511718	-0.0260489	0.0367696	0.103185	-0.0253277	0.335041	0.277643
2.8531	-0.232444	0.476752	0.271707	0.210095	0.176605	0.018825	0.0920355	0.122507	0.0166125	0.783136	0.757779		2.8531	-0.536022	0.595959	0.380086	0.256357	0.175484	0.0114275	0.121763	0.17148	0.0139811	0.806524	0.807782		2.8531	-0.346914	0.297945	0.194874	0.119966	0.0476587	-0.0263307	0.0424849	0.0997019	-0.0073282	0.453641	0.405151
2.83803	-0.320483	0.509697	0.289342	0.210192	0.17286	0.0199919	0.0977647	0.116346	0.0563316	0.894927	0.890207		2.83803	-0.677563	0.621943	0.411044	0.264394	0.173746	0.0140888	0.130951	0.16294	0.0543636	0.916942	0.932074		2.83803	-0.428758	0.30928	0.210453	0.123785	0.045597	-0.025323	0.0479509	0.0934097	0.0129086	0.538856	0.48599
2.82312	-0.397746	0.537191	0.310279	0.209704	0.168975	0.0224737	0.103203	0.108518	0.102813	0.96601	0.969009		2.82312	-0.80746	0.643888	0.446528	0.272238	0.174023	0.0185766	0.139313	0.152314	0.100476	0.979811	0.993593		2.82312	-0.504121	0.318206	0.22934	0.127329	0.0448721	-0.0232314	0.0530364	0.0849424	0.0354536	0.593765	0.525493
2.80836	-0.464402	0.56043	0.334176	0.20901	0.165282	0.0260421	0.108199	0.0997531	0.15529	0.999872	1		2.80836	-0.925297	0.66272	0.485718	0.279981	0.176139	0.024538	0.146701	0.140438	0.151789	1	1		2.80836	-0.572616	0.325457	0.251	0.130718	0.0453694	-0.0202612	0.05761	0.0749337	0.0603774	0.621446	0.528989
2.79376	-0.520621	0.580609	0.360694	0.208487	0.162115	0.0304689	0.112598	0.0907792	0.212993	1	0.988995		2.79376	-1.03065	0.679363	0.527791	0.287716	0.179918	0.0316201	0.152966	0.12815	0.207772	0.982377	0.958956		2.79376	-0.633859	0.331767	0.274896	0.134075	0.0469742	-0.0166177	0.0615403	0.0640174	0.0877509	0.624979	0.501809
2.77931	-0.566574	0.598925	0.389493	0.208515	0.159806	0.0355258	0.11625	0.0823258	0.275153	0.969881	0.941809		2.77931	-1.12311	0.694741	0.571927	0.295538	0.185185	0.0394701	0.157958	0.116285	0.267894	0.93181	0.878124		2.77931	-0.687464	0.337872	0.300494	0.13752	0.0495721	-0.0125063	0.0646962	0.0528274	0.117645	0.607442	0.449285
2.76501	-0.60243	0.616573	0.420233	0.209471	0.158686	0.0409846	0.119001	0.0751221	0.341004	0.913002	0.864257		2.76501	-1.20224	0.709779	0.617304	0.30354	0.191765	0.047735	0.16153	0.105681	0.331627	0.853167	0.765165		2.76501	-0.733046	0.344506	0.327257	0.141176	0.0530484	-0.00813254	0.0669462	0.0419974	0.15013	0.571913	0.376746
2.75085	-0.640341	0.643467	0.45143	0.217344	0.15946	0.0463601	0.120089	0.0703322	0.410587	0.840386	0.772846		2.75085	-1.28524	0.730273	0.661548	0.315336	0.199049	0.0546253	0.163243	0.0976083	0.401249	0.763611	0.647165		2.75085	-0.782648	0.35765	0.353076	0.148713	0.0566426	-0.0043233	0.0676618	0.0326041	0.188054	0.530348	0.305649
2.73684	-0.667811	0.668801	0.484589	0.223588	0.16494	0.0526461	0.119683	0.0679062	0.486164	0.740477	0.658466		2.73684	-1.35666	0.752665	0.705995	0.32317	0.205245	0.0634981	0.162213	0.0926251	0.476463	0.647336	0.506746		2.73684	-0.826635	0.370541	0.380077	0.152579	0.0589497	0.000955998	0.0668176	0.0250915	0.231664	0.470737	0.221314
2.72297	-0.674217	0.698949	0.51876	0.230218	0.177394	0.057794	0.117967	0.0689903	0.562983	0.619488	0.528194		2.72297	-1.40252	0.776589	0.746876	0.33317	0.220387	0.0705677	0.15898	0.0910088	0.55359	0.513041	0.352648		2.72297	-0.845664	0.387764	0.404228	0.159082	0.06864	0.00462347	0.0643481	0.0187015	0.277427	0.399217	0.128652
2.70924	-0.67101	0.731516	0.554746	0.238405	0.185883	0.063108	0.114539	0.0749323	0.642576	0.484375	0.390009		2.70924	-1.41551	0.810481	0.788577	0.340441	0.231451	0.0771216	0.153937	0.0952405	0.634783	0.369464	0.194872		2.70924	-0.845574	0.413406	0.43125	0.163071	0.0731204	0.00767788	0.060607	0.0163789	0.327639	0.320953	0.0350906
2.69565	-0.651842	0.76797	0.593746	0.253098	0.196519	0.0657984	0.109613	0.086752	0.720873	0.342574	0.249981		2.69565	-1.40375	0.840419	0.827588	0.351604	0.242817	0.080459	0.146517	0.105369	0.714293	0.223028	0.0419752		2.69565	-0.834069	0.436228	0.455725	0.169461	0.0814255	0.00946419	0.0554598	0.0179656	0.378007	0.241524	-0.0538676
2.6822	-0.617478	0.806757	0.630582	0.263671	0.205755	0.06833	0.102015	0.103462	0.794144	0.199532	0.118956		2.6822	-1.36297	0.878191	0.863384	0.360981	0.25276	0.0840651	0.137192	0.121288	0.789944	0.0812383	-0.0967502		2.6822	-0.799592	0.462089	0.480249	0.174043	0.0896657	0.010761	0.0485826	0.0239911	0.427934	0.164916	-0.133015
2.66887	-0.559864	0.845825	0.666044	0.282149	0.219575	0.0696453	0.0932714	0.12811	0.861968	0.0600513	0.006219		2.66887	-1.28548	0.908239	0.893329	0.374211	0.267196	0.0848349	0.125252	0.147038	0.859898	-0.0526728	-0.212338		2.66887	-0.742732	0.486113	0.500609	0.183457	0.0996869	0.0102731	0.0402426	0.0367515	0.476969	0.0929538	-0.195462
2.65568	-0.484478	0.884755	0.697952	0.296551	0.231312	0.0695105	0.0834415	0.162045	0.918567	-0.0690757	-0.08164		2.65568	-1.16344	0.933978	0.919658	0.383827	0.277293	0.0834527	0.11381	0.182706	0.917905	-0.17462	-0.297198		2.65568	-0.658389	0.504556	0.517302	0.191047	0.105414	0.00824549	0.032249	0.0565326	0.520045	0.0265104	-0.237771
2.64262	-0.389326	0.9213	0.728116	0.308083	0.236122	0.0668474	0.0732383	0.203207	0.961973	-0.186066	-0.138886		2.64262	-1.00656	0.959451	0.943176	0.392908	0.277343	0.0789145	0.102008	0.22627	0.96193	-0.282223	-0.343758		2.64262	-0.557571	0.524838	0.532819	0.197693	0.105393	0.00499692	0.0235623	0.0811543	0.556534	-0.0318085	-0.255945
2.62969	-0.282104	0.950593	0.750966	0.316569	0.242904	0.063081	0.0635228	0.252093	0.990305	-0.290012	-0.16028		2.62969	-0.823956	0.977962	0.960172	0.4007	0.283437	0.0723101	0.091155	0.27713	0.991092	-0.376709	-0.350874		2.62969	-0.434261	0.539801	0.54113	0.205916	0.110021	-0.000242311	0.0152966	0.111123	0.585434	-0.0846768	-0.250644
2.61688	-0.155472	0.976329	0.770454	0.329951	0.247733	0.0564684	0.0544713	0.307074	1	-0.379976	-0.152486		2.61688	-0.62047	0.996854	0.970682	0.411083	0.28945	0.0619303	0.0802431	0.333317	1	-0.459612	-0.328371		2.61688	-0.29686	0.557016	0.547727	0.215052	0.117123	-0.00731931	0.00793403	0.143954	0.602522	-0.133292	-0.229212
2.6042	-0.015859	0.994272	0.784172	0.33642	0.251038	0.0464963	0.0480998	0.368855	0.991656	-0.456919	-0.123652		2.6042	-0.389252	1	0.973491	0.414141	0.295623	0.0508022	0.0726295	0.397334	0.989724	-0.530953	-0.286985		2.6042	-0.142982	0.563193	0.548986	0.219739	0.124554	-0.0151292	0.00161734	0.181222	0.609431	-0.174575	-0.199187
2.59164	0.131934	0.99722	0.797803	0.345656	0.249834	0.0344967	0.0434372	0.437304	0.963793	-0.523192	-0.0844223		2.59164	-0.151358	0.992092	0.974419	0.421376	0.295237	0.0365982	0.0685383	0.467405	0.957705	-0.590778	-0.23837		2.59164	0.0103558	0.560093	0.548914	0.224806	0.123713	-0.0244698	-0.00253511	0.223653	0.604234	-0.209285	-0.166569
2.5792	0.281344	1	0.812284	0.347961	0.242979	0.0216506	0.0434329	0.512341	0.915763	-0.577094	-0.0434299		2.5792	0.0940825	0.981386	0.975448	0.423803	0.287323	0.0235997	0.0689944	0.542827	0.903268	-0.639402	-0.191352		2.5792	0.165957	0.554337	0.549183	0.226402	0.122044	-0.032891	-0.00409443	0.268859	0.586104	-0.238231	-0.136092
2.56688	0.425048	0.993285	0.822388	0.348373	0.234435	0.0077295	0.0467889	0.590687	0.846754	-0.62	-0.00707065		2.56688	0.312995	0.967215	0.974295	0.426816	0.282686	0.0100217	0.0737121	0.620275	0.826914	-0.677877	-0.152474		2.56688	0.300043	0.546322	0.547052	0.22702	0.119573	-0.0422137	-0.00419456	0.316143	0.554794	-0.262416	-0.112783
2.55468	0.562592	0.976351	0.834246	0.351205	0.226453	-0.00528542	0.0548111	0.669586	0.758736	-0.653237	0.0244889		2.55468	0.525246	0.944434	0.973345	0.42884	0.273229	-0.00432237	0.0840392	0.69814	0.727849	-0.709744	-0.120124		2.55468	0.423061	0.530738	0.545529	0.226053	0.112475	-0.0522876	-0.000492087	0.364836	0.508967	-0.283333	-0.0938364
2.54259	0.685173	0.962662	0.845038	0.357525	0.219488	-0.0153431	0.0691737	0.746658	0.65425	-0.679087	0.0491087		2.54259	0.695319	0.920875	0.969258	0.432984	0.264801	-0.0140197	0.100296	0.772937	0.614378	-0.733696	-0.0969001		2.54259	0.513027	0.515936	0.542251	0.226946	0.105971	-0.059315	0.00709058	0.412943	0.454469	-0.299451	-0.0803004
2.53061	0.786407	0.9405	0.852873	0.361213	0.211795	-0.0249289	0.0896799	0.820591	0.534924	-0.697038	0.06788		2.53061	0.829446	0.891562	0.964121	0.436198	0.253319	-0.0234065	0.123843	0.843366	0.484548	-0.751015	-0.0791582		2.53061	0.578186	0.494306	0.537161	0.225838	0.0966563	-0.0668876	0.018919	0.460072	0.389864	-0.31155	-0.0699753
2.51875	0.864816	0.920191	0.864877	0.37017	0.206057	-0.0334783	0.118365	0.885734	0.402989	-0.707494	0.0810014		2.51875	0.919666	0.860735	0.961691	0.445945	0.242231	-0.0299895	0.154537	0.905234	0.343329	-0.761769	-0.0666154		2.51875	0.612984	0.475315	0.534472	0.231712	0.0878443	-0.0723735	0.0343622	0.50302	0.318073	-0.319277	-0.0623003
2.507	0.925247	0.896418	0.874901	0.375606	0.204754	-0.038312	0.153454	0.939375	0.265197	-0.712278	0.0896598		2.507	0.973576	0.831115	0.957806	0.450322	0.239951	-0.0335815	0.192167	0.953992	0.196141	-0.767151	-0.0591874		2.507	0.620359	0.454992	0.529819	0.228623	0.0813393	-0.076331	0.0540729	0.539289	0.243139	-0.324014	-0.0576582
2.49536	0.964619	0.874477	0.884424	0.387657	0.209102	-0.0393619	0.196978	0.977933	0.125471	-0.714041	0.0937435		2.49536	0.998228	0.803227	0.955913	0.457295	0.239782	-0.0329102	0.238659	0.98601	0.0479011	-0.768991	-0.0559177		2.49536	0.612646	0.437196	0.526397	0.228665	0.0781897	-0.0776644	0.0783738	0.56537	0.167948	-0.32685	-0.0552878
2.48382	0.99126	0.848359	0.896131	0.400822	0.218816	-0.0362443	0.246924	0.999183	-0.0124821	-0.711913	0.0947261		2.48382	1	0.774764	0.953905	0.464081	0.245757	-0.0277296	0.291264	1	-0.0978612	-0.767715	-0.055124		2.48382	0.59024	0.4181	0.522998	0.227938	0.0771568	-0.077629	0.106386	0.581925	0.0933494	-0.327533	-0.0546766
2.47239	1	0.827184	0.906145	0.42166	0.232056	-0.0301724	0.304086	1	-0.146963	-0.707323	0.0934567		2.47239	0.980622	0.748336	0.951907	0.477099	0.262059	-0.0189955	0.350281	0.99256	-0.238597	-0.76439	-0.0564774		2.47239	0.557699	0.401861	0.519793	0.231027	0.0796695	-0.075612	0.138182	0.586316	0.0206763	-0.327135	-0.0558689
2.46107	0.994589	0.803515	0.911533	0.440892	0.248327	-0.0194821	0.366593	0.979157	-0.27326	-0.700483	0.0907985		2.46107	0.94967	0.725306	0.947198	0.490468	0.275971	-0.00624532	0.414804	0.964046	-0.370115	-0.758575	-0.0589313		2.46107	0.516491	0.38577	0.515044	0.233325	0.0796798	-0.0707542	0.172936	0.579494	-0.0471684	-0.325515	-0.0566315
2.44985	0.98292	0.780508	0.921461	0.466542	0.274473	-0.00453702	0.433413	0.935858	-0.390683	-0.691401	0.0860722		2.44985	0.910777	0.69911	0.944429	0.507197	0.304456	0.0103086	0.482216	0.912938	-0.491509	-0.751528	-0.062525		2.44985	0.470754	0.36736	0.510273	0.238949	0.0921954	-0.0632184	0.209694	0.559894	-0.110873	-0.322777	-0.0579302
2.43873	0.963123	0.754655	0.931715	0.491011	0.305401	0.0147319	0.50457	0.871733	-0.496536	-0.681903	0.0814253		2.43873	0.868129	0.677579	0.944627	0.530204	0.33881	0.0318157	0.554465	0.841294	-0.599608	-0.742599	-0.0671003		2.43873	0.426907	0.35232	0.507634	0.246362	0.105015	-0.0534014	0.248834	0.529264	-0.168115	-0.319043	-0.0603482
2.42771	0.934304	0.732556	0.944701	0.522527	0.340785	0.0368667	0.579354	0.789811	-0.590091	-0.671146	0.0764447		2.42771	0.815088	0.65708	0.948656	0.556026	0.376744	0.056351	0.628578	0.753568	-0.693029	-0.733021	-0.0708111		2.42771	0.378559	0.335222	0.506711	0.257542	0.120959	-0.0424282	0.289708	0.489027	-0.217796	-0.314909	-0.061131
2.41679	0.903735	0.710732	0.953864	0.548782	0.382674	0.0628029	0.652948	0.691473	-0.669744	-0.659742	0.0711874		2.41679	0.767272	0.641485	0.955173	0.580237	0.42125	0.0841948	0.701231	0.649753	-0.771316	-0.722777	-0.0750827		2.41679	0.338403	0.321888	0.506554	0.264795	0.141573	-0.0284219	0.32924	0.43897	-0.259929	-0.310526	-0.0626528
2.40597	0.860925	0.690933	0.963247	0.578416	0.425921	0.0945104	0.728144	0.579198	-0.734409	-0.647845	0.065396		2.40597	0.69823	0.628002	0.961216	0.607189	0.466215	0.117664	0.772594	0.532396	-0.832548	-0.711002	-0.0788947		2.40597	0.283802	0.310338	0.505646	0.274179	0.161684	-0.0122178	0.368373	0.379698	-0.29293	-0.305299	-0.0640832
2.39525	0.808315	0.667573	0.968676	0.608688	0.478336	0.127898	0.794454	0.458544	-0.783112	-0.635419	0.0592814		2.39525	0.623949	0.610635	0.964159	0.636327	0.52392	0.152949	0.835023	0.407355	-0.876358	-0.698897	-0.0830441		2.39525	0.23287	0.296339	0.504283	0.287766	0.192425	0.00518889	0.402302	0.315664	-0.317324	-0.300092	-0.0653057
2.38462	0.75738	0.641729	0.970741	0.64383	0.528026	0.164788	0.855355	0.331342	-0.819672	-0.622628	0.0532189		2.38462	0.546969	0.59382	0.962032	0.668065	0.577214	0.192034	0.889705	0.277767	-0.907589	-0.686448	-0.0875116		2.38462	0.184656	0.285506	0.499231	0.30158	0.221223	0.0247419	0.432648	0.248136	-0.335019	-0.294683	-0.0670164
2.37408	0.70282	0.624216	0.974499	0.675842	0.58028	0.203818	0.908018	0.204847	-0.842581	-0.609498	0.0467316		2.37408	0.472662	0.577942	0.964148	0.698051	0.63104	0.23335	0.935453	0.152278	-0.925036	-0.673811	-0.0914299		2.37408	0.138839	0.272416	0.496293	0.315362	0.24882	0.0457136	0.457858	0.182328	-0.345614	-0.289441	-0.068475
2.36364	0.639757	0.607621	0.983037	0.709312	0.630033	0.246839	0.950392	0.0834158	-0.855489	-0.596076	0.0403239		2.36364	0.391046	0.568723	0.973601	0.729332	0.679168	0.277545	0.970129	0.032974	-0.93108	-0.661139	-0.0956203		2.36364	0.0867671	0.264199	0.497856	0.329691	0.270332	0.0679211	0.477454	0.120048	-0.350995	-0.283796	-0.0694613
2.35328	0.573149	0.598226	0.993064	0.740759	0.680518	0.295487	0.981334	-0.0294448	-0.857436	-0.582029	0.0346883		2.35328	0.308412	0.564164	0.985053	0.762567	0.727748	0.327762	0.992347	-0.0765397	-0.926615	-0.648426	-0.0991843		2.35328	0.0383725	0.258156	0.50203	0.346657	0.295193	0.0932843	0.490125	0.0624112	-0.350809	-0.278426	-0.0704693
2.34302	0.505733	0.586677	0.999216	0.774435	0.728626	0.347781	0.997563	-0.132495	-0.850289	-0.568692	0.02964		2.34302	0.21469	0.561066	0.994264	0.798503	0.775646	0.380365	1	-0.173373	-0.912906	-0.635951	-0.103533		2.34302	-0.016737	0.253673	0.503029	0.364191	0.31979	0.120471	0.494367	0.012038	-0.346495	-0.273474	-0.0719208
2.33285	0.434605	0.57988	1	0.807907	0.774038	0.403059	1	-0.222474	-0.835628	-0.555307	0.024562		2.33285	0.127976	0.55772	0.997472	0.831071	0.818047	0.436884	0.993428	-0.255399	-0.892615	-0.623123	-0.107131		2.33285	-0.0660789	0.247319	0.502781	0.380254	0.339463	0.149482	0.492121	-0.0301274	-0.338714	-0.268407	-0.0727251
2.32277	0.369872	0.58124	0.995967	0.8399	0.815703	0.462998	0.987609	-0.29717	-0.815142	-0.542378	0.0195527		2.32277	0.0343575	0.558548	0.994695	0.864143	0.85961	0.497881	0.971041	-0.320904	-0.865999	-0.611048	-0.110773		2.32277	-0.118266	0.245289	0.50009	0.399351	0.359363	0.180545	0.481944	-0.0633678	-0.327875	-0.263786	-0.0733173
2.31277	0.305358	0.582736	0.989976	0.870728	0.856643	0.526818	0.960677	-0.357604	-0.791129	-0.529075	0.014329		2.31277	-0.048078	0.562148	0.99428	0.894521	0.89543	0.560631	0.93653	-0.371301	-0.836865	-0.599607	-0.113757		2.31277	-0.163452	0.243978	0.49899	0.415166	0.378021	0.213129	0.46616	-0.0883585	-0.315745	-0.259188	-0.0737267
2.30286	0.245931	0.59169	0.989237	0.896858	0.892961	0.593454	0.920355	-0.404573	-0.763188	-0.516162	0.00840181		2.30286	-0.124241	0.568185	0.996905	0.920957	0.924704	0.625897	0.888939	-0.407178	-0.803967	-0.588259	-0.116762		2.30286	-0.205155	0.24637	0.501031	0.429843	0.394936	0.246218	0.443583	-0.106119	-0.301426	-0.25453	-0.0739793
2.29303	0.194587	0.595752	0.987074	0.923167	0.925612	0.662588	0.869372	-0.438048	-0.73354	-0.504459	0.00213441		2.29303	-0.19075	0.575981	0.998398	0.942159	0.953818	0.692016	0.831663	-0.430806	-0.770713	-0.577986	-0.120547		2.29303	-0.239334	0.248049	0.502927	0.441062	0.408351	0.280362	0.416357	-0.117541	-0.287099	-0.250312	-0.0750911
2.28329	0.146289	0.603264	0.982657	0.949674	0.955154	0.730712	0.808859	-0.459306	-0.703688	-0.493221	-0.00405005		2.28329	-0.255354	0.586017	1	0.963736	0.97521	0.757055	0.766546	-0.443155	-0.738118	-0.56864	-0.123806		2.28329	-0.2716	0.253761	0.504105	0.455472	0.421778	0.313512	0.385525	-0.123916	-0.272887	-0.246919	-0.075452
2.27362	0.10489	0.612048	0.973755	0.970402	0.979242	0.795015	0.740034	-0.471138	-0.673943	-0.483077	-0.00939514		2.27362	-0.30269	0.594604	0.992507	0.980529	0.991822	0.818403	0.695395	-0.446232	-0.706469	-0.560425	-0.127191		2.27362	-0.290825	0.259103	0.503042	0.468475	0.429288	0.344724	0.352008	-0.125107	-0.259195	-0.243984	-0.0765352
2.26404	0.0721088	0.622003	0.954534	0.985043	0.993425	0.851862	0.666816	-0.47468	-0.645136	-0.473331	-0.0137217		2.26404	-0.337842	0.601692	0.977793	0.989976	0.999228	0.871979	0.62188	-0.441757	-0.675512	-0.553161	-0.129231		2.26404	-0.303443	0.263809	0.499004	0.477806	0.431777	0.372916	0.317926	-0.122878	-0.245978	-0.241752	-0.0768651
2.25455	0.0452389	0.626514	0.928153	0.990217	1	0.901025	0.59062	-0.471285	-0.616026	-0.465391	-0.0175553		2.25455	-0.364885	0.609047	0.955641	0.996712	1	0.91615	0.547705	-0.430823	-0.645954	-0.546691	-0.131398		2.25455	-0.305831	0.269135	0.492244	0.484877	0.4334	0.396547	0.283863	-0.117523	-0.23347	-0.240011	-0.0768896
2.24513	0.0223701	0.634367	0.900841	0.998512	0.998821	0.940553	0.51548	-0.462186	-0.589138	-0.457642	-0.0218063		2.24513	-0.387263	0.615278	0.930773	1	0.997957	0.951059	0.475675	-0.416387	-0.618549	-0.540603	-0.133458		2.24513	-0.309687	0.278295	0.483813	0.493563	0.434304	0.415511	0.251596	-0.110829	-0.22219	-0.238106	-0.0768453
2.23578	0.00132889	0.637868	0.870314	1	0.993388	0.969454	0.443883	-0.448475	-0.563936	-0.451112	-0.026072		2.23578	-0.406423	0.620547	0.903188	0.998932	0.985514	0.977326	0.409706	-0.398628	-0.593789	-0.535749	-0.134901		2.23578	-0.305359	0.284628	0.47508	0.498402	0.428478	0.430844	0.222343	-0.102557	-0.211806	-0.237053	-0.0767395
2.22652	-0.0153006	0.642911	0.834566	0.991761	0.978491	0.9892	0.375943	-0.431753	-0.541415	-0.445769	-0.0303013		2.22652	-0.417839	0.626828	0.872104	0.985321	0.960096	0.994278	0.348952	-0.37869	-0.572166	-0.531057	-0.136265		2.22652	-0.296903	0.291283	0.465576	0.497198	0.416585	0.441533	0.195983	-0.0937065	-0.203249	-0.236057	-0.0761288
2.21733	-0.0294388	0.642888	0.793712	0.976308	0.96166	0.999915	0.312127	-0.413039	-0.521102	-0.440366	-0.0345548		2.21733	-0.425839	0.630615	0.836684	0.969732	0.937035	1	0.293315	-0.357832	-0.552961	-0.526458	-0.138094		2.21733	-0.285681	0.298411	0.452292	0.493327	0.406946	0.447465	0.172241	-0.0847929	-0.195788	-0.23512	-0.0765505
2.20822	-0.0447574	0.646561	0.750578	0.955383	0.936399	1	0.255796	-0.392983	-0.502398	-0.435986	-0.0388327		2.20822	-0.439413	0.632771	0.795177	0.945525	0.906103	0.997988	0.245344	-0.336752	-0.53539	-0.522342	-0.139488		2.20822	-0.27896	0.305078	0.43668	0.486543	0.394347	0.44803	0.152774	-0.075755	-0.18916	-0.234592	-0.0764694
2.19918	-0.0624509	0.644325	0.701453	0.927096	0.903758	0.986081	0.201546	-0.371933	-0.484704	-0.43127	-0.0431952		2.19918	-0.454354	0.630899	0.750723	0.916977	0.872613	0.981908	0.201111	-0.315132	-0.518912	-0.518556	-0.141257		2.19918	-0.270296	0.309459	0.419053	0.476855	0.380856	0.44294	0.134549	-0.0667053	-0.183392	-0.233869	-0.0764901
2.19022	-0.0850986	0.642705	0.648366	0.893839	0.868941	0.964923	0.15808	-0.352695	-0.469986	-0.427242	-0.0466391		2.19022	-0.479374	0.632307	0.702636	0.882855	0.831394	0.958822	0.167411	-0.296086	-0.505158	-0.51497	-0.14275		2.19022	-0.26884	0.316612	0.397858	0.463089	0.363884	0.43459	0.121652	-0.0592267	-0.178757	-0.233626	-0.0765484
2.18133	-0.109925	0.643634	0.595136	0.855381	0.830265	0.935394	0.12114	-0.333486	-0.454903	-0.422695	-0.0501209		2.18133	-0.504217	0.633048	0.654983	0.840682	0.788838	0.929177	0.14033	-0.277086	-0.491236	-0.51108	-0.143846		2.18133	-0.26468	0.320238	0.378992	0.447263	0.344379	0.423843	0.111779	-0.0517592	-0.173964	-0.232928	-0.0762017
2.17251	-0.137063	0.638455	0.533735	0.811338	0.787481	0.900255	0.0902335	-0.314632	-0.442496	-0.418373	-0.052787		2.17251	-0.533775	0.634486	0.60453	0.797554	0.737524	0.894084	0.119271	-0.259881	-0.480457	-0.507711	-0.145132		2.17251	-0.263486	0.32754	0.357924	0.430045	0.321648	0.410213	0.104812	-0.0450614	-0.170957	-0.232489	-0.0760606
2.16376	-0.165708	0.631587	0.467646	0.764388	0.739468	0.858812	0.0651114	-0.296859	-0.430552	-0.414477	-0.0558093		2.16376	-0.572935	0.632369	0.545078	0.757456	0.6909	0.855529	0.103804	-0.243525	-0.47065	-0.504691	-0.146501		2.16376	-0.265749	0.331112	0.330729	0.411664	0.302957	0.395006	0.0999899	-0.038882	-0.16804	-0.232539	-0.0758756
2.15508	-0.203467	0.623873	0.3965	0.718971	0.686455	0.814875	0.0453926	-0.280794	-0.419932	-0.410839	-0.0589059		2.15508	-0.6224	0.634069	0.484897	0.712293	0.637766	0.816454	0.0923382	-0.228785	-0.461435	-0.502092	-0.147755		2.15508	-0.281167	0.33562	0.302492	0.39248	0.280871	0.381342	0.0970361	-0.0339198	-0.165671	-0.232638	-0.075529
2.14647	-0.242765	0.613807	0.325005	0.672946	0.630608	0.770232	0.0303867	-0.265861	-0.409909	-0.4075	-0.0632964		2.14647	-0.679603	0.631414	0.423766	0.66933	0.583933	0.778369	0.0846145	-0.214991	-0.452663	-0.499801	-0.149487		2.14647	-0.295662	0.336448	0.273063	0.374249	0.256021	0.369296	0.0955919	-0.0289608	-0.162808	-0.232522	-0.0754568
2.13793	-0.281394	0.60418	0.259706	0.626044	0.576447	0.728351	0.0181355	-0.251895	-0.400543	-0.404902	-0.0677105		2.13793	-0.733987	0.628748	0.370134	0.627347	0.528747	0.741686	0.0794928	-0.202802	-0.445334	-0.498718	-0.151735		2.13793	-0.309978	0.337095	0.246702	0.354295	0.231598	0.358219	0.0952202	-0.0248458	-0.16104	-0.232801	-0.0755438
2.12946	-0.326732	0.593024	0.199278	0.579101	0.522731	0.687005	0.00930552	-0.240198	-0.392928	-0.402582	-0.0722666		2.12946	-0.792139	0.620466	0.320275	0.583033	0.475641	0.70903	0.0777763	-0.193461	-0.439142	-0.496919	-0.153647		2.12946	-0.333934	0.333824	0.221024	0.332777	0.210321	0.349513	0.0959841	-0.0222644	-0.159736	-0.232736	-0.0758219
2.12105	-0.36329	0.575774	0.145375	0.533556	0.466629	0.646721	0.00395288	-0.228959	-0.385844	-0.400812	-0.077936		2.12105	-0.843058	0.61214	0.274475	0.542821	0.428241	0.675912	0.0767955	-0.184569	-0.434167	-0.496289	-0.15547		2.12105	-0.353128	0.330718	0.196713	0.313887	0.190558	0.339202	0.0967701	-0.0195039	-0.159149	-0.233437	-0.0755557
2.11271	-0.3992	0.554462	0.0909535	0.491193	0.410121	0.606402	0.00212689	-0.218055	-0.379792	-0.399009	-0.082695		2.11271	-0.891864	0.605357	0.230443	0.503064	0.377075	0.642919	0.0775734	-0.176103	-0.430479	-0.495194	-0.156982		2.11271	-0.373892	0.328083	0.174378	0.296713	0.165506	0.329101	0.0977805	-0.0168486	-0.159232	-0.233383	-0.0751975
2.10444	-0.43409	0.538253	0.0359322	0.450401	0.362471	0.566944	0.00033852	-0.208028	-0.374527	-0.396935	-0.0871593		2.10444	-0.934716	0.594637	0.187207	0.467274	0.332691	0.612289	0.0805044	-0.168942	-0.427703	-0.494277	-0.159114		2.10444	-0.390329	0.324627	0.151612	0.281783	0.146887	0.320008	0.100014	-0.0155804	-0.159787	-0.233835	-0.0751704
2.09623	-0.468008	0.520115	-0.0178463	0.409213	0.31525	0.526831	0.000611854	-0.199475	-0.37038	-0.39561	-0.0920848		2.09623	-0.970964	0.581939	0.142653	0.433265	0.294444	0.583396	0.0843601	-0.163048	-0.425306	-0.492862	-0.161201		2.09623	-0.400231	0.319664	0.130644	0.268413	0.129893	0.311162	0.102143	-0.0146828	-0.160138	-0.23345	-0.0756297
2.08808	-0.4919	0.502902	-0.0705716	0.369864	0.270904	0.485859	0.00164	-0.190735	-0.366395	-0.393484	-0.0953115		2.08808	-1.00378	0.566824	0.102648	0.399853	0.260616	0.552911	0.0869481	-0.156823	-0.422737	-0.491183	-0.162652		2.08808	-0.411843	0.314166	0.110628	0.253665	0.116673	0.301981	0.103002	-0.0130876	-0.16082	-0.233286	-0.0750785
2.08	-0.516956	0.485126	-0.115292	0.334053	0.227742	0.446719	0.00364368	-0.183379	-0.36056	-0.391697	-0.0988047		2.08	-1.03184	0.555682	0.0678785	0.37228	0.231324	0.523275	0.0886506	-0.150968	-0.419292	-0.489096	-0.164498		2.08	-0.422499	0.311745	0.093715	0.239903	0.104577	0.291141	0.103249	-0.0120774	-0.160581	-0.232892	-0.0750047
2.07198	-0.533191	0.470073	-0.149328	0.303209	0.191419	0.409456	0.00636091	-0.175913	-0.355813	-0.388623	-0.104304		2.07198	-1.04016	0.541025	0.0390256	0.341776	0.211017	0.494519	0.0915458	-0.146965	-0.416747	-0.48585	-0.166523		2.07198	-0.428891	0.307154	0.0792277	0.225292	0.0965998	0.279625	0.103851	-0.0120665	-0.160998	-0.23159	-0.074374
2.06402	-0.548912	0.450446	-0.174654	0.269659	0.158928	0.374146	0.00849294	-0.169292	-0.350468	-0.384967	-0.109532		2.06402	-1.0452	0.521886	0.0193174	0.316093	0.190916	0.466781	0.0941371	-0.143525	-0.413412	-0.481665	-0.167722		2.06402	-0.432012	0.298312	0.0701421	0.215046	0.0901246	0.269265	0.104345	-0.0124179	-0.160421	-0.229728	-0.0740074
2.05612	-0.554279	0.427916	-0.196577	0.236364	0.133034	0.343755	0.0106989	-0.161888	-0.345543	-0.380833	-0.11403		2.05612	-1.03725	0.503162	0.00302762	0.287992	0.170189	0.440937	0.095921	-0.139442	-0.410224	-0.475349	-0.169794		2.05612	-0.432211	0.287351	0.0626799	0.199902	0.080062	0.257396	0.104293	-0.0120513	-0.160566	-0.227077	-0.0739942
2.04828	-0.55153	0.405053	-0.21406	0.213084	0.109126	0.3132	0.0127913	-0.155057	-0.340665	-0.375404	-0.118821		2.04828	-1.01461	0.482997	-0.00991175	0.269809	0.161522	0.41315	0.096061	-0.134768	-0.406682	-0.469429	-0.172108		2.04828	-0.425569	0.276333	0.0558242	0.190301	0.0773641	0.24453	0.102859	-0.0116873	-0.160632	-0.224387	-0.0744946
2.04051	-0.542577	0.389085	-0.229729	0.189099	0.0862076	0.283249	0.0148221	-0.148503	-0.334947	-0.370569	-0.123838		2.04051	-0.983436	0.460531	-0.021703	0.248366	0.151119	0.386254	0.0953219	-0.130946	-0.401913	-0.462649	-0.173251		2.04051	-0.417824	0.265362	0.0517205	0.180047	0.0710889	0.231191	0.100709	-0.0115092	-0.160219	-0.221292	-0.0745142
2.03279	-0.527052	0.375561	-0.245115	0.168913	0.0712358	0.255733	0.015465	-0.142585	-0.329293	-0.364783	-0.128275		2.03279	-0.945813	0.443854	-0.0323251	0.232774	0.144956	0.359489	0.0942953	-0.127799	-0.396525	-0.45503	-0.17432		2.03279	-0.401655	0.256154	0.0464018	0.171671	0.0697665	0.216579	0.0981445	-0.0123063	-0.159145	-0.217532	-0.0745329
2.02513	-0.500283	0.363607	-0.257898	0.154307	0.0637966	0.232067	0.0169039	-0.136148	-0.323506	-0.358051	-0.133662		2.02513	-0.897321	0.42856	-0.0422457	0.221956	0.141844	0.337482	0.0935559	-0.123871	-0.392047	-0.446569	-0.176532		2.02513	-0.380599	0.247383	0.0423955	0.164516	0.0720819	0.205259	0.0958496	-0.0121227	-0.158668	-0.213502	-0.0751582
2.01752	-0.463903	0.343421	-0.269118	0.148255	0.0522703	0.211154	0.0176813	-0.129417	-0.315126	-0.350332	-0.138433		2.01752	-0.825368	0.410478	-0.0544113	0.216846	0.13752	0.31589	0.0916588	-0.119562	-0.38515	-0.438537	-0.178267		2.01752	-0.348346	0.236273	0.03551	0.162937	0.0683217	0.192869	0.0931323	-0.0116991	-0.156866	-0.209487	-0.0753794
2.00998	-0.430419	0.327628	-0.278749	0.138089	0.0475341	0.1907	0.0179468	-0.122728	-0.308948	-0.342893	-0.143861		2.00998	-0.768693	0.397776	-0.0641062	0.214341	0.137691	0.294599	0.0889404	-0.116121	-0.379062	-0.430993	-0.180145		2.00998	-0.321009	0.232779	0.0288035	0.160732	0.070745	0.181026	0.0903635	-0.0120203	-0.155967	-0.206313	-0.0757315
2.00248	-0.401928	0.309598	-0.282512	0.131379	0.03928	0.17288	0.0181505	-0.116332	-0.30199	-0.33526	-0.148553		2.00248	-0.715194	0.37912	-0.0719399	0.21367	0.143441	0.276065	0.086208	-0.111435	-0.372283	-0.422144	-0.181851		2.00248	-0.299879	0.220861	0.0227536	0.157607	0.0783969	0.171194	0.0870732	-0.0116417	-0.154114	-0.201967	-0.0757069
1.99505	-0.380417	0.290571	-0.284449	0.122976	0.028414	0.1603	0.0174637	-0.110887	-0.294766	-0.327103	-0.152625		1.99505	-0.671065	0.358707	-0.0766948	0.211012	0.141717	0.259865	0.0822738	-0.106901	-0.365189	-0.413197	-0.182694		1.99505	-0.283714	0.211343	0.0166672	0.156397	0.0786149	0.162503	0.0829597	-0.011318	-0.15262	-0.197887	-0.0757757
1.98767	-0.348684	0.267787	-0.281818	0.113016	0.0228856	0.148309	0.0170351	-0.106065	-0.287213	-0.318957	-0.155961		1.98767	-0.617069	0.3309	-0.082333	0.212233	0.139669	0.243555	0.0778238	-0.103121	-0.35675	-0.403718	-0.183238		1.98767	-0.261938	0.195783	0.00885425	0.157774	0.0784783	0.153563	0.0780549	-0.0112958	-0.150017	-0.193747	-0.0750415
1.98034	-0.314839	0.248006	-0.279277	0.104969	0.0202305	0.13737	0.0155937	-0.101452	-0.278986	-0.311579	-0.1591		1.98034	-0.555847	0.305755	-0.087531	0.207934	0.138498	0.227861	0.0738539	-0.0993736	-0.348705	-0.393586	-0.182323		1.98034	-0.233815	0.179863	0.00266802	0.15596	0.0801388	0.143934	0.0738413	-0.0110399	-0.148126	-0.189651	-0.074168
1.97307	-0.280189	0.230232	-0.280484	0.0996925	0.0201874	0.124785	0.0149665	-0.0972598	-0.270549	-0.302781	-0.161857		1.97307	-0.501647	0.281	-0.0969448	0.201662	0.142044	0.209867	0.0700318	-0.0967376	-0.339251	-0.382376	-0.180876		1.97307	-0.21383	0.16935	-0.00547076	0.152275	0.0846036	0.133727	0.069718	-0.0119925	-0.145258	-0.184555	-0.0727228
1.96585	-0.248333	0.208406	-0.280785	0.0946261	0.0140804	0.114431	0.0150711	-0.0924809	-0.261809	-0.293637	-0.164643		1.96585	-0.456491	0.258567	-0.105337	0.19843	0.138332	0.191139	0.0665	-0.0924692	-0.331671	-0.371889	-0.179843		1.96585	-0.196145	0.160274	-0.0147512	0.150948	0.081517	0.121966	0.066248	-0.011832	-0.144063	-0.180758	-0.0715605
1.95869	-0.227682	0.190168	-0.282295	0.0867431	0.0164129	0.102462	0.0143217	-0.0876678	-0.253608	-0.285168	-0.165625		1.95869	-0.426536	0.238373	-0.113288	0.182734	0.137098	0.174209	0.0629107	-0.0877281	-0.323309	-0.360844	-0.17903		1.95869	-0.181836	0.151179	-0.0235846	0.14584	0.0804613	0.112634	0.0623509	-0.0110652	-0.142364	-0.175752	-0.0709796
1.95157	-0.208109	0.177575	-0.280623	0.0787359	0.0266745	0.0930011	0.0135732	-0.0843279	-0.244557	-0.275926	-0.165794		1.95157	-0.398645	0.220753	-0.12224	0.171609	0.143389	0.160167	0.0598124	-0.084749	-0.314231	-0.349994	-0.178639		1.95157	-0.170383	0.142444	-0.0304096	0.138912	0.0835312	0.104205	0.0588853	-0.0115424	-0.139745	-0.171031	-0.0701473
1.94451	-0.193532	0.165374	-0.277851	0.070592	0.0342193	0.0845458	0.0132045	-0.081212	-0.235629	-0.266196	-0.164955		1.94451	-0.379289	0.202929	-0.128026	0.166302	0.150608	0.147537	0.0563461	-0.0809426	-0.305755	-0.338162	-0.176817		1.94451	-0.164378	0.132902	-0.0359575	0.136696	0.0873444	0.0964145	0.0550553	-0.011038	-0.137007	-0.165528	-0.0686613
1.9375	-0.181039	0.158622	-0.26948	0.058596	0.0385613	0.0766372	0.0126215	-0.0778761	-0.22677	-0.255032	-0.16332		1.9375	-0.363155	0.186962	-0.13134	0.151558	0.156209	0.132903	0.0513105	-0.0760891	-0.296326	-0.325459	-0.174872		1.9375	-0.161208	0.123243	-0.0410384	0.12162	0.0911171	0.0870957	0.0497962	-0.00958519	-0.134884	-0.160378	-0.0671672
1.93054	-0.160693	0.150579	-0.262637	0.0552744	0.0430781	0.0696921	0.0118252	-0.0742191	-0.216453	-0.24446	-0.161462		1.93054	-0.322332	0.177411	-0.137064	0.144985	0.160134	0.119909	0.046453	-0.0725088	-0.285757	-0.311593	-0.171955		1.93054	-0.148669	0.115526	-0.0466438	0.112906	0.0891888	0.0779993	0.0449173	-0.0102815	-0.131126	-0.153814	-0.0658837
1.92363	-0.141712	0.141596	-0.250736	0.0483883	0.0488157	0.0606655	0.0116957	-0.0702316	-0.206099	-0.234083	-0.160896		1.92363	-0.276102	0.160328	-0.140372	0.135158	0.164709	0.104463	0.0432205	-0.06934	-0.275073	-0.29777	-0.170123		1.92363	-0.124555	0.0999112	-0.0495198	0.103106	0.0870857	0.0689146	0.0410527	-0.0104967	-0.127299	-0.147314	-0.0651107
1.91677	-0.133715	0.124083	-0.240116	0.0321594	0.0497077	0.0568347	0.0100716	-0.0681987	-0.197692	-0.221251	-0.158928		1.91677	-0.257449	0.136599	-0.140088	0.110918	0.162377	0.0944454	0.0401542	-0.0660513	-0.264179	-0.282755	-0.16637		1.91677	-0.120189	0.0851231	-0.0509547	0.0867753	0.0846693	0.0625305	0.0376789	-0.0102318	-0.123005	-0.140252	-0.0636207
1.90995	-0.121407	0.108351	-0.232885	0.0290727	0.0526757	0.0519776	0.00924613	-0.0642381	-0.189971	-0.210227	-0.158286		1.90995	-0.228659	0.115681	-0.141129	0.0944501	0.158085	0.084185	0.0363323	-0.0614985	-0.254129	-0.267987	-0.164669		1.90995	-0.106651	0.0674072	-0.0528016	0.0764226	0.0796252	0.0558461	0.0334597	-0.00921661	-0.119796	-0.13335	-0.0628229
1.90319	-0.102214	0.100273	-0.225094	0.0366782	0.0495868	0.0451756	0.00827748	-0.0602398	-0.182156	-0.197132	-0.156556		1.90319	-0.194745	0.101808	-0.140894	0.0918389	0.14878	0.073016	0.0324889	-0.0574311	-0.245426	-0.252979	-0.160894		1.90319	-0.0880873	0.0600495	-0.054149	0.0745841	0.071776	0.0499796	0.029293	-0.00934584	-0.116601	-0.124959	-0.0612365
1.89647	-0.0825227	0.0938293	-0.21586	0.0405786	0.0484048	0.0414859	0.00749084	-0.0565151	-0.174674	-0.184455	-0.155901		1.89647	-0.157816	0.0894192	-0.139581	0.0874471	0.14229	0.0664031	0.0297251	-0.053948	-0.235925	-0.237907	-0.158019		1.89647	-0.0673263	0.0499396	-0.0545083	0.0695855	0.0659155	0.0459232	0.0263074	-0.00937987	-0.113086	-0.116782	-0.0602839
1.8898	-0.064186	0.0880073	-0.20641	0.044625	0.0467242	0.0384556	0.006721	-0.0528699	-0.167487	-0.171772	-0.15521		1.8898	-0.124016	0.0782458	-0.137644	0.0835972	0.135903	0.0608118	0.0271747	-0.0505103	-0.226431	-0.22284	-0.155038		1.8898	-0.047672	0.0409116	-0.0544657	0.0652012	0.0606823	0.0423952	0.0236195	-0.00936184	-0.109461	-0.108574	-0.0593376
1.88318	-0.0479052	0.0825689	-0.19684	0.0482053	0.0446396	0.0360144	0.00597124	-0.0493395	-0.160588	-0.159187	-0.154432		1.88318	-0.0947552	0.0682429	-0.135201	0.0798631	0.130028	0.056069	0.0248164	-0.0470954	-0.216927	-0.207869	-0.151943		1.88318	-0.0300531	0.0331263	-0.0541126	0.061307	0.0564567	0.0392717	0.0212218	-0.00925114	-0.105707	-0.100437	-0.0583818
1.8766	-0.0343818	0.0772763	-0.187245	0.0507075	0.0422453	0.0340923	0.00524481	-0.0459596	-0.153968	-0.146806	-0.153515		1.8766	-0.0714442	0.0593654	-0.132368	0.0758188	0.125075	0.0520014	0.0226288	-0.043681	-0.207396	-0.193083	-0.148731		1.8766	-0.0153982	0.026744	-0.0535406	0.0577783	0.0536189	0.0364292	0.0191069	-0.00900718	-0.10181	-0.0924756	-0.0574011
1.87007	-0.0243173	0.0718915	-0.177723	0.0515196	0.0396359	0.0326191	0.00454497	-0.0427656	-0.147618	-0.134735	-0.152408		1.87007	-0.0554938	0.0515688	-0.129263	0.0710382	0.121452	0.0484358	0.0205907	-0.0402446	-0.197819	-0.178573	-0.145394		1.87007	-0.00463572	0.0219254	-0.0528409	0.0544906	0.0525493	0.033744	0.0172674	-0.00858936	-0.0977525	-0.0847913	-0.0563798
1.86358	-0.0184134	0.0661766	-0.16837	0.0500296	0.0369059	0.0315247	0.003875	-0.039793	-0.141531	-0.12308	-0.151058		1.86358	-0.0483145	0.0448081	-0.126003	0.0650952	0.119569	0.0451988	0.0186807	-0.0367637	-0.18818	-0.164427	-0.141927		1.86358	0.00130562	0.0188309	-0.0521052	0.0513195	0.053628	0.0310924	0.0156959	-0.00795706	-0.0935187	-0.0774872	-0.0553022
1.85714	-0.0173714	0.0598938	-0.159281	0.0456254	0.0341497	0.0307389	0.00323815	-0.0370775	-0.135697	-0.111944	-0.149415		1.85714	-0.0513171	0.0390386	-0.122705	0.0575638	0.119834	0.0421172	0.0168776	-0.033216	-0.17846	-0.150737	-0.138324		1.85714	0.00149726	0.0176212	-0.0514249	0.0481406	0.0572354	0.0283507	0.0143849	-0.00706968	-0.0890924	-0.0706662	-0.0541529
1.85075	-0.0218929	0.0528052	-0.150553	0.037695	0.0314619	0.0301916	0.00263769	-0.0346544	-0.130109	-0.101435	-0.147426		1.85075	-0.065912	0.0342154	-0.119486	0.0480179	0.122657	0.0390178	0.01516	-0.0295789	-0.168643	-0.137592	-0.134579		1.85075	-0.00498937	0.0184567	-0.0508914	0.0448294	0.0637517	0.0253952	0.013327	-0.00588663	-0.0844575	-0.0644309	-0.0529161
1.84439	-0.0326794	0.0446728	-0.142282	0.0256265	0.0289369	0.0298126	0.00207689	-0.0325593	-0.124758	-0.0916573	-0.14504		1.84439	-0.0935101	0.0302938	-0.116464	0.0360314	0.128446	0.0357273	0.0135066	-0.02583	-0.158711	-0.125081	-0.130687		1.84439	-0.0190829	0.021498	-0.0505963	0.0412615	0.0735572	0.0221022	0.0125147	-0.0043673	-0.0795976	-0.0588842	-0.0515763
1.83808	-0.0504324	0.0352588	-0.134564	0.00880781	0.0266692	0.0295318	0.001559	-0.0308277	-0.119635	-0.0827166	-0.142206		1.83808	-0.135522	0.0272289	-0.113756	0.0211782	0.137611	0.0320724	0.0118961	-0.0219468	-0.148647	-0.113295	-0.126641		1.83808	-0.0417118	0.0269057	-0.050631	0.0373123	0.0870321	0.0183481	0.0119407	-0.00247109	-0.0744968	-0.0541289	-0.0501179

## Sheet: Fig_3_B
Composition	Bandgap_1	Bandgap_2	Bandgap_3	Bandgap_4	Bandgap_5	Bandgap_6	Bandgap_7	Bandgap_8	Bandgap_9	Bandgap_10	Bandgap_11	Bandgap_12	Bandgap_13	Bandgap_14	Bandgap_15	Bandgap_16	Bandgap_17	Bandgap_18	Bandgap_19	Bandgap_20	Bandgap_21	Bandgap_22	Bandgap_23	Bandgap_24	Bandgap_25	Bandgap_26	Bandgap_27	Bandgap_28	Bandgap_29	Bandgap_30	Bandgap_31	Bandgap_32	Bandgap_33	Bandgap_34	Bandgap_35	Bandgap_36	Bandgap_37	Bandgap_38	Bandgap_39	Bandgap_40	Bandgap_41	Bandgap_42	Bandgap_43	Bandgap_44	Bandgap_45	Bandgap_46	Bandgap_47	Bandgap_48	Bandgap_49
0	2.54243	2.51052	2.50534	2.53681	2.54946	2.54942	2.52912	2.50867	2.53645	2.53708	2.54502	2.51328	2.56611	2.5489	2.51122	2.53621	2.53342	2.54837	2.53179	2.53488	2.52906	2.48575	2.5644	2.56707	2.54398	2.50129	2.51623	2.53745	2.55443	2.56	2.56042	2.53072	2.50942	2.45098	2.56139	2.58249	2.5747	2.55046	2.52148	2.51741	2.55404	2.56729	2.58552	2.5665	2.53379	2.52365	2.44721	2.44865	2.57243
0.003525	2.47288	2.49919	2.49571	2.50293	2.4915	2.49448	2.51686	2.53513	2.52141	2.52297	2.51275	2.50255	2.49641	2.49878	2.48339	2.48969	2.49229	2.49042	2.50757	2.51521	2.5278	2.51847	2.51636	2.52552	2.47676	2.50519	2.4916	2.4839	2.48413	2.48271	2.45648	2.48409	2.47017	2.52483	2.53416	2.52018	2.52703	2.49697	2.49871	2.48754	2.52444	2.4969	2.49182	2.49863	2.48464	2.48999	2.48341	2.47519	2.49318
0.00585	2.51415	2.50508	2.53459	2.52195	2.49891	2.51445	2.50797	2.5158	2.46641	2.51355	2.50036	2.49569	2.49853	2.50669	2.4676	2.49214	2.47869	2.46821	2.4923	2.48778	2.50217	2.49931	2.45536	2.45174	2.48606	2.46387	2.4893	2.50015	2.50357	2.50448	2.45426	2.45908	2.44688	2.48508	2.4638	2.45975	2.49349	2.50428	2.45237	2.45776	2.45771	2.45656	2.4873	2.48162	2.49171	2.46837	2.40485	2.41981	2.47982
0.012525	2.55898	2.54923	2.52901	2.52169	2.54255	2.54116	2.56183	2.55025	2.53446	2.515	2.50728	2.47753	2.53059	2.48254	2.55166	2.55786	2.5599	2.53421	2.54033	2.53253	2.52226	2.50053	2.50347	2.51036	2.51004	2.50746	2.47919	2.52913	2.54839	2.53392	2.54391	2.5545	2.53823	2.52877	2.52298	2.51886	2.49223	2.4931	2.53345	2.54166	2.53778	2.52976	2.49201	2.50669	2.51834	2.5567	2.56278	2.54429	2.55509
0.024975	2.52209	2.53735	2.50883	2.52112	2.51475	2.4935	2.51548	2.53092	2.48401	2.50847	2.49721	2.52487	2.52701	2.47893	2.49019	2.51943	2.51583	2.52669	2.49219	2.50189	2.51451	2.5162	2.54273	2.4799	2.4985	2.51132	2.50749	2.50171	2.50341	2.49904	2.5123	2.4808	2.47829	2.50239	2.48253	2.53022	2.50765	2.50469	2.49949	2.50089	2.49525	2.53501	2.50588	2.52481	2.51051	2.48267	2.47439	2.50509	2.48031
0.028875	2.41624	2.35337	2.45825	2.43213	2.39228	2.45999	2.43428	2.38515	2.40621	2.47041	2.45539	2.42163	2.43902	2.48644	2.46065	2.43836	2.40028	2.44898	2.40992	2.40498	2.4286	2.42988	2.35708	2.36073	2.43016	2.47123	2.42203	2.42719	2.44172	2.44184	2.41694	2.42435	2.4433	2.4759	2.44129	2.4157	2.40934	2.42258	2.40672	2.40444	2.40244	2.38116	2.4497	2.42495	2.42127	2.36811	2.36314	2.45307	2.44458
0.029325	2.44959	2.45722	2.45932	2.46644	2.45664	2.46085	2.45108	2.44405	2.45854	2.46745	2.46776	2.46153	2.46088	2.45229	2.44812	2.44762	2.46585	2.45776	2.46274	2.46702	2.46595	2.46619	2.46327	2.45077	2.44066	2.46571	2.46467	2.46603	2.46796	2.46309	2.46685	2.46516	2.45895	2.4477	2.44839	2.45786	2.46632	2.47023	2.47089	2.46725	2.46647	2.46987	2.46555	2.46134	2.45274	2.44619	2.46053	2.45635	2.47048
0.0375	2.44523	2.43729	2.44263	2.45345	2.44504	2.45288	2.44743	2.44774	2.45154	2.44882	2.44538	2.44428	2.44659	2.44147	2.44084	2.44882	2.4789	2.45471	2.45159	2.4498	2.44693	2.44741	2.45388	2.4499	2.44135	2.50854	2.37523	2.43873	2.43954	2.44944	2.48181	2.48859	2.45105	2.44897	2.44762	2.4524	2.45038	2.43617	2.43793	2.47919	2.48054	2.44755	2.41453	2.35094	2.3225	2.39942	2.43109	2.4787	2.46024
0.03795	2.39829	2.41844	2.4152	2.40872	2.41948	2.42667	2.43195	2.42613	2.3968	2.41225	2.41759	2.42224	2.4349	2.44171	2.43988	2.42869	2.40713	2.40566	2.43758	2.46638	2.43901	2.43447	2.43227	2.43495	2.41911	2.41913	2.42205	2.44951	2.45411	2.44089	2.43609	2.43361	2.43569	2.43054	2.41764	2.41465	2.41697	2.43632	2.44895	2.44698	2.45232	2.45072	2.43608	2.43156	2.42769	2.43375	2.41338	2.41767	2.43443
0.04365	2.30554	2.30879	2.31179	2.31438	2.22187	2.3098	2.29434	2.30811	2.30486	2.30419	2.30978	2.31087	2.33283	2.35165	2.361	2.32071	2.30812	2.30347	2.29797	2.30526	2.3088	2.30188	2.30208	2.34417	2.33994	2.36583	2.33125	2.32426	2.33194	2.31889	2.30732	2.30719	2.31449	2.30472	2.30227	2.28972	2.29688	2.34376	2.34168	2.3388	2.33469	2.34109	2.33006	2.32741	2.32724	2.32874	2.32214	2.30703	2.29867
0.050025	2.45603	2.48466	2.46115	2.43934	2.44262	2.43494	2.45176	2.48753	2.48123	2.45876	2.45546	2.45246	2.43335	2.43209	2.43697	2.44305	2.44276	2.45282	2.4578	2.48569	2.47938	2.45451	2.44595	2.44597	2.44361	2.44057	2.48027	2.47732	2.45565	2.46094	2.49579	2.48064	2.45579	2.45743	2.44683	2.4361	2.44157	2.45037	2.4388	2.46855	2.45063	2.44901	2.47636	2.46155	2.49818	2.47601	2.48294	2.45313	2.4563
0.062475	2.44561	2.45842	2.45518	2.45537	2.44815	2.45936	2.47161	2.46204	2.46258	2.45314	2.44892	2.44462	2.4575	2.47021	2.47092	2.47118	2.462	2.45456	2.44918	2.44846	2.44764	2.44558	2.45925	2.4711	2.49308	2.46794	2.46288	2.45601	2.44749	2.44184	2.44151	2.44413	2.46186	2.46704	2.4896	2.46635	2.46294	2.45727	2.44787	2.44062	2.44712	2.4462	2.4643	2.46549	2.46075	2.46164	2.46385	2.4591	2.4539
0.075	2.43263	2.43597	2.42979	2.4472	2.44006	2.44437	2.42503	2.4381	2.42787	2.4372	2.44176	2.43188	2.43969	2.42801	2.43373	2.44394	2.44882	2.4304	2.43218	2.42626	2.43847	2.45344	2.43246	2.43374	2.43282	2.4371	2.43818	2.43325	2.43504	2.4563	2.43538	2.42897	2.43658	2.44057	2.44148	2.42815	2.43585	2.42861	2.42751	2.42882	2.43259	2.42568	2.43187	2.47013	2.47442	2.42963	2.4508	2.44492	2.42868
0.0756	2.46251	2.46576	2.50084	2.47943	2.50089	2.5097	2.4804	2.48714	2.50107	2.4872	2.49702	2.50058	2.53928	2.46759	2.46678	2.46439	2.48347	2.48108	2.48773	2.46995	2.48834	2.45405	2.48769	2.46802	2.48294	2.4627	2.51811	2.49938	2.45925	2.49172	2.47019	2.45752	2.48533	2.49003	2.49575	2.50043	2.46611	2.45816	2.4556	2.4611	2.46216	2.48644	2.50095	2.49248	2.49014	2.46921	2.5051	2.48482	2.46053
0.087075	2.20534	2.18664	0	0	2.25434	2.26715	2.28896	2.27409	2.27794	2.27468	2.2188	2.25816	2.24385	2.28429	2.27787	2.24272	2.26118	2.25532	2.26537	2.27726	2.29375	2.26852	2.30292	2.2968	2.26167	2.26869	2.28918	2.26456	0	2.24868	2.28004	2.29435	2.25273	2.25857	2.27713	2.28522	2.27141	2.27344	2.30707	2.31054	2.26507	2.28646	2.28476	0	2.24945	2.24157	2.26106	2.27495	2.28589
0.087525	2.44537	2.44557	2.44352	2.44572	2.45349	2.4564	2.45383	2.44909	2.47996	2.45304	2.45259	2.47702	2.45241	2.48105	2.47774	2.45474	2.48078	2.4848	2.48204	2.48082	2.45073	2.47655	2.44762	2.44491	2.44825	2.45175	2.44981	2.48859	2.47303	2.47553	2.43873	2.44061	2.44318	2.43414	2.44635	2.44697	2.44475	2.44362	2.4574	2.49062	2.47901	2.44149	2.44708	2.448	2.44282	2.43471	2.44696	2.4348	2.44078
0.099975	2.44695	2.43698	2.46944	2.46945	2.44553	2.45246	2.44276	2.44413	2.44731	2.46388	2.44314	2.44076	2.48275	2.438	2.44208	2.43974	2.43865	2.43896	2.44201	2.4434	2.43646	2.43961	2.45259	2.44623	2.45089	2.44572	2.47309	2.442	2.4249	2.43577	2.43014	2.43569	2.43614	2.45211	2.44881	2.45452	2.45208	2.47343	2.44938	2.44166	2.4405	2.43104	2.42621	2.42246	2.4315	2.40175	2.44687	2.45088	2.47584
0.1125	2.38565	2.38214	2.39529	2.39673	2.39451	2.38991	2.39725	2.38557	2.38942	2.40998	2.39294	2.40636	2.39657	2.39617	2.38198	2.38387	2.39419	2.38013	2.38571	2.39414	2.40176	2.39834	2.39693	2.40344	2.40311	2.40412	2.3957	2.39415	2.40685	2.41955	2.39712	2.41568	2.40655	2.40164	2.39455	2.38178	2.37803	2.40613	2.39104	2.38222	2.39697	2.41706	2.38488	2.38343	2.40034	2.42809	2.41604	2.39741	2.38781
0.1245	2.46626	2.46739	2.45787	2.44942	2.45062	2.45023	2.44347	2.49017	2.47329	2.47043	2.4775	2.50421	2.50245	2.46416	2.45579	2.44942	2.43891	2.46829	2.46995	2.48946	2.50845	2.52407	2.52922	2.48824	2.5017	2.49236	2.45195	2.45223	2.452	2.44216	2.46234	2.46986	2.49832	2.50613	2.50711	2.53769	2.5218	2.51322	2.50385	2.49895	2.4602	2.45394	2.45734	2.43959	2.44241	2.46003	2.46711	2.49594	2.47796
0.125025	2.42048	2.42249	2.42859	2.42365	2.43024	2.42058	2.39159	2.43171	2.43327	2.42559	2.42261	2.42733	2.43772	2.43013	2.40522	2.4013	2.4351	2.45302	2.4605	2.45543	2.43402	2.4357	2.43502	2.41647	2.40863	2.40054	2.45416	2.4677	2.46024	2.46584	2.45446	2.43482	2.43507	2.42857	2.41534	2.41593	2.42346	2.44536	2.45274	2.46267	2.4719	2.46851	2.45283	2.4396	2.42594	2.42075	2.41588	2.39765	2.4193
0.13035	2.45825	2.44659	2.48338	2.46561	2.45994	2.45767	2.44877	2.44554	2.49794	2.48717	2.46197	2.45911	2.46966	2.45807	2.44654	2.4484	2.48582	2.473	2.47427	2.51286	2.50663	2.47383	2.46084	2.45636	2.45743	2.49445	2.52718	2.5026	2.50679	2.51376	2.52694	2.50245	2.46136	2.47491	2.45111	2.44043	2.50299	2.51517	2.50981	2.50964	2.5127	2.51067	2.50795	2.47406	2.4529	2.44589	2.44734	2.4428	2.48399
0.131325	2.4075	2.41747	2.39114	2.4107	2.37824	2.38968	2.41784	2.4054	2.42476	2.40086	2.41092	2.41089	2.39081	2.38832	2.40064	2.40459	2.39771	2.38584	2.40516	2.40311	2.42849	2.41076	2.40179	2.41324	2.39281	2.38057	2.41031	2.41047	2.40593	2.42965	2.41085	2.40454	2.44441	2.41378	2.41854	2.40893	2.38343	2.41867	2.37279	2.39089	2.38497	2.40778	2.41327	2.43046	2.43604	2.41628	2.42257	2.42136	2.39715
0.137475	2.4018	2.39027	2.38112	2.38022	2.37444	2.38244	2.39264	2.41027	2.3912	2.37632	2.38472	2.38494	2.37589	2.41916	2.39332	2.39563	2.38694	2.3303	2.38675	2.33346	2.37816	2.38053	2.43205	2.43052	2.42206	2.40939	2.39823	2.40371	2.38138	2.38447	2.39079	2.38648	2.37684	2.42885	2.4203	2.4283	2.41181	2.40661	2.38916	2.39206	2.39002	2.38972	2.39124	2.37758	2.36349	2.42144	2.41802	2.39485	2.40479
0.148575	2.20323	2.23024	2.2426	2.22844	2.23865	2.21717	2.2287	2.56424	2.20863	2.25071	2.20813	2.23788	2.24406	2.23832	2.25097	2.22548	2.22332	2.2484	2.21754	2.21733	2.20504	2.21048	2.24364	2.2156	2.25553	2.23335	2.25616	2.24694	1.80941	2.24708	2.25593	2.26285	2.21313	2.21623	2.26957	2.24519	2.20243	2.27389	2.23578	2.2679	2.14545	2.29311	2.28859	2.27838	2.28477	2.27897	2.2735	2.25935	2.27637
0.15	2.36413	2.37207	2.33504	2.35621	2.36453	2.36898	2.3737	2.37761	2.33533	2.33296	2.33998	2.34072	2.36416	2.36606	2.36494	2.37146	2.36392	2.36127	2.36489	2.36623	2.36963	2.36026	2.36729	2.36741	2.37532	2.37793	2.36597	2.3852	2.3751	2.37022	2.34389	2.348	2.37354	2.3809	2.37145	2.39179	2.40226	2.41378	2.40303	2.39747	2.3713	2.37367	2.37548	2.3782	2.37443	2.32784	2.38575	2.41949	2.40634
0.1551	2.37812	2.37803	2.34314	2.34195	2.31825	2.34676	2.37004	2.38669	2.3528	2.33932	2.36462	2.36435	2.3355	2.3284	2.33208	2.3377	2.36496	2.36453	2.39336	2.41101	2.40934	2.3718	2.34267	2.34103	2.33903	2.34858	2.33886	2.35571	2.3556	2.38256	2.39405	2.40891	2.41647	2.4001	2.38679	2.37139	2.37671	2.34595	2.32453	2.33594	2.36713	2.36295	2.36586	2.37901	2.38206	2.37072	2.41045	2.44278	2.43705
0.162525	2.32213	2.31909	2.32358	2.31771	2.31385	2.32022	2.32833	2.33182	2.33128	2.32939	2.32947	2.33535	2.31524	2.32167	2.32514	2.32314	2.32934	2.33458	2.33472	2.33523	2.33539	2.33305	2.31737	2.32631	2.33602	2.33864	2.3358	2.32958	2.33898	2.34244	2.33568	2.33502	2.33098	2.30782	2.32477	2.33709	2.34095	2.34539	2.34262	2.33029	2.33961	2.34477	2.33619	2.33388	2.32847	2.33347	2.3073	2.31526	2.33333
0.1689	2.2569	2.25378	2.25505	2.21384	2.22142	2.23083	2.25002	2.24484	2.25349	2.24643	2.24858	2.2305	2.22678	2.23955	2.2628	2.26047	2.27523	2.25556	2.26118	2.26314	2.26373	2.25367	2.25567	2.23959	2.2409	2.2466	2.2601	2.26584	2.26067	2.29228	2.26717	2.28913	2.29518	2.30755	2.2983	2.2859	2.27556	2.27188	2.24526	2.27209	2.26155	2.24849	2.25814	2.26521	2.2853	2.27671	2.28679	2.31093	2.31988
0.174975	2.3482	2.36728	2.34828	2.36836	2.33847	2.37049	2.37796	2.37123	2.38077	2.37777	2.37509	2.33527	2.36143	2.35148	2.36928	2.37349	2.383	2.37933	2.37811	2.37038	2.3266	2.34298	2.36343	2.36719	2.3651	2.37497	2.3956	2.38084	2.37435	2.37683	2.34642	2.32601	2.35763	2.34154	2.36716	2.34282	2.36703	2.36787	2.38689	2.37491	2.37591	2.37887	2.35079	2.33336	2.34126	2.36398	2.37337	2.38387	2.37782
0.1875	0	0	0	0	0	0	0	0	0	0	0	0	0	2.25945	2.27171	0	0	0	0	0	0	0	0	2.25031	2.26194	0	0	0	0	0	0	0	2.24348	2.27328	0	0	0	2.25846	2.25285	2.25124	0	0	0	0	0	2.26199	2.27153	2.19117	0
0.200025	2.36572	2.34616	2.36433	2.34405	2.34426	2.35779	2.37019	2.38338	2.3799	2.37929	2.36779	2.36254	2.36517	2.3598	2.36166	2.33981	2.37273	2.40169	2.39201	2.38613	2.40581	2.39194	2.36978	2.36472	2.35646	2.33898	2.35685	2.36606	2.39005	2.41267	2.42652	2.4284	2.41929	2.38378	2.40619	2.38965	2.37075	2.34659	2.33746	2.33394	2.33933	2.37644	2.40972	2.43792	2.43419	2.44358	2.45069	2.41642	2.40128
0.2088	2.43528	2.44629	2.45361	2.4494	2.43722	2.42511	2.4426	2.44409	2.43369	2.44463	2.44428	2.44898	2.43942	2.41295	2.43479	2.44598	2.44776	2.46597	2.49513	2.46834	2.45457	2.44271	2.43573	2.4183	2.44157	2.4527	2.46929	2.49225	2.50228	2.50169	2.47532	2.45807	2.45209	2.42371	2.40632	2.40725	2.41805	2.44462	2.45707	2.4649	2.50584	2.4968	2.49547	2.50027	2.47136	2.45933	2.4432	2.42675	2.42526
0.2094	2.37045	2.3758	2.37723	2.37947	2.38225	2.35923	2.36966	2.37331	2.37291	2.37186	2.37105	2.37344	2.37661	2.38023	2.37092	2.36742	2.38081	2.3667	2.37104	2.36357	2.39082	2.38348	2.38584	2.37525	2.36958	2.37537	2.37777	2.36726	2.33924	2.38753	2.3956	2.38603	2.38229	2.37925	2.37276	2.35407	2.37534	2.37023	2.3408	2.36435	2.39454	2.38577	2.39091	2.38001	2.38703	2.37887	2.37399	2.37178	2.38382
0.21075	2.07755	2.1181	2.12884	2.12611	2.63932	2.15409	2.10156	2.16058	2.14755	2.15474	0	0	2.16562	2.16207	2.15221	2.14447	2.18076	2.11058	2.15509	2.17279	0	0	0	2.14612	2.16334	2.13776	0	2.14834	2.11978	2.59265	2.15365	0	2.22459	2.23111	0	0	0	2.15832	0	0	0	0	2.14382	2.13804	2.15634	0	0	2.24636	2.19316
0.212475	2.30548	2.30433	2.32745	2.32781	2.32555	2.31051	2.30801	2.32227	2.36596	2.38298	2.38229	2.36396	2.33056	2.31905	2.31858	2.31587	2.30914	2.34363	2.3857	2.38233	2.39439	2.38368	2.34248	2.31945	2.31788	2.32013	2.30799	2.30213	2.32166	2.37144	2.38359	2.38825	2.39448	2.38099	2.34714	2.32307	2.32205	2.31621	2.31178	2.30944	2.30493	2.28381	2.31281	2.34812	2.38602	2.38857	2.38809	2.38104	2.34222
0.225	2.27196	2.24349	2.24967	2.28343	2.27034	2.24193	2.25946	2.26741	2.26171	2.26256	2.29238	2.29597	2.28591	2.27858	2.25845	2.26793	2.27084	2.23961	2.27338	2.28013	2.28144	2.29637	2.29109	2.28632	2.27503	2.26801	2.2665	2.2638	2.28272	2.29657	2.27514	2.28323	2.30918	2.28655	2.28318	2.27604	2.26633	2.27317	2.26811	2.27661	2.29056	2.29292	2.30562	2.30121	2.29254	2.30253	2.29932	2.28265	2.29151
0.237525	0	0	0	0	2.219	2.24056	0	0	0	2.21845	2.21382	0	0	2.2259	2.24822	1.85683	2.25918	2.28125	2.23781	0	0	0	0	0	2.24448	0	2.25063	2.2497	2.25063	2.25642	0	0	0	1.5278	0	0	2.24435	2.27017	2.25908	2.2502	2.26694	2.26879	2.25458	0	2.18581	0	2.14222	0	0
0.2487	2.36348	2.34123	2.33501	2.33903	2.33585	2.33379	2.33284	2.31948	2.37032	2.34702	2.34476	2.33746	2.3378	2.33385	2.32986	2.33213	2.334	2.32291	2.31486	2.30319	2.33465	2.36134	2.36788	2.37466	2.37163	2.36504	2.36387	2.36645	2.36512	2.37349	2.34472	2.33634	2.33364	2.32113	2.3057	2.29602	2.34102	2.36309	2.36933	2.37222	2.36787	2.36942	2.37352	2.4015	2.4006	2.38006	2.37861	2.36153	2.34453
0.249975	2.2894	2.29556	2.29812	2.30025	2.29883	2.30788	2.28613	2.30648	2.31347	2.31649	2.30823	2.30234	2.27666	2.72737	2.28107	2.30234	2.30089	2.29848	2.30087	2.31468	2.29344	2.30459	2.30148	2.29395	2.58387	2.28782	2.30419	2.32221	2.32465	2.30308	2.29798	2.30506	2.30297	2.30663	2.30448	2.29393	2.28336	2.45004	2.28186	2.31259	2.31656	2.31321	2.33003	2.32546	2.29681	2.30797	2.30352	2.29504	2.29564
0.25	2.36889	2.34245	2.3392	2.35732	2.41234	2.22054	2.31499	2.33874	2.34211	2.3479	2.42371	2.34956	2.34764	2.31666	2.32122	2.34108	2.33909	2.33845	2.31833	2.33234	2.34042	2.22077	2.21565	2.33264	2.33208	2.32909	2.32322	2.32132	2.33663	2.34189	2.3116	2.31753	2.33509	2.33306	2.30551	2.21395	2.31644	2.40859	2.34207	2.3222	2.21394	2.39935	2.40174	2.33298	2.32029	2.30755	2.22955	2.23167	2.23033
0.254175	2.30152	2.31594	2.31105	2.31885	2.31927	2.31742	2.29731	2.31128	2.31351	2.31596	2.32375	2.32256	2.32343	2.31468	2.32044	2.32437	2.30038	2.31046	2.31585	2.33046	2.33597	2.33595	2.33335	2.33263	2.32631	2.3198	2.322	2.32006	2.32057	2.26952	2.31068	2.3189	2.3172	2.32615	2.33306	2.33794	2.34273	2.3434	2.3387	2.32653	2.32403	2.32742	2.32144	2.32161	2.31254	2.31395	2.31932	2.3315	2.32782
0.2556	2.39067	2.38096	2.37779	2.3838	2.37616	2.37628	2.38575	2.37134	2.39377	2.42231	2.40819	2.41695	2.41139	2.38529	2.37243	2.39691	2.40463	2.41244	2.42988	2.42578	2.42236	2.41486	2.40324	2.40788	2.38944	2.37074	2.40588	2.40184	2.42219	2.44064	2.43678	2.43795	2.42692	2.41435	2.41594	2.38873	2.38283	2.37988	2.3989	2.40288	2.42745	2.42611	2.44482	2.44521	2.44471	2.43786	2.43079	2.43135	2.40115
0.2625	2.27858	2.27897	2.29408	2.23349	2.27093	2.26121	2.30425	2.29279	2.28504	2.25963	2.2245	2.26167	2.2595	2.27225	2.29721	2.30676	2.31443	2.28438	2.27948	2.24983	2.2616	2.23766	2.286	2.29279	2.28548	2.29577	2.29266	2.29255	2.28181	2.25774	2.26727	2.22821	2.27843	2.28309	2.2892	2.28932	2.30485	2.30545	2.28805	2.28097	2.27447	2.26096	2.24981	2.26239	2.28462	2.28231	2.28	2.27897	2.28984
0.272025	2.24679	2.24849	2.24659	2.24649	2.24958	2.25058	2.2513	2.26013	2.25564	2.25422	2.24628	2.24947	2.24861	2.24696	2.24712	2.24666	2.25001	2.25479	2.24936	2.25316	2.22861	2.24919	2.22754	2.24839	2.24733	2.24883	2.22679	2.2435	2.25255	2.25448	2.2501	2.25283	2.25096	2.23909	2.24165	2.21462	2.22418	2.2437	2.24949	2.24987	2.24046	2.24803	2.22794	2.24854	2.25507	2.25073	2.22864	2.23756	2.21897
0.275025	2.29128	2.29596	2.27809	2.29503	2.30289	2.29728	2.27722	2.28593	2.25916	2.29022	2.29557	2.29442	2.2968	2.27483	2.28777	2.28005	2.29335	2.30213	2.30527	2.29599	2.30135	2.30014	2.28497	2.28577	2.29043	2.28937	2.30404	2.30148	2.30227	2.28487	2.30475	2.30427	2.25858	2.28193	2.29031	2.30239	2.28692	2.289	2.30787	2.28429	2.28249	2.30044	2.28022	2.27599	2.30583	2.29405	2.30727	2.29664	2.27977
0.27585	2.26317	2.24452	2.24274	2.29175	2.27005	2.27907	2.26148	2.24387	2.26517	2.2578	2.25774	2.25332	2.26685	2.277	2.28524	2.27634	2.28417	2.25914	2.27113	2.286	2.27121	2.2506	2.26425	2.2707	2.30482	2.29837	2.302	2.29501	2.28861	2.28513	2.28832	2.2937	2.2939	2.292	2.26672	2.25893	2.2814	2.27686	2.29019	2.29257	2.30631	2.31095	2.30018	2.3097	2.3079	2.30251	2.29526	2.30412	2.30588
0.27705	2.27023	2.27704	2.26814	2.2732	2.25865	2.25543	2.27193	2.28965	2.29011	2.28374	2.27588	2.24827	2.2386	2.26319	2.26538	2.26817	2.27837	2.27873	2.27003	2.25505	2.22007	2.22552	2.23775	2.25061	2.28152	2.27745	2.28387	2.27092	2.26457	2.21344	2.2246	2.23433	2.25858	2.28891	2.29403	2.26467	2.28798	2.25951	2.27496	2.25506	2.2245	2.26392	2.25744	2.2672	2.27031	2.2863	2.293	2.27688	2.25731
0.287475	2.19833	2.19921	2.21576	2.22388	2.23188	2.19535	2.20167	2.22871	2.21079	2.21985	2.25377	2.2382	2.19446	2.23201	2.21284	2.21861	2.21326	2.23742	2.24579	2.23554	2.26698	2.19645	2.23291	2.21844	2.22601	2.24258	2.21642	2.24037	2.2406	2.23613	2.24195	2.2505	2.19084	2.2052	2.22249	2.23729	2.26712	2.25734	2.21879	2.21534	2.24137	2.23099	2.26522	2.25823	2.20163	2.20123	2.22554	2.26444	2.27951
0.291075	2.18126	2.15387	2.14421	2.16602	2.16843	2.20823	2.18526	2.15767	2.15218	2.12487	2.16716	2.17958	2.17078	2.1742	2.20547	2.2045	2.15253	2.14758	2.14662	2.14432	2.16767	2.19137	2.14732	2.15647	2.17574	2.17427	2.15374	2.18506	2.07208	2.16832	2.169	2.16164	2.14982	2.17683	2.19241	2.14479	2.13462	2.14656	2.17031	2.16128	2.1995	2.17485	2.20919	2.20371	2.1729	2.15768	2.15174	2.17758	2.19212
0.29395	2.09178	2.13671	2.15344	2.16267	2.1543	2.14197	2.12732	2.13512	2.15612	2.17715	2.18314	2.10778	2.1065	2.10703	2.10737	2.11632	2.15614	2.1337	2.13552	2.15486	2.13914	2.1319	2.12005	2.13935	2.14457	2.18061	2.38843	2.12272	2.1266	2.12134	2.10744	2.12934	2.12559	2.0806	2.11681	2.15838	2.08083	2.13254	2.12826	2.08852	2.09077	2.10843	2.17025	2.15843	2.18703	2.39762	2.23877	2.1215	2.15958
0.3	2.24176	2.24109	2.23786	2.271	2.27292	2.27587	2.28664	2.28961	2.23981	2.23373	2.24136	2.24501	2.26956	2.28123	2.28978	2.28499	2.27706	2.23796	2.25682	2.26824	2.24004	2.24532	2.27075	2.27736	2.2798	2.2544	2.26456	2.28133	2.26015	2.25971	2.2667	2.27181	2.24414	2.24659	2.25028	2.28128	1.85298	2.2953	2.2938	2.29941	2.29698	2.28293	2.26181	2.26632	2.25171	2.26449	2.27521	2.27382	2.27987
0.300025	2.36085	2.38029	2.43002	2.35637	2.4095	2.3327	2.34906	2.32926	2.32418	2.33493	2.33264	2.33454	2.33885	2.35541	2.36634	2.32781	2.41202	2.33857	2.32981	2.33805	2.32991	2.34759	2.39228	2.33888	2.4211	2.42218	2.40642	2.31268	2.35162	2.33017	2.30625	2.33015	2.34239	2.34961	2.34784	2.33233	2.3155	2.3842	2.39989	2.41014	2.39445	2.32363	2.35181	2.36442	2.34793	2.3498	2.35165	2.35602	2.33835
0.312475	2.28897	2.30498	2.29211	2.28603	2.18904	2.31092	2.31382	2.30557	2.33243	2.31205	2.27845	2.29488	2.29579	2.31895	2.21737	2.22112	2.2233	2.21652	2.21068	2.21592	2.21583	2.21511	2.27256	2.22383	2.29947	2.31433	2.32153	2.30615	2.30188	2.30169	2.34947	2.17743	2.29888	2.32962	2.30548	2.1921	2.18884	2.29233	2.28709	2.26269	2.27375	2.16353	2.16166	2.17634	2.19612	2.20374	2.29188	2.29729	2.2896
0.312525	2.23937	2.27367	2.23134	2.27327	2.21784	2.24721	2.2306	2.2516	2.25824	2.26238	2.26166	2.23589	2.21224	2.24069	2.24492	2.24922	2.23217	2.2516	2.24807	2.2596	2.26719	2.2735	2.20911	2.23713	2.21145	2.22095	2.22357	2.22784	2.23234	2.23352	2.23463	2.27682	2.25885	2.2644	2.26791	2.19993	2.22583	2.23769	2.25011	2.25714	2.26211	2.26116	2.25463	2.25697	2.27742	2.27523	2.26977	2.28959	2.26496
0.324975	0	0	2.11158	2.10458	0	0	2.11726	2.10147	0	0	0	0	0	0	0	2.12267	2.10912	0	0	0	2.10705	0	0	2.09383	0	2.11582	2.11521	0	0	0	0	0	0	0	2.10316	2.10611	0	0	0	0	0	0	2.10932	0	2.12517	2.11345	2.11778	0	0
0.325	2.25551	2.2714	2.22734	2.26303	2.22548	2.25967	2.30093	2.30089	2.30242	2.2338	2.23604	2.29468	2.29826	2.30191	2.2244	2.29157	2.30789	2.20525	2.23346	2.2725	2.28509	2.29951	2.30272	2.33722	2.3217	2.30808	2.19971	2.34036	2.32942	2.29304	2.27529	2.27083	2.3157	2.30855	2.33488	2.20238	2.31898	2.37965	2.41233	2.41888	2.32877	2.26203	2.28206	2.27679	2.27886	2.30803	2.28973	2.28199	2.19702
0.332725	2.0697	2.11166	2.05344	2.11032	2.15182	2.23764	2.09789	2.05269	2.08831	2.10468	2.09844	2.063	2.08785	2.16259	2.18392	2.18038	2.12403	2.16606	2.09476	2.09109	2.06245	2.01679	2.17722	2.20819	2.11893	2.04144	2.06364	2.11432	2.16378	2.0802	2.06158	2.10201	2.12219	2.10328	2.15351	2.00131	2.07225	2.3089	2.02323	1.99335	2.04045	2.0946	2.08111	2.10768	2.11684	2.10799	2.10248	2.11224	2.12718
0.333825	2.29021	2.28684	2.28555	2.71981	2.25529	2.28947	2.29814	2.30117	2.14463	2.28194	2.25707	2.22053	2.25159	2.26075	2.2618	2.27275	2.26477	2.30462	2.29531	2.28042	2.25042	2.23237	2.26465	2.27713	2.29414	2.29141	2.2907	2.60023	2.2613	2.30175	2.28844	2.28964	2.28001	2.27882	2.23011	2.26362	2.31115	2.31286	2.31876	2.29828	2.25741	2.25865	2.2875	2.29827	2.30171	2.30022	2.28909	2.29487	2.27013
0.3348	2.13011	2.0835	0	0	0	2.05479	2.0985	2.07079	2.06903	0	0	0	2.06732	2.0928	0	2.06542	2.06819	0	2.06777	2.0783	0	0	0	0	2.08068	2.0531	2.1266	2.05723	2.05481	2.05218	0	2.14056	0	2.075	0	0	2.12542	0	2.07297	2.08995	2.12551	0	2.10206	2.08469	2.12133	2.14093	2.14012	2.15543	0
0.3375	2.20263	2.19776	2.20747	2.19827	2.20247	2.20443	2.20798	2.22083	2.18954	2.19789	2.20304	2.19943	2.20099	2.20649	2.20031	2.18707	2.18833	2.19623	2.19634	2.19893	2.2004	2.2039	2.22724	2.18158	2.19145	2.18532	2.19458	2.19861	2.20367	2.20408	2.20601	2.21075	2.20852	2.18553	2.19395	2.19855	2.19491	2.19542	2.19557	2.2107	2.20579	2.20657	2.20882	2.22463	2.17941	2.19126	2.19496	2.20557	2.19785
0.337525	2.2182	2.2157	2.31458	2.26154	2.29332	2.31901	2.33039	2.34209	2.34316	2.35969	2.33581	2.34097	2.32662	2.19638	2.31081	2.31688	2.30751	2.31096	2.33601	2.33617	2.19371	2.19116	2.18766	2.19839	2.18384	2.18821	2.19442	2.2909	2.31565	2.291	2.19525	2.18366	2.32838	2.18582	2.18553	2.18716	2.33538	2.21355	2.24416	2.29149	2.29892	2.2275	2.22126	2.21254	2.31214	2.3251	2.32726	2.32901	2.32937
0.349975	2.19993	2.31084	2.27197	2.27906	2.22642	2.19368	2.30254	2.20114	2.2034	2.30534	2.30954	2.32504	2.33599	2.3342	2.30928	2.30379	2.30326	2.29363	2.30558	2.20011	2.2811	2.18937	2.30679	2.31838	2.3084	2.30681	2.19507	2.20042	2.20109	2.19732	2.2872	2.27197	2.19168	2.18666	2.2984	2.18142	2.32397	2.30085	2.30566	2.18862	2.29265	2.30088	2.2907	2.28502	2.29416	2.28753	2.19083	2.1856	2.30149
0.350025	2.2095	2.21195	2.21387	2.21438	2.23053	2.2123	2.21441	2.21395	2.21269	2.216	2.2075	2.20928	2.23116	2.23036	2.23239	2.21524	2.21716	2.23025	2.21076	2.19896	2.21109	2.21308	2.21368	2.2177	2.21844	2.23689	2.23276	2.21659	2.21033	2.2046	2.20014	2.20632	2.20543	2.2082	2.23458	2.21757	2.21685	2.23671	2.23917	2.21681	2.21009	2.1968	2.199	2.19965	2.20233	2.20403	2.21331	2.21682	2.21665
0.3535	2.18134	2.33296	2.33126	2.43701	2.36867	2.36974	2.33927	2.34119	2.35054	2.35725	2.44727	2.44924	2.37239	2.35968	2.35042	2.35975	2.41822	2.36445	2.36715	2.42156	2.40604	2.18313	2.18163	2.20828	2.19979	2.17694	2.21297	2.2144	2.2046	2.20406	2.21949	2.2015	2.17002	2.18115	2.31276	2.29132	2.21297	2.20474	2.21323	2.22338	2.22463	2.21836	2.20816	2.30457	2.30604	2.20319	2.18621	2.30912	2.30298
0.362475	0	0	0	0	0	0	0	0	0	0	0	0	0	0	0	0	0	0	0	0	0	0	0	0	0	0	0	0	0	0	0	0	0	2.0967	0	0	0	0	0	0	0	0	0	0	0	2.06411	0	0	0
0.3625	2.21645	2.20963	2.19236	2.35679	2.33188	2.32276	2.33252	2.33167	2.34292	2.33738	2.18615	2.32801	2.29431	2.19404	2.19367	2.31535	2.32032	2.18543	2.18697	2.33378	2.33408	2.31257	2.29055	2.29792	2.29537	2.29545	2.29605	2.18898	2.33892	2.36857	2.20133	2.30067	2.30311	2.30682	2.19214	2.27432	2.30786	2.19481	2.1919	2.32641	2.31001	2.3872	2.30006	2.31427	2.31767	2.30261	2.29922	2.28574	2.21646
0.372825	2.23304	2.22941	2.21743	2.21556	2.20354	2.19741	2.20706	2.20679	2.21005	2.21191	2.20033	2.19094	2.20023	2.19976	2.20289	2.20833	2.23404	2.20701	2.20372	2.18204	2.17255	2.20001	2.1991	2.20209	2.20372	2.20831	2.23185	2.22715	2.18941	2.17813	2.17634	2.18409	2.19568	2.19576	2.20327	2.22397	2.20983	2.21046	2.23702	2.2336	2.21306	2.22767	2.18516	2.18684	2.1941	2.19382	2.19436	2.1819	2.20799
0.374025	2.19556	2.18133	2.18439	2.18961	2.19472	2.21466	2.18567	2.19857	2.19032	2.1802	2.19356	2.18938	2.19225	2.18718	2.21202	2.18325	2.18554	2.19342	2.19077	2.19363	2.19809	2.20205	2.20768	2.20134	2.22906	2.19282	2.19678	2.18346	2.20645	2.18276	2.20189	2.20391	2.20017	2.20682	2.20864	2.21964	2.22217	2.21151	2.20694	2.19868	2.1953	2.19792	2.18714	2.18437	2.1909	2.19137	2.2147	2.2127	2.20544
0.375	2.21111	2.21732	2.22109	2.24984	2.2538	2.23331	2.21522	2.21419	2.2348	2.21622	2.22604	2.25314	2.25445	2.12994	2.23669	2.2228	2.24626	2.21915	2.2415	2.24612	2.2529	2.25608	2.24954	2.20062	2.20352	2.23994	2.24678	2.22248	2.24016	2.2424	2.24652	2.22937	2.25402	2.24917	2.20016	2.20588	2.20453	2.23434	2.24431	2.21756	2.21704	2.24387	2.24793	2.24842	2.24958	2.24493	2.24408	2.22739	2.2289
0.375025	2.26247	2.33085	2.32764	2.20213	2.29649	2.34895	2.33922	2.35416	2.19366	2.1879	2.2873	2.32825	2.31331	2.32061	2.32686	2.34987	2.17476	2.17272	2.33141	2.18464	2.29957	2.21616	2.21645	2.32479	2.32938	2.36282	2.3481	2.1651	2.31989	2.35964	2.16479	2.20835	2.32447	2.30534	2.30763	2.30301	2.36182	2.35749	2.17036	2.31282	2.322	2.32074	2.35214	2.3466	2.35224	2.31122	2.1694	2.36454	2.37016
0.38085	2.24277	2.26972	2.27642	2.25264	2.27749	2.28896	2.29511	2.25567	2.27877	2.26684	2.25268	2.23069	2.2709	2.27947	2.27636	2.29791	2.29148	2.2844	2.31581	2.3133	2.28873	2.27715	2.24888	2.25878	2.27211	2.28293	2.27963	2.29914	2.28707	2.26876	2.2549	2.30126	2.3145	2.29298	2.6218	2.24278	2.26272	2.2784	2.27842	2.2825	2.28792	2.28403	2.29042	2.27645	2.27586	2.27967	2.28647	2.32104	2.30482
0.387475	2.19696	2.19917	2.20636	2.23692	2.1859	2.2296	2.14104	2.26915	2.25849	2.25846	2.24757	2.20966	2.2164	2.24609	2.2234	2.24524	2.24414	2.41003	2.29283	2.29657	2.25945	2.52555	2.19739	2.35144	2.43438	2.48385	2.21811	2.20582	2.18704	2.33305	2.30774	2.31426	2.35263	2.18768	2.29063	2.3519	2.33139	2.31704	2.28843	2.19737	2.18835	2.3521	2.19918	2.32654	2.19564	2.32597	2.19587	2.31709	2.3215
0.387525	2.24039	2.24738	2.25178	2.24562	2.24756	2.24628	2.25103	2.25231	2.25365	2.2481	2.24774	2.25201	2.23961	2.505	2.23204	2.23818	2.25848	2.24916	2.25025	2.25518	2.24875	2.24995	2.25758	2.26016	2.26991	2.24581	2.26162	2.2557	2.25817	2.2509	2.24939	2.25076	2.25558	2.26033	2.26333	2.26754	2.26852	2.26606	2.26275	2.26147	2.25559	2.25579	2.2532	2.25041	2.25775	2.26076	2.24505	2.26954	2.27544
0.395775	2.07148	2.05541	2.06131	2.07846	2.09004	2.09123	2.06612	2.08033	2.09498	2.09267	2.08858	2.10125	2.12561	2.04866	2.08367	2.0965	2.05753	2.08323	2.07571	2.09081	2.08488	0	2.11095	2.07707	2.12536	2.12768	2.11564	0	0	2.0794	2.08369	2.07882	2.08338	2.09036	2.12641	2.1193	2.11507	2.14774	2.12661	2.13558	2.12724	2.09947	2.11551	0	2.09316	2.08429	2.09534	2.09945	2.11124
0.399975	2.20093	2.19868	2.20102	2.19464	2.19921	2.20196	2.20497	2.20887	2.21121	2.20983	2.18089	2.19063	2.19787	2.20594	2.20519	2.20508	2.20943	2.21095	2.21432	2.21673	2.17635	2.17788	2.18773	2.19997	2.20679	2.20565	2.2294	2.20727	2.20495	2.21145	2.23361	2.21879	2.21529	2.17184	2.1779	2.19211	2.19719	2.20374	2.20892	2.20724	2.20493	2.21046	2.21474	2.21891	2.21775	2.21584	2.21425	2.16818	2.17362
0.4	1.97435	2.01633	2.0101	2.01744	2.02437	1.98174	2.044	2.01902	2.04112	1.91494	2.04977	2.06713	2.0278	2.05344	2.01869	2.01338	2.01195	2.04571	2.02537	2.05069	2.03802	2.21662	1.918	1.9602	2.05506	2.19699	2.02875	2.05012	2.03854	2.06078	2.05225	2.03985	2.06757	2.17837	2.03966	2.08469	2.42096	1.98065	1.94766	2.03996	2.02869	2.03912	2.04344	2.05645	2.0459	2.06524	2.00746	2.18852	2.17576
0.402	2.15531	2.16644	2.16546	2.16442	2.15564	2.15254	2.14556	2.1676	2.16829	2.1497	2.16396	2.16164	2.15725	2.15706	2.14354	2.16466	2.14138	2.17204	2.16322	2.20181	2.20226	2.15968	2.17041	2.1616	2.14864	2.15397	2.15644	2.18204	2.17908	2.16172	2.17337	2.17756	2.16104	2.1448	2.16078	2.16278	2.16669	2.16721	2.17147	2.15925	2.16471	2.17575	2.18129	2.17307	2.18073	2.18073	2.16679	2.16093	2.20056
0.411975	2.16671	2.15993	2.17057	2.16568	2.15623	2.15089	2.16129	2.16807	2.16606	2.1649	2.18412	2.13671	2.13759	2.1577	2.13837	2.15047	2.15265	2.16084	2.16987	2.17061	2.1693	2.17869	2.11012	2.11495	2.36544	2.13707	2.1378	2.14848	2.12864	2.16197	2.1672	2.15905	2.17213	2.17663	2.17443	2.17692	2.12145	2.12836	2.15272	2.13849	2.15313	2.1601	2.14386	2.15319	2.14161	2.16728	2.16922	2.17654	2.18185
0.4125	2.21605	2.21875	2.20929	2.21357	2.21732	2.22232	2.22316	2.21983	2.21647	2.20845	2.21462	2.21713	2.22235	2.22596	2.2374	2.21766	2.20702	2.20714	2.21514	2.21591	2.22222	2.22355	2.22624	2.22504	2.22343	2.21285	2.20973	2.21656	2.21939	2.22028	2.22351	2.24184	2.23904	2.22588	2.21854	2.19726	2.21206	2.21987	2.22067	2.21768	2.22133	2.22341	2.22354	2.24184	2.24148	2.22209	2.20644	2.22258	2.22693
0.412525	2.18612	2.18605	2.1868	2.19458	2.19178	2.35541	2.24858	2.18669	2.33204	2.3058	2.29832	2.28667	2.17755	2.1897	2.32909	2.3191	2.31286	2.31197	2.32964	2.3413	2.32448	2.33385	2.30871	2.18603	2.20553	2.2023	2.16729	2.17951	2.18578	2.18324	2.18416	2.17769	2.18291	2.19605	2.18871	2.18668	2.31615	2.19274	2.18598	2.1833	2.32023	2.18685	2.17993	2.18365	2.18612	2.17876	2.30069	2.27602	2.20621
0.4167	2.10668	2.08216	2.10155	2.10562	2.10827	2.12158	2.10717	2.10195	2.11569	2.11948	2.09357	2.1202	2.10104	2.11679	2.10197	2.12712	2.11061	2.1073	2.08941	2.10857	2.08583	2.09189	2.10134	2.09981	2.1244	2.11406	2.13473	2.10689	2.10926	2.11611	2.12624	2.10374	2.08986	2.09566	2.10778	2.09516	2.08978	2.1066	2.11537	2.0917	2.11951	2.10915	2.10856	2.13429	2.12501	2.09791	2.11848	2.09371	2.0821
0.424975	2.18341	2.15363	2.12707	2.30045	2.17247	2.1822	2.15624	2.1397	2.15797	2.16952	2.20056	2.20416	2.1778	2.16841	2.15784	2.19339	2.19945	2.26361	2.28717	2.18319	2.1858	2.18243	2.17953	2.17424	2.16243	2.17037	2.17623	2.24376	2.25879	2.23496	2.16167	2.30795	2.3292	2.3134	2.31775	2.25328	2.28221	2.31179	2.25998	2.25995	2.27504	2.2704	2.28298	2.28073	2.167	2.30881	2.30889	2.30968	2.29912
0.425025	2.18226	2.18369	2.17325	2.15672	2.15255	2.17062	2.1654	2.17562	2.17854	2.18539	2.18665	2.1903	2.19362	2.19154	2.13825	2.14212	2.14938	2.16073	2.16735	2.1693	2.18115	2.18874	2.1893	2.19261	2.19034	2.18812	2.18083	2.1334	2.14437	2.1487	2.14751	2.14669	2.17388	2.17319	2.18052	2.18146	2.19268	2.19653	2.19301	2.19164	2.19245	2.13653	2.13028	2.15638	2.15706	2.16107	2.168	2.17516	2.17252
0.427975	2.29135	2.22154	2.21001	2.297	2.30688	2.18456	2.34646	2.18223	2.18699	2.28915	2.29362	2.29068	2.18698	2.17883	2.31145	2.3057	2.21618	2.17794	2.32658	2.31871	2.29245	2.30269	2.2916	2.22043	2.27755	2.31913	2.31732	2.29575	2.18505	2.1065	2.293	2.29263	2.29403	2.28728	2.27227	2.20915	2.20844	2.21346	2.27185	2.33564	2.30028	2.29417	2.28615	2.18439	2.17774	2.29957	2.16901	2.2847	2.27795
0.432925	2.27443	2.16629	2.29116	2.25328	2.28505	2.24488	2.19366	2.17518	2.17359	2.28856	2.20752	2.22376	2.17652	2.17417	2.17802	2.18677	2.20717	2.16395	2.16265	2.17943	2.18548	2.17009	2.17208	2.1747	2.17283	2.1711	2.27331	2.26231	2.20632	2.21336	2.30091	2.29009	2.17491	2.27542	2.30401	2.1678	2.30422	2.25244	2.25651	2.25636	2.25801	2.17266	2.24609	2.17888	2.25344	2.3133	2.18373	2.19187	2.20239
0.437475	2.20654	2.21191	2.21135	2.21349	2.20796	2.20794	2.20883	2.21392	2.21027	2.21148	2.21076	2.20321	2.18916	2.20016	2.20831	2.21359	2.21279	2.21323	2.21271	2.20368	2.18462	2.17588	2.18674	2.18421	2.19666	2.20291	2.21031	2.21531	2.21529	2.21308	2.2044	2.17281	2.17087	2.16237	2.16036	2.16072	2.1658	2.17472	2.18397	2.18714	2.19646	2.20195	2.2072	2.2126	2.21526	2.20905	2.20278	2.18241	2.15736
0.4375	2.21528	2.3052	2.21989	2.20609	2.19946	2.20635	2.16636	2.17702	2.21025	2.20459	2.20219	2.1987	2.16983	2.17559	2.2135	2.19177	2.27526	2.27034	2.17056	2.20595	2.19663	2.19592	2.18705	2.17842	2.18948	2.2856	2.21315	2.2034	2.19783	2.18412	2.176	2.20808	2.2097	2.19951	2.19216	2.21121	2.19605	2.18745	2.20766	2.21726	2.2765	2.21083	2.17432	2.15949	2.1778	2.21387	2.10127	2.09376	2.20151
0.44005	2.16146	2.27978	2.21896	2.16504	2.19608	2.16571	2.24882	2.24007	2.28444	2.22278	2.18341	2.17778	2.22425	2.12201	2.26653	2.26135	2.22236	2.27053	2.23648	2.23407	2.19295	2.15159	2.27661	2.2808	2.19665	2.18481	2.2719	2.24639	2.14976	2.06838	2.10679	2.24378	2.26449	2.17018	2.26193	2.23787	2.23817	2.27159	2.24114	2.25968	2.25552	2.26186	2.19745	2.23922	2.16445	2.22247	2.16955	2.16357	2.16257
0.45	2.0789	2.09008	2.04517	2.07187	2.07493	2.03838	2.06999	2.04691	2.03511	2.06805	2.07991	2.08674	2.07738	2.04537	1.98603	2.04351	0	2.05783	2.08156	2.05466	2.07015	2.09022	2.09715	2.05477	2.03795	0	0	2.07619	0	2.08866	2.09197	2.09007	2.11257	2.06694	0	2.03532	0	0	2.08855	2.07313	0	2.1038	2.0785	2.04254	2.10685	2.08101	1.98985	2.02655	2.08028
0.450025	2.21396	2.16365	2.14608	2.16554	2.22051	2.19973	2.19493	2.17999	2.17841	2.0901	2.17375	2.18889	2.19423	2.2209	2.18835	2.18537	2.22263	2.18744	2.16349	2.17047	2.18117	2.18489	2.18926	2.19659	2.17758	2.18009	2.20287	2.1895	2.18735	2.18066	2.18014	2.19379	2.18302	2.18804	2.17145	2.16732	2.17853	2.26633	2.19716	2.20366	2.19853	2.17844	2.1805	2.17903	2.18207	2.16178	2.16611	2.16594	2.19861
0.457425	2.08532	2.05778	2.08305	2.13232	0	0	1.50705	2.0362	2.12847	0	0	0	0	0	0	0	2.0883	2.08391	0	0	2.06983	0	0	2.13739	0	0	0	2.05786	2.08231	0	0	0	2.12145	2.07687	0	0	0	0	1.55768	2.06743	2.02795	0	0	0	0	0	2.10721	2.06814	1.54864
0.459525	2.02969	0	0	0	1.93511	1.96987	1.99894	1.95405	1.93646	1.95861	1.98117	2.01505	0	2.04234	0	2.01887	1.98162	1.99737	1.98997	2.00641	2.04363	2.05167	2.03521	2.05658	2.04162	1.98919	0	1.9827	1.95903	1.98703	0	0	2.09342	1.97892	2.03867	2.03621	1.96616	2.0453	0	1.94844	1.93564	1.97196	2.00889	1.40745	2.00616	2.02279	0	2.0266	2.06802
0.462475	2.15237	2.1847	2.17349	2.21219	2.18965	2.19738	2.19081	2.13605	2.12962	2.18869	2.07174	2.13269	2.14449	2.1432	2.13536	2.20696	2.19632	2.12699	2.13559	2.25462	2.18841	2.26222	2.11973	1.99566	2.17918	2.19604	2.17522	2.13297	2.13831	2.26115	2.12491	2.12187	2.23267	2.18694	2.26967	2.15048	2.14411	2.16181	2.17065	2.13594	2.1337	2.11735	2.22724	2.19825	2.11004	2.10861	2.23763	2.22255	2.3735
0.462525	2.16938	2.14576	2.1639	2.17447	2.17309	2.17964	2.18793	2.14718	2.16888	2.17104	2.18172	2.18616	2.1841	2.18695	2.14305	2.17053	2.17091	2.17785	2.18428	2.18525	2.1896	2.18072	2.15957	2.16775	2.16646	2.18224	2.18148	2.18507	2.18669	2.19103	2.18854	2.16452	2.16249	2.18271	2.17787	2.17984	2.18321	2.19208	2.18704	2.18629	2.17553	2.17562	2.17479	2.17667	2.17718	2.17505	2.18888	2.18421	2.18677
0.474975	2.14811	2.15388	2.14364	2.13636	2.14391	2.144	2.13011	2.13897	2.151	2.14996	2.16274	2.16354	2.16377	2.15354	2.16255	2.15905	2.15399	2.16697	2.13374	2.10567	2.1201	2.12017	2.10831	2.12078	2.12975	2.13432	2.15147	2.15057	2.14244	2.14351	2.15563	2.17121	2.17476	2.17054	2.14975	2.14173	2.14136	2.12287	2.10143	2.12097	2.1164	2.127	2.13479	2.13397	2.13729	2.14773	2.14815	2.14522	2.13929
0.475	2.1605	2.13783	2.15394	2.15529	2.08711	2.31796	2.13878	2.15542	2.13252	2.13658	2.14577	2.15047	2.1209	2.24787	2.20086	1.89901	2.23048	2.24557	2.27929	2.15165	2.1439	2.14156	2.12473	2.16636	2.13828	2.13825	2.16655	2.13785	2.13914	2.09313	2.23789	2.13483	2.174	2.1553	2.14682	2.25445	2.21158	2.13459	2.23114	2.21052	2.12919	2.17457	2.125	2.13067	2.16108	2.12456	2.20718	2.22442	2.18469
0.47935	2.21039	2.26503	2.19406	2.18007	2.1945	2.18946	2.20668	2.24333	2.22098	2.23871	2.17293	2.17588	2.14625	2.19024	2.20575	2.256	2.20826	2.19337	2.2632	2.2509	2.19414	2.19166	2.23261	2.18168	2.17212	2.16165	2.18432	2.18965	2.11923	2.28531	2.12915	2.1553	2.18919	2.13719	2.1761	2.18144	2.22594	2.1838	2.15649	2.18721	2.13966	2.17597	2.23292	2.17246	2.1088	2.15713	2.26322	2.12567	2.14605
0.485125	1.97774	2.32973	1.97495	2.02845	2.0158	1.98178	2.20024	2.00428	2.00963	2.0725	2.08503	2.02128	2.0147	1.98903	2.01457	2.0643	2.0436	2.03385	2.00621	2.03458	2.00153	2.0099	2.32361	2.00908	1.99894	2.04626	2.0367	2.33146	2.21191	2.07244	1.99708	1.99843	2.02438	1.96361	2.01505	2.02978	2.08197	2.05792	2.19976	2.2395	2.20177	2.05419	1.99474	1.97645	1.96716	2.02196	2.05949	2.07323	2.21014
0.4875	2.15097	2.09691	2.10618	2.15279	2.1499	2.15701	2.12198	2.13104	2.12935	2.13851	2.1329	2.16337	2.15753	2.12836	2.1283	2.12939	2.13947	2.13819	2.13978	2.1554	2.14049	2.17538	2.12148	2.11985	2.09165	2.13031	2.13408	2.14404	2.14998	2.15431	2.16634	2.16238	2.15409	2.11445	2.12165	2.12605	2.13866	2.1439	2.1455	2.15525	2.15487	2.16125	2.16768	2.14018	2.12449	2.11934	2.09536	2.12079	2.13535
0.489325	1.96737	1.85533	1.89762	2.02127	2.0109	1.86974	1.85484	1.93748	1.97874	1.98602	1.97856	2.15766	2.12615	1.99011	2.01681	1.95994	2.00141	1.97568	2.16324	1.99711	2.01592	1.98644	1.95789	1.96873	1.94875	2.15216	1.91879	1.95584	1.96278	2.13057	1.91164	1.96661	1.95296	1.98391	2.00774	1.96241	1.99225	1.98837	2.01562	1.99742	2.0149	1.94109	1.91634	2.21095	1.98068	1.94539	1.92273	2.01129	1.96878
0.496275	2.04815	2.07618	0	2.03587	2.0554	2.04528	1.54049	0	2.03762	0	2.04829	2.01891	2.01078	2.04589	2.01032	2.03976	2.02886	2.03567	2.02512	2.03528	0	2.0694	0	0	2.03522	1.3828	0	2.04792	2.0738	0	0	0	2.0645	2.04462	2.0102	0	2.01098	2.01344	2.01158	0	0	2.07726	1.99489	0	2.02211	2.07955	1.5621	2.07555	1.48966
0.497175	2.17161	2.16812	2.1744	2.17478	2.1833	2.19119	2.19063	2.19912	2.16912	2.18117	2.18241	2.17767	2.17846	2.18203	2.19423	2.19922	2.20603	2.20463	2.20824	2.16034	2.17019	2.18601	2.20252	2.20688	2.1983	2.19308	2.19238	2.20199	2.20336	2.22863	2.21061	2.21092	2.20975	2.16406	2.18204	2.17663	2.21989	2.23885	2.24783	2.23861	2.20636	2.20009	2.22481	2.22637	2.23725	2.20487	2.23116	2.21463	2.20907
0.499975	2.1615	2.25238	2.24336	2.23518	2.1552	2.27542	2.3011	2.17409	2.20979	2.24839	2.23396	2.22606	2.27319	2.29987	2.19718	2.19261	2.21293	2.17866	2.21302	2.17257	2.20139	2.1875	2.24784	2.26635	2.19471	2.18568	2.18064	2.32317	2.2816	2.17404	2.16432	2.16836	2.17867	2.16165	2.17072	2.19188	2.17491	2.13329	2.16542	2.16481	2.2429	2.16513	2.18458	2.18103	2.2595	2.16632	2.18741	2.16546	2.16247
0.500025	2.15944	2.16611	2.17255	2.16985	2.17047	2.18353	2.14993	2.16028	2.17641	2.18177	2.17993	2.17755	2.17003	2.1752	2.1917	2.15881	2.1646	2.1675	2.17458	2.17848	2.1892	2.18901	2.17086	2.16541	2.17823	2.18777	2.16148	2.16874	2.16705	2.16426	2.16149	2.17801	2.1901	2.19752	2.18163	2.15942	2.17403	2.19013	2.1863	2.14705	2.15773	2.16936	2.16425	2.15069	2.15217	2.16423	2.18595	2.20064	2.17902
0.501525	2.19396	2.19414	2.19705	2.1949	2.19145	2.19386	2.19244	2.19153	2.20229	2.20241	2.2061	2.20476	2.19497	2.20015	2.19753	2.19307	2.19604	2.19483	2.19813	2.19123	2.20553	2.21439	2.20938	2.20322	2.2084	2.20344	2.20042	2.20339	2.20425	2.2068	2.20667	2.2032	2.19949	2.1999	2.21269	2.23506	2.20856	2.20589	2.20645	2.20462	2.20706	2.20316	2.21015	2.23848	2.23967	2.23724	2.22764	2.20541	2.20726
0.508975	2.29935	2.14065	2.14464	2.14987	2.26162	2.31397	2.14022	2.14491	2.26256	2.14789	2.14262	2.20765	2.13901	2.13334	2.31267	2.28938	2.15728	2.19826	2.22008	2.30304	2.13341	2.19418	2.19622	2.24327	2.19334	2.18793	2.29569	2.30493	2.2934	2.18799	2.26012	2.2672	2.25505	2.2821	2.28184	2.25959	2.18706	2.27143	2.1508	2.26374	2.26401	2.24026	2.19291	2.14736	2.29236	2.24102	2.14265	2.27292	2.2653
0.512475	2.07801	2.12252	2.07079	2.11843	2.06535	2.12224	2.11695	2.12723	2.13139	2.09611	2.11774	2.11469	2.11309	2.11502	2.11841	2.11206	2.11859	2.13446	2.14408	2.11535	2.11843	2.13208	2.10187	2.11275	2.11973	2.12072	2.12305	2.14419	2.1464	2.11803	2.12163	2.12194	2.13123	2.13024	2.1213	2.12339	2.12131	2.12241	2.11404	2.1309	2.14227	2.11793	2.12875	2.12473	2.12591	2.12616	2.12209	2.12983	2.12743
0.5125	2.16697	2.18206	2.18463	2.17773	2.17013	2.16892	2.19421	2.1767	2.1775	2.17604	2.186	2.164	2.16224	2.18202	2.16595	2.14748	2.19385	2.16218	2.16917	2.16348	2.16271	2.17333	2.15158	2.15988	2.18219	2.17497	2.14919	2.15475	2.15023	2.17656	2.16767	2.18324	2.18988	2.17659	2.1611	2.12143	2.17556	2.17672	2.1709	2.17201	2.16904	2.1598	2.16241	2.08799	2.09667	2.0991	2.16554	2.16651	2.18449
0.5208	1.91128	1.52614	1.53446	1.93459	2.00179	1.95692	1.94024	1.94872	2.08441	1.96902	1.93146	2.13267	1.98237	2.01343	1.96337	2.02539	1.99223	0	1.97975	2.61862	1.87707	1.92533	1.94241	1.94051	1.94948	1.98486	1.75531	2.00741	2.0466	1.99957	1.92152	2.55342	1.89361	1.97623	1.76072	1.99943	2.01087	1.98269	1.95608	0	2.02896	2.02013	2.03977	1.99459	2.02188	2.36677	1.96904	1.41054	2.03843
0.525	2.13317	2.148	2.13493	2.14569	2.12526	2.13268	2.1341	2.14124	2.15188	2.14154	2.14275	2.14997	2.1105	2.12217	1.97499	2.14892	2.15378	2.15424	2.15993	2.15515	2.15473	2.14292	2.09742	2.09691	2.19353	2.13205	2.14485	2.16247	2.15669	2.15475	2.1509	2.15373	2.14583	2.09169	2.11772	2.09474	2.11449	2.4954	2.14504	2.1703	2.1646	2.15309	2.1337	2.14669	2.14821	2.06811	2.10897	2.11532	2.12207
0.525025	2.18414	2.1348	2.14504	2.1214	2.12434	2.13187	2.10915	2.12234	2.12131	2.13021	2.11709	2.16169	2.06063	2.09161	2.0638	2.11741	2.19321	2.12813	2.12532	2.13014	2.1034	2.08455	2.09172	2.09589	2.10449	2.08822	2.06167	2.09741	2.10307	2.17793	2.1907	2.11618	2.09809	2.09219	2.0637	2.08441	2.10694	2.11383	2.09601	2.0907	2.09582	2.09423	2.03269	2.03464	2.07284	2.11622	2.11356	2.08407	2.09374
0.53565	2.11804	2.12036	2.11864	2.08503	2.0901	2.09096	2.11488	2.12079	2.1177	2.06949	2.07578	2.07518	2.0795	2.08637	2.08935	2.1138	2.1233	2.12348	2.07444	2.07162	2.06738	2.06823	2.07124	2.06627	2.07776	2.09068	2.10195	2.128	2.12619	2.07673	2.07507	2.07475	2.07574	2.06404	2.06961	2.0669	2.07023	2.07789	2.0974	2.12605	2.12424	2.12291	2.07448	2.08201	2.08038	2.07751	2.07437	2.08088	2.08118
0.535825	2.18841	2.17778	2.18388	2.20356	2.18405	2.1946	2.23466	2.19071	2.23149	2.17071	2.1658	2.16041	2.24245	2.15528	2.15335	2.15942	2.16758	2.17247	2.15949	2.07559	2.16201	2.16673	2.1701	2.19886	2.17725	2.16345	2.17257	2.15204	2.24018	2.26071	2.30284	2.21651	2.13582	2.25679	2.16118	2.1867	2.16994	2.16181	2.15701	2.22804	2.14677	2.2029	2.20557	2.18948	2.19849	2.20452	2.22179	2.24614	2.29497
0.537475	2.26173	2.13277	2.14596	2.14523	2.20943	2.1214	2.13516	2.2744	2.13853	2.14107	2.24924	2.2568	2.28871	2.10638	2.10378	2.12539	2.10659	2.185	2.21104	2.15653	2.00152	2.17282	2.10481	2.22419	2.19464	2.16259	2.15891	2.14319	2.1716	2.17565	2.15588	2.16656	2.1953	2.1168	2.17299	2.2327	2.245	2.20497	2.09876	2.14023	2.16494	2.1414	2.19918	2.19086	2.0547	2.11193	2.1049	2.21422	2.21027
0.537525	2.08428	2.08514	2.10237	2.1085	2.11717	2.11941	2.09248	2.0882	2.11028	2.25393	2.11651	2.11787	2.09006	2.08868	2.08811	2.11248	2.10491	2.11232	2.08509	2.10703	2.08807	2.11093	2.10795	2.08397	2.10631	2.11938	2.11313	2.11369	2.12311	2.10892	2.10488	2.11394	2.09173	2.12266	2.14564	2.12316	2.08477	2.08245	2.08483	2.10823	2.11818	2.08927	2.11533	2.12212	2.1042	2.04149	2.11476	2.11992	2.12213
0.549975	2.55838	1.97344	1.64122	2.18824	2.70243	1.92426	1.92665	1.91662	1.92134	1.94735	1.88255	1.93371	1.71267	1.94179	2.15886	1.91443	0	1.94119	1.96547	1.92082	1.92071	1.9184	1.79034	0	0	0	0	1.44228	1.94847	0	1.94564	0	1.9163	1.89404	1.70731	0	1.90012	1.78669	1.95218	1.96191	0	1.95254	0	0	0	0	1.68857	0	1.90807
0.55	2.10018	2.08772	2.10478	2.1104	2.08811	2.16953	2.10135	2.1047	2.09663	2.09861	2.10972	2.11245	2.10973	2.12307	2.10522	2.13742	2.11552	2.10271	2.11292	2.10807	2.11285	2.11374	2.09766	2.11632	2.1213	2.0792	2.10575	2.11873	2.09599	2.07559	2.09003	2.09596	2.10274	2.09038	2.11117	2.12425	2.21139	2.1002	2.11434	2.11867	2.08815	2.07675	2.10673	2.11061	1.89933	1.94457	2.12319	2.13218	2.14972
0.55315	2.11183	2.18858	2.157	2.11841	2.1286	2.18146	2.14699	2.13472	2.23588	2.17871	2.1935	2.25752	2.20925	2.14412	2.09002	2.21639	2.20647	2.21094	2.20181	2.18979	2.19339	2.14904	2.1439	2.14371	2.14966	2.1889	2.20831	2.06061	2.14621	2.20062	2.15901	2.20203	2.1643	2.1115	2.18351	2.19303	2.14902	2.15502	2.22531	2.15615	2.13604	2.1143	2.13315	2.20192	2.19984	2.12573	2.13699	2.20839	2.17472
0.5625	2.14923	2.14524	2.14183	2.12885	2.13786	2.1443	2.1429	2.14385	2.14202	2.13284	2.12904	2.12389	2.13524	2.14578	2.14199	2.15399	2.14974	2.15578	2.14276	2.13289	2.12428	2.13009	2.12763	2.09096	2.13379	2.13725	2.14118	2.11744	2.14662	2.15568	2.16706	2.15631	2.13946	2.13282	2.12518	2.10702	2.12125	2.12662	2.12959	2.12529	2.12583	2.13401	2.13888	2.15045	2.14837	2.15572	2.15768	2.15037	2.15377
0.562525	2.03763	2.13542	2.14618	2.13467	2.13938	2.14927	2.15305	2.15583	2.1345	2.1901	2.18858	2.20488	2.20658	2.17124	2.09715	2.13492	2.13938	2.1395	2.13026	2.13108	2.14903	2.20343	2.11466	2.12092	2.06308	2.12967	2.12056	2.13863	2.18195	2.10932	2.12608	2.12088	2.14096	2.14806	2.09401	2.11134	2.14357	2.15225	2.14148	2.14472	2.13806	2.11666	2.05492	2.14185	2.11505	2.13031	2.13974	2.12368	2.11626
0.5632	2.15098	2.13794	2.15016	2.15131	2.15408	2.16318	2.14991	2.15295	2.1572	2.15925	2.17172	2.17078	2.14172	2.14854	2.15515	2.17007	2.16281	2.16447	2.23898	2.15709	2.15123	2.16061	2.15814	2.16683	2.23504	2.16043	2.21965	2.2256	2.20734	2.22391	2.191	2.13613	2.15401	2.14367	2.16274	2.18356	2.1599	2.16508	2.10805	2.20565	1.87589	2.15908	2.10601	2.11326	2.1372	2.13504	2.19728	2.25395	2.25005
0.574975	2.13339	2.11585	2.11175	2.17218	2.15475	2.11525	2.13556	2.1189	2.12313	2.11334	1.94602	1.97375	2.14424	2.13395	2.14532	2.1238	2.13461	2.17732	2.13454	2.1659	2.12235	2.10335	2.11382	2.19794	2.12961	2.12617	2.14077	2.14712	2.14684	2.19571	2.14302	2.10628	2.11825	2.18643	2.15596	2.14966	2.19207	2.17215	2.11425	2.14913	2.14112	2.13521	2.2172	2.15119	2.1256	2.14177	2.23121	2.17859	2.1602
0.575025	2.11188	2.11558	2.09163	2.10691	2.10834	2.10819	2.11795	2.11926	2.1199	2.11842	2.10978	2.09438	2.10622	2.11285	2.09172	2.11674	2.12052	2.1255	2.12176	2.11986	2.11758	2.11362	2.10702	2.10324	2.0885	2.1138	1.67787	2.11656	2.11167	2.12873	2.11969	2.11275	2.1148	2.11038	2.08308	2.0861	2.08986	2.10388	2.10803	2.11478	2.12096	2.12546	2.12651	2.11385	2.11589	2.10875	2.10638	2.08469	2.08897
0.580125	2.14366	2.15096	2.14183	2.13654	2.14037	2.12575	2.12686	2.16771	2.15548	2.1456	2.14958	2.13862	2.13884	2.13201	2.12025	2.13462	2.12454	2.12196	2.16624	2.16821	2.15908	2.15727	2.15075	2.14952	2.14221	2.14465	2.13456	2.13797	2.14923	2.10985	2.1148	2.11287	2.16512	2.16364	2.16796	2.15959	2.16134	2.1594	2.15982	2.14858	2.151	2.15699	2.13373	2.13328	2.12223	2.13443	2.12894	2.12034	2.16754
0.584025	1.87316	1.80825	1.77295	0	1.55073	1.91195	1.9006	1.69355	1.5918	1.90685	1.9672	0	1.94916	1.7684	1.87562	2.72526	1.75053	1.95032	1.88869	1.8991	1.88573	1.87932	0	1.97125	1.99699	1.96742	1.54977	1.85181	1.81366	1.88255	1.43584	1.82521	1.53509	1.92624	1.59391	2.3883	1.92279	0	2.00234	1.99389	2.01085	1.8212	1.77655	1.86137	1.85532	1.97343	1.90294	1.89415	1.41698
0.586375	2.39685	2.14356	1.80282	1.98682	2.1146	1.8693	1.98634	1.96935	2.00306	1.99366	2.06311	2.05689	2.06854	2.03729	1.91915	1.97962	2.03208	1.99184	1.91082	1.99391	2.194	2.35537	2.0461	1.99794	2.02816	2.14703	1.78407	1.98024	2.1633	2.12535	2.09147	1.86308	2.16381	2.2044	2.02627	2.00784	2.09138	2.15474	2.07564	1.99978	1.97274	2.04914	1.97568	1.94393	2.06133	1.96652	2.17405	2.03726	2.18974
0.587475	2.11847	2.13079	2.13952	2.12129	2.11606	2.05336	2.1114	1.58094	2.11681	2.09928	2.08989	2.11635	2.11536	2.11215	2.12647	2.09646	2.12257	2.14727	2.06604	2.07777	2.06536	2.11989	2.08848	1.84825	2.08445	2.11164	2.09614	2.10376	2.11808	2.07861	2.12379	2.12899	1.82203	2.12602	2.12641	2.06967	2.08912	2.05673	2.08906	2.12025	2.11924	2.08668	2.11226	2.1191	2.12116	1.69359	2.05843	2.05026	2.04244
0.5875	2.11966	2.12215	2.21978	2.13383	2.10115	2.13937	2.13094	2.13276	2.12399	2.13639	2.13041	2.13657	2.20196	2.15605	2.14082	2.12921	2.13298	2.06845	2.22203	2.1246	2.12929	2.15695	2.13092	2.12199	2.18482	2.12388	2.11523	2.12561	2.13283	2.18508	2.12055	2.13778	2.14579	2.13943	2.12045	2.09883	2.10578	2.17433	2.12344	2.10719	2.11172	2.10912	2.15547	2.1129	2.12204	2.12352	2.3345	2.17202	2.13078
0.6	2.04289	2.04017	2.05218	2.05857	2.07318	2.02614	2.03541	2.03535	2.03998	2.04103	2.05242	2.05671	2.06855	2.08175	2.01563	2.03504	2.04371	2.04269	2.03664	2.04477	2.05643	2.05702	2.06589	2.07584	2.08245	2.07893	2.01915	2.0291	2.04014	2.04972	2.05234	2.05107	2.06454	2.0552	2.04994	1.45431	2.07432	2.07872	2.07637	2.07211	2.01851	1.63212	2.04345	2.04791	2.04909	2.0584	2.07088	2.06459	2.06269
0.600025	2.12431	2.12394	2.17953	2.20183	2.14419	2.09089	2.20615	2.11142	2.10966	2.16298	2.0259	2.21581	2.15662	2.111	2.207	2.19109	2.11118	2.09602	2.10213	2.14036	2.16867	2.15861	2.19436	2.24146	2.10324	2.10508	2.11675	2.11958	2.11294	2.11307	2.09989	2.09987	2.12385	2.1234	2.11368	2.11251	2.08577	2.09107	2.11113	2.21173	2.17081	2.04881	2.10672	1.99945	2.1362	2.10443	2.14055	2.0995	2.11737
0.60295	2.25008	2.08585	2.21865	2.20563	2.11278	2.09273	2.1626	2.11022	2.08857	2.07005	2.08068	2.06715	2.08381	2.23146	2.26358	2.09137	2.07924	2.09024	2.10597	2.09309	2.08418	2.08414	2.01678	2.02363	2.04161	2.05238	2.07322	2.09066	2.06673	2.07135	2.06422	2.08605	2.08173	2.06064	2.05362	2.06635	2.07306	2.03928	2.07713	1.99254	1.96808	2.09843	2.09306	2.08136	2.06526	2.07342	2.09766	2.07529	2.05534
0.607075	2.36412	2.35337	1.99586	2.07167	1.99399	1.97199	1.92795	2.01248	2.05654	2.01139	1.98498	2.04123	2.04028	2.19663	2.03287	2.06372	2.00199	2.01077	1.90632	1.87976	2.08717	2.30079	2.28705	2.34909	2.43281	1.99807	1.97086	2.04797	2.02124	2.01931	2.04079	2.03639	2.02588	2.1795	2.03219	1.98019	1.97979	1.90744	2.01401	2.05914	2.01269	2.03027	1.97007	2.06963	2.05369	2.18553	2.01549	2.04389	2.02974
0.612475	2.14198	2.13753	2.13428	2.14719	2.09545	2.13157	2.17747	2.14252	2.09344	2.12779	2.09056	2.12358	2.09426	2.18108	2.22955	2.08229	2.11722	2.07462	2.09904	2.1342	2.1305	2.12612	2.14547	2.25711	2.10484	2.11045	2.18413	2.19104	2.11743	2.11673	2.0973	2.09707	2.21527	2.27793	2.1379	2.09457	2.09291	2.04069	2.13517	2.12489	2.09918	2.09301	2.09394	2.09365	2.13035	2.1982	2.21937	2.31054	2.10261
0.612525	2.09527	2.09189	2.10808	2.08934	2.08836	2.08899	2.09155	2.11056	2.09191	2.08844	2.08805	2.08782	2.08854	2.11002	2.09418	2.09541	2.08921	2.08429	2.09215	2.09432	2.08108	1.73316	2.08588	2.09166	2.09219	2.0901	2.09204	2.09128	2.08961	2.0963	2.1104	2.08551	2.08634	2.08943	2.08708	2.08583	2.08919	2.09373	2.0959	2.0976	2.11126	2.1153	2.12008	2.09194	2.08873	2.09134	2.09601	2.11242	2.08989
0.613975	2.24673	1.7974	1.75773	2.0409	2.10467	2.00809	2.01864	2.01127	2.34846	2.19802	2.33874	2.18203	1.97355	2.02986	2.02929	2.02495	1.98798	1.96652	2.03931	2.01251	2.15093	2.07406	2.04414	2.09074	2.07833	2.01905	1.95288	2.0178	2.25407	2.19166	2.05741	2.15014	2.16817	2.14263	1.90678	2.06707	2.06461	2.11036	2.10487	2.07015	1.98829	1.90866	2.05629	2.00835	2.02515	2.02059	2.03462	2.08763	1.9926
0.6195	1.98297	2.08454	2.077	2.0797	2.07583	2.06848	2.55677	2.08171	2.08024	2.07877	2.07924	2.068	2.05624	1.69649	2.06979	2.07839	2.0697	2.07289	2.07279	2.07625	2.0608	2.05463	2.05249	2.0432	1.71195	2.1005	2.07035	2.06627	2.07662	2.07726	2.05814	2.05082	1.55488	2.05175	2.0312	2.02505	2.05277	2.06708	2.0643	2.06771	2.07085	2.0753	2.0614	2.30377	2.05533	2.05244	2.05249	2.03671	2.04196
0.62175	2.15757	2.15617	2.14434	2.12219	2.12701	2.12026	2.12004	2.19448	2.18291	2.16873	2.17273	2.17346	2.14744	2.13647	2.12719	2.12266	2.14381	2.12966	2.10686	2.12222	2.20576	2.19453	2.18415	2.17279	2.18319	2.18313	2.1661	2.14884	2.14068	2.13834	2.13932	2.147	2.14468	2.13198	2.12511	2.14122	2.20314	2.2089	2.20114	2.19761	2.18039	2.18679	2.1978	2.18419	2.16659	2.15469	2.14895	2.14251	2.14469
0.624975	2.5182	2.34964	1.89337	2.06211	1.95022	1.69975	1.90399	2.62088	1.9794	1.96395	1.94546	1.96586	1.94776	1.96199	1.64833	1.94005	1.63381	1.93308	1.93755	1.67424	1.95175	0	1.92739	1.91616	1.92372	1.92365	1.91064	1.93654	1.91709	1.93034	1.5308	1.83487	1.7139	1.92451	1.92283	1.87285	1.57755	1.79889	1.97694	1.73205	0	1.92107	1.8863	1.8925	1.64194	1.94745	1.63959	1.90613	1.41855
0.625	2.24174	2.08209	2.17216	2.16859	2.1275	2.12468	2.14019	2.09291	2.08667	2.17597	2.24645	2.15301	2.1228	2.12229	2.23315	2.11264	2.11253	2.10727	2.07534	2.05754	2.24254	2.0664	2.34299	2.16644	2.10999	2.11242	2.13076	2.11118	2.0933	2.07475	2.07544	2.09562	2.12855	2.12205	2.1237	2.05589	1.99032	2.04678	2.22963	2.07022	2.22316	1.78306	2.05492	2.11647	2.09341	2.11205	2.12699	2.09474	2.09144
0.631525	2.09885	2.11119	2.19568	2.07548	2.05096	2.06092	2.06851	2.05832	2.07149	2.04489	2.01527	2.0232	2.02183	2.02196	2.02967	2.04058	2.03919	2.04484	2.05083	2.07931	2.05013	2.03051	1.99628	2.00486	2.05476	2.04532	2.04517	2.05854	2.05718	2.05089	2.07124	2.06374	2.07252	2.04151	2.03764	2.04344	2.01669	2.01378	2.03561	2.03482	2.05698	2.0612	2.05202	2.05253	2.06424	2.06984	2.06418	2.04537	2.05562
0.6375	2.07308	2.07574	2.07855	2.08062	2.07897	2.07071	2.07279	2.06967	2.07703	2.08343	2.08272	2.08285	2.08206	2.06522	2.07329	2.08049	2.08057	2.08236	2.07447	2.0739	2.0734	2.08236	2.08392	2.08453	2.07997	2.06438	2.07559	2.07917	2.08941	2.09017	2.09143	2.09252	2.08491	2.07286	2.07059	2.07817	2.07818	2.08308	2.08114	2.05969	2.07248	2.07789	2.08509	2.08581	2.08878	2.09209	2.11292	2.08998	2.07562
0.637525	2.16724	2.04306	2.17414	2.17808	2.21239	2.16821	2.14601	2.17091	2.14671	2.1386	2.20543	2.15481	2.14273	2.19705	2.22512	2.24204	2.19446	2.13827	2.15333	2.14591	2.18425	2.37501	2.10684	2.10351	2.13365	2.15355	2.18369	2.1348	2.11769	2.08753	2.20389	2.1893	2.12496	2.12629	2.13452	2.14658	2.12066	2.17858	2.20105	2.21194	2.12824	2.13201	2.04884	2.11589	2.11308	2.1065	2.08709	2.13827	2.1195
0.64635	2.0789	2.08007	2.06771	2.07095	2.07863	2.08127	2.08769	2.09047	2.05827	2.05559	2.05807	2.06608	2.07581	2.0787	2.08547	2.09019	2.08966	2.05497	2.06159	2.05947	2.06796	2.06971	2.07155	2.07772	2.07888	2.08913	2.09406	2.09218	2.05201	2.05978	2.07033	2.0763	2.07347	2.07725	2.07275	2.07736	2.07736	2.08669	2.09308	2.09042	2.0891	2.04411	1.48373	2.05627	2.06301	1.46685	2.07382	2.0819	2.08226
0.647925	2.03946	2.04167	2.0415	2.04171	2.06284	2.06509	2.0121	2.03703	2.04775	2.05997	2.05921	2.06487	2.06407	2.06404	2.06526	2.07013	2.0526	2.05254	2.04415	2.04755	2.05987	2.07142	2.07602	2.08291	2.07595	2.07484	2.07537	2.07089	2.05454	2.05096	2.0744	2.07435	2.06768	2.11674	2.07107	2.07776	2.07714	2.08547	2.10557	2.08689	2.07913	2.0708	2.05025	2.05807	2.05832	2.06125	2.06097	2.0684	2.08065
0.649975	2.07983	2.15541	2.10557	2.10029	2.07661	2.05499	2.09234	2.10547	2.06853	2.19065	2.08777	2.08098	2.09724	2.0822	2.10883	2.09138	2.11974	2.10335	2.08107	2.10183	2.11406	2.24086	2.28041	2.16591	2.10027	2.10235	2.10435	2.10559	2.10773	2.09969	2.08362	2.05324	2.0854	2.13378	2.05358	2.08858	2.10836	2.12488	2.12656	2.09679	2.08094	2.127	2.07781	2.08281	2.1743	2.18326	2.33366	2.05692	2.06113
0.650025	1.45523	2.05903	2.05924	2.05563	2.05533	2.06164	2.06823	2.06517	2.06251	2.05327	2.05686	2.06226	2.06612	2.07076	2.06643	2.07155	2.06525	2.05392	1.58822	2.05889	2.06625	2.06865	2.0683	2.06913	2.06506	2.06943	2.06057	1.46328	2.05486	2.05547	2.06955	2.0763	2.07396	2.07345	2.06961	2.07317	2.06445	2.05804	2.0407	2.05249	2.0521	2.0643	2.07045	2.07313	2.0696	2.07344	2.07535	2.07525	2.06795
0.6579	2.05688	2.0634	2.06046	2.06159	2.06468	2.05478	2.05965	2.06322	2.07065	2.06285	2.06728	2.06709	2.05604	2.05908	2.05033	2.0654	2.05322	2.05408	2.05895	2.06669	2.07026	2.06656	2.06619	2.06777	2.06357	2.06712	2.06274	2.06536	2.05154	2.05013	2.56274	2.0391	2.05438	2.06942	2.07322	2.06972	2.06905	2.07248	2.07152	2.07408	2.06985	2.06755	2.06644	1.69971	2.04148	2.03815	2.03835	2.05502	2.05817
0.6622	2.16226	2.06577	2.08496	2.2694	2.13144	2.12041	2.16959	2.13727	2.13235	2.024	2.01159	2.14107	2.16871	2.09047	2.16007	2.14694	2.1146	2.10209	2.13876	2.16452	2.13035	1.99769	2.05884	2.17113	2.15629	2.05983	2.099	2.09913	2.08742	2.11908	2.11227	2.07039	2.24133	2.16277	2.10295	2.09792	2.08786	2.1512	2.03744	2.1633	2.32616	2.03301	2.25397	2.12786	2.11455	2.10129	2.08124	2.24152	2.08302
0.662475	2.04256	1.54567	2.04949	2.03919	2.0122	2.02821	2.0372	2.05081	2.05398	2.0477	2.03114	2.02912	2.02586	2.03407	2.0362	2.0445	2.05241	2.05167	2.04519	1.69504	1.69664	2.02642	2.03376	2.03384	2.04754	2.04363	2.05015	2.05205	2.04351	2.00806	2.02252	2.02887	2.036	2.04587	2.03216	2.04764	1.4802	2.04517	2.05698	2.0522	2.01987	2.03371	2.03522	2.04919	2.05151	2.04554	2.04618	2.04356	2.05873
0.6625	2.10685	2.41739	2.0809	2.11048	2.1854	2.09994	2.07865	2.10767	2.09906	2.12297	2.11102	2.11147	2.11993	2.11356	2.07184	2.0772	2.11605	2.15754	2.08947	2.08545	2.12782	2.0602	1.92081	2.09994	2.09274	2.09698	2.10951	2.11193	2.14285	2.13615	2.10976	2.0764	2.22109	2.20801	2.10222	2.10006	2.08211	2.24192	2.08258	2.05287	2.08472	2.11806	2.11969	2.26145	2.0864	2.17719	2.10264	2.10761	2.11637
0.675	2.06255	2.0601	2.07157	2.06531	2.04562	2.05158	2.05684	2.06235	2.05987	1.65099	2.07721	2.07016	2.05563	2.04526	2.05576	2.06382	2.06745	2.07013	2.06864	2.06441	2.07123	2.07846	2.076	2.07147	2.05789	1.52543	2.06221	2.07013	2.07891	2.08355	2.08211	2.08103	2.07142	2.06904	2.07557	2.08595	2.07872	2.07319	2.06477	2.03996	2.05923	2.0743	2.08072	2.0844	2.08786	2.08463	2.08391	2.07566	2.27058
0.675025	2.13254	2.12164	2.09373	2.17353	2.09396	2.1559	2.0992	2.11769	2.12076	2.07055	2.10849	2.12112	2.113	2.08917	2.17476	2.10469	2.07574	2.12651	2.22493	2.11191	2.10277	2.11765	2.13795	2.25111	2.15938	2.12765	2.11452	2.09816	2.09573	2.13937	2.14318	2.10228	2.11456	2.25008	2.24105	2.15496	2.09519	2.19464	2.23526	2.08496	2.11619	2.12041	2.11315	2.089	2.10292	2.12324	2.11969	2.10529	1.99188
0.687475	2.03261	2.04811	2.06863	2.09371	2.04025	2.03727	2.03726	2.04716	2.11236	2.10164	2.09753	2.07564	2.08335	2.09368	2.06981	2.08649	2.1101	2.08545	2.08512	2.06732	2.09863	2.1786	2.15551	2.14549	2.0653	2.24282	2.2631	2.09293	2.08949	2.11066	2.06197	2.03711	2.16772	2.22099	2.11239	2.13853	2.07702	2.0334	2.17603	2.18033	2.08105	2.07767	2.08658	2.06174	2.01452	2.00375	2.13781	2.11645	2.14225
0.687525	1.84622	1.65886	1.86128	0	1.8474	1.51727	1.85587	1.86577	0	2.11712	2.13864	0	0	1.87158	1.43678	1.98182	2.40212	1.56916	1.60685	1.84939	2.22482	0	1.63774	0	1.63521	1.83139	1.51437	1.86157	1.87688	1.88988	0	0	0	1.56099	1.80291	1.55634	1.46464	1.38513	1.9694	1.93788	1.92961	1.94403	0	1.52584	1.80734	1.59334	1.74903	0	0
0.69895	2.07495	2.07432	2.05336	2.07199	2.09093	2.09207	2.03367	2.00762	2.27424	2.09355	2.08997	2.06692	2.05886	2.41601	2.3543	2.07163	2.05128	1.99414	2.19853	2.21328	2.1157	2.00388	2.026	2.07095	2.07462	2.10625	2.34881	2.23724	2.06426	2.03303	2.01669	2.06514	2.07518	2.10215	2.07417	2.13048	2.06546	2.09007	2.09561	2.08279	2.14631	2.08506	2.05196	2.07263	2.02088	2.05394	1.96438	2.05038	2.06178
0.699975	2.03489	2.04549	2.03778	2.02897	1.54238	1.60089	2.05713	2.0479	1.53686	2.02438	2.0268	2.02603	2.03952	2.04893	2.05669	2.04832	2.01454	2.01619	2.03453	2.03097	2.03912	2.0449	2.05209	2.05996	2.06042	2.04438	2.00621	2.04163	1.44502	2.04395	2.04441	2.04276	2.04613	2.06317	2.06196	2.06106	2.03492	2.02407	2.02654	2.0447	2.03117	2.04907	2.06136	2.00356	2.04465	2.04642	2.06028	2.05787	2.03366
0.7	2.06286	2.04417	2.08725	2.05273	2.05364	2.1056	2.09502	2.0773	2.17238	2.05528	2.08644	2.03011	2.04872	2.07989	2.1139	2.03166	2.11411	2.14793	2.05297	2.07008	2.0876	2.07041	2.09998	2.05632	2.046	2.02761	2.04271	2.20582	2.32505	2.43918	2.42072	2.13261	2.27647	2.06136	2.04326	2.04335	2.09803	2.06461	2.0745	2.08958	2.05979	2.05891	2.10544	2.06376	2.0808	2.08519	2.13136	2.02854	2.16194
0.702475	1.92631	1.98924	2.02575	2.01683	2.10361	2.09989	2.13246	2.24795	2.2458	2.1037	2.11986	1.94591	1.98741	2.47899	2.53875	2.05799	2.34133	2.23162	2.08604	2.25374	2.11469	2.24449	2.20198	2.34198	2.28464	2.25353	2.33566	2.15015	2.15998	2.29665	2.14919	2.24933	2.19761	2.25246	2.08284	2.11589	1.99301	2.03099	2.26286	2.26128	2.16877	2.1658	2.16766	2.24067	2.2701	2.25579	2.12379	2.13488	2.14307
0.7026	2.01541	2.01658	2.01201	2.02944	2.03427	2.02653	2.02166	2.00767	1.99603	2.04099	2.02357	2.02687	2.02554	2.02076	2.01339	2.02537	2.01975	2.03791	2.03756	2.03039	2.02615	1.85293	2.01942	2.01427	2.01901	2.03326	2.02844	2.04613	2.04121	2.04043	2.02601	2.03493	1.80622	2.02579	2.03404	2.02843	2.0356	2.03915	2.04173	2.04768	2.04475	2.05368	2.03744	1.81791	1.67725	2.03455	2.02896	2.03918	2.0376
0.7125	1.77905	1.42143	1.78156	1.82175	0	1.84548	1.8423	0	1.84019	1.83011	1.84568	0	1.8445	1.85168	1.55081	1.85444	1.83681	1.81551	1.80835	0	1.40363	1.67276	1.81802	1.83515	1.81927	1.84321	1.8029	1.80615	0	0	1.55666	1.66885	1.91909	1.83347	1.66021	1.81979	1.47742	1.54765	0	1.88625	1.82199	1.85372	1.42196	1.82447	1.54094	1.53179	1.80463	1.7859	1.81935
0.712525	2.04625	2.09232	2.071	2.03885	2.02972	2.04382	2.0464	2.05265	2.04909	2.05679	2.06983	2.08641	2.05168	2.03316	2.0705	2.06694	2.05154	2.04475	2.05079	2.03968	2.08012	2.15019	2.08102	2.07715	2.07986	2.08235	2.08525	2.14803	2.06185	2.05234	2.06619	2.06439	2.06652	2.03906	2.05	2.03375	2.03748	2.15987	2.08649	2.06762	2.03814	2.2253	2.20357	2.16323	2.07313	2.05698	2.0455	2.12022	2.07589
0.724975	2.00689	2.04787	2.03058	2.01849	2.05473	2.03142	2.01965	2.1545	2.15839	2.02932	2.03118	2.0475	2.05279	2.07099	2.06743	2.11906	2.15396	2.06451	2.08321	2.05824	2.0388	2.06623	2.07951	2.06782	2.14127	2.0297	1.99726	2.04961	2.05422	2.03168	2.03726	2.06248	2.0368	2.05539	2.05151	2.09433	2.04107	2.03769	2.01619	2.03632	2.04004	2.1826	1.98042	2.01178	2.0485	2.19844	2.06338	2.01947	2.05175
0.725025	1.65205	1.78843	2.05588	2.05614	2.05439	2.01887	2.02784	2.02736	2.03914	2.06257	2.05721	2.05658	1.56015	2.06345	2.01357	2.02758	2.0416	2.04236	2.04115	2.03753	2.04536	2.05447	2.06341	2.07288	2.07393	2.0623	2.05248	2.01745	2.02641	2.04167	2.04651	2.05424	2.04927	2.04544	2.02988	2.03814	1.58104	2.07192	2.07545	2.06729	2.06174	2.05823	1.62157	1.5426	2.04117	2.05691	2.06102	2.06253	2.05718
0.727075	1.93783	1.93798	1.94595	2.02128	1.89901	1.9292	1.93825	1.91537	1.99328	1.96395	1.95689	1.99511	1.97959	1.97981	1.99182	1.93048	1.93792	2.14836	1.93869	2.11391	1.98277	1.9728	1.99513	1.99334	1.9663	1.97602	2.30578	2.33012	1.94695	1.90887	2.29982	2.16207	2.0663	2.04263	2.01006	2.01149	1.9065	1.95903	2.01957	2.00875	1.94074	2.00364	2.00316	2.0049	2.03651	2.33296	2.21178	2.16746	2.05154
0.7372	2.00723	1.97348	1.95062	1.85504	1.98987	1.99356	1.95241	2.05178	2.0669	2.05646	1.88247	2.05053	2.036	2.03999	2.02013	1.94637	2.01277	2.09697	2.04399	2.09072	2.47572	2.06172	2.07983	2.0344	2.0193	1.9829	2.00883	2.01239	1.99437	2.0244	2.06119	2.04531	2.06314	2.10867	2.06499	2.03488	2.0454	2.08579	2.00047	2.00873	2.00177	2.05579	2.27634	2.40332	2.07332	2.08761	2.04777	2.00979	2.20926
0.737475	1.49599	1.95363	1.52864	1.96449	1.56339	1.9625	1.94929	1.94566	1.92394	1.97116	2.00878	2.01752	1.96806	1.98887	1.97263	1.93784	1.92359	1.92259	1.67451	1.95194	1.53242	1.98033	1.48783	2.00292	1.96167	1.95206	1.93266	1.93305	1.91787	1.92521	1.98128	1.96152	1.64777	1.9968	1.96995	1.9558	1.94946	1.93745	1.93634	1.92678	1.92207	1.68527	1.60348	1.68837	1.95411	1.98175	1.94291	1.61437	1.94045
0.7375	1.98542	2.00929	1.97802	1.98547	1.98475	2.01622	2.08518	2.03987	2.3232	2.37752	2.19468	2.15227	2.06448	2.22453	2.03058	2.02738	2.0361	2.02522	2.0782	2.09229	2.08961	2.0809	2.07973	2.00074	2.02433	2.15361	2.05802	2.03355	2.0887	2.02233	2.21542	2.05048	2.06074	2.10034	2.08858	2.08007	2.18694	2.06589	2.0771	2.09125	2.07021	2.01634	2.01115	2.02115	2.17032	2.07169	2.06505	2.06418	2.0849
0.75	2.07664	2.08116	2.08131	2.07468	2.0608	2.08122	2.08922	1.99901	2.084	2.07841	2.06623	2.06555	2.06191	2.07521	2.08777	2.10626	2.10926	2.11035	2.08353	2.07618	2.0708	2.08181	2.08138	2.07096	2.05817	2.08475	2.08813	2.10376	2.10985	2.08364	2.08505	2.08297	2.09883	2.08819	1.97789	2.0817	2.06427	2.06972	2.06505	2.09484	2.10133	2.10761	2.10355	2.10129	2.10105	2.08699	2.08812	2.10576	2.10572
0.750025	2.04545	2.10274	2.07526	2.10749	2.07976	2.00955	2.11772	2.07972	2.05331	2.10361	2.12529	2.10842	2.08916	2.1023	2.04181	2.07012	2.37118	2.10588	2.05615	2.07445	2.21414	2.10514	2.05884	2.06906	2.06386	2.05319	2.15527	2.18912	2.18853	2.2206	2.04199	2.09209	2.19189	2.18775	2.17512	2.08035	2.06868	2.05463	2.05828	2.05016	2.0936	2.08678	1.88261	2.04053	2.04976	2.16897	2.04971	2.05198	2.06933
0.754	2.16659	1.94026	1.94129	1.93638	1.96792	2.15325	2.10728	2.08419	1.90304	1.95171	1.9054	2.31246	2.24445	2.34573	2.30095	2.24575	2.00451	1.97096	1.91898	2.2502	1.93894	2.17476	1.92368	1.98087	2.03486	2.21947	2.19596	2.18622	2.06798	2.06765	2.19023	1.94059	1.95046	2.02382	1.98522	1.94686	1.95957	2.33147	2.16415	2.08027	2.06081	2.00413	2.02573	2.03712	2.07802	2.20186	2.00569	1.95969	1.98898
0.762475	2.01165	1.91095	1.98206	1.97868	1.97699	2.02203	1.97335	1.94226	1.98351	2.01164	2.01072	1.95362	1.97618	1.97589	1.98986	1.93945	1.97986	1.9111	1.96239	2.04209	1.97964	1.91576	1.87071	2.29749	1.94267	1.93856	2.01989	2.22513	1.86341	2.09541	2.01824	2.10903	1.93528	1.95342	1.88007	1.96967	1.96746	1.96827	1.97461	2.18759	2.27311	1.93554	1.99102	1.99776	2.09338	1.89727	1.90229	2.02003	1.99002
0.775	1.99447	1.99241	1.98065	2.24186	1.95335	2.00749	2.00937	1.95486	1.94062	1.9467	1.93946	2.00662	1.96439	2.02841	1.93107	1.93492	1.93646	1.95158	1.96928	1.95922	1.97714	1.99202	2.03878	1.95454	1.96375	1.95461	1.98287	1.97736	1.95765	1.95808	1.95817	1.95264	2.01943	1.96698	1.97254	1.98372	1.97883	2.11103	2.03739	2.09137	1.94474	1.97482	1.95189	1.87536	1.89832	1.94814	1.99268	1.9813	1.97964
0.779575	2.02674	2.13425	2.1497	2.23844	2.01771	2.0034	2.03864	2.04451	2.02856	1.94554	2.00833	1.96468	1.90477	2.00756	2.05381	1.98773	2.04431	2.05558	2.02176	2.01222	2.00088	1.98059	1.93246	1.9535	2.02044	2.00503	2.00722	2.02831	2.06792	2.04121	2.02348	1.99934	2.0746	2.13247	1.98612	1.92494	1.93726	1.94071	1.97368	2.0954	1.931	1.99914	2.03544	2.01839	1.99977	2.00334	2.03711	1.93775	1.98295
0.787525	2.01647	1.97927	2.00286	2.05821	2.0638	2.0222	1.95165	2.01737	2.2272	2.18528	1.99982	2.03822	1.99848	2.04673	2.02318	2.0314	2.15228	2.03524	2.12567	2.0144	2.01398	2.04016	2.01061	1.99797	2.04138	2.02447	2.02337	1.96063	1.99743	1.9582	1.98747	1.98896	2.01961	2.02529	2.03103	2.02099	1.98171	2.00253	2.01709	2.07095	1.93306	1.95025	2.00233	1.99094	1.96628	1.96363	2.01418	2.011	2.01349
0.79135	2.01263	2.06002	2.05982	2.07207	2.06844	2.02522	2.05073	2.03755	2.0273	2.05803	2.06903	2.08333	2.10601	2.09688	2.1208	2.11313	2.14547	2.12528	2.10208	2.11062	2.10596	2.07482	2.05805	2.39526	2.08603	2.11731	2.13245	2.01937	2.09876	2.15179	2.13325	2.14857	2.12497	2.13242	2.12969	2.10988	2.26422	2.06866	2.26337	2.34605	2.08163	2.37704	2.27147	2.28827	2.32186	2.08664	2.08445	2.07695	2.36392
0.799975	2.0329	1.7431	1.94362	1.98339	1.70481	2.0023	2.00215	1.95299	1.97689	2.01479	2.01506	1.9941	2.34543	2.36496	2.38135	1.95981	1.97394	1.97353	2.0978	2.02078	1.99288	1.93127	1.98116	2.08477	2.04018	1.96861	1.99075	2.01688	2.02388	2.01823	2.02813	2.03993	1.96876	1.96759	1.98398	1.96183	1.986	2.02781	2.0352	1.97954	1.97448	1.99165	2.03105	2.05966	2.0318	2.01573	2.15256	2.00185	1.99674
0.8125	1.99095	2.01925	1.99534	1.98707	2.00525	1.98428	1.98729	2.00353	1.9939	2.01326	2.00751	1.9797	1.99124	1.96978	2.00504	1.98278	1.97329	1.99026	2.00222	1.97389	1.97222	1.99864	1.98681	1.99695	1.95872	2.00236	2.00842	2.03115	1.99659	2.02649	1.98932	2.03346	2.01295	1.99468	1.99889	2.00629	2.02079	1.9209	2.04703	1.94061	2.01734	1.98534	2.00851	2.16451	1.98174	2.01865	2.02119	2.07028	2.05697
0.822775	2.03978	2.09007	2.10036	2.11791	2.14509	2.13444	2.11391	2.16615	2.17517	2.18167	2.1323	2.06428	2.01299	2.08273	2.06542	2.25888	2.26333	2.18536	2.14375	2.18921	2.27153	2.37704	2.40689	2.15938	2.18291	2.26984	2.08773	1.93902	2.04752	2.29838	2.21954	2.1359	2.32489	2.17655	2.12625	2.2913	2.28301	2.17782	2.18784	2.20614	2.25	2.17745	2.10973	2.38616	2.0378	2.32075	2.31096	2.22557	2.17394
0.825025	1.84886	2.00437	2.0131	2.00913	1.89238	1.97701	1.97727	1.99872	2.02946	2.02809	2.04387	1.99034	2.34803	1.92975	2.09915	1.99596	1.95605	1.99622	2.00903	1.93747	1.9352	1.98078	1.99389	2.00451	2.10612	2.28212	2.09533	2.02598	2.02434	2.0504	2.00947	2.00242	2.02942	2.03773	2.02277	1.97539	1.93313	1.96058	2.00078	2.19176	2.09454	1.96925	1.99788	1.98908	1.99139	2.0075	2.12377	2.03409	2.03961
0.82765	2.00981	2.0683	2.08928	2.06509	2.09301	2.15572	2.19243	2.06057	2.10752	2.09859	2.14453	2.27878	2.15972	2.12526	1.94954	2.09953	2.04567	2.096	2.08089	2.16062	2.1168	2.12353	2.17321	2.26188	2.21321	2.18561	2.30607	2.05617	2.14211	2.37773	2.24884	2.09627	2.06064	2.08185	2.14403	2.15901	2.26445	2.43593	2.31455	2.24646	2.2858	2.33015	2.34648	2.30523	2.26909	2.30265	2.4281	2.43876	2.4332
0.837475	1.98449	2.01026	2.0022	2.01986	2.25823	2.32259	1.98943	1.97802	1.95058	1.93648	2.0034	1.91057	1.9642	2.08817	2.01276	1.97077	2.00722	2.02613	2.06052	2.0389	1.97228	2.10274	2.00588	2.02916	1.9624	1.98536	2.02142	2.00459	2.0189	2.04562	2.09229	2.11123	1.96615	2.03451	2.15091	1.96774	2.00159	2.02813	2.01107	1.9648	1.99324	1.82243	1.8554	2.00804	2.01794	2.13529	2.01588	2.03393	1.99118
0.85	2.02311	2.03659	1.99836	1.97137	1.96362	1.99345	2.10738	2.18011	2.29144	2.35003	1.97529	2.01825	2.04268	2.01769	2.03528	2.37065	1.94103	2.08765	2.09716	2.00295	2.22921	2.19117	1.95007	2.08167	1.9365	1.93754	2.02274	2.01399	1.99335	1.97056	1.9345	1.91794	2.23546	2.00236	1.97377	1.94289	1.93291	1.94632	1.93939	1.97924	1.95706	1.98438	2.17398	2.19417	1.93801	1.94503	1.99207	1.94434	2.13823
0.850675	2.04606	2.03186	2.55735	2.0198	2.0025	2.02151	1.98694	2.00562	1.93421	2.0206	2.19875	2.15933	2.01867	1.88883	2.19294	2.01143	2.00302	2.27789	1.96245	1.99176	2.01831	2.27838	2.00308	2.02267	1.98609	1.98593	2.01467	1.95658	2.01365	2.02128	2.07833	1.93786	1.96845	2.06088	2.02851	2.21001	2.33924	2.02561	2.04325	2.25588	2.00847	1.97748	2.02925	1.99763	1.97846	1.98973	2.28912	1.94243	2.0129
0.85585	2.02984	2.07219	2.24505	2.28064	2.10827	2.0161	2.02028	2.16357	2.12857	2.10284	2.35705	2.06338	2.13949	2.32299	2.14846	2.10558	2.08027	2.07077	2.11459	2.3078	2.40126	2.2213	2.11106	2.11783	2.20498	2.18431	2.10745	2.29159	2.29089	2.11576	2.08118	2.14745	2.43082	2.29158	2.16838	2.27658	2.25934	2.16852	2.16539	2.10131	2.20022	2.14726	2.36383	2.1587	2.2886	2.12806	2.24332	2.32599	2.30709
0.862225	2.06538	2.04905	2.04839	2.18531	2.18626	2.21211	2.06135	2.05456	2.21452	2.05266	2.22308	2.20906	2.33853	2.38013	2.18362	2.01353	2.13625	2.06791	2.10091	2.01475	2.22259	2.18449	2.18011	2.15412	2.18776	2.06476	2.07377	2.03333	2.00966	2.01057	2.19672	2.20186	2.0229	2.04515	2.09722	2.11136	2.25208	2.24036	1.99632	1.96729	2.04144	2.02397	2.03319	2.09096	1.97209	1.97951	1.98841	2.0083	2.00894
0.862525	2.05178	2.03743	2.03512	1.95457	1.93467	2.01289	2.2666	2.18294	2.02729	2.03674	2.1352	2.04247	2.00983	2.06055	2.41765	2.27677	2.02572	1.9246	2.50189	2.43111	1.95359	2.32189	2.27574	2.04528	1.9115	2.03607	2.04669	2.048	2.04313	2.23685	1.90882	1.92372	2.03526	2.02738	2.0259	2.09737	1.8723	1.88676	2.02268	2.03954	2.0331	2.00006	1.95168	1.97361	2.04193	2.04516	1.98834	2.07576	2.03173
0.8701	2.23973	2.1042	2.38789	2.27126	2.29407	2.1024	2.12388	2.31842	2.32409	2.1328	2.12268	2.1133	2.0539	2.09092	2.30205	2.28447	2.13962	2.11616	2.1077	2.08154	2.12712	2.43183	2.42945	2.09229	2.18363	2.29723	2.24149	2.08337	2.13254	2.42697	2.10366	2.14998	2.28011	2.10625	2.29161	2.06844	2.13241	2.35686	2.10398	2.13676	2.28495	2.26063	2.12249	2.12971	2.15124	2.25172	2.18585	2.37353	2.34098
0.874975	1.81986	1.83267	1.85697	2.01667	2.01967	2.01373	2.00836	1.98715	2.02074	2.02315	2.36179	2.02854	2.22046	2.05419	1.87584	2.07257	1.9726	2.03799	2.45223	2.30943	2.26862	2.0458	2.03071	2.23698	2.02444	1.96766	1.97207	1.99251	2.03241	2.02644	2.03971	1.97576	1.93004	2.03938	2.11166	2.02663	2.01122	1.9116	1.90446	2.0321	2.03232	2.13349	2.04889	2.07111	2.0042	2.00794	1.95343	2.18959	2.08336
0.87745	2.10225	2.17175	2.37041	2.25191	2.08875	2.13002	2.09125	2.06987	2.11588	2.15003	2.13461	2.10802	2.14577	2.29156	2.32822	2.10926	2.14939	2.40409	2.08231	2.08018	2.127	2.12122	2.12305	2.16133	2.29918	2.15113	2.10811	2.2878	2.28789	2.31917	2.32704	2.23549	2.28261	2.36785	2.26583	2.22964	2.14865	2.27401	2.47336	2.31899	2.44419	2.26485	2.13608	2.25612	2.35186	2.42424	2.32043	2.09163	2.08447
0.8875	1.92873	1.94488	2.01714	2.02559	2.36465	2.33376	2.02106	1.9001	2.03219	1.87338	1.90742	2.29367	1.92314	1.93602	1.98806	2.0048	1.96854	2.06957	2.0753	1.95001	1.93114	1.98733	2.32963	2.02839	2.05184	2.05333	2.05244	2.45438	1.95014	1.96249	1.90654	2.19073	2.25228	2.03242	1.9162	2.04978	2.05962	2.00565	1.99152	2.44869	2.04138	2.39585	2.15914	2.03629	2.04075	1.96662	2.11416	2.20259	2.03968
0.900025	1.76566	1.85895	2.01678	1.98958	1.93507	2.02906	2.00502	2.01989	2.0364	1.9743	1.99863	1.9879	2.13672	2.32407	2.36621	2.00806	2.01657	2.1591	2.06213	2.06334	1.94484	1.93628	1.94739	1.95934	2.14767	2.04301	2.13587	1.96336	2.04269	2.03789	2.01056	2.34882	1.96268	2.02774	2.38578	2.08625	2.04873	1.93487	2.2359	2.30518	1.87783	2.0499	1.90437	2.04968	1.99321	2.23551	2.33634	2.35901	1.99226
0.9097	2.09201	2.05201	2.11352	2.13842	2.0887	2.06184	2.22611	2.28351	2.28786	2.33779	2.38526	2.2886	2.04246	2.14874	2.32572	2.24702	2.27536	2.19827	2.1379	2.27219	2.26697	2.30627	2.30011	2.24661	2.25983	1.97007	2.08006	2.13301	2.1729	2.20091	2.36771	2.371	2.17454	2.38466	2.40392	2.44978	2.37391	2.18056	2.16892	2.29383	2.17808	2.26257	2.27251	2.35785	2.18045	2.22028	2.1663	2.04408	2.34158
0.912475	2.00902	2.03321	2.00371	2.01504	2.01904	2.373	2.43885	2.34003	1.98674	1.93298	2.07947	2.08637	2.06318	2.17783	2.14108	2.04013	2.51471	1.96071	2.01107	2.11375	1.97595	1.93133	2.04133	2.09179	2.03995	2.22028	2.33063	2.31227	1.95612	2.08409	2.05775	2.08703	2.31522	1.97464	2.0344	2.04804	2.15667	1.97975	1.97435	2.16926	2.05437	2.03551	2.03752	2.08238	2.01445	1.9198	1.9692	2.20829	2.07819
0.916375	2.26096	2.31333	2.32261	2.33311	2.30623	2.3306	2.29943	2.2653	2.27787	2.15926	2.36026	2.26375	2.28065	2.34634	2.31514	2.32352	2.01627	2.09551	2.32479	2.3244	2.33734	2.31188	2.31647	2.34764	2.31972	2.56721	2.45641	2.35542	2.35906	2.3551	2.33407	2.34279	2.32247	2.33643	2.27165	2.35573	2.33681	2.34153	2.28696	2.30996	2.31728	2.35576	2.38926	2.33911	2.34416	2.38126	2.40462	2.38462	2.3604
0.925	2.08301	2.02111	2.0385	2.06245	2.0916	2.0907	2.12425	2.16238	2.13615	2.10576	2.10702	2.218	2.32154	2.24749	2.3558	2.36967	2.35961	2.11137	2.27037	2.14259	2.09799	2.10961	2.11247	2.08212	2.20395	2.21567	2.19106	2.23092	2.43327	2.15744	2.12027	2.12669	2.36828	2.45685	2.15245	2.15376	2.14693	1.67921	2.35749	2.20128	2.1469	2.18719	2.30162	2.12028	2.11897	2.11198	2.14171	2.20334	2.26627
0.927625	2.01209	2.38798	2.34716	1.9039	2.00321	2.02294	2.03104	2.0537	2.07848	2.04636	2.03963	2.05534	2.03745	2.07951	2.07	2.05938	2.05288	2.07247	2.12964	2.07494	2.05858	2.13988	2.15361	2.12488	2.03895	2.08693	2.08413	2.1162	2.0931	2.08339	2.10994	2.10406	2.46217	2.41951	2.42732	2.45147	2.11918	2.06735	2.04368	2.01743	2.21457	1.67745	2.07672	2.0903	2.08463	2.40117	2.24079	2.25889	2.14141
0.937525	2.04645	2.2459	2.24277	2.23857	2.09578	2.10258	2.25483	2.10579	2.10855	2.19397	2.11902	2.10297	2.11565	2.1292	2.08704	2.026	2.40048	2.1114	2.11067	2.18624	2.32046	2.09321	2.0871	2.28797	2.14644	2.12065	2.15691	2.13772	2.23598	2.18498	2.15647	2.21334	2.24213	2.09187	2.07299	2.22621	2.33716	2.36741	2.36626	2.28516	2.12708	2.18902	2.1783	2.10595	2.3552	2.46851	2.08093	2.09171	2.17857
0.949975	2.0366	2.41263	2.38606	2.25264	2.0729	2.05351	2.05491	2.05221	2.3459	2.13437	2.15958	2.10699	2.07347	2.09564	2.22229	2.38921	2.18574	2.07247	2.07435	2.0935	2.0731	2.09736	2.1047	2.13567	2.37101	2.09079	2.25067	2.0672	2.05964	2.04833	2.12026	2.08957	2.07197	2.05728	2.51002	2.43134	2.0455	2.06131	2.10858	2.12085	2.21152	2.22678	2.04752	2.12701	2.52032	2.09607	2.38345	2.11143	2.13332
0.9625	1.97079	2.24578	2.01505	2.02782	2.0573	2.08709	2.13807	2.08192	2.09767	2.11009	2.02044	2.01538	2.06014	2.34795	2.20874	2.07194	2.09042	2.26171	2.35198	2.07363	2.03085	2.07436	2.33251	2.08714	2.09733	2.07598	2.39547	2.10624	2.10298	2.08543	2.10215	1.70021	2.05413	2.20202	2.05908	2.25149	2.38496	2.37322	2.0624	2.0616	2.07945	2.01116	2.08377	1.94327	2.43375	2.25174	2.05959	2.08621	2.10967
0.975025	2.00325	2.03242	2.04659	2.06152	2.19871	2.17581	2.09247	2.09814	2.38813	2.31685	2.14182	2.08874	2.05076	2.45925	2.19693	2.17098	2.13954	2.12848	2.09351	2.086	2.25953	2.25154	2.25802	2.10814	2.37949	2.3956	2.39223	2.32094	2.34343	2.4039	2.30914	2.23514	2.22151	2.30065	2.32619	2.24813	2.25266	2.28733	2.1024	2.16139	2.03773	2.12509	2.18057	2.15591	2.10646	2.09346	2.20861	2.19898	2.15793
0.9802	2.03314	2.04069	2.14701	2.06309	2.26406	2.32166	2.08799	2.08523	2.2997	2.29544	2.2511	2.12716	2.1792	2.08559	1.94609	2.14952	2.30824	2.31573	2.19316	2.09367	2.1706	2.11135	2.41629	2.38297	2.19602	2.36639	2.20532	2.05715	2.08989	2.18138	2.37543	2.2334	2.12555	2.22852	2.23044	2.04808	2.48048	2.49867	2.58144	2.51941	2.39398	2.27167	2.38153	2.24992	2.31062	2.27871	2.25949	2.34242	2.09522
0.985975	2.13592	2.28613	2.15103	2.11526	2.17976	2.14308	2.1428	2.09075	2.28441	2.29279	2.25006	2.12841	2.27252	2.18995	2.1756	2.1722	2.19855	2.07181	2.23397	2.22858	2.2678	2.37193	2.1748	2.31574	2.32028	2.31889	2.20284	2.26008	2.33842	2.41776	2.32429	2.40552	2.16741	2.21768	2.32225	2.4458	2.19817	2.24592	2.226	2.18816	2.19714	2.24534	2.21867	2.13162	2.20627	2.30569	2.25994	2.48461	2.46002
0.987475	2.23986	2.06878	2.02641	2.02608	2.14453	2.01999	1.99679	2.09784	2.28129	2.24867	2.26918	2.42532	2.36033	2.16607	2.12335	2.41851	2.04179	2.17342	2.39955	2.07298	2.23714	2.20572	2.19006	2.32125	2.14534	2.13864	2.32369	1.76896	2.31485	2.29627	2.28353	2.25591	2.19076	2.1597	2.13735	2.28348	2.30089	2.25814	2.22303	2.26222	2.26566	2.12242	2.11367	2.19117	2.25426	2.33315	2.3467	2.42128	2.41915
0.9919	2.27531	2.32406	2.35815	2.17965	2.18813	2.34238	2.27349	2.20697	2.45582	2.45187	2.30926	2.27115	2.30016	2.2543	2.27232	2.29932	2.21878	2.23485	2.34271	2.37885	2.28823	2.22901	2.17798	2.21955	2.17007	2.1767	2.29568	2.13927	2.18206	2.1843	2.20772	2.26215	2.2255	2.23827	2.29958	2.3801	2.37084	2.20298	2.21217	2.15838	2.14602	2.28125	2.2765	2.466	2.21724	2.27214	2.28052	2.251	2.33491
1	2.39304	2.24321	2.01651	1.98204	2.17171	2.08081	2.09572	2.1929	2.19965	2.31992	2.39531	2.1919	2.06716	2.21629	2.33006	2.23427	2.25821	2.15771	2.14351	2.26517	2.37216	2.50517	2.2372	2.27949	2.30654	2.21133	2.2371	2.41822	2.49204	2.40391	2.19159	2.14121	2.27196	2.28958	2.19688	2.14181	2.18147	2.12757	2.45594	2.43083	2.27091	2.28181	2.24361	2.48353	2.22578	2.20139	2.23449	2.20514	2.14091
[truncated: 5,000 more columns]

## Sheet: Fig_3_D
ΔT/T (10^-3) for (Cs3Sb2I9)0.8 (Cs3Bi2Br9)0.2
	Time (ps) →
Energy (ev) ↑	0.3	1	3	10	30	100	1000
2.91501	2.48543	2.41122	2.26036	1.63457	1.87183	1.11908	-0.0707225
2.89928	2.61323	2.81292	1.75205	2.16875	1.6338	1.12084	-0.159084
2.88372	3.03419	2.65357	1.97885	1.04847	1.50627	0.921331	0.0526892
2.86833	3.37522	2.96936	2.67087	2.25825	2.00422	1.44051	0.562721
2.8531	3.17535	2.92875	2.39886	2.26999	2.00102	0.954233	0.149537
2.83803	3.57388	3.96019	2.72283	2.51882	2.26026	1.61157	0.750736
2.82312	3.82666	3.42448	3.29127	2.55812	2.04821	1.16231	0.961182
2.80836	3.87506	3.92584	3.10344	2.48122	2.34879	1.12623	1.27746
2.79376	4.14034	4.35982	3.59097	3.41405	2.79254	1.5563	1.11337
2.77931	4.08157	4.34778	3.49783	2.73566	2.56911	0.683971	1.44574
2.76501	4.36694	5.10623	3.8484	4.00245	2.67915	1.69031	0.631557
2.75085	5.4214	5.21886	3.99236	4.36303	3.15985	2.41393	1.29547
2.73684	5.93918	5.79429	4.43551	4.61422	3.3753	2.23043	1.0918
2.72297	6.38941	5.76284	5.10227	4.50972	3.73102	2.9646	1.09787
2.70924	6.46818	6.5153	4.6748	4.83805	4.08177	2.67934	1.4604
2.69565	7.51709	6.75343	6.04058	4.94113	4.31363	3.15795	1.44057
2.6822	7.60316	7.6622	6.51575	5.08093	4.1291	3.25147	2.11406
2.66887	7.81819	7.66943	6.63296	5.42914	4.44713	2.99964	2.18432
2.65568	8.22285	7.84137	6.83655	4.96684	4.66719	3.29978	1.91929
2.64262	8.13727	8.46245	6.75817	4.71749	4.31756	3.04165	2.03973
2.62969	8.47093	8.85385	7.35665	4.94784	4.73103	3.45733	2.42263
2.61688	8.92595	9.31871	7.3759	4.55933	4.4838	3.37679	2.70811
2.6042	9.26185	9.15522	7.84061	4.47065	4.78953	3.34638	2.36643
2.59164	8.83363	9.28142	8.10511	4.52817	4.67852	3.48577	2.2385
2.5792	9.82244	9.15994	7.17251	4.4401	4.76463	3.54455	2.39195
2.56688	9.16361	8.41143	7.25096	5.02594	4.28007	3.38169	1.84073
2.55468	9.78259	9.12151	7.65254	4.74342	4.51593	3.31824	1.9688
2.54259	9.84195	8.86673	7.45334	4.91942	4.45466	3.68851	1.4379
2.53061	10.1509	9.38551	7.1673	5.01936	4.25613	3.19398	1.9437
2.51875	9.96817	8.78388	7.42541	4.94828	4.10991	3.09476	1.56563
2.507	10.3966	8.41407	6.45425	4.52234	4.15194	2.93922	1.24098
2.49536	10.5319	8.44614	6.8452	4.77358	3.75614	3.02467	0.981749
2.48382	10.7284	8.79034	7.37326	5.05169	4.28856	3.31227	1.41986
2.47239	11.2802	9.10839	7.23015	4.89862	4.29065	3.40002	1.31917
2.46107	11.2005	8.53327	7.03915	5.17849	4.08109	3.08583	1.24913
2.44985	11.2215	8.30412	6.78656	5.16228	4.28542	2.75036	0.984973
2.43873	10.9188	8.63616	6.55588	4.46422	4.26144	2.76466	1.30382
2.42771	11.0725	8.67986	6.81923	4.91297	4.22602	3.19187	1.58366
2.41679	11.279	9.27233	6.73589	5.11316	4.7255	3.05474	1.32509
2.40597	10.6881	8.8256	6.46655	5.0626	4.30754	2.76289	1.01689
2.39525	10.6196	8.56017	6.69763	5.04019	4.15658	3.14813	1.36462
2.38462	10.6085	7.9679	6.19104	4.77879	4.26585	2.76291	1.39644
2.37408	10.5662	8.35611	6.20029	4.87291	4.01796	2.68483	0.547117
2.36364	10.5162	8.86814	6.05057	4.70287	4.07753	2.63552	0.829317
2.35328	11.5438	8.94141	6.73916	5.23477	4.22595	2.66953	0.914852
2.34302	11.6426	9.10236	7.18231	5.41932	4.67091	2.87908	1.07033
2.33285	11.5641	8.81041	6.89936	5.358	4.01759	2.94738	0.781529
2.32277	11.2916	8.75479	6.86661	4.8899	4.45219	2.63506	0.926031
2.31277	11.7288	8.53941	6.57794	5.40411	4.07804	2.3871	0.359347
2.30286	11.5939	8.7888	6.20929	5.24189	4.16785	2.22927	0.833612
2.29303	12.3217	9.24376	6.94641	5.38622	4.028	2.5078	0.377293
2.28329	12.3581	9.09603	7.23636	5.62324	4.41217	2.79686	0.968573
2.27362	12.0555	8.78929	7.07579	5.25341	4.46504	3.23748	0.448587
2.26404	11.3573	8.09272	6.09174	5.23379	3.83074	2.37875	0.552697
2.25455	10.898	7.94121	6.31807	4.8905	4.00566	2.24478	0.508892
2.24513	10.3504	7.78059	5.91916	5.01194	4.03343	2.07909	0.173946
2.23578	10.6961	7.76389	5.68391	5.02014	3.87967	2.61356	0.190829
2.22652	10.7886	7.67942	6.32732	5.46724	4.02997	2.49466	0.350953
2.21733	10.6713	7.59892	6.18211	4.86368	4.11787	2.35288	0.660231
2.20822	9.79748	7.44509	5.59911	4.69795	3.9467	2.16054	0.51579
2.19918	8.5122	6.22325	5.05234	4.39655	3.19117	2.31987	0.379931
2.19022	7.34492	5.40187	4.22077	3.66105	3.2461	2.20117	0.563199
2.18133	6.33825	5.19792	4.0115	3.71777	2.99231	1.7445	0.256401
2.17251	6.0703	4.54018	4.21601	3.51552	2.66069	1.9527	0.297201
2.16376	5.55861	4.38593	3.71467	3.25637	2.54039	2.04185	-0.437773
2.15508	5.38701	4.18186	3.68017	3.53204	2.48212	1.47024	-0.174209
2.14647	4.37444	4.18422	3.11478	3.05028	2.56522	1.81877	-0.241027
2.13793	3.55304	3.52933	3.36488	2.89201	2.20302	1.41345	-0.346821
2.12946	2.61738	2.65586	2.31042	2.22287	1.83888	0.521143	-0.330156
2.12105	1.65321	2.3081	2.39724	1.99106	1.63275	0.614525	-1.0084
2.11271	0.441232	1.30148	1.52364	1.88968	1.3456	0.644054	-0.949078
2.10444	-0.200434	1.22002	1.31224	1.40192	1.47345	0.778514	-0.669609
2.09623	-0.406605	0.983196	1.17915	1.03137	0.988808	0.476115	-0.951068
2.08808	-0.566295	0.755412	0.621634	0.956104	1.03432	0.301485	-0.882236
2.08	-1.13782	0.814104	1.29517	1.42072	0.989093	0.342807	-0.89365
2.07198	-0.850805	0.514599	0.667465	1.12732	0.735053	0.557872	-1.03782
2.06402	-2.07155	0.150876	0.244328	1.09093	0.893506	0.188888	-0.682726
2.05612	-2.80129	-0.419017	-0.671746	0.679845	0.407162	0.0896451	-0.746876
2.04828	-2.67873	-0.496254	-0.127867	0.63261	0.548123	0.30735	-0.41408
2.04051	-3.22989	-0.813677	-0.149631	0.371494	0.482432	0.13452	-0.683561
2.03279	-3.08121	-1.07839	-0.192398	0.0812686	0.534127	0.125007	-0.665769
2.02513	-3.27366	-0.49374	-0.0562626	0.384245	0.17958	0.245593	-0.439257
2.01752	-3.04573	-0.76776	-0.107526	0.403543	0.618437	0.090744	-0.680823
2.00998	-2.93578	-0.523248	-0.251522	0.386898	0.229835	-0.149334	-0.847704
2.00248	-3.36	-1.0018	-0.414065	0.240547	0.137143	0.0219926	-0.723599
1.99505	-3.90211	-1.12946	-0.148602	0.136436	0.20826	-0.46233	-0.747441
1.98767	-4.1027	-1.41021	-0.734225	-0.0049034	-0.302872	-0.0418463	-0.851807
1.98034	-3.99837	-1.47505	0.00546271	0.0534652	0.798925	0.182123	-0.932788
1.97307	-3.79137	-1.26734	-0.415982	-0.0409367	0.123045	-0.126061	-0.814493
1.96585	-3.73376	-1.29801	-0.469904	0.0659393	-0.371079	-0.33453	-0.863213
1.95869	-3.39912	-1.15784	-0.87965	-0.506435	-0.185789	-0.262439	-0.809539
1.95157	-3.62821	-1.49212	-1.03221	-0.89545	-0.634122	-0.603695	-0.415988
1.94451	-3.20159	-1.1998	-0.517112	-0.17283	0.169806	-0.470069	-0.702585
1.9375	-3.17168	-1.25566	-0.740325	-0.316771	-0.206613	0.0924029	-0.549802
1.93054	-3.37528	-1.29824	-1.01438	-1.00628	-0.664131	-0.284074	-0.363362
1.92363	-3.29263	-1.48248	-1.38441	-0.985537	0.0710282	-0.363105	-0.283322
1.91677	-2.97695	-1.48456	-1.15812	-0.343018	-0.892937	-0.225085	-0.466016
1.90995	-3.17248	-1.74454	-1.55022	-0.627249	0.0107438	-0.592249	-0.231271
1.90319	-3.33525	-1.49978	-1.00672	-0.535617	-0.602109	-1.21238	-0.0481488
1.89647	-3.16428	-1.52453	-1.07783	-0.623704	-0.513439	-1.11696	0.092495
1.8898	-2.69306	-1.9708	-0.599533	-1.02744	-0.179272	-0.0536686	-0.294385
1.88318	-3.09408	-1.13367	-0.607529	-0.742161	-0.270377	-0.599306	-0.291307
1.8766	-2.52477	-1.18745	-1.08767	-0.695027	-0.40381	-0.648304	0.00228013
1.87007	-2.91563	-1.05476	-1.14781	-0.50907	-0.797667	-0.201901	-0.34217
1.86358	-1.93392	-0.859989	-1.06356	-0.322317	-0.0975973	-0.215949	0.181059
1.85714	-2.09804	-0.533784	-0.928364	-0.842739	-0.0720182	-0.237674	-0.102197
1.85075	-2.41617	-1.29783	-1.32195	-0.749632	0.266017	-0.380559	-0.582277
1.84439	-1.97384	-0.770102	-1.1455	-0.70655	-0.554825	-0.236052	-0.631273
1.83808	-1.6328	-0.96461	-0.99302	-0.367068	-0.777914	-0.580257	-0.310452

## Sheet: Fig_3_E
GSB peak (nm)
	Composition ratio x →
Composition A	0	0.1	0.2	0.3	0.4	0.5	0.6	0.7	0.8	0.9	1	Composition B
Cs3Bi2I9	2.31	2.28	2.25	2.3	2.28	2.27	2.23	2.19	2.53	2.5	2.48	Cs3Sb2I9
Cs3Bi2I9	2.31	2.33	2.23	2.19	2.23	2.41	2.48	2.59	2.66	2.79	2.78	Cs3Bi2Br9
Cs3Sb2I9	2.48	2.16	2.28	2.24	2.24	2.22	2.34	2.47	2.62	2.8	2.78	Cs3Bi2Br9
Cs3Sb2Br9	2.54	2.52	2.44	2.34	2.3	2.26	2.34	2.32	2.33	2.32	2.31	Cs3Bi2I9
Cs3Sb2Br9	2.54	2.51	2.45	2.4	2.34	2.33	2.25	2.45	2.44	2.5	2.48	Cs3Sb2I9
Cs3Sb2Br9	2.54	2.73	2.7	2.57	2.56	2.6	2.62	2.64	2.79	2.79	2.78	Cs3Bi2Br9

## Sheet: Fig_3_F
GSB lifetime (ns)
	Composition ratio x →
Composition A	0	0.1	0.2	0.3	0.4	0.5	0.6	0.7	0.8	0.9	1	Composition B
Cs3Bi2I9	849.7	759.7	479.7	29.7	4.1	64.6	23.6	25.7	37.6	79.6	1.1	Cs3Sb2I9
Cs3Bi2I9	849.7	176.8	6.2	9.2	9.7	5.7	5.7	3	5.2	9.2	519.7	Cs3Bi2Br9
Cs3Sb2I9	1.1	37.6	25.6	9.7	8.2	8.7	12.7	35.7	31.7	259.7	519.7	Cs3Bi2Br9
Cs3Sb2Br9	1.6	44.6	367	69.5	31.6	37.6	21.7	13.6	9.7	33.7	849.7	Cs3Bi2I9
Cs3Sb2Br9	1.6	316.9	128.2	18.7	54.6	0.9	6.2	10.6	14.4	4.1	1.1	Cs3Sb2I9
Cs3Sb2Br9	1.6	27.6	19.6	27.7	276.5	378.8	259.6	149.6	129.6	25.6	519.7	Cs3Bi2Br9
