# Supplementary material for: High-throughput micro-scale bandgap mapping for perovskite-inspired materials with complex composition space
Source: Nat Commun. 2025 Aug 12;16:7477. doi: 10.1038/s41467-025-62774-y (PMC12343849; doi:10.1038/s41467-025-62774-y)
Supplement: Supplementary file 3 — Source Data [file 41467_2025_62774_MOESM3_ESM.zip › Source Data Files/SourceData_Fig2.xlsx]

## Sheet: Fig2_a
Composition	Bandgap_1	Bandgap_2	Bandgap_3	Bandgap_4	Bandgap_5	Bandgap_6	Bandgap_7	Bandgap_8	Bandgap_9	Bandgap_10	Bandgap_11	Bandgap_12	Bandgap_13	Bandgap_14	Bandgap_15	Bandgap_16	Bandgap_17	Bandgap_18	Bandgap_19	Bandgap_20	Bandgap_21	Bandgap_22	Bandgap_23	Bandgap_24	Bandgap_25	Bandgap_26	Bandgap_27	Bandgap_28	Bandgap_29	Bandgap_30	Bandgap_31	Bandgap_32	Bandgap_33	Bandgap_34	Bandgap_35	Bandgap_36	Bandgap_37	Bandgap_38	Bandgap_39	Bandgap_40	Bandgap_41	Bandgap_42	Bandgap_43	Bandgap_44	Bandgap_45	Bandgap_46	Bandgap_47	Bandgap_48	Bandgap_49
0	2.6323	2.62351	2.63308	2.61061	2.61659	2.60672	2.61065	2.62151	2.61855	2.59383	2.58081	2.59609	2.61256	2.61091	2.63607	2.62678	2.60952	2.62266	2.5843	2.60405	2.60152	2.61512	2.63144	2.62929	2.62651	2.60785	2.58798	2.60973	2.60999	2.59206	2.60843	2.62039	2.61884	2.60282	2.61919	2.61923	2.58889	2.61584	2.62181	2.58814	2.59159	2.59503	2.6414	2.62423	2.62404	2.61161	2.61679	2.59894	2.61009
0.012525	2.64728	2.6385	2.65208	2.65027	2.64094	2.63494	2.63708	2.64554	2.65421	2.65084	2.66002	2.65037	2.64077	2.63426	2.64263	2.64477	2.64249	2.6362	2.64715	2.65399	2.66048	2.64685	2.622	2.62081	2.64235	2.64714	2.6412	2.6472	2.64787	2.65347	2.65895	2.66773	2.64314	2.6471	2.63315	2.62502	2.63654	2.64714	2.64689	2.65866	2.66853	2.63984	2.65194	2.6598	2.65613	2.64638	2.64039	2.63475	2.64722
0.022575	2.66747	2.665	2.65752	2.64069	2.65628	2.65943	2.68268	2.65949	2.65523	2.64383	2.64906	2.64735	2.65305	2.65534	2.67283	2.65897	2.65093	2.65228	2.64706	2.65178	2.64629	2.66013	2.67848	2.66515	2.65368	2.64793	2.64944	2.64816	2.64781	2.65977	2.66045	2.65635	2.64179	2.64289	2.64119	2.64424	2.6504	2.66878	2.65807	2.65078	2.64548	2.61897	2.64486	2.64376	2.64986	2.65352	2.6437	2.63345	2.63101
0.023775	2.64842	2.64985	2.64934	2.65169	2.64954	2.64221	2.65108	2.64904	2.65081	2.65107	2.66915	2.6555	2.65937	2.62968	2.63557	2.63936	2.64094	2.63982	2.65564	2.65915	2.65682	2.65242	2.65095	2.66041	2.63609	2.57288	2.64546	2.63931	2.63662	2.64751	2.64767	2.64771	2.66258	2.65576	2.65673	2.64626	2.64661	2.65855	2.64246	2.64021	2.63432	2.61303	2.62313	2.63807	2.63172	2.63456	2.63345	2.65605	2.66381
0.024975	2.65399	2.65397	2.65259	2.67122	2.66042	2.65683	2.6513	2.65998	2.65944	2.65286	2.65647	2.65457	2.6565	2.65357	2.65194	2.65627	2.6563	2.65097	2.65079	2.66409	2.64939	2.65827	2.6541	2.64705	2.65541	2.65571	2.64747	2.653	2.63975	2.65487	2.65498	2.65504	2.65855	2.65392	2.65122	2.6594	2.65245	2.64788	2.64744	2.65746	2.64487	2.64978	2.64774	2.65277	2.65329	2.65726	2.66232	2.66035	2.6601
0.0375	2.63526	2.62545	2.62529	2.61918	2.64421	2.64294	2.63333	2.61493	2.61774	2.614	2.6348	2.63711	2.61015	2.62115	2.61353	2.62591	2.59631	2.59782	2.62738	2.61764	2.59745	2.61036	2.62758	2.619	2.59835	2.59858	2.59411	2.59177	2.62425	2.62928	2.6072	2.63084	2.59904	2.6247	2.60218	2.59902	2.59271	2.59362	2.5973	2.6216	2.61783	2.62098	2.6243	2.60541	2.61555	2.61588	2.59245	2.5897	2.59628
0.050025	2.60697	2.62937	2.61154	2.60762	2.62176	2.60622	2.60755	2.62886	2.607	2.62005	2.60299	2.60621	2.6077	2.62671	2.60432	2.60334	2.60727	2.60742	2.60551	2.61932	2.61589	2.60991	2.60133	2.60356	2.60513	2.60137	2.59699	2.62257	2.61588	2.61284	2.60396	2.60908	2.6172	2.60331	2.60425	2.60084	2.60552	2.60155	2.60231	2.60711	2.63448	2.6206	2.62306	2.60542	2.60779	2.62805	2.61907	2.59815	2.60017
0.054	2.64716	2.62963	2.63589	2.636	2.65275	2.63679	2.63352	2.6419	2.64724	2.62889	2.64085	2.64591	2.64958	2.64085	2.63496	2.64679	2.64252	2.64672	2.63622	2.64561	2.6397	2.6361	2.64697	2.63158	2.63669	2.64159	2.64805	2.64532	2.63612	2.63322	2.63857	2.63852	2.64081	2.63696	2.62992	2.64048	2.6367	2.64281	2.63485	2.6433	2.63306	2.6374	2.64094	2.63669	2.64113	2.63316	2.64489	2.6428	2.65656
0.062475	2.60782	2.63723	2.61877	2.63806	2.63853	2.64072	2.64219	2.63723	2.6092	2.60405	2.60426	2.64239	2.65016	2.63688	2.63058	2.63005	2.62902	2.61479	2.60782	2.61129	2.61662	2.60099	2.63133	2.63315	2.62865	2.63612	2.62663	2.63648	2.62994	2.61418	2.62577	2.62976	2.60838	2.59863	2.59253	2.64478	2.64241	2.64719	2.63678	2.64509	2.61997	2.61153	2.62782	2.61511	2.61141	2.6119	2.60616	2.60407	2.64084
0.069975	2.62428	2.63454	2.64124	2.62623	2.60747	2.62648	2.60692	2.62764	2.63275	2.64102	2.634	2.6348	2.63008	2.62784	2.62626	2.62546	2.60648	2.63051	2.63621	2.63494	2.63869	2.63045	2.62649	2.63194	2.63217	2.61898	2.60791	2.60371	2.61773	2.61116	2.63227	2.6404	2.6343	2.63521	2.61334	2.61083	2.62857	2.62433	2.63061	2.60637	2.6051	2.60233	2.62878	2.64408	2.64713	2.6682	2.64867	2.64417	2.61182
0.075	2.62784	2.6382	2.6539	2.63888	2.6525	2.64929	2.64736	2.64861	2.64157	2.6416	2.64739	2.64827	2.6431	2.64746	2.6479	2.65923	2.64955	2.65142	2.64104	2.64684	2.64408	2.64102	2.63027	2.64233	2.64746	2.65149	2.64722	2.64989	2.64753	2.64657	2.65004	2.64334	2.64498	2.64519	2.65021	2.64651	2.64626	2.65329	2.65302	2.63691	2.64567	2.64482	2.64736	2.64819	2.656	2.65646	2.64408	2.64546	2.64702
0.0795	2.65044	2.66405	2.65353	2.64693	2.64561	2.65706	2.67248	2.65655	2.65305	2.65392	2.6515	2.6566	2.65663	2.6504	2.65431	2.64495	2.65125	2.64065	2.64828	2.65449	2.65305	2.66172	2.65144	2.64425	2.64969	2.64743	2.65194	2.65421	2.64502	2.65266	2.65499	2.65389	2.64797	2.65318	2.66315	2.64574	2.65142	2.64835	2.65291	2.65153	2.64452	2.65644	2.6477	2.64787	2.64617	2.65168	2.64874	2.65141	2.65593
0.087525	2.64579	2.63287	2.64517	2.64516	2.63834	2.63735	2.63958	2.64391	2.63608	2.62981	2.63799	2.64481	2.65996	2.64004	2.63385	2.64826	2.64166	2.63981	2.62471	2.63747	2.63837	2.65013	2.64457	2.65573	2.64175	2.65836	2.63995	2.64524	2.64405	2.64025	2.64185	2.66178	2.63991	2.63868	2.64281	2.64901	2.64155	2.63994	2.63357	2.63508	2.63433	2.6357	2.63527	2.63969	2.66276	2.63803	2.63004	2.62679	2.62818
0.09405	2.63531	2.65715	2.64727	2.64109	2.64351	2.63868	2.63706	2.63256	2.64382	2.6445	2.64184	2.64155	2.64895	2.64278	2.64305	2.64168	2.63597	2.61806	2.61633	2.63205	2.61981	2.6445	2.64712	2.65006	2.64195	2.64551	2.65764	2.64549	2.63284	2.62582	2.62032	2.61934	2.63512	2.63725	2.64972	2.65032	2.64292	2.62519	2.64349	2.65088	2.64997	2.63898	2.64126	2.63012	2.63207	2.6371	2.64192	2.64983	2.6499
0.099975	2.58854	2.59711	2.58827	2.59307	2.57871	2.5995	2.59689	2.59897	2.58651	2.58751	2.58823	2.58855	2.61398	2.57862	2.58934	2.5897	2.62076	2.59026	2.58633	2.59233	2.58692	2.59867	2.59162	2.59181	2.59081	2.58558	2.59964	2.59983	2.59547	2.61769	2.6041	2.63213	2.62342	2.59421	2.59434	2.58344	2.58352	2.59418	2.60156	2.60083	2.58347	2.59613	2.60034	2.60238	2.61786	2.64288	2.61843	2.59348	2.58243
0.1053	2.59552	2.59721	2.59957	2.60364	2.61564	2.60297	2.60476	2.59587	2.59564	2.59502	2.59486	2.61595	2.59877	2.59448	2.58194	2.59622	2.58979	2.59243	2.59369	2.59684	2.59995	2.60417	2.61649	2.59722	2.61164	2.58611	2.58316	2.5861	2.58347	2.58605	2.62202	2.60079	2.59688	2.61335	2.59557	2.59099	2.61511	2.61875	2.61358	2.60087	2.58711	2.59502	2.59232	2.59311	2.58982	2.59211	2.60188	2.59867	2.59141
0.1125	2.61751	2.59823	2.5998	2.5997	2.58953	2.59593	2.5971	2.59541	2.60302	2.59842	2.60033	2.59109	2.59574	2.5912	2.59759	2.59162	2.58858	2.6131	2.60361	2.60802	2.62207	2.60169	2.60126	2.59896	2.59865	2.59411	2.59807	2.5948	2.61321	2.58818	2.57641	2.58094	2.61174	2.6011	2.59537	2.6217	2.61431	2.59917	2.60212	2.60495	2.59587	2.61284	2.61712	2.59906	2.59543	2.59686	2.58309	2.56947	2.58399
0.125025	2.57855	2.58002	2.57846	2.57884	2.58172	2.57937	2.58938	2.57238	2.5715	2.57799	2.57872	2.58504	2.58185	2.57153	2.58382	2.58544	2.58753	2.57227	2.57996	2.57604	2.56079	2.56744	2.58833	2.58934	2.58771	2.59154	2.59391	2.58338	2.57299	2.57539	2.57939	2.57263	2.57625	2.56581	2.57322	2.57931	2.61884	2.58463	2.5827	2.57206	2.59197	2.59346	2.58006	2.57913	2.58614	2.58593	2.57526	2.55747	2.57142
0.137475	2.66661	2.64048	2.64309	2.65696	2.64334	2.65202	2.65261	2.64796	2.64065	2.64491	2.63759	2.63919	2.64041	2.64175	2.64688	2.65038	2.65664	2.65227	2.65338	2.65014	2.63919	2.63994	2.64458	2.64742	2.64012	2.63664	2.64691	2.62538	2.64508	2.64419	2.65178	2.64559	2.65369	2.65288	2.65258	2.64898	2.64142	2.63943	2.63761	2.64276	2.64232	2.63096	2.60411	2.6488	2.64557	2.65413	2.65361	2.64967	2.65475
0.14775	2.64247	2.64081	2.64072	2.64301	2.64692	2.65348	2.64057	2.64123	2.64919	2.65263	2.65228	2.64223	2.64458	2.64688	2.64231	2.64972	2.65043	2.65712	2.64908	2.65649	2.64608	2.64721	2.65838	2.64946	2.64351	2.6532	2.64579	2.66394	2.63987	2.60213	2.64934	2.64962	2.65077	2.64845	2.65121	2.64748	2.64973	2.65402	2.6399	2.61725	2.6462	2.65566	2.65129	2.65439	2.64502	2.65558	2.64813	2.64858	2.6409
0.1479	2.66434	2.65046	2.63242	2.64055	2.6425	2.6477	2.65363	2.63675	2.62409	2.6213	2.63493	2.62636	2.64281	2.63462	2.63633	2.64316	2.63609	2.61855	2.62037	2.61864	2.60206	2.62071	2.62076	2.6232	2.63589	2.63893	2.6327	2.61438	2.60738	2.59572	2.59583	2.60147	2.60265	2.60171	2.63232	2.62381	2.63399	2.63302	2.63788	2.62124	2.61842	2.61895	2.60185	2.59482	2.59912	2.60044	2.6	2.63195	2.63802
0.15	2.65779	2.66076	2.65708	2.65524	2.64262	2.65565	2.65386	2.6668	2.66097	2.65701	2.66037	2.65834	2.64393	2.63742	2.65634	2.64957	2.65181	2.65015	2.645	2.64679	2.65769	2.65637	2.6342	2.6395	2.64129	2.63807	2.65862	2.64452	2.64334	2.65151	2.64961	2.64111	2.64619	2.65734	2.65597	2.64303	2.63467	2.6276	2.63855	2.63306	2.65714	2.64273	2.65089	2.6433	2.6658	2.6486	2.64464	2.65399	2.64596
0.162525	2.59557	2.59893	2.59937	2.61653	2.58912	2.59112	2.59054	2.59228	2.58805	2.60412	2.58879	2.58518	2.59052	2.59367	2.59084	2.58968	2.59154	2.59727	2.60024	2.59875	2.59518	2.62175	2.59771	2.59626	2.59714	2.59795	2.59927	2.60333	2.6012	2.59453	2.59825	2.59356	2.59147	2.61848	2.60097	2.59596	2.60101	2.62452	2.60772	2.59964	2.62381	2.59771	2.60222	2.59978	2.62755	2.61763	2.60604	2.60008	2.59844
0.174975	2.58835	2.58618	2.58158	2.57683	2.59267	2.58275	2.5864	2.58153	2.58899	2.57926	2.57306	2.59447	2.60152	2.615	2.59262	2.59107	2.58039	2.57046	2.57766	2.5744	2.5758	2.57667	2.62004	2.58893	2.58226	2.58014	2.5835	2.57826	2.57273	2.57016	2.58018	2.58291	2.58682	2.58379	2.61765	2.59096	2.58471	2.60895	2.59164	2.58768	2.58387	2.57746	2.57383	2.57785	2.56989	2.57751	2.57274	2.59602	2.62165
0.1875	2.58866	2.58794	2.59849	2.61575	2.60889	2.59618	2.59328	2.60073	2.62288	2.61913	2.57089	2.61889	2.59216	2.59519	2.61321	2.59475	2.6192	2.62281	2.62512	2.61723	2.62522	2.61622	2.61279	2.61004	2.59891	2.61759	2.62093	2.63524	2.63535	2.63442	2.62275	2.63637	2.62997	2.6265	2.60841	2.60137	2.62538	2.61955	2.63691	2.61956	2.62379	2.63106	2.62346	2.62005	2.62747	2.63619	2.6315	2.62011	2.61267
0.19545	2.62131	2.61851	2.61726	2.62844	2.62488	2.59841	2.59869	2.59549	2.60042	2.5992	2.62574	2.60482	2.60177	2.61875	2.61252	2.59834	2.59475	2.59259	2.59981	2.60158	2.60362	2.60106	2.60386	2.59451	2.59355	2.59492	2.59094	2.6022	2.59708	2.6009	2.59901	2.59917	2.60093	2.62022	2.60957	2.58975	2.59908	2.59779	2.59416	2.5938	2.59811	2.59094	2.60091	2.6021	2.60596	2.60493	2.62493	2.60117	2.60463
0.200025	2.58556	2.57836	2.57598	2.57607	2.57777	2.58202	2.60715	2.57287	2.58027	2.58611	2.58103	2.58137	2.57323	2.56219	2.55906	2.57999	2.59404	2.58459	2.58203	2.57507	2.56873	2.5848	2.58495	2.57554	2.58388	2.5676	2.57787	2.59647	2.55842	2.57384	2.57851	2.59622	2.59141	2.58564	2.58247	2.56878	2.57726	2.56968	2.57495	2.585	2.5831	2.59345	2.58898	2.58703	2.55035	2.5691	2.58351	2.58824	2.59663
0.2022	2.5799	2.59014	2.57064	2.58751	2.58737	2.58144	2.57864	2.56753	2.56941	2.57978	2.58034	2.57877	2.59332	2.61262	2.58758	2.58513	2.5729	2.57198	2.57151	2.57645	2.57664	2.57279	2.58753	2.59506	2.59581	2.60647	2.58206	2.57614	2.57718	2.58206	2.56986	2.57341	2.57493	2.57853	2.58337	2.59518	2.595	2.59545	2.58279	2.58222	2.56727	2.58277	2.57826	2.572	2.58008	2.56313	2.59319	2.57581	2.58234
0.212475	2.6352	2.60569	2.60178	2.60276	2.62797	2.6358	2.63538	2.63587	2.63404	2.61034	2.59936	2.60498	2.63918	2.6445	2.63918	2.63877	2.6377	2.64655	2.63435	2.63492	2.60573	2.60122	2.63267	2.63278	2.63441	2.6386	2.64145	2.64456	2.64519	2.62804	2.62635	2.62972	2.59343	2.60258	2.62793	2.64624	2.62551	2.62858	2.62658	2.62995	2.6396	2.61239	2.63424	2.6312	2.60091	2.59584	2.635	2.63027	2.63039
0.216375	2.63782	2.63009	2.6341	2.63058	2.63147	2.6358	2.62865	2.62747	2.6198	2.62433	2.61765	2.5986	2.62461	2.6282	2.62813	2.63205	2.63092	2.62392	2.62617	2.63018	2.62609	2.63723	2.62167	2.62	2.63204	2.64187	2.63052	2.62872	2.6155	2.59252	2.62511	2.63094	2.62518	2.60105	2.61874	2.61965	2.6227	2.62786	2.63349	2.62515	2.63189	2.62903	2.62442	2.63967	2.61607	2.59156	2.62439	2.63435	2.62126
0.225	2.57997	2.58736	2.58937	2.60036	2.60195	2.60348	2.57861	2.58767	2.59919	2.61363	2.60199	2.6308	2.57684	2.57884	2.57784	2.59047	2.59226	2.6005	2.5936	2.62133	2.63537	2.5895	2.58292	2.58747	2.5734	2.58587	2.5881	2.59757	2.59977	2.60563	2.6097	2.59152	2.58953	2.5835	2.58196	2.609	2.58462	2.58561	2.61543	2.62252	2.63117	2.63802	2.61551	2.5998	2.58704	2.58656	2.58492	2.57746	2.58544
0.225825	2.58208	2.58591	2.57302	2.56302	2.58714	2.57852	2.5913	2.57512	2.58248	2.57568	2.57081	2.59119	2.58202	2.57144	2.5705	2.57535	2.57893	2.57701	2.57674	2.5724	2.58731	2.5738	2.57386	2.5772	2.56323	2.57046	2.56958	2.58152	2.57937	2.56215	2.57029	2.57958	2.58573	2.58196	2.57048	2.56648	2.55715	2.57211	2.56321	2.56719	2.58752	2.59522	2.5632	2.57909	2.57743	2.56669	2.56634	2.57091	2.57029
0.237525	2.59238	2.59681	2.59505	2.59499	2.58079	2.59025	2.58716	2.59006	2.6072	2.62448	2.5905	2.6113	2.59571	2.59476	2.59212	2.58208	2.59557	2.59087	2.59343	2.59163	2.62612	2.63292	2.61607	2.59889	2.60409	2.59694	2.61915	2.59799	2.59752	2.62448	2.59339	2.59883	2.59813	2.59538	2.63134	2.64017	2.63125	2.63052	2.62445	2.60124	2.60926	2.60625	2.5947	2.59247	2.59671	2.59238	2.59533	2.59887	2.59922
0.249975	2.58801	2.58905	2.59003	2.58799	2.59783	2.57809	2.57859	2.57729	2.58551	2.56895	2.56644	2.56072	2.58049	2.56818	2.57389	2.57137	2.57355	2.56846	2.56504	2.56037	2.57223	2.57505	2.57725	2.58361	2.5648	2.58192	2.58285	2.58003	2.57047	2.56517	2.57335	2.56302	2.5727	2.56773	2.5684	2.5817	2.58176	2.58077	2.56523	2.56374	2.57845	2.56661	2.55884	2.56708	2.53137	2.57786	2.58337	2.57033	2.57339
0.25	2.44451	2.4374	2.45308	2.47694	2.5001	2.46025	2.41966	2.47394	2.45885	2.42192	2.44205	2.45442	2.47293	2.41936	2.41827	2.46851	2.43878	2.43199	2.44389	2.43324	2.44735	2.43936	2.4335	2.45072	2.47856	2.44302	2.47367	2.48446	2.4543	2.46742	2.49381	2.40873	2.42551	2.4212	2.40531	2.42392	2.43005	2.40494	2.42681	2.42608	2.40837	2.42667	2.42151	2.43422	2.47989	2.47584	2.47839	2.47841	2.44924
0.255325	2.41364	2.4268	2.4198	2.45414	2.43292	2.42448	2.43259	2.43047	2.43426	2.44774	2.39661	2.41777	2.40844	2.45144	2.41919	2.41427	2.42648	2.41701	2.43673	2.45557	2.44815	2.45315	2.44776	2.60951	2.62719	2.43585	2.43926	2.56535	2.58332	2.60665	2.49862	2.55928	2.45085	2.44157	2.44609	2.44211	2.44287	2.43623	2.43484	2.43971	2.43166	2.4219	2.41648	2.43213	2.44276	2.44536	2.47317	2.47576	2.43373
0.2625	2.57505	2.5532	2.56161	2.55757	2.56403	2.54661	2.55432	2.57307	2.56819	2.56184	2.5358	2.55467	2.54581	2.57231	2.54292	2.54749	2.54518	2.54711	2.57429	2.56893	2.5709	2.5695	2.57123	2.57328	2.57485	2.56555	2.55657	2.55912	2.54101	2.54625	2.53678	2.55297	2.56943	2.56587	2.55738	2.54584	2.56318	2.56919	2.55932	2.56027	2.56003	2.55718	2.56726	2.56218	2.55131	2.54239	2.53099	2.57236	2.56082
0.262525	2.46273	2.45219	2.46434	2.47524	2.47077	2.48425	2.45196	2.42674	2.45242	2.42539	2.43625	2.50023	2.46125	2.45327	2.43671	2.43651	2.42568	2.44252	2.41981	2.42537	2.419	2.42463	2.46735	2.49038	2.47865	2.48624	2.4806	2.46993	2.42502	2.44265	2.45122	2.42467	2.45514	2.46933	2.42432	2.47263	2.48507	2.47748	2.47653	2.4794	2.4761	2.46729	2.48969	2.49684	2.49628	2.48779	2.44231	2.43663	2.46947
0.267175	2.4893	2.47487	2.47651	2.47009	2.48028	2.49333	2.48307	2.48535	2.47805	2.45887	2.45957	2.47247	2.49141	2.47266	2.50702	2.49377	2.49072	2.49705	2.5062	2.50401	2.49596	2.47155	2.49213	2.49064	2.52197	2.65047	2.50561	2.51475	2.48122	2.45464	2.4823	2.49978	2.5026	2.47973	2.47541	2.48088	2.46294	2.47573	2.48586	2.51055	2.51077	2.49049	2.46459	2.42552	2.47805	2.48015	2.48999	2.47006	2.45519
0.27075	2.59117	2.59321	2.608	2.58984	2.56756	2.57921	2.58843	2.59324	2.59295	2.59263	2.57497	2.56775	2.56196	2.57418	2.5744	2.57542	2.58448	2.59346	2.5903	2.5971	2.61879	2.57658	2.55834	2.5703	2.55837	2.56889	2.58026	2.56767	2.59383	2.58144	2.58481	2.58788	2.61423	2.57676	2.57473	2.57786	2.57324	2.56006	2.56442	2.57103	2.57744	2.57928	2.57927	2.59026	2.59824	2.59575	2.61954	2.5796	2.57744
0.2712	2.58973	2.58701	2.58731	2.58116	2.57983	2.58806	2.60254	2.57622	2.58146	2.57366	2.57902	2.56981	2.5773	2.57772	2.57672	2.59245	2.61051	2.57677	2.5805	2.58477	2.58317	2.57599	2.57903	2.56558	2.57586	2.58696	2.58155	2.57033	2.58211	2.5818	2.59191	2.58038	2.5727	2.57651	2.57656	2.5971	2.58558	2.59122	2.58448	2.57646	2.56743	2.57899	2.58525	2.58361	2.61685	2.6131	2.57888	2.58419	2.60524
0.274975	2.51039	2.5225	2.50557	2.49045	2.4609	2.50268	2.50446	2.49768	2.47921	2.47765	2.48289	2.4624	2.50699	2.52693	2.51316	2.49517	2.48953	2.4864	2.49754	2.47129	2.54867	2.53097	2.52355	2.51169	2.48853	2.49269	2.4746	2.46523	2.49223	2.47863	2.53477	2.52449	2.51771	2.50529	2.4918	2.48885	2.49461	2.48385	2.49592	2.49815	2.46197	2.52261	2.5376	2.52419	2.51096	2.51762	2.53225	2.53205	2.53728
0.275025	2.61663	2.5923	2.60742	2.62003	2.58906	2.58699	2.58533	2.58538	2.61038	2.62125	2.62592	2.60858	2.58749	2.57096	2.58309	2.58394	2.58548	2.61694	2.6111	2.59716	2.61237	2.5905	2.60013	2.58626	2.58984	2.58166	2.59173	2.60943	2.61303	2.59426	2.57943	2.61011	2.6159	2.58216	2.58671	2.57716	2.60577	2.60073	2.59354	2.58645	2.58758	2.58369	2.58863	2.61682	2.59353	2.58352	2.57378	2.60817	2.59262
0.286825	2.46208	2.4346	2.4453	2.44894	2.43422	2.47862	2.45446	2.4413	2.43191	2.43142	2.46143	2.43649	2.44192	2.44589	2.44249	2.44162	2.44188	2.48717	2.47758	2.4426	2.48827	2.48751	2.49964	2.4921	2.43208	2.4218	2.43379	2.44387	2.43003	2.43062	2.47407	2.49235	2.4418	2.43713	2.43782	2.47388	2.41398	2.45723	2.46499	2.47166	2.50464	2.47049	2.47983	2.41184	2.42861	2.48046	2.50152	2.48606	2.43497
0.287475	2.56705	2.5803	2.57764	2.57474	2.56364	2.58173	2.5935	2.59021	2.58285	2.57117	2.5609	2.55276	2.54775	2.57982	2.58642	2.58985	2.57096	2.57436	2.58088	2.56377	2.56569	2.56589	2.54303	2.58101	2.5821	2.56697	2.56221	2.57252	2.57526	2.57298	2.56127	2.56051	2.55238	2.54014	2.57804	2.58962	2.60816	2.57619	2.57522	2.57095	2.56962	2.56777	2.56793	2.55923	2.56135	2.55673	2.57703	2.60672	2.58251
0.2875	2.51238	2.46335	2.47151	2.47607	2.47654	2.48855	2.43139	2.43849	2.43489	2.45387	2.44833	2.44483	2.42703	2.42532	2.47924	2.45627	2.4676	2.48328	2.46758	2.42179	2.4301	2.49025	2.47416	2.46261	2.44094	2.42874	2.48078	2.49007	2.49258	2.48772	2.49989	2.51582	2.47568	2.4711	2.47388	2.45728	2.48177	2.48084	2.48473	2.4671	2.46563	2.47051	2.48537	2.48107	2.50238	2.48639	2.43968	2.43249	2.475
0.292525	2.50784	2.68634	2.45639	2.47951	2.51064	2.41746	2.39659	2.48853	2.49945	2.48517	2.42416	2.4621	2.45556	2.50708	2.50526	2.4656	2.45741	2.48911	2.50838	2.61634	2.4561	2.45216	2.44806	2.43439	2.4577	2.41849	2.46201	2.56534	2.46146	2.4872	2.46309	2.43295	2.41057	2.43286	2.45633	2.552	2.47481	2.45377	2.46176	2.45946	2.43634	2.44141	2.43433	2.45545	2.49869	2.45868	2.39647	2.45807	2.43969
0.3	2.57178	2.56503	2.564	2.57128	2.56068	2.56842	2.564	2.56622	2.57131	2.5424	2.55867	2.55854	2.53856	2.5715	2.56887	2.57508	2.57169	2.5594	2.55587	2.56228	2.55857	2.55753	2.55654	2.55161	2.56286	2.5721	2.57497	2.5719	2.57209	2.58081	2.56326	2.55932	2.56215	2.55956	2.54522	2.55006	2.55262	2.6001	2.57309	2.57025	2.55889	2.56781	2.55287	2.55753	2.56504	2.56117	2.56258	2.54665	2.55292
0.300025	2.44127	2.46781	2.44864	2.44522	2.44631	2.48076	2.50864	2.48448	2.48329	2.45072	2.45188	2.4456	2.42674	2.44069	2.44354	2.42685	2.43687	2.44578	2.51253	2.47303	2.43356	2.47582	2.43744	2.43329	2.48073	2.46934	2.46873	2.44307	2.43813	2.43741	2.42301	2.41776	2.41934	2.51753	2.49177	2.46992	2.45367	2.4379	2.42654	2.44004	2.49611	2.48913	2.43685	2.4382	2.44413	2.43112	2.4414	2.44811	2.44315
0.31185	2.57481	2.5804	2.57307	2.58482	2.58107	2.56053	2.58098	2.58459	2.5762	2.58019	2.574	2.57905	2.5646	2.5786	2.57986	2.5799	2.5759	2.57446	2.59165	2.58671	2.58257	2.56812	2.58201	2.58241	2.59736	2.58303	2.58382	2.57485	2.57811	2.58219	2.57417	2.58393	2.56554	2.57524	2.5949	2.59893	2.59249	2.58045	2.58388	2.57706	2.57645	2.57795	2.58695	2.57382	2.56969	2.58751	2.58513	2.60156	2.59335
0.312475	2.44651	2.43202	2.43606	2.4418	2.43426	2.44847	2.44405	2.43184	2.43234	2.42133	2.41436	2.42404	2.46135	2.41814	2.42787	2.43176	2.42853	2.43805	2.46589	2.46601	2.44475	2.44248	2.45469	2.45095	2.44104	2.44169	2.45027	2.45452	2.4478	2.44197	2.43085	2.43436	2.46952	2.42367	2.48351	2.45955	2.44242	2.44656	2.47818	2.49125	2.46197	2.48201	2.4494	2.4499	2.44988	2.44998	2.47071	2.43743	2.43234
0.312525	2.59159	2.59117	2.59793	2.62467	2.6184	2.59671	2.59116	2.59662	2.59758	2.59502	2.62711	2.58908	2.61457	2.59417	2.59448	2.59525	2.59843	2.6005	2.59326	2.62762	2.61978	2.59977	2.59499	2.59647	2.6009	2.5963	2.59591	2.60204	2.59329	2.58459	2.61974	2.62455	2.61607	2.6186	2.59798	2.5941	2.597	2.5931	2.59249	2.59245	2.59491	2.62022	2.62137	2.63072	2.62812	2.62547	2.61461	2.5967	2.59404
0.316425	2.59379	2.61499	2.59299	2.59333	2.59607	2.59649	2.58902	2.5933	2.58439	2.57809	2.58871	2.5881	2.58794	2.59508	2.58549	2.61285	2.60481	2.59554	2.58246	2.57028	2.58031	2.58951	2.58838	2.59483	2.59025	2.57858	2.58956	2.59915	2.59241	2.58094	2.56552	2.57633	2.58238	2.58245	2.5787	2.58766	2.58905	2.59147	2.59129	2.59037	2.59586	2.58396	2.56554	2.57165	2.58054	2.57584	2.5655	2.56681	2.57563
0.31705	2.52352	2.48168	2.50201	2.50943	2.50593	2.50542	2.49358	2.47665	2.50186	2.4902	2.49533	2.51539	2.51405	2.49111	2.50236	2.49499	2.4795	2.5047	2.47813	2.49174	2.50096	2.50183	2.44571	2.44846	2.48055	2.46848	2.46186	2.47541	2.49187	2.4434	2.4592	2.4722	2.48799	2.46842	2.44611	2.49739	2.44373	2.43474	2.43733	2.47681	2.48897	2.49706	2.48243	2.47426	2.48636	2.46444	2.43108	2.47972	2.46362
0.32005	2.44187	2.44173	2.43535	2.46048	2.44278	2.46391	2.47244	2.47637	2.4648	2.47164	2.48202	2.48784	2.41472	2.42075	2.41652	2.41401	2.41592	2.43877	2.43882	2.39517	2.4345	2.48221	2.46446	2.47499	2.47295	2.46023	2.45837	2.50279	2.42781	2.42323	2.4479	2.39308	2.4175	2.41776	2.43063	2.39991	2.39482	2.40244	2.47477	2.5549	2.48731	2.47444	2.43227	2.43865	2.42292	2.43935	2.46939	2.51807	2.40541
0.324975	2.56567	2.57314	2.56455	2.57511	2.57237	2.56774	2.57338	2.56965	2.56906	2.56418	2.56806	2.58451	2.57524	2.57141	2.57941	2.572	2.57568	2.58096	2.58886	2.58481	2.5816	2.57923	2.57959	2.57843	2.57978	2.56709	2.57444	2.57962	2.55998	2.5849	2.58067	2.58207	2.5822	2.58282	2.58163	2.58645	2.58104	2.58903	2.57448	2.57558	2.56791	2.55529	2.61385	2.5915	2.60936	2.58642	2.58297	2.58265	2.58283
0.325	2.51706	2.46851	2.4987	2.5142	2.47394	2.47517	2.50423	2.50215	2.51415	2.48213	2.48335	2.48656	2.47551	2.51327	2.5089	2.48967	2.48598	2.50604	2.50145	2.48513	2.48659	2.4896	2.49364	2.50145	2.48197	2.51628	2.5216	2.48842	2.44752	2.44627	2.48177	2.47202	2.43875	2.43132	2.43268	2.47811	2.48568	2.48319	2.48311	2.48949	2.47688	2.43603	2.43651	2.45912	2.42655	2.46441	2.46322	2.46961	2.45686
0.3274	2.48558	2.48102	2.43448	2.49747	2.50347	2.4628	2.48078	2.50524	2.48032	2.48886	2.46241	2.419	2.42812	2.43216	2.4263	2.4302	2.47395	2.4615	2.42047	2.41684	2.39614	2.40577	2.44825	2.45502	2.43062	2.43378	2.48004	2.47357	2.42303	2.46731	2.43638	2.43886	2.47243	2.45791	2.42026	2.44855	2.41769	2.4355	2.4353	2.46759	2.42529	2.45236	2.50043	2.48586	2.43865	2.48104	2.51059	2.48184	2.52226
0.3375	2.5699	2.57722	2.57933	2.57849	2.57686	2.57352	2.57035	2.57882	2.57193	2.57371	2.56308	2.56833	2.57572	2.57752	2.58445	2.58006	2.58724	2.57639	2.57926	2.57196	2.56855	2.56037	2.56388	2.55618	2.57027	2.57461	2.58093	2.58865	2.58241	2.584	2.57558	2.57893	2.57103	2.56577	2.57192	2.57666	2.58152	2.57866	2.57903	2.58142	2.58165	2.58263	2.57843	2.58341	2.57302	2.57511	2.57802	2.56864	2.57765
0.337525	2.42298	2.43474	2.45598	2.43031	2.42477	2.43346	2.43622	2.44575	2.63889	2.46856	2.46048	2.43607	2.44109	2.45229	2.43768	2.47676	2.47568	2.47081	2.5012	2.47281	2.42382	2.42318	2.44684	2.59405	2.48734	2.49268	2.507	2.49302	2.51556	2.50242	2.43656	2.43313	2.42824	2.43441	2.42018	2.39189	2.42408	2.46913	2.47134	2.43246	2.4431	2.49601	2.49629	2.48766	2.46436	2.45684	2.47589	2.43316	2.41994
0.345975	2.56168	2.56468	2.55965	2.55261	2.55261	2.55828	2.56433	2.56571	2.5697	2.57347	2.56025	2.55711	2.55651	2.56063	2.55642	2.55063	2.5609	2.56076	2.56563	2.55818	2.54816	2.55201	2.54654	2.55077	2.55337	2.55484	2.55173	2.55268	2.56895	2.56126	2.56189	2.56711	2.55633	2.56249	2.55247	2.55497	2.54135	2.56232	2.56443	2.56234	2.57287	2.57541	2.55782	2.55596	2.55947	2.54487	2.54849	2.54245	2.56137
0.349275	2.56325	2.56874	2.56687	2.55703	2.57172	2.57761	2.57957	2.57541	2.57741	2.57905	2.59565	2.59427	2.58247	2.58508	2.58238	2.58573	2.60815	2.59707	2.6068	2.58363	2.58956	2.6086	2.57537	2.56625	2.59353	2.5851	2.57741	2.59029	2.61478	2.5852	2.58662	2.60871	2.58771	2.59744	2.59381	2.58272	2.58944	2.58082	2.61565	2.61999	2.58906	2.58532	2.58734	2.58615	2.59959	2.58084	2.57046	2.58484	2.58901
0.349975	2.61019	2.58189	2.49088	2.51539	2.48944	2.45875	2.58935	2.52446	2.44878	2.48636	2.47113	2.48877	2.42177	2.54805	2.5921	2.44915	2.52425	2.53696	2.53678	2.51609	2.4859	2.47195	2.47337	2.46842	2.45515	2.61285	2.60059	2.59102	2.42948	2.51745	2.47703	2.45204	2.44355	2.50169	2.48922	2.45695	2.44414	2.5117	2.59538	2.48592	2.45824	2.49547	2.61118	2.48313	2.4662	2.59961	2.59371	2.53433	2.46753
0.350025	2.50412	2.47534	2.4875	2.48125	2.501	2.4773	2.47343	2.4686	2.47118	2.47046	2.4788	2.47764	2.47566	2.47804	2.47441	2.45827	2.47508	2.4776	2.51591	2.48687	2.4867	2.4843	2.48441	2.48031	2.47111	2.46384	2.47054	2.48633	2.51311	2.50831	2.51791	2.48681	2.48569	2.50454	2.47928	2.47327	2.47188	2.47144	2.47268	2.48835	2.53553	2.53367	2.54399	2.53885	2.49088	2.4762	2.48893	2.51136	2.50972
0.35005	2.4219	2.41607	2.42583	2.4324	2.44637	2.447	2.4386	2.40412	2.39464	2.39289	2.41222	2.44609	2.45682	2.45336	2.43717	2.44769	2.44309	2.44612	2.44332	2.44316	2.45125	2.45575	2.49179	2.51275	2.51177	2.50724	2.44319	2.43965	2.44118	2.43283	2.43727	2.43697	2.43318	2.44599	2.45123	2.45424	2.45125	2.47696	2.48913	2.51016	2.47074	2.44572	2.44768	2.44605	2.41122	2.44302	2.39862	2.39378	2.39999
0.354475	2.48079	2.45699	2.47193	2.55141	2.5281	2.51888	2.50631	2.52361	2.5158	2.50167	2.51854	2.5188	2.4772	2.49915	2.48954	2.48506	2.50421	2.50769	2.49849	2.49125	2.48622	2.50494	2.49845	2.46837	2.41828	2.46354	2.46107	2.45256	2.42269	2.42425	2.45858	2.47403	2.4828	2.48488	2.46669	2.45048	2.44247	2.43892	2.43906	2.44087	2.4653	2.462	2.44782	2.44526	2.50623	2.46371	2.49286	2.4805	2.48664
0.362475	2.53824	2.54002	2.52796	2.53257	2.53835	2.54076	2.52988	2.53142	2.53515	2.52907	2.51982	2.52825	2.52114	2.51738	2.52294	2.50043	2.51994	2.53386	2.5179	2.51968	2.49325	2.49851	2.53716	2.50045	2.52385	2.50916	2.52529	2.53535	2.52918	2.53243	2.53673	2.53946	2.51587	2.5309	2.53108	2.51683	2.52568	2.53564	2.52433	2.54765	2.51101	2.53001	2.53513	2.53361	2.52468	2.49052	2.51952	2.53851	2.53091
0.3625	2.42188	2.59691	2.56887	2.4411	2.42071	2.42683	2.41577	2.41673	2.4376	2.43796	2.42014	2.40601	2.41956	2.43414	2.43253	2.42788	2.42073	2.40523	2.41525	2.42855	2.43669	2.53398	2.42529	2.41059	2.42856	2.43477	2.43923	2.44114	2.44126	2.44265	2.43279	2.4243	2.4309	2.4348	2.4413	2.44487	2.44107	2.43556	2.4199	2.43081	2.44638	2.44031	2.43679	2.42723	2.42571	2.41462	2.422	2.42226	2.44825
0.373975	2.43296	2.42878	2.4307	2.61308	2.55024	2.58803	2.42432	2.45731	2.44296	2.41289	2.44759	2.42623	2.42746	2.42496	2.43167	2.41085	2.60176	2.60283	2.43553	2.58338	2.42574	2.45403	2.45482	2.60352	2.59896	2.63564	2.42578	2.4417	2.43785	2.64128	2.4455	2.44845	2.44139	2.42314	2.41803	2.41458	2.44568	2.44123	2.40192	2.40817	2.44551	2.43217	2.40955	2.41593	2.42411	2.37841	2.45293	2.45118	2.4524
0.375	2.5595	2.55515	2.5599	2.55817	2.56889	2.5415	2.53838	2.55077	2.53732	2.52977	2.55315	2.54625	2.55305	2.55077	2.57342	2.5679	2.55908	2.55543	2.55534	2.54545	2.53421	2.56018	2.54394	2.52368	2.53568	2.52645	2.58044	2.5613	2.56466	2.5611	2.53753	2.54268	2.55362	2.55106	2.53903	2.54214	2.55412	2.5379	2.54683	2.54014	2.58718	2.57408	2.58041	2.56624	2.55937	2.57338	2.55048	2.53917	2.54118
0.375025	2.45193	2.42259	2.42197	2.41334	2.4302	2.45316	2.45659	2.47551	2.4982	2.4377	2.43345	2.46288	2.44378	2.43451	2.43656	2.45446	2.47906	2.45174	2.57225	2.60405	2.57536	2.51087	2.56411	2.42628	2.43228	2.47916	2.44954	2.47043	2.45429	2.42999	2.49594	2.4863	2.45627	2.44701	2.44904	2.48433	2.47601	2.45405	2.46888	2.47259	2.44969	2.50384	2.50372	2.49726	2.4897	2.49169	2.63138	2.50406	2.48855
0.378475	2.44404	2.42965	2.43284	2.43886	2.44539	2.44498	2.44222	2.42329	2.42957	2.4035	2.40171	2.44168	2.43976	2.40928	2.39149	2.40489	2.40706	2.39333	2.37382	2.39999	2.43224	2.47171	2.41752	2.40816	2.41834	2.41333	2.60706	2.42328	2.41911	2.40227	2.40526	2.428	2.41149	2.40036	2.42717	2.59637	2.45416	2.45186	2.45261	2.44816	2.43394	2.38666	2.38854	2.43256	2.44365	2.41632	2.41514	2.41527	2.40931
0.386125	2.44622	2.45247	2.45036	2.45904	2.48318	2.49293	2.4549	2.45641	2.47199	2.47019	2.47759	2.48892	2.43168	2.481	2.4696	2.45633	2.41871	2.47773	2.45351	2.45721	2.47444	2.46885	2.43646	2.4407	2.46767	2.44212	2.64066	2.46479	2.46246	2.42787	2.435	2.44809	2.46687	2.47337	2.45521	2.46283	2.47284	2.4179	2.43136	2.44161	2.45064	2.44378	2.45779	2.46837	2.45147	2.43835	2.44494	2.45085	2.4486
0.387475	2.43139	2.42248	2.4164	2.42066	2.40043	2.41472	2.40873	2.40465	2.41569	2.41891	2.40061	2.43324	2.4087	2.41779	2.42972	2.41421	2.4163	2.40115	2.42284	2.56072	2.57591	2.42768	2.42061	2.41254	2.59097	2.58287	2.43171	2.54122	2.43461	2.42116	2.44933	2.4383	2.42584	2.58996	2.43842	2.44425	2.43826	2.42395	2.42576	2.43416	2.43331	2.43191	2.42332	2.42698	2.43141	2.4195	2.43835	2.44283	2.42847
0.387525	2.52617	2.48559	2.48815	2.51799	2.48093	2.51608	2.52462	2.48675	2.50969	2.52655	2.53007	2.52782	2.55123	2.50575	2.4852	2.51604	2.52262	2.51836	2.55666	2.51262	2.51368	2.52756	2.53054	2.52186	2.47448	2.48396	2.52731	2.51878	2.52644	2.52363	2.54776	2.54227	2.51225	2.53636	2.52028	2.53272	2.46239	2.4646	2.47982	2.51435	2.55534	2.53619	2.54497	2.53651	2.53228	2.54874	2.52453	2.52031	2.50895
0.3913	2.51263	2.48486	2.4971	2.5206	2.63835	2.51022	2.51738	2.50877	2.47552	2.4666	2.45502	2.48757	2.44829	2.44984	2.45916	2.48083	2.47204	2.45459	2.44682	2.45077	2.44777	2.44824	2.45249	2.44846	2.44245	2.45678	2.42813	2.44239	2.445	2.44033	2.42907	2.43774	2.44256	2.43869	2.47919	2.43556	2.43101	2.4459	2.49892	2.4576	2.44716	2.43343	2.4271	2.45979	2.47472	2.44123	2.40777	2.47482	2.47159
0.39525	2.58002	2.56679	2.56698	2.57539	2.56912	2.55555	2.56606	2.55543	2.55034	2.56564	2.55594	2.56692	2.5623	2.54899	2.57365	2.56632	2.55393	2.56765	2.55421	2.55403	2.543	2.55156	2.54897	2.56691	2.55496	2.5643	2.56703	2.56049	2.57758	2.55137	2.52973	2.54501	2.54722	2.55368	2.5731	2.54846	2.5689	2.57695	2.55355	2.564	2.55694	2.55574	2.55791	2.56272	2.54108	2.55117	2.54183	2.56678	2.55661
0.399975	2.55366	2.55684	2.55902	2.54929	2.56388	2.56884	2.56841	2.55085	2.54863	2.56278	2.56239	2.5618	2.5704	2.5552	2.55125	2.55916	2.56678	2.55923	2.54963	2.55663	2.55465	2.56822	2.56487	2.56733	2.56184	2.56155	2.56592	2.56537	2.56686	2.55768	2.55275	2.56437	2.57153	2.56299	2.55859	2.55711	2.55457	2.56593	2.57094	2.57129	2.56281	2.56313	2.5678	2.56954	2.56515	2.56699	2.56698	2.55761	2.55732
0.4	2.41276	2.42945	2.43697	2.419	2.41492	2.42895	2.43322	2.41412	2.45753	2.48044	2.48221	2.48273	2.43133	2.40958	2.43015	2.43874	2.42773	2.42797	2.42388	2.41577	2.41547	2.43198	2.42714	2.42182	2.43265	2.44736	2.42017	2.42038	2.42028	2.49835	2.65182	2.46292	2.46877	2.4402	2.42411	2.43086	2.45238	2.60117	2.42972	2.42812	2.42788	2.42809	2.56289	2.55404	2.44692	2.44941	2.45042	2.43559	2.57717
0.4099	2.47884	2.46888	2.47159	2.4773	2.60043	2.46589	2.47098	2.60482	2.5567	2.48468	2.47599	2.48476	2.48795	2.46487	2.44344	2.43217	2.44327	2.59785	2.56077	2.44958	2.47277	2.43868	2.4607	2.59592	2.60795	2.43914	2.42503	2.43847	2.47887	2.4363	2.44699	2.54167	2.43978	2.43664	2.43608	2.43235	2.42237	2.43319	2.44953	2.4481	2.44688	2.43886	2.43387	2.42483	2.42996	2.43969	2.43994	2.43057	2.45989
0.4125	2.48074	2.47803	2.48057	2.49452	2.5137	2.51473	2.51567	2.50581	2.46973	2.50998	2.51726	2.48467	2.53209	2.50754	2.48364	2.49872	2.51921	2.48403	2.4783	2.48077	2.49854	2.48076	2.4838	2.48497	2.48368	2.50367	2.47833	2.47415	2.47083	2.47587	2.47681	2.48365	2.48607	2.48654	2.52652	2.50256	2.48213	2.47932	2.4733	2.47363	2.48	2.48031	2.4833	2.48445	2.50319	2.47707	2.47741	2.47489	2.47736
0.412525	2.47548	2.46687	2.47063	2.50711	2.44204	2.43478	2.49146	2.47563	2.4492	2.50188	2.48812	2.49624	2.47466	2.46315	2.47306	2.46902	2.4753	2.47564	2.4758	2.48266	2.43469	2.43625	2.47391	2.57166	2.59163	2.4657	2.47591	2.48691	2.61224	2.58196	2.57652	2.48735	2.48286	2.48029	2.50018	2.48566	2.44293	2.43857	2.44101	2.60733	2.46209	2.43975	2.48603	2.49559	2.46258	2.44327	2.49448	2.46928	2.49076
0.4174	2.58282	2.57764	2.47524	2.43987	2.43669	2.44343	2.44038	2.4354	2.4348	2.43313	2.44393	2.43758	2.41879	2.40486	2.45915	2.48234	2.46911	2.45036	2.46566	2.47377	2.4487	2.44372	2.43996	2.44436	2.44306	2.44584	2.43198	2.4163	2.4277	2.46748	2.4684	2.443	2.4426	2.46265	2.49705	2.4856	2.47951	2.55296	2.57054	2.47535	2.4908	2.45994	2.53277	2.47987	2.4493	2.44371	2.44006	2.42462	2.41959
0.423975	2.56509	2.56797	2.54441	2.54564	2.56855	2.5763	2.58105	2.57048	2.57329	2.55928	2.5644	2.55387	2.5622	2.57169	2.54652	2.58895	2.57749	2.56403	2.55946	2.5548	2.56764	2.56451	2.56669	2.57608	2.5661	2.56784	2.57667	2.56063	2.5596	2.56525	2.56582	2.56018	2.55393	2.55083	2.56769	2.5849	2.56494	2.57217	2.55932	2.56354	2.57188	2.56371	2.56584	2.56991	2.5679	2.57762	2.56811	2.56684	2.57583
0.424975	2.43401	2.43445	2.44458	2.46367	2.42537	2.44767	2.4211	2.4162	2.43485	2.42712	2.43717	2.4246	2.42397	2.42807	2.42135	2.42846	2.43856	2.43466	2.43019	2.43263	2.43121	2.44118	2.43817	2.42527	2.43247	2.43521	2.46441	2.43438	2.42271	2.42037	2.42544	2.43562	2.43145	2.42891	2.42428	2.4326	2.43553	2.45701	2.44315	2.43964	2.44116	2.58799	2.44075	2.44447	2.43868	2.41545	2.41747	2.41794	2.42277
0.425025	2.52712	2.55085	2.55044	2.54947	2.55015	2.53379	2.56038	2.54324	2.55883	2.55636	2.55911	2.54762	2.50243	2.50236	2.51135	2.49728	2.53183	2.54254	2.5606	2.55715	2.55311	2.53728	2.51071	2.49529	2.52327	2.49737	2.50641	2.51486	2.50991	2.55892	2.57369	2.56437	2.5394	2.52502	2.50416	2.52707	2.51552	2.521	2.52223	2.5244	2.52457	2.5309	2.54116	2.52795	2.51754	2.52701	2.5477	2.542	2.55054
0.432675	2.51611	2.53264	2.54296	2.55837	2.56203	2.55787	2.55964	2.54084	2.53798	2.5345	2.55208	2.54296	2.54729	2.55461	2.56809	2.57321	2.56441	2.51907	2.5345	2.55021	2.54672	2.55416	2.5529	2.55752	2.54435	2.56295	2.56728	2.56344	2.57015	2.53457	2.53786	2.54143	2.56521	2.56592	2.55128	2.55934	2.55867	2.5527	2.55032	2.55837	2.57037	2.57292	2.55233	2.53684	2.52867	2.55062	2.56819	2.57541	2.5628
0.437475	2.52487	2.50528	2.5086	2.52311	2.48562	2.50673	2.46571	2.47363	2.48288	2.51077	2.52098	2.51918	2.52783	2.51997	2.50777	2.4678	2.48294	2.52294	2.47902	2.50554	2.50698	2.50923	2.51439	2.52253	2.52681	2.48594	2.51521	2.51006	2.50815	2.50735	2.51791	2.48853	2.51388	2.54361	2.54112	2.54632	2.53744	2.51151	2.51565	2.51222	2.49798	2.49689	2.47718	2.47898	2.47772	2.50589	2.4951	2.53386	2.52991
0.4375	2.41472	2.4089	2.41035	2.45057	2.42959	2.44836	2.44447	2.42339	2.53114	2.42261	2.4156	2.41557	2.42209	2.43554	2.44075	2.42918	2.40957	2.43046	2.44388	2.60277	2.56835	2.57742	2.43825	2.41657	2.40199	2.40521	2.41022	2.42791	2.42855	2.55813	2.43277	2.42928	2.54331	2.49954	2.41581	2.41573	2.45389	2.4494	2.44679	2.59069	2.48297	2.55818	2.40065	2.40798	2.39966	2.5628	2.54511	2.58162	2.60474
0.438825	2.56814	2.57449	2.57525	2.55762	2.56943	2.56681	2.56738	2.5631	2.56415	2.57206	2.57107	2.5643	2.57536	2.553	2.55996	2.56228	2.56435	2.57083	2.57421	2.57093	2.57299	2.57856	2.57273	2.56379	2.57291	2.57119	2.57757	2.57075	2.5761	2.56852	2.57097	2.57494	2.56549	2.56681	2.55998	2.56607	2.56501	2.57544	2.57664	2.57103	2.5675	2.56639	2.56927	2.57235	2.5732	2.56224	2.56286	2.56977	2.56584
0.4393	2.43454	2.48159	2.47092	2.41869	2.50186	2.50228	2.49724	2.46551	2.47046	2.46476	2.46818	2.44561	2.4257	2.42589	2.44483	2.45783	2.45401	2.47166	2.45864	2.47752	2.45566	2.46107	2.44092	2.43252	2.46522	2.48419	2.43189	2.42485	2.45048	2.4475	2.46272	2.46229	2.46862	2.47923	2.48189	2.49243	2.48461	2.42581	2.46582	2.48726	2.44969	2.47845	2.62029	2.58614	2.61735	2.44358	2.48997	2.48009	2.45142
0.447475	2.43549	2.42976	2.42602	2.42936	2.45404	2.45215	2.43317	2.57586	2.42924	2.4222	2.41411	2.42949	2.4275	2.58859	2.44203	2.43021	2.423	2.47144	2.4268	2.41427	2.41459	2.43514	2.42965	2.4278	2.41784	2.41557	2.43267	2.44489	2.44259	2.53152	2.43524	2.4301	2.43933	2.43476	2.42428	2.42876	2.43106	2.48418	2.42765	2.41464	2.40828	2.41808	2.42827	2.55957	2.44352	2.44417	2.56766	2.43112	2.56845
0.45	2.48702	2.48515	2.47609	2.47464	2.51093	2.46297	2.51919	2.52044	2.50185	2.49701	2.48659	2.48032	2.48169	2.49394	2.46394	2.49086	2.53402	2.54298	2.52466	2.52378	2.50987	2.51348	2.47991	2.47443	2.47174	2.46389	2.48246	2.51081	2.5323	2.52548	2.54104	2.53881	2.48962	2.48901	2.48306	2.48171	2.47815	2.46245	2.46715	2.51562	2.53619	2.53186	2.53885	2.54507	2.5309	2.52165	2.48848	2.53154	2.48198
0.450025	2.61829	2.44864	2.45854	2.44028	2.449	2.44176	2.45417	2.46735	2.46265	2.43719	2.44489	2.41589	2.43535	2.42354	2.44665	2.42406	2.42892	2.43342	2.43785	2.43406	2.46993	2.62834	2.41732	2.40408	2.42248	2.44089	2.55284	2.42449	2.41002	2.40884	2.43367	2.43368	2.45579	2.38322	2.40267	2.40758	2.40588	2.40872	2.44392	2.42136	2.42376	2.42683	2.42504	2.43656	2.46231	2.42711	2.44345	2.41802	2.41613
0.46005	2.59737	2.59215	2.59445	2.592	2.59197	2.59071	2.59042	2.59686	2.59589	2.59077	2.59575	2.58464	2.58334	2.58989	2.59629	2.59659	2.60023	2.60587	2.59573	2.58848	2.58378	2.59135	2.59911	2.59812	2.5941	2.60152	2.61453	2.59668	2.5909	2.58519	2.59275	2.61703	2.58904	2.60164	2.60356	2.59598	2.58307	2.58538	2.59636	2.61263	2.59305	2.6137	2.61338	2.59116	2.58923	2.58645	2.59239	2.61795	2.61736
0.462475	2.43501	2.40935	2.3984	2.41868	2.44399	2.43436	2.43104	2.39271	2.41261	2.42922	2.59393	2.44524	2.43158	2.58078	2.42806	2.42167	2.62471	2.60305	2.61563	2.4278	2.41386	2.44505	2.4412	2.39067	2.38858	2.4267	2.42786	2.4199	2.41752	2.40624	2.4089	2.42267	2.41317	2.41131	2.4197	2.41874	2.44752	2.41194	2.41753	2.42379	2.41782	2.41384	2.43243	2.54744	2.43068	2.39122	2.41657	2.42079	2.40284
0.462525	2.53417	2.54025	2.53446	2.50538	2.53889	2.5359	2.52107	2.50933	2.52605	2.52557	2.53021	2.52997	2.51412	2.52725	2.52909	2.52505	2.5599	2.54392	2.52453	2.52714	2.54586	2.54276	2.50853	2.47511	2.49971	2.5208	2.52381	2.51056	2.52753	2.53812	2.52162	2.51494	2.52276	2.54235	2.53678	2.50856	2.46646	2.46666	2.48319	2.52453	2.5381	2.5276	2.53039	2.54615	2.53747	2.54056	2.54824	2.54618	2.54389
0.467475	2.38044	2.3774	2.39614	0	2.4046	2.39146	2.39759	2.42145	2.42839	2.48758	2.42553	2.39307	2.38203	2.41367	2.42391	2.46963	2.44463	2.44698	2.42568	2.40986	2.39398	2.36658	2.3598	2.39955	2.48696	2.46012	2.48444	2.49519	0	2.39697	2.40028	2.41727	2.41286	2.38959	2.36255	2.40217	2.43051	0	0	2.42868	0	2.39886	2.40543	2.41388	2.40973	2.43168	2.4532	2.3788	2.39574
0.474975	2.53567	2.54101	2.53339	2.53323	2.54063	2.53188	2.5367	2.53539	2.53971	2.53122	2.53013	2.53627	2.53151	2.52308	2.52459	2.39423	2.53827	2.53641	2.54739	2.53339	2.5431	2.54532	2.54379	2.54819	2.55291	2.55296	2.53752	2.52972	2.53224	2.54624	2.54505	2.5386	2.54012	2.55126	2.53418	2.54533	2.54859	2.56542	2.55989	2.55458	2.54249	2.54162	2.55315	2.54351	2.55354	2.55219	2.54966	2.54187	2.5298
0.475	2.42772	2.44061	2.42702	2.43325	2.42691	2.42451	2.55773	2.52563	2.55232	2.57427	2.44317	2.45274	2.42872	2.60108	2.57451	2.55113	2.42546	2.4227	2.4117	2.41993	2.43851	2.61081	2.60468	2.41656	2.42703	2.43651	2.43171	2.41577	2.5991	2.55639	2.42105	2.42263	2.41728	2.42533	2.42296	2.4232	2.42096	2.42755	2.41272	2.4277	2.42046	2.45238	2.42103	2.42432	2.43184	2.57391	2.42209	2.42334	2.42318
0.477775	2.41566	2.42637	2.4077	2.43133	2.57824	2.4194	2.43862	2.43296	2.42313	2.42437	2.5788	2.43783	2.40758	2.39554	2.43207	2.42762	2.40476	2.41706	2.43409	2.42456	2.42449	2.41097	2.41608	2.42053	2.42779	2.40992	2.40203	2.39348	2.42167	2.41852	2.43119	2.42807	2.41578	2.39481	2.41441	2.43498	2.42182	2.3954	2.41092	2.42306	2.43173	2.42401	2.42163	2.42677	2.54126	2.60042	2.41652	2.55689	2.57772
0.480925	2.48625	2.47737	2.4481	2.44113	2.4473	2.45107	2.45383	2.48375	2.42671	2.45181	2.48681	2.56615	2.58052	2.44698	2.42763	2.42901	2.4412	2.44328	2.44414	2.44615	2.5829	2.41412	2.52614	2.61135	2.4525	2.4354	2.44242	2.43393	2.4159	2.41276	2.42487	2.42784	2.43826	2.43165	2.42569	2.43444	2.43254	2.43269	2.43927	2.4664	2.44005	2.45197	2.45342	2.5398	2.55212	2.44479	2.57725	2.52205	2.53415
0.4875	2.50513	2.48614	2.48158	2.48275	2.4988	2.47263	2.48199	2.51306	2.48653	2.50822	2.48703	2.50157	2.45427	2.46779	2.47381	2.50367	2.47949	2.50888	2.48305	2.51304	2.50081	2.48809	2.45184	2.4496	2.46116	2.46985	2.50086	2.48672	2.48549	2.48364	2.51215	2.51917	2.52006	2.53687	2.48578	2.49452	2.46357	2.44534	2.46011	2.47413	2.47846	2.5082	2.48742	2.48581	2.46923	2.50273	2.52427	2.54413	2.50896
0.487525	2.42911	2.43774	2.43576	2.46038	2.44503	2.49992	2.44456	2.43882	2.44387	2.55133	2.43804	2.43245	2.41247	2.43092	2.42117	2.40919	2.43684	2.4122	2.41769	2.41695	2.52813	2.42853	2.42588	2.42353	2.45558	2.42319	2.59353	2.60545	2.60152	2.43741	2.61753	2.42058	2.43477	2.4351	2.42273	2.55794	2.43289	2.602	2.4222	2.44993	2.43916	2.59601	2.43626	2.45172	2.43108	2.42865	2.44223	2.47278	2.43306
0.49765	2.58765	2.58543	2.54231	2.45161	2.54103	2.5381	2.5688	2.44001	2.44581	2.44318	2.58409	2.43469	2.43162	2.42626	2.42357	2.42535	2.43113	2.4228	2.42278	2.43635	2.43346	2.43433	2.44193	2.42881	2.41027	2.45218	2.46027	2.41406	2.42356	2.43167	2.43565	2.4322	2.42317	2.41851	2.42356	2.41584	2.41452	2.43158	2.44682	2.44983	2.44078	2.44353	2.4719	2.5756	2.43741	2.43739	2.44305	2.4201	2.40964
0.499975	2.56642	2.43043	2.42443	2.55918	2.50001	2.44387	2.44962	2.44056	2.44565	2.41567	2.42506	2.43163	2.48676	2.53952	2.41706	2.41268	2.40836	2.43299	2.43757	2.42464	2.43144	2.54891	2.45666	2.44224	2.4203	2.45516	2.42759	2.42224	2.41357	2.40622	2.40811	2.57835	2.43433	2.41285	2.42573	2.43588	2.43487	2.42918	2.43669	2.58274	2.55154	2.56324	2.41132	2.59489	2.46677	2.44124	2.41762	2.41704	2.55881
0.500025	2.42574	2.44085	2.42468	2.44242	2.43185	2.43103	2.44167	2.44647	2.45244	2.44563	2.45469	2.41109	2.44231	2.4614	2.47817	2.47551	2.47738	2.49507	2.46473	2.46055	2.43062	2.44001	2.45053	2.46081	2.49015	2.49781	2.49805	2.51922	2.50905	2.47895	2.46615	2.4425	2.42939	2.42651	2.45328	2.46972	2.50875	2.51676	2.49105	2.48844	2.50617	2.48221	2.47581	2.48902	2.42847	2.4296	2.42503	2.42095	2.44923
0.510625	2.40454	2.41284	2.42978	2.42932	2.43136	2.39461	2.40117	2.41836	2.41961	2.41759	2.41141	2.42573	2.42244	2.41789	2.40714	2.40005	2.56055	2.40354	2.42894	2.42052	2.39331	2.42455	2.43483	2.60828	2.43078	2.43132	2.40041	2.40772	2.39114	2.38909	2.40438	2.40646	2.42721	2.40611	2.4014	2.42967	2.55186	2.56814	2.43168	2.42561	2.3981	2.40732	2.41174	2.38188	2.37438	2.39747	2.41919	2.42454	2.40826
0.512475	2.44683	2.45189	2.46102	2.46866	2.4686	2.48545	2.46459	2.49006	2.43649	2.43491	2.47876	2.48681	2.46708	2.49723	2.49129	2.4964	2.474	2.49356	2.49556	2.42633	2.43608	2.4392	2.4499	2.45435	2.48162	2.4666	2.47528	2.49578	2.50817	2.49912	2.49695	2.477	2.43349	2.42639	2.43636	2.45266	2.45567	2.45807	2.46159	2.49353	2.47591	2.47433	2.4922	2.49987	2.50695	2.48978	2.49562	2.44474	2.43719
0.5125	2.55274	2.45367	2.49568	2.42382	2.42173	2.42157	2.42973	2.43505	2.51195	2.4781	2.42081	2.43546	2.41619	2.41838	2.43055	2.42884	2.53979	2.5005	2.50368	2.43388	2.43201	2.43231	2.43861	2.42206	2.43301	2.41941	2.41771	2.53287	2.47478	2.42691	2.5338	2.42817	2.43591	2.51241	2.43366	2.4623	2.45444	2.4443	2.50702	2.54473	2.42473	2.52119	2.53918	2.41567	2.41182	2.57589	2.50671	2.46962	2.42252
0.5146	2.62266	2.62649	2.55208	2.48829	2.48689	2.49868	2.48843	2.44738	2.52066	2.58342	2.55662	2.47814	2.46705	2.46266	2.46007	2.43883	2.43771	2.60604	2.44872	2.44904	2.49905	2.49347	2.5007	2.45338	2.44831	2.44787	2.45534	2.44274	2.44042	2.44586	2.44775	2.45442	2.45136	2.4416	2.47359	2.49534	2.46302	2.44133	2.4387	2.44763	2.59084	2.44669	2.58068	2.5923	2.44782	2.44531	2.44127	2.44736	2.4463
0.519075	2.47974	2.47846	2.48587	2.51693	2.48343	2.50421	2.51826	2.47738	2.4806	2.4787	2.48375	2.47971	2.49695	2.51985	2.49145	2.53373	2.48924	2.47766	2.49125	2.47632	2.47479	2.47943	2.48371	2.48347	2.53065	2.51816	2.50534	2.52039	2.52913	2.48551	2.48086	2.4749	2.46866	2.47414	2.49525	2.47458	2.49742	2.48264	2.48693	2.50208	2.49737	2.48342	2.47902	2.49807	2.49686	2.48806	2.46697	2.45658	2.48879
0.519825	2.57342	2.5561	2.5548	2.5473	2.55178	2.51922	2.54553	2.53896	2.5362	2.53918	2.53926	2.54228	2.52695	2.52237	2.54141	2.54814	2.53004	2.55851	2.52142	2.52561	2.54094	2.5274	2.52615	2.52505	2.51006	2.53941	2.53318	2.53134	2.53985	2.49048	2.5373	2.51421	2.51473	2.53774	2.54764	2.54063	2.53693	2.54681	2.54934	2.52666	2.49789	2.5116	2.53193	2.52952	2.50831	2.52204	2.52859	2.51815	2.52701
0.52095	2.44399	2.45666	2.46223	2.46527	2.46291	2.45958	2.46811	2.48333	2.44587	2.44375	2.45053	2.44639	2.46105	2.46445	2.47586	2.46041	2.42585	2.4325	2.43462	2.43598	2.4463	2.44969	2.46108	2.46409	2.48977	2.46082	2.40429	2.40204	2.44009	2.44848	2.45418	2.45568	2.48136	2.4912	2.49093	2.45928	2.46479	2.45839	2.40933	2.40202	2.41865	2.43866	2.4563	2.45656	2.43696	2.44783	2.46523	2.46832	2.46339
0.525	2.46258	2.4279	2.42117	2.42277	2.43373	2.42208	2.41703	2.42618	2.41859	2.4154	2.44454	2.44881	2.40307	2.40596	2.41463	2.42274	2.41002	2.4268	2.43085	2.45048	2.49767	2.40571	2.39938	2.40611	2.41744	2.41922	2.42307	2.40776	2.42704	2.45009	2.52558	2.51413	2.40059	2.39455	2.41737	2.41979	2.41498	2.42258	2.42562	2.42609	2.46189	2.52671	2.52791	2.39861	2.39412	2.41394	2.46454	2.41535	2.41394
0.525025	2.50289	2.48499	2.58191	2.42502	2.44001	2.48389	2.42342	2.41311	2.40966	2.42445	2.42699	2.43719	2.44829	2.4379	2.51637	2.49233	2.42395	2.40849	2.4317	2.41772	2.41079	2.41137	2.42105	2.4151	2.41409	2.42116	2.55423	2.43007	2.43586	2.43293	2.42697	2.41896	2.45468	2.42821	2.43391	2.46345	2.52105	2.54775	2.41116	2.51273	2.5028	2.42327	2.48737	2.54434	2.41372	2.42883	2.53609	2.54004	2.52844
0.535225	2.44083	2.42538	2.43913	2.52377	2.43738	2.45314	2.4356	2.45776	2.56949	2.42175	2.51931	2.45989	2.54373	2.44279	2.44508	2.55176	2.60981	2.44037	2.44031	2.43759	2.43165	2.42051	2.43462	2.44549	2.60008	2.43819	2.45805	2.56286	2.43399	2.43501	2.44267	2.42681	2.41544	2.40936	2.42621	2.43957	2.63431	2.4152	2.4277	2.43898	2.438	2.60947	2.48484	2.44722	2.57865	2.56166	2.43902	2.41525	2.40015
0.537475	2.55392	2.46351	2.46579	2.45795	2.41504	2.43035	2.42534	2.42805	2.45133	2.49143	2.58271	2.44318	2.40415	2.40717	2.42557	2.41161	2.41304	2.41805	2.42337	2.43281	2.55011	2.43979	2.43629	2.59621	2.51119	2.41785	2.55288	2.51126	2.51207	2.50963	2.43401	2.43247	2.43457	2.41754	2.60599	2.43269	2.46445	2.46116	2.46096	2.43426	2.44128	2.44201	2.50444	2.42384	2.41976	2.41689	2.42629	2.43225	2.43477
0.537525	2.46495	2.48693	2.48591	2.4789	2.47946	2.46469	2.4665	2.46588	2.48789	2.48584	2.46379	2.4944	2.50136	2.49972	2.46788	2.47744	2.47726	2.47423	2.47726	2.49604	2.49262	2.49769	2.50569	2.50215	2.46595	2.46411	2.45944	2.45798	2.45556	2.46125	2.46561	2.46858	2.47558	2.49648	2.50195	2.47098	2.46555	2.45502	2.45469	2.44942	2.45201	2.46332	2.48408	2.46892	2.49313	2.49529	2.49651	2.49806	2.50008
0.541225	2.53057	2.42185	2.41388	2.43227	2.43713	2.42329	2.56132	2.43077	2.43253	2.58176	2.56033	2.56172	2.57177	2.44018	2.58284	2.41747	2.44034	2.44523	2.44182	2.42739	2.41539	2.41453	2.40727	2.39623	2.41088	2.42832	2.51535	2.53387	2.55051	2.44228	2.43915	2.44592	2.42746	2.53893	2.42604	2.42473	2.4225	2.40974	2.55638	2.40475	2.40381	2.41272	2.42325	2.41823	2.42616	2.47759	2.42608	2.42529	2.45016
0.548625	2.58807	2.59304	2.60489	2.62793	2.60729	2.59347	2.59612	2.59964	2.59493	2.59719	2.60793	2.58088	2.58828	2.58424	2.59063	2.59138	2.59958	2.58228	2.57834	2.57777	2.58804	2.57121	2.58689	2.58145	2.59013	2.57729	2.56708	2.5689	2.56462	2.57236	2.56693	2.57501	2.5765	2.58065	2.5853	2.59306	2.59296	2.56394	2.56904	2.5776	2.5442	2.55083	2.55066	2.5631	2.56281	2.58781	2.58154	2.58461	2.60224
0.549975	2.48666	2.51961	2.4797	2.48021	2.46982	2.47507	2.48179	2.50601	2.48659	2.48761	2.47492	2.47316	2.4757	2.47596	2.47809	2.48439	2.5289	2.51294	2.50872	2.50382	2.50983	2.47641	2.48141	2.47428	2.47623	2.47754	2.47766	2.47905	2.47763	2.52145	2.50582	2.50924	2.47614	2.5124	2.47751	2.4682	2.47235	2.48032	2.51903	2.48593	2.52001	2.48944	2.52146	2.51226	2.50434	2.53229	2.48071	2.47791	2.47436
0.55	2.44192	2.4751	2.44454	2.43661	2.45559	2.55789	2.54613	2.44909	2.43229	2.43411	2.52379	2.45171	2.44361	2.43505	2.41852	2.41624	2.55158	2.48427	2.43153	2.41754	2.43068	2.4417	2.47103	2.5217	2.44497	2.45072	2.42838	2.40856	2.42982	2.45136	2.45399	2.42966	2.43826	2.4492	2.49883	2.51815	2.55356	2.42376	2.43331	2.41692	2.40595	2.40805	2.42389	2.41351	2.41642	2.42403	2.40543	2.41032	2.43248
0.554025	2.41688	2.43538	2.43201	2.43531	2.42936	2.44744	2.4444	2.43406	2.4452	2.45352	2.4457	2.43858	2.41012	2.44109	2.44682	2.43354	2.44624	2.44188	2.46257	2.48323	2.45643	2.44698	2.44865	2.42206	2.43355	2.41682	2.4318	2.43137	2.438	2.45377	2.47891	2.46151	2.4609	2.46278	2.45138	2.45138	2.39772	2.39517	2.38854	2.40811	2.40113	2.43592	2.43746	2.46026	2.48634	2.45775	2.48062	2.48593	2.45174
0.562075	2.4222	2.43242	2.43355	2.42377	2.55851	2.53018	2.43954	2.42222	2.43135	2.44429	2.50582	2.50353	2.44096	2.42946	2.55835	2.44586	2.4405	2.41332	2.44949	2.42752	2.39825	2.48996	2.5231	2.41114	2.59513	2.41415	2.52	2.52863	2.52275	2.52804	2.53705	2.52855	2.4374	2.40655	2.42098	2.39232	2.39806	2.40739	2.42971	2.43525	2.42292	2.42746	2.42903	2.43731	2.52952	2.4134	2.42632	2.4178	2.44937
0.5625	2.4369	2.42808	2.43361	2.43527	2.41777	2.4344	2.42402	2.42447	2.41598	2.4271	2.42623	2.41852	2.41091	2.4165	2.43493	2.42919	2.4138	2.41915	2.42798	2.42848	2.41246	2.40718	2.43277	2.43612	2.43675	2.42973	2.42921	2.3953	2.41181	2.41596	2.42855	2.43256	2.40343	2.42699	2.45212	2.44488	2.40634	2.43668	2.42139	2.40999	2.41579	2.40073	2.41543	2.40481	2.41872	2.41137	2.40597	2.4075	2.43204
0.562525	2.57832	2.41938	2.46553	2.41065	2.50944	2.39654	2.40897	2.42835	2.54547	2.44155	2.44354	2.4352	2.44072	2.4414	2.43844	2.40736	2.40694	2.44565	2.4412	2.48623	2.44195	2.46984	2.42347	2.42351	2.44096	2.45269	2.45234	2.46774	2.56097	2.5485	2.44364	2.43561	2.41145	2.41413	2.43206	2.41972	2.41297	2.41047	2.49833	2.44317	2.45337	2.41924	2.41527	2.42913	2.4053	2.40142	2.41479	2.42205	2.41102
0.56385	2.51898	2.53046	2.53032	2.50555	2.49973	2.51783	2.51268	2.53032	2.53504	2.51799	2.51052	2.51381	2.51062	2.51577	2.51262	2.51729	2.53118	2.53013	2.53275	2.47687	2.4817	2.51687	2.52127	2.51272	2.5146	2.52694	2.52054	2.51377	2.52412	2.51828	2.48059	2.46587	2.49984	2.51252	2.52363	2.52858	2.51755	2.51801	2.51968	2.52042	2.5203	2.53448	2.50901	2.44953	2.48282	2.46076	2.50027	2.51274	2.51721
0.565225	2.42187	2.5568	2.41858	2.41615	2.42912	2.42731	2.41642	2.41194	2.4271	2.41419	2.409	2.42947	2.56216	2.44452	2.57081	2.52942	2.42781	2.44062	2.41705	2.41372	2.42706	2.41793	2.43236	2.42563	2.56413	2.47426	2.44571	2.43883	2.43322	2.42031	2.4507	2.43861	2.44314	2.58393	2.50852	2.58397	2.53418	2.43768	2.42317	2.5777	2.52622	2.54122	2.42253	2.52009	2.48376	2.54201	2.57256	2.45091	2.45229
0.5692	2.43444	2.42132	2.46819	2.45362	2.43478	2.42303	2.44219	2.48224	2.53908	2.4543	2.45055	2.54856	2.49103	2.43006	2.4099	2.41748	2.43856	2.51627	2.53148	2.56255	2.49423	2.44939	2.4481	2.42668	2.43365	2.42761	2.43573	2.44083	2.43524	2.43359	2.43945	2.49621	2.45989	2.44711	2.44831	2.49266	2.48522	2.42702	2.41343	2.42305	2.4396	2.52727	2.43486	2.4446	2.47229	2.46519	2.42544	2.41935	2.51546
0.574975	2.48852	2.52605	2.53166	2.4343	2.42929	2.50987	2.41624	2.4128	2.41888	2.42565	2.42285	2.43383	2.43244	2.42399	2.41646	2.42778	2.48246	2.41502	2.48223	2.42773	2.41397	2.38894	2.41521	2.42399	2.48194	2.43459	2.51042	2.41965	2.429	2.42635	2.42844	2.45675	2.44255	2.42425	2.42008	2.4642	2.40608	2.38982	2.40578	2.41315	2.41095	2.40961	2.53714	2.4304	2.41412	2.41306	2.49954	2.44712	2.44436
0.575025	2.48025	2.48151	2.48723	2.52418	2.52888	2.52022	2.5284	2.52256	2.52663	2.51441	2.50143	2.50801	2.53182	2.52206	2.5175	2.52031	2.51233	2.52397	2.49224	2.5092	2.51506	2.52203	2.52135	2.51142	2.50586	2.5403	2.45806	2.46468	2.47338	2.48175	2.51005	2.51374	2.50355	2.51194	2.52927	2.52557	2.52684	2.53302	2.52565	2.4389	2.4445	2.45637	2.46327	2.46584	2.46958	2.47652	2.47636	2.49623	2.50876
0.5844	2.50397	2.50684	2.50293	2.52687	2.52607	2.53172	2.54988	2.53561	2.49385	2.48825	2.48821	2.48567	2.5082	2.50363	2.53089	2.50973	2.51842	2.55395	2.50251	2.50493	2.51178	2.4812	2.4893	2.48039	2.51988	2.50916	2.52105	2.51179	2.5071	2.56346	2.5353	2.48337	2.521	2.47997	2.47809	2.50223	2.50693	2.51229	2.51257	2.5196	2.50454	2.50528	2.50988	2.54349	2.53072	2.5336	2.49738	2.47876	2.47638
0.587475	2.38767	2.38811	2.36927	2.41699	2.40057	2.39213	0	2.3474	0	2.36749	2.41116	2.40958	2.39466	2.38102	2.34219	2.34742	2.36355	2.36978	2.37218	2.35893	2.40954	2.41681	0	0	2.32917	2.32473	2.34041	0	0	2.37068	2.38138	2.39608	2.4192	2.41293	2.39715	2.39434	2.35234	0	0	2.35101	2.3545	2.37913	2.38589	2.44309	2.41122	2.40276	2.39845	2.32758	2.33461
0.5875	2.41911	2.52228	2.43554	2.43582	2.4267	2.48924	2.40965	2.43331	2.4377	2.44039	2.42991	2.42709	2.42683	2.42822	2.48655	2.43309	2.42952	2.57085	2.42522	2.44426	2.4299	2.41988	2.43733	2.4658	2.48818	2.44869	2.42215	2.40439	2.4693	2.43097	2.49752	2.42522	2.52193	2.52233	2.43127	2.43799	2.44631	2.45506	2.45824	2.42504	2.5302	2.39091	2.38856	2.41552	2.42893	2.40626	2.41426	2.41728	2.41247
0.595725	2.32096	2.31103	2.30228	0	2.34178	0	2.3462	2.36908	2.37489	2.37134	2.36378	0	2.30912	2.33517	2.32833	2.33765	0	0	2.33521	2.35441	2.3697	2.34073	2.34919	2.34133	2.31164	2.34537	2.37546	2.47632	2.43924	2.43007	0	0	0	0	2.31336	2.35506	2.326	2.35359	2.36662	2.3758	0	2.38441	2.36306	2.33569	2.35856	2.37648	2.30013	2.33936	2.35597
0.5992	2.42619	2.43741	2.44087	2.4545	2.52487	2.43157	2.59139	2.43181	2.57306	2.54229	2.44791	2.51705	2.43893	2.57776	2.44559	2.44063	2.43763	2.44278	2.43658	2.43482	2.4364	2.43793	2.43428	2.42135	2.42965	2.55827	2.44448	2.49969	2.51978	2.43426	2.43463	2.42801	2.59248	2.43246	2.49834	2.52737	2.52565	2.44209	2.44361	2.45349	2.42949	2.43355	2.42418	2.43431	2.42872	2.42433	2.42201	2.4351	2.41071
0.6	2.41939	2.40403	2.4109	2.44138	2.47185	2.42363	2.42541	2.42586	2.47519	2.43735	2.42132	2.42272	2.4426	2.47022	2.46718	2.43359	2.4215	2.43884	2.44639	2.44741	2.47791	2.45696	2.42302	2.43605	2.46316	2.43096	2.47667	2.44679	2.44354	2.44109	2.42078	2.43347	2.43602	2.44421	2.43202	2.41807	2.41155	2.43554	2.46006	2.43301	2.41831	2.44098	2.43636	2.4047	2.36603	2.36294	2.39505	2.44647	2.43243
0.600025	2.42351	2.41683	2.42281	2.51969	2.45047	2.45134	2.44761	2.44569	2.44488	2.43316	2.45204	2.45481	2.43703	2.44059	2.45618	2.45533	2.45243	2.45254	2.47889	2.4493	2.46449	2.46987	2.42976	2.49676	2.48722	2.42497	2.41697	2.42282	2.40059	2.44249	2.43026	2.43026	2.47274	2.48093	2.45488	2.46427	2.42317	2.39578	2.41017	2.44719	2.46465	2.5195	2.4084	2.57031	2.52308	2.54852	2.40499	2.52003	2.44097
0.60175	2.41613	2.42302	2.41632	2.53385	2.53602	2.44257	2.45012	2.58544	2.42193	2.42384	2.40862	2.41237	2.41825	2.56072	2.43388	2.52449	2.42456	2.42946	2.47992	2.49868	2.40225	2.41093	2.40787	2.38872	2.40326	2.41903	2.5507	2.49228	2.41994	2.41633	2.42123	2.53273	2.46478	2.45674	2.43185	2.37676	2.40609	2.41673	2.40714	2.38731	2.41959	2.49324	2.41727	2.54797	2.42347	2.42135	2.42915	2.41958	2.42403
0.607075	2.41968	2.41177	2.4155	2.42043	2.54832	2.49372	2.43262	2.43863	2.43709	2.4981	2.46214	2.43783	2.44897	2.42964	2.41095	2.52919	2.48518	2.45634	2.40991	2.41162	2.44261	2.43567	2.46315	2.50145	2.41954	2.40717	2.53697	2.44029	2.43513	2.46376	2.47728	2.42669	2.43401	2.43073	2.41317	2.48487	2.41861	2.43154	2.43838	2.44078	2.50022	2.43931	2.43542	2.42634	2.43241	2.41717	2.39838	2.36509	2.39291
0.612475	2.42403	2.56473	2.41908	2.43809	2.44352	2.47987	2.41573	2.42714	2.41975	2.50629	2.51769	2.58863	2.48515	2.44209	2.45203	2.44712	2.53836	2.4205	2.4324	2.45059	2.41174	2.42744	2.43498	2.54098	2.42036	2.46451	2.47825	2.4314	2.44728	2.44999	2.44998	2.44462	2.45035	2.4426	2.51243	2.42681	2.42836	2.42309	2.43124	2.41979	2.40201	2.39357	2.41722	2.43237	2.4297	2.44663	2.52418	2.54866	2.57314
0.612525	2.42197	2.41996	2.42426	2.42318	2.43621	2.43067	2.42354	2.42082	2.42305	2.41784	2.417	2.40787	2.43144	2.44059	2.44459	2.44419	2.44418	2.43207	2.38877	2.41816	2.42896	2.42405	2.4225	2.41873	2.43648	2.41631	2.44766	2.44343	2.41618	2.425	2.38841	2.40853	2.40924	2.42829	2.42294	2.42892	2.4257	2.43584	2.42042	2.43633	2.43315	2.43679	2.4399	2.436	2.42262	2.41086	2.39911	2.41589	2.43143
0.617275	2.52379	2.54533	2.44252	2.44099	2.44309	2.4933	2.43823	2.44151	2.48593	2.4555	2.58136	2.42877	2.48966	2.44885	2.47007	2.43017	2.45146	2.42284	2.56254	2.42811	2.57409	2.41085	2.42694	2.49032	2.54657	2.43053	2.44858	2.42247	2.41726	2.41423	2.46757	2.43328	2.43954	2.50239	2.42228	2.43337	2.45581	2.49262	2.41411	2.41405	2.43081	2.5649	2.58563	2.54277	2.51184	2.52419	2.41248	2.42809	2.54019
0.624975	2.48415	2.49486	2.50315	2.48832	2.45676	2.4844	2.48778	2.46588	2.45947	2.46279	2.46443	2.4592	2.49243	2.49437	2.46888	2.46343	2.47343	2.47978	2.49544	2.49003	2.49345	2.47303	2.45912	2.45396	2.46465	2.49524	2.46964	2.45578	2.46717	2.4695	2.46704	2.47803	2.48738	2.48558	2.47834	2.49045	2.47182	2.46469	2.46003	2.47073	2.49757	2.4851	2.48808	2.46209	2.46037	2.44879	2.45233	2.46783	2.4761
0.625	2.4274	2.4108	2.4289	2.43472	2.42744	2.49636	2.44421	2.42663	2.4132	2.4138	2.42887	2.43356	2.43154	2.47893	2.41806	2.50245	2.44184	2.44534	2.43125	2.41655	2.42867	2.42099	2.42382	2.41513	2.41609	2.43444	2.43208	2.43604	2.43466	2.44352	2.43801	2.42207	2.42413	2.42674	2.43545	2.44576	2.44303	2.53814	2.51151	2.43997	2.43627	2.44564	2.50443	2.42491	2.44766	2.5438	2.48319	2.47183	2.52055
0.634	2.40816	2.4092	2.42127	2.43502	2.42857	2.41948	2.61415	2.41688	2.40728	2.41684	2.42922	2.4758	2.44083	2.51831	2.55606	2.43039	2.53369	2.5783	2.40005	2.40039	2.40299	2.42952	2.54427	2.41881	2.41992	2.55536	2.43296	2.42592	2.43443	2.4275	2.41631	2.41427	2.40033	2.40889	2.42706	2.459	2.42514	2.461	2.44412	2.44766	2.44296	2.44026	2.44561	2.49681	2.54799	2.40607	2.3778	2.40226	2.54725
0.635025	2.48607	2.47918	2.46807	2.47507	2.47391	2.47804	2.49878	2.47994	2.48994	2.45729	2.49192	2.46599	2.46732	2.47239	2.50232	2.50772	2.50543	2.48263	2.47633	2.45096	2.45251	2.464	2.46772	2.4915	2.49662	2.50029	2.50243	2.51452	2.47504	2.46437	2.45509	2.4824	2.45375	2.46616	2.50025	2.50493	2.50282	2.47819	2.49933	2.50476	2.49684	2.4673	2.46416	2.44526	2.4406	2.44597	2.48465	2.49034	2.525
0.6375	2.42568	2.4288	2.42174	2.43491	2.43924	2.42252	2.43301	2.43694	2.41792	2.40287	2.4365	2.44248	2.43399	2.43263	2.43447	2.4102	2.4388	2.42745	2.42877	2.42999	2.43784	2.44051	2.44336	2.43799	2.43624	2.44474	2.43102	2.40262	2.41261	2.42868	2.4311	2.44442	2.45354	2.44495	2.45542	2.4496	2.44348	2.4412	2.4418	2.41657	2.40178	2.417	2.41868	2.42779	2.42917	2.43739	2.43871	2.458	2.45605
0.637525	2.50727	2.4379	2.44261	2.43791	2.53022	2.43673	2.42855	2.47429	2.42546	2.45849	2.41238	2.42249	2.4475	2.43713	2.43557	2.42569	2.4078	2.5486	2.43311	2.52445	2.423	2.43518	2.44095	2.43969	2.43934	2.43801	2.43658	2.44044	2.56688	2.41822	2.4422	2.43302	2.44199	2.428	2.52487	2.47667	2.44336	2.43439	2.4303	2.44993	2.48603	2.421	2.41203	2.53567	2.41727	2.42668	2.50563	2.42586	2.48848
0.64335	2.47379	2.42799	2.44099	2.44601	2.42819	2.44397	2.44004	2.44004	2.45544	2.44446	2.43707	2.43183	2.43831	2.43898	2.46686	2.44888	2.4539	2.44815	2.4506	2.43195	2.43041	2.42933	2.43593	2.4493	2.4471	2.45415	2.42234	2.45906	2.4525	2.43699	2.43101	2.43421	2.43879	2.4425	2.45112	2.46083	2.45734	2.45418	2.46462	2.45799	2.44815	2.44916	2.43993	2.43109	2.44456	2.44137	2.45015	2.45701	2.45766
0.64365	2.4735	2.49071	2.45995	2.46401	2.45407	2.49053	2.52282	2.464	2.45533	2.4609	2.4678	2.45011	2.45448	2.49533	2.51286	2.46278	2.44569	2.44949	2.45361	2.46099	2.46463	2.50365	2.50987	2.4876	2.45204	2.45133	2.45208	2.45572	2.50531	2.48949	2.45468	2.43436	2.43024	2.4461	2.45413	2.45514	2.45822	2.47911	2.44296	2.43443	2.42806	2.44003	2.44909	2.44188	2.45025	2.42944	2.4324	2.41136	2.44512
0.649975	2.43657	2.42968	2.46405	2.42559	2.49004	2.52781	2.52034	2.41318	2.54049	2.57952	2.55206	2.5026	2.43493	2.43727	2.43255	2.43072	2.52939	2.43882	2.44767	2.53583	2.53406	2.4254	2.45961	2.42511	2.4302	2.41996	2.41245	2.52096	2.4701	2.42111	2.41651	2.39886	2.42466	2.40635	2.58032	2.41418	2.47994	2.42788	2.46969	2.41366	2.5307	2.53167	2.42137	2.41185	2.42244	2.5235	2.43899	2.42829	2.43893
0.650025	2.45779	2.46536	2.46263	2.45704	2.46224	2.46632	2.48832	2.47418	2.47214	2.4789	2.47413	2.46107	2.44361	2.4761	2.46369	2.46607	2.47195	2.47462	2.50296	2.48221	2.48859	2.47827	2.46558	2.45208	2.44963	2.48308	2.46572	2.45688	2.46147	2.47868	2.50897	2.50689	2.51807	2.51594	2.51843	2.46816	2.46107	2.4542	2.44097	2.45154	2.45006	2.44774	2.45012	2.46003	2.47281	2.48304	2.5078	2.51923	2.51811
0.6583	2.51753	2.42272	2.44243	2.41608	2.4092	2.45286	2.46097	2.44082	2.45041	2.52725	2.5377	2.45556	2.43263	2.40182	2.38682	2.41741	2.4478	2.45071	2.42231	2.43268	2.47497	2.4265	2.47053	2.43352	2.4221	2.42129	2.44224	2.42814	2.48416	2.49372	2.43912	2.47381	2.41836	2.50718	2.4243	2.41054	2.40866	2.42639	2.40914	2.423	2.43299	2.56187	2.45401	2.42712	2.41971	2.48681	2.45079	2.43774	2.51076
0.662475	2.50153	2.48642	2.48797	2.48378	2.47136	2.46357	2.48436	2.48309	2.51753	2.48753	2.51268	2.48725	2.48296	2.49901	2.48848	2.46975	2.47605	2.47971	2.47928	2.4875	2.51199	2.49295	2.52752	2.50496	2.48844	2.47305	2.46118	2.46695	2.47882	2.51886	2.50656	2.53109	2.49352	2.52194	2.5119	2.53548	2.49207	2.46946	2.45357	2.46295	2.46155	2.46825	2.47937	2.49553	2.52681	2.49098	2.48462	2.51483	2.50839
0.6625	2.41549	2.44477	2.43721	2.52799	2.43779	2.44746	2.45053	2.45034	2.51736	2.43031	2.43366	2.42646	2.43128	2.43594	2.43154	2.42814	2.43812	2.44355	2.46386	2.43186	2.43941	2.49344	2.42048	2.48136	2.42215	2.44417	2.42701	2.43578	2.43703	2.43654	2.44063	2.44283	2.44422	2.43786	2.46356	2.42735	2.44977	2.40618	2.43618	2.47099	2.42599	2.40841	2.40509	2.41948	2.43709	2.42788	2.4313	2.43794	2.42305
0.66535	2.43795	2.41677	2.41451	2.43553	2.4411	2.4225	2.50089	2.42728	2.41984	2.42173	2.41857	2.43354	2.48205	2.44715	2.42576	2.42539	2.4337	2.43576	2.45004	2.41882	2.41965	2.438	2.43919	2.45231	2.45724	2.46155	2.48959	2.45093	2.47219	2.44515	2.52816	2.49714	2.51219	2.47825	2.43069	2.4376	2.43723	2.42971	2.42694	2.4347	2.4385	2.43764	2.4461	2.4436	2.4409	2.45448	2.47854	2.45654	2.44666
0.67035	2.50534	2.48202	2.48482	2.48999	2.475	2.49867	2.50629	2.48744	2.5152	2.51614	2.47236	2.47124	2.47587	2.4806	2.50661	2.49134	2.51561	2.52113	2.48543	2.47054	2.46735	2.46917	2.46995	2.48097	2.48581	2.50926	2.51531	2.51373	2.51468	2.50326	2.46408	2.46249	2.46427	2.47273	2.4733	2.50099	2.52626	2.51814	2.52074	2.51825	2.47861	2.49385	2.45936	2.45781	2.49127	2.49007	2.48316	2.50958	2.51402
0.675	2.45895	2.4771	2.46536	2.47254	2.4685	2.4875	2.45322	2.43804	2.44227	2.45931	2.45713	2.44377	2.45697	2.4576	2.4629	2.48373	2.46045	2.46171	2.45029	2.44978	2.44533	2.45514	2.47885	2.45666	2.47711	2.45923	2.46339	2.46396	2.47066	2.46393	2.44569	2.44746	2.42694	2.43694	2.42735	2.44436	2.47907	2.455	2.44901	2.44974	2.47903	2.4637	2.4662	2.46599	2.46016	2.44325	2.43572	2.41532	2.44024
0.675025	2.43235	2.42931	2.43298	2.42578	2.45708	2.43089	2.43099	2.5046	2.45644	2.44867	2.44702	2.44554	2.46025	2.40632	2.41134	2.44862	2.43865	2.42266	2.4236	2.42464	2.42769	2.44716	2.45009	2.45642	2.45289	2.52716	2.46222	2.42483	2.43617	2.46573	2.42547	2.43995	2.41936	2.47319	2.44367	2.44124	2.49971	2.46993	2.43728	2.43439	2.43368	2.42448	2.4211	2.46981	2.43057	2.43942	2.44598	2.46591	2.43527
0.679725	2.48124	2.43859	2.44536	2.44939	2.4189	2.41587	2.4329	2.43026	2.44318	2.4583	2.45516	2.45388	2.4178	2.41722	2.42216	2.42265	2.43018	2.44468	2.42462	2.44674	2.48043	2.48014	2.41922	2.42229	2.4116	2.41342	2.41824	2.43445	2.44328	2.44614	2.45421	2.45838	2.45826	2.42571	2.42826	2.41648	2.4209	2.42058	2.43735	2.44878	2.44638	2.45816	2.45766	2.45329	2.44871	2.43301	2.43593	2.42059	2.42908
0.684025	2.47925	2.51876	2.50643	2.48495	2.44758	2.45944	2.45683	2.44674	2.44451	2.44237	2.44224	2.45302	2.48317	2.42662	2.43051	2.43126	2.52027	2.4756	2.42006	2.45147	2.43828	2.44027	2.4322	2.45914	2.43614	2.45791	2.43402	2.44767	2.44202	2.5372	2.42077	2.52539	2.55063	2.4012	2.42548	2.46995	2.42169	2.43431	2.43488	2.4466	2.42644	2.48027	2.44126	2.49018	2.43548	2.44645	2.45557	2.46109	2.40807
0.68515	2.43132	2.41745	2.45045	2.4431	2.45008	2.44638	2.45277	2.43157	2.4395	2.43318	2.42825	2.42633	2.41756	2.40398	2.41881	2.44084	2.4573	2.4717	2.45346	2.53864	2.44603	2.41122	2.4087	2.41236	2.40083	2.41202	2.41543	2.39711	2.41223	2.4259	2.42486	2.42674	2.42266	2.4419	2.4469	2.44499	2.45092	2.45495	2.45103	2.42409	2.41515	2.42355	2.43249	2.4242	2.4103	2.40008	2.39355	2.41109	2.41362
0.687475	2.42522	2.43578	2.43743	2.44642	2.43557	2.49294	2.43003	2.449	2.45656	2.4471	2.44541	2.52896	2.43007	2.42104	2.42213	2.51791	2.56043	2.4491	2.44349	2.44709	2.45634	2.48356	2.41467	2.41114	2.37833	2.38931	2.41235	2.54491	2.50543	2.45279	2.44997	2.53785	2.48585	2.41795	2.56574	2.59745	2.41726	2.42675	2.47314	2.4849	2.45838	2.46203	2.45004	2.45481	2.45601	2.47242	2.42832	2.41942	2.41504
0.687525	2.4365	2.4187	2.41668	2.41399	2.40227	2.41713	2.42702	2.40626	2.41817	2.38973	2.41113	2.41821	2.41168	2.40453	2.39785	2.40226	2.38816	2.40408	2.39814	2.42592	2.40152	2.43313	2.4323	2.41373	2.40882	2.39639	2.39713	2.41376	2.41135	2.38959	2.40283	2.42957	2.42595	2.44028	2.43002	2.4199	2.37768	2.41202	2.40255	2.41752	2.42344	2.42111	2.42312	2.42236	2.43811	2.43597	2.43367	2.43867	2.43825
0.690325	2.45891	2.42838	2.45227	2.42806	2.5259	2.45537	2.50479	2.44554	2.44495	2.46696	2.45323	2.45794	2.45783	2.44962	2.43546	2.41886	2.42123	2.41451	2.42393	2.43722	2.44253	2.4505	2.44525	2.46625	2.44158	2.44157	2.41454	2.40228	2.41241	2.43412	2.4749	2.44312	2.43543	2.42853	2.43763	2.44382	2.43389	2.49166	2.42569	2.43539	2.4346	2.4407	2.5085	2.4202	2.44457	2.44725	2.44177	2.43913	2.44064
0.699975	2.41922	2.41153	2.4202	2.41975	2.42165	2.42361	2.42201	2.43104	2.42854	2.42119	2.43146	2.42858	2.42748	2.43529	2.44445	2.44562	2.44039	2.44151	2.43845	2.43897	2.43526	2.45053	2.4405	2.44118	2.44371	2.44974	2.45277	2.45115	2.43234	2.447	2.44346	2.44614	2.44911	2.4526	2.44541	2.45094	2.4561	2.45156	2.45393	2.45379	2.44882	2.45032	2.45549	2.45629	2.43388	2.44835	2.4336	2.44492	2.45024
0.7	2.4185	2.42396	2.44796	2.42958	2.52996	2.43788	2.45407	2.45039	2.44219	2.43117	2.43825	2.44353	2.44347	2.44636	2.44303	2.44473	2.45204	2.43692	2.44237	2.44447	2.42189	2.42337	2.42841	2.43455	2.44062	2.4301	2.44801	2.45423	2.44809	2.44451	2.49675	2.43169	2.43023	2.53048	2.4096	2.42317	2.45676	2.4352	2.437	2.44553	2.4342	2.41455	2.44071	2.44912	2.44515	2.53747	2.4545	2.44237	2.41095
0.7125	2.38894	0	0	2.37139	2.40032	2.39778	2.34202	2.38364	0	2.33747	2.34054	0	2.37138	2.39531	2.36561	2.42619	2.43089	2.39815	2.35092	2.36513	0	0	2.37907	2.37251	2.38353	2.34607	2.40743	2.40176	2.38318	2.35839	0	2.35906	2.34805	2.3411	0	2.38068	2.30422	0	0	0	2.32061	0	2.35312	0	0	2.35408	2.38694	2.38808	2.31116
0.712525	2.43948	2.49879	2.44341	2.45246	2.40715	2.50477	2.48966	2.45601	2.46062	2.4559	2.49666	2.49441	2.43799	2.43344	2.45075	2.45834	2.45188	2.44312	2.49444	2.45212	2.44417	2.57604	2.43409	2.43576	2.45245	2.43258	2.49444	2.45651	2.4491	2.5033	2.43918	2.45334	2.44823	2.45359	2.46255	2.4565	2.47793	2.43067	2.43487	2.42057	2.43427	2.44009	2.44288	2.44749	2.44385	2.43641	2.43653	2.44544	2.45118
0.7176	0	0	0	2.34813	0	2.38569	2.35525	2.32773	2.36343	2.37326	0	2.16073	0	2.32566	0	0	2.33916	2.3549	0	0	0	0	1.56417	2.30996	2.31042	0	0	0	0	2.34856	2.32489	2.32925	0	1.56988	1.56248	0	2.32332	2.34685	2.33286	2.38591	2.36745	2.32373	2.31445	2.37084	0	2.36337	2.37238	2.3667	2.32233
0.722725	2.46215	2.53353	2.4228	2.42683	2.42584	2.43997	2.41296	2.4165	2.41752	2.42324	2.43799	2.44017	2.43399	2.44127	2.44815	2.44904	2.42568	2.41088	2.42119	2.42194	2.46212	2.53031	2.42642	2.43595	2.43756	2.45324	2.45024	2.44175	2.44875	2.46628	2.49596	2.42785	2.43144	2.47562	2.41201	2.42673	2.43357	2.42251	2.42464	2.4374	2.44469	2.44641	2.45953	2.47507	2.43712	2.43663	2.41738	2.41509	2.43349
0.723675	2.42003	2.43061	2.4469	2.4293	2.4392	2.43498	2.42946	2.43698	2.44946	2.4352	2.42309	2.42682	2.42813	2.42532	2.38702	2.42887	2.42677	2.43986	2.45239	2.45684	2.45347	2.44602	2.43498	2.42901	2.42397	2.40649	2.40295	2.41737	2.43357	2.43305	2.4481	2.45366	2.45987	2.44485	2.44028	2.43107	2.4215	2.40961	2.41192	2.41449	2.42946	2.42432	2.43933	2.44828	2.45363	2.45388	2.48621	2.46503	2.45698
0.724975	2.33517	2.43668	2.44888	2.44231	2.43113	2.48763	2.43488	2.44412	2.44316	2.4288	2.44267	2.42009	2.43115	2.43962	2.43486	2.43941	2.43128	2.44046	2.44934	2.44364	2.45126	2.39618	2.44468	2.41359	2.43089	2.44487	2.44362	2.44217	2.44444	2.50573	2.45202	2.47691	2.46659	2.44682	2.44887	2.42959	2.41948	2.43398	2.43962	2.42268	2.47727	2.43905	2.43657	2.4333	2.44283	2.44717	2.45973	2.47988	2.45125
0.725025	2.40705	2.43763	2.43948	2.48002	2.45079	2.44313	2.40498	2.42894	2.43886	2.46075	2.45147	2.44505	2.43749	2.44938	2.44419	2.40352	2.4084	2.43213	2.4526	2.46172	2.44569	2.45123	2.46815	2.44476	2.44695	2.44635	2.41792	2.42767	2.41875	2.43877	2.44098	2.46694	2.43291	2.442	2.43149	2.44349	2.43862	2.43775	2.44635	2.43618	2.41183	2.40674	2.4236	2.42484	2.42041	2.42446	2.4394	2.41593	2.40951
0.72745	2.43748	2.53984	2.55047	2.443	2.44661	2.51655	2.53538	2.39612	2.42245	2.4285	2.51958	2.43543	2.43494	2.42582	2.44604	2.46229	2.38525	2.54506	2.43638	2.45202	2.44147	2.51121	2.53306	2.42919	2.42927	2.43594	2.44165	2.43878	2.44727	2.45871	2.39184	2.41538	2.42691	2.42382	2.44304	2.43593	2.4249	2.48746	2.4429	2.4452	2.44264	2.44718	2.42696	2.42962	2.45234	2.44594	2.39085	2.40382	2.41876
0.732325	2.45479	2.46129	2.50875	2.44571	2.49282	2.45628	2.45537	2.36813	2.48566	2.48009	2.48861	2.50658	2.50634	2.42351	2.42434	2.41242	2.42054	2.4426	2.44872	2.43635	2.43757	2.44908	2.45508	2.31904	2.42571	2.44449	2.4555	2.49973	2.54255	2.4332	2.44475	2.4505	2.43809	2.43523	2.43261	2.43628	2.453	2.46432	2.45211	2.44742	2.5149	2.44128	2.45916	2.49336	2.48453	2.50289	2.387	2.43555	2.44041
0.737475	2.49094	2.49481	2.47446	2.49996	2.50281	2.50231	2.4773	2.47971	2.49853	2.47892	2.50929	2.50731	2.48669	2.50017	2.51027	2.50626	2.5204	2.53472	2.52343	2.51251	2.51078	2.47983	2.47707	2.49191	2.47171	2.49232	2.51903	2.50484	2.51822	2.50489	2.49333	2.46277	2.45408	2.47442	2.5142	2.52441	2.48782	2.47736	2.49618	2.45988	2.4501	2.46905	2.51804	2.51775	2.50664	2.50614	2.46882	2.44236	2.49202
0.7375	2.43041	2.41765	2.51703	2.27016	2.46119	2.41462	2.41935	2.42815	2.43369	2.51865	2.49645	2.47388	2.4119	2.54613	2.52269	2.48566	2.4853	2.48791	2.4518	2.49215	2.45907	2.48974	2.49267	2.5038	2.49266	2.5089	2.50604	2.44276	2.44042	2.46911	2.43095	2.4441	2.44624	2.44557	2.48379	2.46044	2.44979	2.44969	2.4564	2.38283	2.4837	2.48769	2.39564	2.54613	2.48095	2.53815	2.51502	2.43841	2.44528
0.743425	2.50667	2.47482	2.49427	2.44726	2.54276	2.47227	2.4229	2.49782	2.44493	2.44571	2.45768	2.44937	2.44607	2.45065	2.45269	2.45573	2.45611	2.45506	2.45554	2.41292	2.42007	2.41142	2.4169	2.4293	2.42136	2.43348	2.44369	2.42818	2.41705	2.41575	2.43273	2.45794	2.45468	2.4196	2.45145	2.42749	2.54174	2.42128	2.42075	2.42135	2.42888	2.43852	2.42235	2.40708	2.41607	2.4199	2.43314	2.43694	2.42333
0.75	2.45175	2.4532	2.45679	2.45228	2.44959	2.43302	2.40538	2.43466	2.43955	2.44501	2.48266	2.4494	2.47875	2.48116	2.45226	2.44498	2.43482	2.42286	2.4301	2.42758	2.44939	2.45733	2.48609	2.48098	2.45891	2.45408	2.48363	2.45439	2.44487	2.43135	2.41574	2.42448	2.47476	2.44956	2.4589	2.45245	2.46012	2.45902	2.46099	2.48172	2.45548	2.44018	2.4301	2.41568	2.44273	2.42666	2.45293	2.44936	2.46411
0.750025	2.48437	2.44567	2.44255	2.48715	2.51436	2.42672	2.44405	2.45333	2.48989	2.32545	2.30876	2.41838	2.48796	2.46619	2.45481	2.3583	2.49463	2.45129	2.4551	2.46633	2.48949	2.41213	2.5318	2.46783	2.47577	2.47398	2.50391	2.48785	2.49591	2.50385	2.45269	2.49557	2.49917	2.45709	2.45805	2.49626	2.47825	2.46135	2.49927	2.49212	2.50296	2.49976	2.51158	2.50844	2.51249	2.51747	2.43509	2.44332	2.44901
0.755275	2.46876	2.38562	2.40114	2.5823	2.41362	2.4347	2.4478	2.43211	2.42545	2.41663	2.40999	2.38757	2.42712	2.46958	2.42759	2.44478	2.44759	2.44239	2.40276	2.4065	2.41225	2.49916	2.50462	2.41359	2.41046	2.44433	2.43738	2.43275	2.44721	2.35829	2.45763	2.4553	2.42699	2.395	2.46589	2.42709	2.41993	2.43538	2.43874	2.4339	2.43266	2.4413	2.4348	2.43158	2.49628	2.45718	2.4576	2.46031	2.41695
0.762475	2.45229	2.47261	2.44458	2.44218	2.42918	2.4356	2.45558	2.49022	2.42072	2.41371	2.42709	2.4239	2.42632	2.44611	2.49372	2.46471	2.46671	2.46727	2.48823	2.49042	2.52457	2.44307	2.52541	2.46744	2.4856	2.35701	2.29238	2.47338	2.46888	2.33108	2.34046	2.5082	2.45232	2.4458	2.4481	2.473	2.45084	2.49469	2.49881	2.49854	2.51819	2.52622	2.50424	2.54059	2.46489	2.51225	2.52553	2.53931	2.43972
0.775	2.46818	2.44506	2.43517	2.43633	2.445	2.46841	2.45318	2.46032	2.50618	2.49614	2.44618	2.43117	2.42426	2.54734	2.44055	2.45085	2.45702	2.45584	2.45873	2.45646	2.4573	2.35312	2.44276	2.45354	2.44358	2.44193	2.44583	2.45736	2.46343	2.45525	2.45934	2.4591	2.45591	2.34238	2.48102	2.46048	2.45214	2.44494	2.44151	2.45421	2.46558	2.49524	2.45922	2.47959	2.50295	2.49296	2.4872	2.5042	2.5082
0.7816	2.45563	2.46106	2.45949	2.45678	2.4454	2.54461	2.44679	2.44722	2.45591	2.4943	2.4613	2.463	2.46715	2.52057	2.31208	2.24565	2.43869	2.43679	2.4396	2.43947	2.43836	2.44474	2.44257	2.45124	2.45603	2.44887	2.43613	2.48559	2.49292	2.41914	2.42509	2.4268	2.42412	2.44749	2.43781	2.43792	2.4493	2.45327	2.45951	2.46242	2.38737	2.44201	2.44729	2.46115	2.44728	2.40358	2.57268	2.40936	2.42044
0.7864	2.35974	2.55518	2.45353	2.42164	2.58319	2.43448	2.45559	2.4466	2.48133	2.44189	2.4408	2.45218	2.46182	2.47771	2.53024	2.42253	2.41075	2.42269	2.4457	2.49588	2.43975	2.43255	2.44166	2.45655	2.40041	2.4488	2.44484	2.39123	2.40089	2.45961	2.43693	2.43364	2.42664	2.43566	2.44825	2.43331	2.43283	2.45734	2.4663	2.46111	2.4607	2.52274	2.49138	2.32852	2.46572	2.41311	2.40557	2.42024	2.42022
0.787525	2.44179	2.44668	2.47713	2.45684	2.47783	2.51727	2.49415	2.49389	2.49539	2.42019	2.50465	2.45201	2.44386	2.42964	2.44431	2.24443	2.50165	2.46296	2.35255	2.4898	2.46472	2.46177	2.59635	2.57219	2.4422	2.45924	2.44823	2.44634	2.43757	2.52179	2.45225	2.50479	2.4873	2.39319	2.4571	2.47261	2.37695	2.53988	2.45256	2.45795	2.43648	2.51258	2.48268	2.44433	2.31967	2.28852	2.43848	2.44897	2.48937
0.789775	2.36887	2.47155	2.40287	2.50894	2.50315	2.48125	2.49072	2.30964	2.29496	2.29548	2.46784	2.4525	2.4733	2.45592	2.45546	2.38505	2.3155	2.49032	2.4298	2.49097	2.48667	2.49238	2.45159	2.21514	2.27612	2.49736	2.47775	2.5013	2.50568	2.49997	2.41357	2.52953	2.36062	2.42192	2.42927	2.44698	2.43751	2.44262	2.48182	2.49325	2.27348	2.34665	2.49293	2.50918	2.5241	2.44811	2.41859	2.46264	2.46689
0.799975	2.4529	2.50923	2.49681	2.48043	2.48465	2.4855	2.45442	2.45913	2.4866	2.45507	2.45151	2.45341	2.44959	2.44689	2.48841	2.49309	2.43513	2.45979	2.44021	2.43839	2.44587	2.48236	2.45124	2.45211	2.45104	2.45432	2.45737	2.45804	2.48993	2.43792	2.49702	2.42869	2.43637	2.47844	2.43781	2.43764	2.474	2.45572	2.45049	2.46082	2.49241	2.45831	2.44729	2.44155	2.46597	2.44952	2.42824	2.48473	2.4352
0.80935	2.43367	2.43651	2.44216	2.4257	2.42475	2.43718	2.43605	2.44675	2.44678	2.48149	2.45416	2.49448	2.45507	2.47693	2.47875	2.4722	2.4789	2.46993	2.4473	2.40174	2.41687	2.44611	2.45289	2.41087	2.4561	2.46939	2.38398	2.37051	2.49573	2.49689	2.41077	2.41578	2.43355	2.42646	2.39815	2.52942	2.44093	2.43412	2.44312	2.45763	2.45568	2.45769	2.44797	2.50001	2.50699	2.47976	2.40829	2.40203	2.50274
0.811675	2.47467	2.46676	2.49073	2.49081	2.51552	2.50804	2.44548	2.54041	2.49764	2.43434	2.3277	2.33332	2.49806	2.49769	2.49955	2.52383	2.55288	2.44625	2.45667	2.51305	2.47449	2.4072	2.46274	2.45666	2.25694	2.49196	2.49585	2.53038	2.53817	2.43086	2.42725	2.47815	2.44783	2.4448	2.45001	2.33276	2.47665	2.46001	2.29665	2.46034	2.3401	2.50883	2.4033	2.50884	2.52601	2.47826	2.48619	2.45023	2.5106
0.8125	2.45604	2.44558	2.45099	2.48227	2.41541	2.41238	2.51248	2.44749	2.47947	2.46826	2.41328	2.48882	2.459	2.39189	2.49915	2.5459	2.41756	2.44201	2.44801	2.32412	2.24068	2.36635	2.44841	2.48887	2.4824	2.50858	2.50479	2.39627	2.3681	2.32264	2.4225	2.48902	2.44315	2.56841	2.4268	2.45081	2.40889	2.50159	2.50178	2.40454	2.50188	2.4626	2.27947	2.46406	2.41821	2.50271	2.51354	2.54762	2.48371
0.8131	2.40706	2.43545	2.44266	2.47614	2.44288	2.52973	2.55727	2.45978	2.44343	2.44033	2.44573	2.48757	2.44728	2.54676	2.46755	2.35068	2.46386	2.46526	2.40046	2.42999	2.41877	2.52142	2.46451	2.421	2.41563	2.50015	2.4876	2.44182	2.53285	2.52639	2.45895	2.4657	2.46851	2.4929	2.44078	2.42641	2.51747	2.44395	2.44931	2.45236	2.44804	2.45349	2.45952	2.46366	2.46138	2.45736	2.46118	2.46472	2.50113
0.825025	2.37514	2.32678	2.49695	2.44478	2.44515	2.45972	2.45824	2.46386	2.45957	2.44572	2.45216	2.24855	2.34784	2.41374	2.31616	2.47448	2.49831	2.49532	2.49533	2.493	2.49803	2.45093	2.45127	2.46064	2.3135	2.45649	2.49425	2.4882	2.46057	2.45294	2.45669	2.29716	2.41837	2.42023	2.38249	2.31694	2.29017	2.47301	2.49912	2.49534	2.48818	2.49952	2.45084	2.44282	2.45473	2.48016	2.46048	2.46499	2.34283
0.837475	2.4322	2.44773	2.49782	2.39815	2.41207	2.43948	2.45015	2.45596	2.40065	2.46375	2.45628	2.4085	2.41928	2.49191	2.42393	2.45126	2.45523	2.46232	2.39398	2.41037	2.49916	2.51568	2.36951	2.44599	2.53736	2.44227	2.44923	2.44736	2.50447	2.38827	2.45557	2.41315	2.3865	2.50567	2.50657	2.50731	2.53134	2.53839	2.44192	2.45073	2.46554	2.42567	2.44269	2.45201	2.44362	2.38826	2.48608	2.49777	2.49285
0.84775	2.50452	2.44156	2.47327	2.46035	2.53825	2.44867	2.44929	2.43811	2.44505	2.48185	2.5351	2.52911	2.44784	2.44421	2.48816	2.44954	2.45737	2.44572	2.52421	2.44818	2.47601	2.53174	2.4387	2.44796	2.44986	2.43901	2.44013	2.45001	2.4468	2.44609	2.44447	2.45452	2.46447	2.49787	2.45148	2.45095	2.44334	2.43574	2.43701	2.44688	2.44857	2.48764	2.43588	2.44491	2.43449	2.46316	2.46749	2.45754	2.44778
0.85	2.45393	2.47248	2.4524	2.45419	2.44859	2.4433	2.44223	2.4394	2.43786	2.4743	2.46001	2.45485	2.34411	2.37666	2.47905	2.49772	2.30297	2.48004	2.44136	2.50086	2.46364	2.44454	2.48995	2.48632	2.45676	2.45527	2.49136	2.22445	2.50517	2.45016	2.44367	2.44763	2.48472	2.43955	2.44133	2.44767	2.36495	2.46477	2.48999	2.32349	2.45811	2.39758	2.51726	2.44825	2.4281	2.42926	2.42808	2.42482	2.43425
0.853375	2.44077	2.43674	2.46609	2.44994	2.41551	2.42152	2.43446	2.37777	2.4522	2.47844	2.48623	2.51619	2.44097	2.43345	2.41784	2.39226	2.39828	2.41264	2.50514	2.48487	2.47294	2.48128	2.51225	2.38103	2.36067	2.46686	2.45452	2.4414	2.5416	2.50711	2.51625	2.54286	2.44958	2.50568	2.4804	2.49223	2.31175	2.4594	2.51354	2.52242	2.41904	2.27222	2.47905	2.4401	2.52509	2.44287	2.56736	2.43701	2.40663
0.862525	2.48016	2.5023	2.51153	2.50992	2.51215	2.50789	2.4991	2.41095	2.44636	2.33092	2.3362	2.42686	2.40256	2.36812	2.30532	2.51207	2.51709	2.32607	2.43226	2.53309	2.43519	2.47922	2.46972	2.3652	2.45074	2.47649	2.36189	2.38947	2.48178	2.50581	2.47874	2.45167	2.45024	2.52532	2.47185	2.46742	2.48571	2.38904	2.40324	2.36779	2.51449	2.47663	2.42083	2.52209	2.3711	2.53671	2.53289	2.47752	2.50679
0.8644	2.47574	2.52032	2.55519	2.4515	2.4747	2.45289	2.28548	2.47009	2.48316	2.51617	2.50715	2.51411	2.55549	2.39652	2.48708	2.46579	2.42917	2.44849	2.44697	2.48615	2.5007	2.40883	2.45827	2.47449	2.51494	2.42225	2.46133	2.33309	2.50848	2.4365	2.47013	2.47816	2.44916	2.47698	2.48202	2.48904	2.49245	2.46926	2.50197	2.51162	2.48861	2.52811	2.43444	2.43996	2.489	2.54823	2.51208	2.44259	2.47369
0.874975	2.42516	2.43692	2.44244	2.45587	2.46838	2.46691	2.49728	2.40505	2.42507	2.43928	2.438	2.45545	2.47903	2.45217	2.40997	2.42341	2.41415	2.38195	2.49722	2.42855	2.42106	2.43925	2.4347	2.44613	2.44397	2.45076	2.48725	2.38359	2.5609	2.42502	2.42193	2.41548	2.52088	2.43724	2.44013	2.44072	2.44608	2.43968	2.46724	2.44153	2.44964	2.45486	2.47639	2.42503	2.44634	2.44325	2.43436	2.44903	2.44864
0.88045	2.37358	2.4532	2.4532	2.29296	2.33954	2.30376	2.34824	2.49938	2.51517	2.4726	2.44424	2.48944	2.4221	2.51752	2.50988	2.47472	2.50322	2.50183	2.51267	2.53171	2.47442	2.49231	2.48143	2.37021	2.44308	2.46373	2.50796	2.49474	2.48648	2.42728	2.43366	2.41833	2.49889	2.44589	2.49721	2.48527	2.44726	2.42126	2.52613	2.49286	2.45452	2.46686	2.49683	2.50275	2.50186	2.41316	2.51771	2.51089	2.51003
0.8875	2.44797	2.42589	2.50973	2.51276	2.47484	2.549	2.51315	2.52327	2.51532	2.52007	2.52742	2.53759	2.53858	2.53653	2.54318	2.54534	2.42975	2.53572	2.51633	2.33893	2.5064	2.51546	2.51331	2.50899	2.52371	2.52668	2.54196	2.54414	2.52269	2.35265	2.46032	2.44036	2.42327	2.51016	2.49919	2.34926	2.51251	2.51511	2.50492	2.50839	2.31952	2.38395	2.53672	2.54308	2.53262	2.43329	2.53385	2.43972	2.41597
0.900025	2.47355	2.51488	2.46858	2.49009	2.42398	2.50906	2.52697	2.50638	2.50465	2.51654	2.43847	2.55357	2.47226	2.50269	2.49658	2.40332	2.49642	2.40572	2.37692	2.38241	2.47657	2.43863	2.52978	2.55662	2.47097	2.47739	2.43001	2.50396	2.50852	2.50752	2.50888	2.33327	2.53198	2.55149	2.48457	2.44981	2.448	2.4635	2.48815	2.47941	2.48325	2.45758	2.47754	2.50905	2.50735	2.51395	2.52507	2.53148	2.54171
0.912475	2.43129	2.49055	2.52137	2.51609	2.50885	2.51784	2.38687	2.37785	2.45998	2.44535	2.39373	2.5111	2.48648	2.4208	2.51553	2.51874	2.50593	2.51106	2.51744	2.5464	2.54104	2.54658	2.5524	2.55121	2.51994	2.50818	2.51196	2.46088	2.41999	2.50963	2.49229	2.49151	2.53303	2.56211	2.43144	2.51307	2.52887	2.52786	2.49775	2.54355	2.48928	2.47722	2.51554	2.50249	2.48326	2.5092	2.50236	2.51439	2.51844
0.915025	2.52628	2.52369	2.49775	2.35593	2.51383	2.42212	2.48657	2.51007	2.42743	2.46063	2.49499	2.50578	2.5066	2.50574	2.51586	2.49841	2.35735	2.53262	2.53203	2.30567	2.4313	2.48679	2.4971	2.50584	2.50665	2.50244	2.46932	2.47926	2.30463	2.40065	2.51222	2.51854	2.42392	2.35324	2.51096	2.42089	2.44374	2.34508	2.4369	2.45219	2.32903	2.2826	2.51039	2.52392	2.52872	2.50545	2.49056	2.51035	2.40318
0.925	2.50837	2.50414	2.51159	2.50569	2.51634	2.50834	2.5172	2.52971	2.53249	2.48754	2.51295	2.43265	2.27152	2.52247	2.32706	2.30372	2.27381	2.51212	2.2847	2.53953	2.5264	2.50767	2.50727	2.35849	2.39975	2.50975	2.51901	2.52304	2.50683	2.45456	2.5146	2.52056	2.52755	2.37352	2.52937	2.50305	2.52089	2.50266	2.40584	2.29067	2.51741	2.51626	2.52753	2.52832	2.36928	2.53092	2.53071	2.53141	2.53462
0.93265	2.49657	2.39399	2.605	2.4761	2.553	2.47747	2.49269	2.47079	2.49392	2.57002	2.59355	2.55064	2.5594	2.43497	2.48311	2.44516	2.4576	2.50873	2.5095	2.48378	2.57976	2.54863	2.54783	2.54886	2.54456	2.53825	2.5153	2.45515	2.44132	2.48364	2.49898	2.5066	2.47743	2.54929	2.52978	2.53781	2.53502	2.53404	2.38728	2.54601	2.5425	2.58107	2.48974	2.44369	2.47312	2.46935	2.46678	2.48088	2.50507
0.934525	2.41564	2.43723	2.43341	2.53585	2.45774	2.49379	2.41622	2.42598	2.43161	2.43063	2.44026	2.45263	2.49058	2.50452	2.51732	2.48026	2.53873	2.46939	2.41174	2.42793	2.4311	2.42674	2.48423	2.50408	2.45307	2.49164	2.46142	2.47009	2.50545	2.58094	2.5204	2.51213	2.43888	2.42714	2.42715	2.4307	2.43703	2.50709	2.43955	2.44889	2.4565	2.46136	2.45489	2.4642	2.5186	2.53551	2.4913	2.53673	2.42765
0.937525	2.50767	2.50943	2.50148	2.27734	2.48546	2.44827	2.32187	2.49646	2.30907	2.48473	2.49202	2.42825	2.44916	2.47762	2.48644	2.45222	2.52083	2.51681	2.37828	2.33257	2.53318	2.51634	2.51934	2.5247	2.24968	2.44144	2.44498	2.48251	2.45214	2.35727	2.45519	2.49305	2.41097	2.38685	2.40113	2.50134	2.52235	2.53244	2.45472	2.44505	2.44098	2.4424	2.44167	2.43206	2.36005	2.37648	2.50722	2.50421	2.49754
0.949975	2.45523	2.44825	2.45283	2.46978	2.41882	2.49012	2.50888	2.48938	2.39559	2.42674	2.48759	2.49651	2.48067	2.46108	2.44611	2.51712	2.53344	2.53749	2.44897	2.45151	2.44684	2.40633	2.40095	2.49611	2.46081	2.48192	2.53884	2.39944	2.51105	2.5123	2.52021	2.52797	2.4531	2.45365	2.48948	2.44876	2.42734	2.4377	2.50702	2.49211	2.49035	2.51108	2.51373	2.52169	2.51399	2.51161	2.51301	2.51788	2.47772
0.9625	2.46483	2.41403	2.53006	2.47696	2.49632	2.46842	2.49631	2.36049	2.51963	2.56687	2.54758	2.59597	2.5528	2.49403	2.51154	2.53188	2.53556	2.51442	2.43027	2.43583	2.35804	2.54217	2.48601	2.52398	2.49239	2.53629	2.55266	2.51197	2.52662	2.52784	2.53416	2.52817	2.52187	2.52575	2.50998	2.52012	2.29245	2.34438	2.44501	2.44121	2.42764	2.53275	2.46097	2.49568	2.49763	2.39452	2.51799	2.34075	2.51949
0.972475	2.48236	2.48615	2.46436	2.46027	2.44341	2.43712	2.44025	2.43962	2.44922	2.46117	2.46351	2.50164	2.44976	2.48864	2.49565	2.46087	2.42615	2.41399	2.4233	2.44575	2.46693	2.50329	2.50895	2.50282	2.44674	2.43305	2.4994	2.48295	2.43362	2.4606	2.42755	2.52205	2.39315	2.53803	2.55289	2.59286	2.49343	2.34873	2.48472	2.52336	2.52884	2.50653	2.52899	2.48634	2.48578	2.48855	2.45511	2.4459	2.44642
0.975025	2.38649	2.51493	2.43786	2.45228	2.52333	2.44106	2.51463	2.49697	2.53533	2.55565	2.40877	2.44672	2.46831	2.4414	2.49817	2.50719	2.53037	2.52245	2.52726	2.53612	2.54163	2.43346	2.49714	2.54124	2.42135	2.46295	2.49532	2.49101	2.50749	2.51383	2.5036	2.52638	2.53624	2.52374	2.5231	2.52766	2.46051	2.42216	2.47562	2.48167	2.51755	2.50514	2.50554	2.53345	2.52952	2.52048	2.52126	2.52887	2.52884
0.98005	2.43458	2.45818	2.38028	2.4432	2.46137	2.47187	2.48902	2.4949	2.54331	2.47042	2.43419	2.45994	2.53812	2.43308	2.44799	2.52516	2.48086	2.25647	2.52559	2.45634	2.53355	2.54703	2.54685	2.35538	2.48085	2.45735	2.4436	2.51027	2.55211	2.55166	2.36765	2.46707	2.47633	2.37973	2.44017	2.49782	2.52096	2.51934	2.53012	2.49192	2.54444	2.49956	2.5131	2.48988	2.45112	2.49346	2.48333	2.4943	2.48746
0.98305	2.53687	2.42818	2.45111	2.49587	2.50135	2.49743	2.39048	2.49719	2.49998	2.43665	2.41664	2.44842	2.46877	2.47589	2.50724	2.53445	2.52726	2.51152	2.34894	2.51229	2.52673	2.39206	2.38063	2.43594	2.45264	2.45124	2.45219	2.35362	2.50039	2.50343	2.42217	2.4268	2.3906	2.23504	2.31661	2.4452	2.38551	2.5028	2.31752	2.3683	2.23143	2.5291	2.53455	2.53312	2.5433	2.53687	2.5459	2.49958	2.34256
0.987475	2.43628	2.44855	2.44236	2.55225	2.45052	2.46273	2.5044	2.50828	2.46222	2.45626	2.42871	2.41857	2.44144	2.53193	2.53353	2.50722	2.46273	2.52716	2.37141	2.48967	2.52224	2.45563	2.40036	2.36133	2.47234	2.5474	2.42949	2.49187	2.5022	2.53326	2.53357	2.51076	2.50136	2.49163	2.50305	2.53445	2.49463	2.43186	2.43002	2.39223	2.44457	2.40456	2.41218	2.44656	2.4803	2.49974	2.51987	2.5283	2.52542
0.997675	2.53504	2.37063	2.31801	2.47063	2.51131	2.52492	2.51591	2.52575	2.48047	2.51492	2.27639	2.55716	2.42634	2.50434	2.42462	2.4922	2.37216	2.48353	2.50798	2.52478	2.33391	2.58906	2.5248	2.49056	2.45593	2.41712	2.50958	2.5302	2.53649	2.53873	2.54181	2.51869	2.51422	2.49741	2.51529	2.50571	2.37838	2.36687	2.43919	2.51217	2.52577	2.52643	2.53792	2.54324	2.54976	2.55716	2.5683	2.52236	2.48799
1	2.52692	2.52959	2.54071	2.57931	2.52823	2.52244	2.33269	2.53523	2.53165	2.52108	2.52748	2.35139	2.53725	2.52134	2.51612	2.28084	2.24369	2.51651	2.49308	2.3083	2.50289	2.52651	2.53294	2.52892	2.53388	2.53634	2.53259	2.5202	2.50689	2.51692	2.52119	2.51232	2.3651	2.45364	2.53823	2.53056	2.53488	2.51849	2.52621	2.5176	2.52979	2.52879	2.52857	2.52848	2.34611	2.51323	2.53149	2.43962	2.43937
[truncated: 3,974 more columns]

## Sheet: Fig2_b
Composition	Bandgap_1	Bandgap_2	Bandgap_3	Bandgap_4	Bandgap_5	Bandgap_6	Bandgap_7	Bandgap_8	Bandgap_9	Bandgap_10	Bandgap_11	Bandgap_12	Bandgap_13	Bandgap_14	Bandgap_15	Bandgap_16	Bandgap_17	Bandgap_18	Bandgap_19	Bandgap_20	Bandgap_21	Bandgap_22	Bandgap_23	Bandgap_24	Bandgap_25	Bandgap_26	Bandgap_27	Bandgap_28	Bandgap_29	Bandgap_30	Bandgap_31	Bandgap_32	Bandgap_33	Bandgap_34	Bandgap_35	Bandgap_36	Bandgap_37	Bandgap_38	Bandgap_39	Bandgap_40	Bandgap_41	Bandgap_42	Bandgap_43	Bandgap_44	Bandgap_45	Bandgap_46	Bandgap_47	Bandgap_48	Bandgap_49
0	0	0	0	0	0	0	0	0	0	0	1.51541	0	0	0	0	0	0	2.23818	1.51273	0	0	0	0	0	0	2.35309	0	0	0	0	0	0	0	0	0	0	2.41032	0	1.47904	0	0	0	0	0	0	0	0	0	0
0.012525	2.40023	2.39329	2.40279	2.41077	2.38614	2.38715	2.40735	2.403	2.39546	2.41076	2.41672	2.42081	2.41978	2.41262	2.42326	2.40019	2.39995	2.39828	2.44511	2.45977	2.41606	2.4117	2.41776	2.42068	2.40899	2.40135	2.44749	2.40884	2.4197	2.41468	2.41019	2.41778	2.42987	2.42258	2.42242	2.45848	2.42797	2.42287	2.42062	2.40373	2.4249	2.45044	2.44776	2.40823	2.41509	2.42341	2.41965	2.41745	2.45331
0.02085	2.29933	2.2941	2.33532	2.326	2.32331	2.35801	2.34297	2.34309	2.28667	2.30404	2.0266	2.2355	2.3086	2.3516	2.362	2.35806	2.37017	2.32998	2.26539	2.31051	2.25684	2.32175	2.28313	2.3334	2.29734	2.30438	2.30735	2.35177	2.36253	2.36312	2.37755	2.29758	2.30934	0	2.29788	2.31575	2.30107	2.24073	2.25031	2.3208	2.24982	2.21809	2.28612	2.29707	2.31645	2.34641	2.38066	2.38831	2.29542
0.023175	2.24763	0	2.26204	0	0	2.31309	0	0	2.29616	0	0	0	0	2.27158	0	0	2.27765	2.25589	2.27453	2.24022	0	0	2.28274	0	0	0	0	0	2.35868	2.26204	0	0	0	2.27634	0	2.27117	0	2.2475	0	2.19535	2.30537	2.32599	2.33572	2.30948	2.28895	2.1226	2.29269	2.27047	0
0.02445	2.39651	2.38806	2.41058	2.45215	2.42378	2.40232	2.41484	2.38457	2.37392	2.38896	2.38597	2.40094	2.40503	2.41438	2.40733	2.40984	2.39857	2.40911	2.4114	2.3302	2.37641	2.39527	2.38621	2.39114	2.36871	2.39423	2.37507	2.4112	2.4224	2.4085	2.41267	2.40381	2.4249	2.42783	2.41723	2.36589	2.35129	2.38897	2.39302	2.34753	2.36729	2.3789	2.37693	2.39496	2.39331	2.3837	2.40968	2.40491	2.4073
0.024975	2.4334	2.4015	2.37093	2.3708	2.36505	2.37119	2.37027	2.38606	2.39604	2.40218	2.39364	2.37921	2.34521	2.3711	2.34242	2.36742	2.36912	2.35166	2.40004	2.3854	2.43811	2.39934	2.4113	2.41091	2.38767	2.35111	2.35661	2.365	2.34745	2.38318	2.37391	2.36942	2.40734	2.40998	2.4166	2.41502	2.41984	2.40273	2.33764	2.33986	2.28571	2.34521	2.35263	2.35804	2.33575	2.3462	2.39146	2.36833	2.41918
0.0375	2.47872	2.4573	2.45818	2.47388	2.47319	2.48254	2.45068	2.44872	2.45704	2.44005	2.4438	2.48	2.45014	2.44737	2.44825	2.47033	2.44981	2.44161	2.44892	2.47929	2.47213	2.45098	2.44515	2.44522	2.48022	2.47616	2.46606	2.44028	2.44872	2.47699	2.47424	2.47463	2.45217	2.4838	2.48126	2.48168	2.42358	2.43925	2.45105	2.44792	2.47406	2.48189	2.44632	2.4587	2.4491	2.48069	2.4644	2.393	2.39061
0.043275	2.37458	2.3787	2.38837	2.36923	2.36259	2.37	2.36853	2.37839	2.37744	2.38482	2.34785	2.35785	2.35446	2.34847	2.35583	2.36854	2.37012	2.35831	2.28785	2.36543	2.30737	2.33875	2.33833	0	2.31626	2.33796	2.34637	2.36078	2.36208	2.37291	2.38695	2.38522	2.33496	2.339	2.34119	2.33652	2.31403	2.1345	0	2.34789	2.34971	2.33228	2.34114	2.3703	2.37722	2.39178	2.35504	2.33645	2.33615
0.050025	2.44828	2.4566	2.45234	2.45008	2.47973	2.45312	2.48054	2.47667	2.47164	2.44703	2.4411	2.44323	2.47228	2.47699	2.4843	2.45866	2.45801	2.48558	2.48313	2.45945	2.4347	2.43729	2.44543	2.43313	2.45107	2.48091	2.47527	2.45598	2.47322	2.48339	2.4781	2.48299	2.45727	2.46386	2.48624	2.4854	2.43537	2.43156	2.43743	2.44384	2.46764	2.47548	2.44661	2.47816	2.47649	2.48274	2.47911	2.4823	2.45849
0.062475	2.39232	2.39695	2.36322	0	2.3702	2.39218	2.38658	0	0	0	0	0	0	0	2.37512	2.4101	0	0	0	0	0	0	0	0	0	0	0	2.38749	2.37092	0	0	0	2.38651	2.3618	0	0	0	0	0	0	2.33596	0	0	0	0	0	0	2.36202	0
0.072075	2.41568	2.40207	2.40956	2.38178	2.38594	2.40555	2.41358	2.4209	2.40211	2.41802	2.41241	2.40642	2.39598	2.39923	2.40125	2.40849	2.40712	2.3878	2.42092	2.40802	2.40379	2.41178	2.41853	2.41132	2.40296	2.41237	2.38814	2.3685	2.38554	2.36481	2.40228	2.41281	2.40534	2.40438	2.412	2.41247	2.40665	2.40177	2.41723	2.41754	2.40603	2.42377	2.41988	2.41073	2.38678	2.36411	2.38803	2.40055	2.38944
0.075	2.36724	2.38271	2.40499	2.39913	2.4025	2.40036	2.40758	2.41375	2.40397	2.40369	2.40235	2.39273	2.38931	2.39021	2.41484	2.38827	2.40404	2.4152	2.41699	2.4107	2.39162	2.40995	2.40189	2.45457	2.4109	2.42036	2.421	2.42248	2.39087	2.39789	2.38736	2.40398	2.42117	2.42448	2.39291	2.41249	2.39436	2.40511	2.41281	2.41758	2.40271	2.42188	2.42922	2.42677	2.42105	2.42316	2.41968	2.42172	2.38179
0.077925	2.3082	2.33126	2.34379	2.34372	2.36547	2.35446	2.37257	2.30982	2.34032	2.32851	2.36766	2.3762	2.33242	2.33403	2.37217	2.36765	2.35123	2.37087	2.3577	2.34873	2.35351	2.39021	2.35175	2.36785	2.36528	2.36496	2.37408	2.38048	2.36556	2.38681	2.38809	2.37338	2.38135	2.37451	2.39912	2.36163	2.36906	2.37592	2.37	2.3598	2.33818	2.31129	2.34489	2.36226	2.35487	2.37222	2.38154	2.36059	2.36745
0.083625	2.35752	2.36105	2.36313	2.33761	2.35243	2.33561	2.3723	2.36408	2.36749	2.35294	2.3354	2.34304	2.38805	2.37902	2.35765	2.31868	2.35421	2.38012	2.36602	2.32833	2.34417	2.3499	2.32834	2.36199	2.36445	2.35184	2.37146	2.34676	2.31998	2.32286	2.35817	2.38833	2.39557	2.34924	2.33772	2.31779	2.30809	2.31256	2.32492	2.32206	2.29036	2.33208	2.30051	0	2.34447	2.36525	2.37449	2.37439	2.3711
0.087525	2.4104	2.4028	2.39342	2.41315	2.41188	2.41373	2.43133	2.4228	2.41234	2.40145	2.4213	2.41923	2.41629	2.41425	2.4137	2.42132	2.4253	2.41963	2.41768	2.4039	2.41092	2.41165	2.45237	2.42135	2.42758	2.4268	2.40344	2.4193	2.41558	2.40969	2.41745	2.39466	2.4054	2.39826	2.41126	2.41971	2.42478	2.44954	2.42441	2.42527	2.4298	2.42395	2.41586	2.42858	2.45769	2.45351	2.39423	2.44333	2.39344
0.099975	0	0	2.37861	2.35964	2.31912	0	0	2.36466	0	2.37534	2.37284	0	0	2.32486	0	2.36042	2.35577	2.34992	0	2.33095	2.38422	0	2.3463	0	2.38003	2.38924	2.36785	0	2.35666	2.35295	2.35828	0	2.33441	0	0	0	0	2.38332	2.37872	0	0	0	0	2.35169	2.35907	2.36059	2.35678	0	0
0.111975	2.315	2.35546	2.33784	2.35152	2.33492	2.33913	2.35297	2.31625	2.32884	2.36597	2.35627	2.35418	2.33909	2.34562	2.29339	2.32123	2.27276	2.24402	2.30014	2.3374	2.36185	2.35086	2.33363	2.34303	2.36906	2.28	2.25815	2.24397	2.22341	2.28472	2.27176	2.29392	2.3444	2.33531	2.32206	2.35238	2.34718	2.32919	2.29155	2.23809	2.19571	2.13492	2.28014	2.3055	2.30954	2.3234	2.3748	2.34646	2.29622
0.1125	2.4439	2.45264	2.44361	2.44363	2.4512	2.4458	2.44905	2.44525	2.44951	2.45053	2.44914	2.45266	2.4493	2.43985	2.44884	2.44401	2.44496	2.43938	2.44773	2.44762	2.45128	2.4513	2.44985	2.44635	2.44953	2.45653	2.45279	2.43049	2.44022	2.4247	2.44187	2.43921	2.44267	2.4443	2.45036	2.44308	2.45523	2.44992	2.44769	2.45182	2.44745	2.45405	2.44928	2.44771	2.42821	2.43206	2.43264	2.43519	2.43854
0.117225	2.40054	2.39752	2.39565	2.40384	2.40341	2.4045	2.39572	2.39507	2.40025	2.39076	2.34234	2.39596	2.38362	2.40215	2.40407	2.40682	2.4163	2.40161	2.40958	2.41153	2.40392	2.37304	2.36857	2.39515	2.39052	2.34379	2.38868	2.39546	2.39829	2.38602	2.4097	2.41961	2.41238	2.40563	2.39992	2.40266	2.40267	2.39977	2.37142	2.37679	2.38573	2.39705	2.38475	2.39278	2.39941	2.38972	2.393	2.36671	2.40524
0.125025	2.40452	2.39944	2.39508	2.41306	2.4242	2.40901	2.41434	2.41362	2.42964	2.41663	2.40169	2.40679	2.40484	2.40745	2.41324	2.40162	2.39915	2.41865	2.41389	2.42461	2.42667	2.42243	2.42991	2.43287	2.39439	2.38737	2.38416	2.36336	2.40799	2.39109	2.40254	2.39466	2.40347	2.42563	2.42326	2.42363	2.42088	2.42435	2.42331	2.42345	2.37081	2.366	2.38003	2.36853	2.35938	2.37882	2.38847	2.40574	2.3991
0.1344	2.33283	2.3226	2.35142	2.33086	2.32835	2.30375	2.30616	2.32528	2.3319	2.30883	2.35533	2.31918	2.29313	2.30334	2.30993	2.29709	2.29933	2.35653	2.33842	2.32051	2.32789	2.31832	2.26692	2.29672	2.31549	2.30433	2.3022	2.27512	2.21165	2.33758	2.34132	2.33431	2.29956	2.32785	2.26702	2.27642	2.25662	2.28999	2.27452	2.2705	2.29812	2.30929	2.25727	2.36687	2.36206	2.36315	2.34912	2.29762	2.26132
0.137475	2.39204	2.38039	2.3781	2.38698	2.38716	2.37357	2.38242	2.37653	2.37416	2.38527	2.37439	2.37116	2.37453	2.39592	2.3762	2.37195	2.37474	2.39208	2.39362	2.38738	2.38225	2.36695	2.39035	2.39261	2.38599	2.37619	2.38212	2.3842	2.37405	2.37503	2.37348	2.38661	2.38295	2.38222	2.38553	2.38489	2.38871	2.38396	2.38442	2.38278	2.38126	2.38696	2.38044	2.38575	2.3844	2.36605	2.37634	2.37077	2.38141
0.146325	2.33152	2.32555	0	2.32108	2.2812	2.30637	2.26898	2.31279	2.29418	0	2.24132	2.32711	2.28861	2.30231	2.2673	2.28125	2.14985	2.30691	2.273	0	2.2979	2.32133	2.3184	2.30353	2.29501	2.20028	2.29128	2.27416	2.20908	2.28669	2.28845	2.28525	2.21247	2.28363	2.2899	2.31238	2.29302	2.29313	2.28122	2.28165	2.28721	2.25606	2.29097	2.27855	2.26091	2.28683	2.26083	2.31313	2.2933
0.1464	2.31007	2.29881	2.33661	2.30309	2.33318	2.32469	2.30893	2.3336	2.35278	2.32623	2.27167	2.27668	2.28363	2.28139	2.27796	2.29818	2.29183	2.35682	2.29479	2.33417	2.30733	2.33282	2.30825	2.25364	2.25722	2.25419	2.26427	2.2549	2.27274	2.28517	2.29197	2.29354	2.31588	2.31067	2.30395	2.30347	2.29724	2.30485	2.25329	2.25186	2.20625	2.27626	2.286	2.26334	2.27353	2.27527	2.29561	2.3019	2.30008
0.1482	2.38092	2.40529	2.36802	2.36946	2.36846	2.38213	2.39763	2.39369	2.37988	2.38842	2.38101	2.37791	2.37705	2.39307	2.38324	2.37604	2.39097	2.36827	2.38274	2.38528	2.40285	2.40198	2.39002	2.39989	2.38911	2.39605	2.38997	2.38498	2.39976	2.39597	2.40351	2.39709	2.38173	2.34666	2.38836	2.38364	2.37943	2.38996	2.39442	2.39457	2.39743	2.38828	2.37631	2.39033	2.37151	2.3927	2.39158	2.40388	2.38927
0.15	2.3658	2.39538	2.3929	2.3731	2.38351	2.36044	2.38434	2.37268	2.37575	2.38749	2.35979	2.36531	2.35131	2.3578	2.37599	2.34012	2.35495	2.38415	2.38474	2.38123	2.3839	2.40116	2.3876	2.3851	2.3539	2.34802	2.33803	2.33362	2.37821	2.37268	2.36305	2.35879	2.39363	2.37655	2.38337	2.39629	2.39885	2.36471	2.37716	2.34363	2.34962	2.36377	2.35976	2.34735	2.34234	2.36948	2.36844	2.3686	2.35045
0.162525	0	0	0	0	0	0	0	0	0	2.32959	0	0	0	0	0	0	0	0	0	0	0	0	0	0	0	0	0	2.30538	2.33489	0	0	0	0	0	0	0	0	0	0	0	0	0	0	0	0	2.33596	2.30381	0	0
0.166125	2.29983	2.26241	2.27763	2.30784	2.29516	2.28164	0	0	0	0	0	0	2.26893	2.29127	0	2.2866	2.30733	0	0	0	0	2.27568	2.20633	2.27759	2.30389	0	2.24981	2.27401	2.28555	2.27927	0	2.26147	0	0	0	0	0	0	0	0	0	2.25166	2.28264	2.30957	0	0	0	0	0
0.174975	2.3331	2.36845	2.35903	2.37236	2.35712	2.35565	2.36502	2.34181	2.34157	2.35532	2.3418	2.36312	2.35884	2.36348	2.3367	2.33726	2.34385	2.35533	2.33534	2.3514	2.34925	2.35146	2.3421	2.36512	2.33872	2.31541	2.32722	2.35903	2.33793	2.34711	2.33577	2.33452	2.33827	2.34628	2.35219	2.3295	2.34118	2.35265	2.34336	2.3148	2.35088	2.33521	2.32564	2.31681	2.34492	2.34097	2.31276	2.31428	2.35016
0.1875	2.37929	2.38218	2.38633	2.37239	2.36924	2.37163	2.38553	2.05495	2.36991	2.37761	2.39857	2.38749	2.34125	2.35988	2.34229	2.33992	2.38271	2.36933	2.38971	2.36807	2.3867	2.37623	2.37723	2.39826	2.31606	2.33515	2.3217	2.32302	2.33374	2.35076	2.35664	2.36254	2.35844	2.37218	2.37603	2.38851	2.38517	2.38863	2.38879	2.38845	2.32021	2.31428	2.32612	2.32987	2.27792	2.33506	2.3125	2.33596	2.36204
0.197025	2.37856	2.38199	2.3965	2.37417	2.39046	2.38427	2.38572	2.3484	2.36156	2.39269	2.38147	2.39059	2.37816	2.36513	2.38439	2.37044	2.39349	2.37688	2.37595	2.37977	2.37575	2.38559	2.38371	2.38213	2.38204	2.3863	2.36592	2.38654	2.35468	2.34886	2.33943	2.33944	2.34769	2.37215	2.38828	2.39337	2.37273	2.38305	2.37516	2.37789	2.37496	2.39146	2.39577	2.39496	2.35252	2.34338	2.38385	2.34164	2.34746
0.200025	2.33766	2.35189	2.34038	2.36903	2.37424	2.3794	2.36684	2.34971	2.34509	2.35184	2.35962	2.3462	2.35042	2.36668	2.36674	2.35849	2.35699	2.38357	2.34833	2.33989	2.356	2.36418	2.35757	2.36648	2.3775	2.33163	2.35662	2.3667	2.36349	2.37524	2.36846	2.37157	2.38958	2.35167	2.331	2.34206	2.32259	2.33856	2.34099	2.3343	2.31361	2.32359	2.35891	2.3673	2.35748	2.3539	2.37369	2.34935	2.37631
0.201225	2.28049	2.29357	2.29656	2.26684	2.27339	2.26804	2.27551	2.28942	2.2963	2.29609	2.30359	2.27214	2.27494	2.2705	2.27208	2.28593	2.28822	2.29524	2.29208	2.29923	2.30944	2.3142	2.27016	2.26607	2.2651	2.26882	2.26356	2.26905	2.28211	2.29258	2.29185	2.29322	2.3057	2.31929	2.31361	2.30853	2.27814	2.26646	2.27163	2.27937	2.28247	2.27488	2.26923	2.27606	2.28824	2.30052	2.3021	2.30099	2.316
0.2085	0	0	0	0	0	0	0	0	0	0	0	0	0	0	0	0	0	0	0	0	0	0	0	0	0	0	0	0	0	0	2.16452	0	0	0	0	0	0	0	0	0	2.21667	2.19624	0	0	0	0	0	0	0
0.212475	2.36493	2.35526	2.35192	2.32236	2.37231	2.36044	2.32603	2.34355	2.33227	2.35693	2.32908	2.35526	2.35358	2.31955	2.35075	2.3504	2.33916	2.3798	2.36279	2.31364	2.37356	2.34048	2.38039	2.32126	2.33387	2.30835	2.31698	2.33143	2.3256	2.30147	2.34206	2.28987	2.33136	2.31788	2.37333	2.33404	2.36041	2.36051	2.31593	2.35841	2.3369	2.32457	2.36678	2.36106	2.30039	2.28798	2.26952	2.30468	2.27192
0.225	0	0	0	2.33633	0	2.33451	0	0	0	0	0	0	0	0	0	0	0	0	0	0	0	0	0	0	0	0	0	0	0	0	0	0	0	0	0	0	1.4416	0	0	0	0	0	0	0	0	0	0	0	0
0.2355	0	0	2.14444	0	0	0	0	0	0	0	0	0	0	0	0	0	0	0	0	0	0	0	0	0	2.09918	2.12817	0	0	0	0	0	0	0	0	0	0	0	0	0	0	2.16331	0	0	0	0	0	0	0	0
0.237525	2.29762	2.28594	2.32753	2.30549	2.31482	2.31249	2.27706	2.27438	2.28104	2.28436	2.28977	2.30813	2.30295	2.33706	2.30971	2.31218	2.3131	2.25524	2.29568	2.27569	2.2813	2.28251	2.29269	2.28639	2.28487	2.30237	2.30562	2.3086	2.31147	2.3114	2.32386	2.24847	2.24083	0	2.25041	2.2716	2.26542	0	2.27445	2.27837	2.29219	2.29734	2.29805	2.29921	2.33724	2.32193	2.31765	2.32127	0
0.2388	2.29146	2.28712	2.28317	2.28062	2.27276	2.26028	2.283	2.26993	2.27464	2.28494	2.29062	2.32794	2.30471	2.26562	2.27575	2.25354	2.24826	2.22968	2.25933	2.26071	2.28115	2.32322	2.29424	2.18598	2.26445	2.2481	2.25142	0	2.21659	2.25131	2.23238	2.24372	2.2733	2.2906	2.28213	2.29454	2.29901	2.26572	2.25851	2.2422	0	2.22597	0	2.17002	0	2.24542	2.2288	2.26844	2.2951
0.24135	2.30731	2.30696	2.30956	2.30326	2.30842	2.28952	2.29811	2.30343	2.3041	2.30317	2.31038	2.30872	2.31327	2.30611	2.28649	2.29993	2.30067	2.30457	2.30245	2.31133	2.31557	2.31527	2.30783	2.31209	2.31521	2.3115	2.28323	2.29445	2.29717	2.29917	2.30636	2.29962	2.31005	2.30598	2.31083	2.31742	2.31283	2.31869	2.31006	2.31743	2.06765	2.27651	2.2798	2.29165	2.28893	2.29836	2.30017	2.30293	2.3138
0.249975	2.32462	2.32348	2.33135	2.32937	2.35438	2.33529	2.33661	2.33986	2.33667	2.36157	2.3605	2.36052	2.30179	2.07797	2.31443	2.31379	2.32177	2.3233	2.33342	2.33323	2.33739	2.36698	2.34188	2.36647	2.35851	2.36839	2.36495	2.35694	2.30818	2.29758	2.30154	2.31207	2.31663	2.31715	2.31608	2.32587	2.33305	2.35461	2.35511	2.36114	2.36699	2.34227	2.36977	2.37163	2.37022	2.36463	2.28621	2.29956	2.29461
0.25	2.22886	2.23718	2.14733	2.29449	2.26656	2.2646	2.2647	2.27734	2.08721	2.22685	2.26464	2.22934	2.13497	2.28726	2.25738	2.25411	2.2747	2.27381	2.27032	2.04551	2.2766	2.27493	2.28289	2.27656	2.27229	2.25641	2.25931	2.2785	2.27066	2.27109	2.27101	2.25766	2.26487	2.26854	2.26531	2.24631	2.29538	2.28299	2.27545	2.26131	2.26247	2.26382	2.09249	2.2741	2.18679	2.16293	2.09612	2.21183	2.26624
0.2625	2.29679	2.30068	2.28566	2.29937	2.2946	2.29839	2.29119	2.30268	2.27574	2.28455	2.28055	2.28521	2.2925	2.29236	2.29649	2.29622	2.3065	2.27655	2.27733	2.27797	2.27644	2.285	2.29545	2.28701	2.29167	2.29993	2.30297	2.31388	2.25656	2.25578	2.25784	2.2764	2.27405	2.26205	2.28594	2.29237	2.29239	2.301	2.29894	2.30457	2.30412	2.01655	2.25927	2.27271	2.26201	2.26484	2.27094	2.27281	2.26629
0.262525	2.24871	2.24051	2.21324	2.19914	2.25744	2.25819	2.24874	2.2568	2.23747	2.23251	2.23694	2.25696	2.2683	2.2514	2.24501	2.24627	2.25647	2.24548	2.2406	2.24611	2.24471	2.23958	2.04498	2.2653	2.25077	2.24234	2.25701	2.26089	2.2252	2.27098	2.26561	2.25938	2.2506	2.25247	2.21798	2.1525	2.08238	2.26067	2.11251	2.25754	2.2662	2.26826	2.11889	2.29434	2.15586	2.06464	2.26286	2.26164	2.26371
0.270325	2.19865	2.10365	2.11921	2.24924	2.23781	2.23036	2.20194	2.12709	2.24771	2.24513	2.05971	2.11669	2.15034	2.25774	2.21295	2.06974	2.12565	2.0694	2.21707	2.24122	2.23613	2.24014	2.22296	2.2317	2.21696	2.16607	2.13673	1.99442	2.22892	2.24339	2.13011	2.25125	2.25428	2.23813	2.24223	2.23646	2.23586	2.21168	2.2104	2.30077	2.15155	2.22713	2.20492	2.25646	2.26053	2.13097	2.22551	2.24931	2.2363
0.273	2.25532	2.27921	2.28632	2.27697	2.28471	2.29248	2.24198	2.24083	2.25757	2.27152	2.26285	2.26531	2.28123	2.28225	2.25597	2.24831	2.25137	2.25375	2.2512	2.24014	2.25418	2.27422	2.27212	2.28237	2.2875	2.24009	2.23266	2.22829	2.22114	2.23281	2.22919	2.24452	2.11674	2.25672	2.26708	2.28308	2.28869	2.30005	2.23152	2.16445	2.21034	2.18282	2.17631	2.22378	2.22086	2.23992	2.24582	2.26909	2.27809
0.2736	2.28941	2.28333	2.28041	2.29163	2.29952	2.2942	2.28902	2.29348	2.26514	2.26621	2.278	2.28609	2.27809	2.27074	2.28387	2.28434	2.30017	2.29752	2.29704	2.29292	2.26325	2.25142	2.25405	2.25909	2.26707	2.26872	2.2712	2.26628	2.26653	2.26815	2.2783	2.28822	2.29925	2.29484	2.29524	2.2895	2.26571	2.26424	2.24917	2.24883	2.24469	2.25212	2.26136	2.25917	2.26918	2.2695	2.27805	2.27962	2.28835
0.274975	2.25438	2.25003	2.25181	2.26568	2.26751	2.263	2.23292	2.13192	2.24006	2.04401	2.25248	2.25128	2.25159	2.21081	2.23819	2.03317	1.99409	2.27035	2.25303	2.09259	2.24164	2.24439	2.24558	2.25101	2.25927	2.02644	2.1095	2.05507	2.11163	2.05444	2.23184	2.08941	2.25482	2.24499	2.23364	2.2388	2.2571	2.24674	2.25048	2.12511	2.26126	2.08283	2.2291	2.06434	2.30781	2.23043	2.21813	2.26845	2.25999
0.275025	2.29725	2.29456	2.29382	2.28934	2.29162	2.27881	2.28922	2.28989	2.291	2.29848	2.30772	2.29914	2.29761	2.29878	2.26993	2.27258	2.2773	2.28453	2.28917	2.29234	2.29841	2.29614	2.29862	2.30776	2.2999	2.29272	2.25844	2.2578	2.26754	2.25339	2.27757	2.26641	2.28032	2.2868	2.29279	2.30098	2.3052	2.30088	2.29193	2.29956	2.24663	2.2587	2.24825	2.2582	2.26299	2.27135	2.25093	2.2694	2.28276
0.287475	2.25255	2.25735	2.27847	2.27356	2.26994	2.27215	2.27795	2.26784	2.22087	2.22225	2.22283	2.25779	2.25648	2.25739	2.26884	2.28548	2.29009	2.28161	2.28373	2.28257	2.27432	2.28117	2.23229	2.21578	2.20915	2.21381	2.21686	2.21944	2.21843	2.26288	2.24451	2.26381	2.26902	2.26251	2.27898	2.28489	2.2893	2.27797	2.27522	2.2807	2.21217	2.20376	2.20647	2.20216	2.2043	2.20258	2.21051	2.21205	2.21125
0.2875	2.27756	2.25371	2.2661	2.14126	2.25654	2.25314	2.26101	2.25248	2.24336	2.2284	2.27251	2.25674	2.23152	2.12076	2.1029	2.21116	2.16183	2.25198	2.23474	2.25843	2.06967	2.25879	2.06768	2.26369	2.26078	2.11087	2.25777	2.02999	2.0974	2.26341	2.25773	2.11556	2.01918	2.24766	2.2374	2.28252	2.16679	2.26077	2.2634	2.26579	2.24942	2.24745	2.22021	2.23653	2.23672	2.24677	2.25531	2.05436	1.99235
0.2889	2.25794	2.264	2.24827	2.24288	2.25227	2.24937	2.25306	2.23099	2.24307	2.23174	2.24022	2.2494	2.23492	2.24554	0	2.22822	0	0	2.18308	2.23263	2.24315	2.2334	2.24221	2.25516	2.22179	2.16972	2.1746	0	2.17422	0	2.21664	2.18384	2.23205	2.23624	2.25363	2.1896	2.189	2.19518	0	0	2.17244	2.21869	2.17676	2.17951	2.24532	2.19525	2.18769	2.22557	2.26009
0.293425	2.24342	2.2152	2.24018	2.24866	2.24645	2.24171	2.22364	2.16517	2.23281	2.22635	2.20317	2.25032	2.24563	2.24631	2.24733	2.22877	2.21196	2.27115	2.23213	2.26169	2.23184	2.05475	2.33717	2.26699	2.21405	2.10732	2.24644	2.24438	2.23057	2.0346	2.24825	2.21654	2.26278	2.27273	2.27099	2.25945	2.24493	2.21979	2.26978	2.20161	2.20555	2.25057	2.25883	2.24504	2.22959	2.10612	2.0656	2.21469	2.25804
0.3	2.29881	2.30663	2.28862	2.29532	2.30356	2.30255	2.29563	2.30895	2.27722	2.27194	2.27202	2.27871	2.29291	2.30055	2.30236	2.30852	2.30959	2.31456	2.27059	2.27145	2.28459	2.28643	2.28922	2.29138	2.30089	2.30716	2.3045	2.30348	2.31778	2.3146	2.24188	2.25901	2.27077	2.27726	2.2817	2.29093	2.29207	2.29853	2.30187	2.31449	2.31379	2.30754	2.30292	2.24585	2.24238	2.24838	2.25877	2.2682	2.27825
0.300025	2.27723	2.27443	2.27292	2.27281	2.26821	2.26297	2.22007	2.27172	2.25899	2.25738	2.25844	2.0733	2.28129	2.14181	2.25765	2.21748	2.21618	2.27778	2.2505	2.15172	2.255	2.25229	2.24365	2.25246	2.26257	2.28003	2.26977	2.27882	2.17729	2.26863	2.23799	2.28427	2.19669	2.18037	2.25416	2.24728	2.23611	2.23293	2.24626	2.24224	2.25954	2.28124	2.26591	2.25589	2.28512	2.27182	2.24335	2.10561	2.12747
0.306325	2.17006	2.16554	2.50342	2.10108	2.01013	2.19342	2.16598	2.15999	2.16521	2.19602	2.18704	2.21114	2.18847	2.18357	2.17519	2.42251	2.17504	2.22468	1.79262	1.95519	1.94849	2.01261	2.17165	2.16701	2.1808	2.19062	2.16384	2.18907	2.18554	2.16796	2.16957	2.18492	2.19487	2.18125	2.17968	2.18937	2.01763	2.23626	2.23052	2.0398	2.19612	2.17969	2.17038	2.16371	2.1682	2.17432	2.15079	2.13947	2.15493
0.312475	2.10767	2.26016	2.28378	2.27423	2.26239	2.26005	2.46879	2.26024	2.25265	2.25991	2.26786	2.24233	2.24574	2.09877	2.26332	2.27994	2.21544	2.23476	2.24182	2.24112	2.25488	2.25956	2.20764	2.09321	2.24215	2.25224	2.26258	2.17513	2.2561	2.26314	2.12224	2.25917	2.24126	2.28046	2.23049	2.27815	2.23024	2.22101	2.21183	2.26097	2.25168	2.20251	2.25862	2.26065	2.25928	2.25126	2.22534	2.21533	2.2582
0.312525	0	2.15582	2.14595	2.1543	0	2.18116	2.22615	0	2.15393	0	0	2.14506	2.13392	0	0	0	2.23537	2.23026	2.13946	2.14034	0	2.1521	2.1575	2.14413	2.15374	2.14531	2.1558	2.17202	0	0	2.24973	2.13949	2.12228	2.13697	0	0	2.12084	2.12827	2.13849	0	2.16328	2.16122	2.16431	2.18478	2.22871	2.22856	2.1358	0	0
0.32235	2.27568	2.27854	2.2693	2.27995	2.28371	2.27744	2.24972	2.25301	2.26061	2.26764	2.27424	2.28291	2.28911	2.28547	2.29283	2.28854	2.24639	2.24342	2.24416	2.25872	2.23657	2.25512	2.2548	2.26867	2.28228	2.2901	2.28519	2.27164	2.25401	2.22426	2.22169	2.24558	2.25387	2.21767	2.24532	2.26207	2.25762	2.26473	2.26774	2.29192	2.2835	2.28592	2.25475	2.22348	2.24278	2.21549	2.20794	2.20568	2.21408
0.32295	2.20498	2.20796	2.20715	2.2135	2.20667	2.19902	2.1912	2.19949	2.2001	2.19422	2.19477	2.20388	2.21036	2.21813	2.21442	2.20707	2.19462	2.18884	2.18997	2.19653	2.19367	2.19419	2.18725	2.19816	2.2067	2.21441	2.20971	2.20786	2.19867	2.19131	2.18359	2.18367	2.19132	2.19937	2.19615	2.18901	2.19471	2.20387	2.21245	2.21598	2.20716	2.20057	2.20446	2.19703	2.18642	2.18092	2.19145	2.18629	2.19289
0.324975	2.2683	2.27768	2.27932	2.28505	2.29862	2.30147	2.29164	2.25649	2.26075	2.25395	2.26072	2.2326	2.22235	2.22927	2.24786	2.25571	2.25887	2.26669	2.27738	2.29046	2.29464	2.29119	2.30808	2.29195	2.28741	2.29357	2.2565	2.24521	2.24312	2.24678	2.2388	2.24498	2.20741	2.20588	2.38314	2.2122	2.21669	2.24102	2.23544	2.25973	2.27548	2.2917	2.29203	2.29627	2.29776	2.29129	2.29069	2.28503	2.28537
0.325	2.201	2.12491	2.09913	2.22429	2.23323	2.03508	2.23093	2.24262	2.21793	2.145	2.2412	2.10033	2.19912	2.21619	2.23456	2.14349	2.19948	2.22155	2.24394	2.09679	1.93756	2.22925	2.06671	2.22977	2.15908	2.23278	2.22891	1.90605	2.23812	2.24607	2.07203	2.07322	2.20383	2.26568	2.24539	2.21602	2.23442	2.22245	2.12018	2.21566	2.19594	2.23838	2.18656	2.24254	2.03523	2.01285	2.24911	2.25481	2.05284
0.33285	2.22328	2.24533	2.21874	2.21801	2.21811	2.22853	2.22033	2.24668	2.21706	2.22744	2.21862	2.21244	2.20353	2.27134	2.24856	2.25207	2.24853	2.25993	2.24082	2.25478	2.21112	2.20863	2.24623	2.23329	2.20435	2.25948	2.24591	2.25168	2.2455	2.24805	2.22145	2.21428	2.23502	2.24373	2.2443	2.22832	2.19173	2.23466	2.27448	2.24245	2.24508	2.2451	2.23353	2.21961	2.2453	2.23587	2.20616	2.20662	2.20205
0.3375	2.25578	2.23375	2.25336	2.2315	2.21777	2.21953	2.22199	2.22733	2.22526	2.25228	2.2635	2.26226	2.24755	2.26516	2.26284	2.25606	2.21499	2.21774	2.22215	2.24761	2.22055	2.22003	2.21792	2.24134	2.2657	2.27155	2.26641	2.27529	2.27363	2.25829	2.27447	2.28347	2.19936	2.21133	2.21815	2.23364	2.21591	2.21644	2.21619	2.2206	2.22153	2.23883	2.26432	2.27979	2.27337	2.28628	2.26716	2.27482	2.26363
0.337525	2.23324	2.23138	2.05104	2.18473	2.00435	2.19995	2.08048	2.22034	2.23749	2.21587	1.93514	2.14967	2.00691	2.23222	2.22933	1.78365	2.20238	2.25026	1.92574	2.04473	2.25782	2.23564	2.12129	2.22151	2.224	2.24792	2.24318	2.22898	2.19282	2.21483	1.87676	2.22763	2.24479	2.24998	2.24427	2.22754	2.21397	2.1949	2.06952	2.20096	2.19663	2.22772	2.25008	2.24688	2.22306	2.1975	2.20702	2.01403	2.23089
0.345775	2.19335	2.18708	2.19488	2.21945	2.2278	2.08584	2.19432	2.18947	2.1972	2.21571	2.24126	2.21776	2.1875	2.11197	1.95189	2.21946	2.22052	2.17769	2.17195	2.0825	2.19232	2.2866	2.23794	2.18807	2.18387	2.43928	2.0087	2.0186	2.14581	2.07786	2.18351	2.20595	2.2069	2.07817	2.22972	1.98722	2.24017	2.22166	2.21033	2.21239	2.22616	2.24763	2.04456	2.06051	2.18362	2.23719	2.1875	2.21076	2.23112
0.349975	2.17096	2.1589	2.15814	2.12688	2.1345	2.18138	2.17635	2.167	2.1685	2.15994	2.16552	2.15031	2.1545	2.14541	2.45613	2.13984	2.14772	2.1253	2.10982	2.14209	2.15251	2.14271	2.13559	2.12706	2.11265	2.11056	2.13606	2.14026	2.14692	2.14297	2.15045	2.1199	2.13407	2.09329	2.13918	2.13323	2.13459	2.15826	2.13537	2.13175	2.13289	2.15341	2.10779	2.12429	2.09536	2.09125	2.13072	2.12926	2.10791
0.350025	0	2.14213	0	2.15252	2.11222	0	0	0	2.13995	2.15771	0	2.16584	0	0	0	0	0	0	0	0	2.13496	0	0	0	2.15548	2.1631	0	0	0	0	0	0	0	0	0	0	2.13698	2.14104	2.14036	2.14746	2.15549	0	0	0	0	0	0	0	0
0.354475	2.11689	2.09061	2.11258	2.14351	2.14256	2.53757	2.16927	2.17708	2.15476	2.13605	2.13647	2.14966	2.15398	2.15704	2.16014	2.22518	2.14	2.17217	2.15735	2.10801	2.11742	2.18808	2.07112	2.11536	2.14255	2.15503	2.1659	2.17347	2.15659	2.15214	2.14262	2.12258	2.09907	2.13035	2.16672	2.18457	2.13806	2.1523	2.16411	2.1201	2.10789	2.14936	2.19759	2.16664	2.16412	2.13804	2.09877	2.12678	2.33005
0.36015	2.18	2.19085	2.1841	2.16225	2.17018	2.17318	2.17407	2.1745	2.18123	2.18364	2.13897	2.15075	2.15179	2.16815	2.16086	2.16209	2.17783	2.17438	2.18672	2.18614	2.12781	2.13397	2.12773	2.13493	2.14821	2.15498	2.1579	2.16596	2.16794	2.17678	2.18308	2.1929	2.19255	2.08649	2.06666	2.12498	2.08351	2.11259	2.0775	2.12539	2.14922	2.15491	2.15752	2.16758	2.1646	2.1803	2.18609	2.18525	2.19554
0.3615	2.1976	2.20928	2.21804	2.21621	2.18729	2.19387	2.19587	2.19931	2.21654	1.91462	2.21808	2.22009	2.17126	2.17474	2.18896	2.19342	2.18834	2.19522	2.20316	2.21285	2.21946	2.25992	2.21856	2.22087	2.15649	2.16169	2.17657	2.18838	2.19662	2.18399	2.1897	2.19198	2.2095	2.2116	2.22062	2.22355	2.22176	2.21574	2.16826	2.15011	2.16543	2.16211	2.17407	2.1764	2.18311	2.18512	2.20268	2.20845	2.20587
0.362475	2.24667	2.23703	2.23887	2.22507	2.23405	2.23193	2.2348	2.27574	2.28234	2.2629	2.21976	2.22254	2.22646	2.22864	2.2285	2.23069	2.25553	2.25198	2.2719	2.27757	2.21523	2.21888	2.21919	2.2215	2.2243	2.22563	2.22883	2.25359	2.24949	2.27635	2.25297	2.26289	2.27652	2.19983	2.20824	2.21217	2.21375	2.22291	2.22323	2.22488	2.22309	2.22844	2.23062	2.26615	2.257	2.27324	2.25732	2.28161	2.27083
0.3625	2.0723	2.20362	2.11586	2.01402	2.10026	2.20597	2.21762	2.1883	2.18273	2.12932	2.20054	2.20771	2.21922	2.22779	2.23853	2.19618	2.2145	2.18397	2.18343	2.1799	2.18468	2.17602	2.22647	2.22671	1.86078	2.19307	2.19808	2.19143	2.23144	2.22507	2.22196	2.12501	2.22281	2.21731	2.18925	2.18394	2.17678	2.21682	2.19434	2.02508	2.17382	2.18227	2.1803	2.17384	2.16012	2.16792	1.99256	2.19102	2.21222
0.363	2.16646	2.15329	2.16637	2.1908	2.19067	2.14573	2.12233	2.12912	2.14566	2.14584	2.15885	2.17249	2.17958	2.19127	2.10982	2.11115	2.10809	2.12863	2.14849	2.14378	2.15836	2.16678	2.17696	2.19035	2.19512	2.18545	2.11229	2.10815	2.09317	1.574	2.10502	2.1162	2.17035	2.14334	2.15428	2.16325	2.1778	2.18919	2.1917	2.18665	2.13326	2.10927	2.12329	2.10454	2.09305	2.09148	2.08741	2.09246	2.09585
0.375	2.19796	2.19846	2.1962	2.18911	2.21973	2.22486	1.90018	2.20534	2.20526	2.20271	2.19949	2.19335	2.19153	2.16619	2.17509	2.17817	2.18605	2.18832	2.18762	2.18929	2.22735	2.20255	2.21054	2.20597	2.20412	2.1887	2.18424	2.15291	2.16343	2.15568	2.17447	2.16854	2.17442	2.18477	2.18954	2.19556	2.22606	2.20204	2.20676	2.20309	2.1975	2.15612	2.13674	2.14129	2.1349	2.1484	2.19341	2.17882	2.17585
0.375025	2.20852	2.43415	2.20246	2.19451	2.2421	1.97433	2.3659	2.25152	2.24214	2.23178	2.19369	2.18951	2.20294	1.91902	2.20156	2.18143	2.20495	2.18189	2.34107	2.23867	2.11084	2.08477	2.19967	2.17771	1.92577	2.20933	2.18472	2.17741	2.17933	2.18317	2.18455	1.97413	2.25176	2.08268	2.22515	1.93968	2.18585	2.19593	2.18847	2.17793	2.21702	2.17438	2.18616	2.18457	2.19899	2.03297	1.98677	2.21529	2.20585
0.37945	2.14597	2.14088	2.15721	2.1627	2.14784	2.16387	2.1291	2.10883	2.13218	2.13471	2.08448	2.09997	2.11502	2.55848	2.56329	2.50763	2.14889	2.13696	2.13095	2.10716	2.12525	2.13476	2.14741	2.18569	2.26461	2.47897	2.50535	2.11602	2.10946	2.10215	2.09382	2.36345	2.15096	2.14731	2.04735	2.14671	2.14543	2.14109	2.16803	2.16041	2.1185	2.11551	2.08018	2.0854	2.11708	2.133	2.16359	2.14412	2.1139
0.38595	2.20245	2.20341	2.20985	2.20128	2.19805	2.19546	2.19384	2.2079	2.20317	2.18832	2.17512	2.20543	2.20576	2.18907	2.18693	2.19773	2.18396	2.19316	2.19621	2.18924	2.17597	2.16507	2.19746	2.19486	2.18259	2.19627	2.18425	2.17805	2.18279	2.1894	2.19275	2.17713	2.18018	2.16896	2.15369	2.19015	2.19322	2.18511	2.18232	2.18791	2.17711	2.17987	2.17701	2.17732	2.17275	2.17545	2.1615	2.17018	2.16246
0.387475	2.24622	2.13097	2.03512	2.24112	2.24296	2.23714	2.21254	1.87324	2.1812	2.21186	2.00785	2.17024	2.20404	2.23801	2.23295	2.45128	2.33288	2.20996	2.11782	2.33295	2.23694	2.23798	2.21426	2.18279	2.16071	1.92161	2.19062	2.19295	2.20169	2.18851	2.06975	2.18376	2.01479	2.0494	2.24089	2.2387	2.2336	2.0773	2.02561	2.18017	2.18102	2.18521	2.18144	2.1833	2.18498	2.03132	2.2207	2.19572	2.1792
0.387525	2.1649	2.1748	2.17806	2.18252	2.18422	2.17981	2.18417	2.1645	2.17013	2.16723	2.17242	2.16679	2.16207	2.17516	2.17896	2.17643	2.15852	2.18992	2.19066	2.15767	2.15785	2.16674	2.16645	2.16442	2.15653	2.17577	2.16633	2.17752	2.18061	2.18606	2.18748	2.18446	2.18551	2.15595	2.16305	2.1501	2.15669	2.16849	2.15306	2.16356	2.16296	2.16793	2.16482	2.17191	2.17971	2.17746	2.18179	2.18695	2.17958
0.39175	2.2226	2.2193	2.18887	2.20788	2.21781	2.10437	2.03472	1.95791	2.21061	2.22424	2.24124	2.23854	2.04494	2.19266	2.19117	2.07903	2.20953	2.23778	2.22337	2.20563	2.15649	2.23891	2.04424	2.18632	2.20717	2.35119	2.2127	2.33848	2.20079	2.22051	2.22655	2.23208	2.17167	2.159	2.15353	2.22865	2.19202	2.11793	2.1903	2.18733	2.40929	2.34	2.20525	2.22047	1.95063	2.45245	2.22394	2.15585	2.1724
0.3948	2.19865	2.19732	2.19494	2.20069	2.18845	2.21244	2.17311	2.18138	2.19439	2.19669	2.21678	2.2052	2.20164	2.19846	2.1903	2.17266	2.17246	2.17626	2.17535	2.18221	2.19982	2.20901	2.21075	2.20448	2.19349	2.18539	2.1829	2.1798	2.16113	2.15809	2.13877	2.15717	2.17462	2.1888	2.21436	2.26898	2.20981	2.21229	2.19945	2.18327	2.17406	2.16466	2.16129	2.1626	2.16097	2.14128	2.13456	2.15905	2.16778
0.397125	2.18913	2.18919	2.17825	2.17068	2.1731	2.18439	2.18965	2.19168	2.19441	2.18525	2.19021	2.19903	2.18404	2.19476	2.16742	2.15772	2.17728	2.18181	2.19271	2.19037	2.18974	2.19614	2.20104	2.18765	2.19429	2.19964	2.18999	2.17009	2.15479	2.17507	2.16907	2.14279	2.16129	2.18043	2.18472	2.18959	2.19901	2.19424	2.18543	2.20062	2.19896	2.19861	2.15401	2.15142	2.14973	2.16894	2.17422	2.16731	2.1539
0.398025	2.1146	2.09693	2.10354	0	2.09468	2.12737	2.11844	2.10694	2.14278	2.12832	2.08467	2.10702	2.12114	2.10674	2.10088	2.13539	2.11975	2.14014	2.14367	2.13983	2.10546	2.09968	2.10934	2.11742	2.12689	2.13707	2.13967	2.13731	2.14762	2.15891	1.75214	2.15383	2.12887	2.09003	2.09169	2.12634	2.14157	2.13647	2.1427	2.16327	2.19976	2.16634	2.16495	2.13492	2.15413	2.14117	2.11335	2.11346	2.11852
0.399975	2.16337	2.17322	2.16626	2.17697	2.178	2.18862	2.18728	2.15946	2.14895	2.14624	2.15326	2.15975	2.17443	2.18397	2.18245	2.18432	2.18982	2.14564	2.14306	2.1435	2.15207	2.14367	2.15876	2.16425	2.17461	2.17745	2.1807	2.18418	2.1942	2.14027	2.13551	2.13695	2.14927	2.13239	2.13781	2.15408	2.16206	2.15623	2.17298	2.17463	2.18435	2.19238	2.19552	2.13258	2.11496	2.11657	2.12198	2.1272	2.13541
0.4	2.16745	2.14957	2.1183	2.13326	2.13974	2.14539	2.24842	2.13715	2.15194	2.16312	2.15507	2.14378	2.14766	2.29658	2.16502	2.11318	2.16225	2.16986	2.19639	2.16164	2.15598	2.15793	2.17139	2.16172	2.15881	2.14715	2.16357	2.15641	2.1311	2.14152	2.15913	2.14872	2.16506	2.17486	2.15697	2.13965	2.16076	2.16204	2.16214	2.15394	2.14343	2.24787	2.16558	2.14982	2.15213	2.16874	2.17122	2.15149	2.14372
0.4125	0	2.03463	2.0308	2.00191	0	1.99694	0	2.00413	2.05457	2.00026	2.03459	1.99526	1.98747	0	2.00655	2.04895	2.03612	2.01983	2.05735	2.05717	1.79383	1.9274	0	1.96218	1.9713	0	2.01796	0	2.01313	2.03723	2.48158	2.02427	2.03027	1.72429	1.85238	0	1.9034	1.93939	1.99949	1.91712	0	2.0338	0	0	2.55168	2.32696	0	2.05355	1.85697
0.412525	2.19417	2.16236	2.15219	2.16048	2.20125	2.16608	2.03299	2.19094	2.16817	2.1752	2.1725	2.15533	2.18439	2.17449	2.19241	2.14346	2.1217	2.14301	2.04731	2.19962	2.19947	2.19969	2.17808	2.16796	2.16629	2.17529	2.18755	2.17246	2.17621	2.16714	2.13492	2.15903	2.17056	2.16512	1.74304	2.18202	2.18049	2.18441	2.15344	2.16497	2.1704	2.17216	2.17862	2.1898	2.17756	2.18591	2.18019	2.17701	2.18424
0.41445	2.18521	2.19371	2.18714	2.194	2.19157	2.19052	2.17837	2.18249	2.18495	2.19929	2.19728	2.179	2.18055	2.1752	2.1774	2.18158	2.18642	2.18141	2.17956	2.18494	2.18434	2.19273	2.17686	2.17012	2.1745	2.18073	2.17997	2.19329	2.19076	2.17125	2.19268	2.18526	2.18511	2.17811	2.1615	2.18214	2.1725	2.16957	2.18508	2.18763	2.18398	2.16473	2.18061	2.17755	2.16444	2.16198	2.16105	2.14381	2.1494
0.4189	2.17481	2.15188	2.17611	2.0563	2.17749	2.1696	2.1627	2.19065	2.16626	2.13944	1.97934	2.10031	2.16491	2.15144	2.15219	2.33682	2.15725	2.15001	2.15132	2.15278	2.19259	2.15627	2.15419	2.15015	2.15964	2.17044	2.16924	2.14771	2.15593	2.1557	2.14136	2.17664	2.17158	2.15682	2.14765	2.13829	2.13627	2.15812	2.15852	2.12844	2.16713	2.15217	2.1425	2.12292	2.18955	2.1995	2.15813	2.09332	2.16893
0.424975	2.17944	2.18583	2.18091	2.11678	2.12078	2.19709	2.17094	2.17864	2.18053	2.16763	2.17225	2.10742	2.10397	2.32471	2.15855	2.15989	2.18461	2.17895	2.17637	2.16825	2.15458	2.17338	2.17217	2.13913	2.13917	2.16372	2.15391	2.1455	2.15942	2.16188	2.18921	2.17694	2.17607	2.17081	2.16403	2.168	2.16334	2.13451	2.14418	2.1657	2.04679	2.16107	2.1616	2.16103	2.15185	2.15045	2.19322	2.18576	2.15469
0.425025	2.12255	2.12961	2.13812	2.14954	2.15602	2.16556	2.1332	2.13318	2.14237	2.14356	2.14127	2.14297	2.1623	2.16314	2.15712	2.1515	2.12382	2.14647	2.15888	2.13918	2.16534	2.14573	2.16131	2.15004	2.15482	2.15224	2.15564	2.17419	2.11007	2.14184	2.14312	2.12783	2.13966	2.15935	2.16156	2.14605	2.15192	2.16937	2.16958	2.16142	2.17691	2.16414	2.08525	2.09734	2.13391	2.1109	2.14561	2.57141	2.14188
0.430075	2.13024	2.15168	2.14276	2.14372	2.11264	2.1404	2.14877	2.17452	2.3195	2.16714	2.14391	2.38902	2.24027	2.48963	2.48776	2.28873	2.04862	2.51508	2.4986	2.14141	2.45218	2.12826	2.53584	2.52301	2.34445	2.10752	2.13022	2.14327	2.14434	2.15774	2.17437	2.17243	2.263	2.13667	2.1182	2.1303	2.15811	2.13541	2.23572	2.12362	2.1026	2.13962	2.15948	2.15372	2.14638	2.14422	2.15219	2.13641	2.11751
0.437475	2.13764	2.11721	2.1412	2.13958	2.14174	2.13362	2.15285	2.11722	2.1056	2.13656	2.12495	2.29656	2.13927	2.13885	2.16395	2.13114	2.14797	2.15424	2.07515	2.09825	2.10034	2.10332	2.12432	2.1313	2.14943	2.14033	2.14022	2.15106	2.13135	2.14607	2.1638	2.16473	2.06879	2.09458	2.08127	1.80533	2.10965	2.12164	2.15201	2.15285	2.13252	2.15798	2.14856	2.14852	2.15317	2.15066	2.15848	2.16431	2.0822
0.4375	2.18685	2.17126	2.1595	2.16247	2.16143	2.20632	2.1874	2.18564	2.16929	2.1695	2.15451	2.15738	2.17008	2.18123	2.20411	2.20716	2.18551	2.18413	2.18735	1.99986	2.16338	2.06665	2.16505	2.16285	2.16809	2.15334	2.15752	2.19039	2.22103	2.21146	2.18752	2.19288	2.21763	2.21173	2.20743	2.21717	2.20749	2.16139	2.16216	2.19333	2.16814	2.14015	2.23466	2.23186	2.1994	2.18552	2.19387	2.1849	2.18355
0.4389	2.13797	2.1431	2.14173	2.15194	2.16379	2.18034	2.17302	2.17339	2.14649	2.15409	2.15459	2.15087	2.15905	2.16605	2.16634	2.16904	2.17978	2.18271	2.18376	2.18863	2.14988	2.13889	2.14742	2.12043	2.14572	2.16013	2.16449	2.16988	2.18021	2.1735	2.18528	2.18582	2.18676	2.19398	2.18109	2.09521	2.12349	2.12751	2.14476	2.13746	2.13254	2.14657	2.13742	2.14993	2.1627	2.17414	2.17716	2.1756	2.18824
0.445725	2.13785	2.1247	2.13705	2.12918	2.15974	2.16535	2.13278	2.10723	2.12639	2.14556	2.12587	2.15066	2.12892	2.15757	2.15567	2.16235	2.57376	2.10334	2.12616	2.12515	2.1507	2.12336	2.15814	2.142	2.13847	2.13238	2.14119	2.14733	2.16499	2.16908	2.10759	2.11935	2.10559	2.13752	2.14061	2.12116	2.11424	2.12788	2.15426	2.15049	2.1449	2.13769	2.14424	2.12924	2.15215	2.15869	2.08631	2.07804	2.09502
0.45	2.14734	2.15648	2.15809	2.14557	2.13944	2.14959	2.15069	2.15861	2.16097	2.16811	2.17318	2.17056	2.12994	2.14133	2.14007	2.13499	2.14863	2.16247	2.16285	2.16482	2.17045	2.16462	2.1754	2.12947	2.11978	2.14043	2.14564	2.14594	2.14695	2.14892	2.14189	2.14892	2.15991	2.1685	2.16796	2.16598	2.177	2.09078	2.10997	2.10774	2.11275	2.11801	2.14777	2.13914	2.14121	2.14257	2.14263	2.16199	2.16343
0.450025	2.23759	2.21229	2.07761	2.18742	2.19067	2.18466	2.16598	2.08061	1.99354	2.19717	1.98153	1.96647	2.11025	2.16455	2.20266	2.20147	2.17591	2.19269	2.14047	2.13673	2.18268	2.207	2.20139	2.21217	2.18582	2.18508	2.20897	2.16922	1.99778	2.19066	2.15799	2.19907	2.20315	2.18489	1.94309	2.17792	2.46959	2.12846	2.15585	2.20134	2.21837	2.18882	2.17109	2.17381	2.16518	2.17004	2.20784	2.19263	2.14934
0.45795	2.16606	2.17121	2.18017	2.16616	2.17111	2.16905	2.16278	2.15989	2.1573	2.18447	2.17744	2.17388	2.17404	2.17556	2.18288	2.1749	2.16603	2.1819	2.16548	2.17151	2.15442	2.16106	2.18372	2.18574	2.1747	2.17907	2.18305	2.18148	2.17963	2.1679	2.16873	2.16054	2.14936	2.15685	2.15451	2.14943	2.14895	2.16375	2.18951	2.1717	2.17897	2.17803	2.18336	2.18667	2.18231	2.16522	2.15051	2.16411	2.15479
0.462475	2.15266	2.14122	2.11416	2.1606	2.13183	2.16546	2.16263	2.14991	2.138	2.15498	2.16151	2.15921	2.11853	2.05089	2.14449	2.15996	2.16361	2.15451	2.04954	2.16098	2.3591	2.03302	2.16091	2.15494	2.0372	2.15414	2.15305	2.13282	2.15591	2.13312	2.1391	2.14819	2.16371	2.14878	2.14898	2.14263	2.00513	2.13705	2.1244	2.14049	2.15081	2.14393	2.14692	2.16017	2.16316	2.14933	2.18453	2.15269	2.15232
0.462525	2.10943	2.13703	2.14544	2.11857	2.12308	2.10916	2.10395	2.11467	2.12616	2.132	2.13263	2.15941	2.12743	2.13032	2.11999	2.14116	2.11956	2.13997	2.13808	2.11604	2.11457	2.12578	2.1567	2.1437	2.14592	2.09262	2.11955	2.11302	2.13084	2.11346	2.13076	2.11142	2.11462	2.10678	2.10915	2.12719	2.14445	2.14443	2.15231	2.14752	2.08622	2.10103	2.13619	2.10812	2.10827	2.11253	2.10899	2.11388	1.56658
0.472825	2.15028	2.15785	2.14664	2.16528	2.16811	2.14645	2.13686	2.14085	2.11426	2.14217	2.15055	2.17394	2.11925	2.04817	2.17868	2.14483	2.15081	2.15041	2.1499	2.14946	2.00902	2.14374	2.12417	2.06243	2.15632	2.14582	2.14635	2.13895	2.13796	2.14187	1.77266	2.16707	2.07213	2.15326	2.15177	2.15796	2.12711	2.13656	2.15921	2.06828	2.15631	2.14298	2.24095	2.13163	2.14399	2.06838	2.16382	2.16767	2.16845
0.474975	1.99811	1.9282	1.92016	0	0	0	1.84449	1.93	1.86692	1.89161	0	1.89326	1.79546	0	0	1.97342	0	0	1.92586	1.92677	0	1.76195	1.78265	1.9616	0	1.70685	1.67309	0	0	0	1.98353	1.52825	1.98804	1.96804	2.01855	2.0368	2.00695	0	1.96627	0	1.92827	1.70308	1.69197	1.77752	1.82388	1.9908	1.73133	1.90791	1.92496
0.475	2.17334	2.15871	2.21878	2.14706	2.16804	2.18298	2.16879	2.20027	2.16209	2.26839	1.94617	2.06273	2.1569	2.17575	2.14797	2.15588	2.15512	2.1518	2.15729	2.14904	2.14274	2.10304	2.128	2.13008	2.165	2.16539	2.17212	2.16706	2.17034	2.17149	2.16882	2.15086	2.1633	2.16437	2.15674	2.1506	2.14359	2.12503	2.13629	2.13865	2.14269	2.15012	2.15606	2.16915	2.16812	2.14021	2.1517	2.15726	2.15425
0.482925	2.08241	2.12309	2.13358	2.09811	2.05421	2.12193	2.12831	2.09098	2.13027	2.12449	2.13247	2.12219	2.06217	2.12101	2.08426	2.11998	2.11756	2.12636	2.12387	2.12427	2.09523	2.12724	2.13565	2.12943	2.14521	2.0856	2.06714	2.11171	2.10124	2.08164	2.12045	2.11944	2.11704	2.13024	2.12849	2.12722	2.1333	2.13541	2.13241	2.15219	2.14322	2.14448	2.10516	2.06333	2.10317	2.08921	2.11407	2.11245	2.12032
0.4875	2.16171	2.16301	2.16545	2.14839	2.13191	2.15976	2.16065	2.16825	2.14882	2.16741	2.13121	2.15523	2.12473	2.16171	2.15761	2.1589	2.1327	2.1664	2.15123	2.1573	2.15396	2.10255	1.73935	2.12732	2.16048	2.15179	2.15392	2.14411	2.13768	2.1675	2.15435	2.17162	2.15375	2.17238	2.16874	2.10225	2.0152	2.12409	2.14068	2.13957	2.1531	2.15329	2.14436	2.15681	2.16419	2.13987	2.1658	2.14589	2.16584
0.487525	1.87934	2.1434	2.1399	2.20339	2.17742	2.13953	2.12722	2.15539	2.13725	2.13256	2.34064	2.15189	2.14559	2.1587	2.14857	2.15635	2.16033	2.14882	2.12783	2.10988	2.13223	2.14257	2.12295	2.13458	2.11887	2.13262	2.16567	2.18046	2.1608	2.15887	2.15128	2.14404	2.13993	2.1387	2.13767	2.13703	2.16368	2.15687	2.15306	2.13247	2.1342	2.14401	2.14473	2.16393	2.30965	2.15633	2.15364	2.13906	2.148
0.4908	1.94922	1.85843	1.93974	1.97179	2.0246	1.94676	1.94598	2.02096	2.01077	1.82096	1.93425	1.86745	2.00542	1.99215	1.87388	1.85992	1.85493	1.86724	1.94039	1.98168	2.01008	1.79928	1.96173	1.91987	1.89995	1.97799	1.94516	1.86274	1.90678	2.01016	1.8424	2.04258	2.04516	1.97834	0	1.75964	1.75149	2.05585	1.99141	2.0058	1.93493	0	1.90514	1.95196	2.00958	1.88131	0	2.0509	1.95782
0.499975	2.07629	2.1127	2.50036	2.49063	2.24887	2.14543	2.11175	2.14384	2.16534	2.16478	2.12166	2.13934	2.15635	2.13886	2.14077	2.17324	2.172	2.1787	2.17731	2.1529	2.16328	2.15901	2.15707	2.16037	2.16154	2.14177	2.14331	2.18029	2.16091	2.17093	2.149	2.16099	2.14592	2.12077	2.13089	2.15421	2.23673	2.12941	2.1366	2.13314	2.15475	2.39263	2.16313	2.17819	2.1673	2.15863	2.15212	2.13175	2.15722
0.500025	2.09984	1.85757	2.11821	2.07724	2.04146	2.09112	2.03086	2.10818	2.1127	2.11202	2.1062	2.09046	2.0337	0	2.04558	2.08372	2.0396	2.09261	2.10397	2.05889	2.11096	2.11466	2.12547	2.11605	2.08212	2.00097	2.02814	0	1.65744	2.06919	2.04651	2.06208	2.0652	2.08915	2.05242	2.11773	2.1217	2.1206	2.11369	2.09571	1.97161	1.98567	1.98181	1.7868	2.02041	2.00864	1.92605	2.03546	2.0745
0.50305	1.93102	2.09656	2.12445	2.13901	2.11768	2.11985	2.14346	2.14774	2.14085	2.11066	2.11757	2.13324	2.07679	2.07439	2.25872	2.11698	2.13385	2.13186	2.09902	2.04888	2.10355	2.05541	2.06184	2.07523	2.08399	2.07809	2.07128	2.10546	2.09066	2.11191	2.12486	2.13645	2.12897	2.10869	2.00304	2.03844	2.12701	2.0814	2.06324	2.04097	2.06376	2.05235	2.03785	2.06615	2.0809	2.07961	2.07368	2.06383	2.07236
0.510525	2.16776	2.17228	2.1614	2.15829	2.16872	2.16283	2.16784	2.16415	2.16093	2.16692	2.15454	2.14741	2.17928	2.16871	2.16603	2.15767	2.16365	2.16827	2.15077	2.1509	2.13668	2.1484	2.14903	2.17309	2.1763	2.16952	2.16	2.15092	2.1413	2.15237	2.15562	2.1417	2.13965	2.13599	2.10591	2.14954	2.17635	2.17439	2.17514	2.16666	2.15911	2.16096	2.14236	2.14369	2.13877	2.14018	2.13082	2.12286	2.1367
0.512475	2.14477	2.13981	2.15028	2.15334	2.15387	2.157	2.16712	2.16065	2.13041	2.14635	2.13815	2.1456	2.1454	2.1592	2.15921	2.15484	2.15062	2.16793	2.16469	2.13573	2.13881	2.1267	2.13382	2.13615	2.15018	2.14374	2.15314	2.14876	2.15194	2.14284	2.16926	2.17457	2.1695	2.12263	2.11366	1.90268	2.12948	2.14204	2.15265	2.12211	2.15559	2.138	2.15116	2.14893	2.16128	2.1704	2.15543	2.17001	2.16646
0.5125	2.16796	2.15311	2.15239	2.15658	2.16754	2.13138	2.15417	2.15883	2.15023	2.14449	2.12743	2.12229	2.14162	2.1412	2.17967	2.28893	2.15668	2.14952	2.13699	2.14466	2.12723	2.11885	2.12234	2.15582	2.17114	2.15441	2.1463	2.17023	2.15171	2.19159	2.15914	2.15195	2.12184	2.11931	2.12216	2.11845	2.13188	2.13602	2.16201	2.16603	2.14528	2.11039	2.1457	2.18446	2.15608	2.13672	2.1319	2.14821	2.13916
0.513025	1.98726	2.1875	2.15863	2.15117	2.17007	1.977	2.17704	2.15899	2.1643	2.16943	1.99803	2.15055	2.14117	2.17289	2.1709	2.1509	2.13969	2.15417	2.16767	2.14848	2.17766	2.15042	2.14911	2.13129	2.15999	2.13126	2.13784	2.13986	2.12726	2.12071	2.12477	2.12676	2.1195	2.11301	2.12164	2.09613	2.11739	2.17451	2.17289	2.1349	2.11449	2.15085	2.15023	2.14112	2.13757	2.14426	2.13528	2.13694	2.13448
0.519525	2.17022	2.1544	2.16115	2.17119	2.16336	2.15562	2.15681	2.14553	2.13164	2.13	2.13576	2.15294	2.15497	2.18151	2.16706	2.16524	2.16102	2.14665	2.14898	2.01425	2.1355	2.13253	2.12811	2.13934	2.14341	2.13185	2.17562	2.18278	2.18902	2.17365	2.16617	2.15372	2.14284	2.10336	2.13565	2.12238	2.0974	2.12308	2.10572	2.10594	2.14438	2.16555	2.1711	2.16932	2.18509	2.18388	2.16801	2.1553	2.15534
0.52275	2.00701	2.04821	2.07284	2.10253	2.03555	2.03514	2.05748	1.97979	2.07416	1.93255	2.0895	1.97197	2.06314	1.89006	1.98739	2.03995	2.03763	2.05606	2.07706	1.73002	2.06932	1.86471	1.9573	1.97171	1.902	1.93983	1.9518	2.03007	2.03873	2.05592	2.07047	2.07141	2.04686	1.9458	2.01324	1.96532	1.93661	1.84702	1.951	2.00444	2.0299	1.97333	1.94415	2.03991	2.04742	2.06872	2.03842	2.07325	1.9597
0.525	2.16864	2.16589	2.17373	2.14461	2.13883	2.13983	2.16067	2.1558	2.15988	2.16856	2.17112	2.12893	2.14052	2.12426	2.14816	2.1472	2.15122	2.15466	2.15801	2.16708	2.1782	2.17631	2.12582	2.13189	2.11558	2.12377	2.13967	2.14451	2.14389	2.14642	2.13786	2.15722	2.16942	2.17438	2.17401	2.11753	2.12887	2.11186	2.14467	2.14236	2.14453	2.15259	2.15746	2.1376	2.13061	2.14636	2.14167	2.17239	2.17804
0.525025	2.12272	2.14232	2.1401	2.10448	2.13072	2.10899	2.09557	2.13534	2.13368	2.11136	2.07819	2.07849	2.11558	2.07284	2.11708	2.10862	2.22878	2.13136	2.22296	2.09566	2.12115	2.09997	2.13817	2.10886	2.11497	2.07952	2.08851	2.07583	2.10539	2.10374	2.10464	2.23349	2.2357	2.12105	2.12073	2.12033	2.10736	2.13228	2.11811	2.11655	2.12353	2.14357	2.10704	2.11595	2.13901	2.15386	2.15398	2.13268	2.13669
0.537475	2.1256	2.134	2.14945	2.179	2.14185	2.23812	2.08911	2.09724	2.05678	2.15566	2.13415	1.97737	2.15353	2.16916	2.13832	2.12744	2.12787	2.12046	2.14095	1.99186	2.03287	2.1167	2.14448	2.12293	2.1059	2.1428	2.13215	2.24229	2.12838	2.11123	2.1119	2.11629	2.12011	2.13309	2.14598	2.12469	2.09662	2.04136	2.11521	2.14121	2.11302	2.10693	2.13582	2.13087	2.13352	2.12597	2.13064	2.12864	2.12452
0.537525	1.74251	1.95985	1.69215	1.95478	1.9702	1.68441	1.91243	1.74668	1.71791	1.75914	1.67008	1.99248	2.01247	2.00662	1.675	1.7087	0	2.7618	1.70005	1.61814	1.67533	1.6603	2.12213	1.84052	1.98951	2.02053	2.03238	1.87583	1.77649	0	1.8473	0	2.55159	1.64634	1.79156	1.66947	1.92524	1.92748	0	1.59583	1.68025	2.02417	2.03502	1.70486	1.6748	1.66396	1.8204	1.67841	1.60802
0.539475	2.13537	2.1345	2.14096	2.12841	2.12729	2.14341	2.13898	2.13463	2.13561	1.83535	2.13644	2.12498	2.1228	2.11697	2.13056	2.13147	2.1354	2.14063	2.14825	2.15451	2.14138	2.12034	2.13049	2.13937	2.13759	2.1251	2.12592	2.13339	2.14887	2.14431	2.14183	2.13697	2.14807	2.11792	2.1313	2.1327	2.13395	2.10328	2.49026	2.12942	2.13941	2.13798	2.13013	2.15662	2.14327	2.14321	2.12891	2.1311	2.11407
0.5431	2.15152	2.15733	2.14372	2.17563	2.17086	2.1404	2.14609	2.12491	2.14113	2.15284	2.1772	2.14347	2.13258	2.16378	2.1572	2.14611	2.11486	2.12899	2.12415	2.1188	2.18664	2.16329	2.15223	2.15528	2.15901	2.14907	2.14227	2.15712	2.14825	2.1422	2.12519	2.11753	2.18033	2.16946	2.15848	2.1432	2.16978	2.17228	2.16023	2.1584	2.1398	2.14152	2.14212	2.10768	2.12426	2.13063	2.16384	2.15639	2.16087
0.544975	2.2119	2.15998	1.41062	2.38368	2.38301	2.30816	1.84539	2.45337	2.44385	1.98104	2.36373	1.92837	1.87304	2.06226	2.08127	2.20356	1.89919	2.05466	2.06695	2.05259	1.99826	2.06877	2.06225	2.07589	2.13517	2.02382	2.31765	2.01771	2.03321	2.02358	2.01965	2.04348	2.0893	1.98179	2.05099	2.03246	2.05594	2.24272	2.05956	2.19604	2.04152	2.09609	2.03943	2.0677	2.09051	2.09438	2.20776	2.1888	2.09661
0.549975	2.08266	2.08758	2.08278	2.08722	2.09346	2.09605	2.10269	2.08137	2.07558	2.0754	2.07802	1.70989	2.08769	2.08956	2.09562	2.09937	2.10375	2.10402	2.05522	2.04418	2.04373	2.04565	1.72597	2.06489	2.06886	2.07623	2.0816	2.08804	2.09301	2.09602	2.09882	2.10255	1.90705	1.86968	1.77676	1.76667	2.04808	1.68712	1.65714	2.06628	2.06907	1.75172	1.64851	2.09142	2.09339	2.09343	2.09631	2.09968	1.79619
0.55	2.17525	2.1932	2.13244	2.17305	2.14556	2.14409	2.14399	2.06254	2.14507	1.90823	2.14455	2.13676	2.19746	2.16209	2.13817	2.13	2.13486	2.08357	2.13945	2.10328	2.1394	2.15188	2.36996	2.1597	2.16861	2.13568	2.16789	2.14907	2.13531	2.12267	2.12707	2.12293	2.1448	2.14298	2.12713	2.1271	2.13501	2.12976	2.17163	2.16302	2.17457	2.17128	2.13833	2.13928	2.17175	2.12831	2.1337	2.1193	2.14158
0.552025	2.06001	2.06663	2.09907	2.14234	2.41121	2.48953	2.0068	2.06225	2.10207	2.09653	2.1106	2.10405	2.09413	2.11356	2.14089	2.12362	2.12118	2.13684	2.09363	2.0463	2.48788	2.0483	2.10451	2.0939	2.06432	2.22229	2.08592	2.12031	2.11903	2.09601	2.09398	2.22678	2.25474	2.23875	2.11719	2.12146	2.11061	2.12095	2.39377	2.55673	2.21064	2.04529	2.08634	2.10688	2.12753	2.08628	2.20633	2.08995	2.07894
0.5625	2.09069	2.09128	2.0925	2.09404	2.09655	2.09846	2.07356	2.08437	2.09152	2.09142	2.09143	2.09351	2.0936	2.09695	2.09562	2.09582	1.79338	1.73629	1.78919	1.79132	1.80205	2.08379	1.75805	2.09179	2.09474	2.09445	2.09404	2.09678	2.09709	2.09702	2.06329	2.06387	2.0651	2.05705	2.04612	1.86926	1.74297	1.76289	2.08138	2.0892	2.08881	1.69941	2.09541	2.09571	2.10895	2.09773	1.87891	2.05706	2.05495
0.562525	2.18088	2.18601	2.18557	2.15863	2.15111	2.13952	2.13992	2.1569	2.15537	2.15577	2.16629	2.18597	2.15829	2.11898	2.15949	2.16885	2.15721	2.15073	2.12183	2.12604	2.11917	2.11821	2.38038	2.13836	2.17062	2.1389	2.15205	2.14611	2.14398	2.15233	2.14427	2.13804	2.13188	2.1181	2.11958	2.03843	2.12803	2.1559	2.14806	2.14931	2.13567	2.10751	2.34985	2.1682	2.17149	2.12681	2.12055	2.13526	2.14352
0.566175	1.79951	1.74758	1.80736	2.02139	1.90483	1.91238	2.04643	1.77765	2.00825	2.01155	1.77593	1.88363	2.00621	1.75392	2.01936	1.80575	2.04509	1.83525	1.74553	1.75203	2.00173	2.01193	1.88743	1.74852	1.84114	1.93887	1.73358	2.02396	1.76117	1.81046	2.39573	2.05886	2.04395	2.01956	1.69338	1.68825	1.66152	1.99458	2.00178	2.00468	1.7208	1.90326	1.80172	1.70511	1.63656	2.3034	2.04802	1.83395	2.03498
0.568725	2.06963	2.1019	2.14793	2.12807	2.12108	2.12013	2.12197	2.1309	2.11197	2.10325	2.12435	2.11849	2.12454	2.03268	2.1273	2.12961	2.10709	2.09713	2.09894	2.11674	2.12127	2.11775	2.12294	2.12338	2.12901	2.10518	2.06595	2.08636	2.08936	2.0928	2.09393	2.09477	2.10096	2.11766	2.12606	2.12095	2.04093	2.04844	2.12619	2.10451	2.0915	2.06201	2.09313	2.06814	2.11315	2.0851	2.0844	2.09254	2.09607
0.574975	2.17384	2.16163	2.14125	2.15629	2.12291	2.12711	2.13303	2.16009	2.12554	2.13621	2.12614	2.0967	2.1185	2.11415	2.1219	2.15035	2.14587	1.85077	2.1846	2.1628	2.14686	2.26741	2.14385	2.13734	2.11203	2.13642	2.12591	2.09097	2.17761	2.13327	2.14665	2.16114	2.16251	1.93726	2.12842	2.09355	2.1145	2.11448	2.1269	2.15216	2.14875	2.09694	2.11991	2.09377	2.07315	2.07972	2.15918	2.1568	2.14454
0.575025	1.9047	2.06855	2.07581	2.08435	2.08265	2.08217	2.08789	2.09514	2.04853	1.75521	2.05293	2.06101	2.06978	2.07552	2.08163	2.0751	2.08333	1.66722	2.09076	2.09931	1.70578	2.04778	2.04523	1.95003	2.06641	2.07388	2.0783	2.07858	2.08682	2.0832	2.0853	2.08219	2.0924	2.10093	2.10466	2.03456	1.75828	2.03725	2.03757	1.71465	1.66178	2.04426	1.69729	2.06529	1.62549	1.64459	2.0862	2.08247	2.08565
0.58365	2.63972	1.88484	1.97495	2.43966	1.51366	2.40488	2.14699	1.91148	0	0	0	0	1.53059	1.82816	2.00962	1.952	2.01367	1.97487	1.84622	1.42231	0	1.83712	0	0	2.03626	2.05781	0	1.97104	1.91599	1.85766	1.89878	1.9358	1.96561	2.00968	1.99214	2.01292	2.03124	2.06255	1.99914	1.52926	0	0	1.85597	1.8586	2.70548	2.55584	2.14159	1.94517	1.93853
0.587475	2.09942	2.07159	2.11318	2.12556	2.12889	2.128	2.08401	2.09283	2.09598	2.09859	2.09844	2.0384	2.06746	2.12136	2.12857	2.13067	2.07169	2.07452	2.08115	2.08514	2.08355	2.11036	2.09723	2.06071	2.12142	2.12432	2.128	2.13301	2.13581	2.09798	2.08545	2.06105	2.07034	2.0758	2.07714	2.09045	2.11802	2.11796	2.12248	2.12163	2.12895	2.13344	2.13776	2.13901	2.10892	1.97962	2.08032	2.05853	2.06473
0.5875	2.11698	2.13074	2.11695	2.1295	2.10649	2.10157	2.11525	2.10234	2.10859	2.15478	2.11604	2.15251	2.12868	2.11051	2.13066	2.13927	2.11581	2.12834	2.14626	2.11704	2.11116	2.12394	2.12302	2.20619	2.12561	2.12381	2.15614	2.15368	2.14406	2.14779	2.13618	2.13609	2.14257	2.14394	2.13744	2.12579	2.12572	2.12727	2.15141	2.13659	2.11106	2.12975	2.18482	2.14266	2.13422	2.14064	2.15171	2.15101	2.12672
0.5965	2.08397	2.11932	2.06858	2.05818	2.08691	2.09864	2.09753	2.09656	2.08363	2.06121	2.07166	2.07031	2.04149	2.03502	2.0628	2.09625	2.12101	2.11618	2.1018	2.10264	2.10685	2.08303	2.08076	2.08521	2.09282	2.10066	2.09542	2.09501	2.10554	2.10175	2.08746	2.04815	2.06781	2.10174	2.11401	2.11881	2.11354	2.08767	2.06329	2.23266	2.06755	2.0647	2.07391	2.09178	2.09627	2.08986	2.08653	2.08416	2.06854
0.598525	2.47294	2.00249	2.06556	2.06033	2.09008	2.02838	2.42083	2.16002	2.31761	2.38634	2.10235	1.98844	2.11837	2.13857	2.11381	1.99416	2.07528	2.07281	2.42614	2.46322	2.3496	2.34334	2.14198	2.14813	2.15376	2.2743	1.8335	1.98698	2.03842	2.0198	2.01283	2.02893	2.05836	2.04874	2.03726	2.03808	2.06537	2.24399	2.46557	2.34706	2.1522	2.25738	2.15766	2.18862	2.4725	2.36628	2.0936	2.0683	2.05948
0.6	1.72981	1.78183	1.78347	1.79765	1.74804	1.78973	0	1.87358	1.73464	1.89697	1.70946	2.22637	1.72212	1.73124	1.77091	1.97755	2.0061	1.59415	1.76011	1.73806	1.7982	1.76703	1.69356	2.61101	1.74478	1.75294	1.682	1.93788	1.97851	1.81011	1.9878	2.02435	1.73484	0	1.80395	1.83964	1.68525	1.68692	1.64418	1.85316	1.56043	1.7551	1.78648	1.76763	1.68789	1.76336	1.73983	1.83839	1.80663
0.600025	2.11142	2.1203	2.12212	1.9632	2.10003	2.10722	2.11457	2.08777	2.10296	2.10506	2.11589	2.13091	2.11248	2.13289	2.12679	2.115	2.12589	2.11825	2.09345	2.12239	2.11319	2.10224	2.11235	2.11738	2.09406	2.07265	2.11834	2.11744	2.13556	2.13458	2.10761	2.12581	2.11201	2.11449	2.12013	2.12432	2.10634	2.11357	2.10091	2.09069	2.10891	2.10636	2.21175	2.2182	2.22027	2.1317	2.13281	2.12315	2.12941
0.605175	2.08427	1.76478	2.0964	1.78513	2.09758	1.81033	1.75503	2.0695	2.07871	2.08739	2.09558	2.09002	2.08866	2.09341	2.10008	2.09855	1.78731	1.76896	1.73807	1.72701	2.0882	1.71816	2.088	2.08619	2.08748	1.79325	2.10073	2.10095	2.09872	1.85536	1.76319	1.75087	2.06224	1.85425	1.71279	1.73649	1.72902	2.09076	2.08935	2.60134	2.09576	2.09886	2.10068	2.10016	1.80754	1.98669	1.81482	1.82083	1.80758
0.6114	1.80803	1.83458	1.83749	2.05987	2.00998	1.80768	2.03018	2.02626	1.84313	1.87546	1.77659	2.07162	2.02726	1.71367	1.81141	1.82869	2.44413	2.5032	2.43357	2.18133	2.07031	2.07984	1.8797	2.01258	1.8128	2.85064	1.81911	2.82338	2.74109	2.87771	1.94682	1.9302	2.46388	1.81485	1.93214	2.0117	2.01756	1.70215	1.98257	1.7103	2.79536	1.59535	1.56284	1.98027	1.6287	2.01191	1.90576	1.85554	2.52291
0.612475	2.10808	2.08702	2.0879	2.09747	2.30884	2.108	2.10532	2.10287	2.1011	2.08748	2.10891	2.06644	2.09617	2.10869	2.124	2.10487	2.09217	2.06527	2.06522	2.08111	2.09973	2.12382	2.09136	2.08054	2.07265	2.07983	2.08243	2.11211	2.11934	2.10869	2.1054	2.09744	2.10007	2.12924	2.13721	2.10817	2.11111	2.09544	2.09713	2.11186	2.10279	2.18464	2.1019	2.0999	2.13406	2.21126	2.1188	2.12572	2.11133
0.612525	1.71338	1.69435	1.7298	1.80107	1.7847	1.76818	1.73364	2.06989	2.04342	1.66802	1.61602	2.65459	2.02395	1.67716	2.05009	2.05157	1.74943	1.75375	1.71003	2.07838	2.02601	2.03831	1.58869	2.03865	1.64689	2.04908	2.03313	2.04238	1.6874	2.06735	1.71364	2.07771	2.07317	1.68146	1.78201	1.66744	1.653	1.68021	2.01918	1.71438	1.7303	2.04719	1.6712	2.04616	2.04553	2.06412	2.07234	1.64861	2.07762
0.6156	1.75701	1.73776	1.82121	1.78068	1.81878	1.76698	1.63655	1.70708	1.73602	1.67193	1.82114	1.81513	1.73024	1.77889	1.84482	1.7768	1.69925	1.67686	1.77625	1.76503	1.7352	1.77818	0	0	1.78203	0	1.73362	1.80945	1.7393	0	1.73874	1.89666	1.72016	1.80824	1.79132	1.75044	1.70426	1.81028	1.87734	1.75921	1.89691	1.84748	1.75739	1.86869	0	1.73968	1.81146	1.86401	1.64332
0.624975	2.06969	1.70993	2.05792	2.05692	2.06165	2.06267	1.73722	2.0729	2.05321	2.05231	1.68755	1.72321	1.75492	2.06097	2.0615	2.06439	2.06662	2.06455	2.06405	2.04517	2.04745	2.05346	1.78075	2.05663	2.06282	2.07231	1.83027	2.06318	2.06048	2.06056	2.06119	1.69598	2.03879	2.04129	2.04508	2.04481	1.66494	1.70696	1.71687	2.07582	2.03774	1.86808	1.72731	2.05491	2.06142	1.67689	2.04831	2.04166	1.67928
0.625	2.07752	2.08291	2.20991	2.04555	2.04134	2.07983	2.09245	2.08782	2.04779	2.03555	2.06829	2.00825	2.02325	2.08973	2.08271	2.11798	2.09523	2.08359	2.09048	2.05034	2.07296	2.11317	2.11501	2.06813	2.07187	2.09733	2.05354	2.11658	2.09098	2.11215	2.1082	2.07461	2.09594	2.08838	2.09404	2.06906	2.06876	2.08719	2.03828	2.11573	2.07663	2.07324	2.07655	2.06543	2.07679	2.07504	2.16808	2.05959	2.10456
0.62665	2.24212	2.22466	2.34824	2.06683	2.09565	2.09639	2.05966	2.0937	2.06619	2.20822	2.33256	2.34943	2.26658	2.0718	2.0946	2.03395	2.0457	2.33371	2.26792	2.21861	2.06733	2.02101	2.01941	2.33075	2.06864	2.08002	2.23137	2.2362	2.2181	2.09217	2.04955	2.16826	2.32492	2.09363	2.0958	2.22965	2.25044	2.26941	2.02058	2.03353	2.30529	2.27518	2.06309	2.06356	2.0928	2.26033	1.96406	1.99699	2.04222
0.6306	2.11437	2.1082	2.07814	2.06558	2.11511	2.08885	2.06537	2.03763	2.05761	2.10458	1.83485	2.09154	2.09261	2.11287	2.08997	0	2.06542	2.01636	2.02393	1.98561	2.06481	2.12289	2.10442	2.10016	2.11858	2.09397	2.07725	2.09656	2.05315	2.06444	1.93451	2.06465	2.05704	2.07894	2.09067	2.10981	2.13204	2.11867	2.09936	2.09064	2.03121	2.05714	2.10337	2.05621	2.29473	2.06946	2.10716	2.11865	2.12958
0.633625	2.0625	2.08164	2.09321	2.0667	2.06765	2.125	2.06382	2.0506	2.04708	2.0813	2.26693	2.26189	2.13098	2.13701	2.11592	2.11127	2.19998	2.19414	2.04642	2.08729	2.05639	2.11134	2.08012	2.08055	2.06472	2.11142	2.12618	2.08676	2.09906	2.20345	2.19401	2.07152	2.08759	2.07921	2.17197	2.01339	2.08662	2.05745	2.08331	2.08691	2.13053	2.21415	2.13322	2.11828	2.20585	2.22572	2.06436	2.06728	2.07713
0.6375	2.0249	1.73659	2.04252	1.66984	2.01209	2.01407	2.04029	1.68686	1.76522	2.07225	2.05706	2.00714	2.02749	1.69874	2.03606	2.03632	1.72713	1.6826	1.74719	1.67676	2.051	2.06698	2.06996	1.92059	2.01265	2.01982	2.0242	1.79091	1.68798	1.77306	2.05089	1.6781	2.03283	1.7143	1.68517	1.69771	1.7002	2.07517	2.06841	2.01803	2.01516	1.67517	2.04484	1.57331	2.05027	2.04834	1.66379	2.01874	1.69096
0.637525	2.06777	2.0621	2.07996	2.08995	2.29317	2.04056	2.17378	2.17827	2.05309	2.05479	2.06102	2.069	2.05201	2.08337	2.20361	2.21664	2.20641	2.05926	2.05714	2.21439	2.18558	2.09261	2.07477	2.07357	2.16689	2.05603	2.10595	2.08995	2.08489	2.0583	2.19133	2.10219	2.21099	2.19145	2.10322	2.17297	2.16597	2.08944	2.06456	2.04335	2.08353	2.08264	2.10046	2.09646	2.0635	2.06277	2.08004	2.08595	2.05821
0.6474	1.8391	1.85174	2.01508	1.97487	1.74844	1.74693	1.83603	1.85405	2.01155	1.86549	1.79385	1.71285	1.79528	1.81084	1.65151	1.81633	1.8501	1.7345	2.0126	2.02303	1.89807	1.79037	1.7099	2.01271	2.01266	1.74862	1.75668	1.99102	1.86465	2.00763	1.82352	1.78265	1.84363	2.0315	2.02455	2.01884	1.98629	1.98893	2.01483	2.02464	1.73453	1.8174	1.73978	2.01729	1.72856	2.015	1.8153	1.92223	1.89699
0.649425	2.02684	2.01326	2.02744	2.02363	1.81084	2.02842	2.04429	2.06456	2.06273	2.07906	2.07932	1.73663	1.67896	1.78141	2.01852	2.01654	2.02352	2.04079	2.04319	2.05032	2.06469	2.06764	1.95388	2.08191	2.08708	1.65457	1.65856	1.78571	2.00811	1.69753	2.01577	1.75026	1.74967	2.06431	2.05914	2.061	2.07067	2.10011	2.10265	2.08789	2.1135	1.82751	1.99286	1.69518	1.66981	1.79488	1.70083	1.8	1.73849
0.649975	2.45009	2.1968	2.36815	2.04364	2.03595	2.31928	2.10444	2.00325	2.20894	2.06757	2.01018	1.98788	2.06679	2.22766	2.37941	1.92884	2.33069	2.00063	2.13498	2.23359	2.33752	1.95106	1.92709	2.19902	1.94618	2.35449	2.03381	2.0321	1.98461	2.36197	1.96598	1.98783	2.12275	2.31811	1.99665	2.42185	2.38053	2.37864	1.96761	2.37287	2.00489	1.99058	2.32667	2.20554	1.99921	1.97152	1.9803	2.01795	2.03949
0.650025	2.05349	2.07247	1.7228	2.07005	2.06721	2.07118	2.07391	2.08418	2.05156	2.05433	2.04579	2.07281	2.072	2.06424	1.73707	2.08293	2.07725	2.07705	2.08184	2.03183	2.04017	1.7318	2.04974	1.66803	2.06521	2.05633	2.05746	1.74932	2.07247	2.07768	2.0791	2.08324	1.70373	2.00546	1.73012	2.04212	2.02873	2.05411	2.06197	2.05681	2.04896	2.06552	2.07139	2.06892	2.0775	2.0804	2.0834	1.83271	1.83471
0.662475	1.7977	1.82982	1.8526	1.8507	1.88056	1.90365	1.93497	1.86968	1.89413	1.87709	1.88353	1.80768	1.88605	1.83589	1.83891	1.89977	1.86781	1.95259	1.97595	2.04737	1.89517	1.8214	1.89906	1.86826	1.82221	1.82064	1.82504	1.83877	1.84845	1.84486	1.87889	1.86035	1.88426	1.88729	1.872	1.89243	1.85332	1.8464	1.80517	1.84895	1.78472	1.84546	1.83208	1.81792	1.8131	1.88904	1.89123	1.80908	1.87939
0.6625	2.37308	2.35821	2.10237	2.16462	2.47749	2.08739	2.03821	2.07497	2.31181	2.3053	2.10514	2.00681	2.22812	1.99149	2.28834	2.16751	2.05138	2.39891	2.25996	2.36313	2.32085	2.31995	2.01123	1.99924	2.09027	2.39596	2.36353	2.34	2.033	2.06602	2.01604	1.9703	2.04997	2.09718	2.28879	2.35847	1.97512	2.07453	2.02576	1.98765	2.21991	2.31086	2.04661	2.28806	2.32109	2.05991	2.14441	2.33368	2.02082
0.663975	2.0918	2.12334	2.11571	2.11184	2.02679	2.13062	2.13669	2.25637	2.12894	2.42651	1.97914	2.10699	2.03881	2.0684	2.10883	2.08063	1.93559	2.11755	2.04621	2.05183	2.52114	2.07069	2.03913	2.09319	2.09581	2.07384	2.12159	2.08559	0	1.6528	2.43437	2.02317	2.0946	2.08505	2.01282	1.95228	2.08649	1.78983	1.88181	2.0598	2.12395	2.09231	2.13038	2.11894	2.04435	2.06188	2.09714	2.00626	2.09174
0.66805	2.08695	2.068	2.04929	2.0798	2.09718	2.07407	2.19436	2.05747	2.0632	2.05812	2.06158	2.33631	2.05457	2.06874	2.09123	2.05076	2.03197	2.05027	2.0619	2.06005	2.19347	2.06597	2.3284	2.31588	2.02866	2.3662	2.05304	2.04232	2.02626	2.03313	2.04699	2.05054	2.35167	2.32926	2.34753	2.05249	2.0558	2.35778	2.33952	2.34567	2.08343	2.31286	2.05596	2.07276	2.05027	2.03899	2.37243	2.06412	2.06805
0.675	1.79872	1.77596	1.7956	1.86855	1.91808	2.06098	1.94557	1.82573	1.8694	1.82677	1.75125	1.82425	1.85876	1.85328	2.06696	1.79962	1.88641	1.83916	1.83103	1.87738	2.01935	1.79689	1.81639	1.85654	1.8251	1.88149	1.82154	1.8154	1.91098	2.06266	1.83478	1.91264	1.83461	1.90101	1.78712	1.85544	1.84979	1.85442	1.88661	1.84792	2.06314	1.88442	1.87042	1.83819	1.79585	1.85633	1.87185	2.06602	1.86395
0.675025	2.37003	2.27046	2.08319	2.39963	2.37396	2.34864	2.27908	2.37637	2.29793	2.29145	2.27264	2.2257	2.07268	2.06894	2.27889	2.26564	2.25294	2.34662	2.07107	2.35815	2.36366	2.07486	2.34606	2.37004	2.37733	2.39181	2.35933	2.35875	2.38952	2.06445	2.36372	2.29472	2.32597	2.04302	2.27442	2.27552	2.30435	2.03889	2.0429	2.37306	2.38164	2.35609	2.34766	2.06528	2.2595	2.06829	2.33119	2.32574	2.35452
0.687225	1.85184	1.85256	2.04224	1.80852	1.85491	1.74514	1.78744	1.89462	1.8235	1.81762	1.82405	2.03338	1.85253	1.82203	1.83656	1.82431	2.04638	1.75516	2.05572	2.06529	1.76166	1.79447	1.76851	1.83978	2.01282	1.79167	2.02366	1.77732	1.80785	1.73458	2.04461	2.05457	2.05899	2.06523	2.06701	1.77227	1.79751	1.75776	1.76085	1.77204	1.721	1.77701	1.88221	1.79929	1.74967	1.81783	1.70097	1.77509	2.05335
0.687475	2.06614	2.05525	2.1002	2.06072	2.05149	2.0717	2.10257	2.07837	2.39663	2.17645	2.2137	2.05808	2.17422	2.04585	2.06368	2.34744	2.09352	2.09445	2.11403	2.07265	2.18132	2.20915	2.08932	2.06366	2.06602	2.07713	2.06269	2.03283	2.22622	2.09048	2.06555	2.05924	2.18031	2.10494	2.05317	2.05388	2.05907	2.07995	2.08173	2.0854	2.07343	2.08664	2.17152	2.30697	2.09332	2.08598	2.35599	2.05891	2.07934
0.687525	1.839	2.03494	1.76858	1.84831	1.76228	2.05065	2.04812	1.91332	1.8914	2.02338	2.01775	1.86981	2.03089	2.03112	1.76672	2.04387	2.04428	1.87774	2.05257	2.06365	2.02355	1.86586	1.73202	1.7941	1.73551	1.85688	1.76474	2.02822	1.77268	1.79065	1.71995	2.05256	2.05841	2.05988	1.90483	1.82038	1.83337	2.00868	1.87162	1.77683	1.77215	1.83125	1.77309	1.73807	1.80517	2.03757	2.03741	1.86176	2.04992
0.69315	1.94426	2.06029	1.80618	1.92795	2.06418	1.86947	1.84626	2.05368	1.90552	2.04838	1.95085	1.81843	2.06555	1.92958	1.84231	1.80946	1.806	1.87236	1.81772	1.8953	2.04276	2.05694	1.87932	1.86522	2.05966	1.82545	1.85205	2.05863	1.87392	1.88154	1.85597	1.84478	1.80882	1.86253	2.03569	1.81816	1.8603	1.92807	1.83303	1.83768	1.83428	1.86478	1.85369	1.85583	2.05923	1.8564	1.89278	1.85749	1.82653
0.699975	1.85382	1.838	1.75279	1.74068	1.87273	1.88137	2.05725	1.74728	1.78475	2.03086	2.03106	1.85189	1.85794	2.05423	2.05919	2.06659	2.07022	2.06197	2.00585	1.81746	1.78397	2.04283	2.04449	2.04085	2.04454	2.0542	1.72869	1.86795	2.06695	2.06271	2.06634	1.82248	1.7605	1.79563	1.68126	1.73574	2.03194	1.75455	1.713	1.73677	1.75613	2.06534	1.81294	2.06886	2.0692	2.06825	1.86667	2.00627	2.02484
0.7	2.32977	2.10328	1.88405	2.15873	1.98626	2.04031	2.05126	2.06433	1.94823	1.98406	2.03636	2.25424	2.33543	2.43007	2.41918	2.4364	2.16176	1.91424	1.99803	2.0131	2.0478	2.01499	2.02738	2.06784	2.0186	2.02697	1.97698	2.04816	1.99484	2.09077	2.07856	2.0323	2.43685	2.41915	2.03455	2.07579	1.98842	2.05055	2.1727	1.99352	2.01893	2.23065	2.11073	2.01515	1.9885	2.02588	1.9633	1.96325	1.99187
0.70725	2.10851	2.09668	2.10498	1.91605	2.06837	1.97077	2.06371	2.11936	2.10529	2.09647	2.05854	2.06725	2.08688	2.1017	2.07399	2.08924	2.07171	2.06801	2.12071	2.11043	2.10224	1.78267	1.85076	1.95555	1.46645	2.06134	2.0262	2.08132	2.07272	2.05163	2.08472	2.09028	2.11848	2.11395	2.10683	2.10403	2.06079	2.09964	2.04504	2.02148	2.03068	2.04653	2.06291	2.02878	2.0376	2.09628	2.1024	2.1287	2.08952
0.7125	2.05391	1.77113	2.06193	2.06579	2.07051	1.80439	1.80741	2.07762	1.7709	1.79724	2.06425	1.80037	2.06425	2.06902	1.73192	2.04695	1.74584	1.81116	1.74685	1.74288	1.77403	1.75174	1.78901	2.06736	2.07004	2.07904	1.7231	1.64272	1.82517	2.03617	2.04247	2.04224	1.80091	1.8107	2.05347	2.05428	1.7754	2.06905	2.07089	2.07204	2.07823	1.75263	1.81055	2.04387	2.05295	1.77513	2.05434	2.05114	1.63895
0.712525	2.10971	2.06897	2.06852	2.05011	2.06427	2.21797	2.04678	2.04987	2.24252	2.05101	2.07614	2.07035	2.06235	2.06531	2.04794	2.0742	2.102	2.27589	2.07497	2.042	2.02628	2.03438	2.07241	2.07003	2.08644	2.08097	2.05056	2.1968	2.06443	2.06136	2.08888	2.0832	2.21897	2.07456	2.0744	2.08533	2.0707	2.07152	2.0966	2.08682	2.05875	2.21111	2.2063	2.07397	2.19747	2.19769	2.11136	2.15228	2.07016
0.723475	2.01486	2.03153	1.92289	1.97872	2.0413	2.18711	2.31835	2.45104	2.41222	2.30804	1.9297	2.04398	2.06265	2.07647	2.20579	2.06333	2.07506	2.06755	1.99784	2.1017	2.37416	2.43841	2.37491	2.00312	1.97217	2.0067	2.36117	2.36068	2.31514	2.21066	2.06989	2.01297	2.44275	2.05502	2.33617	2.01537	2.11905	2.26172	2.35283	2.20191	2.06074	2.04655	2.19069	2.19957	1.95208	1.97177	2.00027	2.14335	2.20934
0.724	2.34782	2.30036	2.36439	2.35107	2.38153	2.29875	2.38512	2.35885	2.29237	2.39002	2.34033	2.33616	2.3266	2.31443	2.27957	2.30469	2.32524	2.33237	2.32937	2.32321	2.33721	2.29525	2.28776	2.37785	2.21684	2.31364	2.4192	2.26197	2.14207	2.43624	2.44214	2.3845	2.36117	2.386	2.07346	2.22108	2.19671	2.05014	2.05858	2.15965	2.16119	2.21087	2.34508	2.37779	2.38559	2.41598	2.50599	2.28117	2.06374
0.724975	2.27499	2.40748	2.39415	2.32579	2.3394	2.34173	2.33931	2.41772	2.38204	2.3534	2.31654	2.38595	2.31716	2.33594	2.35349	2.25555	2.22924	2.27913	2.33072	2.41078	2.40253	2.37714	2.32221	2.3233	2.33229	2.33424	2.4298	2.28069	2.39271	2.31281	2.32277	2.39488	2.41762	2.35783	2.36774	2.33855	2.30803	2.27636	2.32321	2.33536	2.29775	2.404	2.40453	2.37975	2.41313	2.27732	2.39548	2.41907	2.39931
0.725025	1.81491	1.80273	1.79368	1.84872	1.77269	1.84631	1.86334	1.87736	1.79457	1.79082	1.79395	1.78153	1.79867	1.82696	1.78688	1.83409	1.88355	1.91676	1.82019	1.76744	1.68877	1.90858	1.81278	1.75725	1.85192	1.7243	1.76857	1.79519	1.83724	1.83248	1.70708	1.90928	1.75414	1.74866	1.74018	1.79902	1.7829	1.89535	1.73915	1.83279	1.7826	1.84519	1.8102	2.28477	1.76892	1.82153	1.87757	1.81868	1.78861
0.727525	2.32788	2.30319	2.47195	2.37663	2.3499	2.25544	2.30533	2.17482	2.47597	1.61609	2.49421	2.47942	2.43603	2.35004	2.00231	1.8855	2.12776	2.17616	1.9671	2.00368	2.17988	1.8868	1.99703	2.38936	2.34333	2.00348	2.01509	2.03075	2.03492	2.04108	2.14518	2.13187	2.08268	2.16573	2.0709	2.10489	2.04587	1.95242	2.04763	2.0532	1.93065	1.99167	2.03297	1.92993	1.95838	2.03764	2.013	2.15078	2.00104
0.727725	1.9491	1.90697	1.85957	1.93239	1.90832	1.8606	1.85868	1.87698	1.8254	1.84713	1.9119	1.87026	1.85	1.84048	1.87264	1.92033	1.86928	1.80097	1.78979	1.8458	1.78731	1.86091	1.87066	1.89156	1.8445	1.87408	1.81368	1.86657	1.86494	2.04967	1.86574	1.78668	1.82644	1.7973	1.74987	1.82892	1.97903	1.84101	1.87021	1.78958	1.83293	1.86427	1.84058	1.84973	1.94916	1.94735	1.86593	1.81597	1.80146
0.734175	1.89633	1.77953	1.92379	1.82588	1.80158	1.8227	1.76312	1.75312	1.8311	1.853	1.83127	1.7912	1.73235	1.88474	1.82853	1.92953	1.75685	1.72279	1.73332	1.81017	0	1.77018	1.81725	1.81443	1.74071	1.72698	1.7936	1.78046	1.92942	1.9769	1.74769	1.79843	1.81742	1.7556	1.67172	1.73089	1.76796	1.73899	1.76856	1.82147	1.90091	1.85411	1.76878	1.74765	1.8806	1.84438	1.735	1.79045	1.77374
0.737475	1.96222	1.7708	1.76949	1.77852	2.05804	2.06153	2.01004	2.0076	2.53338	1.82308	2.0455	2.056	2.05154	2.05951	2.06362	1.7918	1.71174	2.01422	2.01222	1.7036	2.02686	2.04335	1.70766	1.74332	2.05752	2.05902	2.06311	1.70657	1.70047	1.68757	1.61626	1.77324	1.69741	2.04454	2.05318	1.75912	2.05839	2.06019	2.05824	1.66513	2.07855	1.74917	2.01173	1.71163	1.61171	2.0479	1.6544	1.82088	1.67982
0.7375	2.29044	2.28403	2.3463	2.15287	2.15056	2.32716	2.35372	2.27413	2.25804	2.32102	2.50208	2.50236	2.47957	2.45008	2.40868	2.21107	2.20999	2.19667	2.28818	2.30226	2.28004	2.28632	2.25338	2.2555	2.25607	2.32568	2.27927	2.15679	2.15119	2.21921	2.43595	2.2995	2.15681	2.23241	2.13061	2.22835	2.28345	2.27114	2.21143	2.2274	2.32173	2.23346	2.18701	2.19455	2.21833	2.28973	2.23486	2.34962	2.30691
0.749125	2.04312	2.25233	1.96783	2.36681	2.23956	2.02877	1.99612	2.05141	2.02286	1.96347	2.20243	2.07775	2.41952	2.14868	2.20786	2.03642	2.35322	2.36464	2.34367	2.03103	2.1946	2.36482	2.39043	2.37697	2.02932	2.07267	2.39019	2.42531	2.17946	2.1818	2.07024	2.05969	1.99311	2.0218	2.18837	2.05096	2.07453	2.04967	2.05369	2.0238	2.15906	2.41714	2.34133	2.08808	2.09329	2.1239	2.18105	2.0534	2.05132
0.75	1.91221	1.89192	1.90553	1.86893	2.03756	1.84836	1.8922	1.86942	1.89469	1.90566	1.8696	1.89597	1.90016	1.9221	1.89973	1.84717	2.04585	1.83255	1.87798	1.87965	1.81348	1.86459	1.87421	1.82727	1.8748	1.88381	1.86312	1.84163	1.8636	1.88794	2.04756	1.89404	2.05578	1.81159	2.07387	1.89911	1.83517	2.02591	1.86732	1.85466	1.79617	1.84933	2.03902	1.79878	1.78914	1.80018	2.04523	2.04996	2.05848
0.750025	1.39918	1.65908	1.94846	2.07392	2.0713	2.12849	2.00431	1.95733	2.09813	2.17108	2.02762	2.15205	2.09798	1.96432	1.9825	2.2161	1.8491	1.92478	2.06596	2.00423	1.96042	2.0234	2.04966	2.02959	2.23406	2.00437	2.03311	1.95272	1.92318	1.93216	2.21442	2.31007	2.35716	2.33186	2.40217	2.38815	2.22357	2.0217	1.99286	2.37656	2.25121	1.87478	2.09511	2.03383	2.119	2.0464	1.98835	2.05632	2.18583
0.751	2.38185	2.0015	1.82281	1.86166	1.95414	1.93254	2.00842	2.00549	2.00505	2.06512	2.08837	2.08549	2.0341	2.02855	2.01778	1.73642	2.06454	2.08655	2.04604	2.04941	2.00985	2.32856	2.24499	2.1523	2.04863	2.04943	1.9885	2.03804	2.07561	2.07453	2.06367	2.07011	2.05489	2.45426	1.93035	2.33362	2.32299	2.22487	2.00235	2.01665	1.99874	2.30005	2.01026	2.02227	2.21911	2.15143	2.06931	1.94285	1.95615
0.7537	2.08524	2.07428	2.30936	2.13376	2.11401	2.40525	2.09863	2.04374	2.03932	2.18548	2.2042	2.3492	2.08106	2.11256	2.35274	2.24925	2.19937	2.11577	2.12132	2.09194	2.09848	2.10969	2.09326	2.09904	2.10733	2.40407	2.35827	2.05913	2.24276	2.06668	2.27724	2.09732	2.09526	2.13848	2.1662	2.30557	2.358	2.46398	2.0901	2.11943	2.09449	2.30396	2.3215	2.07435	2.07152	2.08805	2.37456	2.10735	2.11686
0.762475	2.02251	2.04656	2.09464	2.38954	2.04834	2.02287	2.33166	2.3471	2.37789	2.36618	2.00336	1.98777	2.03224	2.05996	2.04579	2.05334	2.43041	2.3507	2.25124	2.17412	2.03429	2.03802	2.18152	2.06821	2.11706	2.32954	2.04857	2.29376	2.07443	2.4085	2.39432	2.40899	2.24866	2.22249	2.03947	2.06171	2.03947	2.05341	2.03989	2.09304	2.04893	2.11308	2.12804	2.22996	2.05357	2.06293	2.05145	2.02509	2.02492
0.775	2.40845	2.15305	2.09913	2.27132	2.33854	2.0756	2.35152	2.18527	2.10076	2.05591	2.05365	2.08493	2.06586	2.12271	2.11146	2.08582	2.09934	2.07111	2.07415	2.28747	2.09951	1.9991	2.17487	2.23164	2.09554	2.15378	2.05593	2.07487	2.07965	2.0843	2.03938	1.99757	2.08748	2.06315	2.05428	2.37809	2.41934	2.35617	2.22275	2.23981	2.06076	2.08501	2.07006	2.33805	2.02172	2.39999	2.30519	2.313	2.39909
0.787525	2.48444	1.97761	2.03911	2.07558	2.22159	2.04005	2.04001	2.02123	2.36258	2.41419	2.06295	2.18334	2.04315	2.08452	2.01394	2.11623	2.07168	2.37686	2.06232	2.18495	2.25221	2.22893	2.19919	2.08291	2.12565	2.29267	2.39865	2.20855	2.16027	2.04692	2.34456	1.99454	2.29578	2.04558	2.18421	2.427	2.39424	2.39096	2.41431	2.27386	2.20024	2.31093	2.20723	2.20519	2.36864	2.31938	2.28737	2.05641	2.22421
0.79255	2.08648	2.446	2.45884	2.43417	2.06204	2.37941	2.24392	2.05105	2.06314	2.06856	2.0793	2.07029	2.1039	2.09625	2.10576	2.23451	2.05305	2.17575	2.40366	2.06899	2.08652	2.09387	2.08475	2.081	2.06605	2.05729	2.10181	2.35324	2.42234	2.08428	2.32725	2.27565	2.34823	2.3341	2.05078	2.06305	2.30606	2.06573	2.05998	2.09393	2.36445	2.36064	2.07247	2.03735	2.03226	2.08994	2.39739	2.13519	2.10389
0.794125	1.74682	1.82519	2.04169	1.8659	1.94757	2.00172	2.02784	2.06145	2.0873	2.02864	1.95028	1.90689	2.10754	2.03232	2.09331	2.06432	2.04212	2.06665	1.8667	2.08537	2.08989	2.1452	1.98492	1.88872	2.02614	2.1103	2.07207	2.16585	1.90865	1.96144	2.08293	2.07938	1.906	1.9706	2.21202	2.18574	2.09894	2.2063	2.28632	2.18219	2.31846	2.35819	2.3073	2.34344	2.10186	1.9071	2.24097	2.40156	2.04394
0.799975	2.05406	2.02122	2.20335	2.17663	2.17688	2.06618	2.0419	2.05398	2.34173	2.25782	2.01985	2.1332	2.01535	1.94929	1.95548	2.00352	2.15907	2.48966	2.05962	2.00395	2.02264	2.09267	2.16135	2.04565	2.00124	2.43484	2.06829	2.01984	2.27491	2.30349	2.15921	2.28974	2.0436	2.4009	2.38104	2.42937	2.35854	2.03725	2.03018	2.0529	2.43929	2.33738	2.35181	1.97985	2.39453	2.11467	2.14494	2.26084	2.24619
0.8125	2.47172	2.44486	2.02158	1.99251	2.17908	1.93588	2.04708	2.22609	2.27963	2.34527	2.27283	2.15304	2.28339	2.44911	2.06457	2.01167	2.41377	2.32301	2.40654	2.07753	2.20477	2.25752	2.10021	2.21028	2.02709	2.42628	2.35654	2.07934	2.05048	2.32813	2.05526	2.01496	1.96479	2.02909	1.97699	1.94694	2.24882	2.19339	1.95532	2.03336	1.92927	2.43727	2.43033	1.96519	2.02269	2.0224	2.04616	2.3433	2.38106
0.825025	2.06608	2.38613	2.0845	2.04679	2.36088	2.35154	2.03865	2.0793	2.04164	2.0231	2.02683	2.35456	2.03977	2.03889	2.07958	2.33931	2.37262	2.38084	2.03212	2.4501	2.34873	2.18525	1.9864	2.06298	2.02143	2.0352	2.04132	2.09465	2.28075	2.31288	2.02166	2.03032	2.41638	2.48665	2.31751	2.28223	2.05146	2.31556	2.19979	2.18574	2.19826	2.29146	2.3667	1.92664	2.04051	2.29678	2.33372	2.17801	2.02484
0.837475	1.97023	2.33985	2.2131	1.92138	2.10206	2.10584	2.22962	2.28859	2.45312	2.07756	2.27748	2.27191	2.41033	2.04152	2.01201	2.38779	2.45816	2.05053	2.01449	2.09851	2.08856	1.93803	1.98389	2.01168	2.3955	2.01994	2.01127	2.31693	2.11076	1.90476	2.23834	2.25971	2.23237	2.0073	2.42568	2.02909	2.01941	1.99158	1.97364	2.32504	2.06441	2.00481	1.96897	2.05898	2.02616	1.99457	2.01222	2.00925	1.9911
0.84715	2.1487	2.17051	2.22396	2.24748	2.28851	2.26175	2.26184	2.31559	2.29882	2.1268	2.15774	2.16239	2.16054	2.29254	2.35065	2.31603	2.34041	2.43408	2.23638	2.25879	2.3097	2.19072	2.29931	2.40893	2.13276	2.31478	2.45247	2.31456	2.30958	2.26006	2.23465	2.25219	2.40379	2.46198	2.28505	2.26705	2.37286	2.13945	2.20676	2.25377	2.2433	2.14718	2.19252	2.24487	2.31141	2.4415	2.14723	2.14162	2.15173
0.847225	2.11301	2.18499	2.12611	2.13992	2.26683	2.13015	2.14959	2.31001	2.11976	2.44585	2.4344	2.11436	2.11614	2.38694	2.10063	2.09768	2.13851	2.28948	2.44803	2.09962	2.24585	2.34547	2.25017	2.17986	2.12249	2.20506	2.30113	2.3555	2.25066	2.16164	2.21379	2.24568	2.0971	2.1133	2.07512	2.10874	2.30226	2.29402	2.26022	2.07772	2.10202	2.30187	2.13055	2.43484	2.10524	2.11119	2.0708	2.09771	2.12887
0.85	2.2834	2.1952	2.13021	2.09932	2.08037	2.27191	2.24054	2.30177	2.25718	2.09001	2.27256	2.37995	2.1094	2.31789	2.29745	2.48074	2.50995	2.11767	2.11734	2.12227	2.37591	2.12334	2.11315	2.10015	2.38078	2.28295	2.3887	2.31325	2.32321	2.45532	2.42045	2.26682	2.41146	2.20544	2.27217	2.45165	2.29361	2.2244	2.34734	2.43852	2.10153	2.24248	2.12406	2.31303	2.42516	2.44432	2.10396	2.16166	2.34355
0.8527	2.24622	2.23901	2.19962	2.26462	2.44757	2.38274	2.23818	2.27261	2.23675	2.23922	2.24302	2.26187	2.29376	2.32622	2.28676	2.10496	2.17355	2.21743	2.24545	2.26283	2.42747	2.45905	2.38959	2.23228	2.2454	2.2423	2.29345	2.31548	2.23644	2.40193	2.47876	2.48642	2.26389	2.25582	2.25798	2.24728	2.22036	2.43062	2.29396	2.2976	2.34089	2.33693	2.42481	2.24708	2.29854	2.31892	2.40454	2.18808	2.29313
0.862525	2.32371	2.28975	2.28437	2.23969	2.25611	2.3044	2.3684	2.42276	2.39195	2.31658	2.26791	2.27865	2.36553	2.20285	2.10252	2.34434	2.29994	2.28495	2.31542	2.26009	2.29809	2.27308	2.26902	2.30555	2.28105	2.24452	2.15135	2.32271	2.2449	2.40099	2.40828	2.30457	2.27547	2.2685	2.21517	2.26406	2.27041	2.31077	2.28343	2.36812	2.42819	2.27852	2.34269	2.28226	2.29252	2.28098	2.28756	2.27464	2.05536
0.8704	2.13657	2.13981	2.15653	2.09258	2.16522	2.2257	2.2694	2.38082	2.38465	2.38921	2.28326	2.21883	2.51129	2.20337	2.35757	2.29083	2.30375	2.2724	2.26484	2.29993	2.29617	2.29211	2.08189	2.19817	2.2322	2.09807	2.14992	2.30721	2.29773	2.27988	2.28956	2.26975	2.37851	2.20745	2.21455	2.38319	2.20528	2.25561	2.35026	2.39252	2.39177	2.20802	2.27504	2.33813	2.21082	2.2197	2.18387	2.28665	2.26833
0.873025	2.14663	2.29404	2.17085	2.22703	2.1234	2.23856	2.1402	2.1184	2.10827	2.12767	2.23219	2.21771	2.17732	2.12431	2.18211	2.14262	2.09918	2.13125	2.14385	2.12666	2.20878	2.24163	2.35081	2.32881	2.13416	2.42612	2.27241	2.31265	2.364	2.17733	2.12922	2.16942	2.35034	2.38374	2.17628	2.20073	2.31947	2.25566	2.16993	2.14771	2.18748	2.18283	2.25436	2.27209	2.18025	2.2634	2.41352	2.43685	2.09236
0.874975	2.18844	2.30891	2.47977	2.31568	2.17909	2.20229	2.23705	2.19468	2.05596	2.1988	2.24119	2.24246	2.2331	2.2656	2.31488	2.23492	2.31482	2.42584	2.28292	2.25797	2.39629	2.2484	2.23261	2.42267	2.44379	2.3268	2.39166	2.2127	2.23169	2.32899	2.24713	2.29053	2.3685	2.28505	2.44338	2.36187	2.28078	2.25106	2.29338	2.24969	2.24946	2.2384	2.22056	2.32125	2.3997	2.4196	2.31793	2.24859	2.25929
0.87685	2.33823	2.31694	2.49272	2.26778	2.3411	2.30006	2.24789	2.26209	2.33754	2.27152	2.23882	2.23917	2.27324	2.23677	2.24659	2.20041	2.41756	2.2709	2.28034	2.29707	2.23832	2.24339	2.12031	2.31563	2.36761	2.44265	2.30618	2.21999	2.39576	2.33998	2.32757	2.2759	2.22469	2.48391	2.2419	2.26549	2.38462	2.39803	2.28485	2.29534	2.39584	2.38046	2.31713	2.20017	2.25745	2.31391	2.2046	2.23722	2.26633
0.8875	2.35353	2.33349	2.29672	2.41581	2.34943	2.33925	2.29986	2.201	2.45881	2.31563	2.30341	2.476	2.47357	2.25217	2.38355	2.3365	2.42571	2.46259	2.26481	2.24178	2.2439	2.23384	2.26857	2.33351	2.29681	2.2582	2.2622	2.2161	2.27069	2.27874	2.28794	2.27018	2.25851	2.20673	2.26612	2.23295	2.2905	2.31014	2.30007	2.22635	2.24657	2.29881	2.31026	2.27123	2.3377	2.32192	2.36016	2.32188	2.30355
0.900025	2.24963	2.28247	2.33973	2.36353	2.34525	2.2432	2.25034	2.3549	2.33516	2.2803	2.25967	2.31119	2.32411	2.30312	2.0201	2.27084	2.41562	2.44871	2.45888	2.24225	2.39756	2.3494	2.31869	2.30859	2.26074	2.24931	2.25442	2.29789	2.26664	2.38455	2.4161	2.28971	2.28931	2.34378	2.50629	2.27702	2.25684	2.44905	2.4741	2.35209	2.37487	2.53688	2.25539	2.51734	2.54708	2.26955	2.49042	2.28976	2.50008
0.912475	2.38276	2.36844	2.39824	2.40985	2.33854	2.38499	2.38856	2.40378	2.36354	2.36811	2.35499	2.37626	2.44748	2.44867	2.30168	2.35993	2.36133	2.36372	2.3351	2.35238	2.28678	2.29698	2.31887	2.33073	2.32698	2.32777	2.3322	2.38489	2.31869	2.29505	2.36772	2.36957	2.34588	2.32994	2.27518	2.36407	2.22407	2.32565	2.42484	2.35007	2.33415	2.25839	2.27362	2.32497	2.30957	2.28771	2.31361	2.32636	2.33468
0.918025	2.27318	2.27125	2.26353	2.3544	2.27482	2.2684	2.33044	2.27723	2.27148	2.31093	2.30442	2.24621	2.30669	2.39826	2.40095	2.35868	2.36068	2.2433	2.22889	2.26426	2.28185	2.28429	2.27831	2.33907	2.04874	2.28842	2.2716	2.32683	2.26546	2.41204	2.30972	2.26163	2.22015	2.25604	2.28602	2.30317	2.29857	2.26262	2.4115	2.41863	2.34963	2.41583	2.26931	2.29809	2.30138	2.39543	2.26366	2.28754	2.20208
0.9232	2.21274	2.28374	2.28148	2.27342	2.30041	2.28913	2.2599	2.10309	2.26501	2.33794	2.03385	2.08304	2.31291	2.28742	2.30413	2.27038	2.24074	2.42318	2.47616	2.33479	2.28921	2.2575	2.25297	2.31932	2.26668	2.32618	2.33886	2.30711	2.24037	2.38136	2.20741	2.28025	2.3794	2.38795	2.2951	2.27917	2.25151	2.23057	2.31437	2.31563	2.40819	2.26071	2.2902	2.28937	2.26906	2.20356	2.25608	2.28905	2.28576
0.925	2.29642	2.33469	2.24004	2.2348	2.32053	2.4933	2.27333	2.30893	2.27949	2.29947	2.34364	2.42273	2.3358	2.31037	2.29268	2.32531	2.32308	2.19616	2.25256	2.29665	2.0323	2.23147	2.26604	2.26719	2.26393	2.33573	2.26568	2.2712	2.31266	2.30127	2.31674	2.2791	2.30704	2.2625	2.33598	2.25031	2.23184	2.35085	2.39294	2.26714	2.3037	2.26895	2.29737	2.39204	2.32417	2.29189	2.33839	2.41475	2.39243
0.937525	2.45561	2.31744	2.27356	2.20139	2.29827	2.36363	2.34168	2.2512	2.28389	2.31144	2.26263	2.2636	2.26822	2.31049	2.2849	2.31468	2.24228	2.32135	2.29583	2.39263	2.27505	2.29455	2.37044	2.35373	2.30409	2.27924	2.25949	2.22751	2.29971	2.31872	2.27671	2.26302	2.27666	2.31531	2.312	2.33181	2.32972	2.35669	2.34344	2.2883	2.41774	2.44475	2.46919	2.35357	2.30943	2.29517	2.30657	2.3295	2.16863
0.949975	2.30867	2.07311	2.27017	2.17224	2.26422	2.2587	2.26765	2.28084	2.28524	2.28266	2.26025	2.23991	2.31497	2.31769	2.28679	2.42773	2.33982	2.34403	2.31157	2.32624	2.33979	2.26144	2.2903	2.38692	2.38045	2.4347	2.46448	2.43369	2.37054	2.4155	2.40514	2.2965	2.3828	2.36678	2.28507	2.33191	2.46545	2.29592	2.25874	2.3599	2.30007	2.27508	2.31266	2.27048	2.3097	2.25919	2.26388	2.32518	2.34504
0.9625	2.40366	2.41339	2.28625	2.27763	2.3989	2.34437	2.24053	2.26077	2.21206	2.28286	2.34806	2.33778	2.3264	2.29203	2.33708	2.26491	2.26536	2.31469	2.2793	2.24757	2.43623	2.38475	2.35059	2.41662	2.25823	2.24272	2.26621	2.32305	2.27934	1.91822	2.38535	2.27954	2.26319	2.33824	2.2614	2.28014	2.34324	2.4286	2.37099	2.28891	2.31996	2.29374	2.28494	2.04335	2.27334	2.24011	2.32708	2.26856	2.27729
0.969325	2.18453	2.20847	2.20642	2.2219	2.14747	2.13431	2.17654	2.24502	2.26722	2.32361	2.2875	2.24427	2.23246	2.2005	2.2453	2.17316	2.20376	2.19549	2.44158	2.24504	2.24395	2.27376	2.32219	2.32254	2.41932	2.24275	2.28637	2.43175	2.31816	2.27329	2.18083	2.42115	2.57675	2.45899	2.29292	2.13672	2.23339	2.35866	2.38269	2.38738	2.34804	2.28768	2.3123	2.37933	2.26414	2.25195	2.26917	2.19626	2.19697
0.9721	2.30445	2.33651	2.3288	2.32644	2.32625	2.32068	2.36894	2.30455	2.35442	2.33125	2.33761	2.32829	2.3272	2.34646	2.31122	2.30451	2.33204	2.36597	2.32688	2.2821	2.31266	2.28597	2.34998	2.37136	2.3385	2.31049	2.28765	2.2899	2.29205	2.27597	2.27839	2.29656	2.35404	2.34485	2.35666	2.3914	2.41812	2.42933	2.35191	2.33948	2.32113	2.32107	2.32595	2.38483	2.35773	2.34179	2.38562	2.40442	2.46896
0.975025	2.37084	2.28725	2.31646	2.31639	2.30721	2.31635	2.29072	2.27596	2.29835	2.29588	2.30373	2.36438	2.42278	2.36178	2.34358	2.2615	2.34023	2.31319	2.30716	2.37039	2.47633	2.46168	2.35915	2.29482	2.31572	2.35868	2.37391	2.41512	2.42222	2.3637	2.39135	2.37239	2.3062	2.28986	2.34318	2.33471	2.30632	2.33369	2.34294	2.33542	2.3263	2.31009	2.33186	2.36793	2.36395	2.30876	2.33184	2.30456	2.33877
0.97645	2.18838	2.13798	2.1419	2.21328	2.30367	2.41311	2.31206	2.22573	2.23117	2.26378	2.3421	2.35229	2.35587	2.33582	2.2625	2.19157	2.30087	2.27825	2.30333	2.41637	2.32213	2.3153	2.34074	2.27661	2.4199	2.5077	2.2775	2.2607	2.24252	2.3207	2.37416	2.29659	2.40392	2.4481	2.26317	2.2864	2.32565	2.41296	2.41352	2.3664	2.34759	2.23997	2.33708	2.17872	2.24314	2.35846	2.32129	2.41141	2.29013
0.987475	2.35462	2.30081	2.33833	2.30325	2.35401	2.41009	2.26387	2.27561	2.39469	2.28911	2.31748	2.34446	2.29781	2.40353	2.39649	2.32384	2.35326	2.46255	2.41836	2.325	2.41854	2.24632	2.21565	2.36417	2.31634	2.28635	2.3393	2.3537	2.399	2.36368	2.39008	2.35266	2.34607	2.35382	2.2835	2.32228	2.32675	2.30358	2.31833	2.38385	2.35213	2.37855	2.28422	2.31346	2.28679	2.27286	2.32238	2.2611	2.25427
0.994975	2.39568	2.32795	2.25977	2.24957	2.32799	2.28779	2.25904	2.32199	2.43619	2.47942	2.26584	2.36518	2.37056	2.3434	2.322	2.41885	2.4057	2.30284	2.35278	2.32555	2.33106	2.35914	2.29867	2.30745	2.34353	2.25378	2.36452	2.33692	2.33817	2.3607	2.35493	2.37822	2.30097	2.25819	2.25807	2.32838	2.30859	2.27721	2.28651	2.29691	2.43865	2.45108	2.22181	2.26578	2.3248	2.31344	2.32763	2.35647	2.33447
0.996775	1.60239	2.14957	2.1229	2.15224	2.19107	2.18081	2.18678	2.11666	2.18585	2.13665	2.19361	2.365	2.28245	2.24522	2.21849	2.19985	2.25622	2.2048	2.33683	2.36746	2.1937	2.24932	2.12293	2.11105	2.35503	2.19435	2.30223	2.2787	2.2703	2.29306	2.26167	2.27767	2.38618	2.40276	2.35921	2.33378	2.31822	2.28357	2.25766	2.32371	2.33546	1.88643	2.45214	2.35973	2.29739	2.28122	2.2957	2.34469	2.21256
1	2.32568	2.32649	2.19214	2.28307	2.30275	2.32011	2.42238	2.43798	2.46686	2.40195	2.31328	2.24655	2.24559	2.35755	2.3148	2.29563	2.34579	2.31653	2.35003	2.28482	2.27164	2.27282	2.26403	2.27077	2.27798	2.27457	2.2763	2.27039	2.3201	2.36058	2.44859	2.25048	2.26368	2.18158	2.31334	2.28765	2.25929	2.31863	2.28064	2.30198	2.29795	2.26098	2.22172	2.19791	2.27087	2.29348	2.3929	2.38277	2.31823
[truncated: 5,000 more columns]

## Sheet: Fig2_c
Composition	Bandgap_1	Bandgap_2	Bandgap_3	Bandgap_4	Bandgap_5	Bandgap_6	Bandgap_7	Bandgap_8	Bandgap_9	Bandgap_10	Bandgap_11	Bandgap_12	Bandgap_13	Bandgap_14	Bandgap_15	Bandgap_16	Bandgap_17	Bandgap_18	Bandgap_19	Bandgap_20	Bandgap_21	Bandgap_22	Bandgap_23	Bandgap_24	Bandgap_25	Bandgap_26	Bandgap_27	Bandgap_28	Bandgap_29	Bandgap_30	Bandgap_31	Bandgap_32	Bandgap_33	Bandgap_34	Bandgap_35	Bandgap_36	Bandgap_37	Bandgap_38	Bandgap_39	Bandgap_40	Bandgap_41	Bandgap_42	Bandgap_43	Bandgap_44	Bandgap_45	Bandgap_46	Bandgap_47	Bandgap_48	Bandgap_49
0	2.1598	2.17072	2.16715	2.1604	2.16051	2.15552	2.16397	2.15166	2.12495	2.13757	2.13505	2.1409	2.12705	2.13652	2.13218	2.12527	2.14006	2.12228	2.14192	2.1298	2.0702	2.11256	2.12422	2.12484	2.12178	2.11284	2.12995	2.12933	2.13071	2.13112	2.13198	2.48523	2.0984	2.1203	2.1236	2.08873	2.11175	2.1281	2.13033	2.13626	2.14328	2.14915	2.13965	2.11444	2.09754	2.1046	2.12408	2.10926	2.1432
0.010875	2.15685	2.14212	2.14347	2.10861	2.11192	2.1386	2.10608	2.10983	2.12559	2.10667	2.09399	2.07705	2.10553	2.11087	2.13314	2.11961	2.10924	2.13687	2.11119	2.10724	2.10392	2.09707	2.0988	2.12069	2.11494	2.1044	2.13601	2.12003	2.08008	2.08309	2.09611	2.10238	2.10572	2.1122	2.11165	2.11527	2.13241	2.14025	2.14498	2.12478	2.09169	2.09492	2.08303	2.07878	2.11466	2.11176	2.11885	2.11381	2.13086
0.012525	2.13491	2.1165	2.12979	2.14684	2.12979	2.12335	2.129	2.14232	2.14727	2.15242	2.12841	2.12106	2.11235	2.12191	2.14025	2.15558	2.11619	2.13565	2.13772	2.13551	2.14559	2.14345	2.12252	2.11875	2.12039	2.11878	2.1463	2.15683	2.16602	2.13533	2.12796	2.13246	2.12344	2.11867	2.1453	2.15665	2.14525	2.13949	2.12839	2.12609	2.12465	2.13779	2.1383	2.14448	2.14148	2.1313	2.12968	2.12656	2.11813
0.024225	2.15406	2.16106	2.16057	2.17464	2.1363	2.15117	2.14699	2.14604	2.13177	2.15446	2.15294	2.15761	2.1609	2.12893	2.14097	2.13916	2.1404	2.12932	2.11835	2.12675	2.1455	2.15789	2.15428	2.16504	2.15683	2.14634	2.15041	2.13106	2.11732	2.12994	2.13863	2.14386	2.13905	2.14351	2.15624	2.16424	2.1795	2.17166	2.15693	2.15793	2.14937	2.14269	2.15009	2.1557	2.16039	2.16513	2.16829	2.14599	2.143
0.024975	2.12146	2.15413	2.16603	2.16243	2.16563	2.18276	2.17645	2.20589	2.1245	2.14746	2.14236	2.13486	2.15437	2.16522	2.1615	2.17975	2.17883	2.18814	2.19609	2.14326	2.13991	2.12265	2.13911	2.14002	2.14644	2.14465	2.15608	2.16527	2.17389	2.14745	2.16822	2.17466	2.11758	2.12321	2.1335	2.1205	2.12728	2.12893	2.14423	2.13396	2.10462	2.14008	2.13969	2.15423	2.16563	2.14678	2.18374	2.12566	2.13823
0.036375	2.19818	2.19111	2.1824	2.1562	2.16715	2.16956	2.1608	2.16421	2.16951	2.14042	2.14114	2.15846	2.14376	2.13915	2.14521	2.15138	2.15234	2.15393	2.16158	2.13524	2.14556	2.14171	2.15179	2.14471	2.14506	2.14339	2.1339	2.14796	2.15291	2.14905	2.14171	2.12484	2.13437	2.12078	2.14194	2.14041	2.13892	2.13452	2.13072	2.14647	2.14832	2.1588	2.13223	2.13325	2.13352	2.11626	2.121	2.12321	2.1261
0.0375	2.23692	2.2079	2.22003	2.21077	2.20267	2.18268	2.20109	2.2131	2.21168	2.17792	2.81638	2.86662	2.20112	2.22427	2.18545	2.15572	2.54355	2.56949	2.51059	2.21486	2.20883	2.20812	2.21482	2.18196	2.14399	2.12796	2.16946	2.2248	2.21178	2.2064	2.23241	2.20465	2.20706	2.21923	2.2236	2.25504	2.2004	2.19853	2.18973	2.18646	2.22156	2.17866	2.20849	2.24095	2.25809	2.23287	2.22699	2.22856	2.18684
0.04215	2.20478	2.21163	2.21654	2.21962	2.26321	2.1926	2.1935	2.19584	2.20184	2.2057	2.2145	2.22201	2.22733	2.26163	2.16921	2.17126	2.17216	2.15686	2.17651	2.17454	2.18454	2.1989	2.21641	2.24237	2.23305	2.26196	2.17754	2.1813	2.15521	2.14224	2.15052	2.17852	2.18091	2.18433	2.19002	2.20897	2.26397	2.23309	2.26941	2.28339	2.17295	2.17189	2.1752	2.14886	2.15026	2.16546	2.17477	2.17297	2.18488
0.044325	2.18536	2.17486	2.16519	2.17936	2.17029	2.1719	2.16278	2.16423	2.17563	2.18228	2.16679	2.15829	2.15038	2.15764	2.18151	2.17787	2.19309	2.20188	2.18454	2.1841	2.19286	2.17917	2.18202	2.19203	2.18162	2.16424	2.18376	2.18988	2.20517	2.18158	2.16733	2.15814	2.1676	2.16878	2.1729	2.1882	2.16118	2.16484	2.16533	2.17443	2.19536	2.2082	2.14054	2.16997	2.14971	2.16241	2.16335	2.14315	2.14782
0.050025	2.1819	2.18601	2.20163	2.20514	2.19761	2.16639	2.17262	2.16839	2.16489	2.17834	2.1878	2.18658	2.18556	2.1696	2.15689	2.14991	2.15122	2.16346	2.16744	2.17202	2.18321	2.18596	2.19733	2.20995	2.16801	2.15861	2.15745	2.1641	2.15545	2.15798	2.15947	2.16603	2.16732	2.18162	2.19084	2.20052	2.1931	2.15783	2.1425	2.15059	2.13649	2.14419	2.14623	2.15757	2.16651	2.18443	2.19139	2.1986	2.20585
0.062475	2.19402	2.19879	2.18728	2.19151	2.20119	2.20147	2.20068	2.20045	2.18795	2.20398	2.21407	2.20579	2.18605	2.18563	2.18442	2.17558	2.18011	2.19472	2.19459	2.18083	2.17331	2.1626	2.18375	2.1929	2.19692	2.19722	2.16923	2.18811	2.19012	2.16955	2.16145	2.15424	2.16186	2.16796	2.16122	2.13549	2.16837	2.16688	2.1871	2.19356	2.23464	2.20254	2.16969	2.16118	2.16533	2.16086	2.13692	2.15135	2.16611
0.075	2.18548	2.18997	2.18249	2.18329	2.184	2.18476	2.17889	2.20784	2.18463	2.18003	2.18611	2.18981	2.20055	2.19448	2.18745	2.15911	2.17611	2.16105	2.17014	2.18482	2.17573	2.17563	2.18277	2.20075	2.19534	2.19853	2.20372	2.23135	2.19746	2.14376	2.13782	2.13535	2.15177	2.1518	2.15266	2.14977	2.16533	2.17198	2.18302	2.17279	2.18502	2.19507	2.19018	2.20089	2.19581	2.19205	2.22801	2.14673	2.14749
0.084525	2.15456	2.20832	2.18629	2.15272	2.14461	2.14989	2.15384	2.1574	2.17852	2.19181	2.20104	2.15659	2.12199	2.13026	2.08307	2.13286	2.14597	2.14744	2.17103	2.18947	2.20217	2.20351	2.11145	2.13299	2.09993	2.09131	2.1235	2.11035	2.12178	2.14634	2.17038	2.17911	2.20318	2.20301	2.22562	2.1479	2.15017	2.12735	2.12227	2.12528	2.14212	2.14609	2.14898	2.16699	2.16337	2.17015	2.19406	2.20049	2.1967
0.087525	2.19255	2.19674	2.20332	2.20487	2.19861	2.20745	2.183	2.16186	2.16864	2.1569	2.16318	2.15459	2.16827	2.17731	2.17752	2.18269	2.15673	2.1525	2.16058	2.16934	2.15067	2.15252	2.14492	2.14214	2.13025	2.16077	2.16312	2.16577	2.16666	2.15378	2.1503	2.1378	2.12858	2.14478	2.15507	2.13824	2.14155	2.11924	2.13786	2.14694	2.15503	2.14402	2.14595	2.17292	2.13806	2.1553	2.13913	2.15265	2.13361
0.090075	2.14247	2.12973	2.13946	2.13156	2.13568	2.14597	2.14074	2.14353	2.14451	2.13499	2.14562	2.13769	2.12715	2.15066	2.14922	2.15796	2.13971	2.14693	2.1504	2.15308	2.15475	2.13303	2.13176	2.13344	2.14492	2.14861	2.16069	2.14659	2.13928	2.12946	2.12756	2.13274	2.13605	2.13981	2.1239	2.12965	2.14366	2.13853	2.13625	2.1513	2.14771	2.16073	2.13677	2.13057	2.12151	2.11924	2.13892	2.14188	2.14175
0.099975	2.19728	2.25218	2.21768	2.20996	2.20736	2.25624	2.25369	2.25254	2.21604	2.26988	2.21225	2.21498	2.21964	2.21767	2.2193	2.25069	2.2633	2.19703	2.20434	2.21044	2.21387	2.20495	2.20823	2.20221	2.19666	2.19918	2.20968	2.23037	2.18518	2.20572	2.21511	2.20106	2.19875	2.2029	2.21092	2.212	2.21319	2.20189	2.17346	2.19278	2.22586	2.15997	2.18874	2.18277	2.18783	2.20115	2.20085	2.20023	2.21055
0.1125	2.21965	2.21199	2.21659	2.20788	2.1958	2.18138	2.1706	2.19892	2.19167	2.20476	2.19438	2.19263	2.18149	2.1966	2.20278	2.20482	2.19158	2.19474	2.19727	2.20348	2.20015	2.20467	2.19917	2.19473	2.18383	2.19744	2.20812	2.21547	2.20141	2.20465	2.21779	2.22005	2.19687	2.20091	2.19926	2.18973	2.18946	2.1929	2.18931	2.18627	2.20126	2.20998	2.21009	2.21013	2.19583	2.22328	2.22522	2.21531	2.1963
0.125025	2.15719	2.15096	2.14212	2.17011	2.12078	2.13121	2.11963	2.14319	2.15631	2.14342	2.15516	2.15935	2.15609	2.13595	2.12183	2.10861	2.13899	2.14286	2.1207	2.12487	2.11866	2.15174	2.15434	2.14217	2.15904	2.17533	2.14128	2.12512	2.13093	2.11056	2.15026	2.12793	2.13517	2.13597	2.13174	2.13345	2.14753	2.16766	2.17006	2.17449	2.16788	2.18923	2.12303	2.12907	2.13934	2.10288	2.1167	2.11691	2.11531
0.13275	2.18902	2.19095	2.20312	2.20871	2.21485	2.19288	2.17593	2.18215	2.18447	2.17715	2.18314	2.19267	2.20946	2.21142	2.20006	2.19261	2.18832	2.1844	2.19207	2.18865	2.17794	2.18378	2.18902	2.20824	2.2256	2.22386	2.16478	2.15901	2.16438	2.15686	2.16396	2.17348	2.16953	2.17477	2.1877	2.1822	2.1918	2.20858	2.21724	2.26642	2.1578	2.16728	2.16367	2.1723	2.1628	2.16429	2.15774	2.16162	2.20477
0.137475	2.19287	2.18874	2.17686	2.16097	2.17457	2.22995	2.23939	2.17156	2.16864	2.17468	2.1623	2.1639	2.16781	2.19026	2.18616	2.2169	2.2033	2.21061	2.15723	2.16321	2.18471	2.1902	2.18967	2.1972	2.18698	2.18537	2.18445	2.17712	2.1915	2.19084	2.19812	2.1675	2.16915	2.17346	2.18017	2.19204	2.19823	2.19125	2.17667	2.17955	2.19898	2.1823	2.17587	2.17993	2.18235	2.19053	2.20462	2.16331	2.16611
0.14685	2.21034	2.20836	2.20028	2.19528	2.1931	2.19814	2.17308	2.16987	2.17989	2.17649	2.19204	2.2011	2.19186	2.19775	2.20891	2.21313	2.1531	2.1591	2.17242	2.1777	2.17079	2.19137	2.18713	2.19482	2.20724	2.19929	2.23988	2.2232	2.20796	2.14689	2.16016	2.16218	2.15255	2.15819	2.16066	2.17121	2.16909	2.17796	2.18538	2.20323	2.20432	2.21301	2.2081	2.20326	2.14262	2.15208	2.16527	2.14169	2.14626
0.15	2.14597	2.13044	2.14379	2.13901	2.13863	2.13116	2.16262	2.15303	2.11877	2.12774	2.11963	2.12679	2.13837	2.13564	2.1355	2.13144	2.15136	2.1323	2.14303	2.0996	2.11982	2.12239	2.12986	2.1317	2.12121	2.12096	2.12953	2.15014	2.13406	2.13312	2.16508	2.1654	2.13273	2.12126	2.10986	2.08588	2.09656	2.09559	2.0758	2.10322	2.13502	2.12219	2.12937	2.14317	2.14599	2.12622	2.15376	2.15926	2.12179
0.158175	2.14928	2.13581	2.11898	2.15687	2.14764	2.14801	2.10223	2.13614	2.12453	2.11305	2.14437	2.133	2.10923	2.1119	2.09739	2.12143	2.1137	2.09889	2.14349	2.13322	2.1053	2.12767	2.0834	2.11835	2.11007	2.07403	2.09617	2.10778	2.10212	2.084	2.0934	2.09225	2.08219	2.10586	2.13067	2.07941	2.10719	2.11344	2.12773	2.1257	2.09054	2.11891	2.08827	2.07649	2.09007	2.1097	2.11828	2.13334	2.10878
0.162525	2.182	2.19658	2.20665	2.19534	2.18816	2.19626	2.21277	2.15895	2.15534	2.16552	2.17946	2.19764	2.19683	2.20151	2.216	2.21619	2.21605	2.2179	2.15939	2.16146	2.17887	2.17737	2.17548	2.16984	2.1844	2.18924	2.19849	2.21736	2.21773	2.20351	2.21848	2.22204	2.1751	2.17617	2.17321	2.17406	2.17308	2.17765	2.18639	2.19516	2.19453	2.18864	2.20796	2.2213	2.22345	2.21117	2.21452	2.20957	2.15365
0.169275	2.18174	2.18121	2.18204	2.18734	2.16742	2.15907	2.17768	2.17552	2.15927	2.16539	2.18075	2.18266	2.19721	2.16191	2.17329	2.15278	2.16477	2.14971	2.16115	2.15605	2.16665	2.18914	2.17112	2.18099	2.13886	2.16441	2.13967	2.13503	2.13833	2.13424	2.14162	2.17409	2.16527	2.16588	2.16397	2.17269	2.18251	2.13282	2.14586	2.13924	2.13187	2.14969	2.16065	2.15653	2.16474	2.15409	2.1564	2.14714	2.15422
0.174975	2.16097	2.1568	2.14976	2.1537	2.1545	2.14414	2.12877	2.12773	2.15228	2.1393	2.13643	2.15268	2.14465	2.14274	2.14896	2.12943	2.12682	2.11267	2.13479	2.1185	2.14605	2.13384	2.12654	2.1501	2.14616	2.12984	2.14204	2.13085	2.13462	2.14606	2.13856	2.11336	2.13816	2.13031	2.11143	2.13989	2.12687	2.16029	2.12919	2.14519	2.14113	2.14106	2.13932	2.13346	2.14615	2.16045	2.15358	2.14354	2.14475
0.1875	2.1593	2.17783	2.17708	2.19444	2.20921	2.23518	2.16182	2.16942	2.16186	2.1727	2.18296	2.18882	2.19833	2.19843	2.2013	2.25439	2.15551	2.12924	2.13319	2.15262	2.16724	2.18827	2.21905	2.17956	2.19273	2.18842	2.2036	2.27468	2.13303	2.12104	2.15427	2.15882	2.15047	2.16212	2.17419	2.17776	2.18332	2.1736	2.19552	2.21085	2.21752	2.26429	2.09846	2.11765	2.1206	2.10983	2.1284	2.14122	2.13675
0.200025	2.20108	2.21065	2.2129	2.21673	2.21018	2.20911	2.21502	2.21987	2.18314	2.15514	2.15342	2.18132	2.1843	2.18723	2.19099	2.18071	2.19329	2.20935	2.2199	2.21377	2.1414	2.1663	2.15628	2.16327	2.17049	2.17192	2.17454	2.18293	2.17967	2.1897	2.21765	2.20531	2.21073	2.21099	2.20396	2.20954	2.14838	2.15799	2.16757	2.15121	2.14048	2.15075	2.15503	2.15413	2.15095	2.14517	2.15251	2.15144	2.17666
0.20145	2.16854	2.15809	2.15384	2.13975	2.11132	2.13328	2.12431	2.12729	2.13319	2.12467	2.13267	2.13138	2.1244	2.13287	2.13182	2.1333	2.13743	2.13922	2.13697	2.11767	2.09145	2.08767	2.10877	2.09614	2.14209	2.10322	2.14112	2.13715	2.12525	2.13518	2.11499	2.13443	2.11598	2.07809	2.09104	2.08519	2.11354	2.14349	2.14002	2.12653	2.30612	2.13149	2.16279	2.14583	2.13259	2.12831	2.12937	2.12025	2.1301
0.208275	2.19771	2.1906	2.1946	2.19627	2.24075	2.24446	2.19493	2.18904	2.17852	2.18621	2.17862	2.18749	2.19424	2.20192	2.1958	2.23233	2.16982	2.1781	2.18006	2.17345	2.16441	2.17673	2.17163	2.17936	2.18864	2.19478	2.2109	2.22242	2.21509	2.16055	2.15414	2.1544	2.15979	2.17692	2.16816	2.15447	2.17991	2.17339	2.17718	2.17377	2.19218	2.19511	2.21497	2.2056	2.15598	2.16187	2.15292	2.14284	2.14211
0.20865	2.16404	2.16618	2.16985	2.1242	2.12011	2.13711	2.14967	2.16114	2.15582	2.15411	2.15853	2.15625	2.15274	2.16988	2.17641	2.14284	2.1153	2.14267	2.13105	2.10609	2.13679	2.16164	2.10737	2.14319	2.11999	2.13865	2.16122	2.17045	2.16853	2.14079	2.14832	2.13513	2.13113	2.30309	2.1099	2.10182	2.11468	2.13545	2.10719	2.11942	2.13394	2.12325	2.13089	2.15005	2.1582	2.15926	2.14366	2.14794	2.14692
0.212475	2.13738	2.10539	2.10009	2.12674	2.11763	2.14282	2.16027	2.16747	2.17482	2.18693	2.1359	2.14643	2.14582	2.1267	2.08572	2.11807	2.1243	2.15127	2.16053	2.16156	2.16811	2.16623	2.18855	2.17985	2.15029	2.12652	2.11521	2.10411	2.12804	2.0708	2.12036	2.12394	2.14392	2.13934	2.15929	2.1545	2.16284	2.18729	2.17159	2.15858	2.14885	2.12123	2.13342	2.11672	2.10454	2.11071	2.10048	2.10687	2.14139
0.213675	2.11017	2.1491	2.13661	2.13345	2.14728	2.11403	2.11409	2.1428	2.13171	2.14271	2.16123	2.13968	2.12087	2.11118	2.12274	2.10888	2.11406	2.11933	2.12437	2.09727	2.1188	2.16004	2.16425	2.1482	2.14243	2.11585	2.13313	2.1076	2.11752	2.09779	2.09955	2.13066	2.12443	2.12185	2.11882	2.1245	2.16354	2.16262	2.15296	2.127	2.13129	2.10727	2.09725	2.09139	2.11689	2.13151	2.12099	2.09687	2.13223
0.225	2.18258	2.21681	2.18717	2.18314	2.21345	2.18388	2.19174	2.18186	2.18784	2.17291	2.17723	2.19657	2.17406	2.1832	2.17291	2.18252	2.16416	2.18079	2.19292	2.13602	2.15039	2.16103	2.17205	2.1692	2.17878	2.18962	2.19946	2.16137	2.13459	2.15479	2.14067	2.15434	2.15502	2.15824	2.18159	2.1921	2.19759	2.23173	2.1321	2.1263	2.15763	2.13835	2.13316	2.13428	2.15293	2.15295	2.17827	2.16999	2.19203
0.237525	2.18931	2.18605	2.19445	2.20222	2.17602	2.17313	2.18665	2.19021	2.19797	2.20366	2.25789	2.20341	2.22	2.18028	2.16805	2.19703	2.16436	2.1728	2.17631	2.19062	2.1977	2.19245	2.21411	2.2106	2.19573	2.19752	2.2225	2.16888	2.17224	2.17291	2.16262	2.15977	2.16423	2.18297	2.17809	2.17646	2.18608	2.21898	2.20158	2.19632	2.21946	2.20321	2.20539	2.15623	2.15522	2.15894	2.13841	2.15492	2.17023
0.249975	2.13916	2.14765	2.11606	2.12636	2.14037	2.11588	2.14222	2.13235	2.13962	2.11736	2.13882	2.11258	2.15927	2.14601	2.15381	2.1506	2.15076	2.16079	2.16392	2.14279	2.13688	2.13866	2.13806	2.11489	2.14944	2.15003	2.15183	2.14149	2.14643	2.15638	2.13785	2.1482	2.14732	2.14327	2.14809	2.12941	2.13953	2.14194	2.1333	2.15526	2.14334	2.13381	2.14977	2.15954	2.15426	2.13475	2.12747	2.13283	2.08872
0.25	2.21573	2.04558	2.0524	2.04752	2.04657	2.03483	2.2591	2.02907	2.04556	1.99754	2.04905	2.04683	2.01736	2.03818	2.22355	2.03833	2.28228	2.02287	2.02679	2.27588	2.05693	2.04215	2.02892	1.96568	2.01118	2.02364	2.03042	2.04668	2.0401	2.08811	2.0198	2.01542	2.03138	2.04173	2.29449	2.02069	2.03144	2.03327	2.01152	2.02849	1.9907	2.03258	2.0337	2.03143	2.2842	2.01331	2.01406	2.03304	2.04542
0.25075	2.07784	2.07241	2.22453	1.94961	1.93593	1.95694	1.9768	2.03774	2.00675	2.19402	2.16926	2.19745	2.02825	1.9275	2.02466	2.02409	1.99583	2.03218	2.02818	1.99702	2.03605	2.14021	2.19433	2.03765	1.98143	2.0153	2.02069	2.01381	2.02968	2.03616	2.03104	2.02814	2.04125	2.00288	1.93128	2.03145	1.98447	1.98691	1.98672	2.1649	1.96955	1.98861	2.03938	2.02097	2.0162	2.03875	2.0448	2.03187	1.97084
0.255825	2.16838	2.16748	2.17833	2.17703	2.1269	2.11897	2.14342	2.14093	2.17197	2.18593	2.23733	2.21911	2.16148	2.16436	2.14576	2.13563	2.15068	2.16377	2.1792	2.17823	2.19067	2.20573	2.25747	2.1084	2.12908	2.11429	2.10913	2.11582	2.1489	2.1746	2.16413	2.17033	2.18731	2.20033	2.20711	2.21119	2.22382	2.13103	2.12233	2.09765	2.10869	2.14336	2.12367	2.16032	2.1533	2.15783	2.16233	2.16454	2.19129
0.257725	2.25351	2.25359	2.23291	2.23321	2.25614	2.03483	2.21547	2.00533	2.26427	2.0345	2.26157	1.98642	1.97303	2.02923	2.02624	2.03295	2.2947	2.30958	2.04149	2.24326	2.2883	2.30438	2.2814	2.01071	2.00966	2.29802	2.02146	2.25058	2.30218	2.0175	2.29459	2.29881	2.26604	2.0445	2.03966	2.31549	2.28852	2.03774	2.03346	2.32316	2.04117	2.03588	2.03403	2.27156	2.29699	2.02561	2.28887	2.25042	1.96577
0.2625	2.18263	2.19321	2.16874	2.16373	2.16703	2.15916	2.17963	2.15308	2.17153	2.16652	2.1701	2.11993	2.15251	2.12954	2.15007	2.1475	2.15656	2.17359	2.16606	2.16254	2.1519	2.17291	2.19412	2.15587	2.14053	2.14418	2.12363	2.13469	2.14369	2.15192	2.16162	2.15916	2.1534	2.14143	2.15814	2.1828	2.20611	2.12341	2.1184	2.13673	2.13186	2.13846	2.1492	2.16032	2.15945	2.13888	2.15345	2.15936	2.16417
0.262525	2.00873	2.02739	2.00973	2.05336	2.02578	2.02742	2.00932	1.99597	1.99657	2.03105	2.05652	2.06641	2.26355	2.02176	2.10948	1.99803	2.24916	2.17497	2.03709	1.9552	2.02919	2.01334	2.04912	2.03948	2.01736	2.02108	2.03409	2.04836	2.05664	1.96585	1.96862	1.97093	1.99599	2.15592	1.98582	2.03237	2.04973	2.01705	2.03518	1.9678	2.03456	1.99488	2.05877	1.93543	1.93541	1.93546	1.96246	2.18296	2.14232
0.26845	2.2127	2.28838	1.99799	2.00798	2.20782	2.24107	2.04354	2.03656	2.03653	2.04146	2.03812	1.99375	2.02353	2.0334	2.02945	2.03876	2.24863	2.02586	2.02515	2.03188	2.04018	2.25927	2.03988	2.01322	2.10889	2.24101	2.00879	2.03115	2.27827	1.94066	2.2299	2.25014	2.01856	1.9027	2.2956	2.04385	2.04034	1.98896	1.9704	2.01678	2.02548	2.00779	2.02459	2.04422	2.02149	1.97211	1.99523	2.27423	2.0386
0.2697	2.11896	2.13008	2.12675	2.13338	2.15381	2.17318	2.16	2.13753	2.1412	2.13174	2.12814	2.12442	2.11854	2.14716	2.16202	2.15061	2.14996	2.16382	2.14515	2.14369	2.14272	2.12746	2.10124	2.12102	2.069	2.09324	2.13813	2.13327	2.12825	2.13965	2.16396	2.17221	2.13776	2.11977	2.15439	2.14904	2.15014	2.11242	2.09611	2.12277	2.12034	2.12915	2.12038	2.13106	2.13433	2.14203	2.1461	2.16494	2.15001
0.2727	2.17552	2.17708	2.15917	2.15615	2.16702	2.1816	2.18431	2.18399	2.19059	2.14605	2.17075	2.15339	2.1701	2.16475	2.18951	2.18235	2.17056	2.17956	2.18629	2.1901	2.15922	2.1568	2.16228	2.15058	2.16798	2.15837	2.16169	2.17745	2.1833	2.18364	2.18742	2.18638	2.18111	2.1465	2.12195	2.14571	2.12667	2.14215	2.16825	2.16761	2.16692	2.16468	2.17741	2.16815	2.18631	2.18863	2.19483	2.18862	2.14829
0.274975	2.00053	2.04042	2.05092	2.05975	2.06423	2.04184	2.01041	2.01414	2.02187	2.02642	2.02938	2.02075	2.04153	2.02126	2.02891	2.02792	2.03675	2.0288	2.03619	2.01293	1.99706	2.00989	2.01561	1.99069	1.97366	1.99622	2.03675	2.00821	1.96421	1.95013	2.00566	2.00962	2.02753	2.03248	2.02605	2.01349	1.9937	2.00106	2.05705	1.92496	2.04174	2.03932	2.03743	2.0395	2.03482	2.02207	2.00402	2.02293	1.98797
0.275025	2.14995	2.13842	2.14605	2.16292	2.16719	2.17423	2.18631	2.16267	2.14725	2.15188	2.16964	2.17387	2.13685	2.14747	2.16811	2.17642	2.17395	2.17421	2.17638	2.18172	2.17847	2.17079	2.18745	2.13319	2.14209	2.15809	2.16351	2.16371	2.16976	2.16911	2.1742	2.1827	2.16591	2.16519	2.17874	2.19353	2.20181	2.15581	2.16585	2.15205	2.16066	2.16039	2.17153	2.18261	2.1683	2.1542	2.1667	2.1505	2.1476
0.282075	2.15517	2.14365	2.1684	2.1774	2.18089	2.14285	2.11779	2.14799	2.14266	2.14426	2.15284	2.16142	2.17496	2.16077	2.10754	2.09062	2.09131	2.11377	2.12622	2.1357	2.148	2.16941	2.17347	2.1533	2.15821	2.11435	2.11295	2.08127	2.10555	2.09468	2.0718	2.11422	2.1389	2.15702	2.13923	2.137	2.13859	2.14112	2.12675	2.10067	2.0855	2.30135	2.05755	2.09535	2.09997	2.08644	2.10968	2.09675	2.13818
0.284175	2.12063	2.13805	2.14092	2.13995	2.11239	2.13198	2.15877	2.1388	2.2688	2.09357	2.11011	2.10241	2.11162	2.11959	2.12367	2.10725	2.12878	2.12872	2.14478	2.13083	2.10874	2.08088	2.08336	2.08466	2.08851	2.09754	2.10728	2.13387	2.14003	2.1349	2.12912	2.15296	2.12668	2.07477	2.10348	2.09228	2.09077	2.09001	2.10236	2.10353	2.0974	2.11627	2.14897	2.14434	2.11209	2.10307	2.15506	2.15103	2.14184
0.287475	2.14188	2.15296	2.17587	2.15258	2.15451	2.17338	2.17793	2.19276	2.17042	2.16764	2.21448	2.18006	2.19371	2.16644	2.1717	2.18066	2.1891	2.19116	2.19464	2.15877	2.17281	2.18381	2.18066	2.18725	2.17946	2.17963	2.1699	2.16449	2.15725	2.17785	2.17514	2.17228	2.17006	2.18836	2.19231	2.15709	2.16001	2.1545	2.16908	2.13561	2.15791	2.16525	2.15188	2.16052	2.17598	2.18481	2.14698	2.17235	2.15735
0.2875	1.95669	1.99802	1.9738	1.99606	2.01143	2.00301	1.96142	1.97026	2.01324	2.02757	2.00196	2.02964	2.00772	2.0194	2.0582	2.29292	2.06084	2.00219	1.98616	1.99257	1.98958	1.99448	1.98274	1.93888	1.99013	2.04741	2.04155	2.03356	2.49482	2.01051	2.01746	1.99053	1.95385	1.96857	1.96329	1.97922	1.96357	1.93182	2.02203	2.26376	2.03701	2.02323	2.26852	1.94132	2.28015	2.01437	2.02773	2.02134	1.97892
0.29175	2.1814	2.1938	2.20022	2.1959	2.15476	2.17451	2.16895	2.1773	2.19176	2.19407	2.18925	2.18066	2.19505	2.13779	2.14572	2.15878	2.13428	2.11306	2.14409	2.17584	2.18544	2.19021	2.17548	2.19238	2.17501	2.15139	2.16517	2.13592	2.13698	2.15711	2.15513	2.13233	2.1243	2.15843	2.15031	2.15994	2.17522	2.18589	2.18337	2.17574	2.16137	2.1681	2.19404	2.13856	2.09872	2.11313	2.13304	2.13729	2.14267
0.2941	2.02988	1.98478	1.98813	2.00823	2.02489	2.0166	2.22996	2.03069	2.05051	2.0285	2.15454	2.13252	2.04447	2.04301	2.23938	2.02968	2.00659	2.03619	2.03635	2.04632	2.04509	2.02484	2.03364	2.0545	2.0384	2.01493	2.00751	2.09045	2.10731	2.07097	2.01032	2.03764	1.9709	1.94624	1.949	2.00218	2.01254	2.02821	2.05985	2.05682	2.04928	2.09321	2.03628	2.03597	2.02856	2.02748	2.02759	1.93058	2.03106
0.295	2.05547	2.06109	2.0519	2.05889	2.27955	2.30433	2.03133	1.98577	2.26414	2.30231	1.94475	2.05927	2.29351	2.29328	2.01401	2.29431	2.0473	2.0351	2.02723	2.03183	2.04144	2.28993	2.32482	2.05254	2.2953	2.29907	2.25649	1.98959	2.05377	2.29991	2.26238	2.29231	2.3115	2.03216	2.02448	2.01531	2.02371	2.29507	2.31371	2.0569	2.06904	2.28439	1.97894	2.05239	2.06001	2.06555	2.05422	2.28685	2.04956
0.3	2.21424	2.19632	2.20425	2.20053	2.16246	2.16048	2.17357	2.16434	2.16121	2.18113	2.18186	2.18853	2.18482	2.18993	2.12838	2.13403	2.13264	2.15361	2.17263	2.17302	2.17871	2.18422	2.17342	2.16689	2.20795	2.18671	2.20198	2.14287	2.13381	2.14904	2.16996	2.16061	2.1633	2.1665	2.16633	2.17095	2.18056	2.16055	2.17721	2.19306	2.2063	2.19282	2.11719	2.14026	2.14314	2.16669	2.16749	2.15262	2.15567
0.300025	2.02188	2.03771	2.00334	1.97491	2.03342	2.03781	2.03309	2.02583	2.00907	2.00588	1.97815	2.01286	2.04162	2.03768	2.03307	2.02438	2.27688	2.00958	2.04163	1.90975	2.03573	1.94108	1.96954	1.9835	1.99741	2.02065	2.04867	2.04322	2.03778	2.01754	1.91985	2.04416	2.04061	1.97826	1.92582	2.04112	1.95851	1.93027	1.93032	1.97173	2.18984	2.18113	1.90169	1.95686	2.00997	1.96496	2.02825	2.04848	2.03889
0.304225	2.01608	1.99599	2.0514	1.99548	1.98505	2.02467	2.07399	2.23852	1.96783	2.04145	2.0424	2.05017	2.05502	1.98383	2.04418	2.03471	2.06656	2.04338	2.0472	1.99368	1.92935	2.24039	2.04349	2.04759	2.04898	2.04796	2.04328	2.21055	1.99107	2.0167	2.03729	2.05912	2.27635	2.01166	1.96324	2.26361	1.99733	2.03274	2.04332	1.93846	2.21025	2.03513	1.97771	2.02373	2.21549	2.05149	2.02824	2.30675	2.0762
0.312475	2.02266	2.00034	2.03701	2.0506	2.03421	2.07391	2.00935	2.0563	2.04218	2.04169	2.04086	1.94619	1.87474	1.96092	2.0092	2.02887	2.01358	2.03151	2.16043	2.19421	2.00352	2.04484	2.02762	2.02968	2.04214	1.89145	1.9345	1.92221	1.95037	1.98461	2.04037	1.96564	1.96093	1.98359	2.19198	2.00443	2.03186	1.93418	1.99277	2.00033	1.91752	1.8234	1.91504	1.89033	2.01625	2.00721	2.00533	1.89775	1.94896
0.312525	2.16232	2.15616	2.16085	2.1734	2.16214	2.18374	2.188	2.15511	2.16751	2.15971	2.1585	2.14149	2.15965	2.1718	2.17319	2.15773	2.16752	2.18812	2.13595	2.13749	2.13532	2.11399	2.16118	2.14954	2.14495	2.16319	2.17523	2.18125	2.20378	2.17826	2.17641	2.12942	2.09986	2.08682	2.09919	2.08968	2.11768	2.14123	2.15514	2.16125	2.16937	2.18482	2.21205	2.17434	2.16577	2.18228	2.11297	2.10333	2.06073
0.324975	2.11163	2.11405	2.12318	2.1218	2.13918	2.1267	2.14845	2.02709	2.08314	2.38401	2.08125	2.06906	2.12595	2.11043	2.14333	2.14957	2.16181	2.15503	2.08004	2.06437	2.10666	2.09584	2.10905	2.10293	2.11826	2.11479	2.14739	2.16491	2.16023	2.15778	2.12954	2.08807	2.07865	2.09835	2.11309	2.09642	2.10017	2.09726	2.11748	2.12255	2.12582	2.1424	2.15683	2.16355	2.15262	2.14972	2.10424	2.1131	2.10199
0.325	2.0621	2.04212	2.04884	2.22819	2.04227	2.02963	2.05084	2.06486	2.0421	2.04105	2.01373	2.02728	2.01403	1.92576	2.22313	2.25149	1.96423	2.01025	1.99114	2.2393	2.03833	2.01444	2.04136	1.99337	2.00216	2.04075	1.92225	2.22139	1.93704	1.99292	2.0838	1.99507	2.04228	2.21841	2.03338	2.03786	2.04484	2.00641	2.0355	2.01083	2.0253	2.04152	2.27473	2.00158	1.99748	2.01852	2.0461	2.1925	2.0032
0.3319	2.04211	2.23481	2.25438	2.02688	1.99647	2.25088	2.27189	2.0431	2.12197	2.12825	2.16123	2.30822	2.00286	1.99207	2.054	2.03942	1.97037	2.00263	2.10182	2.09299	2.10905	2.13833	2.16837	2.15237	2.27849	2.00466	1.98886	2.05954	2.03713	2.01784	1.94146	2.02275	1.9826	2.08414	2.09814	2.09973	2.10388	2.13113	2.12577	2.1369	2.10932	2.01876	1.94309	2.04492	2.04645	2.04023	2.0305	2.03571	2.28094
0.333675	2.14924	2.15256	2.15126	2.14494	2.12746	2.12104	2.14267	2.13322	2.10567	2.12461	2.14803	2.14432	2.14811	2.14478	2.1334	2.11603	2.12868	2.11886	2.1037	2.12099	2.10627	2.11501	2.15498	2.16211	2.14783	2.13341	2.1502	2.13239	2.14945	2.09839	2.11094	2.0964	2.08667	2.08985	2.10442	2.11261	2.125	2.12277	2.16142	2.15496	2.09583	2.09236	2.10747	2.12774	2.12537	2.11069	2.09963	2.08605	2.07324
0.3375	2.11689	2.13756	2.16093	2.15295	2.11507	2.11588	2.11638	2.14148	2.15428	2.14776	2.1588	2.15992	2.15903	2.14178	2.10775	2.11608	2.13203	2.13174	2.13332	2.12927	2.13605	2.15097	2.13952	2.13356	2.15016	2.13965	2.13383	2.11075	2.1329	2.11984	2.12612	2.1315	2.12832	2.14955	2.14323	2.15076	2.14052	2.14402	2.16477	2.10915	2.07498	2.09395	2.09039	2.09278	2.08402	2.12251	2.11036	2.13473	2.14374
0.337525	1.93535	1.88813	2.15461	2.09297	2.0462	1.84136	2.24377	2.01625	2.03287	2.05209	2.04919	1.94736	2.21632	2.01584	2.27338	2.26328	2.03688	2.22081	2.23609	2.01294	1.86779	1.76592	1.90688	2.31887	2.01207	2.08697	2.01995	2.03722	2.25314	2.27871	1.99584	1.94791	2.18464	2.00043	2.01291	2.35742	2.02738	2.02431	2.01421	2.02785	2.22615	2.22564	2.04516	2.03595	1.96611	1.88661	2.19238	2.02713	2.28089
0.34225	2.20615	2.21769	2.15092	1.9908	2.05622	2.05577	2.01753	2.15349	2.05471	2.18192	2.0264	2.0151	2.06667	2.03171	2.03555	2.02754	2.00383	1.99684	1.97337	2.00809	1.98914	2.22413	2.01406	1.95081	2.27575	2.17809	2.0276	1.94045	1.9732	2.21429	2.18004	2.03806	2.02071	2.04082	2.02289	2.02756	2.06964	2.04365	2.02588	2.00275	2.03225	2.00321	1.99291	1.99717	1.98036	2.14108	1.93277	2.0466	2.02466
0.34705	2.02793	2.04358	2.04349	2.06369	2.06929	2.00797	2.03523	2.06783	2.05053	2.03102	2.08973	2.21094	2.05685	2.02764	2.00926	2.00776	2.00536	2.04316	2.27493	2.21131	2.23107	2.06398	2.00854	2.18533	2.19054	2.02672	2.278	2.0624	2.14431	2.15935	2.06646	2.29161	2.23608	2.24182	2.04781	2.02397	2.0369	2.03604	2.05063	2.04007	2.03842	2.07587	2.04123	2.20183	2.03756	2.05825	2.27814	2.02261	2.02648
0.349975	2.04087	2.0366	2.01893	2.24587	1.96659	2.01379	2.03493	2.02168	1.99687	2.24777	2.0378	2.0146	2.00456	1.98601	2.03342	2.03311	2.02711	2.02511	2.03051	1.97245	1.97263	1.92888	1.9491	2.02685	1.98326	2.01339	1.9912	2.04194	1.95448	1.96209	2.02362	2.00036	2.02112	2.02441	1.94244	1.92478	2.09771	1.95152	2.01885	1.96637	2.00474	2.02672	2.03806	2.03627	2.01331	2.01584	2.03958	2.02338	2.01638
0.350025	2.13568	2.15186	2.14168	2.13396	2.16285	2.14484	2.12602	2.1287	2.12911	2.11724	2.11395	2.12321	2.14055	2.13283	2.1353	2.14231	2.14529	2.08828	2.11877	2.12325	2.11006	2.11848	2.1159	2.12973	2.1396	2.1431	2.14188	2.14457	2.09776	2.10871	2.0749	2.11292	2.12159	2.10555	2.11892	2.14805	2.14532	2.13746	2.13774	2.1452	2.16403	2.07515	2.08587	2.079	2.09874	2.11314	2.11676	2.10132	2.11871
0.362475	2.11894	2.12974	2.14051	2.16759	2.17684	2.17235	2.17224	2.13687	2.12136	2.13178	2.09728	2.13285	2.14248	2.16164	2.17278	2.16078	2.16502	2.16764	2.13248	2.1241	2.08499	2.10868	2.09607	2.12598	2.12284	2.14001	2.15611	2.16355	2.14867	2.17665	2.16545	2.16642	2.16532	2.13313	2.14959	2.10799	2.12381	2.13529	2.10773	2.10405	2.13007	2.16027	2.14653	2.16163	2.16258	2.18607	2.16147	2.16784	2.20623
0.3625	1.98292	1.95961	1.95565	2.1964	2.12035	1.9689	2.02431	2.06901	2.01529	1.97255	2.03714	2.04971	1.95749	2.00299	1.99022	2.00771	2.02991	1.98791	1.95173	2.05441	2.02954	2.04777	2.03235	1.99718	2.00256	1.99236	1.99369	2.00575	2.0359	2.02862	2.0294	2.0271	1.95259	2.02759	2.0454	2.03613	2.03115	1.97243	2.01	1.99868	2.01686	2.0098	1.94839	2.03233	1.9659	1.90877	1.90937	2.03691	1.97076
0.372325	2.00819	2.01636	2.0107	1.99465	2.01313	2.01287	1.99899	2.00478	2.01444	2.01294	2.02874	2.02405	1.9787	1.97177	2.0571	2.02156	1.92609	2.00369	2.01913	2.02239	2.1778	2.23686	1.94697	2.03368	2.14084	2.02164	2.00077	2.01857	1.9607	1.96723	2.02026	1.98528	2.02242	2.01749	2.21399	2.02782	1.95081	1.97832	2.04853	2.03556	2.0704	2.02637	2.01787	2.03037	2.07509	2.03564	1.98341	2.03872	2.03665
0.37435	2.04777	2.03105	2.04111	2.01533	2.05246	2.0795	2.06223	2.03741	2.0577	2.0493	2.03018	2.06683	2.06813	2.10339	2.07217	2.01451	1.988	2.00083	2.03416	2.17344	2.06307	2.05369	2.04582	2.04168	2.07162	2.06988	2.05076	2.2783	2.06267	2.06701	2.05396	1.99272	2.06701	2.05319	2.03457	2.0375	2.01883	2.01321	2.00812	2.15698	2.02921	2.04584	2.0372	2.02298	2.03014	2.04445	2.03208	2.0501	2.04043
0.375	2.10612	2.11844	2.11367	2.12852	2.09524	2.11994	2.0908	2.12572	2.11497	2.1317	2.09013	2.09879	2.07737	2.09529	2.10247	2.13303	2.14204	2.11823	2.12737	2.11909	2.0813	2.11052	2.07859	2.08938	2.11718	2.11983	2.10458	2.09757	2.10308	2.08275	2.09886	2.1047	2.11757	2.10436	2.11534	2.10711	2.12031	2.13261	2.10852	2.0914	2.07012	2.10148	2.04838	2.07989	2.0645	2.08053	2.09886	2.13451	2.10641
0.375025	2.0275	1.99237	2.0036	2.16593	2.0189	2.01633	2.18101	2.0016	2.03237	1.94854	2.01757	2.00798	2.05438	2.02598	2.08506	1.9794	2.00739	1.99017	2.02337	2.03756	1.97691	1.98635	1.93778	1.95038	2.03851	2.04262	2.02181	2.0204	1.96514	2.13787	1.92095	2.00978	1.88434	1.84248	2.02281	1.942	1.80303	1.86935	2.03507	2.00671	2.01184	2.0061	1.96709	1.96132	1.96063	2.01708	2.0003	2.13674	1.98673
0.381675	2.08863	2.10062	2.09272	2.06083	2.06144	2.10819	2.09376	2.11065	2.1457	2.14881	2.14065	2.08448	2.10571	2.12354	2.08487	2.10004	2.0986	2.13951	2.13005	2.12873	2.13541	2.13455	2.15146	2.09375	2.09462	2.09598	2.06013	2.12784	2.13313	2.12041	2.12684	2.12957	2.09815	2.13617	2.13859	2.14532	2.15158	2.09771	2.10189	2.09293	2.05158	2.051	2.05979	2.13152	2.1093	2.14144	2.11235	2.11234	2.13495
0.3823	2.02188	2.25501	2.2506	2.05093	2.04216	2.03293	2.26453	2.08077	2.05741	2.06641	2.00431	2.01503	1.98341	2.24643	2.25467	2.05906	2.05369	2.05137	2.06375	2.05353	1.97464	2.0383	2.17267	2.06331	2.04253	2.05649	1.99073	2.01236	1.95998	2.25877	2.27216	2.28068	2.03677	2.2704	2.27909	2.04818	2.02442	1.96922	2.03786	2.20282	2.04641	2.26823	2.21043	2.22951	2.01527	2.2297	2.17225	2.03218	2.21502
0.383925	2.16791	2.16659	2.16455	2.17934	2.17394	2.16923	2.15996	2.14137	2.13619	2.14256	2.16883	2.16278	2.17429	2.17102	2.1442	2.11422	2.12217	2.12051	2.15133	2.15812	2.1586	2.1377	2.15842	2.15802	2.1674	2.17177	2.16878	2.14596	2.15195	2.13075	2.13685	2.14824	2.15602	2.15642	2.16322	2.13398	2.13109	2.14391	2.14997	2.15415	2.16995	2.17188	2.15877	2.15088	2.13751	2.13663	2.15563	2.14821	2.15639
0.387475	2.05496	2.04108	2.05727	2.06491	2.05035	2.0626	2.03208	1.99359	1.99553	2.01959	2.01314	1.99694	2.01297	2.01013	2.01934	2.02181	2.06073	2.0634	1.97675	2.01657	2.01081	1.99536	1.98961	2.02722	2.04886	2.14725	2.01635	2.01079	1.9876	1.98928	1.98471	2.03393	2.03009	1.9903	1.99347	2.01476	2.04188	2.01913	2.03516	2.03469	1.99475	1.97119	1.95667	2.02972	1.97757	1.98908	1.98036	2.04099	1.99087
0.387525	2.16068	2.14757	2.17391	2.16964	2.16037	2.15793	2.14708	2.14111	2.12689	2.16112	2.17564	2.17158	2.17166	2.13122	2.09946	2.13604	2.15425	2.1442	2.1441	2.13549	2.15388	2.16746	2.17228	2.17347	2.21674	2.18019	2.11304	2.09165	2.12535	2.14933	2.16364	2.1507	2.13756	2.1512	2.16537	2.20618	2.16774	2.14849	2.15566	2.15124	2.17722	2.18261	2.14104	2.1162	2.0767	2.12257	2.12428	2.13627	2.14759
0.388975	1.91293	1.91502	1.9143	1.99148	2.00064	2.06233	2.03585	2.28439	2.046	1.88936	1.97152	2.00147	2.12088	2.04106	2.02195	2.23418	2.14912	2.00459	1.95145	2.09259	1.9053	2.18876	1.98446	2.13177	1.95579	2.16651	2.0044	2.03535	1.97591	2.00296	2.05432	2.06752	1.98932	2.00691	1.93307	2.20519	2.01603	2.01602	1.95993	2.12946	2.01847	2.09036	2.03108	2.18086	1.98282	1.96455	2.00085	1.94204	2.00478
0.396525	2.15831	2.16343	2.12696	2.13167	2.13807	2.16033	2.1748	2.15628	2.15476	2.15248	2.16287	2.15619	2.15296	2.15454	2.14824	2.14695	2.1513	2.15033	2.15228	2.15907	2.14846	2.1304	2.15233	2.12838	2.1414	2.15019	2.15108	2.1547	2.13439	2.14683	2.15069	2.12963	2.14197	2.16577	2.1535	2.13692	2.12094	2.10478	2.14043	2.13524	2.14331	2.13864	2.16085	2.16457	2.16512	2.13776	2.14378	2.17924	2.16604
0.399975	2.13991	2.1463	2.15771	2.15185	2.13069	2.10903	2.12771	2.1529	2.16841	2.16039	2.16138	2.16509	2.1851	2.12888	2.11779	2.13944	2.15029	2.15166	2.14169	2.16434	2.14862	2.1541	2.1662	2.17417	2.17241	2.19059	2.18934	2.12883	2.10329	2.12625	2.12702	2.11123	2.15024	2.1522	2.15074	2.14121	2.1646	2.17281	2.16317	2.16965	2.19019	2.18778	2.18693	2.12555	2.12667	2.11595	2.08917	2.11802	2.11184
0.4	1.98107	2.15098	2.20559	2.03501	2.02207	2.01954	2.00186	1.98953	2.22448	2.02722	1.99256	2.08111	1.98388	2.02592	2.25882	1.95511	1.93982	2.21481	2.01674	2.02022	2.1295	2.17181	2.03708	2.03068	2.02979	1.96885	2.00907	2.01098	1.90769	1.91013	2.01073	2.027	1.99404	2.21641	2.02755	1.97101	2.01963	1.97248	2.00959	2.02305	1.92913	2.00291	2.00539	2.01564	1.89296	2.00644	2.19301	1.95657	2.2075
0.405675	2.09138	2.06727	2.09875	2.09674	2.06422	2.07627	2.03677	2.07243	2.06117	2.07806	2.10021	2.07211	2.05619	2.05233	2.01303	2.04388	2.03259	2.06813	2.0626	2.07829	2.10375	2.06618	2.06038	2.0501	2.04802	2.04573	2.08573	2.07954	2.07943	2.07254	2.07616	2.06569	2.04592	2.02149	2.0442	2.01635	2.06879	2.02497	2.03287	2.07088	2.09284	2.07345	2.03664	2.08584	2.09087	2.10179	2.10968	2.11973	2.0899
0.410025	2.03388	2.08277	2.10341	2.09359	2.07292	2.06367	2.03037	2.0636	2.04011	2.06584	2.07269	2.07837	2.05471	2.05419	2.0632	2.1012	2.11816	2.0746	2.06421	2.04109	2.31868	1.96477	2.07102	2.06153	2.04831	2.05957	2.06386	2.05883	2.03758	2.11034	2.09631	2.07419	2.07584	2.02787	2.03446	2.06548	2.05362	2.07748	2.09334	2.11204	2.09737	2.09541	2.10129	1.98317	2.09827	2.12741	2.11516	2.12915	2.06635
0.411075	2.11528	2.10765	2.11257	2.11813	2.14546	2.1371	2.11503	2.14288	2.15065	2.09006	2.08226	2.09126	2.09553	2.10709	2.11946	2.12632	2.13889	2.13116	2.13422	2.13416	2.1479	2.06537	2.06282	2.09785	2.11762	2.10744	2.12357	2.12863	2.11827	2.10549	2.12069	2.13154	2.13822	2.15556	2.15649	2.15326	2.06165	2.06624	2.08801	2.09411	2.09781	2.10189	2.09301	2.12646	2.12903	2.13066	2.10556	2.12992	2.12712
0.4125	2.13226	2.12362	2.13285	2.12011	2.15447	2.1407	2.12228	2.11511	2.11829	2.10176	2.11791	2.15163	2.14771	2.13818	2.14311	2.13884	2.12198	2.12145	2.10132	2.11162	2.11808	2.13449	2.12798	2.14245	2.13729	2.14153	2.14311	2.11133	2.1265	2.11604	2.10238	2.10461	2.0889	2.12826	2.12735	2.11961	2.12378	2.14579	2.14193	2.13496	2.12995	2.10666	2.09591	2.10969	2.11776	2.06861	2.09108	2.08286	2.10185
0.412525	2.06821	2.0544	2.06766	2.07189	2.03055	2.00809	2.03596	2.04463	2.07342	2.06258	1.99409	1.99609	2.04462	2.05466	1.99605	2.04277	2.0175	2.05736	2.01919	2.05888	2.06982	2.11617	2.00492	2.00804	2.0324	2.01116	1.98682	1.95214	1.99329	2.03157	1.96211	2.08361	1.9969	2.00253	2.05485	2.04279	2.01514	2.04025	2.01192	2.019	1.93887	2.01654	1.98209	1.99542	1.9528	2.01348	2.01753	1.97451	1.97134
0.41625	2.07597	2.11155	2.12618	2.12299	2.12917	2.13543	2.12038	2.11738	2.15424	2.07827	2.07829	2.08085	2.08798	2.09875	2.10869	2.10765	2.11844	2.12885	2.11387	2.13318	2.12964	2.15054	2.14021	2.06766	2.05359	2.06651	2.08703	2.08506	2.07748	2.07606	2.09932	2.09112	2.09827	2.10318	2.10622	2.10135	2.12192	2.1017	2.14141	2.16464	2.06604	2.07286	2.0737	2.076	2.09643	2.10304	2.04702	2.06148	2.08536
0.4177	2.01925	2.02957	2.02	2.36599	2.0006	2.04301	2.00549	2.03454	2.00745	1.96463	2.03316	2.04578	2.05711	1.9837	2.30964	2.01686	2.04171	2.01652	1.94021	1.98003	2.17642	1.99601	2.03147	2.0151	2.04652	2.308	2.01433	2.03992	2.03893	1.99225	2.00538	2.04732	2.04477	2.04753	1.96995	2.07411	2.02593	2.02712	2.06183	2.03323	2.04685	2.0564	1.98201	1.99077	2.01941	2.03454	2.04834	2.07049	2.07401
0.420775	2.07652	2.08011	2.09724	2.07055	2.03622	2.06979	2.03233	2.03049	2.04978	2.07088	2.07906	2.06217	2.07499	2.08142	2.13724	2.0863	2.03796	2.03467	2.02158	2.04604	2.06106	2.08565	2.08626	2.08727	2.09718	2.10907	2.08095	2.06714	2.07267	2.01274	2.0358	2.04865	2.02389	2.06288	2.06475	2.06658	2.06967	2.08267	2.14515	2.10076	2.09556	2.073	2.07789	2.0773	2.03875	2.04878	2.0347	2.04293	2.03527
0.424975	2.02491	2.05703	2.03495	2.02962	2.03761	2.05802	2.03537	2.01199	2.06909	2.03728	2.03242	2.01537	2.03405	2.00779	2.01606	2.0302	2.04831	2.04235	2.0129	2.03693	2.03446	1.98096	2.18167	1.94964	1.98396	2.00386	2.01347	2.02342	1.96906	2.04846	2.06662	2.01778	2.0717	2.01225	2.01828	2.13941	1.99612	1.99965	1.97085	1.99375	2.03732	2.03173	1.96229	2.01616	2.01345	2.03062	1.97271	2.03026	2.00223
0.425025	2.13585	2.16552	2.20177	2.30353	2.2539	2.09948	2.10467	2.10602	2.14913	2.17533	2.19915	2.21264	2.18644	2.17373	2.1309	2.09398	2.10146	2.12536	2.15063	2.15715	2.18621	2.18518	2.17209	2.17113	2.17482	2.10694	2.12162	2.09791	2.11121	2.1087	2.15082	2.1719	2.17993	2.17891	2.156	2.15379	2.16474	2.16973	2.07549	2.10587	2.08178	2.10427	2.12152	2.1479	2.17194	2.18425	2.16539	2.19972	2.16585
0.429775	2.00855	1.98581	2.04752	2.05929	2.01211	1.9577	1.98926	1.98262	1.99082	2.05816	2.07379	2.0444	1.9913	2.01022	2.07028	2.01899	2.2133	2.1841	1.98122	2.03809	1.95516	1.93343	1.98174	2.03453	2.04767	2.07912	2.04141	2.03657	2.05273	1.91307	1.89755	2.2117	1.97436	2.27777	1.87107	1.96759	1.98959	1.96932	1.94654	1.93411	1.98143	2.0368	2.0187	2.03067	2.03142	2.01692	2.15603	2.09867	1.98882
0.437475	2.09589	2.11771	2.09825	2.09051	2.10541	2.06777	2.08132	2.07391	2.09149	2.11773	2.04849	2.05783	2.08422	2.09297	2.10827	2.08976	2.09814	2.13321	2.13577	2.02916	2.06602	2.0555	2.06225	2.05433	2.07881	2.10544	2.09116	2.10282	2.12025	2.13306	2.00515	2.00137	2.03347	2.00329	2.0323	2.05875	2.09133	2.08834	2.09251	2.09761	2.1334	2.15041	2.15844	2.00862	2.0499	1.98961	2.01356	2.02781	2.07094
0.4375	2.02212	1.99233	1.9917	1.99822	1.98368	1.98675	1.99592	1.95443	2.13316	2.09256	1.99605	2.011	2.00848	1.99107	1.96918	2.01259	2.01619	2.00053	1.94014	2.00649	2.01987	1.99396	1.98218	1.95299	1.94103	1.92466	2.04002	1.91576	2.21207	2.03134	2.17799	2.20818	1.79858	2.0605	1.9706	1.92411	1.95914	1.90968	2.03768	2.13289	2.18109	2.11176	1.92131	1.89297	2.1873	1.99317	2.0157	1.97004	1.90137
0.45	2.14576	2.16018	2.14525	2.14481	2.14873	2.13363	2.1396	2.14346	2.10096	2.13015	2.14238	2.12979	2.139	2.14495	2.15299	2.18159	2.1186	2.13786	2.12519	2.12477	2.11007	2.12857	2.13612	2.14949	2.1674	2.17085	2.15545	2.16082	2.17464	2.09073	2.09653	2.10498	2.13601	2.12566	2.11602	2.13631	2.13989	2.11659	2.15377	2.15471	2.16043	2.16034	2.16276	2.17595	2.11189	2.10221	2.10527	2.11096	2.09995
0.450025	2.03331	1.97073	1.96539	1.96305	2.00911	2.03503	2.02357	1.98457	2.0369	1.95519	1.97257	1.92672	2.0276	1.98543	2.02853	2.02573	1.94582	1.93045	1.94235	1.9168	1.93593	1.95805	1.9323	1.95771	1.96645	2.02534	2.01788	2.05678	2.01401	1.94125	1.93026	1.90287	1.93438	1.89797	2.04571	2.04971	1.87597	1.96831	1.94917	2.04578	1.99996	2.02506	2.04838	2.00776	2.02376	1.97667	1.92317	1.91784	1.8581
0.457275	2.09586	2.08887	2.07908	2.02826	2.06717	2.10504	2.10794	2.06547	2.07135	2.09674	2.09151	2.07428	2.06626	2.07223	2.04868	2.07569	2.11784	2.10491	2.08119	2.07768	2.0508	2.05689	2.09714	2.06578	2.10813	2.0568	2.07623	2.06601	2.11316	2.06713	2.11885	2.12926	2.08058	2.08739	2.07438	2.07127	2.05713	2.00621	2.03339	2.07866	2.08832	2.0625	2.08314	2.07939	2.07836	2.07652	2.09091	2.10141	2.09666
0.457875	2.12299	2.12999	2.10333	2.13143	2.11934	2.1174	2.11555	2.10561	2.10414	2.09458	2.1074	2.10299	2.11357	2.10295	2.11969	2.1555	2.14101	2.13044	2.11109	2.09668	2.1046	2.12	2.12203	2.11126	2.11502	2.108	2.11029	2.12806	2.12957	2.14654	2.14388	2.11841	2.12444	2.11979	2.13023	2.12831	2.10744	2.09802	2.09303	2.0944	2.10848	2.11243	2.12173	2.14042	2.15556	2.14379	2.13253	2.11443	2.11301
0.458425	2.06546	1.98596	2.01101	2.06238	2.03068	2.03597	2.05199	2.02735	2.08329	2.05668	2.06523	2.06325	2.00804	2.016	2.04661	2.03106	2.016	2.04339	2.04686	2.07756	2.07121	2.05704	2.01428	2.00764	2.03768	2.05868	2.05493	2.03676	2.05789	2.0363	2.07512	2.07406	2.03948	2.04111	2.16025	2.07975	2.07641	2.05121	2.08239	2.07417	2.05548	2.08107	2.06261	2.02916	1.98513	2.00858	2.06441	2.06867	2.0459
0.462475	2.0353	2.01808	1.99585	1.98662	2.05114	2.08683	2.05352	2.02751	2.01122	2.08189	2.08974	2.08745	2.02545	1.99898	2.0338	2.08276	2.08745	2.07094	2.07857	2.06851	2.01064	2.03957	2.08362	2.06565	2.08216	2.07317	2.03929	2.0193	1.97951	1.96522	1.97417	2.08818	1.97793	1.96295	2.06393	2.05607	2.02353	1.98237	2.01399	1.96888	1.93147	1.94792	2.02641	2.04613	2.05965	2.02879	2.00789	1.95995	2.06437
0.462525	2.15012	2.1294	2.13343	2.12392	2.15607	2.16474	2.10892	2.1322	2.13088	2.15811	2.14584	2.15916	2.16354	2.16526	2.17514	2.19127	2.15298	2.14953	2.13038	2.14261	2.13176	2.16449	2.15714	2.17168	2.17433	2.1972	2.18719	2.18942	2.07468	2.10164	2.12708	2.12838	2.13498	2.12699	2.13815	2.15957	2.17192	2.17044	2.17255	2.1714	2.19657	2.18818	2.06473	2.07689	2.06984	2.09093	2.10394	2.1179	2.14067
0.46345	2.00223	2.01701	2.07452	2.03483	2.03397	2.09303	2.04814	2.01981	2.01047	2.03084	2.09766	2.06137	2.06038	2.07902	2.03475	2.07312	2.04139	2.04978	2.0259	2.04965	2.00131	2.0347	2.06271	2.07228	2.04828	2.01796	2.01027	1.96906	2.05261	2.04858	2.06344	2.0154	2.01853	1.96247	2.03631	2.02849	2.06698	2.06823	2.0482	2.04512	1.99971	2.0441	2.064	1.86018	2.07599	2.0638	2.07451	2.03223	2.04497
0.466225	2.49673	1.93973	2.03357	2.17796	2.22448	2.22447	2.35664	2.00447	2.07594	2.2962	2.28165	1.97121	2.12935	2.03705	2.03445	2.05767	2.01605	1.9599	1.96146	2.03523	2.24156	2.02399	1.99268	1.99434	1.99368	2.04019	1.96568	1.91888	1.9232	2.10316	2.28128	2.23268	2.00913	1.95893	1.96163	2.00571	2.21509	2.00095	2.02744	2.10897	1.99779	2.06761	2.03847	2.02455	1.97122	1.87905	2.0128	1.97079	2.08486
0.474975	2.14337	2.14854	2.16332	2.13431	2.11369	2.0883	2.12613	2.15235	2.14379	2.14951	2.1582	2.14638	2.11709	2.09026	2.14355	2.14976	2.10062	2.10724	2.1109	2.13943	2.13686	2.14684	2.13154	2.1308	2.12538	2.12264	2.13831	2.15514	2.15289	2.13802	2.10702	2.08932	2.11857	2.0963	2.12988	2.1417	2.13127	2.13942	2.13758	2.14815	2.13666	2.13587	2.16205	2.1173	2.14916	2.12776	2.04611	2.08054	2.07763
0.475	2.01112	2.00399	2.20242	2.01117	2.01315	2.42799	2.06772	2.0031	1.99158	2.03163	2.01897	2.00392	1.98745	2.04964	2.29779	2.06614	2.03775	1.97117	1.97197	1.98351	1.97863	1.98516	2.00787	2.03194	2.03187	2.0069	2.00522	1.97201	1.99797	2.00239	1.96819	1.96551	1.9857	1.97642	1.96322	2.29497	2.149	1.92917	1.93661	1.96706	1.97645	1.92714	1.88193	1.91037	1.90486	1.87453	2.02623	2.02508	2.03333
0.4875	2.13029	2.11401	2.11979	2.10817	2.11314	2.14083	2.13843	2.10894	2.10207	2.09809	2.12201	2.11039	2.12571	2.12284	2.12621	2.13963	2.13782	2.13332	2.13314	2.09087	2.0994	2.09442	2.0894	2.09776	2.10774	2.13029	2.12595	2.13663	2.13264	2.12528	2.13764	2.13302	2.12298	2.13084	2.08809	2.07218	2.05371	2.06378	2.07488	2.08875	2.08316	2.10659	2.1154	2.12651	2.11141	2.13813	2.13066	2.12374	2.13359
0.487525	2.01589	2.00522	2.05144	2.12122	2.0165	2.00072	1.99276	2.0609	2.09162	2.10882	2.02428	2.02969	2.08131	2.02818	2.14028	2.03313	2.02432	2.03535	2.03298	2.02332	2.02902	2.03624	2.01064	2.04117	2.0382	2.0142	2.04787	2.03364	1.97332	2.02594	2.0159	2.02537	1.99545	1.9923	2.03117	2.01664	1.99142	1.9835	2.02614	1.9747	2.02046	2.03811	2.03189	1.95816	2.04959	1.98765	2.00449	1.95866	1.99752
0.498925	2.01555	1.96045	1.95585	1.98552	2.04071	1.99469	2.02763	2.07945	2.0355	1.95524	2.01378	2.01119	1.99191	2.00889	1.93049	2.03017	1.96298	1.99223	2.01969	2.02313	2.05229	2.06815	2.21366	2.0152	2.0097	2.04212	2.04424	2.04423	2.02995	2.02708	2.05402	1.98314	1.98613	2.01392	2.04136	2.01081	2.03931	1.98917	2.06228	2.16011	2.04276	2.03464	2.00944	2.23989	2.23445	1.86512	2.02108	2.23111	2.04408
0.499075	1.94284	1.99865	2.01939	2.02484	2.03887	2.04588	1.97699	1.99783	2.00082	2.1548	2.15329	1.99183	2.0099	1.98293	1.8782	1.88428	1.94403	1.92111	2.0264	2.00196	1.97398	1.95577	1.94681	1.98727	2.02887	1.9745	2.20761	2.25739	1.99464	1.94674	1.97476	1.9428	1.92046	1.82192	1.86949	2.03984	1.9729	2.01973	2.02621	2.02555	1.94801	1.95012	2.0239	2.02628	2.00758	1.94996	2.00627	2.00585	2.04619
0.499975	1.9752	2.01335	2.03213	1.93286	1.95499	2.01303	1.98888	2.01187	1.96961	2.02174	1.96692	1.98518	1.94901	2.12045	1.9637	1.98987	2.00613	2.02962	2.14638	2.05948	1.9781	1.98707	2.00307	1.89789	1.92823	1.96248	1.96104	2.02221	2.03041	2.04492	2.05009	1.99215	2.03659	1.99145	1.96466	1.95868	1.99883	1.9667	1.96124	2.08768	2.01779	1.95027	1.96694	1.97877	2.03929	2.03678	1.99113	1.97366	2.04339
0.500025	2.11031	2.13873	2.13448	2.13553	2.13728	2.08856	2.1005	2.11494	2.12238	2.13863	2.13573	2.114	2.12113	2.13353	2.08503	2.09435	2.09195	2.10943	2.11924	2.1404	2.1448	2.11689	2.1481	2.14641	2.15293	2.11462	2.11158	2.11875	2.11575	2.1275	2.11932	2.11963	2.12735	2.13017	2.11334	2.14444	2.16364	2.04307	2.09829	2.36974	2.10459	2.11977	2.12531	2.09737	2.11491	2.13095	2.11856	2.14856	2.16553
0.502125	2.12923	2.13261	2.1182	2.14626	2.16112	2.17388	2.08606	2.11516	2.11457	2.08849	2.13236	2.141	2.15859	2.16727	2.15039	2.12267	2.06717	2.09427	2.08846	2.09134	2.08772	2.11812	2.12664	2.13538	2.14869	2.1628	2.15069	2.12971	2.11192	2.08991	2.09803	2.05105	2.07469	2.1216	2.1238	2.10011	2.10085	2.11724	2.09871	2.1337	2.14141	2.14521	2.13589	2.11766	2.11687	2.16702	2.04907	2.06062	2.04172
0.502825	2.08517	2.03863	2.03054	2.02077	2.03797	2.04095	2.07063	2.0864	2.02614	2.0421	2.05928	2.15889	2.02091	2.04702	2.04435	2.0933	2.16126	2.04922	2.04262	2.05059	2.07189	2.08555	2.02597	2.09225	2.05841	2.05846	2.07865	2.10769	2.01302	2.06148	2.04055	2.16063	2.03197	2.05093	2.06963	2.09925	2.02049	2.04852	2.07044	2.07118	2.03767	1.99924	2.00485	2.05761	2.04482	2.08667	2.06976	2.07985	2.22394
0.51075	2.12502	2.12043	2.1109	2.12055	2.12152	2.13613	2.13228	2.27117	2.15978	2.14073	2.10967	2.09734	2.12102	2.12815	2.11076	2.6869	2.63886	2.13423	2.14623	2.12651	2.08431	2.09871	2.13018	2.08533	2.0811	2.12497	2.12861	2.12542	2.14606	2.14913	2.09434	2.10899	2.11353	2.07737	2.06237	2.08633	2.11277	2.12822	2.13073	2.0892	2.09675	2.12483	2.18168	2.13581	2.13023	2.13472	2.11025	2.09417	2.09302
0.512475	2.12265	2.13967	2.13927	2.13712	2.12358	2.12117	2.12811	2.15551	2.13156	2.13059	2.11804	2.13517	2.13272	2.12659	2.11335	2.08712	2.11337	2.14449	2.1229	2.14585	2.13733	2.14302	2.14265	2.13475	2.12696	2.1342	2.13112	2.10495	2.08494	2.10258	2.1262	2.14398	2.13821	2.14316	2.12668	2.1191	2.14245	2.15842	2.17018	2.12491	2.10775	2.12	2.10675	2.10279	2.1164	2.09442	2.13582	2.13143	2.14407
0.5125	2.01914	2.02395	2.0027	2.07601	2.00637	2.06822	1.98643	1.98853	2.20904	2.17592	2.01696	2.02376	2.03572	1.9826	2.03423	2.0339	2.07051	2.06095	2.01281	2.02752	2.00326	2.01182	1.98455	2.1822	2.01629	2.01429	1.92469	2.1913	1.95804	2.13641	2.04231	2.04558	2.06541	2.05159	1.91632	2.02089	2.02095	1.9861	1.96263	2.00543	1.99678	1.95387	2.02988	2.0259	2.01948	1.93943	2.03668	2.04137	2.01131
0.514	2.22805	2.19958	2.02236	2.03536	2.02313	2.04315	2.00835	2.03951	2.07611	2.08665	2.32072	1.96228	2.03397	2.19684	2.14465	2.23049	2.02707	2.137	2.01098	2.11251	2.24733	2.00142	2.01651	2.02146	2.20134	2.03777	2.00288	2.03333	2.02832	2.25294	2.1263	2.18536	2.02582	2.06986	2.00813	2.02209	2.01077	2.28854	2.00385	2.04873	2.00119	1.99006	2.46109	2.14666	2.17486	2.18976	2.21747	1.96111	1.97366
0.52005	2.07595	2.06672	2.07118	2.06837	2.03653	2.06102	2.03723	2.07273	2.04574	2.05979	2.03321	2.06057	2.0823	2.08921	2.04524	2.02719	2.06197	2.04864	2.05279	2.03733	2.03197	2.06531	2.06912	2.08062	2.09693	2.08979	2.02011	2.05716	2.06662	1.98844	2.04628	2.1179	2.04667	2.0813	2.09941	2.09717	2.08519	2.09828	2.08507	2.08216	2.0454	2.02524	2.0606	2.04649	2.0678	2.07744	2.07865	2.04785	2.08562
0.5214	2.12035	2.13252	2.09282	2.07367	2.14799	2.13509	2.12693	2.04848	2.09083	2.07457	2.08834	2.06719	2.09012	2.10849	2.12577	2.11976	2.11543	2.08915	2.09563	2.07528	2.07197	2.0952	2.09155	2.07488	2.09296	2.06432	2.08359	2.11216	2.12372	2.10857	2.08243	2.12646	2.11723	2.08851	2.08786	2.11125	2.11102	2.07261	2.05423	2.05685	2.0675	2.10472	2.1166	2.128	2.1292	2.09748	2.1425	2.1345	2.11842
0.525	2.09906	2.0746	2.11207	2.09162	2.10989	2.09351	2.0722	2.04743	2.0824	2.06869	2.08663	2.12462	2.13582	2.12815	2.06286	2.1002	2.08489	2.07975	1.97416	2.07668	2.10623	2.11442	2.0587	2.09723	2.13017	2.1067	2.05049	2.08518	2.10195	2.09269	2.09169	2.08952	2.08725	2.09477	2.07418	2.09326	2.12134	2.12046	2.11117	2.13695	1.99584	2.07461	2.03561	2.06405	2.08757	2.05955	2.1092	2.10417	2.07728
0.525025	2.01967	2.03665	2.04009	2.02829	2.04279	2.00088	1.9669	2.14386	1.97205	2.01621	1.97738	2.0038	2.02349	2.00117	2.01075	2.03574	2.08468	2.03826	1.94512	2.07703	2.05495	2.02019	2.03819	2.0439	2.00782	2.08484	1.96795	1.99698	1.95333	1.93921	2.06717	2.03662	2.16576	2.03985	2.04024	2.02452	2.01716	2.01517	1.91661	1.93073	2.03001	2.00041	1.98132	1.97236	2.08923	2.07815	2.00525	1.86832	1.95892
0.527175	2.12407	2.13623	2.14719	2.16079	2.14956	2.16495	2.13506	2.13614	2.1139	2.09825	2.12035	2.13254	2.15799	2.15362	2.16537	2.16564	2.10985	2.13704	2.10218	2.09084	2.09975	2.11405	2.11799	2.15316	2.14932	2.16308	2.18028	2.18244	2.18142	2.08065	2.09482	2.09059	2.08669	2.08554	2.10893	2.13712	2.12073	2.1402	2.15723	2.15224	2.17923	2.19554	2.19172	2.17425	2.08966	2.05944	2.07515	2.08139	2.05304
0.530925	2.10797	2.14056	2.13956	2.18216	2.19927	2.11267	2.14129	2.1368	2.11102	2.15355	2.17286	2.18235	2.20157	2.22365	2.12767	2.12548	2.10841	2.12598	2.13789	2.12893	2.15961	2.1611	2.18413	2.20811	2.20361	2.12207	2.12926	2.13464	2.11111	2.10605	2.1165	2.13504	2.12863	2.13555	2.15088	2.16225	2.20883	2.20201	2.19284	2.10547	2.10922	2.12378	2.0977	2.12007	2.10109	2.11199	2.13968	2.14339	2.1208
0.53535	2.04737	2.07873	2.06193	2.0859	2.12068	2.03587	2.05617	2.03354	2.03147	2.14911	2.06013	2.10948	2.1193	2.09487	2.00707	1.9956	1.97718	2.0143	2.02094	2.00258	2.04602	2.04401	2.07557	2.08781	2.0929	2.10092	2.08934	1.95724	2.05812	2.02737	2.01359	2.02364	1.97548	2.05864	2.03031	2.04375	2.07386	2.07539	2.04044	2.07968	2.07531	2.09178	2.01078	2.02331	2.03321	2.06529	2.03525	2.01916	2.00899
0.537475	1.99779	2.01419	2.00802	2.05392	2.01814	2.0098	2.02494	1.96427	1.98997	2.00377	1.97632	2.00596	2.01704	1.95333	1.95988	2.00581	2.09352	2.17029	1.93304	2.02322	2.02374	2.14867	2.00399	1.99186	1.98099	1.96403	1.99211	1.97297	1.98611	1.94456	2.04025	2.04921	1.99938	2.03087	2.01381	2.0163	2.00708	1.97819	1.97323	2.0074	1.99578	1.96512	1.9844	1.94955	1.97119	1.97381	2.08644	1.99558	2.00462
0.537525	2.13196	2.1553	2.1673	2.1576	2.17221	2.18564	2.18235	2.15472	2.14733	2.14657	2.1584	2.16654	2.20368	2.20328	2.16913	2.16069	2.16125	2.14537	2.14767	2.14637	2.15599	2.17149	2.16624	2.19013	2.16521	2.17311	2.18159	2.16297	2.12451	2.12612	2.12945	2.13976	2.08274	2.14559	2.15948	2.15352	2.17443	2.17845	2.18367	2.11209	2.12535	2.13684	2.1283	2.12972	2.12163	2.12412	2.12442	2.13585	2.12751
0.54	2.06752	2.0308	2.024	1.99079	2.02145	2.09155	2.09695	2.10208	2.02865	2.02598	1.99412	2.03945	2.06416	1.92484	2.00942	2.06949	2.12722	2.10901	2.07018	2.03006	2.05659	2.08225	2.02093	2.04604	2.07068	2.00601	1.97536	1.99265	1.99103	2.0207	2.41537	2.28453	2.11437	2.06485	2.07674	2.08791	2.04049	2.06129	2.06375	2.07177	2.02656	1.98327	2.02942	1.96774	1.96022	2.00624	2.09621	2.11345	2.07843
0.54295	2.01613	2.04793	2.04518	1.99176	2.19711	2.22633	2.26779	2.21541	2.1404	1.94418	2.01926	2.12877	2.02212	2.18396	1.99721	2.22621	2.24344	2.22672	2.18564	2.04933	1.9917	1.93888	1.95539	1.99964	1.97529	1.9347	1.97366	1.98835	1.94216	2.2135	2.0825	2.09981	2.02545	1.99541	2.16379	2.22085	2.02352	2.10503	1.95037	2.0119	2.15348	1.95289	1.95938	2.01785	2.02698	1.98048	2.15813	1.95271	2.16697
0.5431	2.04483	2.01567	2.02259	2.02936	2.05789	2.09192	2.04596	2.03619	2.06552	2.04864	2.00591	2.03207	2.02779	2.15813	1.96246	2.00475	2.03075	2.05127	2.08408	2.01692	1.97813	2.07488	2.04633	1.9136	2.05669	2.16152	2.1694	2.02145	2.06009	2.07942	1.93073	2.0697	2.22981	2.04126	1.97435	2.01654	2.18554	2.01409	2.03686	2.03044	2.06507	2.06053	2.22203	2.13503	2.02012	2.06247	2.07493	2.0663	2.12279
0.549975	2.0096	2.07062	2.09476	2.08744	2.07387	2.05382	2.01803	2.04113	2.08313	2.11895	2.05066	2.0788	2.06123	2.01407	1.74186	1.99665	2.02422	2.03082	2.10253	2.11403	2.06521	2.09524	2.07463	2.06554	2.00948	2.03296	2.04209	2.04962	2.0421	2.05552	2.07503	2.04271	2.1114	2.08383	2.08047	2.07035	2.02555	2.0106	2.02473	2.06333	2.04045	2.06209	2.04664	2.04246	2.08677	2.11169	2.06808	2.07	2.01141
0.55	2.04055	2.04009	2.04519	2.03402	2.0239	2.01321	2.00147	2.03317	2.04098	2.04877	2.02279	2.00096	2.05328	2.05867	2.01123	1.95461	2.08485	1.97563	2.04813	2.05768	2.00101	2.01165	1.99697	1.97872	2.0327	2.06359	2.049	2.05532	1.99628	1.85901	2.07461	2.04357	1.96216	2.01506	2.03026	2.02646	2.06328	2.0376	2.00021	2.02984	2.01147	1.98974	2.04588	2.03373	1.98662	1.98827	2.00275	1.91301	1.83019
0.552025	1.99913	1.88437	2.27367	1.86547	2.00039	2.02063	2.14217	2.14277	2.14401	2.1839	2.17487	2.03067	2.03147	2.02525	2.02602	1.99429	2.03236	2.04384	2.19169	2.12244	2.03116	2.06623	2.00036	2.14842	2.02013	2.06116	2.05897	2.00021	2.06637	2.07009	2.04836	2.0519	2.05277	2.0744	2.11119	2.00127	2.18935	2.09731	2.04572	1.99504	2.01273	2.0154	2.01816	1.9827	1.99997	2.10689	2.05623	2.27322	2.04475
0.5625	2.13639	2.14505	2.13569	2.14143	2.12959	2.11775	2.12819	2.12948	2.14462	2.12948	2.11758	2.10758	2.12743	2.12405	2.10138	2.12742	2.1161	2.11577	2.1254	2.09526	2.13369	2.09882	2.12406	2.1216	2.13416	2.10871	2.11971	2.11363	2.09963	2.09546	2.109	2.13548	2.13819	2.1256	2.12994	2.11809	2.10502	2.10094	2.09644	2.11281	2.049	2.0889	2.09112	2.08652	2.11303	2.08097	2.11555	2.10794	2.13347
0.562525	2.17395	2.19324	2.04751	1.98174	2.16494	2.1331	2.03802	2.03132	2.07151	2.15375	1.94706	1.92112	1.87681	2.19841	2.0306	2.0264	1.9556	2.02707	2.00183	1.98928	1.99707	2.02549	2.03797	1.92553	1.94655	1.941	1.86587	1.90168	1.97178	1.96423	2.0071	1.94773	2.0151	2.00953	2.00817	1.98031	1.9875	2.00475	1.94504	1.88336	1.92286	1.94904	2.19194	1.86345	1.88988	1.97983	1.97298	1.97843	1.96552
0.574975	2.13823	2.10858	2.10883	2.1566	2.17671	2.08644	2.43353	2.03525	2.19759	2.01358	1.95829	1.98243	2.03661	2.0313	2.05112	2.01292	2.03549	1.96232	2.00345	2.01095	1.94885	1.97232	2.02494	2.02708	2.16796	2.01606	1.94053	1.98946	2.14079	2.01349	2.03021	1.98837	2.04355	2.01815	1.9524	2.2146	1.98713	2.07071	2.04634	2.00631	2.10595	1.91789	1.99368	2.0271	1.88474	2.05251	2.03359	2.02636	2.01944
0.575025	2.14364	2.16947	2.17669	2.16566	2.17974	2.1311	2.11455	2.06762	2.12087	2.17581	2.18264	2.17012	2.16224	2.1625	2.09211	2.10409	2.11482	2.10571	2.131	2.14505	2.17318	2.16	2.16985	2.12978	2.16916	2.08546	2.0767	2.10264	2.08762	2.10581	2.11761	2.12846	2.14589	2.16309	2.14156	2.15276	2.15603	2.14308	2.04777	2.09333	2.07721	2.12714	2.11041	2.11707	2.14096	2.12486	2.12272	2.11834	2.13869
0.580825	2.07088	2.00748	2.01777	1.97992	2.06204	2.0509	2.04267	2.04633	2.04259	2.03289	1.9789	2.31108	2.28352	2.25455	1.96279	2.03096	2.03594	2.00988	2.04346	2.03309	1.97574	2.04182	2.0469	2.03416	2.27234	1.98197	1.97093	2.0063	1.98935	2.00457	2.07518	2.09474	2.06705	2.04345	2.27769	1.92872	2.01479	2.01252	2.0284	1.96024	2.03067	2.00924	2.00636	1.99425	2.00726	1.98974	2.06447	2.16554	2.0539
0.5826	2.09892	2.09566	2.12325	2.08127	2.00892	2.01864	2.08656	2.07123	2.09246	2.1063	2.13904	2.06592	2.01449	2.03771	2.04942	2.09285	2.08367	2.07393	2.09867	2.09593	2.12942	2.15454	2.15747	2.00288	2.00266	2.00592	2.01224	2.03613	2.06212	1.76515	2.0817	2.0724	2.07692	2.10008	2.13076	2.15011	2.15142	2.15189	2.01014	2.05281	2.00636	2.01036	2.03989	2.07797	2.07607	2.07535	2.05857	2.10019	2.0976
0.587475	2.13398	2.11753	2.12912	2.14835	2.12554	2.1263	2.13605	2.1365	2.1186	2.12678	2.1261	2.12405	2.15675	2.16227	1.95949	2.093	2.13907	2.14295	2.14431	2.13177	2.11182	2.13079	2.12398	2.14533	2.12941	2.07819	2.09085	2.11367	2.07445	2.14185	2.13579	2.13676	2.11874	2.13402	2.12241	2.13883	2.13705	2.13092	2.11599	2.09619	2.09355	1.96309	2.10046	2.09717	2.1099	2.11534	2.1131	2.12399	2.10308
0.5875	1.91765	2.04442	2.0123	2.03354	1.9981	2.00969	2.02479	1.98786	2.02635	2.00057	1.98237	2.00855	2.12738	1.92531	1.99898	1.99401	1.98345	2.02538	1.98799	2.01719	2.03863	2.05071	2.03327	2.02167	2.04072	2.0658	2.05528	2.02824	2.02213	2.03914	2.10761	1.99177	1.97202	1.97435	2.03981	1.92255	2.01408	1.99173	2.00477	1.94916	2.00685	2.02931	1.96177	2.09971	2.04081	2.05091	2.03432	1.94637	2.02549
0.589525	2.09136	2.03743	2.07271	2.17895	2.0153	2.16572	2.04037	1.96211	2.06855	2.02696	2.15926	2.12795	1.96625	2.13003	2.30395	2.19277	2.04625	2.37256	2.31443	2.28634	2.15271	2.12227	2.00759	2.01418	2.26748	2.24437	2.00228	2.03357	2.18486	2.06334	2.07957	2.11504	2.09416	1.95204	2.03473	2.03578	2.05954	2.12647	2.13979	2.0253	2.16226	2.0964	2.31921	2.26047	2.23324	2.29545	2.25384	1.99369	2.02786
0.59365	2.04018	2.04795	2.0752	2.04624	2.05116	2.03355	2.08581	2.03752	2.03115	2.03974	2.0659	2.15013	2.03543	2.04333	2.06036	2.0359	2.0609	2.07108	2.05837	2.05905	2.06966	2.2165	2.21174	1.94315	2.04765	2.03206	2.01884	2.03313	2.02796	2.05502	2.17846	2.17472	2.04123	2.0576	2.07233	2.0583	2.05459	2.0917	2.18035	2.19823	1.99551	2.27371	2.04228	2.04443	2.00502	2.04652	2.02872	2.04511	2.09532
0.6	2.06032	2.1116	2.12471	2.07321	2.11861	2.12923	2.11036	2.12667	2.11038	2.14999	2.27596	2.15189	2.10397	2.13693	2.14373	2.06443	2.07398	2.09653	2.13194	2.10444	2.14595	2.14882	2.14381	2.12691	2.11868	2.16466	2.08144	2.05882	2.10062	2.10693	2.12259	2.12192	2.14104	2.15338	2.13578	2.14939	2.11936	2.14591	2.18224	2.10953	2.10059	2.04495	1.98295	2.0258	2.0763	2.08285	2.1382	2.11911	2.10625
0.600025	2.01861	2.0231	2.0182	2.22775	2.00873	2.13868	2.00573	2.00595	2.14822	2.12647	1.95965	1.9729	1.99116	2.06143	2.13173	2.03593	2.00179	2.00847	1.99646	2.03792	2.0452	1.98051	1.94529	2.05564	2.04838	2.02656	1.98899	2.00726	2.03771	2.04517	2.05664	1.97513	2.07328	2.08288	2.04202	2.05863	2.06416	2.02672	1.99999	2.02552	2.03632	2.06777	2.02135	1.99576	2.02617	1.98638	2.01694	2.15847	2.16585
0.612475	2.32156	2.18302	1.85706	1.9749	2.01328	2.01093	2.04152	2.01246	2.15854	2.04482	2.04283	2.03661	2.02278	2.10816	1.98955	2.20059	2.1888	1.92821	2.16222	1.8719	1.91816	2.02563	2.0189	2.01745	2.1524	1.96441	1.96882	1.99604	2.02234	1.91759	1.94635	2.00759	1.91116	1.86505	1.82455	1.91234	2.17681	2.20798	1.93457	1.99229	1.98261	2.02825	1.79318	2.22278	2.02565	2.02982	1.95121	1.9826	1.84721
0.612525	2.06476	2.07799	2.0979	2.09544	2.08051	2.07353	2.08264	2.11017	2.06641	2.13006	2.06806	2.06575	2.06655	2.02897	2.09744	2.13063	2.12094	2.11245	2.12291	2.03331	2.07321	2.0686	2.07138	2.08755	2.09938	2.08068	2.11237	2.12913	2.08122	2.13499	2.13855	2.04825	2.05375	2.03506	2.07209	2.06248	2.06305	2.07041	2.10241	2.09382	2.11818	2.13577	2.1187	2.15443	2.07451	2.01415	2.01568	2.06017	2.0182
0.6172	2.25618	1.97498	1.93975	2.00416	2.35801	2.19529	2.05202	2.03508	2.00656	1.99834	1.98968	2.01003	2.01916	2.03973	2.03546	1.99401	2.02399	1.98954	1.98529	2.02832	1.94456	2.07505	2.23029	1.98605	2.04298	2.06163	2.03001	2.02409	2.01941	2.07054	2.00939	1.99987	1.98234	1.92911	1.96965	2.04571	2.07143	2.06926	2.03135	2.01136	1.99583	1.98999	1.98065	2.06791	1.92064	2.02282	1.93084	2.07218	1.93593
0.6226	2.04136	2.07012	2.07028	2.08166	2.05735	2.08454	2.01793	2.05671	2.07629	2.08217	2.08337	2.0757	2.10046	2.01717	2.16574	2.01716	2.03807	2.07333	2.06022	2.18492	2.15024	2.21925	2.14567	2.13096	2.0475	2.09945	2.09813	2.08438	2.07023	2.16498	2.04269	2.07733	2.08192	2.04643	2.15411	2.04535	2.09182	2.08061	2.09289	2.07887	2.04459	1.99784	2.05344	2.06466	2.03723	2.0847	2.12139	2.15799	2.0525
0.624975	2.09141	2.10495	2.11304	2.13435	2.13492	2.1238	2.08142	2.08765	2.08849	2.11022	2.11057	2.12833	2.14728	2.12963	2.12431	2.14322	2.09765	2.07321	2.07749	2.08727	2.10035	2.11153	2.09914	2.1329	2.13695	2.14496	2.15611	2.15006	2.09823	2.06514	2.06717	2.05144	2.09236	2.09241	2.07605	2.0544	2.10824	2.12855	2.14917	2.1463	2.20956	2.1333	2.14447	2.12327	2.06923	2.05122	2.05406	2.09244	2.10657
0.625	2.06279	2.02542	2.02507	1.9986	1.91225	1.96648	2.04682	1.98532	1.97135	1.9649	2.07277	2.07559	2.03645	2.04467	2.02661	2.06593	2.24148	2.02896	1.96866	2.10196	1.98481	1.80202	1.8308	2.1811	2.04849	2.07133	2.01209	2.0246	2.02237	2.00559	1.97806	2.03701	1.92937	2.2018	2.11102	2.0131	2.20144	2.43384	2.30399	2.03611	2.05174	2.09239	1.97632	2.08818	2.01444	2.21242	2.02255	1.89455	1.94089
0.62965	2.09183	2.09137	2.04814	2.32891	2.06727	2.30284	2.16348	2.05207	2.06298	2.09929	2.11208	2.11027	2.18306	2.11617	2.07678	2.14081	2.18379	2.11465	2.06903	2.06002	2.07397	2.0683	2.06205	2.16221	2.08499	2.15543	2.05091	2.02087	2.0323	2.09238	2.09199	2.12398	2.05846	2.05764	2.08962	2.10849	2.08091	2.09687	2.07663	2.07978	2.08763	2.20162	1.98357	2.03906	2.20892	2.03647	2.00894	2.0489	2.09036
0.629775	2.11814	2.1174	2.10815	2.0772	2.13816	2.14096	2.09955	2.04569	2.0647	2.11449	2.11002	2.10289	2.11657	2.13229	2.13486	2.13422	2.06765	2.07088	2.09537	2.08735	2.09146	2.10645	2.11659	2.10101	2.11429	2.13001	2.14331	2.14699	2.12014	2.06987	2.04367	2.05939	2.07815	2.0706	2.0622	2.0456	2.07907	2.10385	2.10977	2.12633	2.13372	2.15469	2.14487	2.10755	2.00498	2.04641	2.04892	2.05667	2.07014
0.6366	2.03629	2.01551	1.99914	2.04762	1.96065	2.0218	1.96882	2.01039	2.0133	2.43247	2.01999	2.04111	1.96589	2.02221	2.35451	1.99862	2.01963	2.02526	1.9242	2.02327	2.02075	1.95798	2.01463	2.09706	2.05619	2.03304	2.00222	2.01911	1.98787	2.0502	2.05165	2.01623	2.00361	1.98947	1.9998	2.01429	1.92585	2.03701	2.04378	2.01073	1.99271	2.04932	2.3224	1.96106	2.00794	2.02349	2.05613	2.00988	2.00079
0.637275	2.03745	2.03004	2.0554	2.06879	2.00676	2.02708	2.02248	1.95232	1.99194	2.04324	2.10947	2.09748	2.05803	2.0274	2.04373	2.07651	2.01566	1.99032	2.00956	2.04634	2.22436	2.12167	2.11171	2.07934	2.04894	2.09037	2.10892	2.10155	2.04699	2.03702	2.0101	2.03411	2.095	2.04925	2.05632	2.08563	2.04398	2.08224	2.09256	2.11524	2.087	2.09863	1.97643	2.03514	2.21768	2.28589	2.19547	2.03294	2.04674
0.6375	2.0612	2.10555	2.14412	2.1205	2.08782	2.09017	2.11477	2.11375	2.14128	2.10944	2.09774	2.05099	2.06079	2.07444	2.09122	2.06991	2.1531	2.11984	2.03469	2.07903	2.05612	2.09707	2.10406	2.04204	2.10744	2.0994	2.09839	2.08975	2.091	2.03226	2.08233	2.06425	2.06393	2.02603	2.04664	2.102	2.10462	2.07311	2.07163	2.121	2.1053	2.11262	2.09741	2.08711	2.02778	2.06743	2.0574	1.93843	2.05043
0.637525	2.30402	1.91207	1.88965	1.8509	2.22654	2.16155	2.00102	2.18248	2.23504	2.07795	1.96442	1.9714	1.97243	1.96059	1.97636	2.20602	2.03317	2.05959	2.02215	2.03403	2.00905	1.97498	1.99681	2.13537	2.18124	2.1406	1.99663	2.13803	1.9865	2.48323	2.25655	2.03502	2.09975	2.02836	1.91575	1.91656	1.8908	2.1284	2.26131	2.02415	2.0303	1.9501	2.05682	2.12871	1.97762	2.31093	1.99809	2.02037	1.95693
0.644475	2.03085	1.99105	2.00396	2.01741	2.06632	2.01365	2.00498	2.06458	1.95659	2.03153	2.02589	2.00917	2.0204	2.06036	2.04142	2.01368	1.96848	2.03475	2.0451	2.01744	1.80098	2.04794	2.05327	2.07088	2.03198	2.03948	2.05775	2.06425	2.01967	2.04048	2.03368	2.04559	2.02504	2.0555	1.99838	2.05897	2.05686	2.01596	2.07931	2.02209	2.03447	2.0275	2.03455	2.03305	1.98574	2.01873	2.01223	2.06123	2.06223
0.645	2.08973	2.11391	2.1525	2.22284	2.15411	2.24326	2.09306	2.10561	2.12832	2.17503	2.15832	2.14284	2.05916	2.07335	2.09202	2.09127	2.10123	2.10414	2.14354	2.1484	2.13933	2.154	2.14746	2.1187	2.04358	2.05553	2.03588	2.08771	2.127	2.13354	2.08614	2.04238	2.0934	2.11438	2.15739	2.16032	2.10852	2.09558	1.98681	2.00907	2.02518	2.03764	2.07588	2.0717	2.09913	2.07423	2.07212	2.08717	2.1361
0.649975	2.02858	2.08508	1.9613	2.02346	2.03365	2.01406	2.10818	2.14924	2.02639	2.01735	2.00382	2.02017	1.99966	2.15598	1.97882	1.99578	1.90286	1.94568	2.06133	2.06189	2.0374	2.22929	2.17254	2.11372	2.09927	2.0789	2.02208	2.10659	2.13832	2.14661	2.05873	2.0443	2.05595	2.06761	2.1382	2.20205	2.14835	2.10407	2.15238	2.0545	2.01751	1.97933	2.11473	2.04407	2.03185	2.08436	2.19286	2.12536	1.97109
0.650025	2.12663	2.08367	2.10957	2.04553	2.10133	2.1495	2.10853	2.07204	2.10162	2.0941	2.06253	2.13449	2.15808	2.10577	2.08413	2.08738	2.08596	2.1121	2.09669	2.09518	2.09439	2.09447	2.12984	2.13847	2.11461	2.07256	2.06372	2.07487	2.07753	2.0932	2.10011	2.08801	2.04719	2.08111	2.13814	2.13605	2.13315	2.15829	2.03665	2.01924	2.02169	2.05039	2.09294	2.08752	2.08373	2.08883	2.11055	2.09138	2.12883
0.65115	2.16161	2.18719	2.17773	2.14368	2.13083	2.15517	2.14893	2.17874	2.16417	2.19022	2.11325	2.12137	2.09847	2.12087	2.10066	2.13176	2.14996	2.15736	2.16682	2.17356	2.08557	2.05165	2.09399	2.08446	2.12399	2.09395	2.12165	2.12009	2.1488	2.1705	2.16312	2.1791	2.03635	2.02633	2.05884	2.05108	2.08713	2.06198	2.07239	2.0953	2.12131	2.11824	2.13833	2.149	2.14148	2.1482	2.06981	2.01805	2.06349
0.6534	2.09656	2.07739	2.09066	2.05135	2.09844	2.07466	2.10227	2.0749	2.13861	2.1435	2.08335	2.03332	2.09886	2.11045	2.07947	2.12554	2.12089	2.14472	2.15067	2.09298	2.06786	2.07213	2.02891	2.05752	2.112	2.10595	2.11162	2.11739	2.15268	2.12763	2.14803	2.12932	2.11336	2.05479	2.03044	2.07837	2.09731	2.08164	2.10813	2.08697	2.12905	2.12788	2.12484	2.12973	2.13767	2.12008	2.11451	2.01718	2.02758
0.660525	2.11642	2.13146	2.11761	2.14745	2.11808	2.09157	2.08433	2.06356	2.06862	2.09528	2.13725	2.10255	2.09347	2.12913	2.09367	2.1391	2.0568	2.19953	2.08441	2.08083	2.20463	2.0727	2.11572	2.09396	2.12239	2.1194	2.11241	2.08758	2.06195	2.04687	2.17215	2.04503	2.03627	2.07183	2.12561	2.22088	2.1164	2.1125	2.09733	2.12646	2.07634	2.0359	2.03964	2.01849	2.03207	2.02541	2.05082	2.06497	2.0832
0.662475	2.04794	2.03831	2.06	2.08592	2.08148	2.07528	2.01299	2.01231	2.00822	2.01717	2.03642	2.05887	2.05446	2.00957	2.0297	2.064	2.05169	2.10437	2.07013	2.04672	1.99662	2.0423	2.01841	2.04878	2.01988	2.01142	2.05158	2.08357	2.05852	2.10028	2.06115	2.0554	2.06799	2.07661	2.0635	2.05397	2.05614	2.06906	2.01392	2.00182	2.07415	2.07456	2.00767	2.03193	2.07968	2.07763	2.03157	2.03044	2.06561
0.6625	1.99069	1.97654	2.05747	2.00362	2.00856	2.01228	1.96906	2.15557	2.04887	2.20072	1.94903	2.01698	1.99053	2.00106	2.26477	2.0529	2.04772	2.10565	2.02793	2.01125	2.13103	2.0401	2.10199	2.18647	2.19007	2.06477	2.03153	2.0924	2.00372	2.02037	1.97285	2.17523	2.05191	2.15849	2.05107	1.97578	1.98664	1.99195	1.97431	2.04684	2.06019	2.05912	2.04974	1.96949	1.91093	2.31089	2.00064	2.02135	1.99239
0.663825	2.08866	2.14625	2.14137	2.12662	2.09164	2.10834	2.12262	2.1086	2.13929	2.14517	2.11829	2.09154	2.08905	2.11072	2.10601	2.12216	2.11637	2.03305	2.04953	2.0546	2.12227	2.10886	2.12527	2.10316	2.12	2.13838	2.14733	2.12555	2.13273	2.13293	2.07524	2.06127	2.04288	2.05429	2.08358	2.10719	2.05516	2.06081	2.11291	2.13588	2.10802	2.15569	2.16557	2.1304	2.10481	2.02865	2.078	2.06797	2.06027
0.668275	2.29705	2.28853	2.1498	2.23062	2.09954	2.08908	2.20104	2.18302	2.12492	2.12926	2.41224	2.24517	2.17482	2.07828	2.20821	2.19509	2.18348	2.21933	2.42183	2.53106	2.45705	2.39751	2.09724	2.18519	2.28364	2.1654	2.08391	2.25706	2.06185	2.03978	2.08874	2.10929	2.15007	2.10137	2.24976	2.23517	2.22814	2.35829	2.19213	2.04846	2.0583	2.07529	2.1527	2.22763	2.2688	2.28276	2.1725	2.19358	2.03601
0.669925	2.2275	2.2913	2.02139	2.01814	2.05278	2.17901	2.06211	1.97426	2.42977	1.9736	2.23676	2.3776	1.95762	2.05607	2.13387	2.28335	2.32819	2.19312	2.01018	1.9569	1.98691	2.05299	2.08872	2.02686	1.9589	2.00613	2.05559	2.00073	2.00378	2.02306	1.95643	2.09479	2.14923	1.95585	2.07151	2.05241	2.16908	2.04766	2.05316	2.03569	2.02662	1.99728	2.14584	2.16543	2.04467	1.90977	1.98323	2.00276	2.04682
0.675	2.11379	2.10857	2.1	2.10668	2.10413	2.07498	2.05436	2.05268	2.06106	2.08598	2.09742	2.11514	2.10501	2.07604	2.04951	2.05427	2.02958	2.09978	1.99064	1.98027	2.04616	2.01385	2.03577	2.08056	2.10379	2.06727	2.07204	2.05726	2.05482	2.09783	2.12095	2.01522	2.00741	1.99953	1.99698	1.98872	2.02214	2.05537	2.07917	2.08531	2.06705	2.06659	2.09526	2.07159	2.09128	2.10896	2.0268	1.98333	2.01221
0.675025	2.09194	2.17495	2.00461	1.93464	2.01997	2.0326	2.02724	2.06546	2.17203	2.00576	2.14205	1.88625	1.9273	1.95337	2.01221	2.05457	2.01308	2.20156	2.17469	2.19764	2.18372	2.04986	2.00955	2.05643	2.01609	2.00012	1.99608	2.01343	2.02594	2.06635	2.05612	1.97536	2.04872	2.08373	2.05464	2.00696	2.13244	2.2499	2.04814	1.91296	1.9369	2.00397	2.09334	2.20735	1.98026	2.01493	1.92757	1.99679	2.06963
0.687475	2.05585	2.00729	2.24369	2.2084	2.02158	2.03964	1.98962	1.94216	2.04193	1.92773	2.26755	2.00459	2.01864	2.01546	1.99579	1.95075	2.0019	2.0384	2.02228	2.28072	2.01419	2.18271	1.95338	1.89066	1.97765	2.23815	2.23425	1.96114	2.06069	2.07688	2.01109	2.22101	2.0256	2.04631	1.93639	1.98202	2.00602	1.98754	1.97523	1.91786	1.99099	1.99544	2.03733	2.15616	2.26617	1.9779	1.99354	1.98004	2.30121
0.687525	2.11307	2.1433	2.1533	2.11773	2.04829	2.08429	2.10286	2.11326	2.1458	2.26345	2.09325	2.05676	2.06821	2.08028	2.07967	2.12281	2.10358	2.12759	2.09937	2.10767	2.06954	2.04177	2.06849	2.04407	2.0525	2.08858	2.09808	2.11792	2.1227	2.10758	2.05906	2.1057	2.09799	2.11008	2.08977	2.09006	1.98741	2.01555	2.04646	2.05966	2.09241	2.12882	2.08819	2.09141	2.07641	2.0892	2.08982	2.07093	2.07362
0.698875	2.06732	2.21243	2.26045	2.08202	2.15603	2.23363	2.20753	2.14156	2.1985	2.23477	2.24954	2.22949	2.24746	2.22739	2.08558	2.20347	2.03449	2.20399	2.1588	2.34824	2.20578	2.21124	2.2088	2.17247	2.05134	1.99636	2.13669	2.13176	2.04265	2.22913	2.21582	2.22373	2.05953	2.1819	2.3255	2.01131	2.00107	2.21304	2.22932	2.07395	2.03929	2.04896	2.04573	2.03025	2.15407	2.28839	2.23175	2.26019	2.14334
0.699975	1.95011	1.92611	1.99534	1.9661	1.97982	1.94398	1.92825	1.93676	1.97296	1.95144	1.95594	1.92427	1.85368	1.94374	1.93681	1.93179	1.87573	1.92294	1.96549	2.00266	2.09474	2.08979	2.09888	2.06655	1.92694	1.94503	1.92743	1.92278	1.88523	1.97816	2.10208	2.09078	2.1031	2.09206	2.11733	2.13338	2.0882	2.06412	1.96741	1.94333	1.9849	2.06758	2.03555	2.0717	2.07791	2.10473	2.11327	2.0787	2.07604
0.7	1.99409	2.00598	1.95752	1.97678	2.01189	2.00909	2.03402	2.06295	2.13866	2.10895	2.01811	1.98204	2.07525	2.02144	2.0326	2.13063	2.21519	2.04878	2.08644	2.07988	2.0662	2.18069	2.00841	2.25079	2.20112	2.15425	2.34932	2.00897	2.02953	2.49839	2.44594	2.33392	1.9512	2.01177	2.0212	1.97356	1.98632	2.14076	2.16325	2.02174	1.75471	2.06284	2.09633	1.78711	2.20154	1.90563	1.94737	1.95334	1.94959
0.704125	2.01599	2.0464	2.07518	2.04686	2.01154	2.0323	2.18644	2.34935	2.22773	2.06492	2.05073	2.26877	2.24835	2.12725	2.27232	2.03768	2.18558	2.00474	2.06629	2.02411	2.21591	2.24767	2.20765	1.99426	1.95902	2.10234	2.23511	2.0693	2.04132	2.01567	2.04472	2.02915	2.00923	2.02667	2.19313	2.20828	1.97093	1.98083	2.00475	1.97247	1.93117	2.22288	2.24313	2.13956	2.18197	2.19702	2.12155	2.09182	2.05617
0.707025	2.09037	2.07374	2.02761	1.99285	2.02823	2.03235	2.05009	1.99169	2.04931	2.13899	2.02401	2.03493	2.00095	2.03025	2.02657	2.0254	2.33053	2.09007	2.14203	2.03256	2.00943	1.99311	2.08678	2.17286	2.05213	2.0379	1.99831	2.03805	2.06043	2.0136	2.01446	2.12757	2.11316	2.04989	1.98721	1.99123	2.01848	2.04756	2.06573	2.05067	2.0176	1.96061	1.99141	2.0298	1.99232	2.02707	2.10858	2.11519	2.03817
0.7125	2.12441	2.10644	2.1304	2.17048	2.13281	2.11016	2.10938	2.11744	2.12924	2.16196	2.16804	2.13225	2.08567	2.11128	2.15053	2.11034	2.11248	2.14431	2.131	2.13916	2.1479	2.14308	2.11351	2.04117	2.05965	2.11884	2.13099	2.10751	2.10818	2.07779	2.09177	2.11331	2.14628	2.14758	2.13545	2.14862	2.00029	2.01706	2.06082	2.11965	2.38164	2.09356	2.09596	2.10672	2.084	2.15955	2.16988	2.1606	2.15322
0.712525	1.99746	2.15553	2.36287	2.13516	1.97742	2.12209	2.13234	2.03995	2.13834	2.02566	2.03097	2.1483	2.12118	2.11085	1.99408	2.15677	2.02747	2.03036	2.05556	2.0581	2.04533	2.04689	2.0048	1.98485	1.99552	2.00162	2.12839	2.1353	2.21006	2.03433	2.04255	2.01908	2.03908	2.00246	2.04636	2.06323	2.20336	1.96211	2.21026	2.22206	2.20671	2.11442	1.96796	2.03252	2.05217	2.03492	1.99823	2.11217	1.98936
0.724975	1.95483	2.02174	2.164	1.99747	1.96935	2.00292	2.07114	2.01861	2.0205	1.99824	2.05173	2.07155	2.06228	2.05093	2.02679	2.2855	2.04192	2.1194	2.21849	2.02864	2.24195	2.27805	1.89375	1.94326	2.2346	2.30732	2.14786	2.05821	2.04844	2.25534	1.95964	2.00143	1.99694	2.03308	1.98246	2.02244	2.0185	1.95303	1.93198	2.15802	1.98511	2.18336	2.03723	2.04145	2.05224	2.00442	1.99222	2.01133	1.97362
0.725025	2.05602	2.04068	2.0596	2.17873	2.05679	2.05444	2.12001	2.0773	2.08971	2.01823	2.06247	2.09711	2.0389	2.07135	2.05651	2.0989	2.26471	2.03846	2.08596	2.18513	2.09222	2.07931	2.10277	2.1236	2.2708	2.14194	2.08016	2.05466	2.04582	2.068	2.09105	2.07018	2.11075	2.12087	2.1174	2.12467	2.20878	2.07585	2.02497	1.97645	2.05822	2.08581	2.20679	2.08626	2.10376	2.14095	2.08329	2.09545	2.12642
0.737475	2.05653	1.99224	1.97315	2.03608	2.09772	1.98789	2.02881	2.16224	2.05927	1.96957	2.04072	2.01384	2.08562	2.03729	2.00148	2.00974	1.96511	2.00883	2.07097	2.2154	2.02413	2.01506	2.05614	2.0299	2.03537	2.01027	2.02014	1.98704	1.98999	2.0053	2.00862	2.01877	2.04227	2.04882	2.04832	2.03434	1.99378	2.03508	2.19289	2.00933	1.98831	1.98576	2.01129	2.01548	2.22469	2.03297	2.07102	2.03565	2.18218
0.7375	2.06073	2.20932	2.20596	2.19479	2.14928	2.02369	2.04744	1.97632	2.07614	2.03511	2.04784	2.0232	1.9944	2.01806	2.04203	2.17131	1.99906	2.25872	2.19983	1.99243	2.15112	1.96721	2.1124	2.05367	2.19505	2.066	2.21368	1.96591	1.96752	2.01203	2.18444	2.16015	2.00575	2.01049	2.01873	2.04938	2.23529	2.14634	2.24484	2.20166	2.15812	1.99512	2.00017	2.05371	2.01252	2.14553	1.9752	2.28852	2.02998
0.740875	2.10162	2.02634	1.97687	2.02043	2.21669	1.96573	2.20518	1.95141	2.0297	2.04691	2.10852	2.22692	2.13114	1.98928	2.03326	1.98956	2.2555	2.11911	2.00109	1.99685	2.34462	2.50068	2.26134	2.23396	2.18594	2.16462	1.97127	1.97854	2.0631	2.20216	1.99436	2.0005	2.06365	2.03221	2.01156	2.05004	2.11906	2.16797	2.04732	2.05329	2.05077	2.04133	2.12601	2.09027	2.09837	2.2136	2.25358	2.19572	2.07555
0.744025	2.16422	2.33838	2.32204	2.30234	2.32638	2.31796	2.37627	2.33019	2.32736	2.34332	2.33749	2.32367	2.3454	2.38766	2.34912	2.36932	2.30745	2.33015	2.34994	2.33925	2.33323	2.33867	2.28969	2.28775	2.31795	2.27837	2.25642	2.33138	2.34714	2.35451	2.31358	2.25405	2.22286	2.30747	2.30491	2.30111	2.28817	2.27687	2.28792	2.35856	2.35771	2.29377	2.27364	2.30376	2.27795	2.25283	2.3563	2.34279	2.352
0.747975	2.04005	2.04171	2.04364	2.05555	2.05825	1.99957	1.99691	2.00145	2.03184	2.03604	2.08328	2.06648	2.01989	1.93925	1.99962	1.98953	2.00479	2.02303	2.03284	2.07836	2.09068	2.06799	2.00041	1.90245	1.95095	2.03202	2.04479	2.01253	2.02293	2.01291	2.02103	2.04751	2.01005	2.02804	1.93754	1.97228	2.01476	2.07019	2.05857	2.02341	2.00087	1.99367	2.00399	2.03382	1.98841	2.05273	2.16358	1.96354	1.9501
0.75	2.0521	2.07431	2.12226	2.11049	2.06728	2.02681	2.02403	2.01952	2.02715	2.04247	2.04161	2.08747	2.06864	2.04302	2.054	2.05188	2.09359	2.09126	2.10084	2.05612	2.07565	2.00372	2.19876	2.22406	2.16068	2.05874	2.06495	2.03661	2.05597	2.10208	2.13807	2.08202	2.15946	2.12729	1.96871	2.2119	2.07629	2.02942	2.0258	2.07312	2.24197	2.07437	2.0662	2.09782	2.08805	2.08927	2.08298	2.09015	2.20302
0.750025	2.05332	1.97021	2.00029	2.12375	1.98294	2.00792	2.1482	2.00644	1.95207	2.01436	1.97033	1.96962	2.15948	2.07454	1.96408	2.00587	2.01896	2.0137	2.02178	2.02642	1.99956	2.22459	2.02045	1.98623	2.01032	2.04241	2.02088	2.01264	2.00947	2.18845	2.2559	2.01976	2.02779	2.15404	2.03595	2.0166	2.0169	1.98608	2.01964	2.24964	2.3091	2.2839	2.13484	2.01233	1.98008	2.03585	2.06776	2.36001	2.03322
0.762475	2.16855	1.99476	2.20917	2.13752	2.01322	1.99955	2.10357	2.04395	2.02106	1.97658	1.97319	2.0055	2.00743	1.99662	2.05038	1.9726	2.11278	2.00226	1.84696	2.02296	2.03091	2.17061	1.96102	1.9586	2.00941	1.98472	1.99403	2.01999	2.15153	2.18938	2.10116	1.97867	1.93214	1.91444	2.38716	2.28415	2.02537	2.02064	2.1726	2.01261	1.997	2.05181	2.14472	2.03204	1.97704	1.99237	2.16103	1.97971	2.00308
0.775	2.15704	2.16762	2.08776	2.01046	2.0074	2.03858	2.00079	2.01664	2.10928	2.20883	2.21814	2.25984	2.23735	2.02221	1.97772	2.25242	2.23967	2.33228	1.98358	2.38133	2.41472	1.92351	1.97569	2.13031	2.20805	2.02341	2.02748	2.12854	2.0116	2.09949	2.10483	2.0077	2.0177	2.24023	2.21343	2.06999	2.23636	2.04374	2.0279	2.0275	2.09177	2.21527	2.04663	2.02867	2.04211	2.06867	2.06555	2.18873	2.26858
0.787525	2.26935	2.45229	2.02207	2.09204	2.20003	2.19108	2.13208	2.10893	2.16549	2.26374	2.24594	2.19589	2.08057	2.05511	2.00014	2.0236	2.3489	2.05542	2.06774	1.93099	2.32025	2.22289	2.02547	2.36899	2.28648	2.00274	2.27373	2.24266	2.0938	1.99823	2.17707	2.22342	2.03457	2.06755	2.17817	2.18586	1.94933	2.0061	2.07063	2.22914	2.4147	2.38569	2.22762	2.20297	2.20069	2.26996	2.28303	2.14688	2.22015
0.790825	2.21695	2.21791	2.19264	2.24891	2.25573	2.35133	2.24411	2.13991	2.14697	2.23607	2.22201	2.27478	2.27172	2.28882	2.29704	2.25303	2.25201	2.2411	2.33556	2.36303	2.19283	2.05922	2.23919	2.28079	2.07659	2.11989	2.19725	2.235	2.19824	2.10319	2.2661	2.312	2.18442	2.25724	2.37212	2.27633	2.17746	2.2212	2.28301	2.27148	2.14006	2.22136	2.25187	2.2863	2.01342	2.37358	2.22839	2.06523	2.22536
0.79225	2.07876	2.13073	2.24347	2.21573	2.25392	2.26726	2.28609	2.28221	2.29568	2.29266	2.2809	2.26465	2.28712	2.2694	2.28643	2.12116	2.28539	2.27783	2.29258	2.28985	2.26088	2.25827	2.28427	2.32257	2.31618	2.31727	2.28871	2.29905	2.31098	2.31718	2.32998	2.299	2.30744	2.30222	2.30684	2.34893	2.30819	2.33436	2.32942	2.31369	2.25663	2.30558	2.31866	2.3019	2.30757	2.30009	2.25933	2.27339	2.27351
0.799975	1.97563	2.15717	2.07963	1.96878	2.13656	2.20603	2.24138	2.19653	2.11709	1.98456	2.04637	2.03262	2.04828	2.01977	2.05449	2.1573	2.01593	2.09782	2.00419	2.04444	2.50676	1.90594	1.97415	2.25516	1.99856	2.28935	2.23624	2.12769	2.11057	2.17735	2.26278	2.30393	1.96958	2.12016	2.16364	1.86283	2.02863	2.4553	1.99005	2.01179	2.14029	2.18491	2.22131	1.95831	2.13697	1.95283	2.01726	2.22292	2.1695
0.8125	2.06514	2.33731	2.22718	2.04245	2.21933	2.33128	2.05502	2.05759	2.0218	2.17321	2.04765	2.15369	2.0277	2.05009	2.20766	2.04667	2.02752	2.16052	2.10843	2.18627	2.19318	2.01526	2.08898	2.25603	2.2268	2.20998	1.99594	2.13876	2.16818	2.05478	2.14553	2.21801	2.17357	2.24336	2.24837	2.18766	2.25225	2.00208	2.04743	2.0457	2.21405	2.00877	2.00772	2.1841	2.28	1.92335	1.92942	1.98065	1.99407
0.820975	2.3087	2.3243	2.29892	2.31816	2.36889	2.2873	2.27901	2.29426	2.32127	2.36565	2.30454	2.31872	2.25472	2.30852	2.29507	2.26497	2.3019	2.2977	2.34397	2.33439	2.27953	2.27768	2.3205	2.28701	2.29753	2.28856	2.26067	2.23813	2.27595	2.30454	2.27255	2.29837	2.31707	2.32601	2.35248	2.31167	2.26888	2.27048	2.30236	2.30554	2.31937	2.32542	2.36284	2.33535	2.37689	2.31171	2.29085	2.29478	2.31045
0.823825	2.25963	2.28478	2.2934	2.33372	2.31661	2.33007	2.3038	2.3075	2.30113	2.21309	2.1667	2.22002	2.29168	2.31366	2.31598	2.3111	2.32939	2.33252	2.2387	2.20446	2.2422	2.32845	2.42145	2.2615	2.27218	2.36663	2.41329	2.26815	2.32644	2.34192	2.31938	2.3274	2.09419	2.10224	1.99563	2.16336	2.27419	2.25422	2.3058	2.29701	2.31322	2.24502	2.22607	2.32746	2.32629	2.3112	2.19829	2.28195	2.0759
0.825025	2.34939	2.27878	2.36596	2.167	2.06997	2.05168	2.0565	2.16314	2.03695	2.21874	2.11344	2.04221	2.00807	2.00827	2.16741	1.97909	2.41769	1.94615	2.20407	2.13625	2.20697	2.30289	2.2353	2.20331	2.18309	2.00143	1.99494	2.25803	1.97866	2.08387	2.13232	2.1868	2.00476	2.00889	2.04713	2.19436	1.99992	1.97013	1.96935	2.04805	2.26416	2.11248	2.0884	2.00539	2.32926	2.03612	2.03029	2.01531	2.05629
0.8296	2.30288	2.30668	2.28686	2.21469	2.17821	2.24336	2.25808	2.40312	2.29855	2.24005	2.20979	2.22822	2.10218	2.08098	2.11861	2.24406	2.26952	2.25784	2.29789	2.27356	2.30234	2.40815	2.2339	2.25092	2.27383	2.29703	2.46292	2.38278	2.26322	2.23096	2.19275	2.31495	2.28303	2.35399	2.36209	2.30333	2.18225	2.29171	2.33516	2.25992	2.1687	2.38457	2.31683	2.26484	2.27855	2.35488	2.27923	2.26435	2.26994
0.837475	2.34248	2.34656	2.35796	2.01229	1.90959	1.88853	2.0106	1.97388	1.91642	2.32498	2.29685	2.32191	2.02057	1.96873	2.02284	2.29796	2.22444	2.0156	1.99797	2.09413	2.09079	2.21304	2.21863	2.19007	2.30308	2.1477	1.99599	2.02623	2.16268	2.1528	2.21986	2.04982	1.98169	1.94681	1.97168	2.02832	2.00527	2.17372	2.13691	2.18207	2.25875	2.15427	2.34887	2.32969	2.06729	2.05001	2.04001	2.1553	2.0033
0.85	2.21651	2.18737	2.00259	2.20223	2.09129	2.17109	2.42794	2.32642	2.36879	2.28681	2.13918	2.2289	2.37539	2.19415	2.01119	2.03929	2.03927	2.1698	2.2128	2.25339	2.04551	2.34699	2.13651	2.14365	2.00548	2.17913	2.27487	2.26986	1.98154	1.9979	2.00538	1.9763	2.04958	2.00405	2.09835	2.19196	2.28037	2.22024	2.25545	2.04431	2.04661	1.98709	2.01003	2.24106	2.33247	1.99219	2.02328	2.272	2.24592
0.862	1.98889	1.9753	2.04818	2.2783	2.03539	2.04258	2.07661	2.04847	2.03959	2.02663	2.03816	2.19677	1.97787	2.01519	2.04455	2.39466	2.41724	2.33995	2.51221	2.40141	2.19181	2.00556	2.02978	2.03269	2.36733	2.04654	2.21723	1.9861	2.27243	2.38327	2.20682	2.02232	2.04449	2.05129	2.22372	2.21006	2.15226	2.24332	2.30652	1.96244	1.99936	2.01307	2.02356	2.0546	2.32386	2.2041	2.12703	2.03936	1.99784
0.862525	2.2759	2.27301	2.27438	2.28783	2.31718	2.32239	2.30903	2.29925	2.28226	2.30794	2.28776	2.2695	2.30818	2.31428	2.29673	2.25379	2.22008	2.22206	2.21219	2.31949	2.27452	2.21187	2.2713	2.29169	2.30839	2.23653	2.25976	2.32116	2.30366	2.34296	2.17365	2.24158	2.31589	2.31317	2.3155	2.36772	2.20351	2.23707	2.29915	2.40132	2.30271	2.34809	2.28598	2.2869	2.3091	2.29016	2.29374	2.26129	2.27539
0.86335	2.04107	2.09252	2.17174	2.28383	2.29518	2.24205	2.26572	2.24805	2.2431	2.04174	2.04532	2.21349	2.09329	2.19486	2.18487	2.22535	2.2769	2.27868	2.14058	2.07517	2.06228	2.18907	2.33472	2.26099	2.29476	2.17465	2.10461	2.11207	2.3742	2.29664	2.05684	2.11736	2.05932	2.2458	2.11009	2.20475	2.05427	2.22203	2.22684	2.17535	2.24288	2.33654	2.04608	2.17871	2.11922	2.22211	2.12673	2.16768	2.35653
0.864925	2.22285	2.25975	2.35693	2.29442	2.37426	2.27936	2.25376	2.34046	2.31647	2.25513	2.27078	2.34999	2.21089	2.23724	2.37755	2.39119	2.36316	2.27405	2.25104	2.34879	2.29726	2.30146	2.34231	2.31682	2.31561	2.32016	2.38284	2.34506	2.26215	2.31406	2.30024	2.31454	2.33358	2.26322	2.30442	2.29921	2.30874	2.32895	2.31239	2.29081	2.28665	2.27945	2.28516	2.32584	2.30947	2.30126	2.18174	2.2573	2.21803
0.874975	2.01449	2.05755	2.10243	2.15343	2.11092	2.08688	2.16935	2.22828	2.29112	2.27868	2.25552	2.06404	2.05735	2.24588	2.3606	2.3773	2.30811	2.07333	2.12351	2.29456	2.09453	2.09231	2.06598	2.09385	2.07657	2.00138	2.06138	2.1232	2.19	2.17897	2.14709	2.01958	2.04098	2.08948	2.06083	2.03742	2.11494	2.14844	2.13206	2.10326	2.18221	2.02421	2.21729	2.17353	2.06912	2.28612	2.04773	2.05172	2.08736
0.8875	2.15826	2.21533	2.07996	1.99988	1.97161	1.97965	2.00087	1.9937	2.17828	2.26738	2.06859	1.98837	2.01686	1.98635	2.09536	2.30463	2.35881	2.41647	2.39071	2.04724	2.08765	2.25953	1.93366	1.96989	2.02998	2.02741	1.98569	1.941	1.985	2.21693	2.08608	2.10676	2.04038	2.0959	2.07285	2.14551	2.08972	2.00311	2.09939	2.19396	2.35982	2.09429	2.04957	2.28294	2.22562	2.00657	2.09866	2.12781	2.24337
0.900025	2.23788	2.19544	2.19664	2.14405	2.18609	2.15308	2.2974	2.32667	2.29044	2.28973	2.33212	2.24676	2.39208	2.43633	2.32346	2.26982	2.39559	2.32868	2.27049	2.29444	2.25765	2.25335	2.21452	2.2503	2.37264	2.36501	2.26505	2.30765	2.38156	2.21244	2.17247	2.26759	2.13466	2.02123	2.15978	2.22663	2.20147	2.13791	2.01649	2.03102	2.15333	2.10851	2.03132	2.38561	2.25531	2.23073	2.32012	2.19049	2.21709
0.910075	2.3482	2.28022	2.33514	2.34896	2.29919	2.31002	2.28013	2.28557	2.36289	2.23849	2.29956	2.30025	2.20063	2.19532	2.1466	2.24652	2.26994	2.28521	2.205	2.14023	2.15187	2.09855	2.08743	2.10557	2.13741	2.14235	2.25569	2.32039	2.41576	2.33556	2.2534	2.2271	2.28289	2.28974	2.39563	2.28916	2.17663	2.23433	2.28759	2.0852	2.08772	2.11783	2.21944	2.22564	2.2649	2.31317	2.26597	2.21849	2.28724
0.912475	2.25808	2.14473	2.12273	2.29481	2.28593	2.18233	2.11458	2.0805	2.28584	2.28035	2.31854	2.23624	2.15197	2.0997	2.17624	2.30715	2.2711	2.31403	2.4239	2.42273	2.10892	2.15592	2.23743	2.21506	2.17456	2.09477	2.29355	2.11262	2.18324	2.21736	2.40811	2.25789	2.16035	2.20787	2.22005	2.13766	2.3693	2.16905	2.2642	2.13487	2.19808	2.1625	2.15672	2.16613	2.13489	2.23537	2.40144	2.34556	2.22287
0.9151	2.36877	2.3654	2.33362	2.33181	2.29347	2.30813	2.34818	2.33146	2.33961	2.35833	2.34536	2.33943	2.34548	2.325	2.32895	2.34329	2.35594	2.35498	2.33764	2.31346	2.29319	2.32099	2.32714	2.35462	2.30902	2.35975	2.38217	2.34519	2.36195	2.35087	2.30908	2.32645	2.35269	2.31633	2.31836	2.33045	2.32854	2.34206	2.35841	2.33274	2.31246	2.3389	2.37406	2.34377	2.33541	2.36897	2.31976	2.34414	2.37886
0.9229	2.10483	2.15591	2.50528	2.35459	2.10185	2.11539	2.44035	2.03808	2.00869	2.2563	2.50542	2.09379	2.13276	2.07876	2.54449	2.53552	2.44887	2.31539	1.99462	2.08451	2.373	2.33943	2.38488	2.27818	1.97101	1.96636	1.94838	2.01553	2.04457	2.08481	2.11777	1.99331	2.00029	1.95765	2.64125	1.79572	2.51143	2.28218	2.35561	2.08241	2.06906	2.35596	2.57711	2.44541	2.51554	2.30582	2.22643	2.18992	2.31819
0.925	2.26923	2.12358	2.08185	2.01805	2.16611	2.06235	2.03618	2.18377	2.11705	2.07638	2.05483	2.07174	2.07372	2.21582	2.19343	2.28466	2.229	2.0328	2.25613	2.34106	2.0447	2.06523	2.19787	2.17281	2.19233	2.30351	2.17152	2.38061	2.42584	2.3438	2.33314	2.39387	2.26326	2.27735	2.34451	2.39487	2.29048	2.26304	2.2924	2.38732	2.15742	2.36967	2.25721	2.22523	2.16265	2.19925	2.29718	2.17205	2.16677
0.937525	2.10773	2.08864	2.20397	2.12299	2.04827	2.06084	2.11253	2.0186	2.2343	2.43725	2.02209	2.04863	2.31646	2.25831	2.07156	2.05201	2.02874	2.40452	2.31479	2.29791	2.1537	2.21943	2.33065	2.04944	2.11199	2.1416	2.1352	2.29267	2.33777	2.13471	2.02956	2.02093	2.26501	2.14571	2.13811	2.10113	2.13626	2.03267	2.19751	2.2631	2.07117	2.34504	2.05344	2.02916	2.08496	2.06731	2.06705	2.07815	2.05659
0.947575	2.28246	2.32958	2.32351	2.29184	2.33397	2.32384	2.27954	2.32568	2.31037	2.33455	2.34422	2.33656	2.32831	2.30337	2.31416	2.31465	2.33864	2.28623	2.27027	2.33574	2.27362	2.26494	2.26822	2.31838	2.32042	2.33489	2.36592	2.34719	2.30917	2.33642	2.32292	2.30481	2.3432	2.30121	2.25661	2.32145	2.32953	2.27629	2.28388	2.24163	2.29498	2.40816	2.3057	2.32976	2.34046	2.32776	2.30731	2.27067	2.32051
0.949975	2.19271	1.99184	2.26327	2.412	2.00644	2.07339	2.16386	1.99837	2.06045	2.02416	1.97382	2.09905	2.35416	1.99231	2.06618	1.97652	2.00941	2.36125	2.26878	2.08335	1.97905	1.95384	2.00504	2.06377	2.06694	2.04084	2.39247	2.25374	2.33356	2.3559	2.28219	2.26285	2.40265	2.33897	1.92162	2.02596	2.34608	2.31098	2.17532	2.30715	2.16338	2.26343	2.28078	2.20243	2.19662	2.10914	2.10141	2.16835	2.20266
0.956125	2.31136	2.3831	2.25582	2.25816	2.31188	2.3415	2.35059	2.29445	2.24196	2.32564	2.34351	2.28302	2.28531	2.31988	2.36009	2.38765	2.27007	2.31238	2.34785	2.30957	2.29392	2.36793	2.33199	2.35245	2.33434	2.31465	2.34445	2.33601	2.34016	2.29912	2.43491	2.36272	2.38066	2.33361	2.33251	2.31263	2.33931	2.36703	2.34613	2.35466	2.36048	2.32109	2.32624	2.32649	2.33311	2.25074	2.25881	2.45738	2.31836
0.96055	2.1264	2.22064	2.2141	2.31942	2.36799	2.40668	2.18108	2.17524	2.19598	2.08094	2.10124	2.15231	2.24863	2.27443	2.35304	2.48778	2.41108	2.25755	2.32284	2.51596	2.42551	2.11358	2.20631	2.18108	2.15866	2.21974	2.28488	2.25839	2.30295	2.19896	2.21709	2.22515	2.22654	2.21548	2.1886	2.23825	2.24747	2.18364	2.17535	2.17751	2.24567	2.19169	2.09336	2.1224	2.22677	2.28336	2.23887	2.3248	2.24721
0.9625	1.99748	2.03131	2.00372	2.05604	2.04694	2.04543	2.04622	1.97763	2.26545	2.28099	2.37948	2.24001	2.27208	2.2694	2.18708	2.20047	2.20429	2.36617	2.17957	2.23724	2.07515	2.0636	2.06661	2.05932	1.97915	2.12797	2.09202	2.04558	2.29212	2.07258	2.10062	2.15415	2.1537	2.16123	2.2503	2.21441	2.23415	2.3398	2.11567	1.99261	1.99808	2.12466	1.99506	1.98786	2.03829	2.07685	2.29231	2.11134	2.29905
0.975025	2.3845	2.37783	2.32484	2.28659	2.28943	2.24053	2.17075	2.50838	2.34545	2.32398	2.28261	2.30344	2.27572	2.18793	2.09868	2.05239	2.12431	2.22091	1.93166	2.21732	2.25622	2.36483	2.09981	2.07604	2.18844	2.07377	2.21252	2.17286	2.07197	1.98626	2.00625	2.1233	2.15436	2.09284	2.04163	2.01914	2.07506	2.3721	2.09292	2.10306	2.20705	2.00566	2.33261	2.30819	2.06802	2.06566	2.08089	2.55558	2.44132
0.980575	2.23389	2.32329	2.21147	2.28818	2.25712	2.21016	2.18527	2.17043	2.15278	2.26769	2.24077	2.20278	2.22707	2.32843	2.26014	2.24838	2.28846	2.26988	2.23941	2.23422	2.24892	2.24329	2.21291	2.23439	2.32202	2.46235	2.46119	2.2019	2.19434	2.22162	2.27923	2.27382	2.35673	2.34396	2.39318	2.32547	2.29128	2.36283	2.37021	2.42078	2.42364	2.39145	2.29531	2.44821	2.35726	2.35918	2.30394	2.27593	2.33673
0.987475	2.05754	2.03018	2.4046	2.26402	2.21476	2.28904	2.13291	2.1755	2.2853	2.46919	2.44347	2.40349	2.23884	2.44659	2.25826	2.46004	2.12971	2.24783	2.41794	2.17584	2.24409	2.4124	2.39033	2.29161	2.29405	2.30879	2.34219	2.41435	2.48179	2.34847	2.27716	2.35125	2.46156	2.46529	2.37779	2.14507	2.02584	2.27359	2.17393	2.22157	2.3082	2.30597	2.27222	2.31431	2.24135	2.29957	2.27026	2.1202	2.04508
0.989575	2.32628	2.3429	2.30836	2.25201	2.33073	2.36046	2.35753	2.4632	2.46681	2.37401	2.34428	2.37141	2.41711	2.34906	2.33623	2.34818	2.37747	2.37284	2.37626	2.41488	2.33484	2.33998	2.35838	2.36095	2.36198	2.36143	2.36456	2.38984	2.34281	2.31519	2.35268	2.35483	2.30584	2.28823	2.32224	2.34308	2.32337	2.3124	2.3385	2.35665	2.33473	2.31271	2.32273	2.33642	2.31316	2.33419	2.32529	2.31581	2.34687
0.998875	2.25364	2.29378	2.30041	2.31908	2.30333	2.3708	2.38252	2.30755	2.19924	2.22595	2.32129	2.24404	2.29115	2.20552	2.2894	2.25768	2.29193	2.33452	2.20496	2.29044	2.37082	2.14728	2.2041	2.20971	2.286	2.28787	2.20312	2.22452	2.30298	2.31483	2.25844	2.30907	2.32179	2.2471	2.39878	2.55771	2.33712	2.35421	2.31691	2.29374	2.29742	2.33326	2.28039	2.27507	2.32844	2.29805	2.31984	2.40621	2.18847
1	2.22214	2.14534	2.13113	2.09306	2.13809	2.20308	2.19872	2.5144	2.28928	2.19336	2.2165	2.19355	2.23369	2.28217	2.36301	2.31777	2.3915	2.18969	2.10176	2.38073	2.37454	2.2522	2.35169	2.26653	2.24938	2.28673	2.48764	1.87632	2.33631	2.0914	2.01881	2.26633	2.35019	2.13276	2.09265	2.12841	2.35451	2.29994	2.44284	2.08549	1.98664	2.27205	2.39309	2.23822	2.06238	2.17318	2.17136	2.40948	2.07527
[truncated: 5,000 more columns]

## Sheet: Fig2_d
Composition	Bandgap_1	Bandgap_2	Bandgap_3	Bandgap_4	Bandgap_5	Bandgap_6	Bandgap_7	Bandgap_8	Bandgap_9	Bandgap_10	Bandgap_11	Bandgap_12	Bandgap_13	Bandgap_14	Bandgap_15	Bandgap_16	Bandgap_17	Bandgap_18	Bandgap_19	Bandgap_20	Bandgap_21	Bandgap_22	Bandgap_23	Bandgap_24	Bandgap_25	Bandgap_26	Bandgap_27	Bandgap_28	Bandgap_29	Bandgap_30	Bandgap_31	Bandgap_32	Bandgap_33	Bandgap_34	Bandgap_35	Bandgap_36	Bandgap_37	Bandgap_38	Bandgap_39	Bandgap_40	Bandgap_41	Bandgap_42	Bandgap_43	Bandgap_44	Bandgap_45	Bandgap_46	Bandgap_47	Bandgap_48	Bandgap_49
0	2.6323	2.62351	2.63308	2.61061	2.61659	2.60672	2.61065	2.62151	2.61855	2.59383	2.58081	2.59609	2.61256	2.61091	2.63607	2.62678	2.60952	2.62266	2.5843	2.60405	2.60152	2.61512	2.63144	2.62929	2.62651	2.60785	2.58798	2.60973	2.60999	2.59206	2.60843	2.62039	2.61884	2.60282	2.61919	2.61923	2.58889	2.61584	2.62181	2.58814	2.59159	2.59503	2.6414	2.62423	2.62404	2.61161	2.61679	2.59894	2.61009
0.012525	2.64728	2.6385	2.65208	2.65027	2.64094	2.63494	2.63708	2.64554	2.65421	2.65084	2.66002	2.65037	2.64077	2.63426	2.64263	2.64477	2.64249	2.6362	2.64715	2.65399	2.66048	2.64685	2.622	2.62081	2.64235	2.64714	2.6412	2.6472	2.64787	2.65347	2.65895	2.66773	2.64314	2.6471	2.63315	2.62502	2.63654	2.64714	2.64689	2.65866	2.66853	2.63984	2.65194	2.6598	2.65613	2.64638	2.64039	2.63475	2.64722
0.022575	2.66747	2.665	2.65752	2.64069	2.65628	2.65943	2.68268	2.65949	2.65523	2.64383	2.64906	2.64735	2.65305	2.65534	2.67283	2.65897	2.65093	2.65228	2.64706	2.65178	2.64629	2.66013	2.67848	2.66515	2.65368	2.64793	2.64944	2.64816	2.64781	2.65977	2.66045	2.65635	2.64179	2.64289	2.64119	2.64424	2.6504	2.66878	2.65807	2.65078	2.64548	2.61897	2.64486	2.64376	2.64986	2.65352	2.6437	2.63345	2.63101
0.023775	2.64842	2.64985	2.64934	2.65169	2.64954	2.64221	2.65108	2.64904	2.65081	2.65107	2.66915	2.6555	2.65937	2.62968	2.63557	2.63936	2.64094	2.63982	2.65564	2.65915	2.65682	2.65242	2.65095	2.66041	2.63609	2.57288	2.64546	2.63931	2.63662	2.64751	2.64767	2.64771	2.66258	2.65576	2.65673	2.64626	2.64661	2.65855	2.64246	2.64021	2.63432	2.61303	2.62313	2.63807	2.63172	2.63456	2.63345	2.65605	2.66381
0.024975	2.65399	2.65397	2.65259	2.67122	2.66042	2.65683	2.6513	2.65998	2.65944	2.65286	2.65647	2.65457	2.6565	2.65357	2.65194	2.65627	2.6563	2.65097	2.65079	2.66409	2.64939	2.65827	2.6541	2.64705	2.65541	2.65571	2.64747	2.653	2.63975	2.65487	2.65498	2.65504	2.65855	2.65392	2.65122	2.6594	2.65245	2.64788	2.64744	2.65746	2.64487	2.64978	2.64774	2.65277	2.65329	2.65726	2.66232	2.66035	2.6601
0.0375	2.63526	2.62545	2.62529	2.61918	2.64421	2.64294	2.63333	2.61493	2.61774	2.614	2.6348	2.63711	2.61015	2.62115	2.61353	2.62591	2.59631	2.59782	2.62738	2.61764	2.59745	2.61036	2.62758	2.619	2.59835	2.59858	2.59411	2.59177	2.62425	2.62928	2.6072	2.63084	2.59904	2.6247	2.60218	2.59902	2.59271	2.59362	2.5973	2.6216	2.61783	2.62098	2.6243	2.60541	2.61555	2.61588	2.59245	2.5897	2.59628
0.050025	2.60697	2.62937	2.61154	2.60762	2.62176	2.60622	2.60755	2.62886	2.607	2.62005	2.60299	2.60621	2.6077	2.62671	2.60432	2.60334	2.60727	2.60742	2.60551	2.61932	2.61589	2.60991	2.60133	2.60356	2.60513	2.60137	2.59699	2.62257	2.61588	2.61284	2.60396	2.60908	2.6172	2.60331	2.60425	2.60084	2.60552	2.60155	2.60231	2.60711	2.63448	2.6206	2.62306	2.60542	2.60779	2.62805	2.61907	2.59815	2.60017
0.054	2.64716	2.62963	2.63589	2.636	2.65275	2.63679	2.63352	2.6419	2.64724	2.62889	2.64085	2.64591	2.64958	2.64085	2.63496	2.64679	2.64252	2.64672	2.63622	2.64561	2.6397	2.6361	2.64697	2.63158	2.63669	2.64159	2.64805	2.64532	2.63612	2.63322	2.63857	2.63852	2.64081	2.63696	2.62992	2.64048	2.6367	2.64281	2.63485	2.6433	2.63306	2.6374	2.64094	2.63669	2.64113	2.63316	2.64489	2.6428	2.65656
0.062475	2.60782	2.63723	2.61877	2.63806	2.63853	2.64072	2.64219	2.63723	2.6092	2.60405	2.60426	2.64239	2.65016	2.63688	2.63058	2.63005	2.62902	2.61479	2.60782	2.61129	2.61662	2.60099	2.63133	2.63315	2.62865	2.63612	2.62663	2.63648	2.62994	2.61418	2.62577	2.62976	2.60838	2.59863	2.59253	2.64478	2.64241	2.64719	2.63678	2.64509	2.61997	2.61153	2.62782	2.61511	2.61141	2.6119	2.60616	2.60407	2.64084
0.069975	2.62428	2.63454	2.64124	2.62623	2.60747	2.62648	2.60692	2.62764	2.63275	2.64102	2.634	2.6348	2.63008	2.62784	2.62626	2.62546	2.60648	2.63051	2.63621	2.63494	2.63869	2.63045	2.62649	2.63194	2.63217	2.61898	2.60791	2.60371	2.61773	2.61116	2.63227	2.6404	2.6343	2.63521	2.61334	2.61083	2.62857	2.62433	2.63061	2.60637	2.6051	2.60233	2.62878	2.64408	2.64713	2.6682	2.64867	2.64417	2.61182
0.075	2.62784	2.6382	2.6539	2.63888	2.6525	2.64929	2.64736	2.64861	2.64157	2.6416	2.64739	2.64827	2.6431	2.64746	2.6479	2.65923	2.64955	2.65142	2.64104	2.64684	2.64408	2.64102	2.63027	2.64233	2.64746	2.65149	2.64722	2.64989	2.64753	2.64657	2.65004	2.64334	2.64498	2.64519	2.65021	2.64651	2.64626	2.65329	2.65302	2.63691	2.64567	2.64482	2.64736	2.64819	2.656	2.65646	2.64408	2.64546	2.64702
0.0795	2.65044	2.66405	2.65353	2.64693	2.64561	2.65706	2.67248	2.65655	2.65305	2.65392	2.6515	2.6566	2.65663	2.6504	2.65431	2.64495	2.65125	2.64065	2.64828	2.65449	2.65305	2.66172	2.65144	2.64425	2.64969	2.64743	2.65194	2.65421	2.64502	2.65266	2.65499	2.65389	2.64797	2.65318	2.66315	2.64574	2.65142	2.64835	2.65291	2.65153	2.64452	2.65644	2.6477	2.64787	2.64617	2.65168	2.64874	2.65141	2.65593
0.087525	2.64579	2.63287	2.64517	2.64516	2.63834	2.63735	2.63958	2.64391	2.63608	2.62981	2.63799	2.64481	2.65996	2.64004	2.63385	2.64826	2.64166	2.63981	2.62471	2.63747	2.63837	2.65013	2.64457	2.65573	2.64175	2.65836	2.63995	2.64524	2.64405	2.64025	2.64185	2.66178	2.63991	2.63868	2.64281	2.64901	2.64155	2.63994	2.63357	2.63508	2.63433	2.6357	2.63527	2.63969	2.66276	2.63803	2.63004	2.62679	2.62818
0.09405	2.63531	2.65715	2.64727	2.64109	2.64351	2.63868	2.63706	2.63256	2.64382	2.6445	2.64184	2.64155	2.64895	2.64278	2.64305	2.64168	2.63597	2.61806	2.61633	2.63205	2.61981	2.6445	2.64712	2.65006	2.64195	2.64551	2.65764	2.64549	2.63284	2.62582	2.62032	2.61934	2.63512	2.63725	2.64972	2.65032	2.64292	2.62519	2.64349	2.65088	2.64997	2.63898	2.64126	2.63012	2.63207	2.6371	2.64192	2.64983	2.6499
0.099975	2.58854	2.59711	2.58827	2.59307	2.57871	2.5995	2.59689	2.59897	2.58651	2.58751	2.58823	2.58855	2.61398	2.57862	2.58934	2.5897	2.62076	2.59026	2.58633	2.59233	2.58692	2.59867	2.59162	2.59181	2.59081	2.58558	2.59964	2.59983	2.59547	2.61769	2.6041	2.63213	2.62342	2.59421	2.59434	2.58344	2.58352	2.59418	2.60156	2.60083	2.58347	2.59613	2.60034	2.60238	2.61786	2.64288	2.61843	2.59348	2.58243
0.1053	2.59552	2.59721	2.59957	2.60364	2.61564	2.60297	2.60476	2.59587	2.59564	2.59502	2.59486	2.61595	2.59877	2.59448	2.58194	2.59622	2.58979	2.59243	2.59369	2.59684	2.59995	2.60417	2.61649	2.59722	2.61164	2.58611	2.58316	2.5861	2.58347	2.58605	2.62202	2.60079	2.59688	2.61335	2.59557	2.59099	2.61511	2.61875	2.61358	2.60087	2.58711	2.59502	2.59232	2.59311	2.58982	2.59211	2.60188	2.59867	2.59141
0.1125	2.61751	2.59823	2.5998	2.5997	2.58953	2.59593	2.5971	2.59541	2.60302	2.59842	2.60033	2.59109	2.59574	2.5912	2.59759	2.59162	2.58858	2.6131	2.60361	2.60802	2.62207	2.60169	2.60126	2.59896	2.59865	2.59411	2.59807	2.5948	2.61321	2.58818	2.57641	2.58094	2.61174	2.6011	2.59537	2.6217	2.61431	2.59917	2.60212	2.60495	2.59587	2.61284	2.61712	2.59906	2.59543	2.59686	2.58309	2.56947	2.58399
0.125025	2.57855	2.58002	2.57846	2.57884	2.58172	2.57937	2.58938	2.57238	2.5715	2.57799	2.57872	2.58504	2.58185	2.57153	2.58382	2.58544	2.58753	2.57227	2.57996	2.57604	2.56079	2.56744	2.58833	2.58934	2.58771	2.59154	2.59391	2.58338	2.57299	2.57539	2.57939	2.57263	2.57625	2.56581	2.57322	2.57931	2.61884	2.58463	2.5827	2.57206	2.59197	2.59346	2.58006	2.57913	2.58614	2.58593	2.57526	2.55747	2.57142
0.137475	2.66661	2.64048	2.64309	2.65696	2.64334	2.65202	2.65261	2.64796	2.64065	2.64491	2.63759	2.63919	2.64041	2.64175	2.64688	2.65038	2.65664	2.65227	2.65338	2.65014	2.63919	2.63994	2.64458	2.64742	2.64012	2.63664	2.64691	2.62538	2.64508	2.64419	2.65178	2.64559	2.65369	2.65288	2.65258	2.64898	2.64142	2.63943	2.63761	2.64276	2.64232	2.63096	2.60411	2.6488	2.64557	2.65413	2.65361	2.64967	2.65475
0.14775	2.64247	2.64081	2.64072	2.64301	2.64692	2.65348	2.64057	2.64123	2.64919	2.65263	2.65228	2.64223	2.64458	2.64688	2.64231	2.64972	2.65043	2.65712	2.64908	2.65649	2.64608	2.64721	2.65838	2.64946	2.64351	2.6532	2.64579	2.66394	2.63987	2.60213	2.64934	2.64962	2.65077	2.64845	2.65121	2.64748	2.64973	2.65402	2.6399	2.61725	2.6462	2.65566	2.65129	2.65439	2.64502	2.65558	2.64813	2.64858	2.6409
0.1479	2.66434	2.65046	2.63242	2.64055	2.6425	2.6477	2.65363	2.63675	2.62409	2.6213	2.63493	2.62636	2.64281	2.63462	2.63633	2.64316	2.63609	2.61855	2.62037	2.61864	2.60206	2.62071	2.62076	2.6232	2.63589	2.63893	2.6327	2.61438	2.60738	2.59572	2.59583	2.60147	2.60265	2.60171	2.63232	2.62381	2.63399	2.63302	2.63788	2.62124	2.61842	2.61895	2.60185	2.59482	2.59912	2.60044	2.6	2.63195	2.63802
0.15	2.65779	2.66076	2.65708	2.65524	2.64262	2.65565	2.65386	2.6668	2.66097	2.65701	2.66037	2.65834	2.64393	2.63742	2.65634	2.64957	2.65181	2.65015	2.645	2.64679	2.65769	2.65637	2.6342	2.6395	2.64129	2.63807	2.65862	2.64452	2.64334	2.65151	2.64961	2.64111	2.64619	2.65734	2.65597	2.64303	2.63467	2.6276	2.63855	2.63306	2.65714	2.64273	2.65089	2.6433	2.6658	2.6486	2.64464	2.65399	2.64596
0.162525	2.59557	2.59893	2.59937	2.61653	2.58912	2.59112	2.59054	2.59228	2.58805	2.60412	2.58879	2.58518	2.59052	2.59367	2.59084	2.58968	2.59154	2.59727	2.60024	2.59875	2.59518	2.62175	2.59771	2.59626	2.59714	2.59795	2.59927	2.60333	2.6012	2.59453	2.59825	2.59356	2.59147	2.61848	2.60097	2.59596	2.60101	2.62452	2.60772	2.59964	2.62381	2.59771	2.60222	2.59978	2.62755	2.61763	2.60604	2.60008	2.59844
0.174975	2.58835	2.58618	2.58158	2.57683	2.59267	2.58275	2.5864	2.58153	2.58899	2.57926	2.57306	2.59447	2.60152	2.615	2.59262	2.59107	2.58039	2.57046	2.57766	2.5744	2.5758	2.57667	2.62004	2.58893	2.58226	2.58014	2.5835	2.57826	2.57273	2.57016	2.58018	2.58291	2.58682	2.58379	2.61765	2.59096	2.58471	2.60895	2.59164	2.58768	2.58387	2.57746	2.57383	2.57785	2.56989	2.57751	2.57274	2.59602	2.62165
0.1875	2.58866	2.58794	2.59849	2.61575	2.60889	2.59618	2.59328	2.60073	2.62288	2.61913	2.57089	2.61889	2.59216	2.59519	2.61321	2.59475	2.6192	2.62281	2.62512	2.61723	2.62522	2.61622	2.61279	2.61004	2.59891	2.61759	2.62093	2.63524	2.63535	2.63442	2.62275	2.63637	2.62997	2.6265	2.60841	2.60137	2.62538	2.61955	2.63691	2.61956	2.62379	2.63106	2.62346	2.62005	2.62747	2.63619	2.6315	2.62011	2.61267
0.19545	2.62131	2.61851	2.61726	2.62844	2.62488	2.59841	2.59869	2.59549	2.60042	2.5992	2.62574	2.60482	2.60177	2.61875	2.61252	2.59834	2.59475	2.59259	2.59981	2.60158	2.60362	2.60106	2.60386	2.59451	2.59355	2.59492	2.59094	2.6022	2.59708	2.6009	2.59901	2.59917	2.60093	2.62022	2.60957	2.58975	2.59908	2.59779	2.59416	2.5938	2.59811	2.59094	2.60091	2.6021	2.60596	2.60493	2.62493	2.60117	2.60463
0.200025	2.58556	2.57836	2.57598	2.57607	2.57777	2.58202	2.60715	2.57287	2.58027	2.58611	2.58103	2.58137	2.57323	2.56219	2.55906	2.57999	2.59404	2.58459	2.58203	2.57507	2.56873	2.5848	2.58495	2.57554	2.58388	2.5676	2.57787	2.59647	2.55842	2.57384	2.57851	2.59622	2.59141	2.58564	2.58247	2.56878	2.57726	2.56968	2.57495	2.585	2.5831	2.59345	2.58898	2.58703	2.55035	2.5691	2.58351	2.58824	2.59663
0.2022	2.5799	2.59014	2.57064	2.58751	2.58737	2.58144	2.57864	2.56753	2.56941	2.57978	2.58034	2.57877	2.59332	2.61262	2.58758	2.58513	2.5729	2.57198	2.57151	2.57645	2.57664	2.57279	2.58753	2.59506	2.59581	2.60647	2.58206	2.57614	2.57718	2.58206	2.56986	2.57341	2.57493	2.57853	2.58337	2.59518	2.595	2.59545	2.58279	2.58222	2.56727	2.58277	2.57826	2.572	2.58008	2.56313	2.59319	2.57581	2.58234
0.212475	2.6352	2.60569	2.60178	2.60276	2.62797	2.6358	2.63538	2.63587	2.63404	2.61034	2.59936	2.60498	2.63918	2.6445	2.63918	2.63877	2.6377	2.64655	2.63435	2.63492	2.60573	2.60122	2.63267	2.63278	2.63441	2.6386	2.64145	2.64456	2.64519	2.62804	2.62635	2.62972	2.59343	2.60258	2.62793	2.64624	2.62551	2.62858	2.62658	2.62995	2.6396	2.61239	2.63424	2.6312	2.60091	2.59584	2.635	2.63027	2.63039
0.216375	2.63782	2.63009	2.6341	2.63058	2.63147	2.6358	2.62865	2.62747	2.6198	2.62433	2.61765	2.5986	2.62461	2.6282	2.62813	2.63205	2.63092	2.62392	2.62617	2.63018	2.62609	2.63723	2.62167	2.62	2.63204	2.64187	2.63052	2.62872	2.6155	2.59252	2.62511	2.63094	2.62518	2.60105	2.61874	2.61965	2.6227	2.62786	2.63349	2.62515	2.63189	2.62903	2.62442	2.63967	2.61607	2.59156	2.62439	2.63435	2.62126
0.225	2.57997	2.58736	2.58937	2.60036	2.60195	2.60348	2.57861	2.58767	2.59919	2.61363	2.60199	2.6308	2.57684	2.57884	2.57784	2.59047	2.59226	2.6005	2.5936	2.62133	2.63537	2.5895	2.58292	2.58747	2.5734	2.58587	2.5881	2.59757	2.59977	2.60563	2.6097	2.59152	2.58953	2.5835	2.58196	2.609	2.58462	2.58561	2.61543	2.62252	2.63117	2.63802	2.61551	2.5998	2.58704	2.58656	2.58492	2.57746	2.58544
0.225825	2.58208	2.58591	2.57302	2.56302	2.58714	2.57852	2.5913	2.57512	2.58248	2.57568	2.57081	2.59119	2.58202	2.57144	2.5705	2.57535	2.57893	2.57701	2.57674	2.5724	2.58731	2.5738	2.57386	2.5772	2.56323	2.57046	2.56958	2.58152	2.57937	2.56215	2.57029	2.57958	2.58573	2.58196	2.57048	2.56648	2.55715	2.57211	2.56321	2.56719	2.58752	2.59522	2.5632	2.57909	2.57743	2.56669	2.56634	2.57091	2.57029
0.237525	2.59238	2.59681	2.59505	2.59499	2.58079	2.59025	2.58716	2.59006	2.6072	2.62448	2.5905	2.6113	2.59571	2.59476	2.59212	2.58208	2.59557	2.59087	2.59343	2.59163	2.62612	2.63292	2.61607	2.59889	2.60409	2.59694	2.61915	2.59799	2.59752	2.62448	2.59339	2.59883	2.59813	2.59538	2.63134	2.64017	2.63125	2.63052	2.62445	2.60124	2.60926	2.60625	2.5947	2.59247	2.59671	2.59238	2.59533	2.59887	2.59922
0.249975	2.58801	2.58905	2.59003	2.58799	2.59783	2.57809	2.57859	2.57729	2.58551	2.56895	2.56644	2.56072	2.58049	2.56818	2.57389	2.57137	2.57355	2.56846	2.56504	2.56037	2.57223	2.57505	2.57725	2.58361	2.5648	2.58192	2.58285	2.58003	2.57047	2.56517	2.57335	2.56302	2.5727	2.56773	2.5684	2.5817	2.58176	2.58077	2.56523	2.56374	2.57845	2.56661	2.55884	2.56708	2.53137	2.57786	2.58337	2.57033	2.57339
0.25	2.44451	2.4374	2.45308	2.47694	2.5001	2.46025	2.41966	2.47394	2.45885	2.42192	2.44205	2.45442	2.47293	2.41936	2.41827	2.46851	2.43878	2.43199	2.44389	2.43324	2.44735	2.43936	2.4335	2.45072	2.47856	2.44302	2.47367	2.48446	2.4543	2.46742	2.49381	2.40873	2.42551	2.4212	2.40531	2.42392	2.43005	2.40494	2.42681	2.42608	2.40837	2.42667	2.42151	2.43422	2.47989	2.47584	2.47839	2.47841	2.44924
0.255325	2.41364	2.4268	2.4198	2.45414	2.43292	2.42448	2.43259	2.43047	2.43426	2.44774	2.39661	2.41777	2.40844	2.45144	2.41919	2.41427	2.42648	2.41701	2.43673	2.45557	2.44815	2.45315	2.44776	2.60951	2.62719	2.43585	2.43926	2.56535	2.58332	2.60665	2.49862	2.55928	2.45085	2.44157	2.44609	2.44211	2.44287	2.43623	2.43484	2.43971	2.43166	2.4219	2.41648	2.43213	2.44276	2.44536	2.47317	2.47576	2.43373
0.2625	2.57505	2.5532	2.56161	2.55757	2.56403	2.54661	2.55432	2.57307	2.56819	2.56184	2.5358	2.55467	2.54581	2.57231	2.54292	2.54749	2.54518	2.54711	2.57429	2.56893	2.5709	2.5695	2.57123	2.57328	2.57485	2.56555	2.55657	2.55912	2.54101	2.54625	2.53678	2.55297	2.56943	2.56587	2.55738	2.54584	2.56318	2.56919	2.55932	2.56027	2.56003	2.55718	2.56726	2.56218	2.55131	2.54239	2.53099	2.57236	2.56082
0.262525	2.46273	2.45219	2.46434	2.47524	2.47077	2.48425	2.45196	2.42674	2.45242	2.42539	2.43625	2.50023	2.46125	2.45327	2.43671	2.43651	2.42568	2.44252	2.41981	2.42537	2.419	2.42463	2.46735	2.49038	2.47865	2.48624	2.4806	2.46993	2.42502	2.44265	2.45122	2.42467	2.45514	2.46933	2.42432	2.47263	2.48507	2.47748	2.47653	2.4794	2.4761	2.46729	2.48969	2.49684	2.49628	2.48779	2.44231	2.43663	2.46947
0.267175	2.4893	2.47487	2.47651	2.47009	2.48028	2.49333	2.48307	2.48535	2.47805	2.45887	2.45957	2.47247	2.49141	2.47266	2.50702	2.49377	2.49072	2.49705	2.5062	2.50401	2.49596	2.47155	2.49213	2.49064	2.52197	2.65047	2.50561	2.51475	2.48122	2.45464	2.4823	2.49978	2.5026	2.47973	2.47541	2.48088	2.46294	2.47573	2.48586	2.51055	2.51077	2.49049	2.46459	2.42552	2.47805	2.48015	2.48999	2.47006	2.45519
0.27075	2.59117	2.59321	2.608	2.58984	2.56756	2.57921	2.58843	2.59324	2.59295	2.59263	2.57497	2.56775	2.56196	2.57418	2.5744	2.57542	2.58448	2.59346	2.5903	2.5971	2.61879	2.57658	2.55834	2.5703	2.55837	2.56889	2.58026	2.56767	2.59383	2.58144	2.58481	2.58788	2.61423	2.57676	2.57473	2.57786	2.57324	2.56006	2.56442	2.57103	2.57744	2.57928	2.57927	2.59026	2.59824	2.59575	2.61954	2.5796	2.57744
0.2712	2.58973	2.58701	2.58731	2.58116	2.57983	2.58806	2.60254	2.57622	2.58146	2.57366	2.57902	2.56981	2.5773	2.57772	2.57672	2.59245	2.61051	2.57677	2.5805	2.58477	2.58317	2.57599	2.57903	2.56558	2.57586	2.58696	2.58155	2.57033	2.58211	2.5818	2.59191	2.58038	2.5727	2.57651	2.57656	2.5971	2.58558	2.59122	2.58448	2.57646	2.56743	2.57899	2.58525	2.58361	2.61685	2.6131	2.57888	2.58419	2.60524
0.274975	2.51039	2.5225	2.50557	2.49045	2.4609	2.50268	2.50446	2.49768	2.47921	2.47765	2.48289	2.4624	2.50699	2.52693	2.51316	2.49517	2.48953	2.4864	2.49754	2.47129	2.54867	2.53097	2.52355	2.51169	2.48853	2.49269	2.4746	2.46523	2.49223	2.47863	2.53477	2.52449	2.51771	2.50529	2.4918	2.48885	2.49461	2.48385	2.49592	2.49815	2.46197	2.52261	2.5376	2.52419	2.51096	2.51762	2.53225	2.53205	2.53728
0.275025	2.61663	2.5923	2.60742	2.62003	2.58906	2.58699	2.58533	2.58538	2.61038	2.62125	2.62592	2.60858	2.58749	2.57096	2.58309	2.58394	2.58548	2.61694	2.6111	2.59716	2.61237	2.5905	2.60013	2.58626	2.58984	2.58166	2.59173	2.60943	2.61303	2.59426	2.57943	2.61011	2.6159	2.58216	2.58671	2.57716	2.60577	2.60073	2.59354	2.58645	2.58758	2.58369	2.58863	2.61682	2.59353	2.58352	2.57378	2.60817	2.59262
0.286825	2.46208	2.4346	2.4453	2.44894	2.43422	2.47862	2.45446	2.4413	2.43191	2.43142	2.46143	2.43649	2.44192	2.44589	2.44249	2.44162	2.44188	2.48717	2.47758	2.4426	2.48827	2.48751	2.49964	2.4921	2.43208	2.4218	2.43379	2.44387	2.43003	2.43062	2.47407	2.49235	2.4418	2.43713	2.43782	2.47388	2.41398	2.45723	2.46499	2.47166	2.50464	2.47049	2.47983	2.41184	2.42861	2.48046	2.50152	2.48606	2.43497
0.287475	2.56705	2.5803	2.57764	2.57474	2.56364	2.58173	2.5935	2.59021	2.58285	2.57117	2.5609	2.55276	2.54775	2.57982	2.58642	2.58985	2.57096	2.57436	2.58088	2.56377	2.56569	2.56589	2.54303	2.58101	2.5821	2.56697	2.56221	2.57252	2.57526	2.57298	2.56127	2.56051	2.55238	2.54014	2.57804	2.58962	2.60816	2.57619	2.57522	2.57095	2.56962	2.56777	2.56793	2.55923	2.56135	2.55673	2.57703	2.60672	2.58251
0.2875	2.51238	2.46335	2.47151	2.47607	2.47654	2.48855	2.43139	2.43849	2.43489	2.45387	2.44833	2.44483	2.42703	2.42532	2.47924	2.45627	2.4676	2.48328	2.46758	2.42179	2.4301	2.49025	2.47416	2.46261	2.44094	2.42874	2.48078	2.49007	2.49258	2.48772	2.49989	2.51582	2.47568	2.4711	2.47388	2.45728	2.48177	2.48084	2.48473	2.4671	2.46563	2.47051	2.48537	2.48107	2.50238	2.48639	2.43968	2.43249	2.475
0.292525	2.50784	2.68634	2.45639	2.47951	2.51064	2.41746	2.39659	2.48853	2.49945	2.48517	2.42416	2.4621	2.45556	2.50708	2.50526	2.4656	2.45741	2.48911	2.50838	2.61634	2.4561	2.45216	2.44806	2.43439	2.4577	2.41849	2.46201	2.56534	2.46146	2.4872	2.46309	2.43295	2.41057	2.43286	2.45633	2.552	2.47481	2.45377	2.46176	2.45946	2.43634	2.44141	2.43433	2.45545	2.49869	2.45868	2.39647	2.45807	2.43969
0.3	2.57178	2.56503	2.564	2.57128	2.56068	2.56842	2.564	2.56622	2.57131	2.5424	2.55867	2.55854	2.53856	2.5715	2.56887	2.57508	2.57169	2.5594	2.55587	2.56228	2.55857	2.55753	2.55654	2.55161	2.56286	2.5721	2.57497	2.5719	2.57209	2.58081	2.56326	2.55932	2.56215	2.55956	2.54522	2.55006	2.55262	2.6001	2.57309	2.57025	2.55889	2.56781	2.55287	2.55753	2.56504	2.56117	2.56258	2.54665	2.55292
0.300025	2.44127	2.46781	2.44864	2.44522	2.44631	2.48076	2.50864	2.48448	2.48329	2.45072	2.45188	2.4456	2.42674	2.44069	2.44354	2.42685	2.43687	2.44578	2.51253	2.47303	2.43356	2.47582	2.43744	2.43329	2.48073	2.46934	2.46873	2.44307	2.43813	2.43741	2.42301	2.41776	2.41934	2.51753	2.49177	2.46992	2.45367	2.4379	2.42654	2.44004	2.49611	2.48913	2.43685	2.4382	2.44413	2.43112	2.4414	2.44811	2.44315
0.31185	2.57481	2.5804	2.57307	2.58482	2.58107	2.56053	2.58098	2.58459	2.5762	2.58019	2.574	2.57905	2.5646	2.5786	2.57986	2.5799	2.5759	2.57446	2.59165	2.58671	2.58257	2.56812	2.58201	2.58241	2.59736	2.58303	2.58382	2.57485	2.57811	2.58219	2.57417	2.58393	2.56554	2.57524	2.5949	2.59893	2.59249	2.58045	2.58388	2.57706	2.57645	2.57795	2.58695	2.57382	2.56969	2.58751	2.58513	2.60156	2.59335
0.312475	2.44651	2.43202	2.43606	2.4418	2.43426	2.44847	2.44405	2.43184	2.43234	2.42133	2.41436	2.42404	2.46135	2.41814	2.42787	2.43176	2.42853	2.43805	2.46589	2.46601	2.44475	2.44248	2.45469	2.45095	2.44104	2.44169	2.45027	2.45452	2.4478	2.44197	2.43085	2.43436	2.46952	2.42367	2.48351	2.45955	2.44242	2.44656	2.47818	2.49125	2.46197	2.48201	2.4494	2.4499	2.44988	2.44998	2.47071	2.43743	2.43234
0.312525	2.59159	2.59117	2.59793	2.62467	2.6184	2.59671	2.59116	2.59662	2.59758	2.59502	2.62711	2.58908	2.61457	2.59417	2.59448	2.59525	2.59843	2.6005	2.59326	2.62762	2.61978	2.59977	2.59499	2.59647	2.6009	2.5963	2.59591	2.60204	2.59329	2.58459	2.61974	2.62455	2.61607	2.6186	2.59798	2.5941	2.597	2.5931	2.59249	2.59245	2.59491	2.62022	2.62137	2.63072	2.62812	2.62547	2.61461	2.5967	2.59404
0.316425	2.59379	2.61499	2.59299	2.59333	2.59607	2.59649	2.58902	2.5933	2.58439	2.57809	2.58871	2.5881	2.58794	2.59508	2.58549	2.61285	2.60481	2.59554	2.58246	2.57028	2.58031	2.58951	2.58838	2.59483	2.59025	2.57858	2.58956	2.59915	2.59241	2.58094	2.56552	2.57633	2.58238	2.58245	2.5787	2.58766	2.58905	2.59147	2.59129	2.59037	2.59586	2.58396	2.56554	2.57165	2.58054	2.57584	2.5655	2.56681	2.57563
0.31705	2.52352	2.48168	2.50201	2.50943	2.50593	2.50542	2.49358	2.47665	2.50186	2.4902	2.49533	2.51539	2.51405	2.49111	2.50236	2.49499	2.4795	2.5047	2.47813	2.49174	2.50096	2.50183	2.44571	2.44846	2.48055	2.46848	2.46186	2.47541	2.49187	2.4434	2.4592	2.4722	2.48799	2.46842	2.44611	2.49739	2.44373	2.43474	2.43733	2.47681	2.48897	2.49706	2.48243	2.47426	2.48636	2.46444	2.43108	2.47972	2.46362
0.32005	2.44187	2.44173	2.43535	2.46048	2.44278	2.46391	2.47244	2.47637	2.4648	2.47164	2.48202	2.48784	2.41472	2.42075	2.41652	2.41401	2.41592	2.43877	2.43882	2.39517	2.4345	2.48221	2.46446	2.47499	2.47295	2.46023	2.45837	2.50279	2.42781	2.42323	2.4479	2.39308	2.4175	2.41776	2.43063	2.39991	2.39482	2.40244	2.47477	2.5549	2.48731	2.47444	2.43227	2.43865	2.42292	2.43935	2.46939	2.51807	2.40541
0.324975	2.56567	2.57314	2.56455	2.57511	2.57237	2.56774	2.57338	2.56965	2.56906	2.56418	2.56806	2.58451	2.57524	2.57141	2.57941	2.572	2.57568	2.58096	2.58886	2.58481	2.5816	2.57923	2.57959	2.57843	2.57978	2.56709	2.57444	2.57962	2.55998	2.5849	2.58067	2.58207	2.5822	2.58282	2.58163	2.58645	2.58104	2.58903	2.57448	2.57558	2.56791	2.55529	2.61385	2.5915	2.60936	2.58642	2.58297	2.58265	2.58283
0.325	2.51706	2.46851	2.4987	2.5142	2.47394	2.47517	2.50423	2.50215	2.51415	2.48213	2.48335	2.48656	2.47551	2.51327	2.5089	2.48967	2.48598	2.50604	2.50145	2.48513	2.48659	2.4896	2.49364	2.50145	2.48197	2.51628	2.5216	2.48842	2.44752	2.44627	2.48177	2.47202	2.43875	2.43132	2.43268	2.47811	2.48568	2.48319	2.48311	2.48949	2.47688	2.43603	2.43651	2.45912	2.42655	2.46441	2.46322	2.46961	2.45686
0.3274	2.48558	2.48102	2.43448	2.49747	2.50347	2.4628	2.48078	2.50524	2.48032	2.48886	2.46241	2.419	2.42812	2.43216	2.4263	2.4302	2.47395	2.4615	2.42047	2.41684	2.39614	2.40577	2.44825	2.45502	2.43062	2.43378	2.48004	2.47357	2.42303	2.46731	2.43638	2.43886	2.47243	2.45791	2.42026	2.44855	2.41769	2.4355	2.4353	2.46759	2.42529	2.45236	2.50043	2.48586	2.43865	2.48104	2.51059	2.48184	2.52226
0.3375	2.5699	2.57722	2.57933	2.57849	2.57686	2.57352	2.57035	2.57882	2.57193	2.57371	2.56308	2.56833	2.57572	2.57752	2.58445	2.58006	2.58724	2.57639	2.57926	2.57196	2.56855	2.56037	2.56388	2.55618	2.57027	2.57461	2.58093	2.58865	2.58241	2.584	2.57558	2.57893	2.57103	2.56577	2.57192	2.57666	2.58152	2.57866	2.57903	2.58142	2.58165	2.58263	2.57843	2.58341	2.57302	2.57511	2.57802	2.56864	2.57765
0.337525	2.42298	2.43474	2.45598	2.43031	2.42477	2.43346	2.43622	2.44575	2.63889	2.46856	2.46048	2.43607	2.44109	2.45229	2.43768	2.47676	2.47568	2.47081	2.5012	2.47281	2.42382	2.42318	2.44684	2.59405	2.48734	2.49268	2.507	2.49302	2.51556	2.50242	2.43656	2.43313	2.42824	2.43441	2.42018	2.39189	2.42408	2.46913	2.47134	2.43246	2.4431	2.49601	2.49629	2.48766	2.46436	2.45684	2.47589	2.43316	2.41994
0.345975	2.56168	2.56468	2.55965	2.55261	2.55261	2.55828	2.56433	2.56571	2.5697	2.57347	2.56025	2.55711	2.55651	2.56063	2.55642	2.55063	2.5609	2.56076	2.56563	2.55818	2.54816	2.55201	2.54654	2.55077	2.55337	2.55484	2.55173	2.55268	2.56895	2.56126	2.56189	2.56711	2.55633	2.56249	2.55247	2.55497	2.54135	2.56232	2.56443	2.56234	2.57287	2.57541	2.55782	2.55596	2.55947	2.54487	2.54849	2.54245	2.56137
0.349275	2.56325	2.56874	2.56687	2.55703	2.57172	2.57761	2.57957	2.57541	2.57741	2.57905	2.59565	2.59427	2.58247	2.58508	2.58238	2.58573	2.60815	2.59707	2.6068	2.58363	2.58956	2.6086	2.57537	2.56625	2.59353	2.5851	2.57741	2.59029	2.61478	2.5852	2.58662	2.60871	2.58771	2.59744	2.59381	2.58272	2.58944	2.58082	2.61565	2.61999	2.58906	2.58532	2.58734	2.58615	2.59959	2.58084	2.57046	2.58484	2.58901
0.349975	2.61019	2.58189	2.49088	2.51539	2.48944	2.45875	2.58935	2.52446	2.44878	2.48636	2.47113	2.48877	2.42177	2.54805	2.5921	2.44915	2.52425	2.53696	2.53678	2.51609	2.4859	2.47195	2.47337	2.46842	2.45515	2.61285	2.60059	2.59102	2.42948	2.51745	2.47703	2.45204	2.44355	2.50169	2.48922	2.45695	2.44414	2.5117	2.59538	2.48592	2.45824	2.49547	2.61118	2.48313	2.4662	2.59961	2.59371	2.53433	2.46753
0.350025	2.50412	2.47534	2.4875	2.48125	2.501	2.4773	2.47343	2.4686	2.47118	2.47046	2.4788	2.47764	2.47566	2.47804	2.47441	2.45827	2.47508	2.4776	2.51591	2.48687	2.4867	2.4843	2.48441	2.48031	2.47111	2.46384	2.47054	2.48633	2.51311	2.50831	2.51791	2.48681	2.48569	2.50454	2.47928	2.47327	2.47188	2.47144	2.47268	2.48835	2.53553	2.53367	2.54399	2.53885	2.49088	2.4762	2.48893	2.51136	2.50972
0.35005	2.4219	2.41607	2.42583	2.4324	2.44637	2.447	2.4386	2.40412	2.39464	2.39289	2.41222	2.44609	2.45682	2.45336	2.43717	2.44769	2.44309	2.44612	2.44332	2.44316	2.45125	2.45575	2.49179	2.51275	2.51177	2.50724	2.44319	2.43965	2.44118	2.43283	2.43727	2.43697	2.43318	2.44599	2.45123	2.45424	2.45125	2.47696	2.48913	2.51016	2.47074	2.44572	2.44768	2.44605	2.41122	2.44302	2.39862	2.39378	2.39999
0.354475	2.48079	2.45699	2.47193	2.55141	2.5281	2.51888	2.50631	2.52361	2.5158	2.50167	2.51854	2.5188	2.4772	2.49915	2.48954	2.48506	2.50421	2.50769	2.49849	2.49125	2.48622	2.50494	2.49845	2.46837	2.41828	2.46354	2.46107	2.45256	2.42269	2.42425	2.45858	2.47403	2.4828	2.48488	2.46669	2.45048	2.44247	2.43892	2.43906	2.44087	2.4653	2.462	2.44782	2.44526	2.50623	2.46371	2.49286	2.4805	2.48664
0.362475	2.53824	2.54002	2.52796	2.53257	2.53835	2.54076	2.52988	2.53142	2.53515	2.52907	2.51982	2.52825	2.52114	2.51738	2.52294	2.50043	2.51994	2.53386	2.5179	2.51968	2.49325	2.49851	2.53716	2.50045	2.52385	2.50916	2.52529	2.53535	2.52918	2.53243	2.53673	2.53946	2.51587	2.5309	2.53108	2.51683	2.52568	2.53564	2.52433	2.54765	2.51101	2.53001	2.53513	2.53361	2.52468	2.49052	2.51952	2.53851	2.53091
0.3625	2.42188	2.59691	2.56887	2.4411	2.42071	2.42683	2.41577	2.41673	2.4376	2.43796	2.42014	2.40601	2.41956	2.43414	2.43253	2.42788	2.42073	2.40523	2.41525	2.42855	2.43669	2.53398	2.42529	2.41059	2.42856	2.43477	2.43923	2.44114	2.44126	2.44265	2.43279	2.4243	2.4309	2.4348	2.4413	2.44487	2.44107	2.43556	2.4199	2.43081	2.44638	2.44031	2.43679	2.42723	2.42571	2.41462	2.422	2.42226	2.44825
0.373975	2.43296	2.42878	2.4307	2.61308	2.55024	2.58803	2.42432	2.45731	2.44296	2.41289	2.44759	2.42623	2.42746	2.42496	2.43167	2.41085	2.60176	2.60283	2.43553	2.58338	2.42574	2.45403	2.45482	2.60352	2.59896	2.63564	2.42578	2.4417	2.43785	2.64128	2.4455	2.44845	2.44139	2.42314	2.41803	2.41458	2.44568	2.44123	2.40192	2.40817	2.44551	2.43217	2.40955	2.41593	2.42411	2.37841	2.45293	2.45118	2.4524
0.375	2.5595	2.55515	2.5599	2.55817	2.56889	2.5415	2.53838	2.55077	2.53732	2.52977	2.55315	2.54625	2.55305	2.55077	2.57342	2.5679	2.55908	2.55543	2.55534	2.54545	2.53421	2.56018	2.54394	2.52368	2.53568	2.52645	2.58044	2.5613	2.56466	2.5611	2.53753	2.54268	2.55362	2.55106	2.53903	2.54214	2.55412	2.5379	2.54683	2.54014	2.58718	2.57408	2.58041	2.56624	2.55937	2.57338	2.55048	2.53917	2.54118
0.375025	2.45193	2.42259	2.42197	2.41334	2.4302	2.45316	2.45659	2.47551	2.4982	2.4377	2.43345	2.46288	2.44378	2.43451	2.43656	2.45446	2.47906	2.45174	2.57225	2.60405	2.57536	2.51087	2.56411	2.42628	2.43228	2.47916	2.44954	2.47043	2.45429	2.42999	2.49594	2.4863	2.45627	2.44701	2.44904	2.48433	2.47601	2.45405	2.46888	2.47259	2.44969	2.50384	2.50372	2.49726	2.4897	2.49169	2.63138	2.50406	2.48855
0.378475	2.44404	2.42965	2.43284	2.43886	2.44539	2.44498	2.44222	2.42329	2.42957	2.4035	2.40171	2.44168	2.43976	2.40928	2.39149	2.40489	2.40706	2.39333	2.37382	2.39999	2.43224	2.47171	2.41752	2.40816	2.41834	2.41333	2.60706	2.42328	2.41911	2.40227	2.40526	2.428	2.41149	2.40036	2.42717	2.59637	2.45416	2.45186	2.45261	2.44816	2.43394	2.38666	2.38854	2.43256	2.44365	2.41632	2.41514	2.41527	2.40931
0.386125	2.44622	2.45247	2.45036	2.45904	2.48318	2.49293	2.4549	2.45641	2.47199	2.47019	2.47759	2.48892	2.43168	2.481	2.4696	2.45633	2.41871	2.47773	2.45351	2.45721	2.47444	2.46885	2.43646	2.4407	2.46767	2.44212	2.64066	2.46479	2.46246	2.42787	2.435	2.44809	2.46687	2.47337	2.45521	2.46283	2.47284	2.4179	2.43136	2.44161	2.45064	2.44378	2.45779	2.46837	2.45147	2.43835	2.44494	2.45085	2.4486
0.387475	2.43139	2.42248	2.4164	2.42066	2.40043	2.41472	2.40873	2.40465	2.41569	2.41891	2.40061	2.43324	2.4087	2.41779	2.42972	2.41421	2.4163	2.40115	2.42284	2.56072	2.57591	2.42768	2.42061	2.41254	2.59097	2.58287	2.43171	2.54122	2.43461	2.42116	2.44933	2.4383	2.42584	2.58996	2.43842	2.44425	2.43826	2.42395	2.42576	2.43416	2.43331	2.43191	2.42332	2.42698	2.43141	2.4195	2.43835	2.44283	2.42847
0.387525	2.52617	2.48559	2.48815	2.51799	2.48093	2.51608	2.52462	2.48675	2.50969	2.52655	2.53007	2.52782	2.55123	2.50575	2.4852	2.51604	2.52262	2.51836	2.55666	2.51262	2.51368	2.52756	2.53054	2.52186	2.47448	2.48396	2.52731	2.51878	2.52644	2.52363	2.54776	2.54227	2.51225	2.53636	2.52028	2.53272	2.46239	2.4646	2.47982	2.51435	2.55534	2.53619	2.54497	2.53651	2.53228	2.54874	2.52453	2.52031	2.50895
0.3913	2.51263	2.48486	2.4971	2.5206	2.63835	2.51022	2.51738	2.50877	2.47552	2.4666	2.45502	2.48757	2.44829	2.44984	2.45916	2.48083	2.47204	2.45459	2.44682	2.45077	2.44777	2.44824	2.45249	2.44846	2.44245	2.45678	2.42813	2.44239	2.445	2.44033	2.42907	2.43774	2.44256	2.43869	2.47919	2.43556	2.43101	2.4459	2.49892	2.4576	2.44716	2.43343	2.4271	2.45979	2.47472	2.44123	2.40777	2.47482	2.47159
0.39525	2.58002	2.56679	2.56698	2.57539	2.56912	2.55555	2.56606	2.55543	2.55034	2.56564	2.55594	2.56692	2.5623	2.54899	2.57365	2.56632	2.55393	2.56765	2.55421	2.55403	2.543	2.55156	2.54897	2.56691	2.55496	2.5643	2.56703	2.56049	2.57758	2.55137	2.52973	2.54501	2.54722	2.55368	2.5731	2.54846	2.5689	2.57695	2.55355	2.564	2.55694	2.55574	2.55791	2.56272	2.54108	2.55117	2.54183	2.56678	2.55661
0.399975	2.55366	2.55684	2.55902	2.54929	2.56388	2.56884	2.56841	2.55085	2.54863	2.56278	2.56239	2.5618	2.5704	2.5552	2.55125	2.55916	2.56678	2.55923	2.54963	2.55663	2.55465	2.56822	2.56487	2.56733	2.56184	2.56155	2.56592	2.56537	2.56686	2.55768	2.55275	2.56437	2.57153	2.56299	2.55859	2.55711	2.55457	2.56593	2.57094	2.57129	2.56281	2.56313	2.5678	2.56954	2.56515	2.56699	2.56698	2.55761	2.55732
0.4	2.41276	2.42945	2.43697	2.419	2.41492	2.42895	2.43322	2.41412	2.45753	2.48044	2.48221	2.48273	2.43133	2.40958	2.43015	2.43874	2.42773	2.42797	2.42388	2.41577	2.41547	2.43198	2.42714	2.42182	2.43265	2.44736	2.42017	2.42038	2.42028	2.49835	2.65182	2.46292	2.46877	2.4402	2.42411	2.43086	2.45238	2.60117	2.42972	2.42812	2.42788	2.42809	2.56289	2.55404	2.44692	2.44941	2.45042	2.43559	2.57717
0.4099	2.47884	2.46888	2.47159	2.4773	2.60043	2.46589	2.47098	2.60482	2.5567	2.48468	2.47599	2.48476	2.48795	2.46487	2.44344	2.43217	2.44327	2.59785	2.56077	2.44958	2.47277	2.43868	2.4607	2.59592	2.60795	2.43914	2.42503	2.43847	2.47887	2.4363	2.44699	2.54167	2.43978	2.43664	2.43608	2.43235	2.42237	2.43319	2.44953	2.4481	2.44688	2.43886	2.43387	2.42483	2.42996	2.43969	2.43994	2.43057	2.45989
0.4125	2.48074	2.47803	2.48057	2.49452	2.5137	2.51473	2.51567	2.50581	2.46973	2.50998	2.51726	2.48467	2.53209	2.50754	2.48364	2.49872	2.51921	2.48403	2.4783	2.48077	2.49854	2.48076	2.4838	2.48497	2.48368	2.50367	2.47833	2.47415	2.47083	2.47587	2.47681	2.48365	2.48607	2.48654	2.52652	2.50256	2.48213	2.47932	2.4733	2.47363	2.48	2.48031	2.4833	2.48445	2.50319	2.47707	2.47741	2.47489	2.47736
0.412525	2.47548	2.46687	2.47063	2.50711	2.44204	2.43478	2.49146	2.47563	2.4492	2.50188	2.48812	2.49624	2.47466	2.46315	2.47306	2.46902	2.4753	2.47564	2.4758	2.48266	2.43469	2.43625	2.47391	2.57166	2.59163	2.4657	2.47591	2.48691	2.61224	2.58196	2.57652	2.48735	2.48286	2.48029	2.50018	2.48566	2.44293	2.43857	2.44101	2.60733	2.46209	2.43975	2.48603	2.49559	2.46258	2.44327	2.49448	2.46928	2.49076
0.4174	2.58282	2.57764	2.47524	2.43987	2.43669	2.44343	2.44038	2.4354	2.4348	2.43313	2.44393	2.43758	2.41879	2.40486	2.45915	2.48234	2.46911	2.45036	2.46566	2.47377	2.4487	2.44372	2.43996	2.44436	2.44306	2.44584	2.43198	2.4163	2.4277	2.46748	2.4684	2.443	2.4426	2.46265	2.49705	2.4856	2.47951	2.55296	2.57054	2.47535	2.4908	2.45994	2.53277	2.47987	2.4493	2.44371	2.44006	2.42462	2.41959
0.423975	2.56509	2.56797	2.54441	2.54564	2.56855	2.5763	2.58105	2.57048	2.57329	2.55928	2.5644	2.55387	2.5622	2.57169	2.54652	2.58895	2.57749	2.56403	2.55946	2.5548	2.56764	2.56451	2.56669	2.57608	2.5661	2.56784	2.57667	2.56063	2.5596	2.56525	2.56582	2.56018	2.55393	2.55083	2.56769	2.5849	2.56494	2.57217	2.55932	2.56354	2.57188	2.56371	2.56584	2.56991	2.5679	2.57762	2.56811	2.56684	2.57583
0.424975	2.43401	2.43445	2.44458	2.46367	2.42537	2.44767	2.4211	2.4162	2.43485	2.42712	2.43717	2.4246	2.42397	2.42807	2.42135	2.42846	2.43856	2.43466	2.43019	2.43263	2.43121	2.44118	2.43817	2.42527	2.43247	2.43521	2.46441	2.43438	2.42271	2.42037	2.42544	2.43562	2.43145	2.42891	2.42428	2.4326	2.43553	2.45701	2.44315	2.43964	2.44116	2.58799	2.44075	2.44447	2.43868	2.41545	2.41747	2.41794	2.42277
0.425025	2.52712	2.55085	2.55044	2.54947	2.55015	2.53379	2.56038	2.54324	2.55883	2.55636	2.55911	2.54762	2.50243	2.50236	2.51135	2.49728	2.53183	2.54254	2.5606	2.55715	2.55311	2.53728	2.51071	2.49529	2.52327	2.49737	2.50641	2.51486	2.50991	2.55892	2.57369	2.56437	2.5394	2.52502	2.50416	2.52707	2.51552	2.521	2.52223	2.5244	2.52457	2.5309	2.54116	2.52795	2.51754	2.52701	2.5477	2.542	2.55054
0.432675	2.51611	2.53264	2.54296	2.55837	2.56203	2.55787	2.55964	2.54084	2.53798	2.5345	2.55208	2.54296	2.54729	2.55461	2.56809	2.57321	2.56441	2.51907	2.5345	2.55021	2.54672	2.55416	2.5529	2.55752	2.54435	2.56295	2.56728	2.56344	2.57015	2.53457	2.53786	2.54143	2.56521	2.56592	2.55128	2.55934	2.55867	2.5527	2.55032	2.55837	2.57037	2.57292	2.55233	2.53684	2.52867	2.55062	2.56819	2.57541	2.5628
0.437475	2.52487	2.50528	2.5086	2.52311	2.48562	2.50673	2.46571	2.47363	2.48288	2.51077	2.52098	2.51918	2.52783	2.51997	2.50777	2.4678	2.48294	2.52294	2.47902	2.50554	2.50698	2.50923	2.51439	2.52253	2.52681	2.48594	2.51521	2.51006	2.50815	2.50735	2.51791	2.48853	2.51388	2.54361	2.54112	2.54632	2.53744	2.51151	2.51565	2.51222	2.49798	2.49689	2.47718	2.47898	2.47772	2.50589	2.4951	2.53386	2.52991
0.4375	2.41472	2.4089	2.41035	2.45057	2.42959	2.44836	2.44447	2.42339	2.53114	2.42261	2.4156	2.41557	2.42209	2.43554	2.44075	2.42918	2.40957	2.43046	2.44388	2.60277	2.56835	2.57742	2.43825	2.41657	2.40199	2.40521	2.41022	2.42791	2.42855	2.55813	2.43277	2.42928	2.54331	2.49954	2.41581	2.41573	2.45389	2.4494	2.44679	2.59069	2.48297	2.55818	2.40065	2.40798	2.39966	2.5628	2.54511	2.58162	2.60474
0.438825	2.56814	2.57449	2.57525	2.55762	2.56943	2.56681	2.56738	2.5631	2.56415	2.57206	2.57107	2.5643	2.57536	2.553	2.55996	2.56228	2.56435	2.57083	2.57421	2.57093	2.57299	2.57856	2.57273	2.56379	2.57291	2.57119	2.57757	2.57075	2.5761	2.56852	2.57097	2.57494	2.56549	2.56681	2.55998	2.56607	2.56501	2.57544	2.57664	2.57103	2.5675	2.56639	2.56927	2.57235	2.5732	2.56224	2.56286	2.56977	2.56584
0.4393	2.43454	2.48159	2.47092	2.41869	2.50186	2.50228	2.49724	2.46551	2.47046	2.46476	2.46818	2.44561	2.4257	2.42589	2.44483	2.45783	2.45401	2.47166	2.45864	2.47752	2.45566	2.46107	2.44092	2.43252	2.46522	2.48419	2.43189	2.42485	2.45048	2.4475	2.46272	2.46229	2.46862	2.47923	2.48189	2.49243	2.48461	2.42581	2.46582	2.48726	2.44969	2.47845	2.62029	2.58614	2.61735	2.44358	2.48997	2.48009	2.45142
0.447475	2.43549	2.42976	2.42602	2.42936	2.45404	2.45215	2.43317	2.57586	2.42924	2.4222	2.41411	2.42949	2.4275	2.58859	2.44203	2.43021	2.423	2.47144	2.4268	2.41427	2.41459	2.43514	2.42965	2.4278	2.41784	2.41557	2.43267	2.44489	2.44259	2.53152	2.43524	2.4301	2.43933	2.43476	2.42428	2.42876	2.43106	2.48418	2.42765	2.41464	2.40828	2.41808	2.42827	2.55957	2.44352	2.44417	2.56766	2.43112	2.56845
0.45	2.48702	2.48515	2.47609	2.47464	2.51093	2.46297	2.51919	2.52044	2.50185	2.49701	2.48659	2.48032	2.48169	2.49394	2.46394	2.49086	2.53402	2.54298	2.52466	2.52378	2.50987	2.51348	2.47991	2.47443	2.47174	2.46389	2.48246	2.51081	2.5323	2.52548	2.54104	2.53881	2.48962	2.48901	2.48306	2.48171	2.47815	2.46245	2.46715	2.51562	2.53619	2.53186	2.53885	2.54507	2.5309	2.52165	2.48848	2.53154	2.48198
0.450025	2.61829	2.44864	2.45854	2.44028	2.449	2.44176	2.45417	2.46735	2.46265	2.43719	2.44489	2.41589	2.43535	2.42354	2.44665	2.42406	2.42892	2.43342	2.43785	2.43406	2.46993	2.62834	2.41732	2.40408	2.42248	2.44089	2.55284	2.42449	2.41002	2.40884	2.43367	2.43368	2.45579	2.38322	2.40267	2.40758	2.40588	2.40872	2.44392	2.42136	2.42376	2.42683	2.42504	2.43656	2.46231	2.42711	2.44345	2.41802	2.41613
0.46005	2.59737	2.59215	2.59445	2.592	2.59197	2.59071	2.59042	2.59686	2.59589	2.59077	2.59575	2.58464	2.58334	2.58989	2.59629	2.59659	2.60023	2.60587	2.59573	2.58848	2.58378	2.59135	2.59911	2.59812	2.5941	2.60152	2.61453	2.59668	2.5909	2.58519	2.59275	2.61703	2.58904	2.60164	2.60356	2.59598	2.58307	2.58538	2.59636	2.61263	2.59305	2.6137	2.61338	2.59116	2.58923	2.58645	2.59239	2.61795	2.61736
0.462475	2.43501	2.40935	2.3984	2.41868	2.44399	2.43436	2.43104	2.39271	2.41261	2.42922	2.59393	2.44524	2.43158	2.58078	2.42806	2.42167	2.62471	2.60305	2.61563	2.4278	2.41386	2.44505	2.4412	2.39067	2.38858	2.4267	2.42786	2.4199	2.41752	2.40624	2.4089	2.42267	2.41317	2.41131	2.4197	2.41874	2.44752	2.41194	2.41753	2.42379	2.41782	2.41384	2.43243	2.54744	2.43068	2.39122	2.41657	2.42079	2.40284
0.462525	2.53417	2.54025	2.53446	2.50538	2.53889	2.5359	2.52107	2.50933	2.52605	2.52557	2.53021	2.52997	2.51412	2.52725	2.52909	2.52505	2.5599	2.54392	2.52453	2.52714	2.54586	2.54276	2.50853	2.47511	2.49971	2.5208	2.52381	2.51056	2.52753	2.53812	2.52162	2.51494	2.52276	2.54235	2.53678	2.50856	2.46646	2.46666	2.48319	2.52453	2.5381	2.5276	2.53039	2.54615	2.53747	2.54056	2.54824	2.54618	2.54389
0.467475	2.38044	2.3774	2.39614	0	2.4046	2.39146	2.39759	2.42145	2.42839	2.48758	2.42553	2.39307	2.38203	2.41367	2.42391	2.46963	2.44463	2.44698	2.42568	2.40986	2.39398	2.36658	2.3598	2.39955	2.48696	2.46012	2.48444	2.49519	0	2.39697	2.40028	2.41727	2.41286	2.38959	2.36255	2.40217	2.43051	0	0	2.42868	0	2.39886	2.40543	2.41388	2.40973	2.43168	2.4532	2.3788	2.39574
0.474975	2.53567	2.54101	2.53339	2.53323	2.54063	2.53188	2.5367	2.53539	2.53971	2.53122	2.53013	2.53627	2.53151	2.52308	2.52459	2.39423	2.53827	2.53641	2.54739	2.53339	2.5431	2.54532	2.54379	2.54819	2.55291	2.55296	2.53752	2.52972	2.53224	2.54624	2.54505	2.5386	2.54012	2.55126	2.53418	2.54533	2.54859	2.56542	2.55989	2.55458	2.54249	2.54162	2.55315	2.54351	2.55354	2.55219	2.54966	2.54187	2.5298
0.475	2.42772	2.44061	2.42702	2.43325	2.42691	2.42451	2.55773	2.52563	2.55232	2.57427	2.44317	2.45274	2.42872	2.60108	2.57451	2.55113	2.42546	2.4227	2.4117	2.41993	2.43851	2.61081	2.60468	2.41656	2.42703	2.43651	2.43171	2.41577	2.5991	2.55639	2.42105	2.42263	2.41728	2.42533	2.42296	2.4232	2.42096	2.42755	2.41272	2.4277	2.42046	2.45238	2.42103	2.42432	2.43184	2.57391	2.42209	2.42334	2.42318
0.477775	2.41566	2.42637	2.4077	2.43133	2.57824	2.4194	2.43862	2.43296	2.42313	2.42437	2.5788	2.43783	2.40758	2.39554	2.43207	2.42762	2.40476	2.41706	2.43409	2.42456	2.42449	2.41097	2.41608	2.42053	2.42779	2.40992	2.40203	2.39348	2.42167	2.41852	2.43119	2.42807	2.41578	2.39481	2.41441	2.43498	2.42182	2.3954	2.41092	2.42306	2.43173	2.42401	2.42163	2.42677	2.54126	2.60042	2.41652	2.55689	2.57772
0.480925	2.48625	2.47737	2.4481	2.44113	2.4473	2.45107	2.45383	2.48375	2.42671	2.45181	2.48681	2.56615	2.58052	2.44698	2.42763	2.42901	2.4412	2.44328	2.44414	2.44615	2.5829	2.41412	2.52614	2.61135	2.4525	2.4354	2.44242	2.43393	2.4159	2.41276	2.42487	2.42784	2.43826	2.43165	2.42569	2.43444	2.43254	2.43269	2.43927	2.4664	2.44005	2.45197	2.45342	2.5398	2.55212	2.44479	2.57725	2.52205	2.53415
0.4875	2.50513	2.48614	2.48158	2.48275	2.4988	2.47263	2.48199	2.51306	2.48653	2.50822	2.48703	2.50157	2.45427	2.46779	2.47381	2.50367	2.47949	2.50888	2.48305	2.51304	2.50081	2.48809	2.45184	2.4496	2.46116	2.46985	2.50086	2.48672	2.48549	2.48364	2.51215	2.51917	2.52006	2.53687	2.48578	2.49452	2.46357	2.44534	2.46011	2.47413	2.47846	2.5082	2.48742	2.48581	2.46923	2.50273	2.52427	2.54413	2.50896
0.487525	2.42911	2.43774	2.43576	2.46038	2.44503	2.49992	2.44456	2.43882	2.44387	2.55133	2.43804	2.43245	2.41247	2.43092	2.42117	2.40919	2.43684	2.4122	2.41769	2.41695	2.52813	2.42853	2.42588	2.42353	2.45558	2.42319	2.59353	2.60545	2.60152	2.43741	2.61753	2.42058	2.43477	2.4351	2.42273	2.55794	2.43289	2.602	2.4222	2.44993	2.43916	2.59601	2.43626	2.45172	2.43108	2.42865	2.44223	2.47278	2.43306
0.49765	2.58765	2.58543	2.54231	2.45161	2.54103	2.5381	2.5688	2.44001	2.44581	2.44318	2.58409	2.43469	2.43162	2.42626	2.42357	2.42535	2.43113	2.4228	2.42278	2.43635	2.43346	2.43433	2.44193	2.42881	2.41027	2.45218	2.46027	2.41406	2.42356	2.43167	2.43565	2.4322	2.42317	2.41851	2.42356	2.41584	2.41452	2.43158	2.44682	2.44983	2.44078	2.44353	2.4719	2.5756	2.43741	2.43739	2.44305	2.4201	2.40964
0.499975	2.56642	2.43043	2.42443	2.55918	2.50001	2.44387	2.44962	2.44056	2.44565	2.41567	2.42506	2.43163	2.48676	2.53952	2.41706	2.41268	2.40836	2.43299	2.43757	2.42464	2.43144	2.54891	2.45666	2.44224	2.4203	2.45516	2.42759	2.42224	2.41357	2.40622	2.40811	2.57835	2.43433	2.41285	2.42573	2.43588	2.43487	2.42918	2.43669	2.58274	2.55154	2.56324	2.41132	2.59489	2.46677	2.44124	2.41762	2.41704	2.55881
0.500025	2.42574	2.44085	2.42468	2.44242	2.43185	2.43103	2.44167	2.44647	2.45244	2.44563	2.45469	2.41109	2.44231	2.4614	2.47817	2.47551	2.47738	2.49507	2.46473	2.46055	2.43062	2.44001	2.45053	2.46081	2.49015	2.49781	2.49805	2.51922	2.50905	2.47895	2.46615	2.4425	2.42939	2.42651	2.45328	2.46972	2.50875	2.51676	2.49105	2.48844	2.50617	2.48221	2.47581	2.48902	2.42847	2.4296	2.42503	2.42095	2.44923
0.510625	2.40454	2.41284	2.42978	2.42932	2.43136	2.39461	2.40117	2.41836	2.41961	2.41759	2.41141	2.42573	2.42244	2.41789	2.40714	2.40005	2.56055	2.40354	2.42894	2.42052	2.39331	2.42455	2.43483	2.60828	2.43078	2.43132	2.40041	2.40772	2.39114	2.38909	2.40438	2.40646	2.42721	2.40611	2.4014	2.42967	2.55186	2.56814	2.43168	2.42561	2.3981	2.40732	2.41174	2.38188	2.37438	2.39747	2.41919	2.42454	2.40826
0.512475	2.44683	2.45189	2.46102	2.46866	2.4686	2.48545	2.46459	2.49006	2.43649	2.43491	2.47876	2.48681	2.46708	2.49723	2.49129	2.4964	2.474	2.49356	2.49556	2.42633	2.43608	2.4392	2.4499	2.45435	2.48162	2.4666	2.47528	2.49578	2.50817	2.49912	2.49695	2.477	2.43349	2.42639	2.43636	2.45266	2.45567	2.45807	2.46159	2.49353	2.47591	2.47433	2.4922	2.49987	2.50695	2.48978	2.49562	2.44474	2.43719
0.5125	2.55274	2.45367	2.49568	2.42382	2.42173	2.42157	2.42973	2.43505	2.51195	2.4781	2.42081	2.43546	2.41619	2.41838	2.43055	2.42884	2.53979	2.5005	2.50368	2.43388	2.43201	2.43231	2.43861	2.42206	2.43301	2.41941	2.41771	2.53287	2.47478	2.42691	2.5338	2.42817	2.43591	2.51241	2.43366	2.4623	2.45444	2.4443	2.50702	2.54473	2.42473	2.52119	2.53918	2.41567	2.41182	2.57589	2.50671	2.46962	2.42252
0.5146	2.62266	2.62649	2.55208	2.48829	2.48689	2.49868	2.48843	2.44738	2.52066	2.58342	2.55662	2.47814	2.46705	2.46266	2.46007	2.43883	2.43771	2.60604	2.44872	2.44904	2.49905	2.49347	2.5007	2.45338	2.44831	2.44787	2.45534	2.44274	2.44042	2.44586	2.44775	2.45442	2.45136	2.4416	2.47359	2.49534	2.46302	2.44133	2.4387	2.44763	2.59084	2.44669	2.58068	2.5923	2.44782	2.44531	2.44127	2.44736	2.4463
0.519075	2.47974	2.47846	2.48587	2.51693	2.48343	2.50421	2.51826	2.47738	2.4806	2.4787	2.48375	2.47971	2.49695	2.51985	2.49145	2.53373	2.48924	2.47766	2.49125	2.47632	2.47479	2.47943	2.48371	2.48347	2.53065	2.51816	2.50534	2.52039	2.52913	2.48551	2.48086	2.4749	2.46866	2.47414	2.49525	2.47458	2.49742	2.48264	2.48693	2.50208	2.49737	2.48342	2.47902	2.49807	2.49686	2.48806	2.46697	2.45658	2.48879
0.519825	2.57342	2.5561	2.5548	2.5473	2.55178	2.51922	2.54553	2.53896	2.5362	2.53918	2.53926	2.54228	2.52695	2.52237	2.54141	2.54814	2.53004	2.55851	2.52142	2.52561	2.54094	2.5274	2.52615	2.52505	2.51006	2.53941	2.53318	2.53134	2.53985	2.49048	2.5373	2.51421	2.51473	2.53774	2.54764	2.54063	2.53693	2.54681	2.54934	2.52666	2.49789	2.5116	2.53193	2.52952	2.50831	2.52204	2.52859	2.51815	2.52701
0.52095	2.44399	2.45666	2.46223	2.46527	2.46291	2.45958	2.46811	2.48333	2.44587	2.44375	2.45053	2.44639	2.46105	2.46445	2.47586	2.46041	2.42585	2.4325	2.43462	2.43598	2.4463	2.44969	2.46108	2.46409	2.48977	2.46082	2.40429	2.40204	2.44009	2.44848	2.45418	2.45568	2.48136	2.4912	2.49093	2.45928	2.46479	2.45839	2.40933	2.40202	2.41865	2.43866	2.4563	2.45656	2.43696	2.44783	2.46523	2.46832	2.46339
0.525	2.46258	2.4279	2.42117	2.42277	2.43373	2.42208	2.41703	2.42618	2.41859	2.4154	2.44454	2.44881	2.40307	2.40596	2.41463	2.42274	2.41002	2.4268	2.43085	2.45048	2.49767	2.40571	2.39938	2.40611	2.41744	2.41922	2.42307	2.40776	2.42704	2.45009	2.52558	2.51413	2.40059	2.39455	2.41737	2.41979	2.41498	2.42258	2.42562	2.42609	2.46189	2.52671	2.52791	2.39861	2.39412	2.41394	2.46454	2.41535	2.41394
0.525025	2.50289	2.48499	2.58191	2.42502	2.44001	2.48389	2.42342	2.41311	2.40966	2.42445	2.42699	2.43719	2.44829	2.4379	2.51637	2.49233	2.42395	2.40849	2.4317	2.41772	2.41079	2.41137	2.42105	2.4151	2.41409	2.42116	2.55423	2.43007	2.43586	2.43293	2.42697	2.41896	2.45468	2.42821	2.43391	2.46345	2.52105	2.54775	2.41116	2.51273	2.5028	2.42327	2.48737	2.54434	2.41372	2.42883	2.53609	2.54004	2.52844
0.535225	2.44083	2.42538	2.43913	2.52377	2.43738	2.45314	2.4356	2.45776	2.56949	2.42175	2.51931	2.45989	2.54373	2.44279	2.44508	2.55176	2.60981	2.44037	2.44031	2.43759	2.43165	2.42051	2.43462	2.44549	2.60008	2.43819	2.45805	2.56286	2.43399	2.43501	2.44267	2.42681	2.41544	2.40936	2.42621	2.43957	2.63431	2.4152	2.4277	2.43898	2.438	2.60947	2.48484	2.44722	2.57865	2.56166	2.43902	2.41525	2.40015
0.537475	2.55392	2.46351	2.46579	2.45795	2.41504	2.43035	2.42534	2.42805	2.45133	2.49143	2.58271	2.44318	2.40415	2.40717	2.42557	2.41161	2.41304	2.41805	2.42337	2.43281	2.55011	2.43979	2.43629	2.59621	2.51119	2.41785	2.55288	2.51126	2.51207	2.50963	2.43401	2.43247	2.43457	2.41754	2.60599	2.43269	2.46445	2.46116	2.46096	2.43426	2.44128	2.44201	2.50444	2.42384	2.41976	2.41689	2.42629	2.43225	2.43477
0.537525	2.46495	2.48693	2.48591	2.4789	2.47946	2.46469	2.4665	2.46588	2.48789	2.48584	2.46379	2.4944	2.50136	2.49972	2.46788	2.47744	2.47726	2.47423	2.47726	2.49604	2.49262	2.49769	2.50569	2.50215	2.46595	2.46411	2.45944	2.45798	2.45556	2.46125	2.46561	2.46858	2.47558	2.49648	2.50195	2.47098	2.46555	2.45502	2.45469	2.44942	2.45201	2.46332	2.48408	2.46892	2.49313	2.49529	2.49651	2.49806	2.50008
0.541225	2.53057	2.42185	2.41388	2.43227	2.43713	2.42329	2.56132	2.43077	2.43253	2.58176	2.56033	2.56172	2.57177	2.44018	2.58284	2.41747	2.44034	2.44523	2.44182	2.42739	2.41539	2.41453	2.40727	2.39623	2.41088	2.42832	2.51535	2.53387	2.55051	2.44228	2.43915	2.44592	2.42746	2.53893	2.42604	2.42473	2.4225	2.40974	2.55638	2.40475	2.40381	2.41272	2.42325	2.41823	2.42616	2.47759	2.42608	2.42529	2.45016
0.548625	2.58807	2.59304	2.60489	2.62793	2.60729	2.59347	2.59612	2.59964	2.59493	2.59719	2.60793	2.58088	2.58828	2.58424	2.59063	2.59138	2.59958	2.58228	2.57834	2.57777	2.58804	2.57121	2.58689	2.58145	2.59013	2.57729	2.56708	2.5689	2.56462	2.57236	2.56693	2.57501	2.5765	2.58065	2.5853	2.59306	2.59296	2.56394	2.56904	2.5776	2.5442	2.55083	2.55066	2.5631	2.56281	2.58781	2.58154	2.58461	2.60224
0.549975	2.48666	2.51961	2.4797	2.48021	2.46982	2.47507	2.48179	2.50601	2.48659	2.48761	2.47492	2.47316	2.4757	2.47596	2.47809	2.48439	2.5289	2.51294	2.50872	2.50382	2.50983	2.47641	2.48141	2.47428	2.47623	2.47754	2.47766	2.47905	2.47763	2.52145	2.50582	2.50924	2.47614	2.5124	2.47751	2.4682	2.47235	2.48032	2.51903	2.48593	2.52001	2.48944	2.52146	2.51226	2.50434	2.53229	2.48071	2.47791	2.47436
0.55	2.44192	2.4751	2.44454	2.43661	2.45559	2.55789	2.54613	2.44909	2.43229	2.43411	2.52379	2.45171	2.44361	2.43505	2.41852	2.41624	2.55158	2.48427	2.43153	2.41754	2.43068	2.4417	2.47103	2.5217	2.44497	2.45072	2.42838	2.40856	2.42982	2.45136	2.45399	2.42966	2.43826	2.4492	2.49883	2.51815	2.55356	2.42376	2.43331	2.41692	2.40595	2.40805	2.42389	2.41351	2.41642	2.42403	2.40543	2.41032	2.43248
0.554025	2.41688	2.43538	2.43201	2.43531	2.42936	2.44744	2.4444	2.43406	2.4452	2.45352	2.4457	2.43858	2.41012	2.44109	2.44682	2.43354	2.44624	2.44188	2.46257	2.48323	2.45643	2.44698	2.44865	2.42206	2.43355	2.41682	2.4318	2.43137	2.438	2.45377	2.47891	2.46151	2.4609	2.46278	2.45138	2.45138	2.39772	2.39517	2.38854	2.40811	2.40113	2.43592	2.43746	2.46026	2.48634	2.45775	2.48062	2.48593	2.45174
0.562075	2.4222	2.43242	2.43355	2.42377	2.55851	2.53018	2.43954	2.42222	2.43135	2.44429	2.50582	2.50353	2.44096	2.42946	2.55835	2.44586	2.4405	2.41332	2.44949	2.42752	2.39825	2.48996	2.5231	2.41114	2.59513	2.41415	2.52	2.52863	2.52275	2.52804	2.53705	2.52855	2.4374	2.40655	2.42098	2.39232	2.39806	2.40739	2.42971	2.43525	2.42292	2.42746	2.42903	2.43731	2.52952	2.4134	2.42632	2.4178	2.44937
0.5625	2.4369	2.42808	2.43361	2.43527	2.41777	2.4344	2.42402	2.42447	2.41598	2.4271	2.42623	2.41852	2.41091	2.4165	2.43493	2.42919	2.4138	2.41915	2.42798	2.42848	2.41246	2.40718	2.43277	2.43612	2.43675	2.42973	2.42921	2.3953	2.41181	2.41596	2.42855	2.43256	2.40343	2.42699	2.45212	2.44488	2.40634	2.43668	2.42139	2.40999	2.41579	2.40073	2.41543	2.40481	2.41872	2.41137	2.40597	2.4075	2.43204
0.562525	2.57832	2.41938	2.46553	2.41065	2.50944	2.39654	2.40897	2.42835	2.54547	2.44155	2.44354	2.4352	2.44072	2.4414	2.43844	2.40736	2.40694	2.44565	2.4412	2.48623	2.44195	2.46984	2.42347	2.42351	2.44096	2.45269	2.45234	2.46774	2.56097	2.5485	2.44364	2.43561	2.41145	2.41413	2.43206	2.41972	2.41297	2.41047	2.49833	2.44317	2.45337	2.41924	2.41527	2.42913	2.4053	2.40142	2.41479	2.42205	2.41102
0.56385	2.51898	2.53046	2.53032	2.50555	2.49973	2.51783	2.51268	2.53032	2.53504	2.51799	2.51052	2.51381	2.51062	2.51577	2.51262	2.51729	2.53118	2.53013	2.53275	2.47687	2.4817	2.51687	2.52127	2.51272	2.5146	2.52694	2.52054	2.51377	2.52412	2.51828	2.48059	2.46587	2.49984	2.51252	2.52363	2.52858	2.51755	2.51801	2.51968	2.52042	2.5203	2.53448	2.50901	2.44953	2.48282	2.46076	2.50027	2.51274	2.51721
0.565225	2.42187	2.5568	2.41858	2.41615	2.42912	2.42731	2.41642	2.41194	2.4271	2.41419	2.409	2.42947	2.56216	2.44452	2.57081	2.52942	2.42781	2.44062	2.41705	2.41372	2.42706	2.41793	2.43236	2.42563	2.56413	2.47426	2.44571	2.43883	2.43322	2.42031	2.4507	2.43861	2.44314	2.58393	2.50852	2.58397	2.53418	2.43768	2.42317	2.5777	2.52622	2.54122	2.42253	2.52009	2.48376	2.54201	2.57256	2.45091	2.45229
0.5692	2.43444	2.42132	2.46819	2.45362	2.43478	2.42303	2.44219	2.48224	2.53908	2.4543	2.45055	2.54856	2.49103	2.43006	2.4099	2.41748	2.43856	2.51627	2.53148	2.56255	2.49423	2.44939	2.4481	2.42668	2.43365	2.42761	2.43573	2.44083	2.43524	2.43359	2.43945	2.49621	2.45989	2.44711	2.44831	2.49266	2.48522	2.42702	2.41343	2.42305	2.4396	2.52727	2.43486	2.4446	2.47229	2.46519	2.42544	2.41935	2.51546
0.574975	2.48852	2.52605	2.53166	2.4343	2.42929	2.50987	2.41624	2.4128	2.41888	2.42565	2.42285	2.43383	2.43244	2.42399	2.41646	2.42778	2.48246	2.41502	2.48223	2.42773	2.41397	2.38894	2.41521	2.42399	2.48194	2.43459	2.51042	2.41965	2.429	2.42635	2.42844	2.45675	2.44255	2.42425	2.42008	2.4642	2.40608	2.38982	2.40578	2.41315	2.41095	2.40961	2.53714	2.4304	2.41412	2.41306	2.49954	2.44712	2.44436
0.575025	2.48025	2.48151	2.48723	2.52418	2.52888	2.52022	2.5284	2.52256	2.52663	2.51441	2.50143	2.50801	2.53182	2.52206	2.5175	2.52031	2.51233	2.52397	2.49224	2.5092	2.51506	2.52203	2.52135	2.51142	2.50586	2.5403	2.45806	2.46468	2.47338	2.48175	2.51005	2.51374	2.50355	2.51194	2.52927	2.52557	2.52684	2.53302	2.52565	2.4389	2.4445	2.45637	2.46327	2.46584	2.46958	2.47652	2.47636	2.49623	2.50876
0.5844	2.50397	2.50684	2.50293	2.52687	2.52607	2.53172	2.54988	2.53561	2.49385	2.48825	2.48821	2.48567	2.5082	2.50363	2.53089	2.50973	2.51842	2.55395	2.50251	2.50493	2.51178	2.4812	2.4893	2.48039	2.51988	2.50916	2.52105	2.51179	2.5071	2.56346	2.5353	2.48337	2.521	2.47997	2.47809	2.50223	2.50693	2.51229	2.51257	2.5196	2.50454	2.50528	2.50988	2.54349	2.53072	2.5336	2.49738	2.47876	2.47638
0.587475	2.38767	2.38811	2.36927	2.41699	2.40057	2.39213	0	2.3474	0	2.36749	2.41116	2.40958	2.39466	2.38102	2.34219	2.34742	2.36355	2.36978	2.37218	2.35893	2.40954	2.41681	0	0	2.32917	2.32473	2.34041	0	0	2.37068	2.38138	2.39608	2.4192	2.41293	2.39715	2.39434	2.35234	0	0	2.35101	2.3545	2.37913	2.38589	2.44309	2.41122	2.40276	2.39845	2.32758	2.33461
0.5875	2.41911	2.52228	2.43554	2.43582	2.4267	2.48924	2.40965	2.43331	2.4377	2.44039	2.42991	2.42709	2.42683	2.42822	2.48655	2.43309	2.42952	2.57085	2.42522	2.44426	2.4299	2.41988	2.43733	2.4658	2.48818	2.44869	2.42215	2.40439	2.4693	2.43097	2.49752	2.42522	2.52193	2.52233	2.43127	2.43799	2.44631	2.45506	2.45824	2.42504	2.5302	2.39091	2.38856	2.41552	2.42893	2.40626	2.41426	2.41728	2.41247
0.595725	2.32096	2.31103	2.30228	0	2.34178	0	2.3462	2.36908	2.37489	2.37134	2.36378	0	2.30912	2.33517	2.32833	2.33765	0	0	2.33521	2.35441	2.3697	2.34073	2.34919	2.34133	2.31164	2.34537	2.37546	2.47632	2.43924	2.43007	0	0	0	0	2.31336	2.35506	2.326	2.35359	2.36662	2.3758	0	2.38441	2.36306	2.33569	2.35856	2.37648	2.30013	2.33936	2.35597
0.5992	2.42619	2.43741	2.44087	2.4545	2.52487	2.43157	2.59139	2.43181	2.57306	2.54229	2.44791	2.51705	2.43893	2.57776	2.44559	2.44063	2.43763	2.44278	2.43658	2.43482	2.4364	2.43793	2.43428	2.42135	2.42965	2.55827	2.44448	2.49969	2.51978	2.43426	2.43463	2.42801	2.59248	2.43246	2.49834	2.52737	2.52565	2.44209	2.44361	2.45349	2.42949	2.43355	2.42418	2.43431	2.42872	2.42433	2.42201	2.4351	2.41071
0.6	2.41939	2.40403	2.4109	2.44138	2.47185	2.42363	2.42541	2.42586	2.47519	2.43735	2.42132	2.42272	2.4426	2.47022	2.46718	2.43359	2.4215	2.43884	2.44639	2.44741	2.47791	2.45696	2.42302	2.43605	2.46316	2.43096	2.47667	2.44679	2.44354	2.44109	2.42078	2.43347	2.43602	2.44421	2.43202	2.41807	2.41155	2.43554	2.46006	2.43301	2.41831	2.44098	2.43636	2.4047	2.36603	2.36294	2.39505	2.44647	2.43243
0.600025	2.42351	2.41683	2.42281	2.51969	2.45047	2.45134	2.44761	2.44569	2.44488	2.43316	2.45204	2.45481	2.43703	2.44059	2.45618	2.45533	2.45243	2.45254	2.47889	2.4493	2.46449	2.46987	2.42976	2.49676	2.48722	2.42497	2.41697	2.42282	2.40059	2.44249	2.43026	2.43026	2.47274	2.48093	2.45488	2.46427	2.42317	2.39578	2.41017	2.44719	2.46465	2.5195	2.4084	2.57031	2.52308	2.54852	2.40499	2.52003	2.44097
0.60175	2.41613	2.42302	2.41632	2.53385	2.53602	2.44257	2.45012	2.58544	2.42193	2.42384	2.40862	2.41237	2.41825	2.56072	2.43388	2.52449	2.42456	2.42946	2.47992	2.49868	2.40225	2.41093	2.40787	2.38872	2.40326	2.41903	2.5507	2.49228	2.41994	2.41633	2.42123	2.53273	2.46478	2.45674	2.43185	2.37676	2.40609	2.41673	2.40714	2.38731	2.41959	2.49324	2.41727	2.54797	2.42347	2.42135	2.42915	2.41958	2.42403
0.607075	2.41968	2.41177	2.4155	2.42043	2.54832	2.49372	2.43262	2.43863	2.43709	2.4981	2.46214	2.43783	2.44897	2.42964	2.41095	2.52919	2.48518	2.45634	2.40991	2.41162	2.44261	2.43567	2.46315	2.50145	2.41954	2.40717	2.53697	2.44029	2.43513	2.46376	2.47728	2.42669	2.43401	2.43073	2.41317	2.48487	2.41861	2.43154	2.43838	2.44078	2.50022	2.43931	2.43542	2.42634	2.43241	2.41717	2.39838	2.36509	2.39291
0.612475	2.42403	2.56473	2.41908	2.43809	2.44352	2.47987	2.41573	2.42714	2.41975	2.50629	2.51769	2.58863	2.48515	2.44209	2.45203	2.44712	2.53836	2.4205	2.4324	2.45059	2.41174	2.42744	2.43498	2.54098	2.42036	2.46451	2.47825	2.4314	2.44728	2.44999	2.44998	2.44462	2.45035	2.4426	2.51243	2.42681	2.42836	2.42309	2.43124	2.41979	2.40201	2.39357	2.41722	2.43237	2.4297	2.44663	2.52418	2.54866	2.57314
0.612525	2.42197	2.41996	2.42426	2.42318	2.43621	2.43067	2.42354	2.42082	2.42305	2.41784	2.417	2.40787	2.43144	2.44059	2.44459	2.44419	2.44418	2.43207	2.38877	2.41816	2.42896	2.42405	2.4225	2.41873	2.43648	2.41631	2.44766	2.44343	2.41618	2.425	2.38841	2.40853	2.40924	2.42829	2.42294	2.42892	2.4257	2.43584	2.42042	2.43633	2.43315	2.43679	2.4399	2.436	2.42262	2.41086	2.39911	2.41589	2.43143
0.617275	2.52379	2.54533	2.44252	2.44099	2.44309	2.4933	2.43823	2.44151	2.48593	2.4555	2.58136	2.42877	2.48966	2.44885	2.47007	2.43017	2.45146	2.42284	2.56254	2.42811	2.57409	2.41085	2.42694	2.49032	2.54657	2.43053	2.44858	2.42247	2.41726	2.41423	2.46757	2.43328	2.43954	2.50239	2.42228	2.43337	2.45581	2.49262	2.41411	2.41405	2.43081	2.5649	2.58563	2.54277	2.51184	2.52419	2.41248	2.42809	2.54019
0.624975	2.48415	2.49486	2.50315	2.48832	2.45676	2.4844	2.48778	2.46588	2.45947	2.46279	2.46443	2.4592	2.49243	2.49437	2.46888	2.46343	2.47343	2.47978	2.49544	2.49003	2.49345	2.47303	2.45912	2.45396	2.46465	2.49524	2.46964	2.45578	2.46717	2.4695	2.46704	2.47803	2.48738	2.48558	2.47834	2.49045	2.47182	2.46469	2.46003	2.47073	2.49757	2.4851	2.48808	2.46209	2.46037	2.44879	2.45233	2.46783	2.4761
0.625	2.4274	2.4108	2.4289	2.43472	2.42744	2.49636	2.44421	2.42663	2.4132	2.4138	2.42887	2.43356	2.43154	2.47893	2.41806	2.50245	2.44184	2.44534	2.43125	2.41655	2.42867	2.42099	2.42382	2.41513	2.41609	2.43444	2.43208	2.43604	2.43466	2.44352	2.43801	2.42207	2.42413	2.42674	2.43545	2.44576	2.44303	2.53814	2.51151	2.43997	2.43627	2.44564	2.50443	2.42491	2.44766	2.5438	2.48319	2.47183	2.52055
0.634	2.40816	2.4092	2.42127	2.43502	2.42857	2.41948	2.61415	2.41688	2.40728	2.41684	2.42922	2.4758	2.44083	2.51831	2.55606	2.43039	2.53369	2.5783	2.40005	2.40039	2.40299	2.42952	2.54427	2.41881	2.41992	2.55536	2.43296	2.42592	2.43443	2.4275	2.41631	2.41427	2.40033	2.40889	2.42706	2.459	2.42514	2.461	2.44412	2.44766	2.44296	2.44026	2.44561	2.49681	2.54799	2.40607	2.3778	2.40226	2.54725
0.635025	2.48607	2.47918	2.46807	2.47507	2.47391	2.47804	2.49878	2.47994	2.48994	2.45729	2.49192	2.46599	2.46732	2.47239	2.50232	2.50772	2.50543	2.48263	2.47633	2.45096	2.45251	2.464	2.46772	2.4915	2.49662	2.50029	2.50243	2.51452	2.47504	2.46437	2.45509	2.4824	2.45375	2.46616	2.50025	2.50493	2.50282	2.47819	2.49933	2.50476	2.49684	2.4673	2.46416	2.44526	2.4406	2.44597	2.48465	2.49034	2.525
0.6375	2.42568	2.4288	2.42174	2.43491	2.43924	2.42252	2.43301	2.43694	2.41792	2.40287	2.4365	2.44248	2.43399	2.43263	2.43447	2.4102	2.4388	2.42745	2.42877	2.42999	2.43784	2.44051	2.44336	2.43799	2.43624	2.44474	2.43102	2.40262	2.41261	2.42868	2.4311	2.44442	2.45354	2.44495	2.45542	2.4496	2.44348	2.4412	2.4418	2.41657	2.40178	2.417	2.41868	2.42779	2.42917	2.43739	2.43871	2.458	2.45605
0.637525	2.50727	2.4379	2.44261	2.43791	2.53022	2.43673	2.42855	2.47429	2.42546	2.45849	2.41238	2.42249	2.4475	2.43713	2.43557	2.42569	2.4078	2.5486	2.43311	2.52445	2.423	2.43518	2.44095	2.43969	2.43934	2.43801	2.43658	2.44044	2.56688	2.41822	2.4422	2.43302	2.44199	2.428	2.52487	2.47667	2.44336	2.43439	2.4303	2.44993	2.48603	2.421	2.41203	2.53567	2.41727	2.42668	2.50563	2.42586	2.48848
0.64335	2.47379	2.42799	2.44099	2.44601	2.42819	2.44397	2.44004	2.44004	2.45544	2.44446	2.43707	2.43183	2.43831	2.43898	2.46686	2.44888	2.4539	2.44815	2.4506	2.43195	2.43041	2.42933	2.43593	2.4493	2.4471	2.45415	2.42234	2.45906	2.4525	2.43699	2.43101	2.43421	2.43879	2.4425	2.45112	2.46083	2.45734	2.45418	2.46462	2.45799	2.44815	2.44916	2.43993	2.43109	2.44456	2.44137	2.45015	2.45701	2.45766
0.64365	2.4735	2.49071	2.45995	2.46401	2.45407	2.49053	2.52282	2.464	2.45533	2.4609	2.4678	2.45011	2.45448	2.49533	2.51286	2.46278	2.44569	2.44949	2.45361	2.46099	2.46463	2.50365	2.50987	2.4876	2.45204	2.45133	2.45208	2.45572	2.50531	2.48949	2.45468	2.43436	2.43024	2.4461	2.45413	2.45514	2.45822	2.47911	2.44296	2.43443	2.42806	2.44003	2.44909	2.44188	2.45025	2.42944	2.4324	2.41136	2.44512
0.649975	2.43657	2.42968	2.46405	2.42559	2.49004	2.52781	2.52034	2.41318	2.54049	2.57952	2.55206	2.5026	2.43493	2.43727	2.43255	2.43072	2.52939	2.43882	2.44767	2.53583	2.53406	2.4254	2.45961	2.42511	2.4302	2.41996	2.41245	2.52096	2.4701	2.42111	2.41651	2.39886	2.42466	2.40635	2.58032	2.41418	2.47994	2.42788	2.46969	2.41366	2.5307	2.53167	2.42137	2.41185	2.42244	2.5235	2.43899	2.42829	2.43893
0.650025	2.45779	2.46536	2.46263	2.45704	2.46224	2.46632	2.48832	2.47418	2.47214	2.4789	2.47413	2.46107	2.44361	2.4761	2.46369	2.46607	2.47195	2.47462	2.50296	2.48221	2.48859	2.47827	2.46558	2.45208	2.44963	2.48308	2.46572	2.45688	2.46147	2.47868	2.50897	2.50689	2.51807	2.51594	2.51843	2.46816	2.46107	2.4542	2.44097	2.45154	2.45006	2.44774	2.45012	2.46003	2.47281	2.48304	2.5078	2.51923	2.51811
0.6583	2.51753	2.42272	2.44243	2.41608	2.4092	2.45286	2.46097	2.44082	2.45041	2.52725	2.5377	2.45556	2.43263	2.40182	2.38682	2.41741	2.4478	2.45071	2.42231	2.43268	2.47497	2.4265	2.47053	2.43352	2.4221	2.42129	2.44224	2.42814	2.48416	2.49372	2.43912	2.47381	2.41836	2.50718	2.4243	2.41054	2.40866	2.42639	2.40914	2.423	2.43299	2.56187	2.45401	2.42712	2.41971	2.48681	2.45079	2.43774	2.51076
0.662475	2.50153	2.48642	2.48797	2.48378	2.47136	2.46357	2.48436	2.48309	2.51753	2.48753	2.51268	2.48725	2.48296	2.49901	2.48848	2.46975	2.47605	2.47971	2.47928	2.4875	2.51199	2.49295	2.52752	2.50496	2.48844	2.47305	2.46118	2.46695	2.47882	2.51886	2.50656	2.53109	2.49352	2.52194	2.5119	2.53548	2.49207	2.46946	2.45357	2.46295	2.46155	2.46825	2.47937	2.49553	2.52681	2.49098	2.48462	2.51483	2.50839
0.6625	2.41549	2.44477	2.43721	2.52799	2.43779	2.44746	2.45053	2.45034	2.51736	2.43031	2.43366	2.42646	2.43128	2.43594	2.43154	2.42814	2.43812	2.44355	2.46386	2.43186	2.43941	2.49344	2.42048	2.48136	2.42215	2.44417	2.42701	2.43578	2.43703	2.43654	2.44063	2.44283	2.44422	2.43786	2.46356	2.42735	2.44977	2.40618	2.43618	2.47099	2.42599	2.40841	2.40509	2.41948	2.43709	2.42788	2.4313	2.43794	2.42305
0.66535	2.43795	2.41677	2.41451	2.43553	2.4411	2.4225	2.50089	2.42728	2.41984	2.42173	2.41857	2.43354	2.48205	2.44715	2.42576	2.42539	2.4337	2.43576	2.45004	2.41882	2.41965	2.438	2.43919	2.45231	2.45724	2.46155	2.48959	2.45093	2.47219	2.44515	2.52816	2.49714	2.51219	2.47825	2.43069	2.4376	2.43723	2.42971	2.42694	2.4347	2.4385	2.43764	2.4461	2.4436	2.4409	2.45448	2.47854	2.45654	2.44666
0.67035	2.50534	2.48202	2.48482	2.48999	2.475	2.49867	2.50629	2.48744	2.5152	2.51614	2.47236	2.47124	2.47587	2.4806	2.50661	2.49134	2.51561	2.52113	2.48543	2.47054	2.46735	2.46917	2.46995	2.48097	2.48581	2.50926	2.51531	2.51373	2.51468	2.50326	2.46408	2.46249	2.46427	2.47273	2.4733	2.50099	2.52626	2.51814	2.52074	2.51825	2.47861	2.49385	2.45936	2.45781	2.49127	2.49007	2.48316	2.50958	2.51402
0.675	2.45895	2.4771	2.46536	2.47254	2.4685	2.4875	2.45322	2.43804	2.44227	2.45931	2.45713	2.44377	2.45697	2.4576	2.4629	2.48373	2.46045	2.46171	2.45029	2.44978	2.44533	2.45514	2.47885	2.45666	2.47711	2.45923	2.46339	2.46396	2.47066	2.46393	2.44569	2.44746	2.42694	2.43694	2.42735	2.44436	2.47907	2.455	2.44901	2.44974	2.47903	2.4637	2.4662	2.46599	2.46016	2.44325	2.43572	2.41532	2.44024
0.675025	2.43235	2.42931	2.43298	2.42578	2.45708	2.43089	2.43099	2.5046	2.45644	2.44867	2.44702	2.44554	2.46025	2.40632	2.41134	2.44862	2.43865	2.42266	2.4236	2.42464	2.42769	2.44716	2.45009	2.45642	2.45289	2.52716	2.46222	2.42483	2.43617	2.46573	2.42547	2.43995	2.41936	2.47319	2.44367	2.44124	2.49971	2.46993	2.43728	2.43439	2.43368	2.42448	2.4211	2.46981	2.43057	2.43942	2.44598	2.46591	2.43527
0.679725	2.48124	2.43859	2.44536	2.44939	2.4189	2.41587	2.4329	2.43026	2.44318	2.4583	2.45516	2.45388	2.4178	2.41722	2.42216	2.42265	2.43018	2.44468	2.42462	2.44674	2.48043	2.48014	2.41922	2.42229	2.4116	2.41342	2.41824	2.43445	2.44328	2.44614	2.45421	2.45838	2.45826	2.42571	2.42826	2.41648	2.4209	2.42058	2.43735	2.44878	2.44638	2.45816	2.45766	2.45329	2.44871	2.43301	2.43593	2.42059	2.42908
0.684025	2.47925	2.51876	2.50643	2.48495	2.44758	2.45944	2.45683	2.44674	2.44451	2.44237	2.44224	2.45302	2.48317	2.42662	2.43051	2.43126	2.52027	2.4756	2.42006	2.45147	2.43828	2.44027	2.4322	2.45914	2.43614	2.45791	2.43402	2.44767	2.44202	2.5372	2.42077	2.52539	2.55063	2.4012	2.42548	2.46995	2.42169	2.43431	2.43488	2.4466	2.42644	2.48027	2.44126	2.49018	2.43548	2.44645	2.45557	2.46109	2.40807
0.68515	2.43132	2.41745	2.45045	2.4431	2.45008	2.44638	2.45277	2.43157	2.4395	2.43318	2.42825	2.42633	2.41756	2.40398	2.41881	2.44084	2.4573	2.4717	2.45346	2.53864	2.44603	2.41122	2.4087	2.41236	2.40083	2.41202	2.41543	2.39711	2.41223	2.4259	2.42486	2.42674	2.42266	2.4419	2.4469	2.44499	2.45092	2.45495	2.45103	2.42409	2.41515	2.42355	2.43249	2.4242	2.4103	2.40008	2.39355	2.41109	2.41362
0.687475	2.42522	2.43578	2.43743	2.44642	2.43557	2.49294	2.43003	2.449	2.45656	2.4471	2.44541	2.52896	2.43007	2.42104	2.42213	2.51791	2.56043	2.4491	2.44349	2.44709	2.45634	2.48356	2.41467	2.41114	2.37833	2.38931	2.41235	2.54491	2.50543	2.45279	2.44997	2.53785	2.48585	2.41795	2.56574	2.59745	2.41726	2.42675	2.47314	2.4849	2.45838	2.46203	2.45004	2.45481	2.45601	2.47242	2.42832	2.41942	2.41504
0.687525	2.4365	2.4187	2.41668	2.41399	2.40227	2.41713	2.42702	2.40626	2.41817	2.38973	2.41113	2.41821	2.41168	2.40453	2.39785	2.40226	2.38816	2.40408	2.39814	2.42592	2.40152	2.43313	2.4323	2.41373	2.40882	2.39639	2.39713	2.41376	2.41135	2.38959	2.40283	2.42957	2.42595	2.44028	2.43002	2.4199	2.37768	2.41202	2.40255	2.41752	2.42344	2.42111	2.42312	2.42236	2.43811	2.43597	2.43367	2.43867	2.43825
0.690325	2.45891	2.42838	2.45227	2.42806	2.5259	2.45537	2.50479	2.44554	2.44495	2.46696	2.45323	2.45794	2.45783	2.44962	2.43546	2.41886	2.42123	2.41451	2.42393	2.43722	2.44253	2.4505	2.44525	2.46625	2.44158	2.44157	2.41454	2.40228	2.41241	2.43412	2.4749	2.44312	2.43543	2.42853	2.43763	2.44382	2.43389	2.49166	2.42569	2.43539	2.4346	2.4407	2.5085	2.4202	2.44457	2.44725	2.44177	2.43913	2.44064
0.699975	2.41922	2.41153	2.4202	2.41975	2.42165	2.42361	2.42201	2.43104	2.42854	2.42119	2.43146	2.42858	2.42748	2.43529	2.44445	2.44562	2.44039	2.44151	2.43845	2.43897	2.43526	2.45053	2.4405	2.44118	2.44371	2.44974	2.45277	2.45115	2.43234	2.447	2.44346	2.44614	2.44911	2.4526	2.44541	2.45094	2.4561	2.45156	2.45393	2.45379	2.44882	2.45032	2.45549	2.45629	2.43388	2.44835	2.4336	2.44492	2.45024
0.7	2.4185	2.42396	2.44796	2.42958	2.52996	2.43788	2.45407	2.45039	2.44219	2.43117	2.43825	2.44353	2.44347	2.44636	2.44303	2.44473	2.45204	2.43692	2.44237	2.44447	2.42189	2.42337	2.42841	2.43455	2.44062	2.4301	2.44801	2.45423	2.44809	2.44451	2.49675	2.43169	2.43023	2.53048	2.4096	2.42317	2.45676	2.4352	2.437	2.44553	2.4342	2.41455	2.44071	2.44912	2.44515	2.53747	2.4545	2.44237	2.41095
0.7125	2.38894	0	0	2.37139	2.40032	2.39778	2.34202	2.38364	0	2.33747	2.34054	0	2.37138	2.39531	2.36561	2.42619	2.43089	2.39815	2.35092	2.36513	0	0	2.37907	2.37251	2.38353	2.34607	2.40743	2.40176	2.38318	2.35839	0	2.35906	2.34805	2.3411	0	2.38068	2.30422	0	0	0	2.32061	0	2.35312	0	0	2.35408	2.38694	2.38808	2.31116
0.712525	2.43948	2.49879	2.44341	2.45246	2.40715	2.50477	2.48966	2.45601	2.46062	2.4559	2.49666	2.49441	2.43799	2.43344	2.45075	2.45834	2.45188	2.44312	2.49444	2.45212	2.44417	2.57604	2.43409	2.43576	2.45245	2.43258	2.49444	2.45651	2.4491	2.5033	2.43918	2.45334	2.44823	2.45359	2.46255	2.4565	2.47793	2.43067	2.43487	2.42057	2.43427	2.44009	2.44288	2.44749	2.44385	2.43641	2.43653	2.44544	2.45118
0.7176	0	0	0	2.34813	0	2.38569	2.35525	2.32773	2.36343	2.37326	0	2.16073	0	2.32566	0	0	2.33916	2.3549	0	0	0	0	1.56417	2.30996	2.31042	0	0	0	0	2.34856	2.32489	2.32925	0	1.56988	1.56248	0	2.32332	2.34685	2.33286	2.38591	2.36745	2.32373	2.31445	2.37084	0	2.36337	2.37238	2.3667	2.32233
0.722725	2.46215	2.53353	2.4228	2.42683	2.42584	2.43997	2.41296	2.4165	2.41752	2.42324	2.43799	2.44017	2.43399	2.44127	2.44815	2.44904	2.42568	2.41088	2.42119	2.42194	2.46212	2.53031	2.42642	2.43595	2.43756	2.45324	2.45024	2.44175	2.44875	2.46628	2.49596	2.42785	2.43144	2.47562	2.41201	2.42673	2.43357	2.42251	2.42464	2.4374	2.44469	2.44641	2.45953	2.47507	2.43712	2.43663	2.41738	2.41509	2.43349
0.723675	2.42003	2.43061	2.4469	2.4293	2.4392	2.43498	2.42946	2.43698	2.44946	2.4352	2.42309	2.42682	2.42813	2.42532	2.38702	2.42887	2.42677	2.43986	2.45239	2.45684	2.45347	2.44602	2.43498	2.42901	2.42397	2.40649	2.40295	2.41737	2.43357	2.43305	2.4481	2.45366	2.45987	2.44485	2.44028	2.43107	2.4215	2.40961	2.41192	2.41449	2.42946	2.42432	2.43933	2.44828	2.45363	2.45388	2.48621	2.46503	2.45698
0.724975	2.33517	2.43668	2.44888	2.44231	2.43113	2.48763	2.43488	2.44412	2.44316	2.4288	2.44267	2.42009	2.43115	2.43962	2.43486	2.43941	2.43128	2.44046	2.44934	2.44364	2.45126	2.39618	2.44468	2.41359	2.43089	2.44487	2.44362	2.44217	2.44444	2.50573	2.45202	2.47691	2.46659	2.44682	2.44887	2.42959	2.41948	2.43398	2.43962	2.42268	2.47727	2.43905	2.43657	2.4333	2.44283	2.44717	2.45973	2.47988	2.45125
0.725025	2.40705	2.43763	2.43948	2.48002	2.45079	2.44313	2.40498	2.42894	2.43886	2.46075	2.45147	2.44505	2.43749	2.44938	2.44419	2.40352	2.4084	2.43213	2.4526	2.46172	2.44569	2.45123	2.46815	2.44476	2.44695	2.44635	2.41792	2.42767	2.41875	2.43877	2.44098	2.46694	2.43291	2.442	2.43149	2.44349	2.43862	2.43775	2.44635	2.43618	2.41183	2.40674	2.4236	2.42484	2.42041	2.42446	2.4394	2.41593	2.40951
0.72745	2.43748	2.53984	2.55047	2.443	2.44661	2.51655	2.53538	2.39612	2.42245	2.4285	2.51958	2.43543	2.43494	2.42582	2.44604	2.46229	2.38525	2.54506	2.43638	2.45202	2.44147	2.51121	2.53306	2.42919	2.42927	2.43594	2.44165	2.43878	2.44727	2.45871	2.39184	2.41538	2.42691	2.42382	2.44304	2.43593	2.4249	2.48746	2.4429	2.4452	2.44264	2.44718	2.42696	2.42962	2.45234	2.44594	2.39085	2.40382	2.41876
0.732325	2.45479	2.46129	2.50875	2.44571	2.49282	2.45628	2.45537	2.36813	2.48566	2.48009	2.48861	2.50658	2.50634	2.42351	2.42434	2.41242	2.42054	2.4426	2.44872	2.43635	2.43757	2.44908	2.45508	2.31904	2.42571	2.44449	2.4555	2.49973	2.54255	2.4332	2.44475	2.4505	2.43809	2.43523	2.43261	2.43628	2.453	2.46432	2.45211	2.44742	2.5149	2.44128	2.45916	2.49336	2.48453	2.50289	2.387	2.43555	2.44041
0.737475	2.49094	2.49481	2.47446	2.49996	2.50281	2.50231	2.4773	2.47971	2.49853	2.47892	2.50929	2.50731	2.48669	2.50017	2.51027	2.50626	2.5204	2.53472	2.52343	2.51251	2.51078	2.47983	2.47707	2.49191	2.47171	2.49232	2.51903	2.50484	2.51822	2.50489	2.49333	2.46277	2.45408	2.47442	2.5142	2.52441	2.48782	2.47736	2.49618	2.45988	2.4501	2.46905	2.51804	2.51775	2.50664	2.50614	2.46882	2.44236	2.49202
0.7375	2.43041	2.41765	2.51703	2.27016	2.46119	2.41462	2.41935	2.42815	2.43369	2.51865	2.49645	2.47388	2.4119	2.54613	2.52269	2.48566	2.4853	2.48791	2.4518	2.49215	2.45907	2.48974	2.49267	2.5038	2.49266	2.5089	2.50604	2.44276	2.44042	2.46911	2.43095	2.4441	2.44624	2.44557	2.48379	2.46044	2.44979	2.44969	2.4564	2.38283	2.4837	2.48769	2.39564	2.54613	2.48095	2.53815	2.51502	2.43841	2.44528
0.743425	2.50667	2.47482	2.49427	2.44726	2.54276	2.47227	2.4229	2.49782	2.44493	2.44571	2.45768	2.44937	2.44607	2.45065	2.45269	2.45573	2.45611	2.45506	2.45554	2.41292	2.42007	2.41142	2.4169	2.4293	2.42136	2.43348	2.44369	2.42818	2.41705	2.41575	2.43273	2.45794	2.45468	2.4196	2.45145	2.42749	2.54174	2.42128	2.42075	2.42135	2.42888	2.43852	2.42235	2.40708	2.41607	2.4199	2.43314	2.43694	2.42333
0.75	2.45175	2.4532	2.45679	2.45228	2.44959	2.43302	2.40538	2.43466	2.43955	2.44501	2.48266	2.4494	2.47875	2.48116	2.45226	2.44498	2.43482	2.42286	2.4301	2.42758	2.44939	2.45733	2.48609	2.48098	2.45891	2.45408	2.48363	2.45439	2.44487	2.43135	2.41574	2.42448	2.47476	2.44956	2.4589	2.45245	2.46012	2.45902	2.46099	2.48172	2.45548	2.44018	2.4301	2.41568	2.44273	2.42666	2.45293	2.44936	2.46411
0.750025	2.48437	2.44567	2.44255	2.48715	2.51436	2.42672	2.44405	2.45333	2.48989	2.32545	2.30876	2.41838	2.48796	2.46619	2.45481	2.3583	2.49463	2.45129	2.4551	2.46633	2.48949	2.41213	2.5318	2.46783	2.47577	2.47398	2.50391	2.48785	2.49591	2.50385	2.45269	2.49557	2.49917	2.45709	2.45805	2.49626	2.47825	2.46135	2.49927	2.49212	2.50296	2.49976	2.51158	2.50844	2.51249	2.51747	2.43509	2.44332	2.44901
0.755275	2.46876	2.38562	2.40114	2.5823	2.41362	2.4347	2.4478	2.43211	2.42545	2.41663	2.40999	2.38757	2.42712	2.46958	2.42759	2.44478	2.44759	2.44239	2.40276	2.4065	2.41225	2.49916	2.50462	2.41359	2.41046	2.44433	2.43738	2.43275	2.44721	2.35829	2.45763	2.4553	2.42699	2.395	2.46589	2.42709	2.41993	2.43538	2.43874	2.4339	2.43266	2.4413	2.4348	2.43158	2.49628	2.45718	2.4576	2.46031	2.41695
0.762475	2.45229	2.47261	2.44458	2.44218	2.42918	2.4356	2.45558	2.49022	2.42072	2.41371	2.42709	2.4239	2.42632	2.44611	2.49372	2.46471	2.46671	2.46727	2.48823	2.49042	2.52457	2.44307	2.52541	2.46744	2.4856	2.35701	2.29238	2.47338	2.46888	2.33108	2.34046	2.5082	2.45232	2.4458	2.4481	2.473	2.45084	2.49469	2.49881	2.49854	2.51819	2.52622	2.50424	2.54059	2.46489	2.51225	2.52553	2.53931	2.43972
0.775	2.46818	2.44506	2.43517	2.43633	2.445	2.46841	2.45318	2.46032	2.50618	2.49614	2.44618	2.43117	2.42426	2.54734	2.44055	2.45085	2.45702	2.45584	2.45873	2.45646	2.4573	2.35312	2.44276	2.45354	2.44358	2.44193	2.44583	2.45736	2.46343	2.45525	2.45934	2.4591	2.45591	2.34238	2.48102	2.46048	2.45214	2.44494	2.44151	2.45421	2.46558	2.49524	2.45922	2.47959	2.50295	2.49296	2.4872	2.5042	2.5082
0.7816	2.45563	2.46106	2.45949	2.45678	2.4454	2.54461	2.44679	2.44722	2.45591	2.4943	2.4613	2.463	2.46715	2.52057	2.31208	2.24565	2.43869	2.43679	2.4396	2.43947	2.43836	2.44474	2.44257	2.45124	2.45603	2.44887	2.43613	2.48559	2.49292	2.41914	2.42509	2.4268	2.42412	2.44749	2.43781	2.43792	2.4493	2.45327	2.45951	2.46242	2.38737	2.44201	2.44729	2.46115	2.44728	2.40358	2.57268	2.40936	2.42044
0.7864	2.35974	2.55518	2.45353	2.42164	2.58319	2.43448	2.45559	2.4466	2.48133	2.44189	2.4408	2.45218	2.46182	2.47771	2.53024	2.42253	2.41075	2.42269	2.4457	2.49588	2.43975	2.43255	2.44166	2.45655	2.40041	2.4488	2.44484	2.39123	2.40089	2.45961	2.43693	2.43364	2.42664	2.43566	2.44825	2.43331	2.43283	2.45734	2.4663	2.46111	2.4607	2.52274	2.49138	2.32852	2.46572	2.41311	2.40557	2.42024	2.42022
0.787525	2.44179	2.44668	2.47713	2.45684	2.47783	2.51727	2.49415	2.49389	2.49539	2.42019	2.50465	2.45201	2.44386	2.42964	2.44431	2.24443	2.50165	2.46296	2.35255	2.4898	2.46472	2.46177	2.59635	2.57219	2.4422	2.45924	2.44823	2.44634	2.43757	2.52179	2.45225	2.50479	2.4873	2.39319	2.4571	2.47261	2.37695	2.53988	2.45256	2.45795	2.43648	2.51258	2.48268	2.44433	2.31967	2.28852	2.43848	2.44897	2.48937
0.789775	2.36887	2.47155	2.40287	2.50894	2.50315	2.48125	2.49072	2.30964	2.29496	2.29548	2.46784	2.4525	2.4733	2.45592	2.45546	2.38505	2.3155	2.49032	2.4298	2.49097	2.48667	2.49238	2.45159	2.21514	2.27612	2.49736	2.47775	2.5013	2.50568	2.49997	2.41357	2.52953	2.36062	2.42192	2.42927	2.44698	2.43751	2.44262	2.48182	2.49325	2.27348	2.34665	2.49293	2.50918	2.5241	2.44811	2.41859	2.46264	2.46689
0.799975	2.4529	2.50923	2.49681	2.48043	2.48465	2.4855	2.45442	2.45913	2.4866	2.45507	2.45151	2.45341	2.44959	2.44689	2.48841	2.49309	2.43513	2.45979	2.44021	2.43839	2.44587	2.48236	2.45124	2.45211	2.45104	2.45432	2.45737	2.45804	2.48993	2.43792	2.49702	2.42869	2.43637	2.47844	2.43781	2.43764	2.474	2.45572	2.45049	2.46082	2.49241	2.45831	2.44729	2.44155	2.46597	2.44952	2.42824	2.48473	2.4352
0.80935	2.43367	2.43651	2.44216	2.4257	2.42475	2.43718	2.43605	2.44675	2.44678	2.48149	2.45416	2.49448	2.45507	2.47693	2.47875	2.4722	2.4789	2.46993	2.4473	2.40174	2.41687	2.44611	2.45289	2.41087	2.4561	2.46939	2.38398	2.37051	2.49573	2.49689	2.41077	2.41578	2.43355	2.42646	2.39815	2.52942	2.44093	2.43412	2.44312	2.45763	2.45568	2.45769	2.44797	2.50001	2.50699	2.47976	2.40829	2.40203	2.50274
0.811675	2.47467	2.46676	2.49073	2.49081	2.51552	2.50804	2.44548	2.54041	2.49764	2.43434	2.3277	2.33332	2.49806	2.49769	2.49955	2.52383	2.55288	2.44625	2.45667	2.51305	2.47449	2.4072	2.46274	2.45666	2.25694	2.49196	2.49585	2.53038	2.53817	2.43086	2.42725	2.47815	2.44783	2.4448	2.45001	2.33276	2.47665	2.46001	2.29665	2.46034	2.3401	2.50883	2.4033	2.50884	2.52601	2.47826	2.48619	2.45023	2.5106
0.8125	2.45604	2.44558	2.45099	2.48227	2.41541	2.41238	2.51248	2.44749	2.47947	2.46826	2.41328	2.48882	2.459	2.39189	2.49915	2.5459	2.41756	2.44201	2.44801	2.32412	2.24068	2.36635	2.44841	2.48887	2.4824	2.50858	2.50479	2.39627	2.3681	2.32264	2.4225	2.48902	2.44315	2.56841	2.4268	2.45081	2.40889	2.50159	2.50178	2.40454	2.50188	2.4626	2.27947	2.46406	2.41821	2.50271	2.51354	2.54762	2.48371
0.8131	2.40706	2.43545	2.44266	2.47614	2.44288	2.52973	2.55727	2.45978	2.44343	2.44033	2.44573	2.48757	2.44728	2.54676	2.46755	2.35068	2.46386	2.46526	2.40046	2.42999	2.41877	2.52142	2.46451	2.421	2.41563	2.50015	2.4876	2.44182	2.53285	2.52639	2.45895	2.4657	2.46851	2.4929	2.44078	2.42641	2.51747	2.44395	2.44931	2.45236	2.44804	2.45349	2.45952	2.46366	2.46138	2.45736	2.46118	2.46472	2.50113
0.825025	2.37514	2.32678	2.49695	2.44478	2.44515	2.45972	2.45824	2.46386	2.45957	2.44572	2.45216	2.24855	2.34784	2.41374	2.31616	2.47448	2.49831	2.49532	2.49533	2.493	2.49803	2.45093	2.45127	2.46064	2.3135	2.45649	2.49425	2.4882	2.46057	2.45294	2.45669	2.29716	2.41837	2.42023	2.38249	2.31694	2.29017	2.47301	2.49912	2.49534	2.48818	2.49952	2.45084	2.44282	2.45473	2.48016	2.46048	2.46499	2.34283
0.837475	2.4322	2.44773	2.49782	2.39815	2.41207	2.43948	2.45015	2.45596	2.40065	2.46375	2.45628	2.4085	2.41928	2.49191	2.42393	2.45126	2.45523	2.46232	2.39398	2.41037	2.49916	2.51568	2.36951	2.44599	2.53736	2.44227	2.44923	2.44736	2.50447	2.38827	2.45557	2.41315	2.3865	2.50567	2.50657	2.50731	2.53134	2.53839	2.44192	2.45073	2.46554	2.42567	2.44269	2.45201	2.44362	2.38826	2.48608	2.49777	2.49285
0.84775	2.50452	2.44156	2.47327	2.46035	2.53825	2.44867	2.44929	2.43811	2.44505	2.48185	2.5351	2.52911	2.44784	2.44421	2.48816	2.44954	2.45737	2.44572	2.52421	2.44818	2.47601	2.53174	2.4387	2.44796	2.44986	2.43901	2.44013	2.45001	2.4468	2.44609	2.44447	2.45452	2.46447	2.49787	2.45148	2.45095	2.44334	2.43574	2.43701	2.44688	2.44857	2.48764	2.43588	2.44491	2.43449	2.46316	2.46749	2.45754	2.44778
0.85	2.45393	2.47248	2.4524	2.45419	2.44859	2.4433	2.44223	2.4394	2.43786	2.4743	2.46001	2.45485	2.34411	2.37666	2.47905	2.49772	2.30297	2.48004	2.44136	2.50086	2.46364	2.44454	2.48995	2.48632	2.45676	2.45527	2.49136	2.22445	2.50517	2.45016	2.44367	2.44763	2.48472	2.43955	2.44133	2.44767	2.36495	2.46477	2.48999	2.32349	2.45811	2.39758	2.51726	2.44825	2.4281	2.42926	2.42808	2.42482	2.43425
0.853375	2.44077	2.43674	2.46609	2.44994	2.41551	2.42152	2.43446	2.37777	2.4522	2.47844	2.48623	2.51619	2.44097	2.43345	2.41784	2.39226	2.39828	2.41264	2.50514	2.48487	2.47294	2.48128	2.51225	2.38103	2.36067	2.46686	2.45452	2.4414	2.5416	2.50711	2.51625	2.54286	2.44958	2.50568	2.4804	2.49223	2.31175	2.4594	2.51354	2.52242	2.41904	2.27222	2.47905	2.4401	2.52509	2.44287	2.56736	2.43701	2.40663
0.862525	2.48016	2.5023	2.51153	2.50992	2.51215	2.50789	2.4991	2.41095	2.44636	2.33092	2.3362	2.42686	2.40256	2.36812	2.30532	2.51207	2.51709	2.32607	2.43226	2.53309	2.43519	2.47922	2.46972	2.3652	2.45074	2.47649	2.36189	2.38947	2.48178	2.50581	2.47874	2.45167	2.45024	2.52532	2.47185	2.46742	2.48571	2.38904	2.40324	2.36779	2.51449	2.47663	2.42083	2.52209	2.3711	2.53671	2.53289	2.47752	2.50679
0.8644	2.47574	2.52032	2.55519	2.4515	2.4747	2.45289	2.28548	2.47009	2.48316	2.51617	2.50715	2.51411	2.55549	2.39652	2.48708	2.46579	2.42917	2.44849	2.44697	2.48615	2.5007	2.40883	2.45827	2.47449	2.51494	2.42225	2.46133	2.33309	2.50848	2.4365	2.47013	2.47816	2.44916	2.47698	2.48202	2.48904	2.49245	2.46926	2.50197	2.51162	2.48861	2.52811	2.43444	2.43996	2.489	2.54823	2.51208	2.44259	2.47369
0.874975	2.42516	2.43692	2.44244	2.45587	2.46838	2.46691	2.49728	2.40505	2.42507	2.43928	2.438	2.45545	2.47903	2.45217	2.40997	2.42341	2.41415	2.38195	2.49722	2.42855	2.42106	2.43925	2.4347	2.44613	2.44397	2.45076	2.48725	2.38359	2.5609	2.42502	2.42193	2.41548	2.52088	2.43724	2.44013	2.44072	2.44608	2.43968	2.46724	2.44153	2.44964	2.45486	2.47639	2.42503	2.44634	2.44325	2.43436	2.44903	2.44864
0.88045	2.37358	2.4532	2.4532	2.29296	2.33954	2.30376	2.34824	2.49938	2.51517	2.4726	2.44424	2.48944	2.4221	2.51752	2.50988	2.47472	2.50322	2.50183	2.51267	2.53171	2.47442	2.49231	2.48143	2.37021	2.44308	2.46373	2.50796	2.49474	2.48648	2.42728	2.43366	2.41833	2.49889	2.44589	2.49721	2.48527	2.44726	2.42126	2.52613	2.49286	2.45452	2.46686	2.49683	2.50275	2.50186	2.41316	2.51771	2.51089	2.51003
0.8875	2.44797	2.42589	2.50973	2.51276	2.47484	2.549	2.51315	2.52327	2.51532	2.52007	2.52742	2.53759	2.53858	2.53653	2.54318	2.54534	2.42975	2.53572	2.51633	2.33893	2.5064	2.51546	2.51331	2.50899	2.52371	2.52668	2.54196	2.54414	2.52269	2.35265	2.46032	2.44036	2.42327	2.51016	2.49919	2.34926	2.51251	2.51511	2.50492	2.50839	2.31952	2.38395	2.53672	2.54308	2.53262	2.43329	2.53385	2.43972	2.41597
0.900025	2.47355	2.51488	2.46858	2.49009	2.42398	2.50906	2.52697	2.50638	2.50465	2.51654	2.43847	2.55357	2.47226	2.50269	2.49658	2.40332	2.49642	2.40572	2.37692	2.38241	2.47657	2.43863	2.52978	2.55662	2.47097	2.47739	2.43001	2.50396	2.50852	2.50752	2.50888	2.33327	2.53198	2.55149	2.48457	2.44981	2.448	2.4635	2.48815	2.47941	2.48325	2.45758	2.47754	2.50905	2.50735	2.51395	2.52507	2.53148	2.54171
0.912475	2.43129	2.49055	2.52137	2.51609	2.50885	2.51784	2.38687	2.37785	2.45998	2.44535	2.39373	2.5111	2.48648	2.4208	2.51553	2.51874	2.50593	2.51106	2.51744	2.5464	2.54104	2.54658	2.5524	2.55121	2.51994	2.50818	2.51196	2.46088	2.41999	2.50963	2.49229	2.49151	2.53303	2.56211	2.43144	2.51307	2.52887	2.52786	2.49775	2.54355	2.48928	2.47722	2.51554	2.50249	2.48326	2.5092	2.50236	2.51439	2.51844
0.915025	2.52628	2.52369	2.49775	2.35593	2.51383	2.42212	2.48657	2.51007	2.42743	2.46063	2.49499	2.50578	2.5066	2.50574	2.51586	2.49841	2.35735	2.53262	2.53203	2.30567	2.4313	2.48679	2.4971	2.50584	2.50665	2.50244	2.46932	2.47926	2.30463	2.40065	2.51222	2.51854	2.42392	2.35324	2.51096	2.42089	2.44374	2.34508	2.4369	2.45219	2.32903	2.2826	2.51039	2.52392	2.52872	2.50545	2.49056	2.51035	2.40318
0.925	2.50837	2.50414	2.51159	2.50569	2.51634	2.50834	2.5172	2.52971	2.53249	2.48754	2.51295	2.43265	2.27152	2.52247	2.32706	2.30372	2.27381	2.51212	2.2847	2.53953	2.5264	2.50767	2.50727	2.35849	2.39975	2.50975	2.51901	2.52304	2.50683	2.45456	2.5146	2.52056	2.52755	2.37352	2.52937	2.50305	2.52089	2.50266	2.40584	2.29067	2.51741	2.51626	2.52753	2.52832	2.36928	2.53092	2.53071	2.53141	2.53462
0.93265	2.49657	2.39399	2.605	2.4761	2.553	2.47747	2.49269	2.47079	2.49392	2.57002	2.59355	2.55064	2.5594	2.43497	2.48311	2.44516	2.4576	2.50873	2.5095	2.48378	2.57976	2.54863	2.54783	2.54886	2.54456	2.53825	2.5153	2.45515	2.44132	2.48364	2.49898	2.5066	2.47743	2.54929	2.52978	2.53781	2.53502	2.53404	2.38728	2.54601	2.5425	2.58107	2.48974	2.44369	2.47312	2.46935	2.46678	2.48088	2.50507
0.934525	2.41564	2.43723	2.43341	2.53585	2.45774	2.49379	2.41622	2.42598	2.43161	2.43063	2.44026	2.45263	2.49058	2.50452	2.51732	2.48026	2.53873	2.46939	2.41174	2.42793	2.4311	2.42674	2.48423	2.50408	2.45307	2.49164	2.46142	2.47009	2.50545	2.58094	2.5204	2.51213	2.43888	2.42714	2.42715	2.4307	2.43703	2.50709	2.43955	2.44889	2.4565	2.46136	2.45489	2.4642	2.5186	2.53551	2.4913	2.53673	2.42765
0.937525	2.50767	2.50943	2.50148	2.27734	2.48546	2.44827	2.32187	2.49646	2.30907	2.48473	2.49202	2.42825	2.44916	2.47762	2.48644	2.45222	2.52083	2.51681	2.37828	2.33257	2.53318	2.51634	2.51934	2.5247	2.24968	2.44144	2.44498	2.48251	2.45214	2.35727	2.45519	2.49305	2.41097	2.38685	2.40113	2.50134	2.52235	2.53244	2.45472	2.44505	2.44098	2.4424	2.44167	2.43206	2.36005	2.37648	2.50722	2.50421	2.49754
0.949975	2.45523	2.44825	2.45283	2.46978	2.41882	2.49012	2.50888	2.48938	2.39559	2.42674	2.48759	2.49651	2.48067	2.46108	2.44611	2.51712	2.53344	2.53749	2.44897	2.45151	2.44684	2.40633	2.40095	2.49611	2.46081	2.48192	2.53884	2.39944	2.51105	2.5123	2.52021	2.52797	2.4531	2.45365	2.48948	2.44876	2.42734	2.4377	2.50702	2.49211	2.49035	2.51108	2.51373	2.52169	2.51399	2.51161	2.51301	2.51788	2.47772
0.9625	2.46483	2.41403	2.53006	2.47696	2.49632	2.46842	2.49631	2.36049	2.51963	2.56687	2.54758	2.59597	2.5528	2.49403	2.51154	2.53188	2.53556	2.51442	2.43027	2.43583	2.35804	2.54217	2.48601	2.52398	2.49239	2.53629	2.55266	2.51197	2.52662	2.52784	2.53416	2.52817	2.52187	2.52575	2.50998	2.52012	2.29245	2.34438	2.44501	2.44121	2.42764	2.53275	2.46097	2.49568	2.49763	2.39452	2.51799	2.34075	2.51949
0.972475	2.48236	2.48615	2.46436	2.46027	2.44341	2.43712	2.44025	2.43962	2.44922	2.46117	2.46351	2.50164	2.44976	2.48864	2.49565	2.46087	2.42615	2.41399	2.4233	2.44575	2.46693	2.50329	2.50895	2.50282	2.44674	2.43305	2.4994	2.48295	2.43362	2.4606	2.42755	2.52205	2.39315	2.53803	2.55289	2.59286	2.49343	2.34873	2.48472	2.52336	2.52884	2.50653	2.52899	2.48634	2.48578	2.48855	2.45511	2.4459	2.44642
0.975025	2.38649	2.51493	2.43786	2.45228	2.52333	2.44106	2.51463	2.49697	2.53533	2.55565	2.40877	2.44672	2.46831	2.4414	2.49817	2.50719	2.53037	2.52245	2.52726	2.53612	2.54163	2.43346	2.49714	2.54124	2.42135	2.46295	2.49532	2.49101	2.50749	2.51383	2.5036	2.52638	2.53624	2.52374	2.5231	2.52766	2.46051	2.42216	2.47562	2.48167	2.51755	2.50514	2.50554	2.53345	2.52952	2.52048	2.52126	2.52887	2.52884
0.98005	2.43458	2.45818	2.38028	2.4432	2.46137	2.47187	2.48902	2.4949	2.54331	2.47042	2.43419	2.45994	2.53812	2.43308	2.44799	2.52516	2.48086	2.25647	2.52559	2.45634	2.53355	2.54703	2.54685	2.35538	2.48085	2.45735	2.4436	2.51027	2.55211	2.55166	2.36765	2.46707	2.47633	2.37973	2.44017	2.49782	2.52096	2.51934	2.53012	2.49192	2.54444	2.49956	2.5131	2.48988	2.45112	2.49346	2.48333	2.4943	2.48746
0.98305	2.53687	2.42818	2.45111	2.49587	2.50135	2.49743	2.39048	2.49719	2.49998	2.43665	2.41664	2.44842	2.46877	2.47589	2.50724	2.53445	2.52726	2.51152	2.34894	2.51229	2.52673	2.39206	2.38063	2.43594	2.45264	2.45124	2.45219	2.35362	2.50039	2.50343	2.42217	2.4268	2.3906	2.23504	2.31661	2.4452	2.38551	2.5028	2.31752	2.3683	2.23143	2.5291	2.53455	2.53312	2.5433	2.53687	2.5459	2.49958	2.34256
0.987475	2.43628	2.44855	2.44236	2.55225	2.45052	2.46273	2.5044	2.50828	2.46222	2.45626	2.42871	2.41857	2.44144	2.53193	2.53353	2.50722	2.46273	2.52716	2.37141	2.48967	2.52224	2.45563	2.40036	2.36133	2.47234	2.5474	2.42949	2.49187	2.5022	2.53326	2.53357	2.51076	2.50136	2.49163	2.50305	2.53445	2.49463	2.43186	2.43002	2.39223	2.44457	2.40456	2.41218	2.44656	2.4803	2.49974	2.51987	2.5283	2.52542
0.997675	2.53504	2.37063	2.31801	2.47063	2.51131	2.52492	2.51591	2.52575	2.48047	2.51492	2.27639	2.55716	2.42634	2.50434	2.42462	2.4922	2.37216	2.48353	2.50798	2.52478	2.33391	2.58906	2.5248	2.49056	2.45593	2.41712	2.50958	2.5302	2.53649	2.53873	2.54181	2.51869	2.51422	2.49741	2.51529	2.50571	2.37838	2.36687	2.43919	2.51217	2.52577	2.52643	2.53792	2.54324	2.54976	2.55716	2.5683	2.52236	2.48799
1	2.52692	2.52959	2.54071	2.57931	2.52823	2.52244	2.33269	2.53523	2.53165	2.52108	2.52748	2.35139	2.53725	2.52134	2.51612	2.28084	2.24369	2.51651	2.49308	2.3083	2.50289	2.52651	2.53294	2.52892	2.53388	2.53634	2.53259	2.5202	2.50689	2.51692	2.52119	2.51232	2.3651	2.45364	2.53823	2.53056	2.53488	2.51849	2.52621	2.5176	2.52979	2.52879	2.52857	2.52848	2.34611	2.51323	2.53149	2.43962	2.43937
[truncated: 3,974 more columns]

## Sheet: Fig2_e
Composition	Bandgap_1	Bandgap_2	Bandgap_3	Bandgap_4	Bandgap_5	Bandgap_6	Bandgap_7	Bandgap_8	Bandgap_9	Bandgap_10	Bandgap_11	Bandgap_12	Bandgap_13	Bandgap_14	Bandgap_15	Bandgap_16	Bandgap_17	Bandgap_18	Bandgap_19	Bandgap_20	Bandgap_21	Bandgap_22	Bandgap_23	Bandgap_24	Bandgap_25	Bandgap_26	Bandgap_27	Bandgap_28	Bandgap_29	Bandgap_30	Bandgap_31	Bandgap_32	Bandgap_33	Bandgap_34	Bandgap_35	Bandgap_36	Bandgap_37	Bandgap_38	Bandgap_39	Bandgap_40	Bandgap_41	Bandgap_42	Bandgap_43	Bandgap_44	Bandgap_45	Bandgap_46	Bandgap_47	Bandgap_48	Bandgap_49
0	2.54243	2.51052	2.50534	2.53681	2.54946	2.54942	2.52912	2.50867	2.53645	2.53708	2.54502	2.51328	2.56611	2.5489	2.51122	2.53621	2.53342	2.54837	2.53179	2.53488	2.52906	2.48575	2.5644	2.56707	2.54398	2.50129	2.51623	2.53745	2.55443	2.56	2.56042	2.53072	2.50942	2.45098	2.56139	2.58249	2.5747	2.55046	2.52148	2.51741	2.55404	2.56729	2.58552	2.5665	2.53379	2.52365	2.44721	2.44865	2.57243
0.003525	2.47288	2.49919	2.49571	2.50293	2.4915	2.49448	2.51686	2.53513	2.52141	2.52297	2.51275	2.50255	2.49641	2.49878	2.48339	2.48969	2.49229	2.49042	2.50757	2.51521	2.5278	2.51847	2.51636	2.52552	2.47676	2.50519	2.4916	2.4839	2.48413	2.48271	2.45648	2.48409	2.47017	2.52483	2.53416	2.52018	2.52703	2.49697	2.49871	2.48754	2.52444	2.4969	2.49182	2.49863	2.48464	2.48999	2.48341	2.47519	2.49318
0.00585	2.51415	2.50508	2.53459	2.52195	2.49891	2.51445	2.50797	2.5158	2.46641	2.51355	2.50036	2.49569	2.49853	2.50669	2.4676	2.49214	2.47869	2.46821	2.4923	2.48778	2.50217	2.49931	2.45536	2.45174	2.48606	2.46387	2.4893	2.50015	2.50357	2.50448	2.45426	2.45908	2.44688	2.48508	2.4638	2.45975	2.49349	2.50428	2.45237	2.45776	2.45771	2.45656	2.4873	2.48162	2.49171	2.46837	2.40485	2.41981	2.47982
0.012525	2.55898	2.54923	2.52901	2.52169	2.54255	2.54116	2.56183	2.55025	2.53446	2.515	2.50728	2.47753	2.53059	2.48254	2.55166	2.55786	2.5599	2.53421	2.54033	2.53253	2.52226	2.50053	2.50347	2.51036	2.51004	2.50746	2.47919	2.52913	2.54839	2.53392	2.54391	2.5545	2.53823	2.52877	2.52298	2.51886	2.49223	2.4931	2.53345	2.54166	2.53778	2.52976	2.49201	2.50669	2.51834	2.5567	2.56278	2.54429	2.55509
0.024975	2.52209	2.53735	2.50883	2.52112	2.51475	2.4935	2.51548	2.53092	2.48401	2.50847	2.49721	2.52487	2.52701	2.47893	2.49019	2.51943	2.51583	2.52669	2.49219	2.50189	2.51451	2.5162	2.54273	2.4799	2.4985	2.51132	2.50749	2.50171	2.50341	2.49904	2.5123	2.4808	2.47829	2.50239	2.48253	2.53022	2.50765	2.50469	2.49949	2.50089	2.49525	2.53501	2.50588	2.52481	2.51051	2.48267	2.47439	2.50509	2.48031
0.028875	2.41624	2.35337	2.45825	2.43213	2.39228	2.45999	2.43428	2.38515	2.40621	2.47041	2.45539	2.42163	2.43902	2.48644	2.46065	2.43836	2.40028	2.44898	2.40992	2.40498	2.4286	2.42988	2.35708	2.36073	2.43016	2.47123	2.42203	2.42719	2.44172	2.44184	2.41694	2.42435	2.4433	2.4759	2.44129	2.4157	2.40934	2.42258	2.40672	2.40444	2.40244	2.38116	2.4497	2.42495	2.42127	2.36811	2.36314	2.45307	2.44458
0.029325	2.44959	2.45722	2.45932	2.46644	2.45664	2.46085	2.45108	2.44405	2.45854	2.46745	2.46776	2.46153	2.46088	2.45229	2.44812	2.44762	2.46585	2.45776	2.46274	2.46702	2.46595	2.46619	2.46327	2.45077	2.44066	2.46571	2.46467	2.46603	2.46796	2.46309	2.46685	2.46516	2.45895	2.4477	2.44839	2.45786	2.46632	2.47023	2.47089	2.46725	2.46647	2.46987	2.46555	2.46134	2.45274	2.44619	2.46053	2.45635	2.47048
0.0375	2.44523	2.43729	2.44263	2.45345	2.44504	2.45288	2.44743	2.44774	2.45154	2.44882	2.44538	2.44428	2.44659	2.44147	2.44084	2.44882	2.4789	2.45471	2.45159	2.4498	2.44693	2.44741	2.45388	2.4499	2.44135	2.50854	2.37523	2.43873	2.43954	2.44944	2.48181	2.48859	2.45105	2.44897	2.44762	2.4524	2.45038	2.43617	2.43793	2.47919	2.48054	2.44755	2.41453	2.35094	2.3225	2.39942	2.43109	2.4787	2.46024
0.03795	2.39829	2.41844	2.4152	2.40872	2.41948	2.42667	2.43195	2.42613	2.3968	2.41225	2.41759	2.42224	2.4349	2.44171	2.43988	2.42869	2.40713	2.40566	2.43758	2.46638	2.43901	2.43447	2.43227	2.43495	2.41911	2.41913	2.42205	2.44951	2.45411	2.44089	2.43609	2.43361	2.43569	2.43054	2.41764	2.41465	2.41697	2.43632	2.44895	2.44698	2.45232	2.45072	2.43608	2.43156	2.42769	2.43375	2.41338	2.41767	2.43443
0.04365	2.30554	2.30879	2.31179	2.31438	2.22187	2.3098	2.29434	2.30811	2.30486	2.30419	2.30978	2.31087	2.33283	2.35165	2.361	2.32071	2.30812	2.30347	2.29797	2.30526	2.3088	2.30188	2.30208	2.34417	2.33994	2.36583	2.33125	2.32426	2.33194	2.31889	2.30732	2.30719	2.31449	2.30472	2.30227	2.28972	2.29688	2.34376	2.34168	2.3388	2.33469	2.34109	2.33006	2.32741	2.32724	2.32874	2.32214	2.30703	2.29867
0.050025	2.45603	2.48466	2.46115	2.43934	2.44262	2.43494	2.45176	2.48753	2.48123	2.45876	2.45546	2.45246	2.43335	2.43209	2.43697	2.44305	2.44276	2.45282	2.4578	2.48569	2.47938	2.45451	2.44595	2.44597	2.44361	2.44057	2.48027	2.47732	2.45565	2.46094	2.49579	2.48064	2.45579	2.45743	2.44683	2.4361	2.44157	2.45037	2.4388	2.46855	2.45063	2.44901	2.47636	2.46155	2.49818	2.47601	2.48294	2.45313	2.4563
0.062475	2.44561	2.45842	2.45518	2.45537	2.44815	2.45936	2.47161	2.46204	2.46258	2.45314	2.44892	2.44462	2.4575	2.47021	2.47092	2.47118	2.462	2.45456	2.44918	2.44846	2.44764	2.44558	2.45925	2.4711	2.49308	2.46794	2.46288	2.45601	2.44749	2.44184	2.44151	2.44413	2.46186	2.46704	2.4896	2.46635	2.46294	2.45727	2.44787	2.44062	2.44712	2.4462	2.4643	2.46549	2.46075	2.46164	2.46385	2.4591	2.4539
0.075	2.43263	2.43597	2.42979	2.4472	2.44006	2.44437	2.42503	2.4381	2.42787	2.4372	2.44176	2.43188	2.43969	2.42801	2.43373	2.44394	2.44882	2.4304	2.43218	2.42626	2.43847	2.45344	2.43246	2.43374	2.43282	2.4371	2.43818	2.43325	2.43504	2.4563	2.43538	2.42897	2.43658	2.44057	2.44148	2.42815	2.43585	2.42861	2.42751	2.42882	2.43259	2.42568	2.43187	2.47013	2.47442	2.42963	2.4508	2.44492	2.42868
0.0756	2.46251	2.46576	2.50084	2.47943	2.50089	2.5097	2.4804	2.48714	2.50107	2.4872	2.49702	2.50058	2.53928	2.46759	2.46678	2.46439	2.48347	2.48108	2.48773	2.46995	2.48834	2.45405	2.48769	2.46802	2.48294	2.4627	2.51811	2.49938	2.45925	2.49172	2.47019	2.45752	2.48533	2.49003	2.49575	2.50043	2.46611	2.45816	2.4556	2.4611	2.46216	2.48644	2.50095	2.49248	2.49014	2.46921	2.5051	2.48482	2.46053
0.087075	2.20534	2.18664	0	0	2.25434	2.26715	2.28896	2.27409	2.27794	2.27468	2.2188	2.25816	2.24385	2.28429	2.27787	2.24272	2.26118	2.25532	2.26537	2.27726	2.29375	2.26852	2.30292	2.2968	2.26167	2.26869	2.28918	2.26456	0	2.24868	2.28004	2.29435	2.25273	2.25857	2.27713	2.28522	2.27141	2.27344	2.30707	2.31054	2.26507	2.28646	2.28476	0	2.24945	2.24157	2.26106	2.27495	2.28589
0.087525	2.44537	2.44557	2.44352	2.44572	2.45349	2.4564	2.45383	2.44909	2.47996	2.45304	2.45259	2.47702	2.45241	2.48105	2.47774	2.45474	2.48078	2.4848	2.48204	2.48082	2.45073	2.47655	2.44762	2.44491	2.44825	2.45175	2.44981	2.48859	2.47303	2.47553	2.43873	2.44061	2.44318	2.43414	2.44635	2.44697	2.44475	2.44362	2.4574	2.49062	2.47901	2.44149	2.44708	2.448	2.44282	2.43471	2.44696	2.4348	2.44078
0.099975	2.44695	2.43698	2.46944	2.46945	2.44553	2.45246	2.44276	2.44413	2.44731	2.46388	2.44314	2.44076	2.48275	2.438	2.44208	2.43974	2.43865	2.43896	2.44201	2.4434	2.43646	2.43961	2.45259	2.44623	2.45089	2.44572	2.47309	2.442	2.4249	2.43577	2.43014	2.43569	2.43614	2.45211	2.44881	2.45452	2.45208	2.47343	2.44938	2.44166	2.4405	2.43104	2.42621	2.42246	2.4315	2.40175	2.44687	2.45088	2.47584
0.1125	2.38565	2.38214	2.39529	2.39673	2.39451	2.38991	2.39725	2.38557	2.38942	2.40998	2.39294	2.40636	2.39657	2.39617	2.38198	2.38387	2.39419	2.38013	2.38571	2.39414	2.40176	2.39834	2.39693	2.40344	2.40311	2.40412	2.3957	2.39415	2.40685	2.41955	2.39712	2.41568	2.40655	2.40164	2.39455	2.38178	2.37803	2.40613	2.39104	2.38222	2.39697	2.41706	2.38488	2.38343	2.40034	2.42809	2.41604	2.39741	2.38781
0.1245	2.46626	2.46739	2.45787	2.44942	2.45062	2.45023	2.44347	2.49017	2.47329	2.47043	2.4775	2.50421	2.50245	2.46416	2.45579	2.44942	2.43891	2.46829	2.46995	2.48946	2.50845	2.52407	2.52922	2.48824	2.5017	2.49236	2.45195	2.45223	2.452	2.44216	2.46234	2.46986	2.49832	2.50613	2.50711	2.53769	2.5218	2.51322	2.50385	2.49895	2.4602	2.45394	2.45734	2.43959	2.44241	2.46003	2.46711	2.49594	2.47796
0.125025	2.42048	2.42249	2.42859	2.42365	2.43024	2.42058	2.39159	2.43171	2.43327	2.42559	2.42261	2.42733	2.43772	2.43013	2.40522	2.4013	2.4351	2.45302	2.4605	2.45543	2.43402	2.4357	2.43502	2.41647	2.40863	2.40054	2.45416	2.4677	2.46024	2.46584	2.45446	2.43482	2.43507	2.42857	2.41534	2.41593	2.42346	2.44536	2.45274	2.46267	2.4719	2.46851	2.45283	2.4396	2.42594	2.42075	2.41588	2.39765	2.4193
0.13035	2.45825	2.44659	2.48338	2.46561	2.45994	2.45767	2.44877	2.44554	2.49794	2.48717	2.46197	2.45911	2.46966	2.45807	2.44654	2.4484	2.48582	2.473	2.47427	2.51286	2.50663	2.47383	2.46084	2.45636	2.45743	2.49445	2.52718	2.5026	2.50679	2.51376	2.52694	2.50245	2.46136	2.47491	2.45111	2.44043	2.50299	2.51517	2.50981	2.50964	2.5127	2.51067	2.50795	2.47406	2.4529	2.44589	2.44734	2.4428	2.48399
0.131325	2.4075	2.41747	2.39114	2.4107	2.37824	2.38968	2.41784	2.4054	2.42476	2.40086	2.41092	2.41089	2.39081	2.38832	2.40064	2.40459	2.39771	2.38584	2.40516	2.40311	2.42849	2.41076	2.40179	2.41324	2.39281	2.38057	2.41031	2.41047	2.40593	2.42965	2.41085	2.40454	2.44441	2.41378	2.41854	2.40893	2.38343	2.41867	2.37279	2.39089	2.38497	2.40778	2.41327	2.43046	2.43604	2.41628	2.42257	2.42136	2.39715
0.137475	2.4018	2.39027	2.38112	2.38022	2.37444	2.38244	2.39264	2.41027	2.3912	2.37632	2.38472	2.38494	2.37589	2.41916	2.39332	2.39563	2.38694	2.3303	2.38675	2.33346	2.37816	2.38053	2.43205	2.43052	2.42206	2.40939	2.39823	2.40371	2.38138	2.38447	2.39079	2.38648	2.37684	2.42885	2.4203	2.4283	2.41181	2.40661	2.38916	2.39206	2.39002	2.38972	2.39124	2.37758	2.36349	2.42144	2.41802	2.39485	2.40479
0.148575	2.20323	2.23024	2.2426	2.22844	2.23865	2.21717	2.2287	2.56424	2.20863	2.25071	2.20813	2.23788	2.24406	2.23832	2.25097	2.22548	2.22332	2.2484	2.21754	2.21733	2.20504	2.21048	2.24364	2.2156	2.25553	2.23335	2.25616	2.24694	1.80941	2.24708	2.25593	2.26285	2.21313	2.21623	2.26957	2.24519	2.20243	2.27389	2.23578	2.2679	2.14545	2.29311	2.28859	2.27838	2.28477	2.27897	2.2735	2.25935	2.27637
0.15	2.36413	2.37207	2.33504	2.35621	2.36453	2.36898	2.3737	2.37761	2.33533	2.33296	2.33998	2.34072	2.36416	2.36606	2.36494	2.37146	2.36392	2.36127	2.36489	2.36623	2.36963	2.36026	2.36729	2.36741	2.37532	2.37793	2.36597	2.3852	2.3751	2.37022	2.34389	2.348	2.37354	2.3809	2.37145	2.39179	2.40226	2.41378	2.40303	2.39747	2.3713	2.37367	2.37548	2.3782	2.37443	2.32784	2.38575	2.41949	2.40634
0.1551	2.37812	2.37803	2.34314	2.34195	2.31825	2.34676	2.37004	2.38669	2.3528	2.33932	2.36462	2.36435	2.3355	2.3284	2.33208	2.3377	2.36496	2.36453	2.39336	2.41101	2.40934	2.3718	2.34267	2.34103	2.33903	2.34858	2.33886	2.35571	2.3556	2.38256	2.39405	2.40891	2.41647	2.4001	2.38679	2.37139	2.37671	2.34595	2.32453	2.33594	2.36713	2.36295	2.36586	2.37901	2.38206	2.37072	2.41045	2.44278	2.43705
0.162525	2.32213	2.31909	2.32358	2.31771	2.31385	2.32022	2.32833	2.33182	2.33128	2.32939	2.32947	2.33535	2.31524	2.32167	2.32514	2.32314	2.32934	2.33458	2.33472	2.33523	2.33539	2.33305	2.31737	2.32631	2.33602	2.33864	2.3358	2.32958	2.33898	2.34244	2.33568	2.33502	2.33098	2.30782	2.32477	2.33709	2.34095	2.34539	2.34262	2.33029	2.33961	2.34477	2.33619	2.33388	2.32847	2.33347	2.3073	2.31526	2.33333
0.1689	2.2569	2.25378	2.25505	2.21384	2.22142	2.23083	2.25002	2.24484	2.25349	2.24643	2.24858	2.2305	2.22678	2.23955	2.2628	2.26047	2.27523	2.25556	2.26118	2.26314	2.26373	2.25367	2.25567	2.23959	2.2409	2.2466	2.2601	2.26584	2.26067	2.29228	2.26717	2.28913	2.29518	2.30755	2.2983	2.2859	2.27556	2.27188	2.24526	2.27209	2.26155	2.24849	2.25814	2.26521	2.2853	2.27671	2.28679	2.31093	2.31988
0.174975	2.3482	2.36728	2.34828	2.36836	2.33847	2.37049	2.37796	2.37123	2.38077	2.37777	2.37509	2.33527	2.36143	2.35148	2.36928	2.37349	2.383	2.37933	2.37811	2.37038	2.3266	2.34298	2.36343	2.36719	2.3651	2.37497	2.3956	2.38084	2.37435	2.37683	2.34642	2.32601	2.35763	2.34154	2.36716	2.34282	2.36703	2.36787	2.38689	2.37491	2.37591	2.37887	2.35079	2.33336	2.34126	2.36398	2.37337	2.38387	2.37782
0.1875	0	0	0	0	0	0	0	0	0	0	0	0	0	2.25945	2.27171	0	0	0	0	0	0	0	0	2.25031	2.26194	0	0	0	0	0	0	0	2.24348	2.27328	0	0	0	2.25846	2.25285	2.25124	0	0	0	0	0	2.26199	2.27153	2.19117	0
0.200025	2.36572	2.34616	2.36433	2.34405	2.34426	2.35779	2.37019	2.38338	2.3799	2.37929	2.36779	2.36254	2.36517	2.3598	2.36166	2.33981	2.37273	2.40169	2.39201	2.38613	2.40581	2.39194	2.36978	2.36472	2.35646	2.33898	2.35685	2.36606	2.39005	2.41267	2.42652	2.4284	2.41929	2.38378	2.40619	2.38965	2.37075	2.34659	2.33746	2.33394	2.33933	2.37644	2.40972	2.43792	2.43419	2.44358	2.45069	2.41642	2.40128
0.2088	2.43528	2.44629	2.45361	2.4494	2.43722	2.42511	2.4426	2.44409	2.43369	2.44463	2.44428	2.44898	2.43942	2.41295	2.43479	2.44598	2.44776	2.46597	2.49513	2.46834	2.45457	2.44271	2.43573	2.4183	2.44157	2.4527	2.46929	2.49225	2.50228	2.50169	2.47532	2.45807	2.45209	2.42371	2.40632	2.40725	2.41805	2.44462	2.45707	2.4649	2.50584	2.4968	2.49547	2.50027	2.47136	2.45933	2.4432	2.42675	2.42526
0.2094	2.37045	2.3758	2.37723	2.37947	2.38225	2.35923	2.36966	2.37331	2.37291	2.37186	2.37105	2.37344	2.37661	2.38023	2.37092	2.36742	2.38081	2.3667	2.37104	2.36357	2.39082	2.38348	2.38584	2.37525	2.36958	2.37537	2.37777	2.36726	2.33924	2.38753	2.3956	2.38603	2.38229	2.37925	2.37276	2.35407	2.37534	2.37023	2.3408	2.36435	2.39454	2.38577	2.39091	2.38001	2.38703	2.37887	2.37399	2.37178	2.38382
0.21075	2.07755	2.1181	2.12884	2.12611	2.63932	2.15409	2.10156	2.16058	2.14755	2.15474	0	0	2.16562	2.16207	2.15221	2.14447	2.18076	2.11058	2.15509	2.17279	0	0	0	2.14612	2.16334	2.13776	0	2.14834	2.11978	2.59265	2.15365	0	2.22459	2.23111	0	0	0	2.15832	0	0	0	0	2.14382	2.13804	2.15634	0	0	2.24636	2.19316
0.212475	2.30548	2.30433	2.32745	2.32781	2.32555	2.31051	2.30801	2.32227	2.36596	2.38298	2.38229	2.36396	2.33056	2.31905	2.31858	2.31587	2.30914	2.34363	2.3857	2.38233	2.39439	2.38368	2.34248	2.31945	2.31788	2.32013	2.30799	2.30213	2.32166	2.37144	2.38359	2.38825	2.39448	2.38099	2.34714	2.32307	2.32205	2.31621	2.31178	2.30944	2.30493	2.28381	2.31281	2.34812	2.38602	2.38857	2.38809	2.38104	2.34222
0.225	2.27196	2.24349	2.24967	2.28343	2.27034	2.24193	2.25946	2.26741	2.26171	2.26256	2.29238	2.29597	2.28591	2.27858	2.25845	2.26793	2.27084	2.23961	2.27338	2.28013	2.28144	2.29637	2.29109	2.28632	2.27503	2.26801	2.2665	2.2638	2.28272	2.29657	2.27514	2.28323	2.30918	2.28655	2.28318	2.27604	2.26633	2.27317	2.26811	2.27661	2.29056	2.29292	2.30562	2.30121	2.29254	2.30253	2.29932	2.28265	2.29151
0.237525	0	0	0	0	2.219	2.24056	0	0	0	2.21845	2.21382	0	0	2.2259	2.24822	1.85683	2.25918	2.28125	2.23781	0	0	0	0	0	2.24448	0	2.25063	2.2497	2.25063	2.25642	0	0	0	1.5278	0	0	2.24435	2.27017	2.25908	2.2502	2.26694	2.26879	2.25458	0	2.18581	0	2.14222	0	0
0.2487	2.36348	2.34123	2.33501	2.33903	2.33585	2.33379	2.33284	2.31948	2.37032	2.34702	2.34476	2.33746	2.3378	2.33385	2.32986	2.33213	2.334	2.32291	2.31486	2.30319	2.33465	2.36134	2.36788	2.37466	2.37163	2.36504	2.36387	2.36645	2.36512	2.37349	2.34472	2.33634	2.33364	2.32113	2.3057	2.29602	2.34102	2.36309	2.36933	2.37222	2.36787	2.36942	2.37352	2.4015	2.4006	2.38006	2.37861	2.36153	2.34453
0.249975	2.2894	2.29556	2.29812	2.30025	2.29883	2.30788	2.28613	2.30648	2.31347	2.31649	2.30823	2.30234	2.27666	2.72737	2.28107	2.30234	2.30089	2.29848	2.30087	2.31468	2.29344	2.30459	2.30148	2.29395	2.58387	2.28782	2.30419	2.32221	2.32465	2.30308	2.29798	2.30506	2.30297	2.30663	2.30448	2.29393	2.28336	2.45004	2.28186	2.31259	2.31656	2.31321	2.33003	2.32546	2.29681	2.30797	2.30352	2.29504	2.29564
0.25	2.36889	2.34245	2.3392	2.35732	2.41234	2.22054	2.31499	2.33874	2.34211	2.3479	2.42371	2.34956	2.34764	2.31666	2.32122	2.34108	2.33909	2.33845	2.31833	2.33234	2.34042	2.22077	2.21565	2.33264	2.33208	2.32909	2.32322	2.32132	2.33663	2.34189	2.3116	2.31753	2.33509	2.33306	2.30551	2.21395	2.31644	2.40859	2.34207	2.3222	2.21394	2.39935	2.40174	2.33298	2.32029	2.30755	2.22955	2.23167	2.23033
0.254175	2.30152	2.31594	2.31105	2.31885	2.31927	2.31742	2.29731	2.31128	2.31351	2.31596	2.32375	2.32256	2.32343	2.31468	2.32044	2.32437	2.30038	2.31046	2.31585	2.33046	2.33597	2.33595	2.33335	2.33263	2.32631	2.3198	2.322	2.32006	2.32057	2.26952	2.31068	2.3189	2.3172	2.32615	2.33306	2.33794	2.34273	2.3434	2.3387	2.32653	2.32403	2.32742	2.32144	2.32161	2.31254	2.31395	2.31932	2.3315	2.32782
0.2556	2.39067	2.38096	2.37779	2.3838	2.37616	2.37628	2.38575	2.37134	2.39377	2.42231	2.40819	2.41695	2.41139	2.38529	2.37243	2.39691	2.40463	2.41244	2.42988	2.42578	2.42236	2.41486	2.40324	2.40788	2.38944	2.37074	2.40588	2.40184	2.42219	2.44064	2.43678	2.43795	2.42692	2.41435	2.41594	2.38873	2.38283	2.37988	2.3989	2.40288	2.42745	2.42611	2.44482	2.44521	2.44471	2.43786	2.43079	2.43135	2.40115
0.2625	2.27858	2.27897	2.29408	2.23349	2.27093	2.26121	2.30425	2.29279	2.28504	2.25963	2.2245	2.26167	2.2595	2.27225	2.29721	2.30676	2.31443	2.28438	2.27948	2.24983	2.2616	2.23766	2.286	2.29279	2.28548	2.29577	2.29266	2.29255	2.28181	2.25774	2.26727	2.22821	2.27843	2.28309	2.2892	2.28932	2.30485	2.30545	2.28805	2.28097	2.27447	2.26096	2.24981	2.26239	2.28462	2.28231	2.28	2.27897	2.28984
0.272025	2.24679	2.24849	2.24659	2.24649	2.24958	2.25058	2.2513	2.26013	2.25564	2.25422	2.24628	2.24947	2.24861	2.24696	2.24712	2.24666	2.25001	2.25479	2.24936	2.25316	2.22861	2.24919	2.22754	2.24839	2.24733	2.24883	2.22679	2.2435	2.25255	2.25448	2.2501	2.25283	2.25096	2.23909	2.24165	2.21462	2.22418	2.2437	2.24949	2.24987	2.24046	2.24803	2.22794	2.24854	2.25507	2.25073	2.22864	2.23756	2.21897
0.275025	2.29128	2.29596	2.27809	2.29503	2.30289	2.29728	2.27722	2.28593	2.25916	2.29022	2.29557	2.29442	2.2968	2.27483	2.28777	2.28005	2.29335	2.30213	2.30527	2.29599	2.30135	2.30014	2.28497	2.28577	2.29043	2.28937	2.30404	2.30148	2.30227	2.28487	2.30475	2.30427	2.25858	2.28193	2.29031	2.30239	2.28692	2.289	2.30787	2.28429	2.28249	2.30044	2.28022	2.27599	2.30583	2.29405	2.30727	2.29664	2.27977
0.27585	2.26317	2.24452	2.24274	2.29175	2.27005	2.27907	2.26148	2.24387	2.26517	2.2578	2.25774	2.25332	2.26685	2.277	2.28524	2.27634	2.28417	2.25914	2.27113	2.286	2.27121	2.2506	2.26425	2.2707	2.30482	2.29837	2.302	2.29501	2.28861	2.28513	2.28832	2.2937	2.2939	2.292	2.26672	2.25893	2.2814	2.27686	2.29019	2.29257	2.30631	2.31095	2.30018	2.3097	2.3079	2.30251	2.29526	2.30412	2.30588
0.27705	2.27023	2.27704	2.26814	2.2732	2.25865	2.25543	2.27193	2.28965	2.29011	2.28374	2.27588	2.24827	2.2386	2.26319	2.26538	2.26817	2.27837	2.27873	2.27003	2.25505	2.22007	2.22552	2.23775	2.25061	2.28152	2.27745	2.28387	2.27092	2.26457	2.21344	2.2246	2.23433	2.25858	2.28891	2.29403	2.26467	2.28798	2.25951	2.27496	2.25506	2.2245	2.26392	2.25744	2.2672	2.27031	2.2863	2.293	2.27688	2.25731
0.287475	2.19833	2.19921	2.21576	2.22388	2.23188	2.19535	2.20167	2.22871	2.21079	2.21985	2.25377	2.2382	2.19446	2.23201	2.21284	2.21861	2.21326	2.23742	2.24579	2.23554	2.26698	2.19645	2.23291	2.21844	2.22601	2.24258	2.21642	2.24037	2.2406	2.23613	2.24195	2.2505	2.19084	2.2052	2.22249	2.23729	2.26712	2.25734	2.21879	2.21534	2.24137	2.23099	2.26522	2.25823	2.20163	2.20123	2.22554	2.26444	2.27951
0.291075	2.18126	2.15387	2.14421	2.16602	2.16843	2.20823	2.18526	2.15767	2.15218	2.12487	2.16716	2.17958	2.17078	2.1742	2.20547	2.2045	2.15253	2.14758	2.14662	2.14432	2.16767	2.19137	2.14732	2.15647	2.17574	2.17427	2.15374	2.18506	2.07208	2.16832	2.169	2.16164	2.14982	2.17683	2.19241	2.14479	2.13462	2.14656	2.17031	2.16128	2.1995	2.17485	2.20919	2.20371	2.1729	2.15768	2.15174	2.17758	2.19212
0.29395	2.09178	2.13671	2.15344	2.16267	2.1543	2.14197	2.12732	2.13512	2.15612	2.17715	2.18314	2.10778	2.1065	2.10703	2.10737	2.11632	2.15614	2.1337	2.13552	2.15486	2.13914	2.1319	2.12005	2.13935	2.14457	2.18061	2.38843	2.12272	2.1266	2.12134	2.10744	2.12934	2.12559	2.0806	2.11681	2.15838	2.08083	2.13254	2.12826	2.08852	2.09077	2.10843	2.17025	2.15843	2.18703	2.39762	2.23877	2.1215	2.15958
0.3	2.24176	2.24109	2.23786	2.271	2.27292	2.27587	2.28664	2.28961	2.23981	2.23373	2.24136	2.24501	2.26956	2.28123	2.28978	2.28499	2.27706	2.23796	2.25682	2.26824	2.24004	2.24532	2.27075	2.27736	2.2798	2.2544	2.26456	2.28133	2.26015	2.25971	2.2667	2.27181	2.24414	2.24659	2.25028	2.28128	1.85298	2.2953	2.2938	2.29941	2.29698	2.28293	2.26181	2.26632	2.25171	2.26449	2.27521	2.27382	2.27987
0.300025	2.36085	2.38029	2.43002	2.35637	2.4095	2.3327	2.34906	2.32926	2.32418	2.33493	2.33264	2.33454	2.33885	2.35541	2.36634	2.32781	2.41202	2.33857	2.32981	2.33805	2.32991	2.34759	2.39228	2.33888	2.4211	2.42218	2.40642	2.31268	2.35162	2.33017	2.30625	2.33015	2.34239	2.34961	2.34784	2.33233	2.3155	2.3842	2.39989	2.41014	2.39445	2.32363	2.35181	2.36442	2.34793	2.3498	2.35165	2.35602	2.33835
0.312475	2.28897	2.30498	2.29211	2.28603	2.18904	2.31092	2.31382	2.30557	2.33243	2.31205	2.27845	2.29488	2.29579	2.31895	2.21737	2.22112	2.2233	2.21652	2.21068	2.21592	2.21583	2.21511	2.27256	2.22383	2.29947	2.31433	2.32153	2.30615	2.30188	2.30169	2.34947	2.17743	2.29888	2.32962	2.30548	2.1921	2.18884	2.29233	2.28709	2.26269	2.27375	2.16353	2.16166	2.17634	2.19612	2.20374	2.29188	2.29729	2.2896
0.312525	2.23937	2.27367	2.23134	2.27327	2.21784	2.24721	2.2306	2.2516	2.25824	2.26238	2.26166	2.23589	2.21224	2.24069	2.24492	2.24922	2.23217	2.2516	2.24807	2.2596	2.26719	2.2735	2.20911	2.23713	2.21145	2.22095	2.22357	2.22784	2.23234	2.23352	2.23463	2.27682	2.25885	2.2644	2.26791	2.19993	2.22583	2.23769	2.25011	2.25714	2.26211	2.26116	2.25463	2.25697	2.27742	2.27523	2.26977	2.28959	2.26496
0.324975	0	0	2.11158	2.10458	0	0	2.11726	2.10147	0	0	0	0	0	0	0	2.12267	2.10912	0	0	0	2.10705	0	0	2.09383	0	2.11582	2.11521	0	0	0	0	0	0	0	2.10316	2.10611	0	0	0	0	0	0	2.10932	0	2.12517	2.11345	2.11778	0	0
0.325	2.25551	2.2714	2.22734	2.26303	2.22548	2.25967	2.30093	2.30089	2.30242	2.2338	2.23604	2.29468	2.29826	2.30191	2.2244	2.29157	2.30789	2.20525	2.23346	2.2725	2.28509	2.29951	2.30272	2.33722	2.3217	2.30808	2.19971	2.34036	2.32942	2.29304	2.27529	2.27083	2.3157	2.30855	2.33488	2.20238	2.31898	2.37965	2.41233	2.41888	2.32877	2.26203	2.28206	2.27679	2.27886	2.30803	2.28973	2.28199	2.19702
0.332725	2.0697	2.11166	2.05344	2.11032	2.15182	2.23764	2.09789	2.05269	2.08831	2.10468	2.09844	2.063	2.08785	2.16259	2.18392	2.18038	2.12403	2.16606	2.09476	2.09109	2.06245	2.01679	2.17722	2.20819	2.11893	2.04144	2.06364	2.11432	2.16378	2.0802	2.06158	2.10201	2.12219	2.10328	2.15351	2.00131	2.07225	2.3089	2.02323	1.99335	2.04045	2.0946	2.08111	2.10768	2.11684	2.10799	2.10248	2.11224	2.12718
0.333825	2.29021	2.28684	2.28555	2.71981	2.25529	2.28947	2.29814	2.30117	2.14463	2.28194	2.25707	2.22053	2.25159	2.26075	2.2618	2.27275	2.26477	2.30462	2.29531	2.28042	2.25042	2.23237	2.26465	2.27713	2.29414	2.29141	2.2907	2.60023	2.2613	2.30175	2.28844	2.28964	2.28001	2.27882	2.23011	2.26362	2.31115	2.31286	2.31876	2.29828	2.25741	2.25865	2.2875	2.29827	2.30171	2.30022	2.28909	2.29487	2.27013
0.3348	2.13011	2.0835	0	0	0	2.05479	2.0985	2.07079	2.06903	0	0	0	2.06732	2.0928	0	2.06542	2.06819	0	2.06777	2.0783	0	0	0	0	2.08068	2.0531	2.1266	2.05723	2.05481	2.05218	0	2.14056	0	2.075	0	0	2.12542	0	2.07297	2.08995	2.12551	0	2.10206	2.08469	2.12133	2.14093	2.14012	2.15543	0
0.3375	2.20263	2.19776	2.20747	2.19827	2.20247	2.20443	2.20798	2.22083	2.18954	2.19789	2.20304	2.19943	2.20099	2.20649	2.20031	2.18707	2.18833	2.19623	2.19634	2.19893	2.2004	2.2039	2.22724	2.18158	2.19145	2.18532	2.19458	2.19861	2.20367	2.20408	2.20601	2.21075	2.20852	2.18553	2.19395	2.19855	2.19491	2.19542	2.19557	2.2107	2.20579	2.20657	2.20882	2.22463	2.17941	2.19126	2.19496	2.20557	2.19785
0.337525	2.2182	2.2157	2.31458	2.26154	2.29332	2.31901	2.33039	2.34209	2.34316	2.35969	2.33581	2.34097	2.32662	2.19638	2.31081	2.31688	2.30751	2.31096	2.33601	2.33617	2.19371	2.19116	2.18766	2.19839	2.18384	2.18821	2.19442	2.2909	2.31565	2.291	2.19525	2.18366	2.32838	2.18582	2.18553	2.18716	2.33538	2.21355	2.24416	2.29149	2.29892	2.2275	2.22126	2.21254	2.31214	2.3251	2.32726	2.32901	2.32937
0.349975	2.19993	2.31084	2.27197	2.27906	2.22642	2.19368	2.30254	2.20114	2.2034	2.30534	2.30954	2.32504	2.33599	2.3342	2.30928	2.30379	2.30326	2.29363	2.30558	2.20011	2.2811	2.18937	2.30679	2.31838	2.3084	2.30681	2.19507	2.20042	2.20109	2.19732	2.2872	2.27197	2.19168	2.18666	2.2984	2.18142	2.32397	2.30085	2.30566	2.18862	2.29265	2.30088	2.2907	2.28502	2.29416	2.28753	2.19083	2.1856	2.30149
0.350025	2.2095	2.21195	2.21387	2.21438	2.23053	2.2123	2.21441	2.21395	2.21269	2.216	2.2075	2.20928	2.23116	2.23036	2.23239	2.21524	2.21716	2.23025	2.21076	2.19896	2.21109	2.21308	2.21368	2.2177	2.21844	2.23689	2.23276	2.21659	2.21033	2.2046	2.20014	2.20632	2.20543	2.2082	2.23458	2.21757	2.21685	2.23671	2.23917	2.21681	2.21009	2.1968	2.199	2.19965	2.20233	2.20403	2.21331	2.21682	2.21665
0.3535	2.18134	2.33296	2.33126	2.43701	2.36867	2.36974	2.33927	2.34119	2.35054	2.35725	2.44727	2.44924	2.37239	2.35968	2.35042	2.35975	2.41822	2.36445	2.36715	2.42156	2.40604	2.18313	2.18163	2.20828	2.19979	2.17694	2.21297	2.2144	2.2046	2.20406	2.21949	2.2015	2.17002	2.18115	2.31276	2.29132	2.21297	2.20474	2.21323	2.22338	2.22463	2.21836	2.20816	2.30457	2.30604	2.20319	2.18621	2.30912	2.30298
0.362475	0	0	0	0	0	0	0	0	0	0	0	0	0	0	0	0	0	0	0	0	0	0	0	0	0	0	0	0	0	0	0	0	0	2.0967	0	0	0	0	0	0	0	0	0	0	0	2.06411	0	0	0
0.3625	2.21645	2.20963	2.19236	2.35679	2.33188	2.32276	2.33252	2.33167	2.34292	2.33738	2.18615	2.32801	2.29431	2.19404	2.19367	2.31535	2.32032	2.18543	2.18697	2.33378	2.33408	2.31257	2.29055	2.29792	2.29537	2.29545	2.29605	2.18898	2.33892	2.36857	2.20133	2.30067	2.30311	2.30682	2.19214	2.27432	2.30786	2.19481	2.1919	2.32641	2.31001	2.3872	2.30006	2.31427	2.31767	2.30261	2.29922	2.28574	2.21646
0.372825	2.23304	2.22941	2.21743	2.21556	2.20354	2.19741	2.20706	2.20679	2.21005	2.21191	2.20033	2.19094	2.20023	2.19976	2.20289	2.20833	2.23404	2.20701	2.20372	2.18204	2.17255	2.20001	2.1991	2.20209	2.20372	2.20831	2.23185	2.22715	2.18941	2.17813	2.17634	2.18409	2.19568	2.19576	2.20327	2.22397	2.20983	2.21046	2.23702	2.2336	2.21306	2.22767	2.18516	2.18684	2.1941	2.19382	2.19436	2.1819	2.20799
0.374025	2.19556	2.18133	2.18439	2.18961	2.19472	2.21466	2.18567	2.19857	2.19032	2.1802	2.19356	2.18938	2.19225	2.18718	2.21202	2.18325	2.18554	2.19342	2.19077	2.19363	2.19809	2.20205	2.20768	2.20134	2.22906	2.19282	2.19678	2.18346	2.20645	2.18276	2.20189	2.20391	2.20017	2.20682	2.20864	2.21964	2.22217	2.21151	2.20694	2.19868	2.1953	2.19792	2.18714	2.18437	2.1909	2.19137	2.2147	2.2127	2.20544
0.375	2.21111	2.21732	2.22109	2.24984	2.2538	2.23331	2.21522	2.21419	2.2348	2.21622	2.22604	2.25314	2.25445	2.12994	2.23669	2.2228	2.24626	2.21915	2.2415	2.24612	2.2529	2.25608	2.24954	2.20062	2.20352	2.23994	2.24678	2.22248	2.24016	2.2424	2.24652	2.22937	2.25402	2.24917	2.20016	2.20588	2.20453	2.23434	2.24431	2.21756	2.21704	2.24387	2.24793	2.24842	2.24958	2.24493	2.24408	2.22739	2.2289
0.375025	2.26247	2.33085	2.32764	2.20213	2.29649	2.34895	2.33922	2.35416	2.19366	2.1879	2.2873	2.32825	2.31331	2.32061	2.32686	2.34987	2.17476	2.17272	2.33141	2.18464	2.29957	2.21616	2.21645	2.32479	2.32938	2.36282	2.3481	2.1651	2.31989	2.35964	2.16479	2.20835	2.32447	2.30534	2.30763	2.30301	2.36182	2.35749	2.17036	2.31282	2.322	2.32074	2.35214	2.3466	2.35224	2.31122	2.1694	2.36454	2.37016
0.38085	2.24277	2.26972	2.27642	2.25264	2.27749	2.28896	2.29511	2.25567	2.27877	2.26684	2.25268	2.23069	2.2709	2.27947	2.27636	2.29791	2.29148	2.2844	2.31581	2.3133	2.28873	2.27715	2.24888	2.25878	2.27211	2.28293	2.27963	2.29914	2.28707	2.26876	2.2549	2.30126	2.3145	2.29298	2.6218	2.24278	2.26272	2.2784	2.27842	2.2825	2.28792	2.28403	2.29042	2.27645	2.27586	2.27967	2.28647	2.32104	2.30482
0.387475	2.19696	2.19917	2.20636	2.23692	2.1859	2.2296	2.14104	2.26915	2.25849	2.25846	2.24757	2.20966	2.2164	2.24609	2.2234	2.24524	2.24414	2.41003	2.29283	2.29657	2.25945	2.52555	2.19739	2.35144	2.43438	2.48385	2.21811	2.20582	2.18704	2.33305	2.30774	2.31426	2.35263	2.18768	2.29063	2.3519	2.33139	2.31704	2.28843	2.19737	2.18835	2.3521	2.19918	2.32654	2.19564	2.32597	2.19587	2.31709	2.3215
0.387525	2.24039	2.24738	2.25178	2.24562	2.24756	2.24628	2.25103	2.25231	2.25365	2.2481	2.24774	2.25201	2.23961	2.505	2.23204	2.23818	2.25848	2.24916	2.25025	2.25518	2.24875	2.24995	2.25758	2.26016	2.26991	2.24581	2.26162	2.2557	2.25817	2.2509	2.24939	2.25076	2.25558	2.26033	2.26333	2.26754	2.26852	2.26606	2.26275	2.26147	2.25559	2.25579	2.2532	2.25041	2.25775	2.26076	2.24505	2.26954	2.27544
0.395775	2.07148	2.05541	2.06131	2.07846	2.09004	2.09123	2.06612	2.08033	2.09498	2.09267	2.08858	2.10125	2.12561	2.04866	2.08367	2.0965	2.05753	2.08323	2.07571	2.09081	2.08488	0	2.11095	2.07707	2.12536	2.12768	2.11564	0	0	2.0794	2.08369	2.07882	2.08338	2.09036	2.12641	2.1193	2.11507	2.14774	2.12661	2.13558	2.12724	2.09947	2.11551	0	2.09316	2.08429	2.09534	2.09945	2.11124
0.399975	2.20093	2.19868	2.20102	2.19464	2.19921	2.20196	2.20497	2.20887	2.21121	2.20983	2.18089	2.19063	2.19787	2.20594	2.20519	2.20508	2.20943	2.21095	2.21432	2.21673	2.17635	2.17788	2.18773	2.19997	2.20679	2.20565	2.2294	2.20727	2.20495	2.21145	2.23361	2.21879	2.21529	2.17184	2.1779	2.19211	2.19719	2.20374	2.20892	2.20724	2.20493	2.21046	2.21474	2.21891	2.21775	2.21584	2.21425	2.16818	2.17362
0.4	1.97435	2.01633	2.0101	2.01744	2.02437	1.98174	2.044	2.01902	2.04112	1.91494	2.04977	2.06713	2.0278	2.05344	2.01869	2.01338	2.01195	2.04571	2.02537	2.05069	2.03802	2.21662	1.918	1.9602	2.05506	2.19699	2.02875	2.05012	2.03854	2.06078	2.05225	2.03985	2.06757	2.17837	2.03966	2.08469	2.42096	1.98065	1.94766	2.03996	2.02869	2.03912	2.04344	2.05645	2.0459	2.06524	2.00746	2.18852	2.17576
0.402	2.15531	2.16644	2.16546	2.16442	2.15564	2.15254	2.14556	2.1676	2.16829	2.1497	2.16396	2.16164	2.15725	2.15706	2.14354	2.16466	2.14138	2.17204	2.16322	2.20181	2.20226	2.15968	2.17041	2.1616	2.14864	2.15397	2.15644	2.18204	2.17908	2.16172	2.17337	2.17756	2.16104	2.1448	2.16078	2.16278	2.16669	2.16721	2.17147	2.15925	2.16471	2.17575	2.18129	2.17307	2.18073	2.18073	2.16679	2.16093	2.20056
0.411975	2.16671	2.15993	2.17057	2.16568	2.15623	2.15089	2.16129	2.16807	2.16606	2.1649	2.18412	2.13671	2.13759	2.1577	2.13837	2.15047	2.15265	2.16084	2.16987	2.17061	2.1693	2.17869	2.11012	2.11495	2.36544	2.13707	2.1378	2.14848	2.12864	2.16197	2.1672	2.15905	2.17213	2.17663	2.17443	2.17692	2.12145	2.12836	2.15272	2.13849	2.15313	2.1601	2.14386	2.15319	2.14161	2.16728	2.16922	2.17654	2.18185
0.4125	2.21605	2.21875	2.20929	2.21357	2.21732	2.22232	2.22316	2.21983	2.21647	2.20845	2.21462	2.21713	2.22235	2.22596	2.2374	2.21766	2.20702	2.20714	2.21514	2.21591	2.22222	2.22355	2.22624	2.22504	2.22343	2.21285	2.20973	2.21656	2.21939	2.22028	2.22351	2.24184	2.23904	2.22588	2.21854	2.19726	2.21206	2.21987	2.22067	2.21768	2.22133	2.22341	2.22354	2.24184	2.24148	2.22209	2.20644	2.22258	2.22693
0.412525	2.18612	2.18605	2.1868	2.19458	2.19178	2.35541	2.24858	2.18669	2.33204	2.3058	2.29832	2.28667	2.17755	2.1897	2.32909	2.3191	2.31286	2.31197	2.32964	2.3413	2.32448	2.33385	2.30871	2.18603	2.20553	2.2023	2.16729	2.17951	2.18578	2.18324	2.18416	2.17769	2.18291	2.19605	2.18871	2.18668	2.31615	2.19274	2.18598	2.1833	2.32023	2.18685	2.17993	2.18365	2.18612	2.17876	2.30069	2.27602	2.20621
0.4167	2.10668	2.08216	2.10155	2.10562	2.10827	2.12158	2.10717	2.10195	2.11569	2.11948	2.09357	2.1202	2.10104	2.11679	2.10197	2.12712	2.11061	2.1073	2.08941	2.10857	2.08583	2.09189	2.10134	2.09981	2.1244	2.11406	2.13473	2.10689	2.10926	2.11611	2.12624	2.10374	2.08986	2.09566	2.10778	2.09516	2.08978	2.1066	2.11537	2.0917	2.11951	2.10915	2.10856	2.13429	2.12501	2.09791	2.11848	2.09371	2.0821
0.424975	2.18341	2.15363	2.12707	2.30045	2.17247	2.1822	2.15624	2.1397	2.15797	2.16952	2.20056	2.20416	2.1778	2.16841	2.15784	2.19339	2.19945	2.26361	2.28717	2.18319	2.1858	2.18243	2.17953	2.17424	2.16243	2.17037	2.17623	2.24376	2.25879	2.23496	2.16167	2.30795	2.3292	2.3134	2.31775	2.25328	2.28221	2.31179	2.25998	2.25995	2.27504	2.2704	2.28298	2.28073	2.167	2.30881	2.30889	2.30968	2.29912
0.425025	2.18226	2.18369	2.17325	2.15672	2.15255	2.17062	2.1654	2.17562	2.17854	2.18539	2.18665	2.1903	2.19362	2.19154	2.13825	2.14212	2.14938	2.16073	2.16735	2.1693	2.18115	2.18874	2.1893	2.19261	2.19034	2.18812	2.18083	2.1334	2.14437	2.1487	2.14751	2.14669	2.17388	2.17319	2.18052	2.18146	2.19268	2.19653	2.19301	2.19164	2.19245	2.13653	2.13028	2.15638	2.15706	2.16107	2.168	2.17516	2.17252
0.427975	2.29135	2.22154	2.21001	2.297	2.30688	2.18456	2.34646	2.18223	2.18699	2.28915	2.29362	2.29068	2.18698	2.17883	2.31145	2.3057	2.21618	2.17794	2.32658	2.31871	2.29245	2.30269	2.2916	2.22043	2.27755	2.31913	2.31732	2.29575	2.18505	2.1065	2.293	2.29263	2.29403	2.28728	2.27227	2.20915	2.20844	2.21346	2.27185	2.33564	2.30028	2.29417	2.28615	2.18439	2.17774	2.29957	2.16901	2.2847	2.27795
0.432925	2.27443	2.16629	2.29116	2.25328	2.28505	2.24488	2.19366	2.17518	2.17359	2.28856	2.20752	2.22376	2.17652	2.17417	2.17802	2.18677	2.20717	2.16395	2.16265	2.17943	2.18548	2.17009	2.17208	2.1747	2.17283	2.1711	2.27331	2.26231	2.20632	2.21336	2.30091	2.29009	2.17491	2.27542	2.30401	2.1678	2.30422	2.25244	2.25651	2.25636	2.25801	2.17266	2.24609	2.17888	2.25344	2.3133	2.18373	2.19187	2.20239
0.437475	2.20654	2.21191	2.21135	2.21349	2.20796	2.20794	2.20883	2.21392	2.21027	2.21148	2.21076	2.20321	2.18916	2.20016	2.20831	2.21359	2.21279	2.21323	2.21271	2.20368	2.18462	2.17588	2.18674	2.18421	2.19666	2.20291	2.21031	2.21531	2.21529	2.21308	2.2044	2.17281	2.17087	2.16237	2.16036	2.16072	2.1658	2.17472	2.18397	2.18714	2.19646	2.20195	2.2072	2.2126	2.21526	2.20905	2.20278	2.18241	2.15736
0.4375	2.21528	2.3052	2.21989	2.20609	2.19946	2.20635	2.16636	2.17702	2.21025	2.20459	2.20219	2.1987	2.16983	2.17559	2.2135	2.19177	2.27526	2.27034	2.17056	2.20595	2.19663	2.19592	2.18705	2.17842	2.18948	2.2856	2.21315	2.2034	2.19783	2.18412	2.176	2.20808	2.2097	2.19951	2.19216	2.21121	2.19605	2.18745	2.20766	2.21726	2.2765	2.21083	2.17432	2.15949	2.1778	2.21387	2.10127	2.09376	2.20151
0.44005	2.16146	2.27978	2.21896	2.16504	2.19608	2.16571	2.24882	2.24007	2.28444	2.22278	2.18341	2.17778	2.22425	2.12201	2.26653	2.26135	2.22236	2.27053	2.23648	2.23407	2.19295	2.15159	2.27661	2.2808	2.19665	2.18481	2.2719	2.24639	2.14976	2.06838	2.10679	2.24378	2.26449	2.17018	2.26193	2.23787	2.23817	2.27159	2.24114	2.25968	2.25552	2.26186	2.19745	2.23922	2.16445	2.22247	2.16955	2.16357	2.16257
0.45	2.0789	2.09008	2.04517	2.07187	2.07493	2.03838	2.06999	2.04691	2.03511	2.06805	2.07991	2.08674	2.07738	2.04537	1.98603	2.04351	0	2.05783	2.08156	2.05466	2.07015	2.09022	2.09715	2.05477	2.03795	0	0	2.07619	0	2.08866	2.09197	2.09007	2.11257	2.06694	0	2.03532	0	0	2.08855	2.07313	0	2.1038	2.0785	2.04254	2.10685	2.08101	1.98985	2.02655	2.08028
0.450025	2.21396	2.16365	2.14608	2.16554	2.22051	2.19973	2.19493	2.17999	2.17841	2.0901	2.17375	2.18889	2.19423	2.2209	2.18835	2.18537	2.22263	2.18744	2.16349	2.17047	2.18117	2.18489	2.18926	2.19659	2.17758	2.18009	2.20287	2.1895	2.18735	2.18066	2.18014	2.19379	2.18302	2.18804	2.17145	2.16732	2.17853	2.26633	2.19716	2.20366	2.19853	2.17844	2.1805	2.17903	2.18207	2.16178	2.16611	2.16594	2.19861
0.457425	2.08532	2.05778	2.08305	2.13232	0	0	1.50705	2.0362	2.12847	0	0	0	0	0	0	0	2.0883	2.08391	0	0	2.06983	0	0	2.13739	0	0	0	2.05786	2.08231	0	0	0	2.12145	2.07687	0	0	0	0	1.55768	2.06743	2.02795	0	0	0	0	0	2.10721	2.06814	1.54864
0.459525	2.02969	0	0	0	1.93511	1.96987	1.99894	1.95405	1.93646	1.95861	1.98117	2.01505	0	2.04234	0	2.01887	1.98162	1.99737	1.98997	2.00641	2.04363	2.05167	2.03521	2.05658	2.04162	1.98919	0	1.9827	1.95903	1.98703	0	0	2.09342	1.97892	2.03867	2.03621	1.96616	2.0453	0	1.94844	1.93564	1.97196	2.00889	1.40745	2.00616	2.02279	0	2.0266	2.06802
0.462475	2.15237	2.1847	2.17349	2.21219	2.18965	2.19738	2.19081	2.13605	2.12962	2.18869	2.07174	2.13269	2.14449	2.1432	2.13536	2.20696	2.19632	2.12699	2.13559	2.25462	2.18841	2.26222	2.11973	1.99566	2.17918	2.19604	2.17522	2.13297	2.13831	2.26115	2.12491	2.12187	2.23267	2.18694	2.26967	2.15048	2.14411	2.16181	2.17065	2.13594	2.1337	2.11735	2.22724	2.19825	2.11004	2.10861	2.23763	2.22255	2.3735
0.462525	2.16938	2.14576	2.1639	2.17447	2.17309	2.17964	2.18793	2.14718	2.16888	2.17104	2.18172	2.18616	2.1841	2.18695	2.14305	2.17053	2.17091	2.17785	2.18428	2.18525	2.1896	2.18072	2.15957	2.16775	2.16646	2.18224	2.18148	2.18507	2.18669	2.19103	2.18854	2.16452	2.16249	2.18271	2.17787	2.17984	2.18321	2.19208	2.18704	2.18629	2.17553	2.17562	2.17479	2.17667	2.17718	2.17505	2.18888	2.18421	2.18677
0.474975	2.14811	2.15388	2.14364	2.13636	2.14391	2.144	2.13011	2.13897	2.151	2.14996	2.16274	2.16354	2.16377	2.15354	2.16255	2.15905	2.15399	2.16697	2.13374	2.10567	2.1201	2.12017	2.10831	2.12078	2.12975	2.13432	2.15147	2.15057	2.14244	2.14351	2.15563	2.17121	2.17476	2.17054	2.14975	2.14173	2.14136	2.12287	2.10143	2.12097	2.1164	2.127	2.13479	2.13397	2.13729	2.14773	2.14815	2.14522	2.13929
0.475	2.1605	2.13783	2.15394	2.15529	2.08711	2.31796	2.13878	2.15542	2.13252	2.13658	2.14577	2.15047	2.1209	2.24787	2.20086	1.89901	2.23048	2.24557	2.27929	2.15165	2.1439	2.14156	2.12473	2.16636	2.13828	2.13825	2.16655	2.13785	2.13914	2.09313	2.23789	2.13483	2.174	2.1553	2.14682	2.25445	2.21158	2.13459	2.23114	2.21052	2.12919	2.17457	2.125	2.13067	2.16108	2.12456	2.20718	2.22442	2.18469
0.47935	2.21039	2.26503	2.19406	2.18007	2.1945	2.18946	2.20668	2.24333	2.22098	2.23871	2.17293	2.17588	2.14625	2.19024	2.20575	2.256	2.20826	2.19337	2.2632	2.2509	2.19414	2.19166	2.23261	2.18168	2.17212	2.16165	2.18432	2.18965	2.11923	2.28531	2.12915	2.1553	2.18919	2.13719	2.1761	2.18144	2.22594	2.1838	2.15649	2.18721	2.13966	2.17597	2.23292	2.17246	2.1088	2.15713	2.26322	2.12567	2.14605
0.485125	1.97774	2.32973	1.97495	2.02845	2.0158	1.98178	2.20024	2.00428	2.00963	2.0725	2.08503	2.02128	2.0147	1.98903	2.01457	2.0643	2.0436	2.03385	2.00621	2.03458	2.00153	2.0099	2.32361	2.00908	1.99894	2.04626	2.0367	2.33146	2.21191	2.07244	1.99708	1.99843	2.02438	1.96361	2.01505	2.02978	2.08197	2.05792	2.19976	2.2395	2.20177	2.05419	1.99474	1.97645	1.96716	2.02196	2.05949	2.07323	2.21014
0.4875	2.15097	2.09691	2.10618	2.15279	2.1499	2.15701	2.12198	2.13104	2.12935	2.13851	2.1329	2.16337	2.15753	2.12836	2.1283	2.12939	2.13947	2.13819	2.13978	2.1554	2.14049	2.17538	2.12148	2.11985	2.09165	2.13031	2.13408	2.14404	2.14998	2.15431	2.16634	2.16238	2.15409	2.11445	2.12165	2.12605	2.13866	2.1439	2.1455	2.15525	2.15487	2.16125	2.16768	2.14018	2.12449	2.11934	2.09536	2.12079	2.13535
0.489325	1.96737	1.85533	1.89762	2.02127	2.0109	1.86974	1.85484	1.93748	1.97874	1.98602	1.97856	2.15766	2.12615	1.99011	2.01681	1.95994	2.00141	1.97568	2.16324	1.99711	2.01592	1.98644	1.95789	1.96873	1.94875	2.15216	1.91879	1.95584	1.96278	2.13057	1.91164	1.96661	1.95296	1.98391	2.00774	1.96241	1.99225	1.98837	2.01562	1.99742	2.0149	1.94109	1.91634	2.21095	1.98068	1.94539	1.92273	2.01129	1.96878
0.496275	2.04815	2.07618	0	2.03587	2.0554	2.04528	1.54049	0	2.03762	0	2.04829	2.01891	2.01078	2.04589	2.01032	2.03976	2.02886	2.03567	2.02512	2.03528	0	2.0694	0	0	2.03522	1.3828	0	2.04792	2.0738	0	0	0	2.0645	2.04462	2.0102	0	2.01098	2.01344	2.01158	0	0	2.07726	1.99489	0	2.02211	2.07955	1.5621	2.07555	1.48966
0.497175	2.17161	2.16812	2.1744	2.17478	2.1833	2.19119	2.19063	2.19912	2.16912	2.18117	2.18241	2.17767	2.17846	2.18203	2.19423	2.19922	2.20603	2.20463	2.20824	2.16034	2.17019	2.18601	2.20252	2.20688	2.1983	2.19308	2.19238	2.20199	2.20336	2.22863	2.21061	2.21092	2.20975	2.16406	2.18204	2.17663	2.21989	2.23885	2.24783	2.23861	2.20636	2.20009	2.22481	2.22637	2.23725	2.20487	2.23116	2.21463	2.20907
0.499975	2.1615	2.25238	2.24336	2.23518	2.1552	2.27542	2.3011	2.17409	2.20979	2.24839	2.23396	2.22606	2.27319	2.29987	2.19718	2.19261	2.21293	2.17866	2.21302	2.17257	2.20139	2.1875	2.24784	2.26635	2.19471	2.18568	2.18064	2.32317	2.2816	2.17404	2.16432	2.16836	2.17867	2.16165	2.17072	2.19188	2.17491	2.13329	2.16542	2.16481	2.2429	2.16513	2.18458	2.18103	2.2595	2.16632	2.18741	2.16546	2.16247
0.500025	2.15944	2.16611	2.17255	2.16985	2.17047	2.18353	2.14993	2.16028	2.17641	2.18177	2.17993	2.17755	2.17003	2.1752	2.1917	2.15881	2.1646	2.1675	2.17458	2.17848	2.1892	2.18901	2.17086	2.16541	2.17823	2.18777	2.16148	2.16874	2.16705	2.16426	2.16149	2.17801	2.1901	2.19752	2.18163	2.15942	2.17403	2.19013	2.1863	2.14705	2.15773	2.16936	2.16425	2.15069	2.15217	2.16423	2.18595	2.20064	2.17902
0.501525	2.19396	2.19414	2.19705	2.1949	2.19145	2.19386	2.19244	2.19153	2.20229	2.20241	2.2061	2.20476	2.19497	2.20015	2.19753	2.19307	2.19604	2.19483	2.19813	2.19123	2.20553	2.21439	2.20938	2.20322	2.2084	2.20344	2.20042	2.20339	2.20425	2.2068	2.20667	2.2032	2.19949	2.1999	2.21269	2.23506	2.20856	2.20589	2.20645	2.20462	2.20706	2.20316	2.21015	2.23848	2.23967	2.23724	2.22764	2.20541	2.20726
0.508975	2.29935	2.14065	2.14464	2.14987	2.26162	2.31397	2.14022	2.14491	2.26256	2.14789	2.14262	2.20765	2.13901	2.13334	2.31267	2.28938	2.15728	2.19826	2.22008	2.30304	2.13341	2.19418	2.19622	2.24327	2.19334	2.18793	2.29569	2.30493	2.2934	2.18799	2.26012	2.2672	2.25505	2.2821	2.28184	2.25959	2.18706	2.27143	2.1508	2.26374	2.26401	2.24026	2.19291	2.14736	2.29236	2.24102	2.14265	2.27292	2.2653
0.512475	2.07801	2.12252	2.07079	2.11843	2.06535	2.12224	2.11695	2.12723	2.13139	2.09611	2.11774	2.11469	2.11309	2.11502	2.11841	2.11206	2.11859	2.13446	2.14408	2.11535	2.11843	2.13208	2.10187	2.11275	2.11973	2.12072	2.12305	2.14419	2.1464	2.11803	2.12163	2.12194	2.13123	2.13024	2.1213	2.12339	2.12131	2.12241	2.11404	2.1309	2.14227	2.11793	2.12875	2.12473	2.12591	2.12616	2.12209	2.12983	2.12743
0.5125	2.16697	2.18206	2.18463	2.17773	2.17013	2.16892	2.19421	2.1767	2.1775	2.17604	2.186	2.164	2.16224	2.18202	2.16595	2.14748	2.19385	2.16218	2.16917	2.16348	2.16271	2.17333	2.15158	2.15988	2.18219	2.17497	2.14919	2.15475	2.15023	2.17656	2.16767	2.18324	2.18988	2.17659	2.1611	2.12143	2.17556	2.17672	2.1709	2.17201	2.16904	2.1598	2.16241	2.08799	2.09667	2.0991	2.16554	2.16651	2.18449
0.5208	1.91128	1.52614	1.53446	1.93459	2.00179	1.95692	1.94024	1.94872	2.08441	1.96902	1.93146	2.13267	1.98237	2.01343	1.96337	2.02539	1.99223	0	1.97975	2.61862	1.87707	1.92533	1.94241	1.94051	1.94948	1.98486	1.75531	2.00741	2.0466	1.99957	1.92152	2.55342	1.89361	1.97623	1.76072	1.99943	2.01087	1.98269	1.95608	0	2.02896	2.02013	2.03977	1.99459	2.02188	2.36677	1.96904	1.41054	2.03843
0.525	2.13317	2.148	2.13493	2.14569	2.12526	2.13268	2.1341	2.14124	2.15188	2.14154	2.14275	2.14997	2.1105	2.12217	1.97499	2.14892	2.15378	2.15424	2.15993	2.15515	2.15473	2.14292	2.09742	2.09691	2.19353	2.13205	2.14485	2.16247	2.15669	2.15475	2.1509	2.15373	2.14583	2.09169	2.11772	2.09474	2.11449	2.4954	2.14504	2.1703	2.1646	2.15309	2.1337	2.14669	2.14821	2.06811	2.10897	2.11532	2.12207
0.525025	2.18414	2.1348	2.14504	2.1214	2.12434	2.13187	2.10915	2.12234	2.12131	2.13021	2.11709	2.16169	2.06063	2.09161	2.0638	2.11741	2.19321	2.12813	2.12532	2.13014	2.1034	2.08455	2.09172	2.09589	2.10449	2.08822	2.06167	2.09741	2.10307	2.17793	2.1907	2.11618	2.09809	2.09219	2.0637	2.08441	2.10694	2.11383	2.09601	2.0907	2.09582	2.09423	2.03269	2.03464	2.07284	2.11622	2.11356	2.08407	2.09374
0.53565	2.11804	2.12036	2.11864	2.08503	2.0901	2.09096	2.11488	2.12079	2.1177	2.06949	2.07578	2.07518	2.0795	2.08637	2.08935	2.1138	2.1233	2.12348	2.07444	2.07162	2.06738	2.06823	2.07124	2.06627	2.07776	2.09068	2.10195	2.128	2.12619	2.07673	2.07507	2.07475	2.07574	2.06404	2.06961	2.0669	2.07023	2.07789	2.0974	2.12605	2.12424	2.12291	2.07448	2.08201	2.08038	2.07751	2.07437	2.08088	2.08118
0.535825	2.18841	2.17778	2.18388	2.20356	2.18405	2.1946	2.23466	2.19071	2.23149	2.17071	2.1658	2.16041	2.24245	2.15528	2.15335	2.15942	2.16758	2.17247	2.15949	2.07559	2.16201	2.16673	2.1701	2.19886	2.17725	2.16345	2.17257	2.15204	2.24018	2.26071	2.30284	2.21651	2.13582	2.25679	2.16118	2.1867	2.16994	2.16181	2.15701	2.22804	2.14677	2.2029	2.20557	2.18948	2.19849	2.20452	2.22179	2.24614	2.29497
0.537475	2.26173	2.13277	2.14596	2.14523	2.20943	2.1214	2.13516	2.2744	2.13853	2.14107	2.24924	2.2568	2.28871	2.10638	2.10378	2.12539	2.10659	2.185	2.21104	2.15653	2.00152	2.17282	2.10481	2.22419	2.19464	2.16259	2.15891	2.14319	2.1716	2.17565	2.15588	2.16656	2.1953	2.1168	2.17299	2.2327	2.245	2.20497	2.09876	2.14023	2.16494	2.1414	2.19918	2.19086	2.0547	2.11193	2.1049	2.21422	2.21027
0.537525	2.08428	2.08514	2.10237	2.1085	2.11717	2.11941	2.09248	2.0882	2.11028	2.25393	2.11651	2.11787	2.09006	2.08868	2.08811	2.11248	2.10491	2.11232	2.08509	2.10703	2.08807	2.11093	2.10795	2.08397	2.10631	2.11938	2.11313	2.11369	2.12311	2.10892	2.10488	2.11394	2.09173	2.12266	2.14564	2.12316	2.08477	2.08245	2.08483	2.10823	2.11818	2.08927	2.11533	2.12212	2.1042	2.04149	2.11476	2.11992	2.12213
0.549975	2.55838	1.97344	1.64122	2.18824	2.70243	1.92426	1.92665	1.91662	1.92134	1.94735	1.88255	1.93371	1.71267	1.94179	2.15886	1.91443	0	1.94119	1.96547	1.92082	1.92071	1.9184	1.79034	0	0	0	0	1.44228	1.94847	0	1.94564	0	1.9163	1.89404	1.70731	0	1.90012	1.78669	1.95218	1.96191	0	1.95254	0	0	0	0	1.68857	0	1.90807
0.55	2.10018	2.08772	2.10478	2.1104	2.08811	2.16953	2.10135	2.1047	2.09663	2.09861	2.10972	2.11245	2.10973	2.12307	2.10522	2.13742	2.11552	2.10271	2.11292	2.10807	2.11285	2.11374	2.09766	2.11632	2.1213	2.0792	2.10575	2.11873	2.09599	2.07559	2.09003	2.09596	2.10274	2.09038	2.11117	2.12425	2.21139	2.1002	2.11434	2.11867	2.08815	2.07675	2.10673	2.11061	1.89933	1.94457	2.12319	2.13218	2.14972
0.55315	2.11183	2.18858	2.157	2.11841	2.1286	2.18146	2.14699	2.13472	2.23588	2.17871	2.1935	2.25752	2.20925	2.14412	2.09002	2.21639	2.20647	2.21094	2.20181	2.18979	2.19339	2.14904	2.1439	2.14371	2.14966	2.1889	2.20831	2.06061	2.14621	2.20062	2.15901	2.20203	2.1643	2.1115	2.18351	2.19303	2.14902	2.15502	2.22531	2.15615	2.13604	2.1143	2.13315	2.20192	2.19984	2.12573	2.13699	2.20839	2.17472
[truncated: 87 more rows]
[truncated: 5,000 more columns]

## Sheet: Fig2_f
Composition	Bandgap_1	Bandgap_2	Bandgap_3	Bandgap_4	Bandgap_5	Bandgap_6	Bandgap_7	Bandgap_8	Bandgap_9	Bandgap_10	Bandgap_11	Bandgap_12	Bandgap_13	Bandgap_14	Bandgap_15	Bandgap_16	Bandgap_17	Bandgap_18	Bandgap_19	Bandgap_20	Bandgap_21	Bandgap_22	Bandgap_23	Bandgap_24	Bandgap_25	Bandgap_26	Bandgap_27	Bandgap_28	Bandgap_29	Bandgap_30	Bandgap_31	Bandgap_32	Bandgap_33	Bandgap_34	Bandgap_35	Bandgap_36	Bandgap_37	Bandgap_38	Bandgap_39	Bandgap_40	Bandgap_41	Bandgap_42	Bandgap_43	Bandgap_44	Bandgap_45	Bandgap_46	Bandgap_47	Bandgap_48	Bandgap_49
[truncated: 234 more rows]
[truncated: 5,000 more columns]
