# Supplementary material for: High-throughput micro-scale bandgap mapping for perovskite-inspired materials with complex composition space
Source: Nat Commun. 2025 Aug 12;16:7477. doi: 10.1038/s41467-025-62774-y (PMC12343849; doi:10.1038/s41467-025-62774-y)
Supplement: Supplementary file 3 — Source Data [file 41467_2025_62774_MOESM3_ESM.zip › Source Data Files/SourceData_SI_Fig4.xlsx]

## Sheet: SIFig4_a
bandgap #0	bandgap #21	bandgap#42	bandgap#63	bandgap#84
2.60672	2.61644	2.58393	2.5776	2.60048
2.60281	2.61367	2.58976	2.57222	2.61253
2.58255	2.61365	2.58827	2.56967	2.59456
2.57749	2.61228	2.59139	2.56912	2.59171
2.58435	2.6189	2.58705	2.60692	2.59959
2.58911	2.61222	2.58728	2.59368	2.60867
2.5823	2.59708	2.58746	2.56828	2.60628
2.60703	2.59225	2.59372	2.56308	2.60833
2.60494	2.58217	2.59653	2.55151	2.61434
2.61315	2.58536	2.59845	2.54317	2.57739
2.57183	2.61512	2.59806	2.59678	2.58399
2.57644	2.61457	2.59601	2.61611	2.59116
2.57859	2.60939	2.59796	2.61401	2.59363
2.58749	2.59935	2.60085	2.59859	2.58953
2.60722	2.58149	2.60155	2.55302	2.60598
2.58947	2.56878	2.59384	2.51178	2.60776
2.59102	2.58325	2.60743	2.4886	2.58848
2.60804	2.5826	2.60766	2.60533	2.58843
2.60978	2.60008	2.59419	2.60065	2.5986
2.60826	2.62591	2.59352	2.61449	2.60023
2.5951	2.62144	2.59463	2.61345	2.60217
2.56566	2.61688	2.59264	2.6109	2.6035
2.59436	2.58135	2.59181	2.54054	2.60212
2.56285	2.60309	2.59485	2.58708	2.5996
2.55993	2.58934	2.59315	2.55286	2.60539
2.56031	2.55394	2.59418	2.56539	2.60398
2.55648	2.56525	2.59517	2.57938	2.6018
2.56174	2.55701	2.59207	2.56038	2.59819
2.57058	2.61765	2.58582	2.58661	2.58845
2.61096	2.60897	2.58051	2.55986	2.59112
2.60668	2.58527	2.58952	2.64064	2.60724
2.60539	2.61215	2.59248	2.62213	2.59456
2.59208	2.58729	2.5884	2.57811	2.60016
2.57971	2.56136	2.58981	2.60672	2.6001
2.58891	2.56915	2.57985	2.58409	2.5919
2.56197	2.5631	2.5931	2.56351	2.58845
2.55052	2.58327	2.59786	2.52697	2.58945
2.54145	2.61931	2.59758	2.53641	2.6008
2.53	2.61099	2.60938	2.54002	2.58648
2.53871	2.59557	2.59363	2.48091	2.58526
2.56062	2.61424	2.58738	2.50576	2.59003
2.5648	2.58578	2.58795	2.48245	2.58935
2.57864	2.58509	2.59064	2.52652	2.59231
2.59209	2.56937	2.59141	2.53198	2.59012
2.621	2.56823	2.58919	2.60177	2.59568
2.6197	2.56728	2.58525	2.61983	2.58867
2.57175	2.56537	2.58972	2.57953	2.58171
2.5761	2.6056	2.60121	2.54195	2.58035
2.54448	2.58258	2.5902	2.52614	2.57883
2.54128	2.61216	2.60221	2.52465	2.5895
2.56036	2.58665	2.60357	2.5428	2.58626
2.52785	2.5771	2.60061	2.53258	2.58493
2.51999	2.57307	2.59215	2.54759	2.58664
2.55273	2.57618	2.58835	2.52217	2.59013
2.55179	2.57273	2.5924	2.49428	2.59127
2.55384	2.56182	2.59755	2.5362	2.58747
2.54317	2.60736	2.59921	2.53312	2.58167
2.56951	2.61265	2.58919	2.56085	2.57868
2.59985	2.59001	2.58436	2.55816	2.5701
2.60676	2.59861	2.58261	2.55273	2.57408
2.6076	2.57666	2.58156	2.62193	2.58749
2.59674	2.58916	2.58708	2.60664	2.5885
2.58811	2.55767	2.58557	2.6148	2.57995
2.57179	2.55425	2.57871	2.57524	2.58153
2.56634	2.62449	2.57803	2.55325	2.58267
2.54974	2.61427	2.59428	2.51631	2.58816
2.55492	2.60821	2.58013	2.56367	2.59059
2.5371	2.5988	2.5791	2.52678	2.58365
2.51173	2.58315	2.59889	2.53317	2.58273
2.49204	2.57747	2.60202	2.53547	2.57814
2.50477	2.57878	2.58632	2.55291	2.58001
2.50327	2.5716	2.58673	2.54954	2.59082
2.53015	2.60619	2.58769	2.54986	2.58412
2.58192	2.60563	2.55843	2.55212	2.58443
2.61731	2.6039	2.59495	2.54662	2.59005
2.61142	2.59806	2.59202	2.54971	2.5921
2.60448	2.59541	2.59661	2.55847	2.59069
2.60209	2.5888	2.59966	2.54729	2.59647
2.58453	2.59618	2.58982	2.54626	2.59704
2.55783	2.57802	2.58417	2.55265	2.59251
2.52118	2.59607	2.58329	2.5852	2.58987
2.52358	2.58475	2.5871	2.54389	2.60314
2.5587	2.58954	2.59239	2.54489	2.58374
2.56322	2.58937	2.59629	2.52306	2.59027
2.52092	2.60122	2.58643	2.50577	2.59342
2.4979	2.59785	2.57891	2.50558	2.58373
2.48063	2.58955	2.57925	2.47428	2.59068
2.52301	2.57507	2.5787	2.48515	2.5987
1.45172	2.56898	2.58812	2.52172	2.59823
2.51009	2.59336	2.56809	2.55111	2.5938
2.58838	2.60321	2.57185	2.56881	2.59519
2.59897	2.59412	2.57876	2.57299	2.59052
2.62361	2.58881	2.58938	2.57238	2.59325
2.61014	2.58372	2.58484	2.57227	2.58931
2.60624	2.58005	2.58402	2.57061	2.59111
2.59614	2.5814	2.59732	2.55188	2.59558
2.56117	2.57083	2.59167	2.54494	2.59466
2.53707	2.56429	2.59792	2.54123	2.60084
2.52969	2.54988	2.56759	2.5265	2.58459
2.51724	2.57641	2.5909	2.50435	2.58549
2.51857	2.61428	2.59314	2.54509	2.58041
2.52951	2.60911	2.61082	2.60584	2.58273
2.51126	2.59917	2.59214	2.57348	2.59649
2.48172	2.59725	2.5839	2.5746	2.60216
2.37457	2.59881	2.58157	2.55509	2.5985
1.72748	2.58913	2.58077	2.57379	2.58817
1.72466	2.59021	2.58819	2.55637	2.58512
2.50087	2.58665	2.60349	2.54263	2.59456
2.49989	2.57992	2.58919	2.52211	2.60157
2.58215	2.58972	2.59893	2.52938	2.61332
2.62792	2.59402	2.57839	2.55973	2.60517
2.60389	2.59724	2.58277	2.5853	2.60747
2.58853	2.59155	2.59228	2.58608	2.61037
2.5595	2.59975	2.57444	2.59039	2.61388
2.56353	2.61081	2.58391	2.58636	2.61259
2.51948	2.62545	2.56876	2.58422	2.6204
2.56753	2.60329	2.58921	2.58063	2.61794
2.5399	2.60446	2.57778	2.56576	2.61066
2.4947	2.57674	2.59507	2.56273	2.6054
2.52339	2.58311	2.58041	2.5461	2.59971
2.5445	2.58581	2.5832	2.55313	2.58608
2.52788	2.57976	2.5866	2.51529	2.58846
1.74481	2.57232	2.59071	2.53733	2.59041
1.72998	2.5676	2.58463	2.59518	2.58973
1.72628	2.56862	2.53872	2.60486	2.59124
1.73941	2.57746	2.57131	2.60401	2.60156
2.48696	2.55359	2.58963	2.56427	2.58818
2.56908	2.57437	2.59627	2.58175	2.58404
2.60253	2.56339	2.6125	2.5283	2.57573
2.61133	2.60448	2.59687	2.51577	2.58114
2.60312	2.59797	2.59469	2.52158	2.57751
2.57277	2.60054	2.60014	2.53894	2.56558
2.55518	2.6081	2.58358	2.55267	2.57963
2.55385	2.60792	2.58275	2.57328	2.57373
2.49915	2.58907	2.58314	2.57591	2.57978
2.4937	2.5762	2.604	2.58592	2.5787
2.51628	2.57603	2.59223	2.59967	2.58498
2.48983	2.58187	2.5884	2.59456	2.58049
2.52751	2.57982	2.58723	2.58611	2.58082
2.5281	2.56935	2.57871	2.58359	2.57259
2.52165	2.56708	2.59112	2.5858	2.57775
2.48881	2.57215	2.59251	2.55081	2.58374
1.72052	2.5844	2.58615	2.55125	2.58881
1.71289	2.56946	2.5636	2.53381	2.58848
2.48044	2.5708	2.58817	2.54874	2.59269
2.4962	2.56522	2.59755	2.5538	2.58567
2.53606	2.61368	2.5958	2.52516	2.58803
2.58375	2.60657	2.583	2.59307	2.58859
2.61896	2.5932	2.60066	2.59452	2.58847
2.60991	2.58759	2.58366	2.57371	2.59008
2.63265	2.59353	2.5688	2.56115
2.59493	2.58365	2.56536	2.58939
2.56103	2.58141	2.56761	2.52719
2.53342	2.58036	2.58328	2.5007
2.5356	2.56752	2.59165	2.50799
2.54409	2.57478	2.60913	2.538
2.54613	2.56108	2.59741	2.55621
2.55256	2.55394	2.60704	2.55604
2.53615	2.56438	2.60039	2.55699
2.54486	2.5639	2.58371	2.57204
2.53218	2.55994	2.58222	2.58592
2.52128	2.56731	2.58263	2.58698
1.73473	2.56304	2.59722	2.60007
1.72537	2.54761	2.60082	2.58461
1.72712	2.55313	2.59556	2.56752
2.50852	2.55962	2.59237	2.54862
2.49062	2.62186	2.60041	2.54425
2.60684	2.60567	2.59392	2.55014
2.63042	2.59706	2.58955	2.52154
2.62175	2.58609	2.59077	2.53516
2.59998	2.59097	2.57954	2.53413
2.56784	2.58585	2.58184	2.52912
2.53376	2.58601	2.56153	2.55077
2.54724	2.57854	2.59006	2.59667
2.57916	2.57663	2.58573	2.5946
2.54981	2.57808	2.57995	2.61837
2.56544	2.5812	2.58297	2.56801
2.55903	2.56381	2.57378	2.54268
2.54316	2.56932	2.55614	2.5292
2.53507	2.57026	2.54899	2.5184
2.54524	2.5659	2.57273	2.54628
2.53121	2.57214	2.58382	2.54203
2.57268	2.57659	2.59899	2.54066
2.55551	2.5576	2.60207	2.55588
2.55767	2.57334	2.59394	2.57049
1.45823	2.54862	2.58886	2.57959
2.51531	2.49034	2.5871	2.57937
2.59028	2.61494	2.59055	2.58005
2.6151	2.60586	2.58795	2.57658
2.61022	2.62217	2.58404	2.56942
2.60543	2.61185	2.58583	2.56063
2.5977	2.60778	2.58609	2.54997
2.55333	2.6057	2.59859	2.5453
2.56557	2.59402	2.57963	2.53208
2.56702	2.57644	2.59124	2.53658
2.56281	2.58559	2.59079	2.54612
2.56196	2.57348	2.59534	2.55687
2.54134	2.56639	2.57866	2.55441
2.5394	2.55912	2.59424	2.56189
2.52943	2.55655	2.59647	2.62098
2.53112	2.5721	2.59774	2.56121
2.53295	2.58179	2.57314	2.5364
2.52711	2.57347	2.59159	2.56929
2.51833	2.57267	2.5814	2.50335
1.70441	2.57094	2.5705	2.55894
1.7048	2.56855	2.54085	2.53626
2.48512	2.56961	2.55154	2.52582
2.619	2.53051	2.58837	2.55409
2.61219	2.49807	2.57772	2.55502
2.60194	2.51369	2.58658	2.56421
2.59759	2.62876	2.59729	2.57165
2.59523	2.61429	2.60266	2.58355
2.57352	2.61707	2.60649	2.58939
2.5788	2.61442	2.5929	2.57314
2.58027	2.60459	2.5849	2.55804
2.59059	2.59181	2.58025	2.54106
2.58871	2.58053	2.58256	2.52285
2.56312	2.58002	2.58423	2.53377
2.53678	2.56538	2.59974	2.52471
2.54099	2.58021	2.59367	2.52632
2.54945	2.57893	2.59186	2.5092
2.52894	2.5675	2.58714	2.50137
2.07459	2.56784	2.58186	2.50744
2.50743	2.56869	2.58431	2.54603
1.79877	2.5705	2.57538	2.56656
1.79622	2.56345	2.58908	2.5733
1.80817	2.55404	2.58472	2.54358
2.61462	2.57454	2.57478	2.52519
2.62658	2.55938	2.57017	2.52095
2.60352	2.56376	2.55833	2.50772
2.58369	2.55772	2.55939	2.5076
2.60038	2.52443	2.56888	2.51602
2.59099	2.51948	2.57558	2.55158
2.5825	2.5492	2.57221	2.5642
2.5752	2.55195	2.59611	2.55355
2.57805	2.61338	2.6331	2.54825
2.58724	2.61518	2.57371	2.56494
2.57463	2.58541	2.58408	2.57007
2.58067	2.59822	2.59187	2.56962
2.57673	2.60401	2.60708	2.56701
2.55466	2.57542	2.61302	2.54292
2.51336	2.5784	2.60596	2.54049
2.12646	2.57247	2.60596	2.5305
2.19711	2.5798	2.60811	2.53101
1.77918	2.58044	2.58697	2.52997
1.77356	2.58729	2.58762	2.52028
2.49282	2.58306	2.58433	2.50301
2.55991	2.57931	2.5841	2.51635
2.62001	2.56959	2.60065	2.54046
2.62021	2.56652	2.59734	2.56603
2.61176	2.564	2.58892	2.57082
2.62318	2.57139	2.59771	2.56755
2.59199	2.57894	2.58895	2.5545
2.57739	2.55885	2.58719	2.57657
2.56537	2.55493	2.58985	2.5478
2.57142	2.5813	2.59163	2.55802
2.57754	2.57754	2.58283	2.54246
2.579	2.56064	2.5843	2.54205
2.59124	2.56166	2.58611	2.55844
2.58659	2.56101	2.57252	2.58275
2.56738	2.61044	2.59055	2.57059
2.51701	2.6234	2.57945	2.568
2.48816	2.62748	2.58017	2.55763
2.47815	2.60267	2.55385	2.54783
1.78972	2.59266	2.48537	2.53779
2.49792	2.59637	2.57707	2.54624
2.50653	2.57306	2.57978	2.53549
2.60444	2.5696	2.58965	2.54048
2.47297	2.56494	2.59913	2.57447
2.59494	2.58091	2.60733	2.55724
2.62153	2.5871	2.59197	2.53196
2.62254	2.57644	2.58959	2.51271
2.59863	2.56855	2.58722	2.54168
2.5994	2.55715	2.5828	2.56684
2.57106	2.56024	2.5988	2.60507
2.55372	2.56463	2.60063	2.57027
2.5661	2.55437	2.59867	2.56989
2.57009	2.56497	2.59999	2.56225
2.57206	2.57377	2.5911	2.59198
2.57316	2.57408	2.601	2.57128
2.58046	2.55776	2.59482	2.56127
2.5738	2.55604	2.58746	2.53072
2.57207	2.56493	2.58896	2.55794
2.56805	2.55591	2.58315	2.56102
2.55066	2.53897	2.58542	2.55259
2.59608	2.53997	2.58234	2.54663
2.51542	2.64142	2.58141	2.54917
2.46685	2.63488	2.58246	2.5514
1.77717	2.62797	2.59062	2.53863
2.60218	2.61665	2.59073	2.55127
2.52836	2.61882	2.59281	2.5692
2.61997	2.58054	2.59532	2.54114
2.62006	2.57747	2.58362	2.54225
2.61901	2.58595	2.54925	2.54197
2.62599	2.58547	2.57594	2.53127
2.58414	2.58707	2.58344	2.5497
2.57006	2.57874	2.59202	2.55909
2.57431	2.57086	2.59422	2.56007
2.57115	2.57198	2.59605	2.56933
2.57544	2.55441	2.59577	2.52611
2.59272	2.55005	2.59208	2.53556
2.5928	2.55469	2.58807	2.55188
2.57815	2.57129	2.5833	2.56903
2.57064	2.57906	2.58321	2.57824
2.56474	2.5757	2.58777	2.56542
2.54255	2.56423	2.58905	2.55439
2.547	2.56402	2.58495	2.54599
2.52421	2.5641	2.5941	2.54619
1.77996	2.56444	2.59113	2.55862
1.81994	2.5656	2.58513	2.55944
1.81743	2.55386	2.58034	2.5346
2.44913	2.5613	2.58131	2.54119
2.50993	2.56099	2.58539	2.54683
2.57345	2.66299	2.59093	2.55061
2.59471	2.63592	2.58873	2.54348
2.59787	2.6259	2.5843	2.53691
2.59853	2.62339	2.5746	2.53695
2.61159	2.60843	2.57805	2.56179
2.5912	2.57238	2.57552	2.56372
2.59893	2.57667	2.58729	2.56665
2.58254	2.56128	2.58967	2.56883
2.59223	2.5814	2.56983	2.56312
2.59224	2.58332	2.55655	2.57528
2.58318	2.57041	2.5792	2.58386
2.58274	2.56796	2.58922	2.5564
2.57781	2.57165	2.59257	2.55775
2.56409	2.55723	2.60661	2.57592
2.57122	2.55238	2.59654	2.56632
2.5761	2.56289	2.5948	2.56581
2.56575	2.56548	2.59478	2.55193
2.52852	2.56945	2.59538	2.56487
2.48258	2.571	2.59684	2.55107
2.49682	2.56495	2.59799	2.54156
2.54339	2.55159	2.58541	2.54635
2.54049	2.56521	2.60073	2.56262
2.56278	2.55365	2.59238	2.56835
2.58878	2.53139	2.58897	2.55929
2.61384	2.52822	2.59327	2.58416
2.59429	2.54678	2.58705	2.58187
2.57934	2.55501	2.58325	2.56863
2.58558	2.64109	2.58426	2.57868
2.5886	2.63186	2.58876	2.58532
2.58523	2.61385	2.58872	2.57741
2.59363	2.60938	2.58395	2.57659
2.58685	2.59409	2.58347	2.54814
2.57784	2.57485	2.57871	2.55995
2.58533	2.57751	2.57392	2.57372
2.5862	2.5861	2.58318	2.56931
2.58625	2.57358	2.58274	2.56803
2.57454	2.58097	2.5955	2.57466
2.57208	2.58524	2.56229	2.56413
2.56846	2.5822	2.53559	2.57078
2.5607	2.58038	2.55862	2.57317
2.53438	2.57928	2.57093	2.57432
2.53233	2.57317	2.60523	2.5754
2.51201	2.56769	2.60035	2.56971
2.53499	2.56819	2.59435	2.57367
2.55697	2.57493	2.59002	2.57278
2.5891	2.57225	2.5949	2.57866
2.61523	2.57284	2.5985	2.56009
2.62422	2.58377	2.59719	2.55093
2.60449	2.56161	2.60904	2.56607
2.60595	2.58017	2.60321
2.59751	2.58439	2.59021
2.602	2.5592	2.5991
2.60663	2.5641	2.59293
2.60988	2.56613	2.59167
2.59424	2.63817	2.60376
2.59148	2.62312	2.59654
2.58332	2.62467	2.59267
2.58991	2.59698	2.58271
2.59714	2.57876	2.58234
2.59684	2.58426	2.57717
2.59573	2.5858	2.59091
2.5697	2.59388	2.5949
2.5677	2.58414	2.58173
2.57363	2.58146	2.57404
2.56786	2.57753	2.57556
2.53627	2.57889	2.57556
2.51137	2.57962	2.57672
2.52407	2.57126	2.58936
2.58015	2.56117	2.57073
2.62288	2.56731	2.58285
2.61109	2.57477	2.55632
2.57948	2.57252	2.58482
2.60655	2.57229	2.59156
2.59926	2.56189	2.5978
2.60427	2.56392	2.60664
2.59837	2.56295	2.59448
2.57866	2.57954	2.59526
2.5891	2.57882	2.60346
2.56791	2.57943	2.60103
2.5707	2.5819	2.60509
2.56501	2.56861	2.58838
2.57731	2.63668	2.59098
2.5829	2.62653	2.5883
2.55219	2.58207	2.59873
2.57186	2.57107	2.59655
2.57819	2.56857	2.58782
2.55141	2.58956	2.58434
2.5306	2.58072	2.5966
2.56447	2.58581	2.58471
2.54062	2.57705	2.597
2.56413	2.57116	2.59711
2.61141	2.56393	2.59594
2.60709	2.57296	2.58266
2.60088	2.57606	2.57269
2.57616	2.57906	2.57341
2.59442	2.5823	2.56313
2.59444	2.5846	2.55811
2.5878	2.57856	2.55187
2.58346	2.55488	2.53905
2.58007	2.55448	2.55068
2.59006	2.57209	2.56186
2.57087	2.57997	2.58256
2.55985	2.57529	2.58655
2.56607	2.56965	2.59212
2.57367	2.5659	2.59738
2.57267	2.55667	2.59533
2.56874	2.55431	2.60161
2.58864	2.58946	2.59317
2.58891	2.61851	2.59305
2.55387	2.62119	2.593
2.55602	2.58119	2.58873
2.54467	2.57791	2.58392
2.56581	2.59395	2.58474
2.59321	2.58042	2.57791
2.59611	2.56401	2.57767
2.59464	2.58315	2.59427
2.57386	2.58213	2.59333
2.5868	2.55698	2.5949
2.5839	2.57478	2.58733
2.58713	2.5885	2.58209
2.58687	2.57904	2.58197
2.57664	2.58109	2.58365
2.58279	2.57661	2.58915
2.5879	2.57298	2.58579
2.58944	2.57104	2.58159
2.59418	2.57924	2.5774
2.58911	2.57228	2.56788
2.57188	2.57086	2.5147
2.56376	2.5762	2.41359
2.55705	2.5783	2.46984
2.55399	2.56766	2.55494
2.54898	2.57193	2.56348
2.55252	2.58885	2.58319
2.62176	2.58009	2.59843
2.59604	2.57412	2.58584
2.5769	2.62	2.59345
2.59911	2.61673	2.59356
2.5812	2.60616	2.58653
2.57431	2.58924	2.58369
2.58086	2.58329	2.60112
2.60016	2.57157	2.60121
2.59537	2.57786	2.58793
2.59806	2.59677	2.59082
2.58976	2.57579	2.58214
2.5873	2.58209	2.57872
2.58655	2.561	2.58473
2.56063	2.56457	2.59805
2.56227	2.56528	2.59634
2.56131	2.57489	2.59733
2.57303	2.59208	2.58443
2.55814	2.57792	2.57813
2.57296	2.56004	2.58722
2.58388	2.567	2.57441
2.57241	2.5726	2.58041
2.59511	2.56557	2.58661
2.56119	2.56149	2.5784
2.58127	2.56004	2.56571
2.58814	2.57227	2.49174
2.58678	2.59684	2.4487
2.58844	2.57434	2.48032
2.58189	2.54196	2.55329
2.57731	2.54133	2.5701
2.57427	2.61367	2.61122
2.57576	2.60286	2.58054
2.56568	2.59069	2.59683
2.56119	2.58185	2.5897
2.55628	2.56618	2.60093
2.5512	2.57206	2.58955
2.52639	2.58434	2.59203
2.59671	2.58812	2.60192
2.60117	2.56126	2.59719
2.58324	2.55407	2.58122
2.60104	2.54244	2.58117
2.59758	2.5735	2.57986
2.57818	2.56587	2.58
2.58707	2.56426	2.5908
2.56677	2.55657	2.59424
2.56524	2.559	2.60443
2.58471	2.57322	2.58569
2.5859	2.5855	2.5818
2.58692	2.57017	2.58355
2.5726	2.56415	2.58022
2.55661	2.55585	2.57412
2.56799	2.55264	2.57741
2.57457	2.56151	2.58577
2.56449	2.57307	2.57859
2.5934	2.5823	2.52606
2.58907	2.57856	2.51105
2.6105	2.5403	2.56094
2.56449	2.61311	2.57299
2.58556	2.58773	2.57101
2.55451	2.564	2.58291
2.57239	2.56348	2.57956
2.56938	2.56541	2.58357
2.56411	2.58016	2.58641
2.56682	2.57123	2.58678
2.56194	2.57036	2.59266
2.58467	2.58441	2.58596
2.58964	2.57869	2.58474
2.59535	2.57163	2.60176
2.59457	2.57869	2.58512
2.60135	2.57697	2.59675
2.59535	2.57552	2.58707
2.57989	2.57578	2.59779
2.58822	2.58198	2.59653
2.58492	2.57745	2.59402
2.57807	2.57194	2.59024
2.58772	2.57579	2.59156
2.58293	2.57988	2.5868
2.57946	2.55362	2.58017
2.58414	2.53769	2.59174
2.59127	2.57216	2.59996
2.59752	2.58975	2.581
2.6233	2.59044	2.54959
2.59332	2.58552	2.54909
2.60603	2.56442	2.48149
2.60301	2.59951	2.49294
2.59113	2.58207	2.57182
2.59402	2.60001	2.57086
2.58729	2.57962	2.57486
2.5795	2.58019	2.55379
2.56625	2.59359	2.61284
2.55875	2.59623	2.5877
2.58017	2.57805	2.5867
2.61379	2.58223	2.59316
2.58195	2.5709	2.59831
2.59235	2.57652	2.60285
2.59617	2.57079	2.60018
2.5899	2.58297	2.59232
2.58165	2.57943	2.59132
2.59097	2.57265	2.58321
2.62075	2.58158	2.58898
2.64383	2.57047	2.58565
2.65772	2.57728	2.58928
2.6609	2.57076	2.58964
2.65721	2.5535	2.58793
2.67316	2.54519	2.59121
	2.58091	2.58837
	2.57015	2.58925
	2.57924	2.59134
	2.57389	2.59618
	2.57212	2.57901
	2.60466	2.55989
	2.61238	1.89963
	2.60989	2.46836
	2.58827	2.5228
	2.59912	2.56409
	2.58669	2.56903
	2.59696	2.55513
	2.58543	2.56607
	2.59155	2.58122
	2.58516	2.58095
	2.59613	2.58664
	2.57897	2.58757
	2.58751	2.60245
	2.57248	2.59398
	2.58436	2.59209
	2.58904	2.59243
	2.57482	2.59652
	2.57844	2.58032
	2.5776	2.59262
	2.56345	2.5883
	2.58617	2.5825
	2.57754	2.58011
	2.56969	2.58972
	2.57765	2.5943
	2.56369	2.58916
	2.544	2.58419
	2.61782	2.59754
	2.61822	2.58318
	2.59837	2.58466
	2.59152	2.52803
	2.57899	2.51872
	2.58064	2.54987
	2.57564	2.56144
	2.56402	2.54966
	2.57872	2.5223
	2.58543	2.53813
	2.56856	2.58848
	2.57817	2.58863
	2.57489	2.59178
	2.58312	2.58323
	2.58237	2.5869
	2.57783	2.60283
	2.58191	2.60273
	2.55427	2.59614
	2.5594	2.59616
	2.57548	2.59433
	2.55367	2.58289
	2.56431	2.59178
	2.57729	2.5846
	2.54309	2.59242
	2.52567	2.57443
	2.61773	2.59158
	2.59374	2.58938
	2.592	2.59528
	2.56724	2.5829
	2.59147	2.58811
	2.56223	2.58446
	2.5717	2.56978
	2.57914	2.55023
	2.55847	2.56466
	2.56267	2.57631
	2.57599	2.57327
	2.58312	2.5647
	2.56502	2.55828
	2.57663	2.60944
	2.5731	2.59811
	2.58481	2.57932
	2.56122	2.59079
	2.53279	2.59092
	2.55042	2.59714
	2.55669	2.60274
	2.56114	2.60267
	2.55768	2.60432
	2.53286	2.60393
	2.53918	2.596
	2.60765	2.59341
	2.62365	2.59725
	2.56805	2.60344
	2.57752	2.6011
	2.58815	2.59731
	2.56851	2.58242
	2.58225	2.57935
	2.55744	2.57208
	2.5722	2.58973
	2.5877	2.59733
	2.58571	2.57385
	2.58637	2.57184
	2.5872	2.57156
	2.58612	2.57364
	2.58561	2.56973
	2.57089	2.56175
	2.56706	2.58758
	2.54756	2.57367
	2.55356	2.58038
	2.56467	2.58765
	2.54592	2.59271
	2.54123	2.59404
	2.55197	2.60346
	2.62009	2.60584
	2.57915	2.59714
	2.57598	2.60624
	2.5692	2.60201
	2.57359	2.58769
	2.56714	2.60363
	2.55128	2.58835
	2.55044	2.58825
	2.5652	2.59991
	2.56961	2.60313
	2.57209	2.58867
	2.58974	2.60042
	2.59257	2.5917
	2.55552	2.57579
	2.53166	2.5781
	2.54873	2.57835
	2.55591	2.55867
	2.53689	2.56957
	2.54153	2.56796
	2.55225	2.57494
	2.55508	2.57412
	2.62317	2.57926
	2.58828	2.58702
	2.60861	2.59971
	2.57969	2.58679
	2.59321	2.58925
	2.57573	2.60243
	2.56309	2.59221
	2.57391	2.58947
	2.57167	2.59297
	2.56626	2.57565
	2.57477	2.57171
	2.57458	2.57051
	2.56272	2.5781
	2.57196	2.57903
	2.56405	2.57706
	2.55888	2.58227
	2.57532	2.58702
	2.55747	2.57099
	2.54949	2.57754
	2.55399	2.5717
	2.60976	2.56521
	2.6029	2.57067
	2.5898	2.57685
	2.59953	2.58346
	2.57158	2.58487
	2.59582	2.58372
	2.59177	2.57068
	2.58053	2.58011
	2.57924	2.58664
	2.57019	2.58319
	2.55847	2.58029
	2.56688	2.58832
	2.55116	2.57684
	2.5156	2.56642
	2.55158	2.56603
	2.5601	2.542
	2.56822	2.55647
	2.57661	2.56276
	2.59967	2.56878
	2.58927	2.56485
	2.58402	2.55769
	2.57602	2.56103
	2.58017	2.54304
	2.56975	2.54542
	2.56035	2.57059
	2.59305	2.56698
	2.57755	2.57709
	2.57444	2.58387
	2.57299	2.58494
	2.55761	2.58753
	2.54608	2.58733
	2.57226	2.5891
	2.55991	2.57277
	2.58322	2.58571
	2.60025	2.55234
	2.5947	2.54744
	2.59491	2.54925
	2.59307	2.56164
	2.57993	2.55556
	2.59679	2.57268
	2.57746	2.57512
	2.5946	2.5593
	2.59259	2.56784
	2.57214	2.57709
	2.57445	2.58397
	2.58249	2.58836
	2.57809	2.57863
	2.58114	2.58038
	2.54764	2.57024
	2.56079	2.53989
	2.58453	2.56001
	2.58405	2.59068
	2.57709	2.56982
	2.58164	2.57694
	2.60314	2.58704
	2.60301	2.56666
	2.59322	2.56248
	2.57827	2.57604
	2.60315
	2.63177
	2.64768
	2.65593
	2.65662

## Sheet: SIFig4_b
bandgap #0	bandgap #21	bandgap#42	bandgap#63	bandgap#83
2.45253	2.45654	2.47307	2.45526	2.43836
2.45351	2.47116	2.45138	2.4644	2.41696
2.44297	2.46048	2.43722	2.43275	2.42921
2.45037	2.44035	2.47237	2.46026	2.47641
2.47392	2.49896	2.43814	2.45098	2.41452
2.47052	2.41224	2.4601	2.428	2.41887
2.48227	2.46419	2.46935	2.43003	2.42934
2.46066	2.45063	2.42249	2.45587	2.42313
2.46682	2.46003	2.4548	2.4542	2.41623
2.46749	2.44341	2.47315	2.47411	2.46343
2.42734	2.45147	2.47992	2.47758	2.43737
2.44314	2.39917	2.48319	2.46265	2.40334
2.444	2.45057	2.4745	2.45299	2.42315
2.44875	2.44642	2.44529	2.44471	2.44146
2.46311	2.45106	2.47322	2.43047	2.44585
2.45424	2.44616	2.47374	2.46733	2.44187
2.46881	2.44137	2.46084	2.45567	2.4064
2.44917	2.41635	2.46277	2.44111	2.39671
2.46485	2.42639	2.46666	2.39104	2.4009
2.43709	2.47001	2.46187	2.46792	2.40591
2.46394	2.45773	2.46614	2.48467	2.42844
2.46202	2.46336	2.47458	2.44656	2.4018
2.45347	2.45978	2.46347	2.47242	2.39848
2.47641	2.43407	2.47281	2.44589	2.47661
2.48008	2.45894	2.46019	2.41185	2.45089
2.48411	2.43738	2.4274	2.44916	2.43189
2.46558	2.45165	2.4581	2.44636	2.45371
2.47993	2.43368	2.45405	2.41931	2.43898
2.47037	2.45839	2.44148	2.45987	2.43436
2.42413	2.4743	2.43393	2.45559	2.42687
2.39732	2.43439	2.41602	2.45777	2.41955
2.46475	2.42396	2.46357	2.47559	2.41469
2.41259	2.40778	2.46098	2.44478	2.41979
2.44426	2.41824	2.46096	2.45215	2.46097
2.4682	2.40732	2.46264	2.46511	2.44083
2.47412	2.42635	2.4495	2.46939	2.42755
2.48084	2.44183	2.46662	2.43774	2.44553
2.47529	2.45515	2.46829	2.47073	2.47574
2.47498	2.46497	2.42043	2.46292	2.44001
2.48501	2.54796	2.49623	2.47508	2.47673
2.47395	2.52619	2.42888	2.43576	2.47624
2.45509	2.50791	2.40741	2.43884	2.4322
2.4431	2.47473	2.46478	2.44036	2.43813
2.50334	2.4529	2.46295	2.45013	2.43556
2.39799	2.46717	2.47729	2.45696	2.42977
2.43774	2.44235	2.45594	2.46663	2.4055
2.41807	2.45091	2.43308	2.46585	2.41263
2.42582	2.46677	2.45678	2.41713	2.42309
2.47085	2.55451	2.50612	2.47422	2.42617
2.41444	2.44469	2.46727	2.43665	2.42369
2.48333	2.46016	2.42261	2.44297	2.38495
2.46899	2.45038	2.47042	2.45751	2.43688
2.47662	2.51021	2.46688	2.46565	2.44059
2.46443	2.52138	2.58575	2.45306	2.43979
2.46748	2.50502	2.45501	2.46789	2.42648
2.45307	2.46571	2.46772	2.46042	2.42507
2.48613	2.51473	2.42591	2.45601	2.46263
2.42213	2.45107	2.39014	2.45796	2.47165
2.43605	2.52318	2.42455	2.45401	2.46257
2.4134	2.4751	2.44615	2.45031	2.42172
2.45652	2.46439	2.45015	2.44758	2.41938
2.48592	2.44462	2.44843	2.43282	2.45983
2.49291	2.46121	2.42516	2.39884	2.40653
2.47254	2.42178	2.45215	2.45651	2.41019
2.47637	2.40962	2.44559	2.43718	2.41218
2.4671	2.46777	2.44847	2.4527	2.40788
2.48399	2.47514	2.42789	2.44343	2.41839
2.48073	2.5112	2.47987	2.45697	2.44318
2.43279	2.42123	2.4532	2.42621	2.4397
2.4469	2.4291	2.45075	2.45228	2.45031
2.4266	2.45992	2.44467	2.44554	2.44733
2.403	2.44498	2.426	2.45952	2.44546
2.53149	2.45231	2.48502	2.43517	2.43308
2.43603	2.42587	2.48294	2.45755	2.44655
2.39516	2.47346	2.43992	2.43124	2.43702
2.46368	2.41924	2.47153	2.44804	2.46073
2.45654	2.45275	2.45443	2.44419	2.46388
2.4575	2.46424	2.4665	2.44112	2.45569
2.41514	2.43729	2.4509	2.44929	2.43543
2.46168	2.51365	2.37967	2.45315	2.44185
2.47238	2.52838	2.45976	2.45492	2.45068
2.45244	2.49203	2.43872	2.45719	2.44419
2.42431	2.44059	2.42763	2.42284	2.40715
2.43501	2.47682	2.44651	2.42857	2.40317
2.42819	2.58074	2.41847	2.46027	2.40751
2.46209	2.43601	2.39684	2.3907	2.4455
2.44665	2.47684	2.42342	2.45273	2.43801
2.45157	2.47827	2.41794	2.45544	2.44418
2.61531	2.47352	2.43391	2.44105	2.44525
2.46127	2.55765	2.46188	2.35588	2.45003
2.46392	2.45201	2.41749	2.42956	2.45766
2.45448	2.41677	2.45019	2.42872	2.46898
2.48525	2.41002	2.46137	2.45795	2.47335
2.47791	2.46473	2.45191	2.42436	2.41528
2.48325	2.46526	2.47248	2.43154	2.43781
2.46663	2.41319	2.47545	2.43172	2.47223
2.47489	2.40232	2.4489	2.39553	2.43502
2.4572	2.40417	2.47096	2.4126	2.44068
2.45591	2.41738	2.44631	2.42795	2.4454
2.38242	2.42928	2.4281	2.43407	2.42575
2.43184	2.41037	2.43285	2.44859	2.44828
2.41399	2.47757	2.428	2.42423	2.43812
2.41496	2.41654	2.43378	2.40603	2.43704
2.41068	2.49555	2.44386	2.45895	2.43716
2.47104	2.44956	2.40352	2.45757	2.43979
2.43294	2.47701	2.4453	2.44245	2.44803
2.44877	2.47915	2.4166	2.44312	2.4486
2.48084	2.42726	2.41021	2.43542	2.44717
2.39914	2.43844	2.45084	2.44052	2.45024
2.45187	2.40066	2.44612	2.4497	2.46428
2.46984	2.46885	2.42202	2.45138	2.46752
2.4609	2.47416	2.45908	2.44127	2.49226
2.43583	2.43903	2.45499	2.43579	2.45159
2.43444	2.47793	2.43918	2.43006	2.42626
2.44457	2.53083	2.45496	2.45245	2.44363
2.42181	2.45659	2.40921	2.43719	2.46795
2.41243	2.43409	2.448	2.46656	2.44106
2.4741	2.42036	2.46737	2.5025	2.44746
2.47493	2.44671	2.45885	2.42801	2.46077
2.47926	2.44237	2.48191	2.45807	2.41853
2.48222	2.36934	2.43213	2.44753	2.42716
2.47055	2.4098	2.44381	2.43171	2.41477
2.4755	2.43213	2.41521	2.42113	2.45503
2.47719	2.43591	2.4362	2.41362	2.4467
2.46343	2.43461	2.42376	2.43077	2.4362
2.54226	2.44863	2.46126	2.43049	2.42324
2.43007	2.45341	2.44323	2.41554	2.45682
2.43251	2.47177	2.44022	2.4322	2.43726
2.55575	2.4511	2.44018	2.45283	2.44647
2.47115	2.46552	2.39838	2.45818	2.47785
2.46714	2.46351	2.45084	2.44599	2.4647
2.47467	2.43098	2.4562	2.4569	2.46902
2.48924	2.42843	2.44524	2.43743	2.48011
2.45218	2.43745	2.46615	2.44963	2.44278
2.40854	2.46069	2.43501	2.46076	2.46553
2.45461	2.44817	2.40524	2.43195	2.46022
2.43711	2.45399	2.36902	2.41984	2.44502
2.43271	2.47672	2.41705	2.44146	2.43781
2.44127	2.46842	2.41918	2.44144	2.43704
2.53422	2.55755	2.42359	2.45965	2.42654
2.46937	2.54139	2.43864	2.40742	2.42562
2.46351	2.53495	2.4509	2.40249	2.44825
2.47362	2.50011	2.45205	2.45415	2.45333
2.44112	2.46137	2.54852	2.46386	2.43299
2.46032	2.45604	2.49171	2.4656	2.4208
2.47268	2.42177	2.42234	2.4687	2.44362
2.45612	2.43098	2.42762	2.45689	2.43473
2.45296	2.43908	2.4237	2.42908	2.44707
2.45975	2.43403	2.40296	2.43562	2.47193
2.44033	2.44455	2.44915	2.43991	2.47634
2.45254	2.45008	2.39794	2.44	2.48491
2.45158	2.45908	2.42872	2.43188	2.45297
2.46717	2.45921	2.4305	2.45264	2.45079
2.46602	2.43484	2.44956	2.43897	2.47042
2.44831	2.46058	2.42039	2.4633	2.48182
2.4457	2.47582	2.43651	2.40416	2.45768
2.43678	2.42109	2.48181	2.46118	2.44339
2.43234	2.43484	2.45201	2.45194	2.43525
2.43165	2.42758	2.47439	2.45	2.41816
2.4496	2.45948	2.46753	2.46242	2.41962
2.45461	2.51386	2.3861	2.42581	2.42229
2.45523	2.49477	2.43332	2.44618	2.45223
2.44001	2.47969	2.4435	2.4116	2.42128
2.4697	2.47489	2.42642	2.43062	2.44073
2.48502	2.4893	2.51153	2.42012	2.4207
2.44843	2.50105	2.43573	2.47531	2.4355
2.44153	2.47187	2.42116	2.48724	2.43885
2.4598	2.45767	2.46667	2.45616	2.4622
2.43623	2.41678	2.44917	2.43747	2.47351
2.43986	2.38273	2.45308	2.47749	2.48152
2.4396	2.43938	2.44458	2.44225	2.4568
2.41831	2.42923	2.44011	2.42931	2.44935
2.4501	2.43906	2.45894	2.45852	2.47865
2.44806	2.43186	2.44932	2.45345	2.43518
2.44769	2.42674	2.41568	2.42976	2.43276
2.42614	2.44759	2.40791	2.42615	2.43127
2.44225	2.43245	2.42486	2.45386	2.43281
2.43922	2.4426	2.42481	2.43903	2.41343
2.42202	2.44544	2.41126	2.42745	2.41781
2.43472	2.44732	2.43201	2.42679	2.41644
2.44865	2.44812	2.46099	2.43259	2.42027
2.45657	2.45682	2.45147	2.45022	2.4213
2.45641	2.44351	2.4496	2.44059	2.44257
2.445	2.42736	2.40998	2.45512	2.43889
2.43132	2.44646	2.45506	2.44668	2.42212
2.43323	2.46424	2.4634	2.44304	2.42612
2.41755	2.46246	2.44501	2.44803	2.45952
2.43947	2.46674	2.43725	2.44445	2.43457
2.45602	2.455	2.42125	2.46175	2.47272
2.44855	2.45973	2.40271	2.4438	2.44908
2.44108	2.47968	2.44809	2.45137	2.42987
2.43885	2.47497	2.45443	2.44177	2.43556
2.43083	2.45331	2.41869	2.4491	2.4925
	2.52785	2.42305	2.43195	2.45673
	2.49643	2.45038	2.46614	2.46813
	2.5138	2.4503	2.41009	2.43301
	2.52012	2.46414	2.43056	2.47568
	2.46422	2.45648	2.4702	2.47047
	2.47586	2.42947	2.50871	2.47458
	2.42096	2.43699	2.4469	2.47829
	2.43246	2.41813	2.42464
	2.43085	2.40719	2.45376
	2.40936	2.42202	2.43293
	2.45418	2.39817	2.43198
	2.41682	2.45716	2.44079
	2.41411	2.44948	2.42441
	2.46451	2.45536	2.43888
	2.45868	2.43312	2.44176
	2.45249	2.42952	2.43956
	2.43381	2.39648	2.43856
	2.45052	2.45527	2.44344
	2.43146	2.45234	2.38471
	2.49083	2.43064	2.43179
	2.49818	2.43065	2.45731
	2.44724	2.38737	2.43369
	2.47074	2.45619	2.43331
	2.49165	2.41789	2.44379
	2.51206	2.41613	2.4111
	2.47523	2.42925	2.40747
	2.4942	2.43053	2.45207
	2.47945	2.46836	2.42216
	2.48443	2.45679	2.41973
	2.48489	2.46901	2.44553
	2.44338	2.466	2.4885
	2.44973	2.54042	2.42797
	2.43982	2.39888	2.44448
	2.41691	2.43711	2.41819
	2.44135	2.46336	2.42424
	2.43967	2.42165	2.43103
	2.40826	2.433	2.42953
	2.41955	2.42779	2.43423
	2.43681	2.45331	2.43944
	2.4625	2.47394	2.43164
	2.45748	2.44443	2.43988
	2.44989	2.43396	2.43134
	2.46274	2.46835	2.43806
	2.40265	2.4545	2.44495
	2.42228	2.45146	2.44293
	2.4235	2.45285	2.43037
	2.43193	2.44127	2.43507
	2.45599	2.44042	2.42872
	2.50083	2.45086	2.43175
	2.4778	2.40543	2.41209
	2.46566	2.40432	2.44226
	2.45545	2.41631	2.43022
	2.4669	2.44404	2.44704
	2.48215	2.40614	2.46843
	2.48573	2.43256	2.46753
	2.44705	2.45765	2.52578
	2.48063	2.4717	2.52176
	2.44211	2.4364	2.52728
	2.46818	2.41665	2.4939
	2.43564	2.42446	2.42801
	2.40834	2.4366	2.49667
	2.41063	2.42458	2.45403
	2.41862	2.41715	2.45889
	2.42471	2.41863	2.43668
	2.45242	2.41728	2.40154
	2.4157	2.42167	2.46977
	2.41773	2.41793	2.45001
	2.45525	2.43201	2.45871
	2.46499	2.44949	2.46688
	2.45056	2.43941	2.45146
	2.45799	2.45581	2.37514
	2.44536	2.45839	2.40992
	2.44394	2.43466	2.47318
	2.43607	2.42923	2.53451
	2.42934	2.43047	2.53344
	2.49288	2.44542	2.53064
	2.43619	2.41148	2.53773
	2.47175	2.41286	2.51305
	2.59583	2.42103	2.4724
	2.47601	2.4218	2.4247
	2.47137	2.41966	2.45423
	2.4526	2.40322	2.41959
	2.46984	2.46729	2.40258
	2.50388	2.4442	2.41032
	2.50941	2.4479	2.42928
	2.47179	2.46016	2.425
	2.46809	2.45969	2.41883
	2.43519	2.45199	2.41763
	2.44893	2.4461	2.44132
	2.42195	2.42926	2.44606
	2.44052	2.43275	2.43718
	2.38253	2.42185	2.43257
	2.42263	2.41232	2.43449
	2.37751	2.42418	2.42694
	2.44291	2.44256	2.45109
	2.44379	2.45273	2.47392
	2.46222	2.45705	2.48872
	2.45957	2.44376	2.48579
	2.44979	2.45806	2.48123
	2.46804	2.45239	2.51189
	2.45133	2.42315	2.51296
	2.43741	2.42773	2.4366
	2.43026	2.43463	2.44662
	2.40057	2.42531	2.42764
	2.437	2.4512	2.43731
	2.47926	2.42763	2.41762
	2.48452	2.41396	2.39182
	2.47956	2.43339	2.39313
	2.48684	2.46832	2.41171
	2.49535	2.46592	2.43378
	2.47967	2.46145	2.43225
	2.51064	2.58807	2.42985
	2.46891	2.415	2.43043
	2.42081	2.3992	2.42283
	2.46808	2.43	2.4262
	2.44159	2.40943	2.43044
	2.44676	2.43662	2.44008
	2.44832	2.44436	2.44652
	2.43111	2.39535	2.42835
	2.43449	2.41766	2.45269
	2.45267	2.43774	2.44312
	2.43914	2.43308	2.44289
	2.45481	2.43055	2.44204
	2.45048	2.42732	2.4423
	2.43147	2.44624	2.46044
	2.44142	2.42356	2.4713
	2.44653	2.44371	2.44878
	2.44257	2.43005	2.44162
	2.44376	2.41717	2.42179
	2.43318	2.44345	2.39449
	2.42675	2.45191	2.43451
	2.47344	2.45802	2.40287
	2.57956	2.44092	2.40271
	2.47079	2.4264	2.41321
	2.46929	2.44143	2.44532
	2.47431	2.40773	2.43178
	2.47233	2.46031	2.43068
	2.51925	2.44646	2.42053
	2.47472	2.41677	2.42715
	2.43682	2.46137	2.43542
	2.43711	2.4514	2.41961
	2.46156	2.43402	2.43385
	2.45264	2.44636	2.42312
	2.43283	2.43715	2.41649
	2.40384	2.41067	2.44774
	2.41301	2.39726	2.44781
	2.45997	2.47654	2.42128
	2.451	2.46603	2.45704
	2.43382	2.42325	2.42562
	2.42145	2.41279	2.45265
	2.42132	2.44923	2.46355
	2.41063	2.42806	2.4674
	2.40979	2.42477	2.44933
	2.42125	2.43422	2.41116
	2.43897	2.43392	2.42809
	2.44728	2.42383	2.43878
	2.54764	2.44129	2.392
	2.4608	2.40394	2.39968
	2.4795	2.42941	2.42629
	2.48371	2.45937	2.40812
	2.46929	2.47336	2.41572
	2.47048	2.48182	2.4227
	2.45497	2.47268	2.43037
	2.49921	2.46641	2.43391
	2.43974	2.4508	2.43251
	2.39051	2.47925	2.43558
	2.45595	2.48001	2.41885
	2.44714	2.4586	2.4201
	2.43504	2.44878	2.43049
	2.45841	2.39672	2.41641
	2.45799	2.42986	2.43711
	2.42692	2.4251	2.43477
	2.43571	2.44627	2.47244
	2.44344	2.43476	2.47894
	2.45156	2.48965	2.45129
	2.39543	2.51811	2.45418
	2.41075	2.46459	2.42842
	2.46331	2.44895	2.44081
	2.44893	2.44559	2.44264
	2.42358	2.46169	2.44495
	2.43199	2.37776	2.48308
	2.46106	2.38877	2.44424
	2.45948	2.45988	2.44269
	2.41862	2.47174	2.42145
	2.46655	2.41969	2.41681
	2.50112	2.45741	2.43311
	2.4556	2.4837	2.44464
	2.50763	2.4793	2.40563
	2.51704	2.47448	2.41677
	2.44314	2.44292	2.40879
	2.46694	2.46566	2.42965
	2.45823	2.45	2.42416
	2.44475	2.45021	2.45235
	2.40512	2.44488	2.43679
	2.41326	2.42345	2.43766
	2.42784	2.42061	2.43317
	2.43682	2.4245	2.42536
	2.43676	2.38717	2.42537
	2.45285	2.43711	2.41803
	2.45309	2.45286	2.43457
	2.42646	2.43153	2.42133
	2.4296	2.45828	2.43223
	2.45397	2.4588	2.4752
	2.44226	2.44484	2.4275
	2.46151	2.43074	2.45616
	2.46389	2.42671	2.42382
	2.45087	2.40918	2.47247
	2.48139	2.4515	2.47694
	2.50555	2.42496	2.45151
	2.48896	2.40183	2.4539
	2.37518	2.45509	2.47136
	2.55907	2.47242	2.45157
	2.49681	2.48541	2.42467
	2.44513	2.51693	2.41366
	2.4703	2.43549	2.45125
	2.47092	2.43106	2.45178
	2.46482	2.45711	2.42698
	2.44198	2.45814	2.41795
	2.43173	2.4426	2.41241
	2.42191	2.43916	2.42336
	2.45239	2.4231	2.46486
	2.42507	2.42294	2.46138
	2.42741	2.41563	2.435
	2.39591	2.42724	2.45699
	2.38934	2.4517	2.4574
	2.45344	2.45121	2.38643
	2.46257	2.45235	2.3868
	2.46151	2.45447	2.42166
	2.44796	2.43964	2.45614
	2.48881	2.43038	2.45822
	2.47287	2.42673	2.45315
	2.46933	2.44595	2.45921
	2.47525	2.44169	2.44199
	2.51905	2.45389	2.45296
	2.49058	2.48421	2.46084
	2.43861	2.45565	2.46059
	2.40447	2.46779	2.47653
	2.46283	2.47344	2.42482
	2.48749	2.46111	2.45289
	2.46536	2.44018	2.45163
	2.44345	2.47364	2.45114
	2.4461	2.51306	2.40622
	2.3783	2.44404	2.42069
	2.44932	2.4246	2.44907
	2.46145	2.40994	2.44647
	2.43661	2.45041	2.44403
	2.45169	2.46681	2.42488
	2.46801	2.45597	2.42564
	2.44433	2.46845	2.45214
	2.47574	2.4373	2.43281
	2.41805	2.48159	2.44939
	2.45626	2.42796	2.43783
	2.4476	2.41035	2.44279
	2.49517	2.41235	2.41434
	2.46265	2.43678	2.43528
	2.40883	2.44292	2.43066
	2.44813	2.4501	2.43572
	2.43133	2.42467	2.43459
	2.45153	2.41526	2.46059
	2.42014	2.39792	2.45208
	2.38329	2.41156	2.41408
	2.42813	2.44235	2.46244
	2.42202	2.43865	2.4413
	2.44605	2.46976	2.48611
	2.45669	2.50156	2.46698
	2.4636	2.4874	2.45956
	2.45729	2.42321	2.43994
	2.46337	2.41859	2.45468
	2.50247	2.37827	2.45568
	2.44444	2.439	2.42104
	2.46692	2.47192	2.43371
	2.4642	2.46278	2.45506
	2.49069	2.39123	2.4336
	2.47289	2.42933	2.45376
	2.4023	2.45244	2.45739
	2.42216	2.40222	2.45199
	2.44178	2.4625	2.45143
	2.4636	2.45918	2.45301
	2.42718	2.47004	2.4464
	2.44239	2.46855	2.41251
	2.4284	2.4811	2.42328
	2.43896	2.46544	2.39484
	2.44393	2.43622	2.4393
	2.4844	2.43083	2.42887
	2.46941	2.43863	2.43331
	2.4779	2.43753	2.44177
	2.47129	2.41802	2.55002
	2.45448	2.45071	2.46845
	2.47342	2.44138	2.4598
	2.60246	2.42969	2.44979
	2.58507	2.44159	2.46132
	2.42145	2.46808	2.43228
	2.40746	2.4622	2.47657
	2.39428	2.47446	2.45708
	2.43882	2.4504	2.48331
	2.44557	2.46005	2.48934
	2.46168	2.44138	2.46442
	2.46094	2.49071	2.4624
	2.42555	2.43642	2.42531
	2.43832	2.42875	2.41119
	2.46437	2.45032	2.44624
	2.4638	2.41974	2.44264
	2.46532	2.41781	2.42291
	2.40168	2.39074	2.46137
	2.41418	2.42152	2.46703
	2.40412	2.45031	2.40656
	2.41903	2.45302	2.41077
	2.42936	2.49594	2.42226
	2.45508	2.49528	2.40714
	2.46272	2.48116	2.44982
	2.47387	2.41445	2.4561
	2.48455	2.44373	2.41422
	2.52027	2.42674	2.44654
	2.50138	2.41579	2.47914
	2.48978	2.35606	2.4361
	2.46917		2.43961
	2.45826		2.4855
	2.43784		2.44599
	2.44925		2.4354
	2.45134		2.43097
	2.45552		2.42911
	2.43284		2.46026
	2.47467		2.45397
			2.42648
			2.40818
			2.43537
			2.45648
			2.4587
			2.44778
			2.45279
			2.41772
			2.43043
			2.45845
			2.44929
			2.46295
			2.43588
			2.46565
			2.47201
			2.43052
			2.40925
			2.41782
			2.45418
			2.40215
			2.46782
			2.44752
			2.45534
			2.44867
			2.46
			2.45679
			2.45109
			2.45252
			2.45871
			2.4562
			2.44759
			2.45626
			2.46171
			2.44148
			2.4858
			2.44954
			2.41529
			2.47945
			2.43983
			2.39139
			2.49341
			2.4641
			2.47173
			2.45974
			2.45879
			2.44473
			2.46734
			2.44506
			2.44544
			2.44474
			2.46295
			2.45992
			2.40916
			2.44072
			2.41422
			2.4554
			2.42208

## Sheet: SIFig4_c
bandgap #0	bandgap #19	bandgap#38	bandgap#57	bandgap#76
2.57277	2.51314	2.51985	2.56546	2.54662
2.57604	2.51135	2.53632	2.5673	2.55006
2.57876	2.52214	2.53456	2.5651	2.53741
2.57204	2.54064	2.49496	2.56227	2.54108
2.57626	2.5281	2.53416	2.56208	2.53662
2.55769	2.53365	2.53439	2.56128	2.55794
2.57518	2.52683	2.51621	2.54349	2.55653
2.58233	2.5006	2.51799	2.56138	2.5474
2.584	2.49152	2.53	2.55855	2.54526
2.58399	2.51253	2.51542	2.54	2.55042
2.56581	2.5228	2.53488	2.57006	2.53475
2.5817	2.53792	2.53754	2.58003	2.53375
2.55327	2.52725	2.53122	2.57249	2.52507
2.58268	2.50231	2.52093	2.56959	2.54547
2.57876	2.51523	2.52092	2.56197	2.55893
2.58488	2.52924	2.49859	2.56147	2.56666
2.58635	2.5253	2.52164	2.56871	2.55533
2.5851	2.53725	2.51769	2.5538	2.55857
2.58669	2.52721	2.51154	2.54901	2.54312
2.58165	2.52405	2.54556	2.56112	2.55589
2.57408	2.5363	2.54941	2.57997	2.55163
2.56186	2.50964	2.52553	2.58182	2.55121
2.57614	2.50307	2.53254	2.56262	2.55386
2.58425	2.5271	2.5395	2.56353	2.53594
2.58177	2.5378	2.49986	2.5723	2.54289
2.58429	2.5192	2.52689	2.56119	2.54992
2.5811	2.52314	2.54157	2.56404	2.55916
2.57506	2.47789	2.5276	2.56255	2.54501
2.56885	2.53487	2.52651	2.54638	2.54373
2.56575	2.53748	2.49861	2.55084	2.55259
2.56718	2.51886	2.55383	2.58003	2.5401
2.55296	2.53832	2.54074	2.58309	2.55865
2.59358	2.51917	2.5402	2.57365	2.53937
2.58511	2.5407	2.53411	2.56251	2.53704
2.58195	2.53885	2.53847	2.56208	2.54173
2.58692	2.51998	2.52617	2.55221	2.4667
2.57344	2.51307	2.51656	2.54794	2.53798
2.58958	2.52128	2.51854	2.55172	2.53957
2.59373	2.50781	2.52733	2.55329	2.56929
2.57786	2.47269	2.49306	2.56016	2.55729
2.57132	2.46559	2.50603	2.53407	2.56239
2.5693	2.52591	2.55475	2.53396	2.56135
2.56248	2.49165	2.54379	2.57992	2.5391
2.55978	2.51694	2.54264	2.58206	2.53942
2.58182	2.53534	2.55002	2.57271	2.55484
2.58283	2.53224	2.52847	2.57655	2.56137
2.56952	2.53287	2.52585	2.54503	2.55925
2.583	2.55498	2.53277	2.55701	2.5615
2.59042	2.53995	2.52314	2.52058	2.54851
2.58668	2.55456	2.52376	2.5652	2.54852
2.58823	2.53685	2.52773	2.54866	2.54905
2.58159	2.51723	2.5273	2.5471	2.55945
2.57533	2.53113	2.53211	2.55409	2.56077
2.57426	2.51786	2.5248	2.55321	2.56063
2.55996	2.52994	2.53995	2.54661	2.56063
2.57971	2.52124	2.54705	2.56785	2.56079
2.58553	2.54253	2.54868	2.57736	2.56287
2.56994	2.51419	2.54081	2.60485	2.54232
2.57744	2.51236	2.5274	2.57179	2.56285
2.58606	2.53157	2.50713	2.56088	2.55205
2.58322	2.52646	2.52031	2.54731	2.56233
2.5791	2.52325	2.52143	2.55898	2.54882
2.57363	2.53549	2.51885	2.55017	2.5446
2.57948	2.5362	2.51352	2.54867	2.54813
2.56708	2.53071	2.52066	2.55236	2.55523
2.5616	2.54322	2.52656	2.54443	2.55201
2.56359	2.52578	2.48724	2.53983	2.54041
2.56339	2.52283	2.54232	2.52969	2.55094
2.53241	2.52942	2.55365	2.53987	2.54889
2.58839	2.5231	2.5252	2.57622	2.56221
2.59145	2.52007	2.54053	2.57665	2.56121
2.58223	2.52045	2.53145	2.56852	2.56171
2.57858	2.51855	2.53738	2.56236	2.55366
2.5809	2.51786	2.53005	2.55472	2.55374
2.57939	2.50135	2.53311	2.54346	2.56228
2.56478	2.51723	2.52699	2.5477	2.55188
2.57273	2.52256	2.53828	2.51178	2.55442
2.56541	2.50919	2.54401	2.56075	2.55261
2.55508	2.52901	2.52906	2.54905	2.5359
2.5562	2.53755	2.51422	2.55043	2.54346
2.54455	2.53207	2.52662	2.51609	2.53831
2.5435	2.53611	2.5506	2.52986	2.53517
2.58096	2.53743	2.54241	2.52927	2.53779
2.5843	2.54905	2.5427	2.53671	2.52025
2.58253	2.54241	2.52075	2.56896	2.55671
2.56943	2.53896	2.53715	2.57157	2.5568
2.57536	2.52367	2.51935	2.60134	2.55585
2.55252	2.53478	2.54029	2.57384	2.54684
2.58293	2.51148	2.53317	2.56149	2.55826
2.57474	2.51417	2.54033	2.53822	2.55463
2.54282	2.51214	2.54365	2.5591	2.55048
2.53789	2.50043	2.5216	2.56875	2.54054
2.55604	2.51396	2.52225	2.55369	2.54934
2.54026	2.52888	2.53725	2.55191	2.55128
2.54854	2.52103	2.5341	2.54941	2.54838
2.5678	2.53021	2.55084	2.5538	2.55139
2.57082	2.52873	2.53825	2.54119	2.5548
2.56435	2.5132	2.51546	2.54654	2.55364
2.55794	2.53842	2.53082	2.5403	2.54561
2.55805	2.53167	2.51753	2.55755	2.53211
2.56188	2.5379	2.50446	2.5679	2.53651
2.56373	2.54676	2.50612	2.56894	2.53918
2.5433	2.54513	2.53235	2.56145	2.55963
2.54577	2.53175	2.53231	2.54645	2.56256
2.53462	2.53704	2.52264	2.54778	2.56355
2.52064	2.48486	2.51232	2.5349	2.5585
2.54039	2.47375	2.52529	2.5394	2.55309
2.56466	2.5039	2.51339	2.54037	2.55845
2.57538	2.51102	2.52409	2.55154	2.54793
2.5709	2.51287	2.55042	2.54155	2.54054
2.55696	2.44281	2.54126	2.54663	2.5556
2.57199	2.51708	2.54069	2.55512	2.55767
2.56346	2.51975	2.52821	2.52519	2.57628
2.56544	2.50946	2.53524	2.54249	2.55106
2.5496	2.51394	2.53859	2.5389	2.55481
2.52993	2.52861	2.50751	2.57103	2.55205
2.50494	2.53592	2.53343	2.59138	2.54584
2.49702	2.52957	2.54806	2.56484	2.5346
2.52665	2.53261	2.52802	2.56595	2.54382
2.57529	2.53081	2.52265	2.5562	2.56404
2.57903	2.53891	2.52886	2.55341	2.56615
2.57177	2.53999	2.51976	2.5501	2.55888
2.5697	2.52596	2.50565	2.55065	2.54939
2.56098	2.50851	2.51101	2.5573	2.55221
2.55051	2.49358	2.53609	2.55748	2.55968
2.5457	2.48845	2.53084	2.54226	2.55936
2.54849	2.51634	2.53628	2.54233	2.55269
2.51823	2.51935	2.51639	2.51528	2.54918
2.49745	2.52763	2.51189	2.54475	2.56034
2.5097	2.53065	2.53589	2.55451	2.55503
2.56695	2.52786	2.51045	2.53823	2.58516
2.57121	2.53129	2.54017	2.5623	2.55823
2.57189	2.53415	2.52378	2.56297	2.54007
2.55667	2.53474	2.5151	2.56543	2.55501
2.55131	2.50916	2.52033	2.56512	2.55055
2.5484	2.53839	2.5011	2.54859	2.54384
2.51434	2.516	2.52473	2.57243	2.53956
2.52623	2.53085	2.52889	2.53898	2.53645
2.5252	2.54418	2.49472	2.53411	2.5816
2.57808	2.53806	2.52954	2.54944	2.56136
2.56276	2.5378	2.54172	2.54277	2.55551
2.53295	2.474	2.53134	2.54655	2.56721
2.54767	2.48153	2.54316	2.54861	2.56654
2.52991	2.50178	2.51961	2.54464	2.57497
2.52969	2.54178	2.52946	2.55618	2.57403
2.50012	2.4938	2.52275	2.55926	2.57494
2.52271	2.52169	2.54174	2.54259	2.59569
2.55982	2.5245	2.50585	2.56567	2.56875
2.54882	2.5195	2.52601	2.57787	2.56507
2.53453	2.52406	2.45777	2.5702	2.57489
2.51814	2.54585	2.4756	2.56295	2.55946
2.53841	2.53717	2.49384	2.56254	2.56126
2.52842	2.53361	2.45081	2.5597	2.54291
2.53864	2.51202	2.50246	2.57133	2.54498
2.50914	2.51981	2.51935	2.56631	2.53886
2.48877	2.53583	2.55832	2.56163	2.54365
	2.48094	2.55182	2.55485	2.60173
	2.46857	2.53548	2.54857	2.5957
	2.48862	2.53938	2.55319	2.55433
	2.53291	2.52037	2.56399	2.56783
	2.53792	2.49945	2.56068	2.56023
	2.52821	2.5398	2.5562	2.5628
	2.52005	2.52569	2.55507	2.53646
	2.53433	2.53162	2.57766	2.5496
	2.53498	2.54216	2.58734	2.58325
	2.51577	2.53443	2.57804	2.54666
	2.52174	2.51766	2.57032	2.56334
	2.5285	2.49003	2.57451	2.56987
	2.52267	2.51746	2.56498	2.55764
	2.5208	2.52413	2.56378	2.53929
	2.5178	2.51766	2.56171	2.53795
	2.50649	2.55844	2.56229	2.52342
	2.54045	2.54974	2.55335	2.53339
	2.53037	2.54036	2.56343	2.58386
	2.53381	2.54297	2.55812	2.60064
	2.52749	2.55193	2.54452	2.57671
	2.52857	2.54246	2.55717	2.56764
	2.52106	2.54188	2.55183	2.56064
	2.53292	2.5408	2.13678	2.57491
	2.51631	2.53386	2.54551	2.55974
	2.49279	2.52924	2.57615	2.56327
	2.50095	2.53645	2.57668	2.57798
	2.5134	2.52448	2.56824	2.564
	2.5322	2.52177	2.54656	2.56001
	2.53011	2.53772	2.55792	2.56119
	2.51353	2.51455	2.56166	2.5632
	2.51897	2.49786	2.56371	2.56312
	2.53264	2.56638	2.53517	2.56074
	2.52621	2.55975	2.54338	2.52897
	2.51975	2.56054	2.54821	2.5266
		2.54469	2.52978	2.57023
		2.54826	2.55822	2.56538
		2.5484	2.56053	2.56689
		2.55096	2.5646	2.5626
		2.52888	2.53807	2.56335
		2.53219	2.54116	2.56828
		2.53238	2.57354	2.55774
		2.52881	2.60572	2.549
		2.52851	2.57122	2.56828
		2.49929	2.56977	2.56718
		2.51484	2.56002	2.54819
		2.52867	2.56866	2.54114
		2.53274	2.57049	2.53979
		2.53958	2.5643	2.55274
		2.52321	2.56071	2.5281
		2.53045	2.54467	2.55746
		2.51017	2.55439	2.54517
		2.53034	2.55815	2.55044
		2.53996	2.54394	2.53738
		2.53995	2.54933	2.54031
		2.49962	2.53835	2.54544
		2.53133	2.52888	2.55104
		2.51384	2.57613	2.53999
		2.49978	2.56892	2.54834
		2.51131	2.56614	2.53775
		2.4886	2.56986	2.53829
		2.51426	2.56709	2.54188
		2.55973	2.5617	2.54208
		2.55751	2.56175	2.52268
		2.54759	2.56289	2.55676
		2.5441	2.56688	2.56202
		2.53833	2.56067	2.56567
		2.51936	2.55926	2.56228
		2.5427	2.5605	2.54305
		2.53679	2.57374	2.55574
		2.51869	2.5505	2.57089
		2.52724	2.55039	2.55738
		2.51306	2.56199	2.57039
		2.51215	2.57399	2.52526
		2.50692	2.5743	2.55646
		2.49832	2.57222	2.54655
		2.56383	2.5788	2.55246
		2.5458	2.56767	2.54429
		2.55289	2.56773	2.56166
		2.54435	2.54958	2.54826
		2.53284	2.56854	2.54301
		2.56427	2.56557	2.54479
		2.53444	2.54702	2.52766
		2.52562	2.55722	2.54629
		2.53812	2.5411	2.54295
		2.51665	2.53237	2.54174
		2.49434	2.54445	2.5474
		2.47956	2.56193	2.54046
		2.52578	2.56864	2.53695
		2.5516	2.5791	2.51906
		2.53858	2.57139	2.54861
		2.54321	2.56861	2.55635
		2.5479	2.56888	2.55462
		2.55219	2.56678	2.53415
		2.54204	2.58064	2.55193
		2.53252	2.56687	2.54194
		2.55021	2.5739	2.54907
		2.54024	2.56087	2.55083
		2.52825	2.55199	2.55059
		2.51167	2.54661	2.5266
		2.51864	2.52948	2.53599
		2.52802	2.57057	2.558
		2.50542	2.55758	2.53693
		2.52499	2.5686	2.55056
		2.49772	2.56711	2.53934
		2.54081	2.56098	2.5432
		2.53782	2.56927	2.54324
		2.53164	2.55596
		2.51513	2.55696
		2.51449	2.56126
		2.53336	2.55288
		2.52253	2.54401
		2.52751	2.50811
		2.53419	2.51684
		2.5314	2.577
		2.53001	2.56638
		2.48576	2.56567
		2.50092	2.56967
		2.51318	2.55548
		2.51707	2.55983
		2.50749	2.57973
		2.45472	2.55135
		2.47202	2.56332
		2.49207	2.54505
			2.53333
			2.51899
			2.56844
			2.57317
			2.58021
			2.5666
			2.56082
			2.55757
			2.56297
			2.54576
			2.53087
			2.55347
			2.51952
			2.52261
			2.55011
			2.56553
			2.55666
			2.5616
			2.55983
			2.53078
			2.51307
			2.55066
			2.53642
			2.49609
			2.59807
			2.55628
			2.55466
			2.55031
			2.54395
			2.53755
			2.52863
			2.51359
			2.55762
			2.54984
			2.55105
			2.58348
			2.53983
			2.5174
			2.55711
			2.54448
			2.53673

## Sheet: SIFig4_d
bandgap #0	bandgap #21	bandgap#42	bandgap#63	bandgap#84
2.09066	2.2075	2.2346	2.29848	2.26753
1.81371	2.21908	2.25295	2.23622	2.25823
2.19676	2.18115	2.24599	2.2603	2.27545
2.06258	2.22235	2.26547	2.28108	2.29619
2.21677	2.20744	2.22884	2.28337	2.11021
2.24897	2.2136	2.27609	2.29417	2.26905
2.28263	2.28294	2.30415	2.28859	2.30779
2.31984	2.30615	2.31462	2.25492	2.28702
2.30223	2.31959	2.28114	2.28255	2.25777
2.3128	2.29519	2.29917	2.31631	2.27064
2.28459	2.22449	2.28979	2.30033	2.28573
2.3096	2.2431	2.26618	2.27644	2.01134
2.1967	2.26495	2.27645	2.27814	2.294
2.25615	2.26385	2.29793	2.29309	2.27984
2.2375	2.26693	2.30975	2.27647	2.28585
2.26273	2.28874	2.28655	2.27797	2.29585
2.30387	2.27525	2.26544	2.2944	2.31065
2.35849	2.27339	2.24865	2.28738	2.29378
2.37658	2.28295	2.25763	2.30369	2.27717
2.36252	2.29631	2.27622	2.31444	2.31341
2.35316	2.27834	2.31338	2.30493	2.2993
2.36975	2.08645	2.30933	2.28886	2.24848
2.35019	2.24454	2.26932	2.28032	2.26326
2.34563	2.20349	2.27564	2.30049	2.2077
2.36364	2.27882	2.30698	2.26446	2.2403
2.41773	2.29812	2.28284	2.2985	2.23461
2.26348	2.30457	2.24113	2.3114	2.2539
2.22532	2.31777	2.28815	2.31525	2.28698
2.27674	2.33861	2.26696	2.31789	2.33091
2.34361	2.29127	2.28353	2.25811	2.24817
2.37286	2.30285	2.29745	2.27846	2.2596
2.44646	2.3198	2.30405	2.23134	2.24383
2.35285	2.27809	2.29318	2.31733	2.26502
2.33807	2.30945	2.2607	2.32568	2.30807
2.33133	2.26398	2.27593	2.31287	2.23115
2.30928	2.30776	2.30497	2.28294	2.21714
2.30972	2.28473	2.29965	2.31015	2.22186
2.30418	2.30383	2.28491	2.3065	2.04126
2.31498	2.33829	2.28562	2.28875	2.23465
2.33772	2.3115	2.27093	2.28428	2.24572
2.32961	2.291	2.28375	2.29506	2.27487
2.31269	2.30489	2.23982	2.25115	2.31934
2.28884	2.30176	2.2782	2.30007	2.32138
2.28854	2.27398	2.29308	2.27155	2.14912
2.26829	2.28934	2.25606	2.24477	2.25144
2.41563	2.25684	2.29578	2.21794	2.24639
2.38434	2.27816	2.29598	2.27487	2.24948
2.34823	2.26689	2.2897	2.25501	2.23881
2.31052	2.25774	2.27114	2.30918	2.26868
2.24461	2.24803	2.25495	2.30784	2.24866
2.12261	2.31137	2.03592	2.24728	2.2271
2.29938	2.2713	2.27827	2.20704	2.13416
2.27786	2.29019	2.29075	2.33177	2.15409
2.27309	2.29422	2.26446	2.34406	2.15587
2.27043	2.32038	2.20605	2.24861	2.25789
2.26474	2.31483	2.24376	2.28281	2.22407
2.27326	2.30529	2.24765	2.31463	2.30087
2.27614	2.31131	2.26999	2.2793	2.31077
2.24447	2.25583	2.29357	2.25704	2.30188
2.25806	2.25841	2.3029	2.28104	2.30978
2.24224	2.28968	2.28558	2.25345	2.23726
2.26141	2.27899	2.29618	2.23091	2.27946
2.237	2.27988	2.18897	2.13604	2.27778
2.27523	2.2482	2.2689	2.22039	2.35018
2.27564	2.21925	2.30622	2.20032	2.08676
2.36891	2.24337	2.26126	2.22643	2.07498
2.36975	2.2731	2.20778	2.2558	2.08594
2.32488	2.29572	2.25703	2.28019	2.27411
2.30357	2.26036	2.09758	2.29557	2.13132
2.25284	2.27942	2.00644	2.27712	2.20635
2.25757	2.26052	2.22826	2.28562	2.22985
2.26116	2.30135	2.2824	2.33884	2.1911
2.29415	2.28822	2.29599	2.3312	2.2177
2.13042	2.27304	2.27014	2.27631	2.27129
2.19704	2.22714	2.23148	2.29096	2.31535
2.23091	2.28627	2.18836	2.28795	2.3316
2.23294	2.28964	2.19925	2.2847	2.33151
2.26646	2.12018	2.01049	2.26459	2.32391
2.19405	2.18584	2.23574	2.21626	2.26863
2.27524	2.26982	2.21765	2.28861	2.28215
2.18325	2.27294	2.27388	2.26291	2.27839
2.22879	2.24323	2.28536	2.23096	2.21172
2.39066	2.27694	2.24027	2.14128	2.32215
2.06845	2.18055	2.23707	2.24871	2.28802
2.33977	2.15901	2.30113	2.17948	2.25791
2.19579	2.238	2.31081	2.17225	2.20766
2.27719	2.25699	2.28865	2.23398	2.22948
2.29151	2.2547	2.29275	2.2556	2.23605
2.40566	2.10943	2.29679	2.25594	2.16267
2.32994	2.2478	2.27909	2.27405	2.28525
2.31897	2.2441	2.28909	2.30149	2.26126
2.23923	2.2726	2.22882	2.29779	2.29737
2.20268	2.30612	2.15595	2.31515	2.33249
2.07593	2.2163	2.18267	2.27015	2.35205
2.25309	2.26451	2.2255	2.2821	2.35099
2.1458	2.31048	2.15957	2.32138	2.29159
2.25419	2.30674	2.18438	2.2768	2.29936
1.95512	2.28373	2.16635	2.19632	2.24387
2.21682	2.16434	2.20989	2.24146	2.26422
2.19848	2.18749	2.25209	2.19956	2.28305
2.22143	2.24526	2.281	2.28648	2.28898
2.20566	2.26242	2.28593	2.30611	2.31555
2.1987	2.15797	2.27943	2.25122	2.28256
2.21607	2.23574	2.16598	2.21586	2.21011
2.19007	2.17295	2.23412	2.03604	2.18636
2.19279	2.1839	2.27769	2.10662	2.15578
2.22843	2.23636	2.28051	2.26145	2.08846
2.2445	2.23854	2.28485	2.02573	2.27549
2.28011	2.28621	2.28219	2.02627	2.27166
2.14182	2.2655	2.28689	2.25498	2.2368
2.29536	2.12799	2.252	2.30259	2.23539
2.27017	2.28075	2.27168	2.29262	2.29214
2.11782	2.27891	2.24996	2.27234	2.35223
2.29368	2.23563	2.22701	2.29858	2.34426
2.34936	2.23056	2.13671	2.20832	2.32627
2.25733	2.2399	2.20877	2.23148	2.29954
2.28313	2.25229	2.2109	2.27103	2.26295
2.26519	2.27772	2.13362	2.0459	2.19022
2.2482	2.2517	2.23908	2.30003	2.20942
2.24893	2.2372	2.15443	2.16524	2.10201
2.25641	2.18122	2.15865	2.1368	2.29212
2.11712	2.07803	2.26256	2.20722	2.31208
2.243	2.22144	2.27794	2.07643	2.12539
2.13556	2.23308	2.22222	2.23985	2.19144
2.17586	2.19152	2.35909	2.24807	2.22818
2.1156	2.13936	2.28175	2.26898	2.24146
2.14966	2.20053	2.17461	2.28074	2.24473
2.14056	2.22929	2.24957	2.27304	2.24268
2.23192	2.01423	2.23395	2.22102	1.88321
2.21975	2.24897	2.27115	2.02398	2.25194
2.20893	2.22238	2.26913	2.25398	2.27992
2.16715	2.07931	2.26163	2.24405	2.31151
2.21025	2.18457	2.26217	2.30551	2.30367
2.22303	2.31056	2.25982	2.3151	2.33009
2.09443	2.30206	2.21697	2.2945	2.31395
2.10633	2.21	2.23269	2.28605	2.27049
2.19938	2.2593	2.18892	2.32171	2.14777
2.29297	2.30449	2.17698	2.2353	2.24973
2.2184	2.26635	2.1758	2.23379	2.24791
2.19154	2.30788	2.19543	2.22993	2.27904
2.28803	2.23054	2.13417	2.27757	2.31981
2.28525	2.23992	2.14508	2.31586	2.29771
2.21464	2.27243	2.21844	2.29546	2.24862
2.13277	2.2213	2.05982	2.26323	2.18393
2.2314	2.04125	2.01496	2.14557	1.95074
2.05055	2.18353	2.24972	2.24939	2.23483
2.13647	2.19445	2.2445	2.25058	2.24448
2.03616	2.16536	2.2041	1.92464	2.25304
2.2444	2.14945	2.27394	2.25702	2.27929
2.24988	2.1526	2.2982	2.25323	2.28359
2.23856	2.10852	2.21921	2.02194	2.29598
2.00477	1.99088	2.25651	2.27905	2.32296
1.8464	2.18955	2.25076	2.2038	2.30945
1.94204	2.25501	2.25722	2.22877	2.29648
2.13705	2.14957	2.24848	2.2528	2.28777
1.72572	2.22249	2.27533	2.30594	2.30642
2.13861	2.24701	2.30682	2.31017	2.28082
2.0143	2.25349	2.24442	2.28166	2.28958
2.18497	2.25431	2.14496	2.16886	2.3222
2.21204	2.1995	2.21451	2.31335	2.32428
2.14877	2.31437	2.15706	2.29034	2.34555
2.12602	2.24389	2.17139	2.25928	2.31522
2.14501	2.14531	2.1426	2.27363	2.31756
2.18563	2.24527	2.16844	2.28967	2.30163
2.13504	2.24272	2.25824	2.3066	2.25395
2.08605	2.22461	2.21034	2.04139	2.27298
2.2318	2.08688	2.1256	2.28973	2.32143
2.08954	2.00495	2.12687	2.27502	2.31524
2.26524	2.1027	2.13889	2.25561	2.30301
2.28838	2.16332	2.18936	2.20364	2.29327
2.30237	2.13349	2.17728	2.19837	2.26911
2.25252	2.17638	2.22312	1.99003	2.25516
2.22095	1.938	2.28021	2.2533	2.27637
2.00195	2.26407	2.25927	2.24677	2.26284
2.06104	2.17837	2.26709	2.27105	2.29794
1.95979	2.31293	2.274	2.23121	2.33399
2.10016	2.32298	2.24948	2.23609	2.31866
2.24922	2.19322	2.26003	2.26158	2.29369
2.14022	2.24478	2.243	2.26813	2.26876
2.03193	2.28383	2.25173	2.27057	2.27662
2.25295	2.25294	2.27732	2.30469	2.31823
2.2263	2.22925	2.26557	2.3338	2.27526
2.14877	2.2891	2.28144	2.33736	2.34797
2.14208	2.29665	2.23135	2.24327	2.35308
2.13057	2.27507	2.23561	2.29445	2.32
1.82886	2.21048	2.1298	2.3041	2.31728
2.0157	2.16155	2.05216	2.28461	2.3101
2.12621	2.2464	2.15212	2.28942	2.228
2.16476	2.16435	2.12815	2.23418	2.30631
2.1034	2.13803	2.141	2.26835	2.2981
2.21337	2.07252	2.14026	2.00791	2.31793
2.14115	2.15707	2.13587	2.27706	2.31893
2.26024	2.19751	2.11362	2.28471	2.30835
2.26482	2.2212	2.12651	2.24139	2.28942
2.26245	2.24867	2.12928	2.20029	2.26667
2.30905	2.28846	2.12932	2.12572	2.28765
2.22364	2.29903	1.92215	2.27143	2.28783
2.18243	2.31586	2.02483	2.23539	2.30489
2.24814	2.30924	2.25938	2.25171	2.28023
2.33602	2.25916	2.2658	2.28884	2.28959
2.29944	2.28466	2.27745	2.28339	2.25183
2.27484	2.21892	2.32966	2.2477
2.22208	2.2195	2.12955	2.24986
2.23915	2.29262	2.27352	2.27893
2.19682	2.24648	2.26389	2.32217
2.21415	2.07784	2.2965	2.31383
2.18932	2.31054	2.29257	2.34866
2.14872	2.27127	2.27654	2.26174
2.12376	2.26205	2.19215	2.28311
2.31826	2.18374	2.24035	2.14989
2.26551	2.14072	2.02245	2.27163
2.19435	2.12597	2.10926	2.2889
2.14276	2.14903	2.12486	2.23815
2.13195	2.22622	2.13831	2.22772
2.13849	1.96285	2.13994	2.19899
2.13959	2.26436	2.15065	2.25533
2.29781	2.25399	2.14646	2.27652
2.18834	2.28704	2.2281	2.17312
2.17292	2.31711	2.14602	2.11412
2.28966	2.35733	2.05042	2.18063
2.13998	2.28784	2.20119	2.27785
2.22883	2.28411	2.08078	2.24887
2.25256	2.27785	2.2279	2.25942
2.25044	2.28185	2.19235	2.27299
2.28354	2.2941	2.2713	2.293
2.2792	2.27083	2.2242	2.302
2.30617	2.04423	2.26	2.26688
2.32152	2.26357	2.27761	2.28573
2.32235	2.25746	2.23256	2.33263
2.31531	2.2306	2.19095	2.33895
2.26061	2.11079	2.23365	2.32948
2.19547	2.18658	2.08531	2.26173
2.17279	2.19609	2.1152	2.27197
2.13044	1.94642	2.28259	2.26222
2.23944	2.19712	2.24554	2.26395
2.2858	2.22379	2.28854	2.22312
2.13942	2.26941	2.26312	2.22051
2.13866	2.29059	2.0888	2.22063
2.16259	2.25472	2.24693	2.22675
2.19634	2.09914	2.22254	2.26416
2.21712	2.29083	2.17274	2.26282
2.19275	2.28783	2.13939	2.2581
2.13369	2.26601	2.13383	2.20826
2.13931	2.28328	2.13791	2.26056
2.13292	2.23692	2.20931	2.29213
2.22223	2.2355	2.19226	2.27058
2.13928	2.26458	1.90228	2.10226
1.99427	2.27951	2.24464	2.29855
2.14186	2.26196	2.23137	2.29834
2.20035	2.22299	2.10261	2.15017
2.21437	2.22065	2.1987	2.26677
2.2365	2.2493	2.19701	2.29572
2.22724	2.25481	2.29735	2.32622
2.23853	2.18648	2.29474	2.31356
2.26494	2.12313	2.26892	2.30446
2.27584	2.02909	2.23353	2.24597
2.30368	2.20599	2.28897	2.21851
2.21765	2.28577	2.24239	2.28677
2.24629	2.29368	2.29421	2.26402
2.23086	2.28724	2.24534	2.07031
2.24989	2.31721	2.30236	2.25671
2.26474	2.28115	2.30153	2.04063
1.98556	2.26039	2.25362	2.17121
2.13592	2.26116	2.23051	2.18255
1.8827	2.28344	2.14928	2.1574
2.10024	2.17765	2.22008	2.20675
1.96588	2.29156	2.23521	2.25022
2.13777	2.29229	2.18026	1.90543
2.14196	2.26525	2.15474	2.25947
2.1925	2.23473	2.14398	2.12676
2.21066	2.2475	2.24735	2.1821
2.08422	2.22426	2.12604	2.18003
2.09233	2.23684	2.12953	2.2677
2.13755	1.88586	2.23524	2.29382
2.10182	1.91272	2.20679	2.29568
2.11794	2.2145	2.16198	2.29915
2.17121	2.1898	2.21406	2.3148
2.2003	2.24531	2.20195	2.33481
2.20971	2.28308	2.25453	2.32334
2.16333	2.12635	2.27199	2.26877
2.26093	2.108	2.23446	2.1497
2.29316	2.15278	2.27557	2.28743
2.23433	2.24951	2.27909	2.15851
2.28182	2.21437	2.25626	2.28037
2.29555	2.32093	2.32071	2.24124
2.29264	2.2901	2.31983	2.27615
2.27769	2.30069	2.26164	2.20867
2.25541	2.2996	2.27114	2.228
2.23855	2.2664	2.27234	2.24033
2.03204	2.24519	2.31409	2.24223
2.11007	2.19068	2.30074	2.24931
2.20507	2.14956	2.22217	2.16716
2.17858	2.07177	2.21834	2.23846
2.10518	2.07057	2.16645	2.25553
2.11213	2.16724	2.14994	2.25061
2.03421	2.24333	2.22161	2.1039
1.97555	2.15378	2.20125	2.05087
1.97568	2.25022	2.20194	2.28374
1.96828	2.29028	2.18201	2.32118
2.10114	2.28127	2.05434	2.33031
2.11365	2.13479	2.26538	2.31118
1.89461	2.23592	2.25693	2.25523
2.10427	2.31789	2.24275	2.29813
2.09489	2.2696	2.26844	2.27923
1.843	2.32765	2.30957	2.27402
2.17446	2.16331	2.3126	2.15931
2.13511	2.20444	2.26316	2.26896
2.17965	2.28707	2.24486	2.29925
2.25493	2.22791	2.2586	2.24665
2.27518	2.16911	2.24302	2.2486
2.3012	2.24393	2.15092	2.29139
2.29479	2.20917	2.0966	2.26981
2.24467	2.21444	2.21165	2.29079
2.28955	2.20675	2.24919	2.25884
2.26275	2.19613	2.28801	2.24858
2.22188	2.06972	2.301	2.23592
2.24349	2.30983	2.08778	2.28363
2.23336	2.23176	2.30876	2.2906
2.21481	2.35366	2.24214	2.2039
2.13388	2.30438	2.21252	2.27178
2.21325	2.30942	2.24645	2.28264
2.15201	2.31646	2.13992	2.29532
2.255	2.24036	2.2111	2.31845
1.99226	2.27649	2.07325	2.35502
2.1208	2.2869	2.23	2.2853
2.18634	2.2588	1.97861	2.30141
2.13106	2.15294	2.23813	2.072
2.1182	2.23099	2.25367	2.25036
2.13153	2.22019	2.26737	2.2767
2.1329	2.21153	2.27568	2.27683
2.12319	2.23569	2.04568	2.29511
2.13548	2.27288	2.27983	2.29358
2.18225	2.28327	2.2632	2.30239
2.24335	2.00764	2.17755	2.26349
2.20481	2.26897	2.25321	2.29026
1.96058	2.25482	2.24496	2.3102
2.28208	2.31297	2.25515	2.3135
2.2791	2.25524	2.25886	2.28635
2.17096	2.30436	1.64043	2.30813
2.24665	2.31052	2.29317	2.30845
2.24076	2.27128	2.29796	2.26726
2.25057	2.22289	2.28097	2.28941
2.24575	2.31787	2.21756	2.31364
2.26455	2.25839	2.22771	2.3156
2.25558	2.25157	2.22297	2.30678
2.23784	2.28079	2.2384	2.33446
2.24011	2.27902	2.26659	2.33001
2.23152	2.27323	2.20604	2.30303
2.13707	2.29431	2.2739	2.30557
1.88211	2.34787	2.27314	2.27905
2.10903	2.11539	2.22409	2.27686
2.30667	2.26059	2.23582	2.25069
2.13368	2.28475	2.05341	2.29857
2.11617	2.25121	2.24123	2.30335
2.12973	2.25433	2.24444	2.30492
2.20743	2.20465	2.2789	2.30714
2.12326	2.15826	2.26213	2.29614
2.08362	2.30228	2.25402	2.32095
2.24102	2.30078	2.24076	2.33102
1.97849	2.28061	2.25046	2.3184
2.11344	2.31328	2.23483	2.28297
2.21135	2.32526	2.27835	2.27899
2.1121	2.33763	2.28825	2.28983
2.09563	2.23842	2.28761	2.30275
2.26316	2.27272	2.00563	2.30179
2.26486	2.32718	2.2505	2.10879
2.19995	2.31632	2.26529	2.30369
2.22227	2.29009	2.26761	2.30822
2.1768	2.28352	2.31398	2.24155
2.2123	2.3163	2.27985	2.26744
2.26349	2.26511	2.26534	2.2782
2.26669	2.23584	2.27564	2.29492
2.26954	2.23465	2.26851	2.26277
2.24795	2.28635	2.26537	2.31479
2.25314	2.25657	2.2755	2.31106
1.93255	2.22176	2.27866	2.3244
2.23727	2.26209	2.25483	2.30047
2.12756	2.30455	2.24662	2.24652
2.22533	2.23683	2.22684	2.29473
2.13365	2.25928	2.26289	2.31635
2.12978	2.2824	2.25811	2.29662
2.21626	2.37925	2.28657	2.28464
2.10857	2.22339	2.30535	2.22381
2.03043	2.26821	2.31806	2.27642
2.15309	2.30827	2.31551	2.30127
2.18763	2.30166	2.27138	2.26013
2.20748	2.51909	2.2243	2.30006
2.25727		2.17579	2.32982
2.24635		2.28291	2.30339
2.19926		2.30254	2.26841
2.24284		2.28769	2.21974
2.23099		2.26488	2.2232
2.23127		2.27776	2.29201
2.19827		2.30749	2.27799
2.2329		2.28514	2.27315
2.26127		2.30182	2.26359
2.24392		2.28062	2.2959
2.25443		2.21569	2.27757
2.23505		2.21261	2.24286
2.14944		2.26865	2.18661
2.12485		2.27471
2.12848		2.25667
2.15858		2.26456
2.18955		2.28002
2.23781		2.2896
2.16096		2.21367
2.14195		2.24193
2.12639		2.30146
2.22171		2.30553
2.25482		2.26333
2.20998		2.24949
2.2126		2.24638
1.97641		2.27468
2.19365		2.2812
2.24251		2.25128
2.3699		2.2414
2.28547		2.24891
2.24173		2.25804
2.25706		2.22119
2.29742		2.26609
2.27195		2.26993
2.26593		2.26923
2.24625		2.27921
2.12425		2.25334
2.1376		2.26894
2.22458		2.25509
2.26223		2.22376
2.26183		2.25809
2.24046		2.26719
2.20233		2.1949
2.19392		2.23655
2.27466		2.2563
2.28451		2.26476
2.23376		2.23984
2.21271		2.22652
2.33144		2.24679
2.18419		2.26958
2.25851		2.07085
2.25645		2.23978
2.07519		2.21549
2.21101		2.20392
2.22278		2.23898
2.21814		1.97876
2.2543		2.1055
2.24743		2.21912
2.28505		2.24274
2.27043		2.25996
2.27176		2.27764
2.23686		2.24537
2.21747		2.2739
2.21278		2.27387
2.27312		2.27765
2.29238
2.25917
2.22253
2.44232
2.24005
2.25498
2.26934
2.22237
2.24854
2.2726
2.23251
2.23076
2.22029
2.27148
2.28115
2.21779
2.18969
2.15955
2.24512
1.89166
2.40824
2.30624
2.28001
2.27051
2.20203
2.19958
1.95621
2.24136
2.29796
2.23941
2.17582
2.24836
2.48141
2.2738
2.31796
2.31705
2.26878
2.28789
2.30375
2.33797
2.3974
2.51252

## Sheet: SIFig4_e
bandgap #0	bandgap #21	bandgap#42	bandgap#63	bandgap#84
2.13866	2.1489	2.13633	2.00664	2.05253
2.03854	2.17315	2.14012	2.1051	2.03682
2.02564	2.08928	2.04106	2.08657	2.19271
2.21749	2.19834	2.03446	2.098	2.01498
2.22106	2.02667	2.0422	2.08866	2.09395
2.03251	2.2031	2.05214	2.01417	1.98108
2.15083	2.17895	2.06947	2.00827	1.99062
2.13977	2.2003	2.02735	2.0774	2.16918
2.14811	2.17008	2.14026	2.14879	2.15071
2.14043	2.16942	2.16881	2.07017	2.0094
2.17439	2.07521	2.12065	2.13997	2.14212
2.19951	2.16318	2.06899	2.00565	2.05462
2.17268	2.06047	2.04345	2.13284	2.11657
2.09026	2.06987	2.0576	2.13621	2.15031
2.06369	2.06167	2.05032	2.06969	1.93114
2.06612	2.16868	2.05325	2.09074	2.12729
2.15921	2.03208	2.05765	2.17857	1.98628
2.1474	2.16438	2.06926	2.0955	2.13205
2.02927	2.18169	2.15175	2.05971	2.12312
2.01655	2.1129	2.08141	2.15735	2.10819
2.18805	2.04669	2.14612	2.07027	2.16866
2.112	2.05682	2.15517	2.17416	2.15645
2.081	2.05151	2.14853	2.14973	2.17709
2.13641	2.155	2.13473	2.06258	2.05193
2.07532	2.16794	2.10813	2.07094	2.05709
2.06254	2.05171	2.04323	2.08016	2.13368
2.18294	2.07504	2.03295	2.12273	2.01535
2.0606	2.16858	2.03919	2.08064	2.05458
2.14147	2.16822	2.06653	2.07633	2.01547
2.04002	2.15958	2.0756	2.16645	2.14467
2.08337	2.01796	2.07646	2.17625	2.10332
2.07956	2.08072	2.05478	2.13435	2.06056
2.07882	2.07257	2.14249	2.15533	2.06748
2.08944	2.15041	2.15441	2.19887	2.0705
2.0808	2.13648	2.14968	2.16216	2.06686
2.07683	2.09086	2.04043	2.14515	2.04222
2.08032	2.17764	2.03808	2.06037	2.05091
2.07598	2.07217	2.14182	2.07036	2.05324
2.1714	2.13526	2.12272	2.11796	2.06275
2.00751	2.16684	2.06627	2.14506	2.06613
2.0232	2.16991	2.0732	2.00537	2.06128
2.17385	2.18279	2.04326	2.05638	2.03667
2.15143	2.21068	2.15086	2.06452	2.1342
2.07416	2.16801	2.07595	2.06249	2.05607
2.07839	2.16357	2.15511	2.13981	2.06711
2.03979	2.18569	2.16361	2.1406	2.07223
2.05149	2.18854	2.14853	2.02424	2.06948
2.09179	2.20751	2.15824	2.1671	2.05941
2.09114	2.18738	2.18569	2.06681	2.04947
2.15372	2.19622	2.1463	2.15721	2.08158
2.16221	2.17413	2.17518	2.16626	2.10649
2.0667	2.19438	2.05326	2.11066	2.04969
2.07268	2.212	2.05431	2.10094	2.14513
2.089	2.1801	2.1659	2.09904	2.07692
2.09428	2.19626	2.04547	2.14196	2.06366
2.01799	2.0464	2.19186	2.04772	2.07354
2.07123	2.0484	2.14841	2.01134	2.09073
2.13385	2.17123	2.13942	2.06344	2.16457
2.15411	2.03486	2.04646	2.15773	2.13874
2.01653	2.02094	2.06925	2.02917	2.12976
2.18953	2.07884	2.14086	2.07019	2.05782
2.19032	2.08942	2.06306	2.04583	2.08248
2.03934	2.15459	2.00883	2.02271	2.0869
2.05187	2.16109	2.2063	2.0184	2.15275
2.03931	2.17205	2.19843	2.12994	1.99628
2.11943	2.15744	2.17041	2.05692	2.15798
2.06503	2.16413	2.12225	2.06671	2.1639
2.03494	2.15438	2.07457	2.07169	2.17496
2.05031	2.13603	2.16365	2.09978	2.16123
2.07388	2.0143	2.06527	2.08557	2.14809
2.05342	2.1626	2.01419	2.08676	2.1629
2.05949	2.174	2.17567	2.10116	2.16199
2.04908	2.1616	2.18862	2.13574	2.06266
2.05876	2.1653	2.18177	2.1519	2.17042
2.02796	2.1706	2.04051	2.1552	2.08892
2.03127	2.15848	2.08608	2.06466	2.04572
2.0814	2.19452	2.07069	2.05045	2.15618
2.02497	2.1663	2.16278	2.14797	2.12114
2.073	2.1716	2.16056	2.0259	2.15582
2.08258	2.17146	2.07909	2.14489	2.17585
2.13909	2.00646	2.07996	2.07606	2.14924
2.08417	2.13495	2.01387	2.07473	2.1727
2.0371	2.01307	2.1707	2.13908	2.05088
2.0187	2.09109	2.09437	2.07705	2.1709
2.03711	2.08667	2.15747	2.07619	2.15029
2.17885	2.09327	2.16153	2.07812	2.07713
2.14147	2.09233	2.08828	2.08683	2.15806
2.04308	2.14965	2.06609	2.07368	2.15104
2.04681	2.17684	2.15533	2.13749	2.14002
2.06183	2.19095	2.16631	2.09617	2.05931
2.05897	2.16051	2.16154	2.08788	2.10011
2.07372	2.14489	2.17607	2.09007	2.15014
2.05794	2.05406	2.16433	2.09977	2.0636
2.05713	2.15148	2.11972	2.10742	2.07784
2.06139	2.16169	2.17615	2.09739	2.06749
2.04779	2.03061	2.19894	2.10393	2.07835
2.04086	2.17383	2.16333	2.1822	2.07698
2.03725	2.18343	2.03192	2.17817	2.16637
2.07811	2.18403	2.18487	2.01493	2.15999
2.07587	2.13502	2.07021	2.12848	2.13384
2.02493	2.06706	2.0826	2.17588	2.04713
2.09334	2.02069	2.17374	2.17303	2.10142
2.09965	2.16525	2.0069	2.15226	2.09229
2.16315	2.13833	2.1038	2.13586	2.06521
2.19691	2.11943	2.19741	2.01478	2.05834
2.19454	2.16379	2.17333	2.0126	2.06551
2.14351	2.16268	2.15521	2.07418	2.11843
2.12946	2.17141	2.17432	2.02542	2.17172
2.05665	2.19645	2.13862	2.00849	2.03091
2.06459	2.17594	2.0825	2.06928	2.1469
2.04301	2.17197	2.13946	2.07326	2.17577
2.05454	2.06842	2.17876	2.08283	2.09673
2.07748	2.01523	1.9918	2.16417	2.08147
2.05461	2.13859	2.17487	2.17342	2.05419
2.06175	2.0187	2.1843	2.14425	2.05681
2.07842	2.07141	2.1361	2.09964	2.04658
2.06584	2.04833	2.15975	2.09472	2.13869
2.07671	2.16364	2.16911	2.09208	2.16331
2.0708	2.10512	2.15659	2.10512	2.1901
2.06161	2.05854	2.15822	2.16154	2.15167
2.05849	2.15563	2.15228	2.16392	2.12607
2.06419	2.13413	2.031	2.14416	2.08876
2.06924	2.0843	2.14334	1.99531	2.08719
2.04995	2.08208	2.02959	2.1641	2.07562
2.06706	2.08104	2.05935	2.18492	2.05587
2.0711	2.08567	2.18528	2.17289	2.13893
2.07405	2.08454	2.19258	2.02768	2.1823
2.09816	2.066	2.06327	2.13408	2.17059
2.09685	2.09046	2.09479	2.10382	2.09329
2.06134	2.10781	2.21636	2.12049	2.14272
2.0593	2.11506	2.0585	2.06525	2.08466
2.07832	2.07822	2.14971	2.036	2.09631
2.05509	2.14411	2.14438	2.06288	2.13745
2.06241	2.07555	2.14536	2.05378	2.17448
2.05056	2.12674	2.07801	2.05601	2.0692
2.03147	2.13744	2.06007	2.08042	2.11902
2.15859	2.09962	2.03387	2.09361	2.12567
2.04328	2.01016	2.02678	2.16786	2.11007
2.05559	1.9839	2.14737	2.09518	2.01828
2.07263	2.1451	2.16791	2.10369	2.06646
2.05925	2.06687	2.00901	2.10003	2.13129
2.0681	2.06298	2.12216	2.09191	2.10426
2.06191	2.04116	2.05604	2.11022	2.11071
2.05813	2.13109	2.13279	2.10513	2.10853
2.06618	2.0916	2.19203	2.16525	2.06219
2.0569	2.08994	2.19616	2.15469	2.06191
2.0567	2.09328	2.02252	2.03795	2.03712
2.05686	2.09792	2.18487	2.11291	2.05214
2.07232	2.09308	2.19065	2.14543	2.14114
2.07423	2.0994	2.18903	2.15882	2.03506
2.07833	2.10833	2.16819	2.14174
2.02517	2.09089	2.14621	2.06576
2.02605	2.11595	2.16634	2.12553
2.07846	2.02929	2.16057	2.04102
2.11369	2.09668	2.08137	2.0706
2.02619	2.07285	2.14439	2.05144
2.18061	2.13765	2.06985	2.04129
2.07516	2.13365	2.05882	2.03854
2.03	2.05638	2.1757	2.0523
2.0812	2.03248	2.04237	2.0686
2.06939	2.03947	2.01888	2.08886
2.02539	2.0912	2.12247	2.05627
2.05782	2.14438	2.1256	2.09733
2.12809	2.16806	2.13047	2.09497
2.06921	2.1559	2.07214	2.14157
2.05994	2.163	2.05404	2.10059
2.06072	2.02117	2.05527	2.09332
2.05931	2.01361	2.16107	2.10245
2.05803	2.0829	2.17418	2.10529
2.05707	2.08695	2.03535	2.09932
2.07863	2.10133	2.17548	2.08314
2.06842	2.11018	2.14902	2.17065
2.06494	2.16264	2.0203	2.13891
2.07072	2.11522	2.19367	2.13885
2.07237	2.10781	2.10122	2.03966
2.07848	2.11771	2.07028	2.13201
2.07257	2.0939	2.0832	2.12019
2.07212	2.08975	2.10564	2.08836
2.08105	2.18006	2.09655	2.02181
2.08591	2.06516	2.15809	2.08351
2.08536	2.00137	2.14398	2.02966
2.07999	2.0199	2.17208	2.07692
2.04938	2.02206	2.21823	2.04158
2.14688	2.18739	2.15622	2.04328
2.04381	2.14371	2.15468	2.04464
2.07584	2.1169	2.03513	2.06783
2.15054	2.15098	2.12239	2.08166
2.16464	2.01027	2.03356	2.12412
2.16805	2.01946	2.13086	2.00696
2.15717	2.017	2.01588	2.08984
2.05697	2.04302	2.12392	2.14744
2.05783	2.14276	2.14343	2.0999
2.05927	2.16629	2.16672	1.98828
2.05326	2.08485	2.02287	1.99441
2.0564	2.07905	2.14656	2.00043
2.06881	2.09199	2.16182	2.09633
2.06301	2.0975	2.13808	2.06128
2.05572	2.091	2.00079	2.1562
2.05482	2.10716	2.03154	2.13324
2.07057	2.11341	2.10159	2.14478
2.15443	2.11208	2.0868	2.02684
2.16139	2.19205	2.1015	2.11926
2.13592	2.09346	2.18829	2.14662
2.06032	2.07904	2.06539	2.08006
2.04258	2.14717	2.0753	2.07563
2.0396	1.94823	2.1836	2.04512
2.06679	2.17289	2.03807	2.07765
2.06107	2.02188	2.0144	2.0745
2.16223	2.186	2.18711	2.06839
2.05293	2.12501	2.15596	2.07256
2.047	2.01725	2.18243	2.07181
2.06025	2.17116	2.00536	2.07697
2.03746	2.16723	2.14794	2.09424
2.03723	2.16252	2.15546	2.07089
2.04149	2.00353	2.06011	2.14509
2.05247	2.05631	2.13606	2.10465
2.05726	2.12671	2.13502	2.10773
2.05582	2.14199	2.02917	2.109
2.05469	2.07831	2.1556	2.00323
2.0406	2.07617	2.17518	2.00074
2.05474	2.07955	2.12818	2.14517
2.04565	2.07902	2.14154	2.09867
2.03992	2.07959	2.17798	2.07364
2.05748	2.07506	2.19813	2.05446
2.07102	2.09492	2.17464	2.03561
2.0571	2.1537	2.10571	2.12138
2.03837	2.10943	2.10676	2.14296
2.0255	2.11862	2.17271	2.03082
2.02825	2.15249	2.08342	2.04108
2.04836	2.08148	2.18089	2.16395
2.07692	2.06259	2.10883	2.07057
2.10038	2.08316	2.06661	2.07615
2.04256	2.10898	2.15738	2.07499
2.06232	2.17272	2.18293	2.07068
2.06513	2.14509	2.19053	2.06659
2.14276	2.15714	2.20257	2.07421
2.03736	2.02024	2.18375	2.02975
2.04022	2.10392	2.19416	2.05862
2.04211	2.01873	2.13641	2.0603
2.13901	2.09867	2.1352	2.01001
2.13345	2.10398	2.04663	2.15306
2.00916	2.06368	2.1522	2.11194
2.1123	2.05953	2.01061	2.14519
2.03879	2.06868	2.01313	2.16082
2.0722	2.07441	2.15046	2.13942
2.16286	2.0607	2.14173	2.12681
2.06067	2.04629	2.09011	2.09663
2.05891	2.04317	1.99426	2.09916
2.0599	2.05218	1.99046	2.14504
2.02129	2.05565	2.18891	2.05781
2.02734	2.05804	2.17767	2.01255
2.02295	2.08826	2.18897	2.15407
2.01813	2.15959	2.06364	2.02833
2.11466	2.16345	1.99467	2.1069
2.17819	2.10389	2.09502	2.16891
2.07867	2.10716	2.11727	2.1599
2.0574	2.10526	2.11064	2.13687
2.05753	2.09621	2.10466	2.12288
2.1327	2.09051	2.05597	2.04416
2.13139	2.09177	2.15439	2.04468
2.14462	2.01893	2.19067	2.0327
2.09591	2.10556	2.21596	2.06579
2.03522	2.02377	2.16516	2.07772
2.02674	2.0258	2.19242	2.0848
2.05345	2.14465	2.18313	2.06715
2.15769	1.97943	2.16008	2.07891
2.13593	2.1101	2.15414	2.10117
2.01798	2.16019	2.01464	2.09898
2.01925	2.13545	2.15637	2.10373
2.03379	2.01186	2.13986	2.10201
2.13706	2.04261	2.13619	2.09589
2.0593	2.04487	2.08412	2.14762
2.07884	2.06044	2.00659	2.07357
2.14375	2.02727	2.13881	2.09427
2.05698	2.05101	2.00411	2.18783
2.08192	2.03832	2.07503	2.06384
2.11307	2.03351	2.14755	2.02167
2.06055	2.03	2.16903	2.16935
2.11679	2.03136	2.18341	2.11262
2.04374	2.05958	1.9272	2.0703
2.12433	2.08637	2.16483	2.15737
2.03321	2.10047	2.09349	2.157
2.02946	2.14835	2.10287	2.13754
2.02344	2.1959	2.19821	2.07496
2.05202	2.09923	2.1528	2.07769
2.03651	2.09766	2.117	2.07853
2.12241	2.07869	2.15676	2.07704
2.03127	2.08914	2.14715	2.03186
2.03075	2.08816	2.13614	2.09506
2.04832	2.10203	2.17371	2.07678
2.08238	2.0811	2.09906	2.01372
2.20608	2.08264	2.04518	2.01252
2.09357	2.00607	2.02745	2.10162
2.11089	2.03374	2.04378	2.09989
2.09304	2.17244	2.08958	2.09408
2.18858	1.98888	2.13543	2.0994
2.05473	2.01542	2.08684	2.16911
2.05833	2.12534	2.08952	2.16907
2.12298	2.04309	2.08861	2.17711
2.02133	2.06762	2.16625	2.14671
2.06889	2.03024	2.1874	2.05278
2.12757	2.02245	2.16944	2.08443
2.16896	2.03522	2.15286	2.03549
2.16414	2.0627	2.14364	2.15333
2.05859	2.04856	2.14657	2.0771
2.08399	2.04538	2.10705	2.00777
2.17071	2.05517	2.16173	2.13512
2.17027	2.05137	2.10513	2.02401
2.171	2.05792	2.11577	2.01689
2.13863	2.07564	2.17884	2.13802
2.06545	2.02473	2.1905	2.01912
2.07512	2.09648	2.17203	2.07773
2.08409	2.10558	2.15604	2.08041
2.16136	2.11747	2.15744	2.00987
2.18532	2.11803	2.05375	2.09889
2.08346	2.16517	2.02116	2.06974
2.11831	2.11584	2.02546	2.0771
2.18984	2.10752	2.17115	2.00471
2.11767	2.10892	2.19156	2.10355
2.09926	2.1049	2.17402	2.08816
2.11804	2.11181	2.00419	2.08275
	2.18985	2.16078	2.01412
	2.16556	2.15022	2.13255
	2.0237	2.13425	2.16701
	2.16306	1.99656	2.17297
	2.15032	1.99472	2.05716
	2.16615	2.19256	2.07462
	2.1517	2.20654	2.17111
	2.02336	2.19099	2.17014
	2.14729	2.067	2.13989
	2.14641	2.18762	2.01872
	2.01628	2.17106	2.06304
	2.0197	2.17116	2.00248
	2.13367	2.15379	2.15088
	2.06836	2.1791	2.14038
	2.05744	2.22265	2.07683
	2.02064	2.19995	2.01257
	2.01891	2.13827	2.08326
	2.03733	2.17184	2.06365
	2.07747	2.12978	2.15259
	2.0804	2.01149	2.17681
	2.08217	2.17217	2.14791
	2.09534	2.19681	2.09901
	2.02275	2.195	2.10436
	2.09676	2.01165	2.10318
	2.09807	2.02182	2.151
	1.74484	2.12624	2.16704
	1.73504	2.14114	2.12916
	1.77648	2.1766	2.14509
	2.10777	1.98855	2.06675
	2.09914	2.17887	2.14835
	2.12252	2.15986	2.0675
	2.11572	2.19619	2.15437
	2.10039	2.18878	2.18884
	2.16172	2.05873	2.02285
	2.14335	2.19028	2.00652
	1.97421	2.17331	2.02843
	2.01252	2.10969	2.03848
	2.20408	2.10397	2.16664
	2.02034	2.16029	2.02519
	2.11983	2.169	2.10603
	2.12508	2.20488	2.10914
	2.06496	2.09933	2.05324
	2.12744	2.07864	2.05165
	2.0297	2.08234	2.15746
	2.02897	2.18755	2.14392
	2.03585	2.16045	2.05492
	2.07199	2.17994	2.18575
	2.07025	2.14778	2.0972
	2.07754	2.15385	2.08707
	2.0194	2.03112	2.00529
	2.00892	2.18768	2.13753
	2.01118	2.14761	2.01537
	2.09029	1.98961	2.09713
	2.10234	2.16572	2.15611
	2.10394	2.05667	2.18858
	2.08549	2.06336	2.12907
	2.09332	2.18372	2.19118
	2.15434	2.16944	2.06136
	2.11366	2.10769	2.04056
	2.09581	2.09088	2.07347
	2.11432	2.09201	2.04023
	2.18754	2.14787	2.12694
	2.11102	2.16795	2.10964
	2.1492	2.15284	2.02105
	2.09643	2.08475	2.13208
	2.06218	2.07101	2.05626
	2.02124	2.08225	2.18538
	2.17619	2.03418	2.17322
	2.16176	2.01837	2.14653
	2.01154	2.01513	2.09986
	2.01427	2.03721	2.15465
	2.13485	2.17406	2.09393
	2.14452	1.92457	2.07261
	2.02081	2.15808	2.10629
	2.13952	2.04752	2.10502
	2.16577	2.07237	2.09861
	2.11094	2.16802	2.10037
	2.13028	2.19563	2.10219
	2.15295	1.99662	2.17249
	2.15938	2.08047	2.04322
	2.08961	2.10448	2.00261
	2.09466	2.08113	2.1373
	2.09806	2.0613	2.11602
	2.10255	2.05836	2.12579
	2.16836	2.08345	2.11396
	2.18257	2.01766	2.02155
	2.10861	2.09788	2.01396
	2.12233	2.16123	2.04248
	2.16919	2.18881	2.17793
	2.10096	2.17118	2.17594
	2.19006	2.01759	2.15171
	2.12166	2.01685	2.13976
	2.12267	2.16457	2.15121
	2.08896	2.03157	2.01432
	2.1969	2.18986	2.09014
	2.20063	2.14378	2.09745
	2.14941	2.17265	2.13275
	2.15841	2.18108	2.09342
	2.15294	2.16627	1.9932
	2.15202	2.0654	1.99728
	2.05415	2.1021	2.13844
	2.13003	2.07394	2.16525
	1.99647	2.066	2.13436
	2.12326	2.09043	2.04786
	2.10486	2.05746	2.12178
	2.10999	2.04461	1.99854
	2.00576	2.02983	2.11994
	2.14775	2.04575	2.14418
	1.98773	2.04316	2.0191
	2.15953	2.02788	2.04177
	2.14549	2.16911	2.0526
	2.16606	2.16177	2.16761
	1.98848	2.15909	2.18315
	2.09376	2.0755	2.13446
	1.99319	2.08647	2.12664
	2.16134	2.15886	2.13526
	2.15992	2.0522	2.08892
	2.17603	2.05501	2.12842
	2.08584	2.19715	2.14181
	2.1044	2.197	2.14834
	2.12983	2.1686	2.17188
	2.16286	2.07157	2.14911
	2.04556	2.07897	2.07621
	2.19108	2.16606	2.00805
	2.15173	2.202	2.12445
	2.14532	2.16841	2.11243
	2.13908	2.17828	2.12716
	2.04079	2.1376	2.01194
	2.12137	2.13274	2.20506
	2.14737	2.19164	2.16721
	2.15151	2.1968	2.17884
	1.99831	2.24001	2.17617
	2.00919	2.21008	2.18215
	2.15208	2.19308	2.15389
	2.04425	2.1522	2.14365
	2.15241	2.15243	2.14859
	2.09345	2.07367	2.13534
	2.13865	2.12346	2.06269
	2.17827	2.15596	2.07257
	2.17683	2.19317	2.07184
	1.98484	2.1762	2.04364
	2.0921	2.09893	2.03732
	2.09058	2.15997	2.02743
	2.10073	2.09601	2.05955
	2.08466	2.09454	2.16293
	2.08222	2.12255	2.20196
	2.09542		2.18104
	2.12224		2.16786
	2.13058		2.17531
	2.02871		2.18073
	2.02473		2.17961
	2.02751		2.03541
	2.15878		2.18395
	2.17646		2.08403
	2.19309		2.17958
	2.16582		2.17658
	2.17442		2.17084
	1.99931		2.17733
	2.08453		2.17766
	2.18673		2.04494
	2.21329		2.1344
	2.05105		2.04679
	2.17639		2.16486
	2.16195		2.12456
	2.18521		2.17688
	2.18437		1.99133
	2.17451		2.17018
	2.19255		2.07988
	2.17055		2.17725
	2.07274		2.19535
	2.03554		2.05156
	2.15958		2.08233
	2.21703		2.05812
	2.04012		2.16291
	2.02848		2.16306
	2.03457		2.17107
	2.11893		2.18022
	2.15149		2.04867
	2.12058		2.04712
	2.15068		2.09699
	2.15263		2.16422
	2.05186		2.15729
	2.02642		2.06926
	2.17929		2.16515
	2.19761		2.08836
	2.18159
	2.06657
	2.04371
	2.04762
	2.08636
	2.09419
	2.06362
	2.19592
	2.07457
	2.11636
	2.09227
	2.15213
	2.05796
	2.1364
	2.15588
	2.11096
	2.06365
	2.02081
	2.04929
	2.054
	2.14921
	2.17677
	2.08016
	2.08904
	2.15352
	2.18212
	2.07136
	2.08905
	2.18314
	2.08598
	2.1679
	2.1069
	2.1649
	2.04016
	2.04786
	2.05338
	2.04391
	2.21523
	2.06449
	2.13978
	2.19033
	2.16151
	2.1677
	2.09583
	2.09816
	2.10466
	2.18459
	2.16528
	2.14544
	2.10447
	2.20293
	2.0295
	2.09984
	2.16097
	2.1209
	2.03817
	2.05776
	2.18218
	2.16776
	2.17898
	2.14788
	2.08281
	2.08611
	2.10796
	2.16947
	2.1852
	2.09557
	2.14902
	2.01336
	2.16795
	2.1886
	2.13969
	2.06532
	2.18183
	2.157
	2.07594
	2.07782
	2.18159
	2.11112
	2.16189
	2.19106
	2.15066
	2.08202
	2.09079
	2.17177
	2.09153
	2.1105

## Sheet: SIFig4_f
bandgap #0	bandgap #21	bandgap#42	bandgap#63	bandgap#82
2.15236	2.15063	2.18066	2.20689	2.14193
2.14281	2.17771	2.18675	2.1961	2.18917
2.1785	2.19171	2.17397	2.1825	2.14765
2.16494	2.20008	2.16387	2.17572	2.15651
2.15799	2.1933	2.14615	2.18813	2.15942
2.16308	2.00305	2.19455	2.18641	2.1621
2.14026	2.17615	2.13487	2.17738	2.16892
2.1763	2.17842	2.17904	2.18127	2.12946
2.16935	2.18726	2.13702	2.15377	2.12523
2.14127	2.17496	2.12377	2.17507	2.17159
2.17186	2.18262	2.18323	2.17161	2.17561
2.13442	2.15115	2.15851	2.14458	2.17225
2.16883	2.1814	2.14098	2.18033	2.15128
2.12191	2.17991	2.18345	2.18677	2.15943
2.16299	2.16058	2.17819	2.17848	2.15467
2.1627	2.17339	2.13541	2.14507	2.15532
2.16661	2.05616	2.17092	2.16191	2.16359
2.17738	2.17862	2.18135	2.17918	2.14975
2.13926	2.17882	2.18888	2.18372	2.16036
2.17174	2.18243	2.18648	2.17633	2.16004
2.12582	2.17174	2.14466	2.169	2.15976
2.07707	2.16886	2.14225	2.17105	2.15012
2.1348	2.17312	2.13601	2.1838	2.15837
2.03608	2.18508	2.16346	2.17789	2.15548
2.12515	2.1854	2.12263	2.14153	2.14719
2.11605	2.17575	2.13554	2.16863	2.1435
2.11871	2.17967	2.17674	2.17376	2.15498
2.12483	2.1432	2.19186	2.18923	2.15616
2.12567	2.18607	2.1411	2.18442	2.14763
2.12545	2.1382	2.16709	2.01287	2.14777
2.16118	2.15619	2.16729	2.16463	2.13751
2.15453	2.15455	2.12165	2.15709	2.11604
2.10872	2.13839	2.12147	2.13988	2.13674
2.14949	2.16567	2.16887	2.13903	2.15249
2.12334	2.12383	2.19584	2.1814	2.13732
2.10706	2.02599	2.22224	2.17724	2.12191
2.13619	2.16189	2.21674	2.17693	2.1716
2.12348	2.16774	2.19905	2.1751	2.143
2.15608	2.17043	2.18656	2.16292	2.12565
2.1236	2.16247	2.13961	2.17089	2.16541
2.15687	2.18107	2.14137	2.18534	2.14566
2.15266	2.17923	2.14186	2.18345	2.13252
2.12899	2.14526	2.13278	2.177	2.13536
2.12763	2.17285	2.17229	2.1359	2.12601
2.18262	2.15882	2.17186	2.15398	2.13857
2.17118	2.16856	2.19486	2.1536	2.12926
2.17973	2.17793	2.20832	2.13116	2.1603
2.13839	2.18224	2.20676	1.89193	2.13622
2.16342	2.14561	2.18266	2.17093	2.12757
2.15377	2.14418	2.12948	2.17089	2.15663
2.10569	2.14723	2.17358	2.17699	2.1178
2.10399	2.15897	2.15095	2.17899	2.11642
2.10761	2.1538	2.13462	2.1877	2.15358
2.11102	2.16006	2.134	2.18385	2.13131
2.10874	2.1398	2.15618	2.1777	2.11808
2.12231	2.1464	2.17812	2.13215	2.12793
2.12113	2.15653	2.205	2.16947	2.14712
2.14125	2.1647	2.20424	2.17224	2.14581
2.12041	2.131	2.15574	2.16944	2.12166
2.11125	2.17007	2.17749	2.10382	2.15362
2.10218	2.16544	2.13825	2.11936	2.12115
2.13176	2.17246	2.14864	2.12233	2.13216
2.1216	2.19704	2.18235	2.11414	2.17175
2.15037	2.18004	2.18609	2.12901	2.15652
2.16859	2.17739	2.13629	2.17257	2.11735
2.15603	2.18251	2.12547	2.16746	2.14068
2.10988	2.17692	2.13213	2.17592	2.1293
2.13971	2.17301	2.18428	2.18785	2.15306
2.15679	2.12928	2.18454	2.19143	2.14947
2.18025	2.186	2.13839	2.19572	2.16307
2.17625	2.15475	2.12104	2.15847	2.17146
2.12734	2.14445	2.12034	2.17577	2.15162
2.16813	2.18522	2.12631	2.17497	2.13131
2.14192	2.08349	2.12662	2.15649	2.16071
2.12914	2.17452	2.13169	2.15955	2.13417
2.18232	2.17556	2.13214	2.15976	2.15368
2.16946	2.12815	2.1702	2.14711	2.12421
2.15339	2.16854	2.17462	2.11087	2.14249
2.14497	2.05567	2.17377	2.10915	2.1508
2.14015	2.14229	2.17756	2.1509	2.18407
2.0977	2.12081	2.15653	2.14435	2.16815
2.10362	2.10889	2.14067	2.12389	2.11509
2.09237	2.11574	2.12113	2.16806	2.13636
2.09896	2.12677	2.12414	2.15492
2.10328	2.12481	2.14606	2.11335
2.11323	2.121	2.15599	2.17147
2.12357	2.16506	2.146	2.18495
2.12892	2.13413	2.2155	2.1885
2.11474	2.13775	2.1844	2.20175
2.134	2.14892	2.13495	2.19793
2.12258	2.17705	2.11825	2.17894
2.11294	2.18089	2.13436	2.18622
2.15137	2.1673	2.13635	2.17698
2.16393	2.16382	2.13295	2.12616
2.12019	2.12913	2.15513	2.15612
2.15001	2.13613	2.11797	2.15399
2.12431	2.13748	2.19514	2.15226
2.14489	2.14935	2.19939	2.11702
2.11131	2.15044	2.1947	1.44223
2.16575	2.18044	2.17471	2.14923
2.17905	2.14532	2.16507	2.14397
2.01553	2.15862	2.13161	2.15446
1.98335	2.18913	2.16993	2.16344
2.18585	2.19209	2.17822	2.15322
2.17266	2.17652	2.17824	2.12728
2.15689	2.13275	2.162	2.15999
2.15167	2.1503	2.19547	2.17368
2.1132	2.17436	2.18664	2.1359
2.11956	2.1311	2.1824	2.18983
2.04071	2.16433	2.16894	2.21786
2.09199	2.09805	2.15793	2.18914
2.085	2.18141	2.17106	2.17508
2.14865	2.03417	2.13735	2.1726
2.14703	2.17074	2.14158	2.16904
2.15857	2.15966	2.18592	2.13077
2.154	2.17304	2.20013	2.16983
2.09954	2.17626	2.19533	2.16715
2.10235	2.15365	2.13797	2.15569
2.11403	2.19966	2.1302	2.1638
2.11362	2.16813	2.17229	2.15654
2.10694	2.1779	2.18039	2.15616
2.12464	2.18428	2.1867	2.14323
2.13569	2.13586	2.14746	2.15555
2.0458	2.11736	2.17142	2.16266
2.12991	2.12937	2.14411	2.16068
2.12016	2.15499	2.1742	2.16394
2.13509	2.15185	2.13735	2.15345
2.12983	2.14331	2.13515	2.16758
2.11298	2.17841	2.12703	2.18037
2.10588	2.19279	2.17043	2.18268
2.1145	2.1991	2.1791	2.22452
2.15027	2.18559	2.1463	2.19948
2.13222	2.19284	2.18613	2.19653
2.13205	2.19164	2.14517	2.18055
2.13344	2.1426	2.13422	2.16229
2.11386	2.13147	2.16515	2.11196
2.11287	2.12655	2.1368	2.13793
2.13115	2.15907	2.15703	2.14105
2.13945	2.12723	2.14049	2.13178
2.13542	2.12805	2.17993	2.11436
2.14005	2.19179	2.16949	2.10879
2.15847	2.17958	2.17196	2.14859
2.1551	2.1516	2.17394	2.12596
2.13649	2.0454	2.16016	2.12367
2.12421	2.16036	2.13577	2.17703
2.1171	2.17131	2.17453	2.16884
2.03389	2.17057	2.15715	2.12395
2.10063	2.16882	2.18552	2.12608
2.09939	2.18071	2.19401	2.12856
2.13115	2.1716	2.16767	2.17463
2.13855	2.12603	2.17554	2.18065
2.17684	2.17884	2.15087	2.17909
2.16501	2.17855	2.17546	2.19811
2.17831	2.17396		2.18857
2.16967	2.17608		2.14826
2.16078	2.15208		2.19523
2.11718	2.1601		2.12128
2.08784	2.15625		2.1238
2.09127	2.17388		2.13432
2.05073	2.19198		2.13975
2.11522	2.14479		2.13743
2.11332	2.18631		2.13673
2.12248	2.15725		2.12522
2.1095	2.14324		2.12567
2.10005	2.19005		2.1355
2.11334	2.17483		2.13369
2.13224	2.13138		2.17328
2.11696	2.05163		2.14079
2.14756	2.14083		2.13629
2.11445	2.13574		2.13488
2.1186	2.11911		2.13737
2.14401	2.13277		2.13601
2.15665	2.16185		2.1649
2.16466	2.16195		2.15384
2.12726	2.13148		2.17667
2.13299	2.02309		2.1905
2.16734	2.15593		2.17729
2.16954	2.15358		2.1683
2.1547	2.1295		2.16124
2.16419	2.17107		2.15882
2.12717	2.12797		2.16722
2.13212	2.12223		2.15365
2.12956	2.13425		2.12441
2.11543	2.14142		2.13061
2.15262	2.17429		2.12736
2.15126	2.1768		2.15838
2.12113	2.13598		2.16274
2.07021	2.15227		2.12686
2.15682	2.15631		2.12948
2.16584	2.11951		2.15827
2.17529	2.12196		2.13492
2.17988	2.15029		2.13535
2.18479	2.15282		2.16272
2.13249	2.17635		2.16431
2.17736	2.18615		2.14237
2.18106	2.19226		2.13798
2.19751	2.17339		2.13778
2.12458	2.05583		2.14094
2.11676	2.13513		2.17646
2.10579	2.16908		2.16816
2.14534	2.14321		2.16962
2.11387	2.14042		2.1503
2.11257	2.14055		2.14493
2.14402	2.04233		2.12368
2.10985	2.17757		2.11889
2.10444	2.12984		2.11545
2.09505	2.02965		2.15278
2.09438	2.14634		2.15603
2.13863	2.158		2.12826
2.12161	2.17106		2.12484
2.1212	2.15982		2.12593
2.14437	2.09894		2.12898
2.14016	2.14277		2.16904
2.12783	2.14356		2.17124
2.13296	2.17298		2.13921
2.13132	2.18		2.17414
2.13626	2.1589		2.13579
2.14164	2.14125		2.14314
2.16817	2.14295		2.14266
2.12906	2.12216		2.15234
2.15146	2.13091		2.22622
2.11356	2.12943		2.1584
2.12397	2.18651		2.1637
2.16265	2.18821		2.16142
2.15597	2.18741		2.1292
2.13956	2.13772		2.16731
2.11029	2.05488		2.15746
2.11693	2.12905		2.14615
2.12033	2.12725		2.12064
2.12496	2.14872		2.1564
2.01988	2.15489		2.15483
2.13093	2.15871		2.15243
2.13317	2.13653		2.16273
2.12566	2.13498		2.12238
2.12379	2.12979		2.12052
2.00678	2.1195		2.13029
2.15355	2.14657		2.16427
2.13946	2.15835		2.17163
2.16528	2.14162		2.17241
2.15476	2.1792		2.17474
2.11314	2.15691		2.18222
2.09429	2.17596		2.1469
2.09928	2.17882		2.1405
2.10322	2.17815		2.20106
2.10127	2.17382		2.18092
2.09689	2.16901		2.11963
2.09123	2.202		2.11348
2.09178	2.14077		2.16085
2.10372	2.15266		2.17284
2.11801	2.13258		2.12311
2.08222	2.13204		2.14322
2.10042	2.15792		2.12137
2.13012	2.12821		2.15172
2.11234	2.12709		2.14227
2.10866	2.13618		2.11737
2.12554	2.13		2.12174
2.12694	2.16014		2.15044
2.11494	1.97816		2.11839
2.11733	2.13147		2.12969
2.14426	2.1751		2.13225
2.12412	2.16705		2.13126
2.12896	2.16859		2.15794
2.13303	2.14242		2.1238
2.12909	2.16868		2.12927
2.12246	2.14827		2.12926
2.12167	2.19132		2.12235
2.1319	2.18496		2.21828
2.12651	2.14381		2.20614
2.15052	2.12516		2.16428
2.1094	2.12329		2.12473
2.13168	2.13738		2.15864
2.14049	2.11528		2.13152
2.13905	2.1293		2.1115
2.15577	2.13662		2.11235
2.16262	2.13209		2.12013
2.12922	2.12856		2.12472
2.12615	2.03486		2.16651
2.13198	2.12268		2.12506
2.1374	2.13185		2.12809
2.16847	2.17258		2.14918
2.15808	2.16624		2.16447
2.14553	2.16067		2.12963
2.16552	2.17692		2.12963
2.14444	2.1795		2.13305
2.16971	2.18175		2.11841
2.14063	2.19136		2.11885
2.10511	2.18105		2.16839
2.0973	2.16873		2.16664
2.10546	2.15165		2.15106
2.15365	2.11911		2.20274
2.14979	2.13337		2.19662
2.09053	2.13387		2.1672
2.08709	2.15117		2.128
2.09599	2.15722		2.13704
2.10176	2.12752		2.14358
2.11068	2.15057		2.15695
2.10649	2.15829		2.1241
2.10868	2.12317		2.12363
2.11576	2.1625		2.12096
2.11643	2.17907		2.12459
2.1134	2.13631		2.12511
2.12503	2.16938		2.12338
2.04292	2.18695		2.11676
2.12052	2.16797		2.16297
2.12119	1.98992		2.1581
2.11328	2.15221		2.12869
2.11488	2.14263		2.13386
2.12104	2.12318		2.1661
2.15684	2.1279		2.16836
2.15524	2.16749		2.17157
2.14969	2.16274		2.16899
2.15731	2.17044		2.17952
2.12503	2.16573		2.22498
2.12165	2.16132		2.18444
2.11914	2.13128		2.16641
2.1204	2.1596		2.16529
2.11968	2.16217		2.13841
2.11958	2.1194		2.16377
2.12622	2.17485		2.167
2.12979	2.14856		2.13369
2.1599	2.13414		2.12532
2.129	1.98968		2.16414
2.13992	2.16402		2.12841
2.15638	2.11444		2.15959
2.16306	2.14499		2.15304
2.13127	2.1272		2.14444
2.1669	2.1252		2.15016
2.1303	2.12127		2.16336
1.54955	1.68733		2.13439
2.1315	2.15345		2.16353
2.13437	2.10265		2.13661
2.12466	2.11357		2.14662
2.12871	2.1205		2.17619
2.1064	2.13434		2.23139
2.13825	2.1779		2.21639
2.18448	2.18322		2.16245
2.11985	2.17015		2.15962
2.06921	2.03162		2.18531
2.07207	2.0355		2.18584
2.09412	1.39395		1.37248
2.11624	2.10965		2.13628
2.10821	2.15093		2.16175
2.11036	2.15164		2.13827
2.10653	2.132		2.02829
2.10961	2.15087		2.12787
2.09882	2.13703		2.12281
2.14085	2.10598		2.11825
2.11294	2.0988		2.11484
2.11307	2.14089		2.15913
2.13968	2.16172		2.13158
2.095	2.16909		2.13172
2.10618	2.16754		2.13965
2.11251	2.14116		2.15434
2.0393	2.13902		2.17159
2.14818	2.1622		2.19404
2.11585	2.14949		2.17418
2.09068	2.12231		2.16719
2.14529	2.13543		2.17328
2.11916	2.14107		2.14058
2.05721	2.16053		2.17288
2.11359	2.14211		2.16632
2.11919	2.13532		2.15648
2.11946	2.13559		2.12445
2.11737	2.11665		2.1267
2.11128	2.13624		2.12504
2.10999	2.14325		2.12389
2.11993	2.11638		2.12988
2.12398	2.17867		2.12437
2.12214	2.17545		2.13077
2.15459	2.19318		2.17739
2.16015	2.17215		2.18272
2.15843	2.14023		2.18927
2.15221	2.15462		2.19415
2.17309	2.12193		2.1919
2.16815	2.11678		2.18786
2.15765	2.12092		2.18406
2.16563	2.14173		2.17958
2.11365	2.11007		2.13026
2.16984	2.11814		2.16126
2.17827	2.12977		2.16778
2.2087	2.12491		2.14076
2.17576	2.13449		2.14341
2.16706	2.12603		2.16733
2.11808	2.12279		2.15776
2.11678	2.17908		2.16725
2.11347	2.17993		2.13349
2.10445	2.18889		2.13178
2.09795	2.20522		2.17638
2.09598	2.15808		2.18453
2.10292	2.14319		2.18017
2.11566	2.16071		2.18856
2.10233	2.12096		2.18451
2.10898	2.13295		2.17366
2.1112	2.14036		2.18465
2.10625	2.13699		2.17002
2.1112	2.14503		2.15202
2.10399	2.1203		2.14927
2.09681	2.12216		2.16351
2.10399	2.11837		2.14475
2.11197	2.11768		2.1432
2.14343	2.15317		2.15807
2.14914	2.17139		2.16234
2.11012	2.14909		2.15027
2.10417	2.18654		2.1452
2.0406	2.18804		2.12919
2.10457	2.16501		2.16899
2.04793	2.17982		2.17945
2.11337	2.1641		2.18374
2.11131	2.14652		2.18193
2.11739	2.13438		2.16647
2.1232	2.13713		2.1489
2.11812	2.14574		2.14261
2.14927	2.15343		2.17138
2.1191	2.12783		2.14767
2.14599	2.12404		2.13601
2.14157	2.11455		2.15186
2.11655	2.12648		2.13058
2.11496	2.14324		2.16686
2.1512	2.17711		2.1847
2.16108	2.19087		2.16187
2.16368	2.18825		2.16406
2.16108	2.19297		2.16644
2.1507	2.15908		2.17254
2.15366	2.13725		2.17993
2.14896	2.1102		2.18539
2.12408	2.12057		2.15084
2.20995	2.16728		2.14472
2.20948	2.18074		2.14321
2.20599	2.12975		2.1404
2.15441	2.16028		2.14535
2.10615	2.14617		2.11475
2.10403	2.11416		2.11602
2.13835	2.13826		2.1507
2.11948	2.15334		2.16086
2.08511	2.18455		2.16509
2.09093	2.20356		2.14516
2.08765	2.19161		2.16683
2.08891	2.15161		2.17527
2.10886	2.14667		2.21436
2.08554	2.15318		2.14134
2.0944	2.16721		2.1386
2.11121	2.18579		2.16835
2.1149	2.19322		2.15369
2.08999	2.17679		2.16636
2.09887	2.16759		2.20755
2.09338	2.1511		2.18679
2.10594	2.12426		2.1855
2.10725	2.1633		2.17229
2.10472	2.19813		2.14104
2.09945	2.20626		2.10557
2.10241	2.1277		2.15785
2.09695	2.12806		2.15045
2.08764	2.17325
2.09718	2.18275
2.09361	2.18838
2.0902	2.16211
2.09803	2.1565
2.10226	2.15761
2.0327	2.12906
2.1499	2.16366
2.11987	2.13198
2.13525
2.1266
2.11272
2.09572
2.10759
2.14249
2.16056
2.12639
2.12379
2.13484
2.14073
2.17667
2.17753
2.22656
2.20107
2.18654
2.17275
2.1568
2.15188
2.14029
2.13808
2.14914
2.10457
2.13765
2.11516
2.11967
2.144
2.14552
2.05609
2.04567
2.09695
2.10629
2.107
2.10593
2.10505
2.1129
2.13667
2.09311
2.09636
2.09151
2.10383
2.13875
2.10105
2.09063
2.03319
2.1551
2.08176
2.12935
2.1134
2.09937
2.10002
2.10365
2.11333
2.1195
2.1635
2.11431
2.11152
2.1553
2.13802
2.12231
2.15061
2.20051
2.17629
2.12912
2.15328
2.10107
2.13739
2.16056
2.15893
2.1431
2.11391
2.12842
2.13182
2.11474
2.05988
2.12016
2.1181
2.10941
2.10829
2.10491
2.09648
2.09194
2.10865
2.10682
2.10124
2.09841
2.09081
2.09645
2.09903
2.09953
2.10274
2.04965
2.04768
2.11383
2.14396
2.11156
2.10084
2.10732
2.11258
2.15344
2.1481
2.14443
2.15268
2.14105
2.13245
2.11868
2.16019
2.16767
2.12097
2.12072
2.17319
2.12262
2.15031
2.09714
2.15439
2.12887
2.1189
2.1188
2.14153
2.13996
2.10239
2.11708
2.10876
2.10295
2.11184
2.10904
2.09571
2.08537
2.0804
2.09126
2.10463
2.10037
2.09429
2.0973
2.09791
2.09124
2.1018
2.10978
2.10381
2.09095
2.10269
2.11824
2.11125
2.1241
2.13696
2.14187
2.13332
2.12073
2.14295
2.14636
2.12298
2.18108
2.17706
2.17542
2.16898
2.16779
2.13703
2.12414
2.11804
2.11795
2.12175
2.1391
2.05065
2.13335
2.14987
2.09456
2.09657
2.09226
2.09578
2.09352
2.11488
2.11588
2.10541
2.11893
2.13313
2.1317
2.1041
2.09754
2.09648
2.11279
2.11425
2.13062
2.10816
2.10285
2.12998
2.13141
2.13812
2.11561
2.12533
2.11787
2.14546
2.12717
2.14798
2.12101
2.17735
2.18538
2.19919
2.09651
2.12228
2.11725
2.14389
2.12456
2.13167
2.16856
2.12698
2.12022
2.11631
2.12205
2.10271
2.07503
2.10109
2.12259
2.1184
2.0939
2.09254
2.13219
2.09954
2.10915
2.09554
2.09676
2.11255
2.12593
2.11257
2.09941
2.11569
2.11935
2.10385
2.10442
2.11286
2.11055
2.12053
2.11305
2.10648
2.12701
2.15369
2.13001
2.16511
2.16333
2.16645
2.15566
2.16944
2.18356
2.14071
2.10133
2.0915
2.10671
2.1013
2.10813
2.09454
2.08481
2.10882
2.10522
2.11283
2.10865
2.09627
2.08177
2.08488
2.09339
2.07739
2.10741
2.13065
2.12322
2.11207
2.14234
2.13028
2.11257
2.04791
2.10318
2.11137
2.11544
2.11526
2.11309
2.13567
2.17818
2.18244
2.17605
2.17829
2.12441
2.12499
2.17886
2.15504
2.11716
2.07725
2.07225
2.10668
2.05173
2.10863
2.13018
2.11976
2.11016
2.0582
2.11364
2.10469
2.09919
2.09801
2.10055
2.10601
2.10021
2.11423
2.11456
2.14331
2.13798
2.12143
1.6879
2.05229
2.12639
2.13237
2.11475
2.12894
2.14512
2.14059
2.14778
2.16911
2.1331
2.1595
2.1855
2.17675
2.10627
2.04944
2.10388
2.14433
2.13938
2.09838
2.10983
2.11549
2.11361
2.11482
2.11091
2.10541
2.1073
2.12283
2.11294
2.11343
2.11053
2.11511
2.10926
2.15335
2.14562
2.12672
2.1209
2.11776
2.09876
2.07849
2.09898
2.11646
2.14166
2.14641
2.15857
2.18169
2.21853
2.17511
2.13926
2.17742
2.1264
2.09401
2.09125
2.1194
2.11022
2.11039
2.11192
2.10666
2.10535
2.09334
2.10094
2.11876
2.10956
2.09399
2.10534
1.92643
2.11872
2.12171
2.11602
2.05481
2.11425
2.10475
2.0938
2.10119
2.12684
2.16237
2.16832
2.18685
2.19655
2.20242
2.20768
2.1365
2.0751
2.08309
2.15022
2.17999
2.16931
2.14035
2.09515
2.10968
2.12158
2.11993
2.1153
2.10497
2.11522
2.11089
2.11448
2.11669
2.11712
2.05779
2.11739
2.1184
2.09042
2.13691
2.14957
2.12655
2.1644
2.13901
2.07373
2.17066
2.1802
2.156
2.13725
2.12763
2.09898
2.1026
2.10273
2.1147
2.11277
2.11086
2.08476
2.10247
2.10521
2.1017
2.10563
2.12352
2.11287
2.10457
2.15135
2.16105
2.15347
2.15545
2.19071
2.1753
2.19164
2.19898
2.17677
2.15082
2.15849
2.11892
2.10855
2.10917
2.10767
2.11584
2.1405
2.14256
2.15293
2.12526
2.09787
2.1399
2.1235
2.11107
2.15878
2.17726
2.16529
2.14434
2.16606
2.17131
2.14153
2.13187
2.1163
2.12252
2.12867
2.13846
2.12243
2.09181
2.10822
2.11625
2.07102
2.13858
2.13745
2.14672
2.16578
2.17951
2.17699
2.18284
2.17397
2.12676
2.11052
2.15032
2.11047
2.11785
2.11762
2.10643
2.14448
2.13792
2.16923
2.17473
2.19262
2.16121
2.14504
2.15025
2.12942
2.16893
2.164
2.15486
2.13389
2.14079
2.15018
2.15449
2.1081
2.18547
2.16428
2.11371
2.13336
2.16466
2.15278
2.13071
2.16121
2.1366
2.12465
2.16796
2.15546
2.17246
2.16313
2.14402
2.15134
2.16574
2.17238
2.17625
2.18889
2.18967
2.17389
2.18233
2.19569
2.21637

## Sheet: SIFig4_g
bandgap #0	bandgap #21	bandgap#42	bandgap#63	bandgap#84
2.10412	2.10422	2.057	2.10804	2.11763
2.10765	1.99827	2.1013	2.10459	2.14161
2.09572	2.1121	2.11001	2.1208	2.12837
2.10721	2.12754	2.08579	2.0642	2.12214
2.11385	2.10677	2.07862	2.12063	2.11369
2.13723	2.10387	2.08001	2.08466	2.10594
2.12713	2.04507	2.08947	2.09626	1.93693
2.12278	2.13469	2.10408	2.09491	1.99015
2.04811	2.13212	2.10605	2.08104	1.96496
1.94848	2.03496	2.10311	2.08264	2.10649
2.10774	2.11702	2.08426	2.13006	2.12917
2.11842	2.07058	2.09183	2.13306	1.86785
2.10072	2.11277	2.13495	2.1125	2.09117
2.10318	2.10805	2.11234	2.10116	2.124
2.10092	2.12811	2.07523	2.09631	2.12515
2.12834	2.1331	2.05662	2.10236	2.14274
2.12426	2.13286	2.0601	2.10072	2.13633
2.09988	2.13634	2.111	2.09512	2.11779
2.06384	1.95175	2.11871	2.09955	2.12599
2.06697	2.13086	2.11188	2.09207	2.07838
1.98865	2.1074	2.10592	2.10117	1.94332
2.07085	2.10162	2.09627	2.10544	2.10865
1.98981	2.07942	2.0751	1.98478	2.07833
2.11681	2.08359	2.07715	2.10132	2.08295
2.10077	2.11176	2.10855	2.10558	2.01901
2.10198	2.07667	2.11776	2.11282	1.98
2.06504	2.10981	2.10267	2.11272	2.10888
2.09721	2.11946	2.09622	2.03677	2.10222
2.1047	2.1285	2.10347	2.09331	2.09903
2.10491	2.12195	2.09911	2.0839	2.09659
2.10649	2.10572	2.0937	2.09576	2.12741
2.11375	2.1023	2.0433	2.09097	2.11465
2.10198	2.10913	2.12381	2.10563	2.12957
2.09967	2.10974	2.09704	2.08158	2.13802
2.10443	2.06963	2.09306	2.09712	2.12979
2.10067	2.13283	2.10075	1.91612	2.10661
2.04745	2.0365	2.12029	2.10437	2.11355
2.06448	2.10481	2.11241	2.09667	2.08145
2.07961	2.10708	2.12063	2.09076	2.02351
2.114	2.11564	2.13643	2.09693	2.07214
2.09857	2.13802	2.00452	1.96161	2.01833
2.10499	2.10998	1.9672	1.9538	1.97301
2.11495	2.07604	1.99071	2.02776	1.97308
2.02122	1.92593	1.99801	2.09804	2.12451
2.11313	1.99916	2.09972	2.09718	2.08721
2.10016	2.10529	2.11035	2.00091	2.11814
2.12046	2.04225	2.11768	2.07835	2.0512
2.12258	2.0392	2.02556	1.94325	2.0893
2.10905	2.02093	2.11776	2.07251	2.10182
2.11301	2.08602	2.119	2.09822	2.12125
2.09607	2.09033	2.12852	2.13047	2.11546
2.09077	2.02149	2.14548	2.12688	2.11536
2.09526	2.12762	2.1497	2.05209	2.13219
2.05857	2.12274	2.09471	2.06532	2.12954
2.07683	2.12572	2.08807	2.08837	2.11983
2.08537	2.09888	2.08065	2.08219	2.04519
2.11792	2.09133	1.95748	2.10171	2.10216
1.9704	2.10248	2.13708	2.12594	2.10633
2.0596	2.1122	2.12834	2.03343	1.97889
2.06379	2.09945	2.12382	2.10033	2.04063
2.1064	2.09689	2.1255	2.10457	2.03713
2.10812	2.1182	2.12392	2.10437	2.00587
2.11886	2.05297	1.90359	2.0095	2.02116
2.1039	2.11733	2.08092	1.98166	2.11878
2.09875	2.02767	2.11541	2.06094	2.05984
2.133	2.10116	2.01939	2.03023	2.08825
2.12051	2.10695	2.09721	2.0726	2.08017
2.10407	2.11082	2.12529	1.96399	2.0854
2.10478	2.11364	2.1165	2.06804	2.10266
2.09939	2.09597	2.11792	2.09902	1.9786
2.09115	2.1085	2.10342	2.04392	1.91114
2.10186	2.10149	2.10128	2.13966	2.11534
2.01966	2.10055	2.07927	2.13966	2.12986
1.91846	2.10075	2.09337	1.92858	2.1284
2.11431	2.10573	2.09282	2.08595	2.13083
2.11497	2.11138	2.10357	2.08344	2.11912
2.12559	2.09046	2.10548	2.10953	2.11547
2.1097	2.10587	2.11676	2.05474	2.11977
2.11735	2.10314	2.12037	2.10153	2.07417
2.10851	1.98614	2.10234	2.08931	2.10168
2.11485	2.0488	2.12845	2.08411	2.12079
2.11357	2.1195	2.13252	2.0855	2.1128
2.11569	2.11013	2.12394	1.98401	2.03803
2.10974	2.11326	2.11564	2.02955	2.08373
2.10369	2.11134	2.10137	2.0854	2.04193
2.1332	2.00103	2.10293	2.08316	2.04919
2.02266	2.10763	2.10842	2.03079	2.06894
2.13042	2.10209	2.12433	1.92953	2.09055
2.119	2.08873	2.11271	2.09762	2.10177
2.11418	2.07553	2.10103	2.11003	2.08584
2.0904	2.08543	2.1041	2.115	2.10311
2.10428	2.09015	2.09064	2.08162	1.95304
2.02803	2.09293	2.08388	2.06278	1.93833
2.123	2.11242	2.11329	2.08588	2.10321
2.03805	2.09939	2.11699	1.95923	2.12337
2.06904	1.98536	1.96472	2.1105	2.11266
2.11875	2.04357	2.1179	2.11409	2.10946
2.09901	2.06858	2.09838	2.09378	2.09467
2.09499	1.97972	2.10922	2.08339	2.0911
2.10586	2.0216	2.0291	2.08389	2.06875
2.06456	2.09242	2.10781	2.08742	2.03252
2.07252	2.09387	2.09724	2.09689	2.05721
2.07911	2.09568	2.10177	2.06531	2.0886
2.05449	2.08908	2.07094	2.00859	2.09977
2.04735	2.107	2.03842	1.91598	2.09459
2.05381	2.10731	1.9387	2.04034	2.08633
2.09153	2.10503	2.08221	2.1124	2.11336
1.99123	2.08533	2.05394	1.98453	2.11085
2.08577	2.08429	2.03835	2.12057	2.07755
2.08754	2.09557	2.09121	2.12556	2.09114
2.07691	2.09349	2.11938	2.10423	2.09763
2.08592	2.07542	2.12547	2.10549	2.1009
2.10144	2.04635	2.10535	2.11748	2.06529
2.08987	2.09197	2.09301	1.89159	2.10671
2.09059	2.10056	2.11948	2.08679	2.01371
2.09382	2.06735	2.00971	2.08073	2.10502
2.11342	2.06751	1.99323	2.01337	2.10357
2.11561	2.04774	2.09077	2.01653	2.1281
2.08303	2.0953	2.08653	2.05377	2.13857
2.05292	2.09257	2.10923	2.03869	2.1164
1.98499	2.0997	2.05868	2.08081	2.10875
2.05554	2.09975	2.07448	2.08498	2.11025
2.07487	2.10866	2.02343	2.10453	2.10448
2.0057	2.11441	2.13118	2.09256	2.10593
2.04154	2.11802	1.90761	2.07265	2.10265
2.01255	2.08581	1.91643	2.09317	2.10072
2.0014	2.06281	2.0694	2.02993	2.10182
2.10896	1.97236	2.08157	2.03444	2.10858
2.11635	2.09647	2.11907	2.09273	2.09991
2.11487	2.07621	2.03281	2.10665	2.10017
2.09024	1.96606	2.09428	2.10976	2.11809
2.07739	2.10215	2.09493	2.11418	2.09679
2.0919	2.09582	2.12029	2.11115	2.09304
2.08883	2.00606	1.78142	2.10718	2.08465
2.08902	2.11184	2.10783	2.10593	2.06389
2.09286	2.0715	2.11197	2.10787	2.01661
2.08861	2.05913	2.11633	2.10478	2.04826
2.09317	1.98784	2.13048	2.10272	2.0114
2.06452	2.03822	2.11243	2.10113	2.10974
2.06269	2.10751	2.08813	2.03427	2.09947
1.96895	2.06495	1.79625	2.11501	2.10581
2.11828	2.04367	1.80561	2.09868	2.14439
2.03122	2.05867	2.05724	2.0655	2.14349
2.05009	2.04936	2.0667	2.12019	2.11756
1.98128	2.0995	2.03788	2.1032	2.11605
1.90731	2.12285	2.06316	2.09357	2.12654
2.09924	2.07639	2.09844	2.02629	2.10128
2.07257	2.10502	2.09364	2.05376	2.10459
1.97692	2.08704	2.06937	2.11458	2.09902
2.12025	2.0576	2.12094	2.11701	2.08776
2.10043	2.07937	2.09881	2.11962	2.08966
1.79096	2.0768	2.10321	2.01968	2.10271
2.11999	2.07825	2.09197	2.1218	2.0981
2.1169	2.09241	2.05765	2.10367	2.09851
2.10891	2.09333	2.08634	2.09821	2.10831
2.10062	1.98732	2.12628	2.1127	2.10241
2.08988	2.02504	2.00481	2.13456	2.10126
2.09303	2.1158	2.10958	2.02818	2.11948
2.10333	2.01985	2.12927	1.98535	2.08437
2.1027	1.9962	2.10623	2.07541	2.05138
2.10651	2.01412	2.1089	1.89731	2.11646
1.92397	2.07998	1.79634	2.10314	2.02796
2.08015	2.03618	1.78605	2.07872	2.10563
1.94408	2.10259	1.7916	2.09299	2.10229
2.024	2.02313	2.11292	1.98549	2.10699
2.09681	2.03935	1.80573	2.09098	2.14881
2.10071	2.10071	1.79456	2.08543	2.14312
2.11244	2.10373	2.05601	2.07562	2.12554
2.06399	2.11691	2.09776	2.11676	2.1038
2.13387	2.02859	2.12758	2.11596	2.11434
2.13007	2.05527	2.13054	2.04843	2.10478
2.13168	2.10243	2.12188	2.09995	2.10703
2.13103	2.06507	2.11802	2.12352	2.1022
2.11091	2.05724	2.06614	2.11988	2.09531
2.11407	2.0797	2.11603	2.10139	2.04268
1.73583	2.09192	2.08627	2.09716	2.03828
2.11683	2.09395	2.08411	2.09589	2.03619
2.11329	2.09117	2.09172	2.03234	2.05893
2.09596	1.98521	2.1398	2.11042	2.1042
2.09545	2.04756	2.11271	2.08379	2.10133
2.11642	2.03818	2.10369	1.95351	1.9384
2.09392	2.09587	2.12398	2.02	2.1328
2.08494	2.00722	2.11791	2.03195	1.9582
2.08369	2.04063	2.09522	2.02791	2.12847
2.09686	2.00035	2.11482	2.08925	2.03871
2.10355	2.09429	2.11403	2.01636	2.0744
1.98519	2.1048	2.10479	2.10108	2.10947
2.09448	2.10655	2.1222	2.12731	1.98549
2.10082	2.10398	2.12291	2.07517	2.06968
2.08686	2.10299	2.09727	2.11303	2.14006
2.08878	1.96726	2.06832	2.05873	2.13409
2.08928	2.07286	1.93577	2.11761	2.11269
2.08879	2.09993	2.12332	2.11187	2.09684
2.09361	2.12311	2.12644	2.11118	2.10628
2.09659	2.09406	2.11995	2.12135	2.09354
2.12278	2.08756	2.12251	2.09857	2.08928
2.08101	2.09704	2.12635	2.10398	2.08907
2.06362	2.09343	2.12055	2.10902	2.0959
2.11562	2.09221	2.10315	2.12499	1.93821
2.10938	2.09322	2.1093	2.1263	2.00609
2.11119	2.08522	2.0924	2.10434	2.02688
2.12603	2.0636	2.13558	2.09707	2.04144
2.02717	2.08382	2.12682	2.10194	2.02778
2.03283	2.08727	2.12952	2.05869	2.01413
2.01918	2.08558	2.13358	2.06443	1.95402
2.1156	2.09427	2.0819	2.09417	2.12186
2.11004	2.03034	1.79296	2.10548	1.99112
2.01647	2.04598	2.11561	2.10778	2.11506
2.10334	2.08973	2.10288	2.04975	1.9917
2.09642	2.09804	2.09142	2.10678	2.1017
2.09023	2.10219	2.05886	2.10572	2.06991
2.09214	2.08987	2.12753	2.11272	2.11798
2.10456	2.095	2.12399	2.125	2.11962
2.09202	2.10242	2.12184	2.11748	2.13163
2.06552	2.0993	2.1176	2.11984	2.07129
2.00689	2.08645	2.11861	2.11051	2.11143
1.94893	2.08958	2.11843	2.07933	2.10493
2.10981	2.09848	2.051	2.09578	2.1028
2.11059	2.08942	2.12158	2.12469	2.10276
2.11687	2.0865	2.12309	2.06674	2.09048
2.03021	2.09472	2.04666	2.10308	2.09174
2.03719	2.08217	2.08752	2.09652	2.09185
2.12555	2.0836	2.0984	1.96827	2.09638
2.10031	2.08887	2.11236	2.04849	2.12088
2.1015	2.08496	2.12936	2.01971	2.10523
2.12734	2.08689	2.10236	2.00427	2.08662
2.10799	2.03247	2.09962	2.08611	2.11312
2.10515	2.04868	2.10182	2.11544	2.05966
2.11562	2.06369	1.94648	1.9499	1.96783
2.09995	2.07728	1.78895	2.10456	1.98302
2.08634	2.09185	1.80905	2.10577	2.09565
1.98966	2.10006	2.1182	2.13355	1.98976
2.10895	2.09977	2.12155	2.0939	2.00092
2.09642	2.09041	2.128	2.09874	2.07728
2.06402	2.08753	2.01578	2.11058	2.03774
2.05707	2.07995	2.12571	2.08993	1.96131
2.09628	2.10108	2.12509	2.07879	2.11985
1.97751	2.10444	2.06526	2.11736	2.11016
1.98645	2.10075	1.99997	1.92263	2.13286
2.08771	2.09421	1.87672	2.10329	2.11458
2.12266	2.0868	2.11088	2.10275	2.11092
2.1135	2.05917	2.01428	2.084	2.10398
2.10626	2.09332	2.04357	2.03513	2.10118
2.0953	2.09377	2.05358	1.99707	2.09882
2.05341	2.09519	2.1257	2.03278	2.09809
2.06528	2.01548	2.00893	2.08802	2.11632
2.13544	2.06801	2.12815	2.00459	2.11804
2.12198	2.10191	2.13652	1.99633	1.99518
2.12113	2.09836	2.13048	2.12809	1.93796
2.12929	2.09239	2.11365	2.12999	1.94299
2.14105	2.09181	2.09174	2.10516	2.01222
2.13791	2.07381	2.11364	2.1102	2.09175
2.12189	2.05126	2.11623	2.09502	2.01711
2.09781	2.10916	2.10635	2.08135	2.03867
2.08882	1.89662	2.06413	2.0994	2.02428
2.11798	2.09749	2.04675	2.05583	2.09322
2.11957	2.10911	2.02189	2.09218	1.98314
2.11805	2.06772	2.11116	2.01025	2.00453
2.01621	2.09026	2.12308	1.97692	1.98089
2.04366	2.10029	2.0443	1.96198	2.12026
2.10007	2.08708	2.10139	2.11842	2.14276
2.11224	2.09468	2.10592	1.92674	2.12159
2.1316	2.09895	2.09917	2.01714	2.10205
2.13489	2.07702	2.08548	2.02243	2.12901
2.13013	2.09272	2.09161	2.09507	2.11312
2.11924	2.11468	2.09308	2.0991	2.10476
2.10446	2.11551	2.10901	2.09635	2.10218
2.07459	2.11877	2.11214	2.11421	2.09871
2.07489	2.08891	2.1196	2.12001	2.09729
2.10221	2.08457	2.10183	2.08769	1.98387
2.11024	2.09479	2.1395	2.11095	1.96104
2.10504	2.09924	2.12369	2.11179	2.09169
2.12167	2.07839	2.09174	2.1107	2.09971
2.12096	2.08338	2.09347	2.11098	1.98307
2.10704	2.09195	2.08577	2.08206	2.09607
2.09715	1.97454	2.10411	2.01527	2.07359
2.10641	1.99438	2.08699	2.09255	2.03811
2.10527	2.08629	2.10825	2.05435	2.08589
2.11166	2.07628	2.03106	2.10181	2.12714
1.97248	2.09774	2.04008	2.10321	2.00603
2.10617	2.10025	2.08997	2.09825	2.09731
2.09891	2.08432	2.08543	2.10482	2.1316
2.09238	2.0943	2.10829	2.09933	2.12708
2.11803	2.09661	2.12446	2.11663	2.11355
2.13617	2.107	2.12999	2.10131	2.12637
2.1324	2.04955	2.10363	2.07456	2.10706
2.12598	2.10214	2.10408	2.10183	2.12512
2.09895	2.12106	2.11576	2.0824	2.12004
2.09667	2.03483	2.0451	2.10288	2.1015
2.05678	2.11067	2.13488	2.12502	2.12494
2.08374	2.08887	2.12228	1.96249	2.06515
2.1252	2.077	2.1262	2.05403	2.05763
2.13845	2.09184	2.10375	2.0923	1.93476
2.13145	2.1028	2.14291	2.09531	2.09729
2.13475	2.10274	2.13233	2.08953	2.00368
2.12676	2.10262	2.13872	2.09091	2.07964
2.1305	2.09408	2.12884	2.10114	2.06005
2.12374	2.10214	2.09798	2.07813	2.10764
2.09509	1.96451	2.10684	2.06283	2.05793
2.09633	2.10622	2.11303	2.07876	2.09023
2.09523	2.10083	2.10487	2.08584	2.12049
2.10573	2.09873	2.08173	2.11131	2.03942
2.11448	2.0957	2.07912	2.11247	2.10996
2.12639	2.09297	1.99007	2.12198	2.12215
2.00054	2.08378	2.10424	2.09917	2.1043
2.117	2.08825	1.91023	2.09214	2.10566
2.13742	2.08991	2.1132	2.06893	2.11222
2.12197	2.09394	2.1182	2.08691	2.12997
2.09316	2.0998	2.09657	2.09209	2.12207
2.11165	2.10515	2.0194	2.11723	2.10449
2.12998	2.10524	2.10069	2.10415	2.12456
2.13029	2.1119	2.119	2.09399	2.05718
2.12896	2.09578	2.02038	2.07909	2.04406
2.15584	2.09821	2.12756	2.08342	1.8753
2.13608	2.08797	2.09929	2.11963	1.89653
2.15066	2.08618	1.93841	2.11026	2.04673
2.14643	2.09961	2.14231	2.10776	2.0756
2.14038	2.09989	2.14076	2.12209	2.08646
2.12351	2.10219	2.12312	1.92484	2.05123
2.10651	2.08446	2.12668	2.06373	2.0811
2.11694	2.09055	2.11884	2.03841	1.99378
2.13839	2.06335	2.10951	2.03146	2.11503
2.12821	1.99222	2.09909	2.09553	2.11817
2.10214	2.09057	2.11361	2.13811	2.12804
2.11803	2.09396	2.0061		2.10693
2.12114	2.09191	2.04124		2.11543
2.10807	2.08905	2.06101		2.1226
2.0825	2.09213	2.01608		2.13259
2.10525	2.09725	2.11128		2.1275
2.12273	2.09156	2.02654		2.10523
2.11458	2.08788	2.08196		2.11026
2.1162	2.08771	2.08098		2.06518
2.12907	2.09495	2.11608		1.92005
2.13104	2.10232	2.11181		2.08871
2.11886	1.97495	2.134		2.08826
2.11816	2.11827	1.98626		2.08743
2.11107	2.10501	2.08905		2.08021
2.10502	2.0979	2.04882		2.07285
2.09973	2.09864	2.12991		2.08793
2.10023	2.10548	2.12487		2.0945
2.11095	2.04466	2.1064		1.97871
2.11054	2.09575	2.09856		2.09856
2.10712	2.08308	1.92606		2.06296
2.10391	2.09461	2.08934		2.11057
2.09398	2.03893	2.10574		2.1151
2.10604	2.0589	2.09515		2.12511
2.13272	2.09686	2.07608		2.1278
2.11553	2.10579	2.10745		2.12728
2.06007	2.1044	2.12173		2.09224
2.09623	2.10271	2.10593		2.09364
2.04839	2.09501	2.10404		2.10249
2.03413	2.09729	2.10014		2.09627
2.08515	2.10774	2.09117		2.0908
2.0829	2.10842	2.10433		2.09028
2.11153	2.09816	2.02394		2.10389
2.12796	2.09309	2.12091		2.09454
2.13514	2.10732	2.1061		2.07852
2.14813	2.10483	2.08827		2.08671
2.11639	2.10031	2.06255		2.09616
1.86873	2.09286	2.14778		2.08833
1.86297	2.10057	2.13974		2.08761
2.11673	2.10031	2.12495		2.11926
2.14884	2.07594	2.09725		2.11595
2.14325	2.09584	2.11452		2.13001
	2.09233	2.11894		2.11212
	2.07705	2.09775		2.10723
	2.08308	2.00657		2.10201
	2.08797	2.09638		2.09659
	2.09075	2.09795		2.08999
	2.09355	2.09674		2.09829
	2.09674	2.10046		2.09785
	2.09109	2.09889		2.09903
	2.09656	2.10007		2.10963
	2.09682	2.01531		2.11971
	2.1017	2.0373		2.10154
	2.0995	1.95529		2.09744
	2.09482	2.10694		2.06605
	2.09486	2.09395		2.09704
	2.10021	2.08433		1.9558
	2.10148	2.11315		2.12283
	2.10132	2.09374		2.10857
	2.10485	2.11693		2.10721
	2.10014	2.11602		2.09246
	2.08965	2.12224		2.09247
	2.09109	2.1205		2.08568
	2.07927	2.10337		2.09841
	2.08104	2.12125		2.10657
	2.09837	2.1088		2.10899
	2.10274	2.0915		2.11007
	2.06072	2.06991		2.11538
	2.10629	2.09048		1.9982
	1.99258	2.10936		2.11797
	2.00916	2.11371		2.10677
	2.08554	2.12661		2.03496
	2.09011	2.12611		2.10604
	2.0212	2.11682		2.08088
	1.94572	2.13776		2.07021
	2.11113	2.12931		2.08659
	2.09309	2.14246		2.08144
	2.10408	2.12337		2.07909
	2.10745	2.1208		2.10916
	2.09739	2.10087		2.12636
	2.09687	2.07538		2.12823
	2.10025	2.11905		2.12981
	2.09444	2.10019		1.98944
	2.08795	1.85904		2.10659
	2.08414	2.03785		2.11421
	2.11113	2.08131		2.12261
	2.11997	2.09845		1.98881
	2.11073	2.10158		2.10195
	2.10924	2.12283		2.08253
	2.0911	2.13165		2.09793
	2.10149	2.12912		2.11367
	2.11204	2.14353		2.09058
	2.11937	2.13503		2.10331
	2.11932	2.12433		2.09741
	2.09211	2.11952		2.12453
	2.08213	2.11682		2.12504
	2.10627	2.11856		2.10729
	2.10701	2.10677		2.1051
	2.10623	2.09898		2.09748
	2.08935	2.10078		2.10663
	2.10015	2.08995		1.96485
	2.10979	2.11858		2.07399
	2.10296	2.12165		2.10679
	2.10104	2.1447		2.07708
	2.09766	2.15086		2.08628
	2.09594	2.11377		2.11501
	2.10918	2.11069		2.13698
	2.1063	2.08786		2.1135
	2.11851	2.1062		2.11611
	2.06684	2.11958		2.11893
	2.07825	2.1105		2.09498
	2.10626	2.12876		1.97707
	2.02606	2.13907
	2.12259	2.12389
	2.09186	2.11171
	2.09198	2.11024
	2.09621	2.12828
	2.08359	2.03918
	2.07944	2.1116
	2.06436	2.09607
	2.0849	2.07007
	2.11665	2.115
	2.10662	2.11367
	2.11166	2.12934
	2.13241	2.12567
	2.13093
	2.10414
	2.0763
	2.11496
	2.12254
	2.08525
	2.07437
	2.13289
	2.11327
	2.09513
	2.09836
	2.08826
	2.08558
	2.08353
	2.06772
	2.0798
	2.10627
	1.96506
	1.92669

## Sheet: SIFig4_h
bandgap #0	bandgap #21	bandgap#42	bandgap#63	bandgap#84
2.02302	2.0503	2.16509	2.03441	2.0162
2.02641	2.04678	2.02417	2.03231	2.03769
2.05524	2.05523	2.00921	2.03523	2.04758
2.03265	2.03193	1.98417	2.03517	2.05572
2.01628	2.06325	2.00718	2.02957	2.0685
2.03757	2.05913	2.1614	2.01198	2.07768
2.02105	2.03915	2.13299	2.03806	2.00717
2.06954	2.04328	2.04714	1.99116	2.03226
2.0563	2.07477	2.06546	2.05875	2.05052
2.04166	2.06626	2.07904	2.04171	2.05306
2.10745	2.0545	2.14697	2.02195	2.00371
2.05684	2.05615	2.0258	2.02876	2.14571
2.05948	2.06656	2.00697	2.04598	2.02937
2.04551	2.06038	2.0173	2.05507	2.1306
2.0236	2.02289	2.04587	2.07681	2.12781
2.03268	2.04818	2.05476	2.05651	2.05468
2.04663	2.05212	2.07723	2.05182	1.94376
2.0333	2.1228	2.0522	2.01298	2.05117
2.04584	2.06312	2.01508	2.03552	2.04788
1.9638	2.07214	2.05564	2.0531	2.0561
2.01346	2.07613	2.03795	2.07103	2.1224
1.99685	2.0415	2.0928	2.0642	2.01695
2.01368	2.06057	2.05987	2.02685	2.05049
2.03618	2.05962	2.0476	2.0038	2.04775
2.01005	2.04845	2.04216	2.00792	2.04086
2.02386	2.03979	2.04694	2.03172	2.03764
2.04646	2.04225	2.07436	2.04827	2.06702
2.04543	2.05368	2.01736	2.061	2.06365
1.98771	2.06312	2.04861	1.99899	2.07686
1.96047	2.04852	2.03772	2.01651	2.06467
2.12226	2.04867	2.071	1.99927	2.04868
2.04303	2.05783	2.07206	2.0122	2.0369
2.05455	2.06407	2.12439	2.14046	2.05523
2.06249	2.05172	2.02871	2.13499	2.06027
2.0572	2.01491	2.04552	2.03333	2.04232
2.05067	2.06032	2.04259	2.04765	2.05199
2.03716	2.03395	2.04405	2.00635	2.17507
2.04861	2.00575	2.05424	1.99389	2.06106
1.99884	2.03621	2.07722	1.9812	2.05142
2.0032	2.01725	2.03202	2.0338	2.01227
2.02059	2.04315	2.03664	2.00351	2.03839
2.02524	2.04501	2.04751	1.9833	2.05558
2.02847	2.05068	2.04207	2.00773	2.05153
2.04551	2.07608	2.00523	2.05054	2.15746
2.02798	2.05437	2.11648	2.05231	2.05348
2.14203	2.06496	2.09765	2.04963	2.03608
2.04938	2.01551	2.04457	2.04397	2.05028
2.02645	2.01565	2.01371	2.01886	2.03701
2.01118	2.02781	2.02569	2.03837	2.05106
2.0529	2.0445	2.11486	2.16831	2.07389
2.06818	2.03507	1.99686	2.1299	2.02289
2.06603	1.99237	2.04528	2.02547	2.03496
2.04399	2.00976	2.02937	2.05265	1.99967
2.1688	2.01799	2.04591	2.0506	2.03882
2.03342	2.0455	2.09092	1.98862	2.13546
2.05141	2.04772	2.04145	1.98873	2.0564
2.03196	2.03855	2.10291	2.08319	2.0109
2.03172	2.05522	2.04489	2.0015	2.02666
2.03997	2.02446	2.04388	1.9684	2.03297
1.99999	2.08121	2.04997	1.99709	2.05372
2.03405	2.08683	2.05161	2.12293	2.14908
2.02862	2.06992	2.06789	2.0115	2.07325
2.03667	2.03042	2.06458	2.05942	2.04315
2.0364	2.03364	2.05058	2.04709	2.05589
2.05803	2.06762	2.0207	2.00702	2.04204
2.06941	2.03624	2.05984	1.99983	2.03718
2.07015	2.05404	2.05213	2.02397	2.05786
2.05711	2.03873	2.03385	2.1176	2.05939
2.04792	2.03131	2.03837	2.03823	2.03662
2.05244	2.03757	2.03992	2.0487	2.04223
2.05006	2.01939	2.0481	2.03189	2.0542
2.04832	2.00129	2.17773	2.04971	2.05162
2.04352	2.02515	2.12259	2.05195	2.03267
2.02707	2.12726	2.05356	2.04657	2.04707
2.04655	2.15266	2.04903	2.03111	2.03352
2.04537	2.02209	2.11252	2.1466	2.02746
2.05549	2.04848	2.06093	2.01479	2.02229
2.05687	2.07042	2.03262	2.0267	2.0399
2.04971	2.08019	2.03494	2.04413	2.15674
2.02235	2.06821	2.03936	2.06527	2.06843
2.0288	2.03092	2.0404	2.04726	2.07293
2.01569	2.04452	2.02924	2.0275	2.0559
2.01954	2.05466	2.01727	2.00675	2.05814
2.0563	2.07557	2.01022	2.05354	2.04726
2.01759	2.04549	2.02293	2.05339	2.04991
2.04577	2.07859	2.04913	2.01194	2.05282
2.01778	2.06538	2.04975	2.11038	2.03852
2.0668	2.05605	2.05184	2.00683	2.04443
2.04277	2.05332	2.14613	2.0016	1.98265
2.06079	2.05002	2.06583	2.02889	2.04086
2.0651	2.03147	2.0564	2.04245	2.12559
2.15755	2.04671	2.03179	2.08267	2.13229
2.05272	2.05423	2.03667	2.03417	2.03092
2.03558	2.19304	2.00999	2.02739	2.02862
2.05566	2.07002	2.02277	2.00711	2.01633
2.0171	2.06462	2.12085	2.02254	2.03357
2.02969	2.13671	2.02302	2.03523	2.0291
1.93573	2.05168	2.06288	2.03139	2.05432
2.03059	2.06383	2.04123	2.03065	1.94708
2.05952	2.07931	2.0493	2.05657	2.07132
2.03649	2.04902	2.12739	2.05187	2.07105
2.04408	2.06135	2.02886	2.01785	2.06381
2.05341	2.05485	2.15211	2.01279	2.03578
2.03961	2.08245	2.03911	2.03111	2.05363
2.05812	2.12162	2.02776	2.00292	2.07321
2.05971	2.06521	2.05422	2.03555	2.15831
2.05632	2.06163	2.01608	2.05359	2.03829
2.04749	2.04822	2.04966	2.05634	1.98498
2.04152	2.04677	2.07079	2.0232	2.00939
2.05493	2.04574	2.05393	2.03965	2.0198
2.06627	1.9511	2.05308	2.01355	2.01458
2.07858	2.08917	2.03195	1.99626	2.03747
2.08382	2.06188	2.1267	2.08242	2.04441
2.05836	2.05977	2.02244	2.08564	2.00633
2.01508	2.00775	2.04535	2.04367	1.97301
2.05429	2.04829	2.03483	2.03596	2.00264
2.03751	2.05732	2.07523	1.98857	2.06358
2.02942	2.05942	2.05352	2.05117	2.03167
2.03989	2.12961	2.06551	2.02574	2.02963
2.05309	2.05841	2.06315	2.01736	2.04933
2.06323	2.00596	2.14859	1.97273	2.16845
2.03346	2.02368	2.04515	2.03875	2.07937
2.01579	2.16369	2.02769	2.06974	2.04154
2.02958	2.03186	2.14637	2.04941	2.0303
2.01819	2.02995	2.03674	2.11465	2.043
2.03271	2.04883	2.05678	2.0266	2.0717
2.04155	2.05324	2.06711	1.99199	2.07138
2.04581	2.01923	2.19456	2.03948	2.02269
2.0466	2.13063	2.06634	2.04886	2.01022
2.0492	2.03385	2.12638	2.06412	2.03201
2.05486	2.16003	2.05901	2.04902	2.03351
2.07535	2.01009	2.13071	2.05295	2.02477
2.07615	2.05349	2.0479	1.99262	2.01535
2.17622	2.01143	2.0369	2.13221	2.02816
2.0286	1.98862	2.05173	2.14372	2.006
2.03503	1.97113	2.0217	2.06512	2.03258
2.14834	1.97505	1.99489	2.04725	2.01159
2.06019	2.05178	2.0436	2.02734	2.08925
2.04608	2.05392	2.04244	2.00805	2.03454
2.03368	2.06029	2.04989	1.97457	2.04081
2.06468	2.03308	2.16404	1.99604	2.03938
2.08329	2.04335	2.04444	2.03625	2.06494
1.98417	2.04268	2.04231	2.04371	2.05331
2.01056	2.04545	2.05342	2.06574	2.04233
2.004	2.04807	2.02733	2.0598	2.02459
2.01376	2.05919	2.02302	2.04892	2.03496
2.03655	2.16556	2.05101	2.01713	2.06451
2.06373	2.04836	2.06178	2.12098	2.03972
2.06319	2.02973	2.06862	2.04917	2.01244
2.18739	2.04272	2.02917	2.05626	2.03002
2.03625	2.13749	2.05398	2.04992	2.03289
2.07246	2.0672	2.04998	2.04521	2.01681
2.05338	2.01833	2.03969	2.03778	2.11045
2.03943	2.0369	2.05569	2.04374	1.98978
2.02699	2.01876	2.01961	2.05419	2.03612
2.05276	2.05523	2.00474	1.94082	1.98476
2.13519	2.0517	2.04015	1.99682	2.02665
2.04409	2.05694	1.99024	2.03991	2.06885
2.0665	2.03391	2.04567	2.05113	2.04258
2.06403	2.0881	2.03498	2.08384	2.04
2.04242	1.96426	1.99568	2.03571	2.03954
2.05301	2.02544	2.14964	2.00934	2.05324
2.07041	2.05308	2.0247	2.10724	2.13668
2.02545	2.04446	2.02949	2.03566	2.04376
2.16608	2.03557	2.06008	2.01255	2.02778
2.00284	2.03383	2.04937	2.01597	2.05897
2.1135	2.05133	2.04766	2.01743	2.04436
2.05615	1.96469	2.05322	2.02628	2.01624
2.07767	2.07256	2.0433	2.03847	2.02136
2.22437	2.04831	2.03178	2.02291	2.06085
2.07432	2.05611	2.06398	1.84496	2.00833
2.06874	2.0644	2.01462	2.0171	1.94581
2.06614	2.07894	2.01896	1.99574	2.11872
2.04877	2.06081	2.02634	2.00092	2.05666
2.0472	2.06147	2.02295	2.01759	2.04235
2.1078	2.0732	2.02304	2.0514	2.00457
2.01681	2.04876	2.0346	2.04106	2.03458
2.02781	2.02457	2.04888	1.99587	2.05085
2.03553	2.05901	2.05287	2.00841	2.02812
2.05443	2.02709	2.05902	2.05401	2.03586
2.04685	2.04494	2.06416	2.03115	2.04
2.05914	2.04567	2.0699	2.04281	2.05354
2.09109	2.03992	2.04975	2.05256	2.05432
2.07773	2.03661	2.0749	2.07366	2.03424
2.1453	2.02392	2.05563	2.00716	2.03711
2.03994	2.19869	2.03758	2.05744	2.02735
2.18681	2.04063	2.04816	2.06702	2.04821
2.02227	2.03698	2.07755	2.14379	2.02181
2.03354	2.04094	2.07458	2.00022	2.047
2.02578	2.05494	2.06808	2.03691	2.04745
2.05782	2.02437	2.06026	2.0516	2.06493
2.05777	2.04232	2.05372	2.05045	2.03263
2.06379	2.05947	2.03193	2.07294	2.13317
2.04654	2.08225	1.99714	2.02757	2.0825
2.04069	2.02562	2.02714	2.02982	2.03818
2.1376	2.02749	1.98604	2.04033	2.00546
1.93318	2.0704	2.03145	2.01919	2.00832
2.04745	2.07861	2.01887	2.00025	2.01732
2.05126	2.06021	2.0142	2.04756	2.03409
2.05365	2.03176	2.05151	2.04211	2.05008
2.01875	2.06155	2.04783	2.02592	2.04666
2.01413	2.02201	2.01801	2.02022	2.04416
2.01905	2.04626	2.0418	2.01367	2.04801
2.03809	2.0475	2.04671	2.00089	2.03411
2.06487	2.05182	2.16627	2.02683	2.11558
2.03909	2.02476	2.0706	2.05047	2.17393
2.11252	2.05995	2.05005	2.033	2.06545
2.04348	2.05026	2.05893	2.03331	2.04107
2.03989	2.0628	2.03844	2.01768	2.0513
1.98845	2.06705	2.05389	2.07451	2.12616
2.04033	2.05119	2.03983	2.01164	2.00649
2.06399	2.03933	2.05149	2.06711	2.03558
2.05381	2.05718	2.08749	2.05079	2.04319
2.04855	2.13506	2.07336	2.06492	2.01599
2.0282	2.10129	1.93124	2.01906	1.99729
2.05039	2.06105	2.00743	2.0595	2.02982
2.04482	2.03958	2.15878	2.06625	1.99855
2.04462	2.03949	2.00513	2.05467	2.04967
2.03446	2.0567	2.01138	2.07128	2.05884
2.03893	2.057	2.02496	2.00971	2.04664
2.03999	2.06737	2.09649	2.01137	2.03333
2.0683	2.02621	2.04317	2.02645	2.03909
2.05332	2.0228	2.03477	2.04504	2.05185
2.02603	2.18195	2.12947	2.09601	2.05782
2.06274	2.06251	2.05581	2.09783	2.07533
2.06319	2.12386	2.03258	2.00165	2.06806
2.02022	2.04906	2.03541	2.02506	2.04181
2.02383	2.05732	2.049	2.02569	2.1274
1.99018	2.04584	2.04118	2.03043	2.03799
2.02641	2.05264	2.00045	2.05925	2.02762
2.02922	2.05455	2.03915	2.04611	2.14221
2.0395	2.05387	2.04979	2.04808	2.02356
2.0504	2.04484	2.0673	2.13491	2.02566
2.05737	2.07385	2.05841	2.17093	2.03897
2.06362	2.01267	2.04734	2.14081	2.03884
2.04129	2.06878	2.0309	2.0654	2.05748
2.05146	2.07268	2.06397	2.05263	2.06704
2.05599	2.06157	2.05701	2.07283	2.05878
2.13075	2.04864	2.05767	2.02886	2.0282
2.03894	2.04612	2.16353	2.04966	2.04683
2.01095	2.04913	2.01875	2.07562	2.06896
2.0614	2.03484	2.14697	2.03795	2.07291
2.07484	1.98375	2.01435	2.03331	2.05564
2.05105	2.03586	1.99779	2.01822	2.06056
2.03086	2.0434	2.00057	2.02396	2.04308
2.0359	2.05439	2.03423	2.00878	2.01093
2.0444	2.06713	2.0447	1.99598	2.03196
2.00502	2.06147	2.03912	2.01019	2.01623
2.03009	2.01462	2.07112	1.99397	2.06838
2.01994	2.02445	2.07287	2.04038	2.05883
2.01684	2.14392	2.0701	2.01775	2.03408
2.01535	2.0505	2.0081	2.01973	2.0539
2.04181	2.14516	2.07323	2.07335	2.05166
2.04935	2.04877	2.02788	2.06271	2.08367
2.1162	2.05883	2.06143	2.04739	2.06724
2.04956	2.05617	2.14972	2.06236	2.06653
2.05007	2.04237	2.05324	2.13014	2.05972
2.06646	2.04129	2.04248	2.02569	2.03794
2.05616	2.15481	2.05799	2.05322	2.0568
2.05704	2.0461	1.99767	2.06171	2.07055
2.05144	2.05832	2.03413	2.06307	2.0658
2.0664	2.0577	2.03091	2.04792	2.05634
2.06454	2.06139	2.0198	2.03687	2.06584
2.04983	2.0583	2.04179	2.05948	2.00815
2.06044	2.04701	1.99396	2.01235	2.05348
2.06818	2.05355	2.01589	2.00897	2.04434
2.06055	2.04242	2.03703	1.99147	2.10488
2.04455	2.04184	2.15582	2.0196	2.02095
2.03411	2.06696	2.03985	2.16245	2.0192
2.02331	2.01557	2.07926	2.13023	2.06562
2.05106	2.03519	2.12621	2.00645	2.06172
2.0506	2.0364	2.11672	2.01372	2.02794
2.03497	2.16306	2.06243	2.04305	2.05885
2.0357	2.02562	2.0704	1.97184	2.01702
2.04668	2.04957	2.09674	1.96153	2.01958
2.04613	2.05089	2.13457	2.046	2.04018
2.03909	2.04434	2.13175	1.93776	2.05463
2.03035	2.05383	2.13192	2.13756	2.04335
2.06405	2.07226	2.01667	2.15055	2.00892
2.05722	2.07746	2.05349	2.02593	2.03888
2.06934	2.14469	2.02852	2.04133	2.05703
2.07311	2.04689	2.01087	2.16549	2.03445
2.08498	2.04394	2.03172	2.04178	2.03705
2.07198	2.01967	2.04816	2.02922	2.05985
2.05343	2.04498	2.0594	2.0638	2.06234
2.06738	2.15623	2.05511	2.0453	2.04294
2.08621	2.04314	2.04857	2.05244	2.02788
2.06907	2.00896	2.05202	2.01362	2.03383
2.04647	2.02824	2.04473	2.04617	2.06655
2.06083	2.02273	2.05009	2.15636	1.96236
2.06055	2.04696	2.05108	2.12506	2.00295
2.06635	2.04512	2.14343	2.10061	2.04082
2.1403	2.16643	2.14371	1.92423	2.13358
2.00953	2.1423	2.01775	2.1137	2.02172
2.15016	2.05186	2.13168	2.1831	2.04357
2.03526	2.02951	2.05594	2.00308	2.04361
2.03483	2.02296	2.03322	2.01458	2.05545
2.0245	2.05201	2.02169	2.16427	2.05906
2.15837	2.01836	2.0598	2.06761	2.05074
2.08078	2.12344	2.06205	2.05759	2.05238
2.00483	2.06542	2.04774	2.05064	2.01255
2.04179	2.05704	2.03089	2.03351	2.02287
2.06816	2.07274	2.03712	2.06088	1.96209
2.0748	2.07841	2.03215	2.06376	1.93146
2.08523	2.08121	2.05971	2.04322	2.05192
2.07382	2.06924	2.07254	2.06205	2.04461
2.07559	2.0629	2.05126	2.03833	2.04586
2.0211	2.05159	2.03664	2.03683	2.04482
2.065	2.02532	2.00741	2.07352	2.03881
2.07131	2.05403	2.06526	2.05888	2.04637
2.06444	2.06179	2.05185	2.01153	2.03147
2.05847	2.05101	2.0466	1.99058	1.9865
2.05341	2.05475	2.0403	2.05068	1.98662
2.0504	2.06656	2.04778	2.16365	1.98564
2.03233	2.01995	2.16686	2.04417	2.05337
2.05272	2.00934	2.03949	2.00813	2.10374
2.03667	2.0413	2.0259	2.03537	1.94978
2.0149	2.05048	2.05796	2.05194	1.99464
2.01941	2.03642	2.04634	2.14449	2.01787
2.03604	2.04693	2.01077	2.10725	1.86514
2.05379	2.04996	2.00279	2.11383	2.03251
2.06595	2.03718	2.01655	2.06716	2.01842
2.05695	2.0387	2.12062	2.05947	2.02178
2.04117	2.02749	2.01494	2.04333	2.03814
2.07783	2.02567	2.03522	2.08627	1.94216
2.0756	2.08335	2.00766	2.04343	2.03918
2.06696	2.07542	2.05773	2.06685	2.03436
2.08934	2.09061	2.01994	2.06628
2.10837	2.11977	2.07937	2.00361
2.2656	2.07772	2.07297	2.02103
2.07216	2.07391	2.12463	2.00149
2.08151	2.04337	2.04723	2.04169
2.08928	2.06217	2.04689	2.10756
2.06236	2.06564	2.01629	1.88764
2.0419	2.03237	2.05227	2.01981
2.04852	2.02653	2.14912	2.05569
2.03789	2.00203	2.06818	2.01661
2.0185	2.01072	2.05787	2.06587
2.05894	1.96476	2.07454	2.06452
2.05627	2.03658	2.05072	2.04635
2.04636	2.02538	2.06092	2.05645
2.15617	2.02839	2.09332	2.05159
2.08101	1.95116	2.05249	2.06591
2.05287	2.0258	2.05139	2.02325
2.05005	2.04219	2.05907	2.07091
2.06759	2.04629	2.0586	2.02133
2.07417	2.04753	2.0569	1.993
2.06527	2.04637	2.05475	2.02949
1.9469	2.05698	2.05817	2.03622
2.0089	2.03331	2.05869	2.05615
2.02165	2.07839	2.06087	2.07434
2.06008	2.067	2.0406	1.90426
2.0623	2.03952	2.02544	2.05665
2.05034	2.06463	2.00236	2.05154
2.03013	2.0826	2.02497	2.0668
2.01907	2.02272	2.06368	2.01532
2.05514	2.02523	2.17283	2.02246
2.06663	2.03951	2.02577	2.01946
2.06787	2.04855	2.00619	2.02078
2.07318	2.03818	2.0292	2.05523
2.08812	2.0184	2.03732	2.01822
2.09326	2.03408	2.04255	2.02164
2.09132	2.01045	2.02148	2.13712
2.07824	2.02933	2.05258	2.06676
2.05445	1.99861	2.04536	2.07676
2.04807	2.02932	2.04258	2.01507
2.01948	2.15407	2.01555	2.05261
2.03701	2.02445	2.03804	2.05902
2.05614	2.04536	2.03242	2.05969
2.04991	2.0441	2.03742	2.07072
2.07678	2.03941	2.02931	2.0686
2.04063	2.1671	2.04538	2.0361
2.05003	1.9606	2.06076	2.06919
2.07059	2.07483	2.04864	2.08638
2.06943	2.07761	2.02832	2.09367
2.06408	2.06341	2.03712	2.09954
2.06476	2.06443	2.02493	2.06446
2.06757	2.0722	2.04274	2.05918
2.0806	1.99573	2.04067	2.0576
2.0788	2.05202	1.9817	1.98995
2.06383	2.14846	2.14805	1.99133
2.08038	2.09619	2.02645	2.06194
2.07358	2.04366	2.11925	2.03032
2.05587	2.05232	2.0253	2.05598
2.0602	2.03747	2.11516	2.04341
2.07241	2.00618	2.15898	2.06723
2.08107	2.03207	2.01494	2.08404
2.07114	2.0177	1.99886	2.03127
2.07567	2.02849	2.05612	2.03842
2.07793	2.04613	2.06267	2.04669
2.08144	2.03234	2.06296	2.07366
2.0608	2.15599	2.06985
2.08176	2.06688	2.04171
2.02935	2.16576	2.05974
2.08733	2.06252	2.01847
2.0733	2.05213	2.0241
2.06279	2.03471	2.00341
2.07948	2.0549	2.03756
2.10031	2.04978	2.04581
2.07839	2.03935	2.05464
2.0419	2.05202	2.03669
2.06995	2.06781	2.0299
2.06791	2.06192	2.03558
2.06926	2.03831	2.11185
2.06648	2.04958	2.12399
2.0616	2.03599	2.0288
2.06782	2.02843	2.06472
2.06929	2.05231	2.04366
	2.05356	2.07455
	2.04016	2.08656
	2.05989	2.04362
	2.04973	2.02631
	2.07378	2.02646
	2.06752	1.9994
	2.07751	2.01703
	2.06542	2.03573
	2.06167	2.06542
	2.07275	2.06366
	2.05191	2.05417
	2.0651	2.03683
	2.04776	2.10895
	1.99403	2.16081
	2.046	2.04981
	2.00501	2.01345
	2.01401	2.07476
	2.02666	2.05882
	2.03643	2.06861
	2.0815	2.0303
	2.06079	2.01794
	2.07287	2.11202
	2.06745	2.04629
	2.06192	2.05404
	2.047	1.98789
	2.02821	2.0352
	2.06917	2.00886
	2.0847	2.0429
	2.01945	2.04395
	2.08141	2.07153
	2.08396	2.04798
	2.03394	2.03586
	1.99136	2.04564
	1.98766	2.03911
	2.01102	2.03083
	2.02424	2.00338
	2.01814	2.09543
	2.15214	2.0224
	2.08309	2.01529
	2.06924	2.06583
	2.05696	2.03379
	2.06577	2.18231
	2.0376	2.07418
	2.06655	2.07073
	2.08442	2.06123
	1.97892	2.05479
	2.00793	2.05229
	2.03833	2.03656
	2.02182	2.03696
	2.00224	2.01069
	2.22539	1.99137
	2.08396	2.04692
	2.06044	2.07547
	2.02773	2.14615
	2.01473	2.08988
	2.02255	2.06581
	2.04226	2.0295
	1.95871	2.05729
	1.9964	2.04166
	2.03119	2.05325
	2.0307	2.03955
	2.02467	2.10773
	2.06945	2.02237
	2.0916	2.07973
	2.065	2.08015
	2.04637	2.08047
	2.05753	2.14458
	2.03484	2.07709
	2.05642	2.08285
	2.04849	2.08747
	2.05545	2.09311
	2.08644	2.09532
	2.09072	2.06329
	2.08007	2.11695
	2.13687	2.07471
	2.05832	2.09697
	2.14927	2.08892
	2.12492	2.07418
	2.07724	2.10884
	2.03125
	2.06116
	2.05244
	2.16519
	2.04095
	2.02786
	2.06227

## Sheet: SIFig4_i
bandgap #0	bandgap #21	bandgap#42	bandgap#63	bandgap#84
2.23162	2.34958	2.28784	2.22867	2.26008
2.321	2.24765	2.38806	2.24367	2.28262
2.30933	2.4211	2.3115	2.22349	2.3027
2.21476	2.2541	2.30222	2.30402	2.26462
2.22437	2.39632	2.26441	2.32211	2.37658
2.23059	2.33508	2.24412	2.32383	2.28951
2.2429	2.33731	2.32317	2.28372	2.32244
2.24003	2.24642	2.24124	2.25218	2.25778
2.2373	2.3696	2.24108	2.22939	2.27917
2.18174	2.42582	2.31316	2.20876	2.27144
2.19923	2.40226	2.23999	2.20761	2.29714
2.15365	2.23831	2.24614	2.25142	2.33655
2.21175	2.33458	2.26027	2.2555	2.25906
2.21395	2.27196	2.22963	2.23689	2.37703
2.2179	2.27987	2.21542	2.23253	2.22857
2.25133	2.27821	2.24469	2.21078	2.24283
2.35015	2.2982	2.24889	2.23051	2.2057
2.17711	2.22922	2.21795	2.29446	2.24065
2.2308	2.29872	2.28458	2.27941	2.39137
2.30393	2.25144	2.30197	2.26239	2.22177
2.37639	2.25874	2.28106	2.28445	2.1591
2.19162	2.31565	2.27634	2.17837	2.25171
2.21207	2.2359	2.2661	2.2702	2.35312
2.29089	2.29099	2.25665	2.26169	2.28359
2.18243	2.24392	2.22578	2.25247	2.43129
2.32004	2.3157	2.27171	2.23359	2.32449
2.12535	2.30474	2.40485	2.18312	2.28967
2.21945	2.31564	2.34033	2.19017	2.24556
2.24987	2.32841	2.28767	2.228	2.25923
2.24931	2.31861	2.22908	2.24436	2.19219
2.24964	2.21365	2.36766	2.23467	2.2239
2.23646	2.24803	2.19477	2.31396	2.33074
2.1108	2.32469	2.31176	2.30833	2.29385
2.32664	2.27294	2.32206	2.27672	2.41305
2.05237	2.25014	2.24357	2.2262	2.25303
2.32774	2.23519	2.35157	2.30649	2.25379
2.30644	2.25288	2.40409	2.20869	2.42518
2.32138	2.26426	2.36393	2.16908	2.31727
2.2175	2.27793	2.35481	2.21068	2.29922
2.33706	2.27806	2.23276	2.10984	2.23168
2.35109	2.16785	2.32499	2.15428	2.34331
2.29675	2.27258	2.37765	2.19713	2.25979
2.24335	2.27874	2.24826	2.32287	2.25405
2.1496	2.25649	2.35643	2.30027	2.31745
2.33816	2.31087	2.29735	2.26096	2.22192
2.19804	2.22563	2.30423	2.24365	2.29499
2.32541	2.32685	2.23843	2.24692	2.2298
2.24037	2.25656	2.23941	2.27316	2.22619
2.21492	2.25366	2.26053	2.20724	2.12845
2.43298	2.39698	2.25767	2.2468	2.27783
2.44597	2.241	2.24341	2.22023	2.19514
2.38946	2.33189	2.24672	2.11917	2.26552
2.23565	2.32579	2.25593	2.16832	2.26216
2.34325	2.27291	2.23191	2.19467	2.2367
2.31533	2.22337	2.23123	2.11694	2.21904
2.40175	2.23457	2.23765	2.21465	2.23578
2.18952	2.27218	2.30033	2.2066	2.28489
2.32685	2.26622	2.29278	2.24309	2.24912
2.22179	2.31259	2.30962	2.31377	2.23163
2.24701	2.32088	2.26813	2.31995	2.19431
2.27377	2.31243	2.26645	2.20998	2.19153
2.26008	2.28861	2.27869	2.38696	2.20773
2.31765	2.27752	2.23379	2.20595	2.28351
2.40382	2.25817	2.29502	2.30314	2.23905
2.24317	2.25365	2.33181	2.21648	2.22219
2.14228	2.2565	2.31437	2.23023	2.17653
2.12978	2.42745	2.22578	2.23599	2.24547
2.10178	2.30162	2.22865	2.31003	2.26033
2.18568	2.33987	2.30601	2.23142	2.24139
1.98559	2.25237	2.26478	2.25797	2.23301
2.12037	2.24539	2.26749	2.20869	2.20883
2.16573	2.23674	2.30146	2.32008	2.23441
2.1921	2.26211	2.31233	2.27097	2.21031
2.08095	2.26333	2.17744	2.28353	2.1311
2.11045	2.26408	2.29751	2.284	2.22202
2.10704	2.24654	2.32736	2.31036	2.23501
2.15494	2.24352	2.24452	2.24646	2.22153
2.19063	2.28764	2.26096	2.25237	2.18028
2.23753	2.26435	2.32427	2.259	2.20776
2.13417	2.25284	2.28574	2.23596	2.27905
2.36312	2.41082	2.26224	2.23889	2.19911
2.39102	2.24775	2.25577	2.20922	2.22664
2.15566	2.24139	2.26527	2.22889	2.19526
2.18725	2.25207	2.24535	2.20006	2.25607
2.39776	2.35199	2.20652	2.34636	2.23274
2.33241	2.28954	2.26563	2.31201	2.25719
2.43528	2.2581	2.30481	2.26658	2.29355
2.40477	2.26909	2.3214	2.26545	2.25878
2.13833	2.252	2.32665	2.2506	2.31088
2.21602	2.32474	2.3005	2.23985	2.26095
2.28286	2.31537	2.29342	2.28131	2.21256
2.4139	2.25034	2.26453	2.26836	2.19969
2.34608	2.28036	2.28431	2.22294	2.23876
2.36431	2.23768	2.24658	2.22391	2.21386
2.40568	2.33265	2.31731	2.1963	2.22951
2.35606	2.27235	2.25021	2.21928	2.22869
2.2366	2.23533	2.24579	2.21871	2.30027
2.22619	2.25364	2.23915	2.2105	2.29064
2.22609	2.33167	2.21736	2.23487	2.20632
2.23884	2.26439	2.27663	2.22134	2.29463
2.24867	2.21774	2.27968	2.19755	2.23484
2.27844	2.17403	2.25937	2.29289	2.25236
2.14179	2.27589	2.30583	2.24231	2.34626
2.19398	2.27334	2.20718	2.24648	2.22908
2.24752	2.22513	2.3084	2.24555	2.2954
2.19443	2.24168	2.26625	2.25613	2.25781
2.34194	2.25938	2.27139	2.24982	2.2987
2.34812	2.28321	2.33125	2.25165	2.29852
2.14984	2.26485	2.25445	2.27799	2.26312
2.3852	2.26463	2.25914	2.26847	2.32531
2.20191	2.31586	2.25303	2.23967	2.23251
2.22256	2.40347	2.25376	2.24441	2.36023
2.21416	2.28158	2.25718	2.25898	2.25675
2.18085	2.27559	2.26145	2.40206	2.34012
2.48064	2.23703	2.24426	2.23264	2.26286
2.4575	2.22553	2.32026	2.0533	2.24998
2.4493	2.25314	2.35512	2.23269	2.24326
2.21165	2.23786	2.25825	2.2363	2.25234
2.09557	2.23102	2.26299	2.2468	2.26276
1.98512	2.23457	2.28222	2.2105	2.26295
2.13831	2.32469	2.30976	2.23231	2.32597
2.36417	2.29239	2.21163	2.24709	2.27565
2.06472	2.32616	2.32492	2.1507	2.25836
2.35509	2.23739	2.25285	2.27201	2.24805
2.22569	2.24229	2.24419	2.30557	2.23891
2.2163	2.26552	2.27104	2.20056	2.26219
2.22339	2.2748	2.26039	2.36249	2.2532
2.35847	2.24484	2.21727	2.33358	2.26423
2.26619	2.27935	2.24171	2.18925	2.24971
2.19705	2.33723	2.22193	2.22874	2.246
2.16935	2.25591	2.30338	2.20645	2.33087
2.3783	2.2755	2.33151	2.14645	2.28968
2.14705	2.26691	2.24947	2.19145	2.32197
2.19414	2.46206	2.30297	2.23323	2.25684
2.17076	2.32556	2.31067	2.29556	2.2656
2.33427	2.24383	2.33059	2.2552	2.3196
2.29234	2.2151	2.31512	2.24957	2.26243
2.16211	2.26655	2.36577	2.24566	2.26538
2.18326	2.28915	2.32259	2.21435	2.25125
2.18877	2.33261	2.25236	2.18728	2.24623
2.22887	2.25846	2.26618	2.23322	2.2893
2.23709	2.25839	2.33552	2.24335	2.23339
2.21501	2.25901	2.31295	2.22732	2.27839
2.31878	2.36364	2.27104	2.20146	2.24725
2.24438	2.28224	2.26329	2.25591	2.19361
2.23093	2.36552	2.21805	2.25283	2.2276
2.32162	2.33681	2.22633	2.22596	2.23138
2.1962	2.2679	2.24822	2.19686	2.2348
2.2181	2.31622	2.33446	2.26215	2.29521
2.34362	2.21226	2.31645	2.31096	2.28575
2.12026	2.31468	2.2806	2.29102	2.24808
2.22495	2.33136	2.24188	2.22957	2.3054
2.18676	2.29511	2.25921	2.32771	2.23742
2.20962	2.35711	2.2181	2.26231	2.31014
2.19133	2.29665	2.2756	2.26562	2.20226
2.20558	2.17414	2.29397	2.2463	2.26415
2.21998	2.19933	2.34101	2.20264	2.25565
2.20453	2.25826	2.2496	2.34374	2.36346
2.24221	2.33822	2.24476	2.27006	2.3426
2.28326	2.26501	2.26602	2.2508	2.21501
2.07859	2.24996	2.24498	2.26128	2.26378
2.28862	2.23155	2.23313	2.26203	2.36014
2.21259	2.29346	2.23853	2.27495	2.24667
2.21952	2.32788	2.24501	2.24587	2.25737
2.38804	2.25191	2.20941	2.24729	2.24408
2.41619	2.26092	2.20534	2.22345	2.23322
2.18919	2.30108	2.24753	2.18976	2.22274
2.16833	2.31104	2.25027	2.3358	2.26565
2.33145	2.34938	2.25633	2.18874	2.24986
2.29056	2.37661	2.28261	2.32761	2.22859
2.2145	2.32225	2.2615	2.31937	2.20897
2.33453	2.25926	2.26917	2.24943	2.13644
2.32946	2.23966	2.25415	2.26614	2.22915
2.43662	2.35242	2.25816	2.22262	2.2294
2.14656	2.33409	2.25525	2.31422	2.2452
2.41493	2.26765	2.31225	2.2341	2.22276
2.22768	2.25461	2.21733	2.23765	2.23732
2.2759	2.28955	2.20465	2.23532	2.25412
2.20624	2.28815	2.23209	2.31214	2.30753
2.22863	2.2812	2.2216	2.21941	2.29566
2.2219	2.25357	2.25399	2.33579	2.07187
2.16405	2.22296	2.24865	2.34808	2.25308
2.20221	2.24988	2.23254	2.22045	2.25074
2.15098	2.32211	2.2454	2.20812	2.23988
2.12568	2.27678	2.23652	2.21707	2.20439
2.204	2.26733	2.2233	2.17503	2.22057
2.13641	2.26254	2.25826	2.3387	2.20961
2.22003	2.3028	2.27079	2.2936	2.2356
2.35101	2.32194	2.28822	2.25716	2.23832
2.43755	2.3471	2.12775	2.31879	2.23415
2.31004	2.29412	2.25193	2.25064	2.28399
2.20971	2.25578	2.22539	2.22683	2.22117
2.19249	2.2392	2.31971	2.22879	2.25058
2.29668	2.24422	2.23558	2.22117	2.3199
2.2036	2.21617	2.24186	2.21678	2.22398
2.20563	2.31104	2.39167	2.22675	2.22124
2.1444	2.32945	2.41219	2.33661	2.20373
2.03444	2.36353	2.2417	2.26556	2.25698
2.02505	2.26244	2.25053	2.33856	2.3168
2.16735	2.26305	2.21502	2.33683	2.20784
2.20583	2.21052	2.23797	2.26972	2.24494
2.27708	2.20494	2.24491	2.17096	2.23891
2.25904	2.2245	2.2457	2.23367	2.30039
2.22471	2.23776	2.21817	2.28787	2.41666
2.03379	2.23755	2.1112	2.25413	2.41775
2.40869	2.22349	2.26337	2.29556	2.24037
2.23696	2.30065	2.34445	2.28853	2.29949
2.19094	2.26606	2.33854	2.2798	2.33391
2.09701	2.30588	2.36004	2.29466	2.24446
2.40331	2.17943	2.22103	2.24626	2.25844
2.14794	2.23119	2.28437	2.32846	2.23962
2.32111	2.24545	2.22521	2.31436	2.23007
2.17833	2.31546	2.30346	2.21363	2.2329
2.17952	2.24939	2.26048	2.16638	2.23346
2.38368	2.2379	2.33074	2.20109	2.20609
2.40329	2.20029	2.3234	2.34433	2.21793
2.2205	2.35887	2.24734	2.31573	2.24169
2.20086	2.34028	2.292	2.20831	2.25205
2.19682	2.23639	2.31433	2.24017	2.11854
2.43133	2.22687	2.25185	2.3052	2.24084
2.17722	2.33676	2.22799	2.14674	2.33249
2.42419	2.21482	2.22598	2.31962	2.23956
2.41198	2.22119	2.26781	2.19936	2.29349
2.34667	2.32406	2.30899	2.06228	2.24981
2.22706	2.29344	2.24482	2.16547	2.18768
2.26629	2.28297	2.238	2.26646	2.22957
2.19727	2.32676	2.28496	2.26237	2.28001
2.25455	2.3371	2.26909	2.21836	2.3271
2.26971	2.36025	2.25353	2.30951	2.32675
2.24181	2.29571	2.23418	2.30592	2.34289
2.24183	2.25083	2.20494	2.31172	2.29133
2.12155	2.28951	2.24076	2.28622	2.13714
2.27903	2.13697	2.29272	2.32204	2.24253
2.17781	2.12702	2.25529	2.26973	2.26256
2.20502	2.19864	2.29173	2.23384	2.28654
2.33811	2.22623	2.22021	2.2472	2.25102
2.28363	2.22613	2.23917	2.25851	2.27746
2.20419	2.3198	2.24605	2.2302	2.17504
2.24534	2.33434	2.21233	2.16036	2.22073
2.26215	2.3184	2.32975	2.24601	2.219
2.36275	2.3253	2.32669	2.20633	2.22784
2.40535	2.22059	2.2439	2.20082	2.18475
2.40242	2.18272	2.22181	2.216	2.22714
2.37873	2.30669	2.24245	2.30496	2.30525
2.18637	2.34961	2.37527	2.22724	2.207
2.2056	2.40043	2.32156	2.2354	2.22885
2.33397	2.247	2.33861	2.23186	2.3114
2.20676	2.19449	2.2809	2.25047	2.22582
2.18148	2.28229	2.25194	2.21835	2.30304
2.33606	2.24446	2.31019	2.23036	2.28277
2.36358	2.25891	2.27923	2.24258	2.29814
2.19716	2.31126	2.31721	2.23249	2.30023
2.18352	2.31154	2.28072	2.21336	2.20875
2.41953	2.39765	2.2711	2.21585	2.32202
2.32275	2.265	2.23052	2.23889	2.36028
2.44613	2.2273	2.2374	2.29572	2.30755
2.45725	2.41561	2.23066	2.21178	2.44422
2.4755	2.33241	2.28225	2.19225	2.34097
2.44896	2.30065	2.26397	2.21256	2.22845
	2.27407	2.26013	2.23772	2.17439
	2.3489	2.38568	2.2418	2.39348
	2.18996	2.23361	2.27188	2.22406
	2.28091	2.25765	2.26503	2.22794
	2.2809	2.28913	2.17074	2.27419
	2.24014	2.33622	2.2474	2.18388
	2.24277	2.26903	2.32946	2.1919
	2.28727	2.28339	2.39566	2.22023
	2.20429	2.2828	2.23645	2.2169
	2.18818	2.3172	2.22601	2.23988
	2.1887	2.2749	2.27502	2.21836
	2.23885	2.23564	2.22366	2.2363
	2.24445	2.2456	2.4013	2.22431
	2.30376	2.27361	2.29603	2.29495
	2.29202	2.27187	2.23468	2.20543
	2.20772	2.25911	2.1973	2.29736
	2.33313	2.28028	2.20293	2.40861
	2.22283	2.28103	2.15354	2.24088
	2.28168	2.28365	2.23325	2.25183
	2.25157	2.25441	2.2444	2.25034
	2.24426	2.24576	2.24898	2.23308
	2.30718	2.24561	2.21603	2.25771
	2.20499	2.25016	2.23093	2.10834
	2.23079	2.33185	2.22747	2.30188
	2.2407	2.24604	2.24017	2.21351
	2.34469	2.25843	2.19609	2.28976
	2.32374	2.27553	2.35085	2.24411
	2.31463	2.32482	2.23185	2.20642
	2.30999	2.18646	2.21056	2.15218
	2.29713	2.16306	2.17337	2.3541
	2.22636	2.25178	2.29703	2.35666
	2.23629	2.25053	2.2139	2.17369
	2.37956	2.26616	2.22537	2.24685
	2.34871	2.28408	2.22218	2.24204
	2.24123	2.28211	2.21805	2.08968
	2.28457	2.26872	2.22825	2.16684
	2.31619	2.38623	2.21315	2.209
	2.27384	2.2036	2.2483	2.23977
	2.25185	2.28031	2.25838	2.22855
	2.32985	2.33276	2.23259	2.21973
	2.33398	2.29668	2.2749	2.19892
	2.40504	2.29391	2.23227	2.2435
	2.42163	2.21772	2.24286	2.44058
	2.26958	2.2236	2.21339	2.2327
	2.26243	2.21804	2.24231	2.2284
	2.25125	2.20098	2.22325	2.21928
	2.25457	2.20138	2.27129	2.21085
	2.2406	2.30102	2.22011	2.22925
	2.25565	2.27873	2.23278	2.54272
	2.37196	2.32945	2.2341	2.31763
	2.24753	2.26084	2.27067	2.232
	2.25722	2.25434	2.25805	2.21205
	2.25772	2.2262	2.24422	2.25451
	2.32871	2.22473		2.22404
	2.25224	2.26916		2.24717
	2.28527	2.25061		2.21577
	2.28417	2.25442		2.22905
	2.25102	2.23408		2.23847
	2.22221	2.24566		2.20339
	2.13726	2.24285		2.20085
	2.22752	2.24636		2.19554
	2.2446	2.30163		2.20452
	2.30922	2.27661		2.18976
	2.32258	2.25079		2.11739
	2.2998	2.22625		2.2928
	2.23101	2.26903		2.28217
	2.25806	2.27832		2.22046
	2.30534	2.38057		2.04853
	2.27924	2.38084		2.3061
	2.37042	2.32585		2.30156
	2.25491	2.13003		2.3848
	2.29381	2.20572		2.15968
	2.34849	2.29286		2.20672
	2.24057	2.25904		2.30007
	2.43619	2.25714		2.22463
	2.52007	2.25973		2.16976
	2.39668	2.23784		2.14666
	2.31271	2.22173		2.14717
	2.25356	2.28719		2.31393
	2.24893	2.25508		2.22203
	2.23417	2.25705		2.17301
	2.32944	2.18422		2.15528
	2.2972	2.36621		2.35455
	2.28908	2.28379		2.19138
	2.23926	2.31539		2.21185
	2.16359	2.2547		2.22088
	2.17216	2.23035		2.34245
	2.28826	2.24058		2.21698
	2.26322	2.24738		2.22302
	2.40174	2.38912		2.18627
	2.32795	2.23967		2.19648
	2.26268	2.24867		2.06855
	2.22187	2.23165		2.05047
	2.22995	2.28461		2.13387
	2.32633	2.19591		2.13367
	2.39773	2.23868		2.25395
	2.21535	2.26258		2.31009
	2.24848	2.26485		2.32771
	2.31254	2.24744		2.28487
	2.33495	2.25408		2.39717
	2.36039	2.25396		2.3801
	2.38758	2.26131		2.28883
	2.3299	2.24224		2.18721
	2.35488	2.26881		2.18354
	2.27884	2.24676		2.15236
	2.2893	2.24028		2.15562
	2.33377	2.25913		2.24634
	2.31491	2.27616		2.17891
	2.3074	2.36478		2.16507
	2.43064	2.27962		2.15373
	2.44722	2.26732		2.24498
	2.26464	2.23089		2.22992
	2.25288	2.21876		2.06261
	2.2055	2.31926		2.07058
	2.33383	2.32892		2.19155
	2.35747	2.30865		2.21493
	2.32197	2.33976		2.2016
	2.2605	2.32874		2.30837
	2.2343	2.33135		2.18211
	2.24985	2.27323		2.22976
	2.34373	2.25175		2.21556
	2.30931	2.29618		2.19201
	2.35637	2.2524		2.24349
	2.26573	2.21676		2.22231
	2.37892	2.25015		2.18351
	2.37728	2.23732		2.2065
	2.3313	2.22842		2.17575
	2.27055			2.19522
	2.34925			2.19095
	2.34108			2.16153
	2.14249			2.22073
	2.25775			2.226
	2.22255			2.22436
	2.22772			2.25926
	2.2492			2.24131
	2.3024			2.24842
	2.28906			2.10894
	2.28182			2.14838
	2.28137			2.22341
	2.36253			2.27362
	2.2547			2.23442
	2.33999			2.16984
	2.34848			2.20147
	2.2377			2.20919
	2.28316			2.18032
	2.26598			2.26534
	2.28332			2.27483
	2.23073			2.22756
	2.18984			2.23064
	2.27772			2.21896
	2.3403			2.349
				2.22794
				2.26196
				2.26002
				2.14397
				2.16966
				2.19415
				2.1825
				2.15864
				2.15199
				2.02912
				2.18391
				2.25632
				2.16282
				2.25043
				2.22405
				2.23699
				2.20898
				2.26508
				2.19391
				2.11596
				2.19089
				2.22148
				2.42998
				2.18056
				2.25739
				2.20948
				2.28803
				2.3617
				2.21821
				2.34311
