# Supplementary material for: High-throughput micro-scale bandgap mapping for perovskite-inspired materials with complex composition space
Source: Nat Commun. 2025 Aug 12;16:7477. doi: 10.1038/s41467-025-62774-y (PMC12343849; doi:10.1038/s41467-025-62774-y)
Supplement: Supplementary file 3 — Source Data [file 41467_2025_62774_MOESM3_ESM.zip › Source Data Files/SourceData_SI_Fig12.xlsx]

## Sheet: SIFig12_a
	0%	1%	2%	3%	4%	5%	6%	7%	8%	9%	10%	11%	12%	13%	14%	15%	16%	17%	18%	19%	20%	21%	22%	23%	24%	25%	26%	27%	28%	29%	30%	31%	32%	33%	34%	35%	36%	37%	38%	39%	40%	41%	42%	43%	44%	45%	46%	47%	48%
$\mathrm{Cs_3Bi_2I_9 \rightarrow Cs_3Sb_2I_9}$	2.13398	2.11192	2.13644	2.17392	2.18551	2.16622	2.15668	2.15273	2.15675	2.15884		2.16504	2.16258	2.11259	2.1348	2.1425	2.137	2.13134	2.12817		2.11964	2.15705	2.1209	2.14308	2.14756	2.04622	2.05721	2.08632	2.09674	2.06331	2.07402	2.06437	2.07998	2.0932	2.02636	2.11231	2.08098	2.07307	2.06625	2.07724	2.12736	2.07002	2.03998	2.06143	2.07535	2.04902	2.05737	2.036	2.06327
$\mathrm{Cs_3Bi_2I_9 \rightarrow Cs_3Bi_2Br_9}$	2.1677	2.1521	2.15679	2.11847	2.11629	2.13577	2.10505	2.1305	2.11278	2.1318		2.11232	2.13201	2.10133	2.18559	2.08937	2.0865	2.07765	2.08433	2.05362	2.06624	2.07683	2.08318	2.04852	2.05485	2.15436	2.08661	2.0739	2.07758	1.99596	2.0774	2.09349	2.08688	2.1053	2.14474	2.09774	2.10097	2.10371	2.10893	2.10126	2.07808	2.12144	2.09418	2.11529	2.0839	2.17658	2.11645	2.14975	2.10634
$\mathrm{Cs_3Sb_2I_9 \rightarrow Cs_3Bi_2Br_9}$	2.23457	2.2193	2.18694	2.19664		2.20851	2.21815	2.14622	2.14663	2.14438		2.14946	2.11231	2.13011	2.1322	2.10407	2.1209	2.14527	2.1029		2.11259	2.09985	2.07044	2.1064	2.07572	2.01912	2.05257	2.04883	2.06515	2.02089	2.037	2.05126	2.04689	2.05437	2.04982	2.06952	2.05487	2.0707	2.06467	2.08903		1.9883	2.03144	2.07904	2.07409	2.10412	2.09259	2.11779	2.11397
$\mathrm{Cs_3Sb_2Br_9 \rightarrow Cs_3Bi_2I_9}$	2.42198	2.43213	2.38799	2.3781	2.36063	2.37926	2.3472	2.34762	2.35082	2.35003	2.3117	2.34055	2.3346	2.32602	2.32086	2.30378	2.29637	2.29764	2.29832	2.23824	2.29368	2.2557	2.25655	2.2464	2.24571	2.12344	2.18769	2.18999	2.1763	2.16228	2.16497	2.15551	2.12492	2.16124	2.12439	2.16424	2.13637	2.13458	2.14466	2.13084		2.11098	2.09184	2.1129	2.13139	2.09198	2.09163	2.06981	2.07603
$\mathrm{Cs_3Sb_2Br_9 \rightarrow Cs_3Sb_2I_9}$	2.36158	2.29938	2.32279	2.35409	2.30416	2.33856	2.39668	2.38048	2.32046	2.35324		2.36432	2.31414	2.2894	2.32292	2.30993	2.28348	2.28568	2.32555	2.3465	2.24455	2.21429	2.26415	2.28815	2.25557	2.27608	2.2015	2.23856	2.19967	2.21209	2.201	2.22034	2.19838	2.19396	2.18509	2.18514	2.17299	2.17512	2.15465	2.15497		2.15757	2.14528	2.1642	2.08603	2.15455	2.15436	2.14802	2.13504
$\mathrm{Cs_3Sb_2Br_9 \rightarrow Cs_3Bi_2Br_9}$	2.47269	2.44732	2.45051	2.46615		2.45302	2.45185	2.43962	2.46124	2.44956		2.45127	2.45238	2.43501	2.44201	2.44488	2.43839	2.43806	2.43662	2.42164	2.42876	2.43669	2.43474	2.42954	2.42885	2.48988	2.43465	2.44077	2.43481		2.40638	2.40255	2.43924	2.43302	2.45721	2.43876	2.43589	2.43934	2.43178	2.44876	2.43043	2.42396	2.41063	2.43934	2.4172	2.4726	2.43522	2.45689	2.47261
[truncated: 52 more columns]

## Sheet: SIFig12_b
	0%	1%	2%	3%	4%	5%	6%	7%	8%	9%	10%	11%	12%	13%	14%	15%	16%	17%	18%	19%	20%	21%	22%	23%	24%	25%	26%	27%	28%	29%	30%	31%	32%	33%	34%	35%	36%	37%	38%	39%	40%	41%	42%	43%	44%	45%	46%	47%	48%
$\mathrm{Cs_3Bi_2I_9 \rightarrow Cs_3Sb_2I_9}$	0.00548273	0.0183634	0.00807841	0.0120583	0.0231907	0.0205802	0.0246493	0.0123983	0.012079	0.0121721		0.00762119	0.011498	0.00917765		0.0142565	0.00876397	0.0196088	0.0271058		0.0145589	0.00944525	0.0126264	0.0111821	0.0117671	0.0177442	0.0173235	0.0255366	0.0251291	0.0227866	0.0245244	0.0240687	0.020825	0.023182	0.0256456	0.013354	0.0237501	0.0238298	0.0131305	0.0224098		0.019398	0.0151877	0.0224882	0.0190451	0.0206697	0.0186027	0.0252542	0.0281571
$\mathrm{Cs_3Bi_2I_9 \rightarrow Cs_3Bi_2Br_9}$	0.0110562	0.0170879	0.0216199	0.00707646		0.00611969	0.0158639	0.0196491	0.000398773	0.0146869		0.01611	0.0327338	0.0256747	0.00133667	0.0482621	0.012645	0.00966315	0.0125104		0.0148719	0.0205156	0.00893382	0.0101015	0.0324672	0.0417243	0.023652	0.0259443	0.017819		0.0118507	0.0151161	0.0129591	0.0127638	0.00831276	0.0172833	0.0166708	0.0162198	0.0213144	0.0144439		0.0140477	0.0115993	0.0189941	0.0156831	0.00576512	0.0247802	0.0226044	0.0236582
$\mathrm{Cs_3Sb_2I_9 \rightarrow Cs_3Bi_2Br_9}$	0.00695376	0.0219827	0.0232047	0.0288347		0.0231944	0.0391724	0.0313177	0.0751824	0.0377349		0.0495659	0.0395921	0.0366978	0.0889576	0.0371006	0.0633117	0.0329652	0.0335218		0.0342636	0.0439892	0.0427144	0.0286795	0.00370525	0.008846	0.0176749	0.0127278	0.00975451	0.0291063	0.0104547	0.00800691	0.01172	0.00413567	0.0044001	0.0152148	0.00619488	0.00925334	0.0119773	0.015545		0.0500575	0.0296831	0.0154605	0.00420068	0.0238965	0.00743974	0.00713436	0.009685
$\mathrm{Cs_3Sb_2Br_9 \rightarrow Cs_3Bi_2I_9}$	0.00844593	0.0150893	0.0198775	0.0211713		0.0197213	0.022407	0.0271852	0.0258508	0.0303662		0.0296468	0.0257426	0.0303678	0.020752	0.0223774	0.0233289	0.0196701	0.0201291		0.0149589	0.0168133	0.0260053	0.021958	0.0277605	0.0178307	0.0198809	0.020702	0.0303732	0.0782514	0.0292293	0.0280035	0.0563985	0.0190912	0.00994642	0.0293612	0.0203952	0.0258405	0.0183489	0.0240918		0.0285779	0.0548027	0.0267339	0.0182022	0.0193365	0.0134808	0.0273517	0.011558
$\mathrm{Cs_3Sb_2Br_9 \rightarrow Cs_3Sb_2I_9}$	0.0236147	0.0495398	0.0311735	0.0283725		0.0292669	0.0258165	0.0213865	0.0443808	0.0416164		0.0194133	0.0313659	0.0337326	0.0242624	0.0215144	0.0262401	0.0302677	0.0141635		0.0174334	0.0191748	0.00965147	0.0194659	0.00606464	0.00115708	0.0160822	0.00957939	0.0161946		0.00874782	0.0124838	0.0215886	0.0111833	0.00212564	0.0162642	0.0120274	0.00601093	0.00526919	0.00586065		0.00923522	0.0201839	0.00835957	0.0422176	0.0100516	0.00637691	0.0102384	0.00656919
$\mathrm{Cs_3Sb_2Br_9 \rightarrow Cs_3Bi_2Br_9}$	0.0045916	0.0067702	0.00275434	0.00334938		0.00273962	0.00440383	0.00277444	0.00734494	0.00387779		0.00533488	0.00578835	0.00495959		0.0038341	0.00219856	0.00448753	0.00597041		0.00356649	0.00530578	0.00939281	0.00190531	0.00171034	0.0305173	0.00477281	0.0110404	0.0144674		0.0229934	0.0272023	0.00997167	0.00543914	0.0149469	0.0102843	0.00810044	0.00780239	0.00984222	0.0137796	0.0322789	0.0154737	0.0189272	0.0169995	0.0160948	0.0241512	0.0163449	0.0150783	0.0189858
[truncated: 52 more columns]
