# Supplementary material for: High-throughput micro-scale bandgap mapping for perovskite-inspired materials with complex composition space
Source: Nat Commun. 2025 Aug 12;16:7477. doi: 10.1038/s41467-025-62774-y (PMC12343849; doi:10.1038/s41467-025-62774-y)
Supplement: Supplementary file 3 — Source Data [file 41467_2025_62774_MOESM3_ESM.zip › Source Data Files/SourceData_SI_Fig8.xlsx]

## Sheet: SI_Fig_8_A
XRD
	x of (Cs3Sb2I9)1-x (Cs3Bi2Br9)x →
2θ (°) ↓	0	0.2	0.4	0.6	0.8	1
10	110	115	130	137	113	90
10.02	136	127	118	113	109	93
10.04	100	122	105	106	137	89
10.06	93	101	116	115	117	102
10.08	111	119	109	119	107	85
10.1	117	113	109	102	128	88
10.12	133	102	101	114	129	85
10.14	108	124	113	99	112	88
10.16	103	127	115	112	126	99
10.18	99	110	122	134	115	90
10.2	117	98	112	116	101	91
10.22	123	117	122	118	129	114
10.24	119	105	127	93	143	87
10.26	126	116	108	128	114	100
10.28	105	104	108	129	119	104
10.3	118	100	101	105	109	105
10.32	117	113	91	110	112	84
10.34	135	100	103	126	133	106
10.36	100	105	118	105	102	122
10.38	120	119	101	111	103	92
10.4	108	101	111	110	116	83
10.42	104	97	104	122	115	101
10.44	106	106	107	97	123	90
10.46	104	125	107	106	113	123
10.48	86	131	106	107	113	97
10.5	121	94	124	107	116	92
10.52	115	107	109	119	125	100
10.54	115	104	116	99	102	93
10.56	104	121	125	103	114	109
10.58	97	118	103	107	103	116
10.6	121	114	106	129	108	97
10.62	110	93	106	124	103	107
10.64	106	110	118	128	106	119
10.66	114	106	102	101	138	106
10.68	127	114	101	114	90	113
10.7	113	87	105	129	107	133
10.72	137	119	96	117	123	127
10.74	132	117	102	126	104	130
10.76	121	107	86	97	112	134
10.78	108	120	101	109	115	112
10.8	112	100	138	108	92	115
10.82	117	106	106	110	105	100
10.84	113	110	107	98	107	125
10.86	110	105	106	86	121	127
10.88	124	112	118	113	109	123
10.9	107	98	121	106	98	126
10.92	106	98	100	120	98	117
10.94	121	127	110	105	107	117
10.96	128	113	95	98	103	119
10.98	102	105	104	106	129	119
11	135	102	100	95	93	101
11.02	112	105	95	111	117	100
11.04	91	119	93	99	107	115
11.06	116	89	122	115	117	114
11.08	109	99	106	116	112	87
11.1	113	123	99	112	94	122
11.12	112	102	98	83	122	93
11.14	107	95	100	118	101	88
11.16	104	95	86	105	117	92
11.18	92	98	97	110	119	91
11.2	110	106	103	107	112	86
11.22	123	91	101	96	115	99
11.24	97	114	111	104	107	107
11.26	124	136	97	129	118	92
11.28	111	128	108	98	107	96
11.3	96	114	103	96	102	81
11.32	111	109	119	95	114	88
11.34	104	110	97	101	120	81
11.36	101	116	103	111	109	90
11.38	95	101	95	95	114	80
11.4	108	107	99	127	101	83
11.42	91	88	100	100	90	76
11.44	114	93	101	112	112	76
11.46	110	100	105	115	110	77
11.48	102	103	99	126	105	63
11.5	112	114	95	101	108	72
11.52	107	115	94	87	118	68
11.54	111	102	103	102	102	79
11.56	115	109	116	92	122	69
11.58	118	111	83	102	106	76
11.6	104	122	103	100	118	75
11.62	97	114	96	100	92	89
11.64	98	102	92	97	107	65
11.66	104	109	117	82	108	91
11.68	95	119	79	112	103	64
11.7	93	117	128	112	91	67
11.72	105	102	101	97	97	70
11.74	104	103	111	119	102	73
11.76	101	98	104	118	107	84
11.78	104	99	103	95	98	59
11.8	104	99	114	105	99	68
11.82	106	104	90	102	121	77
11.84	103	106	101	97	100	76
11.86	108	109	95	120	95	63
11.88	106	92	114	92	116	70
11.9	96	104	98	105	111	65
11.92	105	121	94	110	114	60
11.94	99	88	119	97	87	68
11.96	107	107	106	94	113	73
11.98	121	98	119	119	102	56
12	106	117	110	93	102	71
12.02	94	102	104	104	101	67
12.04	112	98	107	111	103	58
12.06	100	100	106	114	99	61
12.08	97	117	127	102	102	78
12.1	97	103	108	117	103	54
12.12	122	119	118	120	105	52
12.14	120	121	113	98	94	64
12.16	115	131	128	102	86	54
12.18	100	114	118	106	119	69
12.2	104	105	98	105	123	70
12.22	102	124	98	101	119	60
12.24	114	106	95	113	118	77
12.26	99	107	95	100	106	57
12.28	112	109	135	108	91	65
12.3	123	101	116	97	126	59
12.32	101	142	117	103	118	68
12.34	114	135	108	127	113	65
12.36	104	115	118	109	95	61
12.38	102	132	120	111	111	67
12.4	102	113	96	115	115	64
12.42	86	107	125	136	134	72
12.44	122	111	123	115	101	70
12.46	116	114	120	133	116	86
12.48	97	111	104	108	115	75
12.5	111	104	119	117	130	71
12.52	108	100	113	121	131	65
12.54	108	106	97	123	120	69
12.56	101	104	99	107	100	80
12.58	118	96	92	117	115	68
12.6	131	113	99	122	120	79
12.62	111	105	119	115	120	113
12.64	102	109	102	101	113	91
12.66	96	110	100	106	112	93
12.68	93	104	106	96	131	114
12.7	87	106	88	134	99	133
12.72	121	94	99	102	110	119
12.74	100	106	87	116	106	144
12.76	103	98	103	108	84	146
12.78	94	101	103	116	123	124
12.8	94	85	105	113	108	153
12.82	107	95	111	101	105	105
12.84	106	107	112	131	98	118
12.86	114	98	113	88	102	116
12.88	124	96	104	122	115	84
12.9	113	100	108	105	98	61
12.92	96	114	106	89	107	86
12.94	109	99	106	116	113	72
12.96	110	100	108	83	117	59
12.98	92	94	87	110	110	72
13	111	121	105	96	93	76
13.02	99	113	105	117	120	58
13.04	111	114	99	104	94	84
13.06	100	94	110	95	97	68
13.08	115	122	86	99	94	70
13.1	117	100	94	105	122	55
13.12	113	99	100	108	88	57
13.14	101	115	82	105	117	59
13.16	129	94	98	121	100	46
13.18	111	90	100	119	87	71
13.2	123	97	127	113	107	65
13.22	102	95	93	106	116	58
13.24	104	129	103	103	110	63
13.26	89	97	104	102	91	64
13.28	108	85	109	98	101	54
13.3	99	99	100	111	100	63
13.32	117	87	104	108	107	40
13.34	100	118	103	99	111	63
13.36	111	120	112	115	85	58
13.38	102	79	105	109	123	59
13.4	114	105	91	91	142	58
13.42	97	94	112	100	102	58
13.44	111	132	96	107	98	63
13.46	96	101	102	117	95	66
13.48	112	97	96	110	121	67
13.5	96	94	117	99	106	75
13.52	109	125	100	106	112	54
13.54	102	86	105	116	106	58
13.56	101	93	100	97	96	61
13.58	125	122	105	119	82	68
13.6	87	109	94	99	95	67
13.62	92	97	110	111	111	55
13.64	107	98	113	110	110	62
13.66	93	102	99	103	121	65
13.68	110	98	133	116	104	52
13.7	105	117	101	98	117	51
13.72	86	100	103	115	115	66
13.74	110	103	95	117	113	68
13.76	95	96	95	116	110	52
13.78	94	93	106	101	107	64
13.8	114	98	106	106	105	54
13.82	110	101	105	103	100	60
13.84	113	107	91	105	104	49
13.86	97	93	110	98	111	65
13.88	105	116	101	80	104	54
13.9	95	143	114	99	117	58
13.92	107	97	105	99	108	56
13.94	89	92	123	103	102	57
13.96	98	109	104	106	98	52
13.98	120	102	99	95	107	55
14	101	118	102	91	92	66
14.02	94	102	102	103	100	49
14.04	116	103	93	96	89	52
14.06	142	105	103	96	110	54
14.08	113	105	113	83	123	67
14.1	102	99	110	123	120	49
14.12	126	98	96	96	109	49
14.14	98	118	106	106	95	62
14.16	103	101	93	106	115	62
14.18	103	109	93	116	107	55
14.2	118	109	90	97	97	66
14.22	141	89	106	97	93	58
14.24	94	95	107	106	114	57
14.26	95	120	117	102	124	50
14.28	121	91	110	91	114	65
14.3	104	101	97	85	125	52
14.32	101	109	96	91	107	59
14.34	106	95	104	97	104	61
14.36	110	118	139	96	103	56
14.38	111	110	108	102	86	61
14.4	90	120	101	106	94	55
14.42	101	137	113	109	103	68
14.44	123	102	110	95	103	52
14.46	131	104	105	99	128	74
14.48	89	120	133	97	96	76
14.5	106	95	103	115	89	57
14.52	108	95	118	97	120	55
14.54	101	101	114	118	112	55
14.56	94	100	115	94	110	48
14.58	125	108	109	104	101	63
14.6	98	109	115	104	100	58
14.62	113	125	113	111	117	47
14.64	106	97	125	111	100	58
14.66	84	112	112	108	113	64
14.68	113	98	91	110	88	63
14.7	127	96	130	109	99	61
14.72	124	110	119	105	63	55
14.74	100	118	113	121	106	61
14.76	116	134	100	107	99	67
14.78	112	113	104	98	121	63
14.8	113	106	113	108	122	59
14.82	106	109	100	113	129	57
14.84	100	122	104	87	130	59
14.86	123	135	122	111	102	58
14.88	102	123	116	102	122	65
14.9	132	133	115	114	103	50
14.92	117	145	106	133	102	69
14.94	97	130	129	124	103	64
14.96	112	139	127	121	101	60
14.98	112	131	133	131	122	63
15	117	132	124	115	108	66
15.02	136	157	137	121	100	57
15.04	134	161	169	125	119	71
15.06	130	158	149	139	105	50
15.08	105	161	139	110	95	77
15.1	132	168	134	121	109	61
15.12	98	184	135	143	98	56
15.14	141	167	152	151	118	73
15.16	101	160	184	133	125	68
15.18	99	146	159	137	119	76
15.2	101	157	172	185	141	68
15.22	139	163	182	158	133	57
15.24	110	168	205	185	117	59
15.26	109	138	181	201	142	72
15.28	110	142	197	200	119	72
15.3	116	133	185	224	151	68
15.32	113	153	173	249	156	74
15.34	112	102	168	255	163	65
15.36	112	134	152	237	175	57
15.38	114	117	171	245	189	68
15.4	114	106	147	250	171	68
15.42	114	114	140	276	190	72
15.44	120	127	131	261	196	60
15.46	100	101	115	213	201	61
15.48	124	134	95	216	190	56
15.5	99	114	130	180	175	85
15.52	113	114	106	173	157	70
15.54	103	106	116	153	158	72
15.56	132	113	113	128	141	75
15.58	115	110	97	128	127	78
15.6	98	114	114	125	132	85
15.62	113	118	116	129	110	94
15.64	111	105	121	132	139	86
15.66	120	101	127	152	120	90
15.68	115	114	100	109	128	85
15.7	115	103	113	125	129	87
15.72	124	106	109	96	113	90
15.74	88	99	105	98	126	84
15.76	117	111	87	97	100	91
15.78	105	108	124	106	105	76
15.8	112	105	117	121	123	71
15.82	123	95	113	107	118	67
15.84	101	91	122	114	127	65
15.86	125	112	99	117	107	58
15.88	112	106	109	108	132	78
15.9	110	92	126	113	110	71
15.92	126	99	130	105	114	59
15.94	106	120	114	121	102	79
15.96	126	105	110	104	131	74
15.98	116	112	117	128	112	60
16	117	84	108	110	120	83
16.02	113	106	90	125	125	57
16.04	127	112	123	113	110	71
16.06	105	121	102	134	123	66
16.08	106	118	119	111	119	68
16.1	109	131	110	126	115	63
16.12	122	114	128	109	108	63
16.14	147	120	113	103	111	71
16.16	106	120	116	113	115	79
16.18	104	101	104	122	115	58
16.2	118	126	119	122	124	69
16.22	134	110	116	131	115	59
16.24	94	136	116	105	105	55
16.26	120	117	96	133	110	75
16.28	105	125	113	121	111	62
16.3	122	100	112	117	124	68
16.32	114	133	133	117	96	76
16.34	109	127	123	123	118	63
16.36	126	101	131	123	120	52
16.38	124	110	157	133	120	60
16.4	127	131	134	117	133	66
16.42	121	126	118	121	108	76
16.44	132	121	124	116	126	48
16.46	128	109	114	116	123	64
16.48	132	102	123	111	105	72
16.5	126	122	115	107	107	76
16.52	126	101	126	116	127	62
16.54	131	106	87	94	107	62
16.56	110	117	121	142	117	77
16.58	145	110	121	126	102	62
16.6	114	122	143	132	117	70
16.62	135	99	136	108	118	75
16.64	103	116	127	115	118	78
16.66	139	109	119	121	125	73
16.68	131	127	119	111	135	90
16.7	129	126	135	107	132	78
16.72	147	113	154	115	118	57
16.74	133	119	115	130	129	79
16.76	121	126	113	126	119	75
16.78	117	139	118	137	121	83
16.8	128	128	114	129	115	67
16.82	115	110	150	123	112	73
16.84	133	109	130	117	109	71
16.86	121	128	131	95	118	62
16.88	105	130	122	139	115	75
16.9	114	116	123	120	123	70
16.92	128	118	108	121	117	82
16.94	128	118	126	126	124	85
16.96	123	137	117	120	104	71
16.98	136	118	125	117	153	56
17	128	116	128	116	115	70
17.02	116	122	109	147	137	56
17.04	132	149	131	106	128	59
17.06	137	137	117	133	123	80
17.08	125	137	142	139	142	69
17.1	147	124	117	133	125	72
17.12	138	139	129	125	116	75
17.14	133	136	127	128	130	80
17.16	115	113	137	136	147	69
17.18	146	135	130	128	113	79
17.2	139	127	146	118	128	75
17.22	135	115	126	135	140	74
17.24	141	136	131	126	147	82
17.26	137	130	151	130	142	67
17.28	170	144	113	112	143	73
17.3	143	130	153	115	112	69
17.32	139	128	166	139	117	62
17.34	150	130	138	144	130	87
17.36	153	146	164	128	150	76
17.38	150	150	145	128	128	81
17.4	125	166	145	143	151	94
17.42	152	165	167	155	146	72
17.44	130	154	168	136	133	78
17.46	118	165	160	161	133	96
17.48	119	144	176	166	144	70
17.5	128	162	163	166	143	74
17.52	129	146	185	173	154	108
17.54	139	150	210	186	131	85
17.56	138	173	187	186	140	109
17.58	125	154	227	174	140	81
17.6	130	171	242	217	164	80
17.62	155	159	267	199	152	81
17.64	149	154	290	242	167	86
17.66	133	143	266	266	176	93
17.68	137	146	305	261	170	85
17.7	122	139	295	281	192	100
17.72	130	147	287	276	178	95
17.74	160	149	274	330	191	126
17.76	140	153	262	364	252	125
17.78	130	122	239	334	245	149
17.8	137	135	213	360	265	162
17.82	140	120	163	321	264	173
17.84	135	127	171	308	273	180
17.86	136	116	150	277	286	205
17.88	149	138	146	254	297	255
17.9	151	132	138	260	254	338
17.92	171	131	148	214	227	483
17.94	134	120	146	184	210	541
17.96	156	138	162	177	206	707
17.98	125	131	143	167	199	842
18	144	129	146	157	181	942
18.02	127	135	149	159	156	893
18.04	126	119	132	124	150	837
18.06	146	137	156	153	130	696
18.08	118	136	135	134	172	582
18.1	134	133	133	130	122	457
18.12	118	146	135	125	124	344
18.14	142	150	132	178	138	324
18.16	137	135	137	131	121	242
18.18	126	130	144	122	150	165
18.2	148	133	136	144	164	162
18.22	137	157	144	142	144	128
18.24	147	135	148	135	155	134
18.26	135	126	130	152	132	128
18.28	145	143	137	183	133	90
18.3	158	142	153	152	160	94
18.32	137	149	131	126	128	89
18.34	145	144	137	126	148	94
18.36	141	127	135	128	150	93
18.38	143	129	135	137	136	85
18.4	144	152	155	148	136	85
18.42	120	148	138	132	147	81
18.44	140	131	167	149	135	85
18.46	159	135	145	164	146	101
18.48	133	118	154	128	131	107
18.5	141	130	165	123	136	85
18.52	148	148	170	144	155	77
18.54	140	158	165	137	138	81
18.56	124	166	149	147	141	87
18.58	123	125	152	123	142	83
18.6	140	156	153	147	146	98
18.62	134	154	150	139	135	106
18.64	149	141	138	141	142	95
18.66	158	148	154	139	150	111
18.68	138	145	132	121	143	126
18.7	142	123	137	148	142	135
18.72	154	145	164	156	144	141
18.74	150	139	146	135	140	136
18.76	142	129	145	171	157	119
18.78	135	152	161	135	144	129
18.8	158	152	131	121	135	121
18.82	148	124	169	143	153	129
18.84	125	161	156	160	156	108
18.86	151	145	155	136	137	103
18.88	142	155	161	156	131	80
18.9	158	151	154	153	130	82
18.92	135	148	153	147	133	98
18.94	145	139	138	159	144	83
18.96	152	146	143	137	142	82
18.98	167	142	135	151	155	86
19	158	135	147	137	166	84
19.02	139	166	129	125	148	79
19.04	167	125	160	159	149	111
19.06	140	143	157	125	143	87
19.08	163	136	140	126	145	90
19.1	151	123	158	152	146	103
19.12	172	155	155	137	166	107
19.14	174	163	147	142	152	141
19.16	164	135	132	126	173	107
19.18	151	153	138	152	141	130
19.2	158	135	157	154	153	132
19.22	165	149	164	145	162	117
19.24	145	156	150	147	162	99
19.26	153	152	159	165	182	104
19.28	158	164	170	151	151	99
19.3	143	159	164	150	151	88
19.32	156	142	131	134	144	99
19.34	160	142	158	150	150	106
19.36	155	150	151	149	149	93
19.38	166	161	192	156	148	92
19.4	176	172	161	167	149	78
19.42	158	147	160	157	171	86
19.44	179	150	145	140	143	98
19.46	155	159	140	151	167	86
19.48	172	155	134	161	184	94
19.5	181	161	156	153	175	83
19.52	146	149	170	154	147	88
19.54	166	162	163	155	157	102
19.56	155	164	177	159	167	105
19.58	152	156	176	170	141	93
19.6	170	169	161	182	177	85
19.62	167	165	177	177	192	80
19.64	181	145	172	173	171	99
19.66	159	158	167	151	184	101
19.68	171	160	131	165	181	89
19.7	175	157	149	138	152	111
19.72	164	140	175	178	166	99
19.74	182	182	166	157	162	99
19.76	173	135	171	144	155	102
19.78	155	162	175	170	159	99
19.8	156	150	157	137	137	92
19.82	181	161	166	165	157	93
19.84	156	176	161	176	152	103
19.86	158	171	154	183	156	92
19.88	162	163	178	146	145	88
19.9	181	163	156	162	162	94
19.92	168	154	177	175	176	83
19.94	155	168	184	175	134	97
19.96	164	167	159	168	157	90
19.98	175	162	175	159	158	101
20	182	171	190	144	146	102
20.02	168	165	173	164	173	107
20.04	158	150	148	146	164	105
20.06	182	177	185	188	166	93
20.08	167	148	169	153	172	94
20.1	182	184	161	154	165	101
20.12	158	156	170	169	146	90
20.14	167	190	185	162	162	96
20.16	179	186	168	155	165	99
20.18	173	184	151	162	173	97
20.2	176	156	145	131	210	104
20.22	180	162	175	160	185	91
20.24	172	177	177	173	147	94
20.26	166	180	162	183	165	93
20.28	163	143	179	163	171	89
20.3	169	166	183	189	186	94
20.32	176	178	176	162	189	101
20.34	185	186	173	201	185	86
20.36	153	163	184	187	183	104
20.38	149	185	159	194	174	116
20.4	174	169	171	205	139	92
20.42	165	149	190	156	173	109
20.44	179	195	158	161	162	107
20.46	150	181	175	194	160	96
20.48	194	193	167	176	182	90
20.5	155	189	188	163	174	97
20.52	171	167	173	182	177	101
20.54	174	192	166	186	162	93
20.56	176	177	205	173	176	103
20.58	185	175	192	167	187	101
20.6	170	167	173	180	173	94
20.62	192	201	170	186	192	100
20.64	183	166	195	152	189	97
20.66	201	177	187	170	179	108
20.68	175	165	177	157	173	89
20.7	175	165	178	172	165	106
20.72	184	152	169	173	167	96
20.74	201	197	187	175	193	102
20.76	186	172	176	150	199	122
20.78	166	185	204	182	167	104
20.8	188	165	163	168	177	81
20.82	191	199	187	169	171	106
20.84	177	180	175	199	164	95
20.86	173	176	182	168	184	108
20.88	168	191	174	183	185	116
20.9	170	182	172	184	178	103
20.92	178	171	198	183	189	99
20.94	195	200	188	176	200	85
20.96	179	190	184	156	163	121
20.98	184	197	176	186	198	129
21	184	180	182	160	177	107
21.02	173	185	184	187	168	102
21.04	190	183	197	181	181	100
21.06	180	163	187	160	178	99
21.08	189	173	170	171	155	106
21.1	185	167	192	179	180	94
21.12	178	190	177	186	201	98
21.14	181	177	188	182	184	107
21.16	211	183	180	193	197	98
21.18	197	183	165	183	174	127
21.2	206	178	186	189	168	91
21.22	201	192	188	164	188	105
21.24	182	204	184	160	183	110
21.26	218	212	202	166	204	107
21.28	188	215	188	174	201	104
21.3	192	185	188	184	163	108
21.32	222	207	209	179	188	105
21.34	205	170	171	179	213	127
21.36	192	181	213	178	202	115
21.38	175	209	184	206	187	94
21.4	229	213	191	202	198	121
21.42	211	217	189	201	191	111
21.44	204	210	174	198	185	118
21.46	218	187	204	199	177	121
21.48	199	207	197	174	214	128
21.5	204	217	199	192	187	126
21.52	186	224	193	193	202	130
21.54	179	207	210	198	207	142
21.56	189	213	217	189	172	121
21.58	195	224	201	179	216	125
21.6	155	204	196	200	206	129
21.62	198	178	228	200	202	114
21.64	197	196	220	204	190	134
21.66	171	204	219	212	232	128
21.68	176	195	218	217	220	104
21.7	179	218	198	221	235	123
21.72	187	198	232	217	231	137
21.74	214	211	231	210	223	125
21.76	166	178	217	220	251	114
21.78	189	212	214	212	226	123
21.8	182	180	208	231	249	143
21.82	210	184	231	230	248	139
21.84	198	206	168	248	248	96
21.86	205	186	185	234	270	126
21.88	181	191	200	261	253	127
21.9	215	213	228	213	296	112
21.92	199	180	199	214	225	116
21.94	201	196	189	224	253	147
21.96	176	184	208	182	264	132
21.98	196	175	235	213	256	113
22	181	197	201	202	212	122
22.02	175	187	169	194	268	136
22.04	205	211	193	225	242	113
22.06	223	190	194	203	224	147
22.08	197	185	186	212	227	150
22.1	199	203	182	183	211	147
22.12	200	180	204	204	186	153
22.14	181	181	201	205	199	149
22.16	183	205	212	200	187	159
22.18	227	212	184	184	214	145
22.2	213	206	199	209	179	153
22.22	165	188	204	203	190	155
22.24	195	203	188	196	203	144
22.26	197	195	194	195	205	154
22.28	188	178	193	208	183	146
22.3	169	208	209	190	208	148
22.32	187	197	202	190	209	146
22.34	180	211	194	177	206	146
22.36	192	192	215	213	224	144
22.38	178	229	205	209	193	156
22.4	198	175	200	204	187	115
22.42	182	179	194	203	184	119
22.44	205	196	230	192	209	134
22.46	183	232	216	197	177	118
22.48	209	171	208	206	206	140
22.5	206	185	223	202	196	128
22.52	198	194	201	176	189	108
22.54	177	188	207	203	206	136
22.56	209	215	194	192	211	127
22.58	203	199	194	209	198	120
22.6	189	184	205	189	194	130
22.62	234	195	190	216	205	110
22.64	205	228	210	226	177	106
22.66	183	191	194	211	224	117
22.68	189	178	191	205	190	136
22.7	180	211	178	202	226	123
22.72	187	175	220	228	205	93
22.74	191	213	211	194	216	98
22.76	189	161	209	187	196	99
22.78	228	177	206	163	198	117
22.8	212	190	199	191	226	127
22.82	214	170	241	215	190	121
22.84	218	230	207	219	200	113
22.86	213	218	223	195	190	105
22.88	202	190	192	189	207	111
22.9	198	200	215	188	190	110
22.92	218	194	213	204	186	114
22.94	186	189	205	207	183	127
22.96	195	194	203	223	206	100
22.98	226	193	193	224	215	105
23	202	234	205	191	193	131
23.02	208	190	184	202	168	109
23.04	222	216	204	207	195	97
23.06	207	201	189	204	229	132
23.08	212	217	187	183	193	109
23.1	210	223	193	176	200	123
23.12	181	237	183	196	186	135
23.14	226	219	218	191	188	117
23.16	217	213	207	177	205	127
23.18	185	194	216	210	233	120
23.2	195	207	201	196	181	119
23.22	226	218	201	178	184	120
23.24	212	204	207	205	202	116
23.26	170	219	202	218	193	117
23.28	214	197	187	196	185	121
23.3	230	223	216	187	201	134
23.32	229	226	201	232	201	107
23.34	194	209	200	212	187	102
23.36	216	189	209	216	201	102
23.38	203	185	198	202	201	128
23.4	211	220	207	197	170	106
23.42	195	195	216	176	203	116
23.44	197	202	200	209	209	96
23.46	197	209	221	219	179	103
23.48	207	193	226	205	223	97
23.5	191	196	198	223	199	113
23.52	212	213	188	190	197	119
23.54	207	212	233	214	229	139
23.56	195	219	203	195	186	99
23.58	206	206	216	208	166	119
23.6	218	203	200	211	212	125
23.62	210	213	198	200	226	121
23.64	224	203	208	190	218	109
23.66	189	186	203	210	202	121
23.68	202	205	201	196	209	119
23.7	209	193	204	205	190	116
23.72	205	198	218	187	217	115
23.74	235	196	212	187	223	95
23.76	207	197	216	209	224	96
23.78	235	211	241	175	221	110
23.8	223	192	210	211	187	105
23.82	216	208	198	200	200	128
23.84	192	210	209	188	180	106
23.86	183	197	209	204	213	103
23.88	219	205	196	205	207	95
23.9	184	163	193	200	183	127
23.92	223	234	202	221	220	125
23.94	201	193	208	223	188	107
23.96	188	207	207	198	213	106
23.98	205	194	221	197	191	137
24	196	200	178	171	206	124
24.02	201	206	178	184	191	105
24.04	197	217	194	227	209	134
24.06	223	175	207	188	184	114
24.08	192	198	196	189	202	95
24.1	215	194	200	188	213	91
24.12	195	201	203	224	182	122
24.14	184	189	208	196	208	122
24.16	202	203	195	204	203	92
24.18	202	217	195	202	194	137
24.2	190	181	216	202	208	127
24.22	227	192	218	211	205	114
24.24	192	196	187	193	198	122
24.26	211	183	172	195	183	109
24.28	192	190	200	179	189	109
24.3	197	190	222	193	185	138
24.32	226	226	211	200	204	120
24.34	190	197	218	174	203	106
24.36	175	204	208	181	189	109
24.38	222	208	188	221	217	93
24.4	197	204	219	186	178	121
24.42	200	210	194	204	208	127
24.44	197	207	207	196	191	105
24.46	208	202	194	210	208	118
24.48	206	188	197	197	183	134
24.5	205	215	210	211	205	101
24.52	171	184	208	199	180	116
24.54	203	202	212	209	205	109
24.56	189	231	204	192	200	126
24.58	228	205	187	227	216	113
24.6	228	221	196	196	197	98
24.62	167	207	205	207	186	122
24.64	214	188	236	201	203	110
24.66	206	202	225	217	195	125
24.68	231	195	186	211	207	112
24.7	197	210	199	232	214	103
24.72	214	188	213	187	205	111
24.74	198	222	207	204	206	114
24.76	213	202	191	196	205	102
24.78	210	207	196	191	208	128
24.8	220	236	200	194	215	103
24.82	197	183	204	209	199	121
24.84	184	216	212	201	226	105
24.86	215	205	212	189	194	112
24.88	194	246	192	210	217	133
24.9	206	192	198	210	211	96
24.92	196	216	225	188	193	119
24.94	228	214	194	190	200	123
24.96	215	222	185	208	187	122
24.98	214	188	193	204	211	104
25	221	211	215	205	183	107
25.02	207	187	201	206	222	122
25.04	238	201	198	201	222	122
25.06	215	194	188	210	186	129
25.08	215	180	205	149	212	109
25.1	215	197	234	206	195	122
25.12	199	181	200	206	203	118
25.14	207	188	204	211	213	113
25.16	220	189	200	212	205	102
25.18	208	181	198	206	196	121
25.2	207	190	217	188	220	110
25.22	213	206	181	229	213	93
25.24	203	200	206	215	213	97
25.26	218	207	183	196	198	119
25.28	192	213	191	225	210	90
25.3	208	198	191	199	186	107
25.32	200	212	200	226	191	122
25.34	238	209	218	197	196	111
25.36	227	198	183	208	209	114
25.38	203	205	196	200	205	114
25.4	210	175	216	204	222	106
25.42	207	204	226	198	196	122
25.44	226	194	224	231	201	115
25.46	199	205	191	200	205	124
25.48	208	183	201	208	203	109
25.5	181	178	229	179	216	130
25.52	207	210	214	206	204	123
25.54	211	231	212	199	200	140
25.56	213	186	204	220	185	130
25.58	235	184	203	191	202	144
25.6	209	174	192	200	192	136
25.62	180	205	216	186	218	133
25.64	195	216	217	179	186	161
25.66	214	195	204	202	191	171
25.68	194	220	191	209	182	146
25.7	197	209	235	199	187	158
25.72	225	219	218	201	234	151
25.74	208	225	213	233	213	146
25.76	207	204	233	203	186	146
25.78	211	201	195	206	214	116
25.8	224	211	189	192	204	113
25.82	215	225	214	206	215	120
25.84	215	206	233	206	207	134
25.86	225	215	198	228	200	137
25.88	249	247	193	213	197	117
25.9	259	210	180	215	211	103
25.92	219	229	204	194	188	101
25.94	249	225	229	193	189	118
25.96	236	200	209	178	186	122
25.98	236	219	227	204	205	131
26	227	217	231	218	190	132
26.02	270	226	233	252	197	115
26.04	284	233	240	219	176	123
26.06	292	224	214	206	212	131
26.08	279	239	245	191	189	120
26.1	322	231	213	222	183	117
26.12	277	259	245	211	189	113
26.14	319	265	230	213	201	102
26.16	327	258	234	215	176	119
26.18	346	302	266	196	202	119
26.2	320	277	236	225	208	104
26.22	343	300	251	229	184	125
26.24	327	336	272	212	194	120
26.26	342	320	294	248	192	111
26.28	316	367	294	202	192	114
26.3	332	337	271	229	221	118
26.32	293	342	288	216	222	122
26.34	258	341	340	268	179	116
26.36	262	367	296	250	187	110
26.38	260	452	368	242	210	140
26.4	258	386	379	284	178	118
26.42	223	443	390	271	188	143
26.44	236	411	411	236	193	110
26.46	252	397	434	266	220	114
26.48	247	422	419	294	223	120
26.5	208	372	481	294	225	119
26.52	213	396	526	297	206	110
26.54	194	363	565	306	196	123
26.56	211	348	632	296	214	102
26.58	193	320	656	351	226	121
26.6	185	294	716	351	252	121
26.62	181	288	745	375	228	111
26.64	190	292	829	389	256	115
26.66	198	250	810	383	295	124
26.68	209	253	872	438	279	142
26.7	198	227	822	472	297	113
26.72	201	220	803	520	332	117
26.74	219	226	722	542	305	134
26.76	187	234	669	583	341	152
26.78	210	204	567	599	371	153
26.8	231	199	506	592	451	135
26.82	180	208	417	580	425	178
26.84	184	193	409	556	483	173
26.86	194	184	290	650	485	207
26.88	171	185	276	586	539	231
26.9	180	183	274	586	553	246
26.92	204	194	239	522	559	260
26.94	197	213	220	424	533	300
26.96	190	171	216	409	577	362
26.98	165	194	185	349	546	390
27	180	190	234	357	502	493
27.02	205	193	229	297	459	595
27.04	200	206	191	256	417	775
27.06	180	182	218	230	386	1029
27.08	209	197	203	214	313	1279
27.1	179	173	192	225	321	1640
27.12	192	191	198	217	264	2098
27.14	176	174	217	196	231	2240
27.16	195	162	201	205	247	2317
27.18	182	179	189	200	236	2229
27.2	174	202	188	219	218	1801
27.22	191	181	199	189	214	1742
27.24	202	171	173	198	200	1338
27.26	188	209	189	208	182	1084
27.28	193	172	201	209	221	874
27.3	185	169	191	219	190	665
27.32	191	198	178	210	215	550
27.34	189	182	203	200	192	447
27.36	187	209	172	198	187	331
27.38	205	191	184	198	203	315
27.4	220	207	192	174	189	258
27.42	197	188	193	179	202	233
27.44	190	188	181	211	203	191
27.46	201	171	175	170	184	179
27.48	192	187	209	193	196	180
27.5	194	200	182	167	199	141
27.52	219	192	213	202	203	126
27.54	208	193	184	183	170	110
27.56	205	190	187	181	186	144
27.58	187	163	211	163	181	121
27.6	219	186	203	160	189	123
27.62	232	199	194	194	161	133
27.64	206	184	185	206	186	147
27.66	202	189	171	204	181	105
27.68	225	184	201	167	161	130
27.7	225	222	202	199	199	134
27.72	203	191	184	184	190	123
27.74	245	210	205	176	190	123
27.76	205	182	230	173	197	135
27.78	226	196	192	203	190	120
27.8	214	182	191	178	181	117
27.82	197	201	194	195	186	111
27.84	191	181	182	205	191	112
27.86	194	194	151	206	194	121
27.88	204	179	186	187	190	125
27.9	175	195	194	177	204	136
27.92	172	171	190	201	176	97
27.94	176	181	186	199	174	131
27.96	177	182	191	206	209	107
27.98	176	169	187	200	201	126
28	194	189	170	182	172	113
28.02	193	158	199	196	186	115
28.04	183	183	179	200	180	142
28.06	193	214	179	185	187	138
28.08	210	184	172	206	194	130
28.1	195	213	181	166	196	149
28.12	182	167	165	192	184	166
28.14	173	183	192	179	182	193
28.16	165	200	191	176	175	215
28.18	184	158	204	169	167	253
28.2	168	179	194	194	147	309
28.22	175	168	149	181	179	313
28.24	190	181	174	198	186	347
28.26	214	192	200	183	169	381
28.28	160	184	192	168	191	361
28.3	173	169	173	183	174	329
28.32	160	193	198	160	176	303
28.34	182	171	170	194	191	256
28.36	195	176	180	168	184	215
28.38	173	165	172	167	166	233
28.4	180	178	193	179	185	185
28.42	184	179	169	165	174	191
28.44	168	165	170	181	220	148
28.46	192	169	181	189	174	163
28.48	166	180	177	191	175	148
28.5	175	189	171	171	193	128
28.52	183	147	186	199	172	129
28.54	175	201	172	182	194	119
28.56	148	165	174	185	173	119
28.58	181	183	160	191	163	99
28.6	160	201	182	180	174	119
28.62	204	175	171	188	181	104
28.64	197	162	180	178	175	116
28.66	178	200	170	175	177	109
28.68	182	157	197	181	164	84
28.7	171	190	187	173	171	103
28.72	152	178	173	183	171	109
28.74	207	152	188	161	166	117
28.76	175	193	171	169	160	96
28.78	176	171	166	200	183	112
28.8	154	195	173	173	190	120
28.82	192	171	214	171	182	109
28.84	186	189	158	190	145	104
28.86	174	188	169	162	208	108
28.88	177	191	175	172	179	105
28.9	158	178	183	186	160	116
28.92	182	163	162	170	180	111
28.94	177	187	166	169	148	104
28.96	156	153	168	185	202	106
28.98	166	186	203	165	187	96
29	176	178	181	173	161	98
29.02	166	176	162	178	162	95
29.04	162	180	170	181	158	100
29.06	188	180	167	196	170	96
29.08	173	193	183	192	164	85
29.1	184	167	166	154	182	115
29.12	188	151	168	176	153	83
29.14	172	170	168	181	194	100
29.16	163	156	156	178	164	88
29.18	171	168	172	168	181	129
29.2	172	210	183	198	167	107
29.22	169	187	183	170	176	102
29.24	188	177	159	195	160	103
29.26	196	164	177	186	168	110
29.28	217	152	163	166	156	103
29.3	171	162	171	186	169	90
29.32	157	166	171	164	167	103
29.34	179	181	187	170	152	102
29.36	163	170	174	202	169	94
29.38	170	189	175	155	168	86
29.4	163	193	184	192	184	93
29.42	177	196	161	182	198	98
29.44	189	152	160	174	170	109
29.46	153	160	163	192	174	117
29.48	167	178	166	192	181	90
29.5	164	148	185	176	191	99
29.52	175	159	171	185	153	115
29.54	198	172	170	167	194	107
29.56	192	179	168	183	170	97
29.58	183	180	150	171	176	93
29.6	149	168	159	195	162	90
29.62	174	186	160	170	175	109
29.64	175	158	156	163	191	88
29.66	184	179	182	178	152	94
29.68	163	186	182	181	135	109
29.7	199	165	160	167	187	101
29.72	175	184	172	146	181	85
29.74	182	161	177	200	172	86
29.76	215	177	168	190	204	98
29.78	183	157	180	181	192	86
29.8	167	163	182	178	206	99
29.82	188	139	167	163	171	77
29.84	185	170	182	192	173	105
29.86	166	175	181	187	162	89
29.88	164	180	160	158	170	77
29.9	179	160	179	200	160	93
29.92	166	165	172	157	169	93
29.94	191	169	172	161	164	79
29.96	188	163	179	171	154	98
29.98	172	168	184	168	176	95
30	167	188	168	171	158	91
30.02	189	185	167	194	188	90
30.04	162	168	184	157	172	100
30.06	176	165	164	174	170	108
30.08	154	179	168	177	171	117
30.1	160	153	173	176	166	97
30.12	178	186	181	163	169	95
30.14	184	187	148	186	174	95
30.16	164	176	185	161	159	104
30.18	183	185	180	167	187	93
30.2	172	209	195	184	177	96
30.22	187	184	200	177	182	101
30.24	210	176	193	171	180	92
30.26	190	202	187	201	162	97
30.28	163	191	171	170	174	102
30.3	206	198	189	182	180	81
30.32	213	196	174	192	164	91
30.34	168	205	181	186	179	79
30.36	215	187	189	176	153	94
30.38	193	219	191	190	185	97
30.4	210	233	194	196	159	90
30.42	200	234	224	180	184	86
30.44	224	231	194	200	171	93
30.46	190	248	192	199	193	96
30.48	179	229	211	172	153	100
30.5	163	249	212	205	172	103
30.52	180	273	216	177	166	101
30.54	160	264	216	186	147	114
30.56	169	263	217	204	179	80
30.58	181	282	195	186	170	90
30.6	172	303	213	188	173	80
30.62	164	292	246	197	174	93
30.64	174	270	263	204	176	89
30.66	177	276	231	208	164	92
30.68	175	272	256	212	173	97
30.7	147	263	275	215	180	93
30.72	181	250	270	217	204	96
30.74	165	215	271	227	172	91
30.76	171	230	286	258	206	78
30.78	196	198	310	232	200	87
30.8	181	232	319	268	218	82
30.82	147	204	323	265	186	106
30.84	193	193	358	262	199	91
30.86	182	162	330	295	218	95
30.88	183	170	336	303	222	86
30.9	198	189	376	297	228	108
30.92	176	174	360	338	203	92
30.94	143	182	322	320	209	103
30.96	178	188	312	331	205	94
30.98	144	174	315	329	264	89
31	139	168	327	390	257	77
31.02	161	164	252	369	252	88
31.04	135	160	250	444	292	68
31.06	158	151	253	469	290	95
31.08	146	146	219	453	263	82
31.1	156	151	195	460	320	92
31.12	177	148	207	517	315	98
31.14	145	170	183	474	313	96
31.16	171	181	188	507	352	99
31.18	150	151	179	451	364	85
31.2	154	145	179	419	361	81
31.22	169	169	170	412	365	90
31.24	146	158	158	347	379	92
31.26	158	158	146	341	364	88
31.28	136	167	163	307	325	73
31.3	157	159	172	285	344	89
31.32	188	129	166	280	300	71
31.34	168	158	163	243	307	66
31.36	153	157	174	219	278	98
31.38	163	169	178	170	267	76
31.4	166	164	146	186	231	104
31.42	137	146	137	188	232	95
31.44	145	153	162	177	210	107
31.46	153	153	128	169	169	106
31.48	181	175	145	170	166	80
31.5	150	164	176	180	190	90
31.52	153	148	139	164	174	91
31.54	164	132	147	173	168	99
31.56	156	153	184	167	168	113
31.58	159	146	183	166	158	117
31.6	183	164	142	185	151	117
31.62	146	171	166	139	162	132
31.64	140	147	140	143	162	130
31.66	139	146	148	159	176	122
31.68	154	156	146	144	169	127
31.7	145	157	157	143	150	119
31.72	143	167	140	175	148	148
31.74	145	162	129	161	156	121
31.76	130	154	147	139	150	110
31.78	138	125	149	143	159	105
31.8	163	152	168	150	159	89
31.82	152	137	164	145	146	88
31.84	148	171	144	143	139	104
31.86	128	148	146	138	156	90
31.88	157	153	138	155	151	119
31.9	144	147	132	144	162	91
31.92	149	130	165	165	160	106
31.94	143	133	146	145	132	88
31.96	146	162	153	139	161	108
31.98	153	147	156	140	129	107
32	175	166	163	153	159	114
32.02	122	134	154	150	152	118
32.04	142	144	120	155	158	121
32.06	138	150	139	139	164	110
32.08	137	128	151	145	138	134
32.1	136	133	178	157	165	153
32.12	142	147	138	148	168	162
32.14	131	136	150	158	156	188
32.16	149	162	150	140	159	210
32.18	160	160	140	147	129	233
32.2	154	141	152	165	136	269
32.22	158	152	140	153	178	269
32.24	124	137	142	140	143	276
32.26	166	148	142	169	145	282
32.28	141	150	167	175	126	259
32.3	143	140	159	140	145	228
32.32	150	137	136	151	132	245
32.34	142	146	129	146	141	196
32.36	142	136	130	164	140	170
32.38	134	123	136	143	139	178
32.4	150	149	151	140	118	142
32.42	167	131	138	147	157	113
32.44	156	124	160	135	134	146
32.46	136	139	145	146	183	105
32.48	133	139	167	148	124	106
32.5	130	154	148	147	144	115
32.52	144	118	137	147	149	101
32.54	113	153	158	136	154	115
32.56	152	115	135	121	133	88
32.58	143	147	147	154	137	74
32.6	137	116	125	144	143	92
32.62	130	137	142	126	133	88
32.64	138	149	155	151	160	86
32.66	168	135	133	146	159	84
32.68	164	126	142	131	124	85
32.7	134	162	132	133	133	78
32.72	137	127	148	125	153	83
32.74	106	131	145	167	125	85
32.76	133	128	124	130	148	76
32.78	144	151	136	142	140	81
32.8	133	129	125	135	155	62
32.82	140	138	141	139	111	79
32.84	130	139	135	126	113	87
32.86	154	118	123	116	123	90
32.88	139	145	150	155	154	75
32.9	139	129	128	148	142	94
32.92	131	153	133	149	143	72
32.94	140	133	134	116	148	98
32.96	126	140	131	146	145	86
32.98	160	131	138	148	144	92
33	132	136	165	148	125	89
33.02	159	130	127	146	145	84
33.04	117	148	138	157	143	98
33.06	161	151	135	145	132	75
33.08	136	122	144	130	135	86
33.1	123	140	159	136	139	81
33.12	181	142	134	156	127	87
33.14	116	133	158	116	140	74
33.16	144	139	161	131	121	90
33.18	141	148	135	133	111	71
33.2	134	133	143	131	131	74
33.22	148	135	131	127	129	70
33.24	127	138	138	148	148	100
33.26	135	158	143	144	135	87
33.28	119	136	155	146	128	92
33.3	138	123	122	138	142	95
33.32	127	128	143	129	133	81
33.34	134	130	144	131	119	88
33.36	152	134	138	130	121	74
33.38	126	127	136	115	136	80
33.4	114	162	125	135	157	56
33.42	109	119	132	125	134	84
33.44	132	128	132	118	111	62
33.46	115	121	126	123	110	87
33.48	115	121	123	129	127	70
33.5	141	156	148	148	124	74
33.52	152	142	116	124	123	91
33.54	138	144	126	120	131	76
33.56	125	125	133	125	118	88
33.58	112	120	109	145	135	89
33.6	133	117	110	122	135	74
33.62	119	137	119	114	136	70
33.64	124	131	129	113	136	84
33.66	128	139	140	146	133	87
33.68	135	123	143	124	122	82
33.7	123	131	124	116	117	79
33.72	131	130	148	135	132	82
33.74	148	117	135	141	117	69
33.76	142	133	121	134	122	81
33.78	134	152	137	127	137	67
33.8	127	132	123	129	109	82
33.82	131	122	107	132	149	73
33.84	145	130	130	131	127	59
33.86	118	116	123	117	125	85
33.88	110	141	119	126	117	57
33.9	111	127	128	136	133	63
33.92	130	126	126	136	119	68
33.94	120	135	127	102	119	50
33.96	120	139	99	123	108	73
33.98	136	140	132	119	143	81
34	134	104	123	130	119	68
34.02	119	117	134	115	110	75
34.04	129	119	120	115	143	70
34.06	127	138	116	136	121	54
34.08	137	138	103	114	130	74
34.1	133	123	153	130	94	63
34.12	129	130	121	132	121	67
34.14	119	133	117	107	134	57
34.16	122	125	129	125	110	75
34.18	133	139	130	137	142	73
34.2	116	112	119	121	131	78
34.22	111	128	127	124	125	70
34.24	138	117	123	109	109	56
34.26	130	117	123	144	118	73
34.28	116	126	142	118	114	62
34.3	129	131	119	100	134	71
34.32	110	121	118	114	116	61
34.34	117	122	127	119	112	71
34.36	153	121	132	130	122	88
34.38	117	117	138	129	113	71
34.4	118	126	118	127	118	87
34.42	118	105	128	122	96	58
34.44	112	121	123	120	132	73
34.46	138	133	119	99	114	72
34.48	118	105	124	116	104	65
34.5	116	118	119	130	119	64
34.52	126	133	105	121	126	62
34.54	117	115	131	121	112	74
34.56	105	118	113	135	116	67
34.58	112	108	114	136	127	60
34.6	123	130	119	128	128	72
34.62	119	98	117	127	102	65
34.64	136	133	119	117	104	69
34.66	125	102	130	117	120	75
34.68	134	118	108	140	121	72
34.7	122	129	104	118	94	75
34.72	118	135	127	122	112	63
34.74	125	130	135	125	124	80
34.76	127	126	130	136	116	64
34.78	128	100	111	96	124	54
34.8	113	113	116	132	109	81
34.82	107	112	110	136	127	52
34.84	124	110	116	119	124	62
34.86	109	111	126	133	107	67
34.88	102	115	90	120	108	63
34.9	119	103	118	120	117	73
34.92	111	119	116	119	131	63
34.94	98	120	134	114	127	52
34.96	96	131	99	128	118	70
34.98	124	96	104	120	121	67
35	124	105	108	114	117	75
35.02	116	115	94	114	142	66
35.04	114	99	112	114	131	63
35.06	124	113	111	114	106	71
35.08	116	108	107	127	117	58
35.1	127	117	124	116	107	65
35.12	118	115	119	126	125	64
35.14	116	105	118	120	119	61
35.16	119	115	107	95	111	62
35.18	119	104	127	117	128	65
35.2	126	104	98	111	128	68
35.22	95	128	105	111	89	59
35.24	119	107	118	103	125	66
35.26	125	116	102	121	99	60
35.28	117	111	115	102	119	83
35.3	106	117	121	132	90	63
35.32	104	112	103	113	119	64
35.34	121	99	115	116	106	74
35.36	109	123	97	94	85	62
35.38	109	104	119	108	108	61
35.4	112	102	131	111	104	60
35.42	108	105	119	111	112	64
35.44	96	107	104	108	105	70
35.46	104	106	126	114	116	61
35.48	117	114	129	123	91	66
35.5	102	109	114	126	128	69
35.52	116	120	108	106	113	64
35.54	124	114	123	121	106	64
35.56	114	91	116	111	102	60
35.58	113	83	100	115	121	84
35.6	116	94	105	111	115	51
35.62	117	117	101	111	109	70
35.64	99	91	89	123	115	71
35.66	111	114	107	108	108	64
35.68	121	100	83	111	103	78
35.7	107	125	106	89	107	65
35.72	119	102	101	85	106	61
35.74	116	100	105	101	122	62
35.76	104	111	116	115	96	57
35.78	105	102	105	89	111	59
35.8	124	99	105	102	104	64
35.82	108	110	96	98	100	54
35.84	124	99	112	109	95	63
35.86	122	118	103	98	98	52
35.88	101	114	111	109	96	70
35.9	91	105	93	106	99	76
35.92	102	96	99	84	116	62
35.94	105	116	110	94	106	64
35.96	104	107	104	113	124	56
35.98	93	94	104	104	96	53
36	116	106	113	88	103	57
36.02	111	103	127	103	104	45
36.04	98	106	107	96	107	65
36.06	88	95	116	84	94	68
36.08	113	88	101	100	103	69
36.1	83	103	87	110	107	79
36.12	116	100	112	120	131	80
36.14	105	102	110	104	71	68
36.16	94	103	99	116	108	83
36.18	115	93	99	114	93	91
36.2	105	101	92	109	111	77
36.22	90	106	79	114	104	77
36.24	84	103	88	97	104	67
36.26	94	106	104	81	99	84
36.28	111	99	105	96	91	64
36.3	116	90	95	111	94	67
36.32	96	120	102	101	97	65
36.34	103	102	94	93	97	66
36.36	89	90	108	108	110	65
36.38	87	90	103	97	95	69
36.4	107	101	87	93	90	58
36.42	90	103	104	103	93	57
36.44	84	94	96	101	98	58
36.46	89	84	84	105	95	60
36.48	113	95	98	85	100	50
36.5	88	100	103	81	96	48
36.52	95	83	113	86	103	55
36.54	108	83	124	100	97	62
36.56	99	92	85	69	101	72
36.58	119	100	92	86	87	54
36.6	107	92	102	99	94	60
36.62	99	116	103	103	98	72
36.64	110	97	87	108	102	69
36.66	109	94	102	86	89	59
36.68	122	108	84	115	90	66
36.7	99	87	96	109	115	48
36.72	102	89	84	109	101	39
36.74	104	109	103	85	100	57
36.76	117	87	79	104	98	53
36.78	102	91	112	103	110	46
36.8	95	100	98	95	104	57
36.82	99	95	95	98	107	58
36.84	103	100	86	119	90	46
36.86	99	101	87	104	89	54
36.88	105	111	116	90	111	51
36.9	83	102	86	105	96	54
36.92	95	102	92	86	95	51
36.94	99	114	106	103	97	65
36.96	107	97	84	91	97	59
36.98	108	94	101	95	90	59
37	75	69	86	87	90	64
37.02	94	85	94	113	98	65
37.04	105	112	86	87	108	59
37.06	97	100	102	92	90	51
37.08	108	88	110	109	77	49
37.1	105	107	82	94	77	38
37.12	85	101	109	88	127	46
37.14	85	95	91	94	86	53
37.16	91	94	81	85	89	61
37.18	105	95	83	109	94	69
37.2	88	91	103	106	86	59
37.22	103	113	90	102	79	52
37.24	86	93	106	84	78	52
37.26	101	96	96	87	107	60
37.28	92	99	104	92	87	61
37.3	97	99	92	93	94	57
37.32	93	85	89	95	104	48
37.34	87	73	95	98	87	68
37.36	105	94	89	79	99	60
37.38	88	86	83	80	103	52
37.4	82	95	103	95	91	64
37.42	77	95	95	95	102	53
37.44	96	78	94	84	83	54
37.46	102	98	90	92	81	44
37.48	93	95	92	88	104	46
37.5	90	91	103	86	92	60
37.52	74	112	100	82	88	48
37.54	95	94	94	93	78	39
37.56	97	83	88	92	94	53
37.58	86	90	83	92	92	45
37.6	93	103	84	82	109	59
37.62	105	86	97	91	75	53
37.64	106	82	78	90	84	49
37.66	84	86	112	83	91	58
37.68	82	96	71	75	102	55
37.7	96	93	89	111	82	49
37.72	114	85	88	100	91	63
37.74	87	94	91	107	97	79
37.76	96	90	89	95	95	52
37.78	101	112	79	104	95	49
37.8	94	96	94	90	88	51
37.82	107	101	66	74	103	49
37.84	76	99	94	85	106	56
37.86	99	91	90	96	93	48
37.88	89	103	91	101	108	50
37.9	93	108	107	97	85	45
37.92	95	97	110	117	80	47
37.94	83	104	93	88	71	37
37.96	91	96	93	95	103	44
37.98	88	101	89	96	89	53
38	105	82	81	104	87	56
38.02	86	100	94	84	113	45
38.04	109	83	102	91	93	65
38.06	93	73	108	97	99	51
38.08	107	78	106	106	86	57
38.1	90	92	93	106	105	50
38.12	86	78	93	91	88	39
38.14	79	91	110	91	103	43
38.16	89	90	94	95	105	58
38.18	81	100	71	77	95	59
38.2	100	83	73	105	99	54
38.22	114	95	88	108	106	51
38.24	91	89	89	86	105	47
38.26	85	87	105	100	103	49
38.28	80	107	84	112	101	58
38.3	90	102	90	84	88	62
38.32	96	95	93	92	103	51
38.34	78	91	82	117	78	45
38.36	98	84	96	91	97	44
38.38	93	99	88	108	91	55
38.4	94	89	92	88	97	45
38.42	85	86	87	98	97	49
38.44	95	87	94	89	97	36
38.46	80	105	76	84	93	48
38.48	78	66	74	89	115	46
38.5	91	90	88	99	92	37
38.52	80	80	83	96	121	47
38.54	77	80	77	99	96	57
38.56	89	65	88	88	106	53
38.58	72	78	93	96	93	51
38.6	87	87	86	98	93	69
38.62	77	88	96	70	96	54
38.64	94	78	77	85	90	58
38.66	84	76	104	81	100	42
38.68	87	80	79	103	77	60
38.7	87	71	89	77	95	64
38.72	98	105	97	75	94	73
38.74	80	89	97	90	78	64
38.76	86	91	79	89	87	84
38.78	77	89	101	69	92	94
38.8	88	89	90	80	91	88
38.82	92	70	78	87	87	78
38.84	77	81	108	94	89	90
38.86	88	87	84	87	95	89
38.88	76	93	88	95	84	100
38.9	80	81	99	76	103	108
38.92	79	79	75	102	83	113
38.94	88	88	88	100	91	116
38.96	106	82	105	84	88	103
38.98	81	89	77	81	81	83
39	85	78	100	88	97	69
39.02	89	81	82	82	82	66
39.04	85	84	92	85	76	87
39.06	79	78	65	64	87	89
39.08	83	86	83	70	85	87
39.1	80	74	73	81	66	72
39.12	83	90	98	102	79	60
39.14	75	91	90	102	90	55
39.16	65	71	72	105	90	72
39.18	85	89	88	89	86	61
39.2	83	74	80	89	93	58
39.22	88	76	100	84	88	60
39.24	100	82	99	101	89	65
39.26	94	85	81	59	97	58
39.28	70	95	79	93	88	42
39.3	82	78	96	87	94	46
39.32	95	76	79	86	94	46
39.34	83	85	76	95	69	46
39.36	88	81	81	88	88	50
39.38	67	104	88	89	72	46
39.4	95	78	83	74	112	46
39.42	97	92	89	98	108	46
39.44	85	65	80	99	86	40
39.46	85	81	81	90	73	50
39.48	96	93	82	81	103	62
39.5	80	88	98	56	86	59
39.52	98	98	79	83	74	45
39.54	82	77	87	97	76	49
39.56	103	70	83	79	77	44
39.58	74	72	89	78	89	53
39.6	87	100	74	82	95	53
39.62	70	77	96	79	89	53
39.64	97	90	81	96	105	54
39.66	94	97	84	80	85	43
39.68	86	73	79	83	82	41
39.7	100	100	81	92	71	45
39.72	76	97	79	89	102	58
39.74	76	75	92	74	71	50
39.76	82	76	75	70	75	56
39.78	79	75	95	82	67	54
39.8	87	76	94	73	89	49
39.82	80	90	83	68	93	47
39.84	88	90	80	84	87	50
39.86	91	95	80	87	88	52
39.88	95	90	63	78	88	45
39.9	75	63	84	77	79	45
39.92	100	89	79	86	92	56
39.94	98	85	80	80	64	52
39.96	95	82	90	77	87	46
39.98	86	77	95	80	77	57
40	81	81	93	84	92	47
40.02	87	96	94	80	83	51
40.04	72	79	86	76	78	68
40.06	78	83	102	78	81	61
40.08	85	98	95	98	86	62
40.1	94	97	89	81	76	50
40.12	79	94	86	86	92	46
40.14	89	71	67	106	80	44
40.16	88	88	96	97	96	53
40.18	82	76	79	87	107	46
40.2	73	86	106	94	77	58
40.22	63	70	66	79	68	34
40.24	85	79	83	92	106	54
40.26	83	96	74	80	75	37
40.28	70	64	86	70	89	58
40.3	91	81	70	83	85	43
40.32	87	94	96	85	71	48
40.34	74	88	92	72	87	45
40.36	66	66	80	81	93	49
40.38	87	101	78	75	70	54
40.4	94	64	79	98	90	52
40.42	72	89	79	87	83	44
40.44	87	77	93	91	102	52
40.46	90	96	80	88	96	48
40.48	75	82	87	85	90	46
40.5	80	86	73	60	102	49
40.52	86	91	69	80	74	34
40.54	85	64	82	87	85	51
40.56	88	81	89	76	84	44
40.58	90	74	87	74	77	58
40.6	73	89	86	91	88	43
40.62	88	80	85	78	70	46
40.64	66	61	71	74	96	55
40.66	108	79	85	82	78	43
40.68	80	74	71	88	95	42
40.7	72	88	86	91	90	43
40.72	77	73	85	81	68	41
40.74	79	89	71	63	76	44
40.76	75	84	83	81	66	51
40.78	85	87	94	76	78	45
40.8	85	84	56	88	64	43
40.82	95	75	89	70	69	37
40.84	75	83	80	88	81	38
40.86	79	86	85	71	77	39
40.88	80	81	98	95	72	51
40.9	71	86	64	76	86	48
40.92	73	82	82	81	68	46
40.94	55	89	88	89	97	47
40.96	77	79	73	94	105	37
40.98	67	93	89	84	99	51
41	94	71	77	91	89	54
41.02	82	86	84	79	93	52
41.04	85	87	69	75	96	34
41.06	84	85	82	68	94	52
41.08	89	85	85	80	86	44
41.1	88	84	74	81	97	43
41.12	74	70	95	75	73	61
41.14	90	82	80	75	87	42
41.16	76	98	111	61	110	55
41.18	76	93	93	82	74	45
41.2	86	92	84	87	96	44
41.22	75	91	70	78	76	47
41.24	86	71	62	84	83	61
41.26	92	68	84	83	87	56
41.28	68	78	80	73	85	44
41.3	108	84	73	77	88	47
41.32	82	88	97	89	81	45
41.34	89	69	83	110	92	52
41.36	82	93	87	82	81	38
41.38	83	89	73	84	81	45
41.4	87	89	81	84	79	47
41.42	84	82	81	89	73	52
41.44	84	99	87	81	68	53
41.46	85	81	74	78	107	55
41.48	110	73	67	79	81	46
41.5	85	85	78	82	88	45
41.52	88	76	82	75	88	42
41.54	75	76	73	102	78	50
41.56	74	82	72	94	62	53
41.58	84	83	66	82	78	51
41.6	88	87	65	78	91	55
41.62	81	101	83	88	80	42
41.64	67	80	73	73	75	56
41.66	77	89	79	72	78	53
41.68	89	90	78	105	80	50
41.7	84	79	72	95	88	42
41.72	74	95	74	79	87	53
41.74	91	94	105	61	85	37
41.76	104	96	77	91	85	58
41.78	97	77	81	89	86	47
41.8	94	96	88	90	83	41
41.82	100	80	76	69	100	44
41.84	78	85	85	89	78	45
41.86	99	92	68	71	80	59
41.88	70	80	82	91	79	48
41.9	77	77	78	94	77	65
41.92	77	86	79	87	82	47
41.94	75	74	84	77	99	48
41.96	85	98	81	97	79	45
41.98	78	82	92	90	81	55
42	81	91	64	77	63	52
42.02	87	89	77	79	108	51
42.04	74	93	93	84	81	53
42.06	81	86	98	75	77	35
42.08	81	82	94	85	76	50
42.1	83	74	92	75	88	40
42.12	88	95	78	77	76	53
42.14	96	81	75	88	88	47
42.16	91	79	67	77	72	43
42.18	77	93	93	87	85	44
42.2	96	76	86	72	85	49
42.22	89	87	83	96	62	46
42.24	72	83	79	76	80	43
42.26	94	110	69	76	87	56
42.28	79	94	88	85	90	56
42.3	85	75	78	69	91	48
42.32	83	84	92	81	95	57
42.34	78	73	80	82	72	48
42.36	84	85	79	91	96	42
42.38	84	79	65	87	86	51
42.4	96	89	83	109	76	47
42.42	80	93	72	79	95	37
42.44	79	86	63	102	87	55
42.46	77	93	78	77	80	50
42.48	75	96	75	93	68	48
42.5	76	71	92	84	94	41
42.52	75	93	91	79	86	47
42.54	87	79	72	79	84	50
42.56	94	97	83	41	71	56
42.58	72	82	73	55	98	49
42.6	69	88	71	89	95	57
42.62	93	84	80	85	74	45
42.64	83	72	74	69	95	51
42.66	69	85	83	90	87	60
42.68	71	86	75	87	75	54
42.7	105	101	86	80	91	44
42.72	96	83	87	68	72	47
42.74	80	92	78	87	91	43
42.76	87	79	76	86	104	35
42.78	77	82	82	83	74	41
42.8	74	85	76	79	88	40
42.82	85	107	77	82	66	49
42.84	84	83	79	90	85	52
42.86	98	86	86	90	78	54
42.88	68	90	71	88	95	41
42.9	79	92	90	78	82	59
42.92	98	90	94	79	82	56
42.94	109	84	100	85	74	52
42.96	91	74	94	83	80	48
42.98	73	81	89	90	78	50
43	62	81	86	74	87	41
43.02	98	67	83	87	78	43
43.04	85	83	92	87	96	30
43.06	67	76	90	87	96	33
43.08	78	71	74	96	71	45
43.1	86	85	75	81	67	42
43.12	84	91	90	79	87	40
43.14	98	66	87	75	69	40
43.16	97	70	87	77	65	65
43.18	83	87	76	99	72	46
43.2	88	93	89	78	64	46
43.22	108	75	88	81	71	50
43.24	91	63	82	76	71	53
43.26	110	91	85	69	90	51
43.28	80	89	80	81	76	57
43.3	84	86	80	81	86	47
43.32	83	83	85	96	89	46
43.34	88	81	73	77	82	45
43.36	85	96	94	97	85	57
43.38	73	90	91	95	87	44
43.4	92	77	68	87	70	35
43.42	114	92	91	84	92	47
43.44	79	91	91	78	77	52
43.46	75	99	94	88	102	52
43.48	92	101	81	78	67	54
43.5	94	81	81	87	85	62
43.52	89	97	103	75	87	56
43.54	86	82	104	77	83	59
43.56	77	83	78	84	85	43
43.58	103	83	84	87	93	45
43.6	96	85	78	77	83	46
43.62	86	91	89	67	88	39
43.64	104	85	74	90	84	54
43.66	106	84	89	63	82	42
43.68	80	75	79	86	72	51
43.7	91	95	76	74	83	50
43.72	70	102	77	85	81	46
43.74	91	87	89	75	87	58
43.76	111	94	73	72	92	44
43.78	89	86	92	96	82	57
43.8	89	93	96	91	85	39
43.82	84	94	81	80	79	47
43.84	85	79	84	75	99	59
43.86	80	111	89	86	95	55
43.88	73	97	80	90	67	61
43.9	77	99	82	87	85	46
43.92	99	81	82	92	85	48
43.94	77	66	79	70	71	58
43.96	85	89	100	71	84	57
43.98	93	110	87	76	98	50
44	93	81	99	87	87	58
44.02	82	93	81	83	87	57
44.04	73	101	97	100	79	61
44.06	89	81	91	84	74	52
44.08	58	105	86	85	97	61
44.1	78	88	105	79	100	52
44.12	85	80	93	83	82	47
44.14	86	88	90	101	83	62
44.16	78	75	88	96	88	40
44.18	69	96	90	112	90	75
44.2	76	76	96	68	86	56
44.22	91	83	96	84	81	59
44.24	89	69	92	80	96	57
44.26	83	83	97	94	86	40
44.28	88	77	97	94	94	67
44.3	78	80	104	78	84	53
44.32	83	79	108	95	88	49
44.34	71	65	113	76	89	64
44.36	81	80	98	74	94	54
44.38	91	69	92	90	89	45
44.4	73	79	89	80	88	55
44.42	90	65	76	82	85	60
44.44	61	89	90	81	84	60
44.46	81	66	74	88	88	63
44.48	71	60	79	87	80	62
44.5	71	79	90	95	81	61
44.52	90	82	86	89	101	61
44.54	79	69	89	94	101	37
44.56	85	98	74	88	96	62
44.58	85	63	84	83	95	63
44.6	100	81	102	84	89	55
44.62	74	78	78	83	100	69
44.64	79	66	87	94	100	56
44.66	84	82	80	99	99	61
44.68	94	84	92	95	94	65
44.7	84	72	76	93	97	57
44.72	67	85	68	91	81	61
44.74	81	87	86	88	113	45
44.76	77	75	73	92	102	58
44.78	85	90	82	92	93	63
44.8	94	87	70	89	108	69
44.82	98	72	71	107	96	55
44.84	100	93	80	87	84	47
44.86	112	81	69	86	107	48
44.88	79	83	78	87	86	68
44.9	82	74	95	89	75	51
44.92	70	75	82	79	83	42
44.94	79	96	79	79	101	54
44.96	74	91	98	96	77	39
44.98	74	75	75	72	80	62
45	86	65	75	73	82	57
45.02	75	81	75	69	81	52
45.04	72	81	90	90	77	47
45.06	83	80	85	79	93	56
45.08	83	72	87	85	66	56
45.1	97	75	77	74	88	51
45.12	97	59	79	84	80	50
45.14	86	77	88	84	78	67
45.16	84	75	79	82	83	57
45.18	82	76	81	80	81	65
45.2	94	70	84	75	97	61
45.22	65	74	71	84	70	68
45.24	71	60	96	80	74	59
45.26	91	71	75	79	81	60
45.28	63	82	76	82	89	59
45.3	77	79	84	65	90	58
45.32	81	84	87	78	71	60
45.34	102	80	81	83	80	64
45.36	85	87	88	63	86	60
45.38	81	71	74	77	79	56
45.4	75	75	86	88	91	44
45.42	74	75	96	69	84	56
45.44	78	93	79	86	83	54
45.46	82	94	82	91	70	60
45.48	80	82	76	86	84	53
45.5	66	79	74	66	83	66
45.52	64	76	72	66	74	53
45.54	76	75	75	67	82	47
45.56	104	66	96	80	71	46
45.58	77	78	86	71	70	63
45.6	74	70	69	73	80	55
45.62	66	70	71	67	86	51
45.64	72	72	76	70	88	44
45.66	76	62	67	75	82	41
45.68	86	77	85	70	81	55
45.7	74	81	68	83	80	59
45.72	73	77	70	75	73	57
45.74	78	65	83	73	97	45
45.76	84	74	71	77	84	60
45.78	75	65	76	75	68	51
45.8	76	69	93	75	79	73
45.82	80	94	100	89	79	52
45.84	74	69	63	70	82	61
45.86	55	84	77	86	101	67
45.88	76	80	68	91	85	69
45.9	82	83	71	76	74	85
45.92	96	69	52	97	70	59
45.94	79	66	66	72	64	79
45.96	91	104	74	69	73	92
45.98	92	69	74	85	84	131
46	72	72	81	76	63	134
46.02	82	79	86	84	56	148
46.04	96	84	67	88	80	176
46.06	65	74	81	76	92	197
46.08	85	76	81	68	61	188
46.1	69	72	84	103	85	157
46.12	91	83	76	66	73	138
46.14	71	79	79	61	85	147
46.16	62	70	81	84	86	140
46.18	84	62	74	60	67	136
46.2	70	77	70	69	63	122
46.22	84	75	77	77	77	99
46.24	88	75	70	74	83	105
46.26	83	89	79	81	82	88
46.28	86	81	88	78	82	68
46.3	85	74	77	74	81	80
46.32	90	79	65	79	77	62
46.34	72	87	89	69	80	58
46.36	96	78	69	71	70	62
46.38	73	79	97	102	77	44
46.4	77	64	67	80	75	45
46.42	64	75	68	80	71	37
46.44	94	79	71	75	74	44
46.46	71	98	71	81	86	62
46.48	72	79	81	77	76	50
46.5	73	75	56	77	74	53
46.52	71	82	62	83	68	53
46.54	69	89	67	73	60	59
46.56	81	82	76	61	69	51
46.58	61	73	98	73	69	50
46.6	83	80	59	75	67	51
46.62	70	87	75	77	73	44
46.64	59	64	76	91	83	47
46.66	73	62	80	68	81	54
46.68	72	91	77	78	79	42
46.7	72	91	89	74	67	48
46.72	80	76	63	74	82	53
46.74	85	73	76	79	87	49
46.76	76	98	82	85	68	57
46.78	64	82	66	75	78	42
46.8	82	69	83	71	70	52
46.82	79	67	72	54	73	48
46.84	95	76	93	80	77	41
46.86	55	91	73	82	70	47
46.88	86	81	70	70	85	39
46.9	66	90	73	61	90	39
46.92	75	73	69	67	84	47
46.94	52	77	63	88	70	48
46.96	76	85	73	78	86	42
46.98	95	75	64	73	73	42
47	63	66	85	85	86	48
47.02	61	93	67	87	67	50
47.04	67	87	80	73	73	48
47.06	72	71	76	74	97	46
47.08	98	70	67	71	67	48
47.1	78	80	72	75	64	51
47.12	60	68	70	73	89	46
47.14	76	76	73	72	82	35
47.16	77	75	87	96	77	43
47.18	74	64	79	68	86	48
47.2	72	81	83	79	72	49
47.22	82	63	86	68	88	40
47.24	61	61	72	80	80	43
47.26	88	59	78	74	72	38
47.28	59	95	72	82	72	37
47.3	61	69	79	75	67	31
47.32	63	67	74	70	70	32
47.34	73	88	97	81	62	37
47.36	90	64	62	84	85	47
47.38	73	76	81	66	74	43
47.4	71	54	81	82	86	45
47.42	74	66	68	85	73	34
47.44	64	66	64	64	72	33
47.46	71	63	83	65	88	36
47.48	73	75	79	70	76	35
47.5	88	65	57	77	76	45
47.52	84	77	74	83	65	44
47.54	70	67	69	68	70	48
47.56	85	81	73	67	68	45
47.58	67	65	70	75	78	45
47.6	77	82	76	86	87	44
47.62	61	68	93	70	75	46
47.64	88	70	78	71	76	42
47.66	74	68	91	83	83	40
47.68	73	91	77	93	69	39
47.7	70	73	73	76	73	46
47.72	81	85	72	82	62	48
47.74	83	70	81	59	81	36
47.76	65	86	96	73	81	45
47.78	67	74	64	66	75	36
47.8	72	67	81	83	81	47
47.82	68	64	63	57	65	40
47.84	74	80	91	72	94	40
47.86	87	73	67	79	75	38
47.88	55	89	86	77	73	38
47.9	78	77	65	66	77	51
47.92	70	92	77	62	74	36
47.94	93	64	101	72	88	40
47.96	63	74	73	72	74	44
47.98	76	77	77	84	61	47
48	81	67	80	69	72	54
48.02	60	55	77	83	88	39
48.04	68	83	63	65	58	51
48.06	67	60	82	73	60	49
48.08	57	72	80	78	76	40
48.1	69	77	70	71	79	43
48.12	72	67	76	78	73	43
48.14	68	68	76	71	70	34
48.16	55	62	71	60	69	44
48.18	69	70	72	65	68	41
48.2	55	66	70	64	67	47
48.22	56	72	78	72	86	42
48.24	71	82	80	78	76	42
48.26	71	61	78	69	65	40
48.28	83	85	85	73	66	53
48.3	87	79	67	80	56	44
48.32	70	75	60	66	70	41
48.34	71	60	78	74	77	44
48.36	84	75	86	62	68	39
48.38	67	70	72	50	69	45
48.4	65	87	60	64	81	43
48.42	74	64	72	62	69	47
48.44	79	63	87	60	77	38
48.46	70	85	76	80	69	51
48.48	64	72	73	66	73	51
48.5	84	71	82	76	68	39
48.52	70	73	73	67	71	37
48.54	63	77	67	76	60	45
48.56	65	72	83	75	73	43
48.58	86	69	69	71	68	45
48.6	77	69	73	72	72	49
48.62	76	70	72	67	64	53
48.64	74	70	83	62	67	43
48.66	76	63	71	70	86	43
48.68	66	68	79	85	83	43
48.7	90	66	81	66	55	36
48.72	74	64	76	79	72	43
48.74	67	89	71	72	71	42
48.76	77	81	59	65	68	39
48.78	81	66	72	76	74	42
48.8	66	68	73	77	79	36
48.82	75	70	61	71	77	36
48.84	61	76	62	78	60	34
48.86	82	72	71	86	65	49
48.88	82	67	79	57	88	49
48.9	77	71	59	68	60	40
48.92	78	77	72	78	84	42
48.94	58	83	75	61	59	43
48.96	69	69	84	79	62	45
48.98	87	59	57	77	85	48
49	79	87	78	69	71	50
49.02	69	71	68	58	80	30
49.04	75	77	87	80	77	55
49.06	74	72	70	75	62	33
49.08	86	65	78	87	74	41
49.1	79	69	74	55	73	42
49.12	67	83	86	69	77	43
49.14	63	66	74	69	62	43
49.16	70	75	75	76	64	45
49.18	80	66	73	71	71	39
49.2	75	91	71	78	92	41
49.22	81	62	83	70	85	36
49.24	68	64	64	53	76	46
49.26	74	72	59	70	70	39
49.28	71	62	73	63	66	34
49.3	72	57	69	66	47	45
49.32	85	62	74	70	87	50
49.34	81	73	80	81	74	34
49.36	84	79	73	61	68	46
49.38	68	55	67	62	64	42
49.4	73	66	69	87	85	50
49.42	70	72	75	59	72	40
49.44	59	68	66	63	81	40
49.46	79	80	65	79	79	48
49.48	75	98	71	81	75	42
49.5	78	66	62	60	74	49
49.52	80	70	58	75	58	33
49.54	91	78	60	66	64	54
49.56	71	55	66	71	83	39
49.58	67	75	68	56	72	44
49.6	65	60	67	78	68	42
49.62	81	81	85	76	81	38
49.64	75	88	70	73	61	43
49.66	67	63	67	87	61	39
49.68	87	81	75	71	75	40
49.7	69	70	79	73	77	43
49.72	85	84	59	78	77	41
49.74	74	67	62	72	70	52
49.76	61	71	63	81	57	42
49.78	76	72	73	87	78	47
49.8	75	90	75	64	75	35
49.82	74	85	64	68	65	40
49.84	76	76	60	73	82	38
49.86	74	81	67	74	83	40
49.88	75	72	67	80	58	39
49.9	71	64	68	76	70	43
49.92	69	73	76	67	72	29
[truncated: 504 more rows]

## Sheet: SI_Fig_8_B
EDS
	x of (Cs3Sb2I9)1-x (Cs3Bi2Br9)x →
	0	0.17475	0.36225	0.54975	0.73725	1
Crystallite size (nm)	14.0129	19.3821	23.4249	23.3791	24.9571	39.9914
Error of crystallite size (nm)	12.448	1.39654	4.99519	2.35108	4.16949	2.62195
I/(Br+I) (at. %)	95.5	86	61	47.9	30.9	5.2
Error of I/(Br+I) (at. %)	6.43618	6.24844	2.2952	9.33093	4.09096	4.43297
