# Supplementary material for: High-throughput micro-scale bandgap mapping for perovskite-inspired materials with complex composition space
Source: Nat Commun. 2025 Aug 12;16:7477. doi: 10.1038/s41467-025-62774-y (PMC12343849; doi:10.1038/s41467-025-62774-y)
Supplement: Supplementary file 3 — Source Data [file 41467_2025_62774_MOESM3_ESM.zip › Source Data Files/SourceData_SI_Fig3.xlsx]

## Sheet: SIFig3_a
Droplet Index	Bandgap (eV)	Pixel Count
0	2.49938	5
0	2.51063	6
0	2.51812	7
0	2.52188	7
0	2.52937	15
0	2.53313	7
0	2.53688	9
0	2.54062	8
0	2.54438	11
0	2.54813	6
0	2.55187	11
0	2.55563	15
0	2.55938	19
0	2.56312	21
0	2.56688	26
0	2.57063	24
0	2.57437	25
0	2.57812	28
0	2.58188	27
0	2.58562	30
0	2.58937	35
0	2.59313	26
0	2.59687	26
0	2.60062	17
0	2.60438	16
0	2.60812	15
0	2.61187	12
0	2.61563	6
0	2.61937	10
0	2.62312	9
1	2.49938	5
1	2.52562	5
1	2.53688	9
1	2.54062	8
1	2.54438	8
1	2.54813	12
1	2.55187	22
1	2.55563	25
1	2.55938	17
1	2.56312	35
1	2.56688	28
1	2.57063	43
1	2.57437	49
1	2.57812	60
1	2.58188	61
1	2.58562	66
1	2.58937	54
1	2.59313	54
1	2.59687	37
1	2.60062	33
1	2.60438	13
1	2.60812	6
1	2.61187	7
1	2.61563	8
1	2.61937	5
1	2.62312	6
1	2.62688	5
1	2.63063	5
2	2.53313	7
2	2.53688	6
2	2.55187	11
2	2.55563	13
2	2.55938	18
2	2.56312	20
2	2.56688	28
2	2.57063	35
2	2.57437	55
2	2.57812	49
2	2.58188	65
2	2.58562	67
2	2.58937	66
2	2.59313	45
2	2.59687	41
2	2.60062	22
2	2.60438	34
2	2.60812	13
2	2.61187	12
2	2.61563	8
2	2.61937	10
2	2.62312	5
2	2.62688	8
3	2.53313	5
3	2.54438	5
3	2.54813	6
3	2.55187	8
3	2.55563	11
3	2.55938	28
3	2.56312	22
3	2.56688	31
3	2.57063	52
3	2.57437	45
3	2.57812	59
3	2.58188	62
3	2.58562	62
3	2.58937	66
3	2.59313	55
3	2.59687	67
3	2.60062	46
3	2.60438	28
3	2.60812	30
3	2.61187	13
3	2.61563	6
4	2.51437	7
4	2.52562	6
4	2.54062	6
4	2.54438	15
4	2.54813	7
4	2.55187	9
4	2.55563	19
4	2.55938	19
4	2.56312	23
4	2.56688	23
4	2.57063	23
4	2.57437	31
4	2.57812	27
4	2.58188	36
4	2.58562	34
4	2.58937	41
4	2.59313	42
4	2.59687	35
4	2.60062	25
4	2.60438	20
4	2.60812	20
4	2.61187	18
4	2.61563	12
4	2.61937	9
4	2.62312	12
4	2.62688	13
4	2.63063	6
5	2.53688	6
5	2.54062	8
5	2.54438	9
5	2.54813	15
5	2.55187	22
5	2.55563	19
5	2.55938	18
5	2.56312	33
5	2.56688	44
5	2.57063	46
5	2.57437	50
5	2.57812	69
5	2.58188	40
5	2.58562	52
5	2.58937	39
5	2.59313	30
5	2.59687	32
5	2.60062	15
5	2.60438	14
5	2.60812	15
5	2.61187	13
5	2.61937	10
6	2.54438	6
6	2.54813	8
6	2.55187	15
6	2.55563	25
6	2.55938	30
6	2.56312	34
6	2.56688	49
6	2.57063	61
6	2.57437	43
6	2.57812	52
6	2.58188	78
6	2.58562	37
6	2.58937	43
6	2.59313	40
6	2.59687	17
6	2.60062	24
6	2.60438	23
6	2.60812	13
6	2.61187	6
7	2.52562	6
7	2.52937	5
7	2.53313	10
7	2.53688	10
7	2.54062	7
7	2.54438	10
7	2.54813	10
7	2.55187	20
7	2.55563	20
7	2.55938	21
7	2.56312	25
7	2.56688	26
7	2.57063	34
7	2.57437	46
7	2.57812	43
7	2.58188	32
7	2.58562	35
7	2.58937	26
7	2.59313	24
7	2.59687	18
7	2.60062	19
7	2.60438	13
7	2.60812	14
7	2.61187	11
7	2.61563	9
7	2.61937	7
7	2.62312	9
7	2.62688	5
7	2.63063	7
8	2.54438	5
8	2.55187	9
8	2.55563	13
8	2.55938	8
8	2.56312	19
8	2.56688	31
8	2.57063	40
8	2.57437	46
8	2.57812	79
8	2.58188	89
8	2.58562	98
8	2.58937	68
8	2.59313	79
8	2.59687	56
8	2.60062	36
8	2.60438	23
8	2.60812	14
8	2.61187	8
8	2.61563	8
9	2.52562	6
9	2.54062	8
9	2.54438	5
9	2.54813	7
9	2.55187	8
9	2.55563	16
9	2.55938	25
9	2.56312	21
9	2.56688	34
9	2.57063	35
9	2.57437	51
9	2.57812	35
9	2.58188	59
9	2.58562	66
9	2.58937	54
9	2.59313	41
9	2.59687	37
9	2.60062	30
9	2.60438	18
9	2.60812	12
9	2.61187	13
9	2.61563	11
9	2.61937	6
9	2.62312	5
10	2.54062	6
10	2.54438	6
10	2.54813	12
10	2.55187	10
10	2.55563	13
10	2.55938	23
10	2.56312	25
10	2.56688	44
10	2.57063	37
10	2.57437	53
10	2.57812	52
10	2.58188	50
10	2.58562	58
10	2.58937	50
10	2.59313	35
10	2.59687	39
10	2.60062	31
10	2.60438	14
10	2.60812	15
10	2.61187	8
10	2.61563	10
10	2.61937	7
10	2.62312	5
11	2.51063	5
11	2.51437	5
11	2.52188	7
11	2.52937	9
11	2.53313	7
11	2.53688	7
11	2.54062	10
11	2.54438	8
11	2.54813	22
11	2.55187	19
11	2.55563	29
11	2.55938	20
11	2.56312	28
11	2.56688	26
11	2.57063	34
11	2.57437	28
11	2.57812	35
11	2.58188	30
11	2.58562	36
11	2.58937	39
11	2.59313	20
11	2.59687	14
11	2.60062	10
11	2.60438	16
11	2.60812	21
11	2.61187	6
11	2.61563	12
11	2.61937	14
11	2.62312	8
11	2.62688	7
12	2.54438	7
12	2.54813	12
12	2.55187	7
12	2.55563	19
12	2.55938	19
12	2.56312	19
12	2.56688	29
12	2.57063	35
12	2.57437	53
12	2.57812	47
12	2.58188	64
12	2.58562	63
12	2.58937	52
12	2.59313	51
12	2.59687	54
12	2.60062	37
12	2.60438	25
12	2.60812	17
12	2.61187	23
12	2.61563	6
13	2.54062	6
13	2.54438	6
13	2.55187	7
13	2.55563	14
13	2.55938	20
13	2.56312	28
13	2.56688	42
13	2.57063	51
13	2.57437	56
13	2.57812	85
13	2.58188	90
13	2.58562	127
13	2.58937	102
13	2.59313	88
13	2.59687	73
13	2.60062	43
13	2.60438	38
13	2.60812	16
13	2.61187	11
13	2.61563	7
14	2.53688	7
14	2.54062	5
14	2.54438	9
14	2.54813	13
14	2.55187	21
14	2.55563	25
14	2.55938	31
14	2.56312	27
14	2.56688	45
14	2.57063	54
14	2.57437	54
14	2.57812	76
14	2.58188	61
14	2.58562	73
14	2.58937	56
14	2.59313	32
14	2.59687	46
14	2.60062	30
14	2.60438	24
14	2.60812	16
14	2.61187	10
15	2.53688	8
15	2.54062	6
15	2.54438	9
15	2.54813	13
15	2.55187	26
15	2.55563	22
15	2.55938	27
15	2.56312	37
15	2.56688	45
15	2.57063	63
15	2.57437	50
15	2.57812	43
15	2.58188	49
15	2.58562	43
15	2.58937	39
15	2.59313	34
15	2.59687	28
15	2.60062	15
15	2.60438	10
15	2.60812	5
15	2.61187	5
16	2.55563	9
16	2.55938	11
16	2.56312	15
16	2.56688	34
16	2.57063	33
16	2.57437	63
16	2.57812	76
16	2.58188	81
16	2.58562	127
16	2.58937	85
16	2.59313	89
16	2.59687	51
16	2.60062	37
16	2.60438	25
16	2.60812	16
16	2.61187	18
16	2.61937	5
16	2.62312	5
17	2.54813	8
17	2.55187	7
17	2.55563	9
17	2.55938	17
17	2.56312	15
17	2.56688	44
17	2.57063	65
17	2.57437	62
17	2.57812	89
17	2.58188	70
17	2.58562	72
17	2.58937	47
17	2.59313	33
17	2.59687	24
17	2.60062	24
17	2.60438	13
17	2.60812	17
17	2.61187	9
17	2.61563	12
17	2.61937	5
18	2.52937	8
18	2.53313	8
18	2.54062	10
18	2.54438	12
18	2.54813	15
18	2.55187	18
18	2.55563	25
18	2.55938	30
18	2.56312	38
18	2.56688	36
18	2.57063	46
18	2.57437	50
18	2.57812	52
18	2.58188	39
18	2.58562	36
18	2.58937	23
18	2.59313	22
18	2.59687	26
18	2.60062	19
18	2.60438	14
18	2.60812	8
18	2.61187	19
18	2.61563	17
18	2.61937	9
19	2.53688	5
19	2.54062	11
19	2.54438	9
19	2.54813	9
19	2.55187	21
19	2.55563	21
19	2.55938	27
19	2.56312	35
19	2.56688	37
19	2.57063	46
19	2.57437	60
19	2.57812	51
19	2.58188	54
19	2.58562	56
19	2.58937	42
19	2.59313	52
19	2.59687	51
19	2.60062	40
19	2.60438	32
19	2.60812	15
19	2.61187	10
19	2.61563	12
19	2.61937	6
19	2.63813	6
20	2.52937	6
20	2.53688	11
20	2.54062	9
20	2.54438	11
20	2.54813	17
20	2.55187	16
20	2.55563	23
20	2.55938	26
20	2.56312	41
20	2.56688	49
20	2.57063	60
20	2.57437	80
20	2.57812	97
20	2.58188	81
20	2.58562	90
20	2.58937	72
20	2.59313	58
20	2.59687	37
20	2.60062	23
20	2.60438	15
20	2.60812	9
20	2.61187	7
20	2.61563	7
20	2.61937	5
21	2.54062	9
21	2.54438	5
21	2.54813	9
21	2.55187	19
21	2.55563	32
21	2.55938	32
21	2.56312	51
21	2.56688	48
21	2.57063	71
21	2.57437	61
21	2.57812	82
21	2.58188	67
21	2.58562	48
21	2.58937	33
21	2.59313	30
21	2.59687	23
21	2.60062	14
21	2.60438	22
21	2.60812	15
21	2.61187	16
21	2.61563	15
21	2.61937	11
21	2.62312	10
21	2.62688	6
22	2.55187	7
22	2.55563	5
22	2.55938	12
22	2.56312	16
22	2.56688	30
22	2.57063	45
22	2.57437	68
22	2.57812	79
22	2.58188	119
22	2.58562	104
22	2.58937	98
22	2.59313	73
22	2.59687	44
22	2.60062	38
22	2.60438	18
22	2.60812	12
22	2.61187	9
23	2.55187	6
23	2.55563	9
23	2.55938	6
23	2.56312	15
23	2.56688	13
23	2.57063	27
23	2.57437	44
23	2.57812	64
23	2.58188	79
23	2.58562	97
23	2.58937	72
23	2.59313	59
23	2.59687	56
23	2.60062	40
23	2.60438	28
23	2.60812	14
23	2.61187	11
23	2.61563	6
24	2.53313	6
24	2.54438	8
24	2.54813	7
24	2.55563	12
24	2.55938	24
24	2.56312	25
24	2.56688	42
24	2.57063	56
24	2.57437	71
24	2.57812	71
24	2.58188	93
24	2.58562	51
24	2.58937	52
24	2.59313	31
24	2.59687	22
24	2.60062	10
24	2.60438	11
24	2.60812	11
24	2.61187	8
24	2.61563	5
25	2.52188	7
25	2.53313	12
25	2.53688	5
25	2.54062	10
25	2.54438	9
25	2.54813	13
25	2.55187	12
25	2.55563	19
25	2.55938	34
25	2.56312	39
25	2.56688	46
25	2.57063	39
25	2.57437	47
25	2.57812	41
25	2.58188	48
25	2.58562	34
25	2.58937	37
25	2.59313	33
25	2.59687	20
25	2.60062	12
25	2.60438	12
25	2.60812	12
25	2.61187	11
25	2.61563	5
25	2.62312	6
25	2.62688	5
26	2.55187	14
26	2.55563	13
26	2.55938	30
26	2.56312	42
26	2.56688	42
26	2.57063	55
26	2.57437	73
26	2.57812	106
26	2.58188	107
26	2.58562	127
26	2.58937	107
26	2.59313	69
26	2.59687	58
26	2.60062	56
26	2.60438	26
26	2.60812	13
26	2.61187	10
27	2.54438	5
27	2.54813	5
27	2.55187	5
27	2.55563	9
27	2.55938	20
27	2.56312	27
27	2.56688	24
27	2.57063	50
27	2.57437	48
27	2.57812	70
27	2.58188	73
27	2.58562	76
27	2.58937	72
27	2.59313	48
27	2.59687	47
27	2.60062	36
27	2.60438	23
27	2.60812	8
28	2.53313	7
28	2.53688	6
28	2.54062	11
28	2.54438	9
28	2.54813	22
28	2.55187	19
28	2.55563	32
28	2.55938	29
28	2.56312	41
28	2.56688	52
28	2.57063	62
28	2.57437	72
28	2.57812	57
28	2.58188	83
28	2.58562	55
28	2.58937	51
28	2.59313	42
28	2.59687	38
28	2.60062	20
28	2.60438	17
28	2.60812	10
28	2.61187	9
28	2.61563	10
28	2.61937	11
28	2.62312	6
28	2.62688	14
29	2.53688	6
29	2.54062	7
29	2.54438	9
29	2.54813	7
29	2.55187	13
29	2.55563	20
29	2.55938	16
29	2.56312	18
29	2.56688	36
29	2.57063	34
29	2.57437	48
29	2.57812	63
29	2.58188	99
29	2.58562	71
29	2.58937	68
29	2.59313	49
29	2.59687	17
29	2.60062	12
29	2.60438	14
29	2.60812	7
29	2.61187	14
30	2.51437	10
30	2.51812	5
30	2.52937	9
30	2.53313	10
30	2.53688	8
30	2.54062	9
30	2.54438	15
30	2.54813	15
30	2.55187	25
30	2.55563	23
30	2.55938	29
30	2.56312	28
30	2.56688	26
30	2.57063	34
30	2.57437	21
30	2.57812	27
30	2.58188	35
30	2.58562	24
30	2.58937	36
30	2.59313	30
30	2.59687	19
30	2.60062	15
30	2.60438	20
30	2.60812	12
30	2.61187	12
30	2.61563	10
30	2.61937	9
30	2.62312	10
30	2.62688	10
30	2.63063	9
30	2.63437	9
30	2.63813	11
30	2.64188	7
31	2.55938	9
31	2.56312	14
31	2.56688	20
31	2.57063	43
31	2.57437	45
31	2.57812	72
31	2.58188	95
31	2.58562	104
31	2.58937	94
31	2.59313	74
31	2.59687	50
31	2.60062	38
31	2.60438	25
31	2.60812	15
31	2.61187	13
32	2.49562	5
32	2.51812	5
32	2.52188	8
32	2.52937	5
32	2.53313	5
32	2.53688	8
32	2.54062	6
32	2.54438	17
32	2.54813	22
32	2.55187	33
32	2.55563	33
32	2.55938	43
32	2.56312	49
32	2.56688	65
32	2.57063	97
32	2.57437	110
32	2.57812	87
32	2.58188	91
32	2.58562	82
32	2.58937	63
32	2.59313	53
32	2.59687	39
32	2.60062	21
32	2.60438	10
32	2.60812	5
32	2.61187	5
33	2.54813	9
33	2.55187	11
33	2.55563	12
33	2.55938	17
33	2.56312	21
33	2.56688	36
33	2.57063	55
33	2.57437	62
33	2.57812	70
33	2.58188	69
33	2.58562	66
33	2.58937	49
33	2.59313	44
33	2.59687	36
33	2.60062	16
33	2.60438	12
33	2.60812	6
33	2.61563	7
34	2.51437	6
34	2.52188	7
34	2.52562	5
34	2.52937	7
34	2.53313	6
34	2.53688	16
34	2.54062	12
34	2.54438	18
34	2.54813	36
34	2.55187	32
34	2.55563	38
34	2.55938	68
34	2.56312	69
34	2.56688	85
34	2.57063	81
34	2.57437	76
34	2.57812	62
34	2.58188	46
34	2.58562	35
34	2.58937	33
34	2.59313	23
34	2.59687	23
34	2.60062	24
34	2.60438	18
34	2.60812	17
35	2.56688	6
35	2.57063	15
35	2.57437	25
35	2.57812	48
35	2.58188	85
35	2.58562	90
35	2.58937	108
35	2.59313	88
35	2.59687	78
35	2.60062	46
35	2.60438	39
35	2.60812	9
36	2.54438	5
36	2.54813	9
36	2.55187	15
36	2.55563	19
36	2.55938	19
36	2.56312	35
36	2.56688	44
36	2.57063	48
36	2.57437	73
36	2.57812	61
36	2.58188	70
36	2.58562	66
36	2.58937	54
36	2.59313	55
36	2.59687	38
36	2.60062	25
36	2.60438	14
36	2.60812	5
37	2.51063	8
37	2.52937	6
37	2.54062	8
37	2.54438	7
37	2.54813	8
37	2.55187	14
37	2.55563	20
37	2.55938	25
37	2.56312	28
37	2.56688	42
37	2.57063	40
37	2.57437	55
37	2.57812	54
37	2.58188	56
37	2.58562	49
37	2.58937	39
37	2.59313	37
37	2.59687	26
37	2.60062	24
37	2.60438	10
37	2.60812	9
37	2.61187	8
38	2.51437	6
38	2.51812	6
38	2.52562	5
38	2.52937	8
38	2.53313	11
38	2.53688	18
38	2.54062	16
38	2.54438	22
38	2.54813	13
38	2.55187	20
38	2.55563	22
38	2.55938	26
38	2.56312	33
38	2.56688	37
38	2.57063	35
38	2.57437	40
38	2.57812	29
38	2.58188	19
38	2.58562	30
38	2.58937	24
38	2.59313	24
38	2.59687	17
38	2.60062	15
38	2.60438	12
38	2.60812	11
38	2.61187	12
38	2.61563	7
38	2.61937	7
38	2.62312	7
38	2.62688	7
39	2.52937	5
39	2.53313	7
39	2.53688	8
39	2.54062	5
39	2.54438	9
39	2.54813	10
39	2.55187	17
39	2.55563	21
39	2.55938	30
39	2.56312	25
39	2.56688	35
39	2.57063	64
39	2.57437	86
39	2.57812	63
39	2.58188	65
39	2.58562	46
39	2.58937	38
39	2.59313	35
39	2.59687	28
39	2.60062	15
39	2.60438	19
39	2.60812	12
39	2.61187	9
39	2.61563	7
39	2.61937	7
40	2.55938	5
40	2.56312	17
40	2.56688	14
40	2.57063	44
40	2.57437	75
40	2.57812	80
40	2.58188	100
40	2.58562	96
40	2.58937	98
40	2.59313	81
40	2.59687	39
40	2.60062	39
40	2.60438	23
40	2.60812	9
40	2.61187	6
41	2.52937	5
41	2.53313	8
41	2.53688	9
41	2.54062	14
41	2.54438	9
41	2.54813	12
41	2.55187	11
41	2.55563	17
41	2.55938	33
41	2.56312	31
41	2.56688	28
41	2.57063	45
41	2.57437	49
41	2.57812	48
41	2.58188	32
41	2.58562	29
41	2.58937	33
41	2.59313	27
41	2.59687	17
41	2.60062	11
41	2.60438	7
41	2.60812	16
41	2.61187	16
41	2.61563	13
41	2.61937	12
41	2.62312	5
41	2.63063	7
42	2.54813	8
42	2.55187	6
42	2.55563	9
42	2.55938	13
42	2.56312	15
42	2.56688	14
42	2.57063	32
42	2.57437	35
42	2.57812	51
42	2.58188	86
42	2.58562	96
42	2.58937	105
42	2.59313	95
42	2.59687	74
42	2.60062	43
42	2.60438	25
42	2.60812	13
42	2.61187	5
43	2.52562	7
43	2.52937	5
43	2.54062	5
43	2.54438	11
43	2.54813	23
43	2.55187	13
43	2.55563	23
43	2.55938	23
43	2.56312	37
43	2.56688	56
43	2.57063	60
43	2.57437	67
43	2.57812	81
43	2.58188	63
43	2.58562	74
43	2.58937	56
43	2.59313	40
43	2.59687	35
43	2.60062	13
43	2.60438	11
43	2.60812	5
44	2.50312	6
44	2.50687	8
44	2.51063	5
44	2.51812	10
44	2.52188	11
44	2.52562	13
44	2.52937	11
44	2.53313	19
44	2.53688	8
44	2.54062	16
44	2.54438	15
44	2.54813	24
44	2.55187	25
44	2.55563	23
44	2.55938	43
44	2.56312	35
44	2.56688	42
44	2.57063	40
44	2.57437	31
44	2.57812	28
44	2.58188	30
44	2.58562	26
44	2.58937	26
44	2.59313	21
44	2.59687	11
44	2.60062	6
44	2.60438	9
44	2.60812	9
44	2.61187	8
44	2.61563	9
44	2.61937	15
44	2.62312	6
44	2.62688	7
44	2.63063	5
45	2.52188	5
45	2.52937	7
45	2.53313	8
45	2.53688	11
45	2.54062	11
45	2.54438	17
45	2.54813	21
45	2.55187	25
45	2.55563	27
45	2.55938	25
45	2.56312	24
45	2.56688	37
45	2.57063	25
45	2.57437	20
45	2.57812	12
45	2.58188	27
45	2.58562	27
45	2.58937	32
45	2.59313	13
45	2.59687	14
45	2.60062	12
45	2.60438	6
46	2.51812	8
46	2.52937	6
46	2.53313	5
46	2.53688	11
46	2.54062	9
46	2.54438	15
46	2.54813	15
46	2.55187	20
46	2.55563	14
46	2.55938	27
46	2.56312	21
46	2.56688	26
46	2.57063	30
46	2.57437	34
46	2.57812	23
46	2.58188	24
46	2.58562	21
46	2.58937	27
46	2.59313	29
46	2.59687	15
46	2.60062	11
46	2.60438	12
46	2.60812	7
46	2.61187	15
46	2.61563	9
46	2.61937	6
46	2.62312	5
47	2.55938	5
47	2.56312	5
47	2.56688	19
47	2.57063	17
47	2.57437	42
47	2.57812	72
47	2.58188	85
47	2.58562	92
47	2.58937	108
47	2.59313	102
47	2.59687	111
47	2.60062	68
47	2.60438	55
47	2.60812	31
47	2.61187	22
48	2.51063	6
48	2.52937	7
48	2.53313	12
48	2.53688	11
48	2.54062	11
48	2.54438	7
48	2.54813	20
48	2.55187	12
48	2.55563	22
48	2.55938	29
48	2.56312	34
48	2.56688	34
48	2.57063	18
48	2.57437	24
48	2.57812	29
48	2.58188	20
48	2.58562	25
48	2.58937	13
48	2.59313	13
48	2.59687	6
48	2.60062	9
48	2.60438	15
48	2.60812	7
48	2.61187	8
48	2.61563	11
48	2.61937	7
48	2.62312	9
48	2.62688	5
48	2.63063	6
48	2.63437	5
49	2.53313	5
49	2.54062	5
49	2.54813	13
49	2.55187	18
49	2.55563	19
49	2.55938	31
49	2.56312	40
49	2.56688	54
49	2.57063	73
49	2.57437	98
49	2.57812	103
49	2.58188	80
49	2.58562	77
49	2.58937	45
49	2.59313	37
49	2.59687	33
49	2.60062	24
49	2.60438	9
50	2.46937	5
50	2.47688	6
50	2.48062	6
50	2.48813	5
50	2.49562	7
50	2.49938	7
50	2.50687	6
50	2.51063	12
50	2.51437	10
50	2.51812	10
50	2.52188	10
50	2.52562	9
50	2.52937	12
50	2.53313	15
50	2.53688	17
50	2.54062	23
50	2.54438	26
50	2.54813	28
50	2.55187	35
50	2.55563	31
50	2.55938	35
50	2.56312	24
50	2.56688	26
50	2.57063	28
50	2.57437	16
50	2.57812	17
50	2.58188	13
50	2.58562	16
50	2.58937	12
50	2.59313	7
50	2.59687	11
50	2.61187	5
50	2.61937	8
51	2.52562	7
51	2.52937	9
51	2.53688	8
51	2.54062	17
51	2.54438	21
51	2.54813	19
51	2.55187	37
51	2.55563	46
51	2.55938	37
51	2.56312	55
51	2.56688	53
51	2.57063	49
51	2.57437	54
51	2.57812	53
51	2.58188	51
51	2.58562	29
51	2.58937	20
51	2.59313	17
51	2.59687	15
51	2.60062	8
51	2.60438	7
51	2.61187	5
52	2.49938	5
52	2.50687	6
52	2.52188	7
52	2.52562	5
52	2.53313	8
52	2.53688	9
52	2.54062	18
52	2.54438	21
52	2.54813	22
52	2.55187	24
52	2.55563	44
52	2.55938	52
52	2.56312	45
52	2.56688	62
52	2.57063	55
52	2.57437	50
52	2.57812	37
52	2.58188	35
52	2.58562	43
52	2.58937	34
52	2.59313	30
52	2.59687	21
52	2.60062	20
52	2.60438	7
53	2.55563	9
53	2.55938	19
53	2.56312	30
53	2.56688	41
53	2.57063	58
53	2.57437	81
53	2.57812	72
53	2.58188	92
53	2.58562	82
53	2.58937	66
53	2.59313	43
53	2.59687	32
53	2.60062	32
53	2.60438	17
53	2.60812	10
54	2.52937	11
54	2.53313	9
54	2.53688	6
54	2.54062	10
54	2.54438	17
54	2.54813	22
54	2.55187	26
54	2.55563	33
54	2.55938	33
54	2.56312	52
54	2.56688	67
54	2.57063	73
54	2.57437	68
54	2.57812	67
54	2.58188	66
54	2.58562	63
54	2.58937	63
54	2.59313	60
54	2.59687	61
54	2.60062	45
54	2.60438	22
55	2.53688	5
55	2.54062	8
55	2.54438	14
55	2.54813	25
55	2.55187	29
55	2.55563	35
55	2.55938	59
55	2.56312	58
55	2.56688	59
55	2.57063	62
55	2.57437	71
55	2.57812	85
55	2.58188	84
55	2.58562	75
55	2.58937	64
55	2.59313	71
55	2.59687	66
55	2.60062	66
55	2.60438	50
55	2.60812	31
55	2.61187	16
56	2.48062	6
56	2.48813	8
56	2.49187	8
56	2.49562	8
56	2.49938	5
56	2.50312	10
56	2.50687	10
56	2.51063	15
56	2.51437	15
56	2.51812	14
56	2.52188	18
56	2.52562	19
56	2.52937	18
56	2.53313	33
56	2.53688	20
56	2.54062	30
56	2.54438	31
56	2.54813	34
56	2.55187	41
56	2.55563	37
56	2.55938	36
56	2.56312	37
56	2.56688	28
56	2.57063	26
56	2.57437	21
56	2.57812	21
56	2.58188	18
56	2.58562	15
56	2.58937	11
56	2.59313	10
56	2.59687	5
56	2.60438	5
57	2.52562	7
57	2.52937	8
57	2.53313	6
57	2.53688	10
57	2.54062	11
57	2.54438	25
57	2.54813	19
57	2.55187	20
57	2.55563	35
57	2.55938	35
57	2.56312	41
57	2.56688	54
57	2.57063	54
57	2.57437	48
57	2.57812	34
57	2.58188	28
57	2.58562	24
57	2.58937	22
57	2.59313	18
57	2.59687	8
57	2.60062	11
57	2.60812	6
58	2.51437	8
58	2.52188	6
58	2.52562	7
58	2.53313	10
58	2.53688	11
58	2.54062	15
58	2.54438	12
58	2.54813	27
58	2.55187	33
58	2.55563	30
58	2.55938	22
58	2.56312	41
58	2.56688	39
58	2.57063	47
58	2.57437	50
58	2.57812	47
58	2.58188	41
58	2.58562	25
58	2.58937	34
58	2.59313	30
58	2.59687	25
58	2.60062	15
58	2.60438	5
58	2.60812	5
58	2.61187	5
59	2.54813	8
59	2.55563	14
59	2.55938	17
59	2.56312	32
59	2.56688	48
59	2.57063	38
59	2.57437	66
59	2.57812	61
59	2.58188	64
59	2.58562	55
59	2.58937	53
59	2.59313	36
59	2.59687	32
59	2.60062	19
59	2.60438	15
60	2.54438	6
60	2.54813	5
60	2.55187	14
60	2.55563	14
60	2.55938	23
60	2.56312	28
60	2.56688	28
60	2.57063	46
60	2.57437	36
60	2.57812	72
60	2.58188	66
60	2.58562	55
60	2.58937	53
60	2.59313	62
60	2.59687	32
60	2.60062	24
60	2.60438	30
60	2.60812	6
61	2.56312	5
61	2.56688	15
61	2.57063	18
61	2.57437	28
61	2.57812	42
61	2.58188	59
61	2.58562	72
61	2.58937	89
61	2.59313	71
61	2.59687	63
61	2.60062	42
61	2.60438	16
61	2.60812	13
62	2.49562	7
62	2.49938	5
62	2.51063	11
62	2.51437	15
62	2.51812	12
62	2.52188	16
62	2.52562	15
62	2.52937	18
62	2.53313	23
62	2.53688	30
62	2.54062	31
62	2.54438	21
62	2.54813	39
62	2.55187	40
62	2.55563	56
62	2.55938	48
62	2.56312	45
62	2.56688	48
62	2.57063	52
62	2.57437	40
62	2.57812	39
62	2.58188	46
62	2.58562	38
62	2.58937	40
62	2.59313	26
62	2.59687	20
62	2.60062	9
62	2.60438	7
62	2.60812	6
63	2.50687	7
63	2.52188	9
63	2.52562	13
63	2.52937	8
63	2.53313	11
63	2.53688	15
63	2.54062	19
63	2.54438	19
63	2.54813	20
63	2.55187	26
63	2.55563	15
63	2.55938	24
63	2.56312	17
63	2.56688	19
63	2.57063	26
63	2.57437	20
63	2.57812	13
63	2.58188	7
63	2.58562	17
63	2.59313	6
63	2.60438	5
64	2.54062	5
64	2.54813	5
64	2.55563	13
64	2.55938	8
64	2.56312	16
64	2.56688	35
64	2.57063	37
64	2.57437	57
64	2.57812	52
64	2.58188	74
64	2.58562	62
64	2.58937	54
64	2.59313	45
64	2.59687	31
64	2.60062	25
64	2.60438	12
64	2.60812	6
65	2.55938	6
65	2.56312	6
65	2.56688	8
65	2.57063	23
65	2.57437	25
65	2.57812	28
65	2.58188	46
65	2.58562	42
65	2.58937	55
65	2.59313	40
65	2.59687	32
65	2.60062	19
65	2.60438	6
66	2.54813	5
66	2.55938	7
66	2.56312	15
66	2.56688	15
66	2.57063	21
66	2.57437	20
66	2.57812	23
66	2.58188	28
66	2.58562	41
66	2.58937	48
66	2.59313	53
66	2.59687	49
66	2.60062	32
66	2.60438	27
66	2.60812	24
67	2.48813	5
67	2.51063	8
67	2.52188	13
67	2.52562	18
67	2.52937	14
67	2.53313	17
67	2.53688	20
67	2.54062	22
67	2.54438	22
67	2.54813	24
67	2.55187	36
67	2.55563	37
67	2.55938	36
67	2.56312	44
67	2.56688	39
67	2.57063	45
67	2.57437	36
67	2.57812	32
67	2.58188	28
67	2.58562	27
67	2.58937	24
67	2.59313	26
67	2.59687	16
67	2.60062	12
67	2.60438	11
67	2.60812	8
68	2.54062	6
68	2.54438	6
68	2.54813	8
68	2.55187	5
68	2.55563	10
68	2.55938	22
68	2.56312	14
68	2.56688	35
68	2.57063	48
68	2.57437	46
68	2.57812	64
68	2.58188	83
68	2.58562	94
68	2.58937	83
68	2.59313	56
68	2.59687	61
68	2.60062	39
68	2.60438	24
68	2.60812	16
68	2.61187	18
69	2.50312	5
69	2.50687	6
69	2.51437	8
69	2.51812	6
69	2.52188	10
69	2.52562	15
69	2.52937	19
69	2.53313	12
69	2.53688	25
69	2.54062	22
69	2.54438	21
69	2.54813	28
69	2.55187	20
69	2.55563	23
69	2.55938	37
69	2.56312	38
69	2.56688	62
69	2.57063	80
69	2.57437	71
69	2.57812	65
69	2.58188	61
69	2.58562	40
69	2.58937	38
69	2.59313	28
69	2.59687	24
69	2.60062	20
69	2.60438	13
69	2.60812	7
70	2.54062	5
70	2.54438	5
70	2.55187	6
70	2.55563	12
70	2.55938	19
70	2.56312	18
70	2.56688	35
70	2.57063	45
70	2.57437	64
70	2.57812	54
70	2.58188	78
70	2.58562	58
70	2.58937	63
70	2.59313	51
70	2.59687	75
70	2.60062	41
70	2.60438	29
70	2.60812	22
70	2.61187	10
71	2.52937	6
71	2.53313	5
71	2.53688	5
71	2.54062	7
71	2.54438	7
71	2.54813	10
71	2.55187	11
71	2.55563	17
71	2.55938	22
71	2.56312	33
71	2.56688	30
71	2.57063	50
71	2.57437	43
71	2.57812	39
71	2.58188	44
71	2.58562	29
71	2.58937	23
71	2.59313	23
71	2.59687	28
71	2.60062	23
71	2.60438	6
72	2.54062	6
72	2.54438	13
72	2.54813	13
72	2.55187	21
72	2.55563	19
72	2.55938	28
72	2.56312	25
72	2.56688	27
72	2.57063	32
72	2.57437	36
72	2.57812	57
72	2.58188	63
72	2.58562	37
72	2.58937	51
72	2.59313	48
72	2.59687	36
72	2.60062	25
72	2.60438	12
72	2.60812	15
72	2.61187	5
73	2.54813	5
73	2.55187	5
73	2.55563	6
73	2.55938	8
73	2.56312	8
73	2.56688	12
73	2.57063	14
73	2.57437	22
73	2.57812	30
73	2.58188	44
73	2.58562	41
73	2.58937	60
73	2.59313	52
73	2.59687	47
73	2.60062	57
73	2.60438	43
73	2.60812	28
73	2.61187	18
73	2.61563	15
73	2.61937	7
74	2.53688	5
74	2.54438	8
74	2.54813	10
74	2.55563	21
74	2.55938	7
74	2.56312	17
74	2.56688	27
74	2.57063	37
74	2.57437	46
74	2.57812	46
74	2.58188	44
74	2.58562	40
74	2.58937	34
74	2.59313	38
74	2.59687	23
74	2.60062	23
74	2.60438	24
74	2.60812	10
75	2.55563	6
75	2.56312	9
75	2.56688	18
75	2.57063	14
75	2.57437	20
75	2.57812	27
75	2.58188	31
75	2.58562	44
75	2.58937	40
75	2.59313	47
75	2.59687	71
75	2.60062	75
75	2.60438	82
75	2.60812	62
75	2.61187	23
75	2.61937	7
76	2.52937	5
76	2.53313	5
76	2.53688	5
76	2.54062	9
76	2.54438	9
76	2.54813	20
76	2.55187	23
76	2.55563	27
76	2.55938	38
76	2.56312	39
76	2.56688	50
76	2.57063	51
76	2.57437	49
76	2.57812	52
76	2.58188	44
76	2.58562	49
76	2.58937	28
76	2.59313	24
76	2.59687	9
76	2.60062	7
76	2.60438	5
77	2.54062	5
77	2.54438	5
77	2.55187	11
77	2.55563	12
77	2.55938	24
77	2.56312	15
77	2.56688	15
77	2.57063	35
77	2.57437	34
77	2.57812	45
77	2.58188	66
77	2.58562	45
77	2.58937	50
77	2.59313	48
77	2.59687	25
77	2.60062	15
77	2.60438	11
77	2.60812	5
78	2.53313	7
78	2.53688	7
78	2.54062	11
78	2.54438	17
78	2.54813	10
78	2.55187	27
78	2.55563	31
78	2.55938	34
78	2.56312	31
78	2.56688	35
78	2.57063	48
78	2.57437	46
78	2.57812	44
78	2.58188	26
78	2.58562	15
78	2.58937	20
78	2.59313	8
78	2.59687	14
78	2.60062	15
78	2.60438	14
78	2.61187	6
79	2.57063	10
79	2.57437	7
79	2.57812	8
79	2.58188	11
79	2.58562	8
79	2.58937	17
79	2.59313	27
79	2.59687	25
79	2.60062	19
79	2.60438	17
79	2.60812	28
79	2.61187	18
79	2.61563	15
79	2.61937	14
79	2.62312	11
79	2.62688	8
79	2.63437	10
79	2.63813	5
80	2.57063	5
80	2.57437	5
80	2.57812	6
80	2.58188	18
80	2.58562	23
80	2.58937	14
80	2.59313	8
80	2.59687	5
81	2.55938	5
81	2.57063	8
81	2.57437	7
81	2.57812	15
81	2.58188	15
81	2.58562	28
81	2.58937	23
81	2.59313	25
81	2.59687	22
81	2.60062	15
81	2.60438	11
81	2.60812	14
82	2.57812	5
82	2.58188	7
82	2.58562	14
82	2.58937	13
82	2.59313	17
82	2.59687	13
82	2.60062	15
82	2.60438	12
82	2.60812	15
82	2.61187	20
82	2.61563	9
82	2.61937	7
83	2.57063	6
83	2.57437	8
83	2.57812	5
83	2.58188	12
83	2.58562	10
83	2.58937	9
84	2.57812	10
84	2.58188	16
84	2.58562	17
84	2.58937	38
84	2.59313	15
84	2.59687	11
84	2.60062	15
84	2.60438	7
84	2.60812	6
84	2.61187	5
85	2.57437	7
85	2.57812	5
85	2.58937	11
86	2.57437	6
86	2.57812	8
86	2.58188	7
86	2.58562	14
86	2.58937	24
86	2.59313	14
86	2.59687	22
86	2.60062	27
86	2.60438	23
86	2.60812	24
86	2.61187	38
86	2.61563	32
86	2.61937	17
86	2.62312	7
87	2.57812	6
87	2.58188	12
87	2.58562	10
87	2.58937	11
87	2.59313	15
87	2.59687	18
87	2.60062	9
87	2.60438	17
87	2.60812	21
87	2.61187	17
87	2.61563	9
87	2.61937	6

## Sheet: SIFig3_b
Droplet Index	Bandgap (eV)	Pixel Count
0	2.41312	6
0	2.43187	11
0	2.43562	10
0	2.43938	10
0	2.44313	9
0	2.44687	11
0	2.45063	10
0	2.45438	15
0	2.45812	8
0	2.46188	11
0	2.46563	14
0	2.46937	12
0	2.47313	12
0	2.47688	7
0	2.48062	8
0	2.48438	9
1	2.41688	10
1	2.42813	13
1	2.43187	14
1	2.43562	26
1	2.43938	42
1	2.44313	45
1	2.44687	40
1	2.45063	35
1	2.45438	28
1	2.45812	24
1	2.46188	25
1	2.46563	18
1	2.46937	17
1	2.47313	11
1	2.47688	8
2	2.40937	9
2	2.42062	11
2	2.42437	16
2	2.42813	22
2	2.43187	21
2	2.43562	29
2	2.43938	29
2	2.44313	27
2	2.44687	27
2	2.45063	15
2	2.45438	21
2	2.45812	32
2	2.46188	36
2	2.46563	24
2	2.46937	21
2	2.47313	7
2	2.47688	17
2	2.48062	9
2	2.48438	7
2	2.49187	6
2	2.49938	7
2	2.50312	5
2	2.51063	5
3	2.41688	9
3	2.42062	6
3	2.42437	11
3	2.42813	8
3	2.43187	24
3	2.43562	20
3	2.43938	32
3	2.44313	33
3	2.44687	34
3	2.45063	22
3	2.45438	26
3	2.45812	38
3	2.46188	19
3	2.46563	21
3	2.46937	19
3	2.47313	6
3	2.47688	13
3	2.48062	6
3	2.48438	14
3	2.49187	5
3	2.49938	5
3	2.50312	8
3	2.50687	8
4	2.40563	5
4	2.40937	6
4	2.41688	9
4	2.42062	9
4	2.42437	13
4	2.42813	21
4	2.43187	18
4	2.43562	22
4	2.43938	25
4	2.44313	21
4	2.44687	21
4	2.45063	33
4	2.45438	25
4	2.45812	34
4	2.46188	34
4	2.46563	27
4	2.46937	29
4	2.47313	15
4	2.47688	12
4	2.48062	7
4	2.48438	10
4	2.48813	9
4	2.49187	5
4	2.49562	8
4	2.49938	10
4	2.50312	6
4	2.51437	5
4	2.51812	9
4	2.53688	6
5	2.40937	6
5	2.41312	12
5	2.41688	18
5	2.42062	16
5	2.42437	16
5	2.42813	29
5	2.43187	28
5	2.43562	36
5	2.43938	40
5	2.44313	43
5	2.44687	44
5	2.45063	45
5	2.45438	65
5	2.45812	34
5	2.46188	54
5	2.46563	53
5	2.46937	55
5	2.47313	45
5	2.47688	42
5	2.48062	37
5	2.48438	34
5	2.48813	28
5	2.49187	19
5	2.49562	18
5	2.49938	11
5	2.50312	13
5	2.50687	16
5	2.51063	9
5	2.51437	14
5	2.51812	7
5	2.52188	14
5	2.52562	9
5	2.52937	7
5	2.53313	13
5	2.53688	7
5	2.54062	10
5	2.54813	11
5	2.55938	5
5	2.56312	5
6	2.41312	8
6	2.41688	5
6	2.42062	13
6	2.42437	15
6	2.42813	9
6	2.43187	18
6	2.43562	28
6	2.43938	24
6	2.44313	35
6	2.44687	30
6	2.45063	31
6	2.45438	29
6	2.45812	22
6	2.46188	23
6	2.46563	23
6	2.46937	13
6	2.47313	10
6	2.47688	10
6	2.48062	6
6	2.48438	6
6	2.48813	6
6	2.49938	7
6	2.51437	5
7	2.40187	6
7	2.40563	5
7	2.41312	10
7	2.41688	12
7	2.42062	22
7	2.42437	26
7	2.42813	24
7	2.43187	24
7	2.43562	24
7	2.43938	39
7	2.44313	20
7	2.44687	24
7	2.45063	17
7	2.45438	24
7	2.45812	19
7	2.46188	14
7	2.46563	14
7	2.46937	8
7	2.47313	12
7	2.48062	6
7	2.48438	7
7	2.49562	7
7	2.49938	6
7	2.52937	5
8	2.39438	6
8	2.40187	7
8	2.40563	8
8	2.41312	10
8	2.41688	13
8	2.42062	13
8	2.42437	22
8	2.42813	28
8	2.43187	32
8	2.43562	24
8	2.43938	29
8	2.44313	24
8	2.44687	28
8	2.45063	29
8	2.45438	21
8	2.45812	20
8	2.46188	22
8	2.46563	14
8	2.46937	12
8	2.47313	7
8	2.47688	10
8	2.48438	7
9	2.40187	5
9	2.40563	9
9	2.41688	12
9	2.42062	20
9	2.42437	18
9	2.42813	18
9	2.43187	31
9	2.43562	28
9	2.43938	27
9	2.44313	27
9	2.44687	32
9	2.45063	28
9	2.45438	35
9	2.45812	23
9	2.46188	31
9	2.46563	18
9	2.46937	18
9	2.47313	17
9	2.47688	16
9	2.48062	6
9	2.48813	7
9	2.49562	5
9	2.53313	5
10	2.40187	6
10	2.40937	7
10	2.41312	9
10	2.41688	15
10	2.42062	8
10	2.42437	19
10	2.42813	17
10	2.43187	20
10	2.43562	29
10	2.43938	11
10	2.44313	21
10	2.44687	28
10	2.45063	18
10	2.45438	30
10	2.45812	27
10	2.46188	24
10	2.46563	25
10	2.46937	20
10	2.47313	19
10	2.47688	21
10	2.48062	15
10	2.48438	5
10	2.48813	5
10	2.49187	6
10	2.49562	7
10	2.50312	7
10	2.51812	5
10	2.53313	5
11	2.42062	11
11	2.42437	17
11	2.42813	12
11	2.43187	18
11	2.43562	24
11	2.43938	31
11	2.44313	27
11	2.44687	27
11	2.45063	32
11	2.45438	44
11	2.45812	31
11	2.46188	34
11	2.46563	17
11	2.46937	27
11	2.47313	22
11	2.47688	16
11	2.48062	14
11	2.48438	14
11	2.49187	13
11	2.49562	6
11	2.49938	7
11	2.51063	5
12	2.41312	13
12	2.41688	9
12	2.42062	10
12	2.42437	21
12	2.42813	24
12	2.43187	17
12	2.43562	14
12	2.43938	26
12	2.44313	31
12	2.44687	23
12	2.45063	20
12	2.45438	24
12	2.45812	31
12	2.46188	32
12	2.46563	20
12	2.46937	27
12	2.47313	16
12	2.47688	18
12	2.48062	23
12	2.48438	17
12	2.48813	13
12	2.49187	6
12	2.49562	10
12	2.50312	9
13	2.40563	6
13	2.40937	5
13	2.41312	7
13	2.41688	19
13	2.42062	11
13	2.42437	21
13	2.42813	24
13	2.43187	12
13	2.43562	24
13	2.43938	24
13	2.44313	22
13	2.44687	33
13	2.45063	26
13	2.45438	37
13	2.45812	27
13	2.46188	22
13	2.46563	21
13	2.46937	19
13	2.47313	14
13	2.47688	18
13	2.48062	9
13	2.48813	11
13	2.49938	7
13	2.50687	8
13	2.51437	5
13	2.51812	5
14	2.39812	5
14	2.40187	6
14	2.40937	10
14	2.41312	8
14	2.41688	17
14	2.42062	22
14	2.42437	27
14	2.42813	21
14	2.43187	28
14	2.43562	32
14	2.43938	34
14	2.44313	24
14	2.44687	26
14	2.45063	17
14	2.45438	30
14	2.45812	23
14	2.46188	24
14	2.46563	16
14	2.46937	12
14	2.47313	7
14	2.47688	7
14	2.48062	7
14	2.48438	5
14	2.48813	7
14	2.49187	5
14	2.51063	7
14	2.52937	6
15	2.40937	6
15	2.41312	7
15	2.41688	9
15	2.42062	10
15	2.42437	15
15	2.42813	17
15	2.43187	13
15	2.43562	22
15	2.43938	21
15	2.44313	27
15	2.44687	25
15	2.45063	30
15	2.45438	31
15	2.45812	36
15	2.46188	30
15	2.46563	28
15	2.46937	25
15	2.47313	22
15	2.47688	10
15	2.48062	13
15	2.48438	13
15	2.48813	16
15	2.49187	7
15	2.49562	8
15	2.49938	7
15	2.50312	9
16	2.40937	8
16	2.41312	7
16	2.41688	7
16	2.42062	10
16	2.42437	16
16	2.42813	21
16	2.43187	17
16	2.43562	27
16	2.43938	19
16	2.44313	32
16	2.44687	15
16	2.45063	12
16	2.45438	18
16	2.45812	30
16	2.46188	13
16	2.46563	26
16	2.46937	14
16	2.47313	9
16	2.47688	9
16	2.48062	8
16	2.48438	11
16	2.49187	7
16	2.49562	5
16	2.49938	8
16	2.50312	9
16	2.50687	6
16	2.51812	5
17	2.42437	5
17	2.42813	11
17	2.43187	5
17	2.43562	17
17	2.43938	7
17	2.44313	14
17	2.44687	12
17	2.45063	21
17	2.45438	25
17	2.45812	28
17	2.46188	33
17	2.46563	26
17	2.46937	22
17	2.47313	18
17	2.47688	19
17	2.48062	25
17	2.48438	11
17	2.48813	9
17	2.49187	11
17	2.49562	6
17	2.49938	5
17	2.50312	5
17	2.50687	10
18	2.41312	14
18	2.41688	11
18	2.42062	12
18	2.42437	14
18	2.42813	26
18	2.43187	22
18	2.43562	18
18	2.43938	15
18	2.44313	25
18	2.44687	28
18	2.45063	20
18	2.45438	23
18	2.45812	37
18	2.46188	41
18	2.46563	30
18	2.46937	35
18	2.47313	28
18	2.47688	17
18	2.48062	12
18	2.48438	14
18	2.48813	12
18	2.49187	11
18	2.49562	10
18	2.49938	7
18	2.50312	9
18	2.51437	6
18	2.52188	5
19	2.41312	7
19	2.43187	9
19	2.43562	13
19	2.43938	17
19	2.44313	20
19	2.44687	16
19	2.45063	24
19	2.45438	27
19	2.45812	29
19	2.46188	34
19	2.46563	21
19	2.46937	31
19	2.47313	29
19	2.47688	26
19	2.48062	27
19	2.48438	19
19	2.48813	19
19	2.49187	9
19	2.49562	13
19	2.49938	11
19	2.50312	8
19	2.50687	8
19	2.51063	6
19	2.52188	6
20	2.41312	5
20	2.41688	6
20	2.42062	9
20	2.42437	8
20	2.42813	15
20	2.43562	11
20	2.43938	20
20	2.44313	19
20	2.44687	16
20	2.45063	33
20	2.45438	33
20	2.45812	29
20	2.46188	41
20	2.46563	40
20	2.46937	30
20	2.47313	53
20	2.47688	32
20	2.48062	29
20	2.48438	25
20	2.48813	21
20	2.49187	12
20	2.49562	12
20	2.49938	10
20	2.50687	7
20	2.51063	6
20	2.51437	6
20	2.52562	5
21	2.40187	6
21	2.40563	7
21	2.40937	13
21	2.41312	6
21	2.41688	13
21	2.42062	20
21	2.42437	8
21	2.42813	21
21	2.43187	19
21	2.43562	29
21	2.43938	18
21	2.44313	32
21	2.44687	25
21	2.45063	33
21	2.45438	26
21	2.45812	26
21	2.46188	29
21	2.46563	27
21	2.46937	22
21	2.47313	22
21	2.47688	17
21	2.48062	11
21	2.48438	7
21	2.48813	6
21	2.49187	6
21	2.49562	7
21	2.49938	7
21	2.51063	5
22	2.41688	5
22	2.42437	10
22	2.42813	7
22	2.43187	6
22	2.43562	15
22	2.43938	13
22	2.44313	13
22	2.44687	22
22	2.45063	22
22	2.45438	22
22	2.45812	37
22	2.46188	35
22	2.46563	32
22	2.46937	41
22	2.47313	51
22	2.47688	27
22	2.48062	34
22	2.48438	30
22	2.48813	21
22	2.49187	25
22	2.49562	17
22	2.49938	11
22	2.50312	9
22	2.50687	6
22	2.51437	5
22	2.51812	6
22	2.52188	7
22	2.53313	5
23	2.41312	7
23	2.41688	9
23	2.42062	9
23	2.42437	8
23	2.42813	12
23	2.43187	15
23	2.43562	17
23	2.43938	16
23	2.44313	23
23	2.44687	29
23	2.45063	25
23	2.45438	19
23	2.45812	40
23	2.46188	43
23	2.46563	43
23	2.46937	37
23	2.47313	44
23	2.47688	33
23	2.48062	27
23	2.48438	19
23	2.48813	12
23	2.49187	11
23	2.49562	10
23	2.49938	5
23	2.51437	7
23	2.51812	5
24	2.40563	9
24	2.40937	7
24	2.41312	9
24	2.41688	11
24	2.42062	11
24	2.42437	12
24	2.42813	20
24	2.43187	18
24	2.43562	19
24	2.43938	25
24	2.44313	37
24	2.44687	22
24	2.45063	41
24	2.45438	26
24	2.45812	39
24	2.46188	28
24	2.46563	29
24	2.46937	13
24	2.47313	12
24	2.47688	16
24	2.48062	20
24	2.48438	8
24	2.48813	13
24	2.49187	17
24	2.49938	6
24	2.50312	6
24	2.51437	5
25	2.40563	7
25	2.40937	8
25	2.41688	9
25	2.42062	18
25	2.42437	11
25	2.42813	13
25	2.43187	17
25	2.43562	16
25	2.43938	26
25	2.44313	18
25	2.44687	30
25	2.45063	27
25	2.45438	17
25	2.45812	18
25	2.46188	19
25	2.46563	15
25	2.46937	14
25	2.47313	9
25	2.47688	5
25	2.48813	6
25	2.49187	5
26	2.39062	5
26	2.40187	6
26	2.40563	6
26	2.40937	11
26	2.41312	8
26	2.41688	18
26	2.42062	18
26	2.42437	37
26	2.42813	27
26	2.43187	36
26	2.43562	45
26	2.43938	39
26	2.44313	24
26	2.44687	24
26	2.45063	15
26	2.45438	33
26	2.45812	22
26	2.46188	22
26	2.46563	14
26	2.46937	13
26	2.47313	14
26	2.48438	5
26	2.49187	7
27	2.38687	5
27	2.39438	6
27	2.39812	10
27	2.40187	12
27	2.40563	11
27	2.40937	12
27	2.41312	16
27	2.41688	19
27	2.42062	26
27	2.42437	25
27	2.42813	22
27	2.43187	41
27	2.43562	35
27	2.43938	50
27	2.44313	48
27	2.44687	52
27	2.45063	63
27	2.45438	80
27	2.45812	66
27	2.46188	80
27	2.46563	68
27	2.46937	66
27	2.47313	60
27	2.47688	46
27	2.48062	46
27	2.48438	35
27	2.48813	25
27	2.49187	23
27	2.49562	11
27	2.49938	22
27	2.50312	7
27	2.50687	10
27	2.51063	8
27	2.51437	7
27	2.51812	7
27	2.52562	5
27	2.53313	6
28	2.40187	8
28	2.40563	15
28	2.40937	13
28	2.41312	20
28	2.41688	15
28	2.42062	15
28	2.42437	17
28	2.42813	21
28	2.43187	32
28	2.43562	25
28	2.43938	20
28	2.44313	30
28	2.44687	22
28	2.45063	22
28	2.45438	35
28	2.45812	26
28	2.46188	15
28	2.46563	16
28	2.46937	17
28	2.47313	12
28	2.47688	13
28	2.48438	5
28	2.49562	5
29	2.39438	5
29	2.40937	5
29	2.41688	10
29	2.42062	11
29	2.42437	15
29	2.42813	11
29	2.43187	11
29	2.43562	19
29	2.43938	19
29	2.44313	15
29	2.44687	28
29	2.45063	28
29	2.45438	22
29	2.45812	33
29	2.46188	30
29	2.46563	23
29	2.46937	24
29	2.47313	12
29	2.47688	21
29	2.48062	15
29	2.48438	9
29	2.48813	14
29	2.49187	10
29	2.49562	13
29	2.49938	5
29	2.50312	6
30	2.40937	8
30	2.41312	9
30	2.41688	11
30	2.42062	6
30	2.42437	13
30	2.42813	8
30	2.43187	15
30	2.43562	16
30	2.43938	21
30	2.44313	25
30	2.44687	18
30	2.45063	26
30	2.45438	27
30	2.45812	26
30	2.46188	27
30	2.46563	29
30	2.46937	30
30	2.47313	41
30	2.47688	28
30	2.48062	17
30	2.48438	18
30	2.48813	14
30	2.49187	16
30	2.49562	11
30	2.49938	5
30	2.50687	7
31	2.38687	6
31	2.39812	10
31	2.40563	10
31	2.40937	9
31	2.41312	9
31	2.41688	23
31	2.42062	13
31	2.42437	20
31	2.42813	19
31	2.43187	21
31	2.43562	14
31	2.43938	24
31	2.44313	25
31	2.44687	34
31	2.45063	30
31	2.45438	26
31	2.45812	30
31	2.46188	32
31	2.46563	32
31	2.46937	28
31	2.47313	19
31	2.47688	16
31	2.48062	16
31	2.48438	13
31	2.48813	8
31	2.49187	5
31	2.49938	5
32	2.38687	5
32	2.40187	8
32	2.40563	7
32	2.40937	8
32	2.41312	17
32	2.41688	22
32	2.42062	17
32	2.42437	37
32	2.42813	29
32	2.43187	21
32	2.43562	22
32	2.43938	38
32	2.44313	36
32	2.44687	26
32	2.45063	36
32	2.45438	27
32	2.45812	21
32	2.46188	23
32	2.46563	20
32	2.46937	19
32	2.47313	8
32	2.47688	8
32	2.48062	6
32	2.48438	5
32	2.49187	7
33	2.39438	5
33	2.40187	10
33	2.40937	8
33	2.41312	15
33	2.41688	10
33	2.42062	14
33	2.42437	13
33	2.42813	24
33	2.43187	20
33	2.43562	21
33	2.43938	28
33	2.44313	28
33	2.44687	24
33	2.45063	23
33	2.45438	31
33	2.45812	24
33	2.46188	28
33	2.46563	18
33	2.46937	18
33	2.47313	19
33	2.47688	14
33	2.48062	13
33	2.48438	8
33	2.48813	5
33	2.49562	6
34	2.40187	7
34	2.40563	6
34	2.40937	9
34	2.41312	12
34	2.41688	11
34	2.42062	19
34	2.42437	10
34	2.42813	24
34	2.43187	19
34	2.43562	14
34	2.43938	25
34	2.44313	27
34	2.44687	29
34	2.45063	32
34	2.45438	20
34	2.45812	24
34	2.46188	33
34	2.46563	29
34	2.46937	27
34	2.47313	20
34	2.47688	16
34	2.48062	10
34	2.48438	14
34	2.48813	11
34	2.49562	5
35	2.40187	5
35	2.40563	14
35	2.40937	16
35	2.41312	14
35	2.41688	14
35	2.42062	24
35	2.42437	21
35	2.42813	39
35	2.43187	38
35	2.43562	45
35	2.43938	39
35	2.44313	27
35	2.44687	19
35	2.45063	22
35	2.45438	28
35	2.45812	20
35	2.46188	14
35	2.46563	11
35	2.46937	17
35	2.47313	8
35	2.47688	7
35	2.49562	5
36	2.40187	8
36	2.40937	7
36	2.41312	10
36	2.41688	17
36	2.42062	13
36	2.42437	15
36	2.42813	13
36	2.43187	17
36	2.43562	21
36	2.43938	24
36	2.44313	28
36	2.44687	22
36	2.45063	23
36	2.45438	29
36	2.45812	34
36	2.46188	33
36	2.46563	23
36	2.46937	32
36	2.47313	30
36	2.47688	34
36	2.48062	24
36	2.48438	25
36	2.48813	16
36	2.49187	11
36	2.49562	10
36	2.49938	14
36	2.50312	7
37	2.40187	7
37	2.40563	9
37	2.40937	8
37	2.41312	14
37	2.41688	7
37	2.42062	11
37	2.42437	12
37	2.42813	10
37	2.43187	18
37	2.43562	18
37	2.43938	16
37	2.44313	23
37	2.44687	26
37	2.45063	32
37	2.45438	33
37	2.45812	23
37	2.46188	32
37	2.46563	20
37	2.46937	16
37	2.47313	15
37	2.47688	26
37	2.48062	11
37	2.48438	14
37	2.48813	15
37	2.49187	8
37	2.49938	5
38	2.39812	6
38	2.40187	5
38	2.41312	11
38	2.41688	8
38	2.42062	10
38	2.42437	13
38	2.42813	17
38	2.43187	26
38	2.43562	27
38	2.43938	28
38	2.44313	30
38	2.44687	33
38	2.45063	31
38	2.45438	39
38	2.45812	42
38	2.46188	40
38	2.46563	46
38	2.46937	40
38	2.47313	32
38	2.47688	28
38	2.48062	20
38	2.48438	17
38	2.48813	8
38	2.49187	6
38	2.49562	15
38	2.49938	10
38	2.50312	6
39	2.39812	11
39	2.40187	7
39	2.40563	11
39	2.40937	9
39	2.41312	13
39	2.41688	16
39	2.42062	19
39	2.42437	13
39	2.42813	14
39	2.43187	22
39	2.43562	28
39	2.43938	22
39	2.44313	33
39	2.44687	29
39	2.45063	34
39	2.45438	26
39	2.45812	30
39	2.46188	29
39	2.46563	23
39	2.46937	24
39	2.47313	20
39	2.47688	14
39	2.48062	8
39	2.48438	8
39	2.48813	12
39	2.49187	9
39	2.49562	7
40	2.40563	12
40	2.40937	10
40	2.41312	9
40	2.41688	18
40	2.42062	11
40	2.42437	19
40	2.42813	20
40	2.43187	23
40	2.43562	21
40	2.43938	23
40	2.44313	27
40	2.44687	28
40	2.45063	30
40	2.45438	36
40	2.45812	37
40	2.46188	31
40	2.46563	25
40	2.46937	21
40	2.47313	17
40	2.47688	23
40	2.48062	15
40	2.48438	21
40	2.48813	17
40	2.49187	5
40	2.49562	5
41	2.38313	6
41	2.39812	5
41	2.40187	9
41	2.40563	21
41	2.40937	19
41	2.41312	13
41	2.41688	34
41	2.42062	45
41	2.42437	51
41	2.42813	41
41	2.43187	38
41	2.43562	33
41	2.43938	50
41	2.44313	29
41	2.44687	38
41	2.45063	30
41	2.45438	24
41	2.45812	21
41	2.46188	13
41	2.46563	29
41	2.46937	16
41	2.47313	12
41	2.47688	7
41	2.48062	8
41	2.48438	8
41	2.51063	5
41	2.52937	5
42	2.39812	10
42	2.40187	6
42	2.40563	7
42	2.40937	10
42	2.41312	9
42	2.41688	28
42	2.42062	19
42	2.42437	30
42	2.42813	30
42	2.43187	25
42	2.43562	28
42	2.43938	19
42	2.44313	30
42	2.44687	22
42	2.45063	49
42	2.45438	27
42	2.45812	24
42	2.46188	27
42	2.46563	20
42	2.46937	16
42	2.47313	22
42	2.48062	11
42	2.48438	6
43	2.39438	7
43	2.39812	6
43	2.40187	7
43	2.40937	16
43	2.41312	11
43	2.41688	18
43	2.42062	26
43	2.42437	20
43	2.42813	26
43	2.43187	32
43	2.43562	23
43	2.43938	26
43	2.44313	30
43	2.44687	36
43	2.45063	23
43	2.45438	37
43	2.45812	31
43	2.46188	25
43	2.46563	32
43	2.46937	17
43	2.47313	10
43	2.47688	10
43	2.48062	7
44	2.40937	6
44	2.41312	5
44	2.41688	5
44	2.42062	7
44	2.42437	11
44	2.42813	11
44	2.43187	18
44	2.43562	22
44	2.43938	13
44	2.44313	19
44	2.44687	23
44	2.45063	22
44	2.45438	24
44	2.45812	28
44	2.46188	36
44	2.46563	30
44	2.46937	34
44	2.47313	29
44	2.47688	19
44	2.48062	24
44	2.48438	10
44	2.48813	11
44	2.49187	12
44	2.49562	6
44	2.49938	7
44	2.51063	5
45	2.40563	5
45	2.40937	10
45	2.41312	13
45	2.41688	23
45	2.42062	18
45	2.42437	27
45	2.42813	44
45	2.43187	44
45	2.43562	48
45	2.43938	40
45	2.44313	41
45	2.44687	38
45	2.45063	28
45	2.45438	30
45	2.45812	17
45	2.46188	20
45	2.46563	23
45	2.46937	8
45	2.48813	5
46	2.39812	6
46	2.40187	5
46	2.40563	8
46	2.40937	11
46	2.41312	11
46	2.41688	16
46	2.42062	17
46	2.42437	25
46	2.42813	29
46	2.43187	33
46	2.43562	24
46	2.43938	38
46	2.44313	33
46	2.44687	29
46	2.45063	38
46	2.45438	48
46	2.45812	35
46	2.46188	35
46	2.46563	28
46	2.46937	32
46	2.47313	17
46	2.47688	23
46	2.48062	15
46	2.48438	13
46	2.48813	11
46	2.49187	6
46	2.49562	6
46	2.49938	5
47	2.39812	7
47	2.40187	8
47	2.40563	6
47	2.40937	10
47	2.41312	11
47	2.41688	19
47	2.42062	22
47	2.42437	19
47	2.42813	23
47	2.43187	32
47	2.43562	35
47	2.43938	35
47	2.44313	40
47	2.44687	36
47	2.45063	39
47	2.45438	41
47	2.45812	38
47	2.46188	37
47	2.46563	48
47	2.46937	21
47	2.47313	38
47	2.47688	29
47	2.48062	24
47	2.48438	15
47	2.48813	13
47	2.49187	9
47	2.49562	5
48	2.39812	5
48	2.40563	7
48	2.40937	15
48	2.41312	12
48	2.41688	17
48	2.42062	19
48	2.42437	30
48	2.42813	23
48	2.43187	40
48	2.43562	31
48	2.43938	27
48	2.44313	38
48	2.44687	37
48	2.45063	36
48	2.45438	35
48	2.45812	35
48	2.46188	36
48	2.46563	27
48	2.46937	22
48	2.47313	18
48	2.47688	10
48	2.48062	13
48	2.48438	11
49	2.39812	6
49	2.40937	7
49	2.41312	11
49	2.41688	13
49	2.42062	21
49	2.42437	23
49	2.42813	25
49	2.43187	35
49	2.43562	42
49	2.43938	30
49	2.44313	33
49	2.44687	30
49	2.45063	24
49	2.45438	22
49	2.45812	15
49	2.46188	19
49	2.46563	16
49	2.46937	6
49	2.47313	7
49	2.47688	6
49	2.48062	5
50	2.39438	7
50	2.40187	10
50	2.40563	12
50	2.40937	14
50	2.41312	19
50	2.41688	23
50	2.42062	27
50	2.42437	26
50	2.42813	19
50	2.43187	31
50	2.43562	22
50	2.43938	31
50	2.44313	39
50	2.44687	34
50	2.45063	27
50	2.45438	33
50	2.45812	33
50	2.46188	31
50	2.46563	19
50	2.46937	25
50	2.47313	20
50	2.47688	10
50	2.48062	17
50	2.48438	9
50	2.48813	10
50	2.49187	9
50	2.51437	6
51	2.40187	5
51	2.40563	5
51	2.40937	12
51	2.41312	6
51	2.41688	9
51	2.42062	14
51	2.42437	18
51	2.42813	17
51	2.43187	18
51	2.43562	19
51	2.43938	27
51	2.44313	25
51	2.44687	22
51	2.45063	38
51	2.45438	46
51	2.45812	32
51	2.46188	35
51	2.46563	41
51	2.46937	31
51	2.47313	24
51	2.47688	11
51	2.48062	19
51	2.48438	11
51	2.49187	8
52	2.39812	7
52	2.40563	17
52	2.40937	8
52	2.41312	12
52	2.41688	12
52	2.42062	19
52	2.42437	20
52	2.42813	32
52	2.43187	31
52	2.43562	22
52	2.43938	34
52	2.44313	23
52	2.44687	28
52	2.45063	19
52	2.45438	26
52	2.45812	28
52	2.46188	18
52	2.46563	16
52	2.46937	11
52	2.47313	9
52	2.47688	9
52	2.48062	9
52	2.48438	6
53	2.39812	7
53	2.40187	6
53	2.40563	5
53	2.40937	5
53	2.41312	17
53	2.41688	13
53	2.42062	15
53	2.42437	18
53	2.42813	22
53	2.43187	36
53	2.43562	22
53	2.43938	38
53	2.44313	32
53	2.44687	32
53	2.45063	33
53	2.45438	42
53	2.45812	35
53	2.46188	27
53	2.46563	28
53	2.46937	24
53	2.47313	13
53	2.47688	11
53	2.48062	6
53	2.48438	7
53	2.48813	5
54	2.41688	9
54	2.42062	12
54	2.42437	12
54	2.42813	16
54	2.43187	20
54	2.43562	16
54	2.43938	24
54	2.44313	14
54	2.44687	19
54	2.45063	14
54	2.45438	15
54	2.45812	9
54	2.46188	11
54	2.46563	14
54	2.46937	7
54	2.47313	7
55	2.40187	6
55	2.40563	10
55	2.40937	15
55	2.41312	8
55	2.41688	6
55	2.42062	14
55	2.42437	14
55	2.42813	10
55	2.43187	21
55	2.43562	16
55	2.43938	21
55	2.44313	25
55	2.44687	18
55	2.45063	23
55	2.45438	24
55	2.45812	22
55	2.46188	16
55	2.46563	21
55	2.46937	21
55	2.47313	20
55	2.47688	9
55	2.48062	12
55	2.48438	6
55	2.48813	7
56	2.40187	6
56	2.40937	10
56	2.41312	5
56	2.41688	7
56	2.42062	5
56	2.42437	11
56	2.42813	16
56	2.43187	11
56	2.43562	17
56	2.43938	18
56	2.44313	11
56	2.44687	19
56	2.45063	31
56	2.45438	31
56	2.45812	31
56	2.46188	39
56	2.46563	39
56	2.46937	34
56	2.47313	23
56	2.47688	25
56	2.48062	24
56	2.48438	13
56	2.48813	18
56	2.49187	7
56	2.49562	8
56	2.49938	8
56	2.50312	6
56	2.50687	6
57	2.39438	6
57	2.40187	6
57	2.40563	11
57	2.40937	5
57	2.41312	9
57	2.41688	18
57	2.42062	14
57	2.42437	21
57	2.42813	20
57	2.43187	30
57	2.43562	23
57	2.43938	37
57	2.44313	35
57	2.44687	32
57	2.45063	32
57	2.45438	37
57	2.45812	22
57	2.46188	19
57	2.46563	17
57	2.46937	9
57	2.47313	14
57	2.47688	5
57	2.48062	12
57	2.48438	7
57	2.48813	5
58	2.40187	9
58	2.40563	5
58	2.41312	6
58	2.41688	12
58	2.42062	15
58	2.42437	20
58	2.42813	18
58	2.43187	22
58	2.43562	25
58	2.43938	25
58	2.44313	21
58	2.44687	31
58	2.45063	30
58	2.45438	28
58	2.45812	30
58	2.46188	25
58	2.46563	27
58	2.46937	14
58	2.47313	13
58	2.47688	15
58	2.48062	8
58	2.48813	5
59	2.40187	6
59	2.40563	9
59	2.40937	16
59	2.41312	7
59	2.41688	19
59	2.42062	20
59	2.42437	31
59	2.42813	30
59	2.43187	37
59	2.43562	40
59	2.43938	53
59	2.44313	39
59	2.44687	52
59	2.45063	36
59	2.45438	42
59	2.45812	36
59	2.46188	28
59	2.46563	27
59	2.46937	13
59	2.47313	17
59	2.47688	9
59	2.48062	10
59	2.48438	5
60	2.38687	8
60	2.39062	6
60	2.39438	5
60	2.40563	9
60	2.40937	10
60	2.41312	11
60	2.41688	15
60	2.42062	19
60	2.42437	20
60	2.42813	26
60	2.43187	23
60	2.43562	39
60	2.43938	31
60	2.44313	35
60	2.44687	37
60	2.45063	44
60	2.45438	37
60	2.45812	32
60	2.46188	26
60	2.46563	23
60	2.46937	18
60	2.47313	25
60	2.47688	17
60	2.48062	14
60	2.48438	7
60	2.48813	5
60	2.50687	5
61	2.40187	5
61	2.40937	10
61	2.41312	11
61	2.41688	8
61	2.42062	19
61	2.42437	28
61	2.42813	30
61	2.43187	55
61	2.43562	63
61	2.43938	47
61	2.44313	51
61	2.44687	42
61	2.45063	25
61	2.45438	28
61	2.45812	21
61	2.46188	21
61	2.46563	12
61	2.47688	6
62	2.40563	5
62	2.40937	5
62	2.41688	6
62	2.42062	7
62	2.42437	9
62	2.42813	18
62	2.43187	11
62	2.43562	19
62	2.43938	19
62	2.44313	23
62	2.44687	20
62	2.45063	27
62	2.45438	27
62	2.45812	29
62	2.46188	29
62	2.46563	16
62	2.46937	16
62	2.47313	12
62	2.47688	9
62	2.48062	12
62	2.49187	7
62	2.49562	7
63	2.39062	5
63	2.40187	6
63	2.40563	8
63	2.40937	12
63	2.41312	14
63	2.41688	15
63	2.42062	21
63	2.42437	28
63	2.42813	30
63	2.43187	50
63	2.43562	36
63	2.43938	29
63	2.44313	42
63	2.44687	32
63	2.45063	41
63	2.45438	46
63	2.45812	40
63	2.46188	25
63	2.46563	19
63	2.46937	11
63	2.47313	12
63	2.47688	9
63	2.48438	7
64	2.40187	8
64	2.40937	15
64	2.41312	10
64	2.41688	18
64	2.42062	30
64	2.42437	30
64	2.42813	54
64	2.43187	53
64	2.43562	59
64	2.43938	50
64	2.44313	50
64	2.44687	29
64	2.45063	20
64	2.45438	30
64	2.45812	18
64	2.46188	16
64	2.46563	13
64	2.47313	12
64	2.48813	5
65	2.39812	5
65	2.40563	8
65	2.40937	7
65	2.41312	7
65	2.41688	16
65	2.42062	15
65	2.42437	14
65	2.42813	29
65	2.43187	28
65	2.43562	33
65	2.43938	38
65	2.44313	35
65	2.44687	39
65	2.45063	38
65	2.45438	29
65	2.45812	40
65	2.46188	16
65	2.46563	24
65	2.46937	15
65	2.47313	12
65	2.47688	11
65	2.48438	8
65	2.48813	5
65	2.49938	5
66	2.38687	5
66	2.40937	8
66	2.41312	5
66	2.41688	16
66	2.42062	15
66	2.42437	21
66	2.42813	21
66	2.43187	28
66	2.43562	33
66	2.43938	29
66	2.44313	39
66	2.44687	28
66	2.45063	38
66	2.45438	32
66	2.45812	22
66	2.46188	26
66	2.46563	16
66	2.46937	19
66	2.47313	14
66	2.47688	5
66	2.48062	9
66	2.48438	6
66	2.49187	7
67	2.40187	6
67	2.40937	5
67	2.41312	8
67	2.41688	7
67	2.42062	14
67	2.42437	18
67	2.42813	34
67	2.43187	45
67	2.43562	63
67	2.43938	52
67	2.44313	32
67	2.44687	34
67	2.45063	21
67	2.45438	29
67	2.45812	18
67	2.46188	19
67	2.46563	15
67	2.46937	6
67	2.47688	5
68	2.40563	5
68	2.40937	6
68	2.41312	12
68	2.41688	11
68	2.42062	11
68	2.42437	19
68	2.42813	23
68	2.43187	41
68	2.43562	45
68	2.43938	38
68	2.44313	40
68	2.44687	24
68	2.45063	20
68	2.45438	19
68	2.45812	23
68	2.46188	22
68	2.46563	14
68	2.46937	15
68	2.47313	5
68	2.47688	7
69	2.39438	7
69	2.40563	7
69	2.40937	7
69	2.41312	14
69	2.41688	14
69	2.42062	17
69	2.42437	22
69	2.42813	28
69	2.43187	52
69	2.43562	43
69	2.43938	28
69	2.44313	22
69	2.44687	27
69	2.45063	30
69	2.45438	39
69	2.45812	32
69	2.46188	33
69	2.46563	30
69	2.46937	17
69	2.47313	9
69	2.47688	8
69	2.48062	11
69	2.48438	6
69	2.48813	6
69	2.49938	7
70	2.39438	9
70	2.39812	5
70	2.40187	5
70	2.40563	10
70	2.40937	17
70	2.41312	24
70	2.41688	23
70	2.42062	33
70	2.42437	39
70	2.42813	56
70	2.43187	71
70	2.43562	63
70	2.43938	36
70	2.44313	45
70	2.44687	27
70	2.45063	44
70	2.45438	27
70	2.45812	30
70	2.46188	19
70	2.46563	23
70	2.46937	11
70	2.47313	12
70	2.47688	11
70	2.48062	15
70	2.48438	8
70	2.48813	7
70	2.49562	6
70	2.50687	5
71	2.40563	7
71	2.40937	11
71	2.41312	8
71	2.41688	20
71	2.42062	18
71	2.42437	23
71	2.42813	39
71	2.43187	42
71	2.43562	27
71	2.43938	43
71	2.44313	43
71	2.44687	31
71	2.45063	26
71	2.45438	13
71	2.45812	24
71	2.46188	20
71	2.46563	10
71	2.46937	9
72	2.40187	7
72	2.40563	6
72	2.40937	7
72	2.41312	10
72	2.41688	12
72	2.42062	23
72	2.42437	21
72	2.42813	32
72	2.43187	46
72	2.43562	62
72	2.43938	36
72	2.44313	33
72	2.44687	46
72	2.45063	32
72	2.45438	40
72	2.45812	25
72	2.46188	31
72	2.46563	15
72	2.46937	8
72	2.47313	8
72	2.47688	9
72	2.48062	8
72	2.48438	5
73	2.39438	5
73	2.39812	9
73	2.40187	8
73	2.40563	6
73	2.40937	12
73	2.41312	13
73	2.41688	22
73	2.42062	23
73	2.42437	31
73	2.42813	24
73	2.43187	37
73	2.43562	48
73	2.43938	45
73	2.44313	36
73	2.44687	30
73	2.45063	29
73	2.45438	27
73	2.45812	21
73	2.46188	16
73	2.46563	18
73	2.46937	12
73	2.47313	7
74	2.38687	6
74	2.39812	6
74	2.40187	10
74	2.40563	8
74	2.40937	10
74	2.41312	13
74	2.41688	5
74	2.42062	19
74	2.42437	17
74	2.42813	26
74	2.43187	10
74	2.43562	18
74	2.43938	24
74	2.44313	26
74	2.44687	26
74	2.45063	24
74	2.45438	26
74	2.45812	20
74	2.46188	24
74	2.46563	16
74	2.46937	16
74	2.47313	13
74	2.47688	15
74	2.48062	11
74	2.48438	10
74	2.48813	9
74	2.49187	6
74	2.49562	7
74	2.49938	5
74	2.50312	8
74	2.51437	6
74	2.52562	5
74	2.52937	6
75	2.39812	6
75	2.40563	6
75	2.40937	10
75	2.41312	12
75	2.41688	11
75	2.42062	16
75	2.42437	19
75	2.42813	37
75	2.43187	26
75	2.43562	31
75	2.43938	29
75	2.44313	21
75	2.44687	34
75	2.45063	34
75	2.45438	27
75	2.45812	28
75	2.46188	17
75	2.46563	19
75	2.46937	17
75	2.47313	8
75	2.47688	9
75	2.48062	7
75	2.48438	5
75	2.49187	6
76	2.40187	5
76	2.41312	6
76	2.42062	8
76	2.42437	7
76	2.42813	25
76	2.43187	13
76	2.43562	24
76	2.43938	16
76	2.44313	15
76	2.44687	8
76	2.46188	5
77	2.38687	8
77	2.40187	7
77	2.40563	7
77	2.40937	8
77	2.41312	9
77	2.42062	18
77	2.42437	11
77	2.42813	17
77	2.43187	15
77	2.43562	12
77	2.43938	8
77	2.44313	13
77	2.45063	9
78	2.40563	5
78	2.40937	6
78	2.41312	6
78	2.41688	12
78	2.42062	12
78	2.42437	15
78	2.42813	18
78	2.43187	23
78	2.43562	14
78	2.43938	16
78	2.44313	19
78	2.44687	10
78	2.45063	17
78	2.45438	18
78	2.45812	9
78	2.46188	12
78	2.46563	10
78	2.46937	15
78	2.47313	5
78	2.47688	6
79	2.41312	5
79	2.42437	9
79	2.42813	15
79	2.43187	17
79	2.43562	12
79	2.43938	22
79	2.44313	12
79	2.44687	10
79	2.45063	16
79	2.45438	9
79	2.45812	8
79	2.46188	8
79	2.46563	11
79	2.47313	5
79	2.48062	6
80	2.40937	7
80	2.41688	11
80	2.42062	12
80	2.42437	8
80	2.42813	7
80	2.43187	14
80	2.43562	6
80	2.43938	12
80	2.44313	16
80	2.44687	13
80	2.45063	15
80	2.45438	16
80	2.45812	13
80	2.46188	10
80	2.46563	7
80	2.46937	6
81	2.41312	8
81	2.41688	7
81	2.42437	9
81	2.42813	10
81	2.43187	16
81	2.43562	13
81	2.43938	16
81	2.44313	6
81	2.46188	7
82	2.40937	6
82	2.41688	8
82	2.42062	7
82	2.42437	10
82	2.42813	14
82	2.43187	11
82	2.43562	17
82	2.43938	9
82	2.44313	5
82	2.44687	7
82	2.45812	7
83	2.40563	5
83	2.41312	6
83	2.41688	8
83	2.42062	13
83	2.42437	10
83	2.42813	11
83	2.43187	8
83	2.43562	18
83	2.43938	18
83	2.44313	11
83	2.44687	18
83	2.45063	10
83	2.45438	5
83	2.45812	7
83	2.46188	8
83	2.46937	7
83	2.47313	7
83	2.47688	10

## Sheet: SIFig3_c
Droplet Index	Bandgap (eV)	Pixel Count
0	2.54438	6
0	2.54813	6
0	2.55187	5
0	2.55563	5
0	2.55938	7
0	2.56312	12
0	2.56688	8
0	2.57063	14
0	2.57437	15
0	2.57812	12
0	2.58188	17
0	2.58562	14
1	2.49187	7
1	2.49938	8
1	2.50312	7
1	2.50687	11
1	2.51063	9
1	2.51812	17
1	2.52188	17
1	2.52562	25
1	2.52937	30
1	2.53313	33
1	2.53688	17
1	2.54062	23
1	2.54438	13
1	2.54813	13
1	2.55187	9
2	2.51437	6
2	2.51812	10
2	2.52188	18
2	2.52562	20
2	2.52937	21
2	2.53313	18
2	2.53688	27
2	2.54062	30
2	2.54438	18
2	2.54813	20
2	2.55187	21
2	2.55563	22
2	2.55938	8
2	2.56312	15
2	2.56688	8
2	2.57437	6
2	2.57812	8
3	2.52188	8
3	2.52562	8
3	2.52937	6
3	2.53313	7
3	2.53688	13
3	2.54062	13
3	2.54438	17
3	2.54813	20
3	2.55187	16
3	2.55563	11
3	2.55938	8
3	2.56312	5
4	2.50687	7
4	2.51063	5
4	2.51437	6
4	2.51812	8
4	2.52188	9
4	2.52562	20
4	2.52937	12
4	2.53313	26
4	2.53688	27
4	2.54062	21
4	2.54438	30
4	2.54813	9
4	2.55187	12
5	2.51063	10
5	2.51437	5
5	2.51812	21
5	2.52188	8
5	2.52562	9
5	2.52937	14
5	2.53313	24
5	2.53688	30
5	2.54062	27
5	2.54438	39
5	2.54813	30
5	2.55187	27
5	2.55563	20
5	2.55938	10
5	2.56312	8
6	2.49562	6
6	2.49938	8
6	2.50312	8
6	2.50687	10
6	2.51063	18
6	2.51437	17
6	2.51812	17
6	2.52188	33
6	2.52562	28
6	2.52937	28
6	2.53313	23
6	2.53688	23
6	2.54062	23
6	2.54438	14
6	2.54813	8
7	2.49187	5
7	2.49938	7
7	2.50312	7
7	2.51063	10
7	2.51437	9
7	2.51812	16
7	2.52188	17
7	2.52562	22
7	2.52937	16
7	2.53313	19
7	2.53688	18
7	2.54062	15
8	2.48438	5
8	2.49187	5
8	2.49562	6
8	2.49938	11
8	2.50312	8
8	2.50687	9
8	2.51063	15
8	2.51437	15
8	2.51812	15
8	2.52188	22
8	2.52562	25
8	2.52937	34
8	2.53313	35
8	2.53688	32
8	2.54062	40
8	2.54438	27
8	2.54813	10
8	2.55187	8
9	2.48438	5
9	2.49938	5
9	2.50687	5
9	2.51063	9
9	2.51437	14
9	2.51812	16
9	2.52188	22
9	2.52562	24
9	2.52937	25
9	2.53313	24
9	2.53688	22
9	2.54062	24
9	2.54438	33
9	2.54813	20
9	2.55187	15
9	2.55563	5
10	2.48062	7
10	2.49938	8
10	2.50312	7
10	2.50687	8
10	2.51063	9
10	2.51437	11
10	2.51812	15
10	2.52188	17
10	2.52562	18
10	2.52937	28
10	2.53313	34
10	2.53688	23
10	2.54062	28
10	2.54438	13
10	2.54813	6
10	2.55187	6
11	2.49562	8
11	2.49938	5
11	2.50312	11
11	2.50687	11
11	2.51063	12
11	2.51437	22
11	2.51812	29
11	2.52188	32
11	2.52562	27
11	2.52937	35
11	2.53313	21
11	2.53688	15
11	2.54062	11
11	2.54438	10
12	2.48062	8
12	2.49562	10
12	2.49938	11
12	2.50312	6
12	2.50687	6
12	2.51063	12
12	2.51437	11
12	2.51812	21
12	2.52188	34
12	2.52562	28
12	2.52937	36
12	2.53313	17
12	2.53688	23
12	2.54062	7
13	2.49187	8
13	2.49562	5
13	2.49938	7
13	2.50312	9
13	2.50687	9
13	2.51063	18
13	2.51437	14
13	2.51812	28
13	2.52188	26
13	2.52562	31
13	2.52937	31
13	2.53313	27
13	2.53688	20
13	2.54062	13
13	2.54438	13
14	2.49187	5
14	2.49938	6
14	2.50312	5
14	2.50687	6
14	2.51063	9
14	2.51437	10
14	2.51812	10
14	2.52188	22
14	2.52562	20
14	2.52937	16
14	2.53313	13
14	2.53688	38
14	2.54062	24
14	2.54438	16
14	2.54813	18
14	2.55187	19
14	2.55563	10
14	2.55938	7
15	2.48062	6
15	2.49562	10
15	2.49938	7
15	2.50312	9
15	2.50687	11
15	2.51063	19
15	2.51437	18
15	2.51812	24
15	2.52188	33
15	2.52562	36
15	2.52937	40
15	2.53313	48
15	2.53688	29
15	2.54062	36
15	2.54438	24
15	2.54813	16
15	2.55187	12
16	2.49938	7
16	2.50312	8
16	2.50687	19
16	2.51063	18
16	2.51437	23
16	2.51812	42
16	2.52188	36
16	2.52562	31
16	2.52937	30
16	2.53313	37
16	2.53688	31
16	2.54062	12
16	2.54438	7
16	2.55187	5
17	2.48438	5
17	2.49938	9
17	2.50312	5
17	2.50687	15
17	2.51063	6
17	2.51437	15
17	2.51812	20
17	2.52188	18
17	2.52562	26
17	2.52937	28
17	2.53313	26
17	2.53688	40
17	2.54062	37
17	2.54438	22
17	2.54813	21
17	2.55187	12
18	2.48813	5
18	2.49187	6
18	2.49938	5
18	2.50312	7
18	2.50687	5
18	2.51063	10
18	2.51437	12
18	2.51812	12
18	2.52188	19
18	2.52562	12
18	2.52937	24
18	2.53313	27
18	2.53688	39
18	2.54062	25
18	2.54438	28
18	2.54813	26
18	2.55187	19
18	2.55563	10
18	2.55938	8
19	2.50312	5
19	2.51063	10
19	2.51437	14
19	2.51812	20
19	2.52188	19
19	2.52562	14
19	2.52937	22
19	2.53313	21
19	2.53688	23
19	2.54062	10
19	2.54438	5
20	2.49562	5
20	2.49938	8
20	2.50312	10
20	2.50687	7
20	2.51063	8
20	2.51437	13
20	2.51812	21
20	2.52188	24
20	2.52562	16
20	2.52937	24
20	2.53313	14
20	2.53688	13
20	2.54062	10
20	2.54438	10
21	2.49562	7
21	2.49938	12
21	2.50312	10
21	2.50687	6
21	2.51063	14
21	2.51437	15
21	2.51812	15
21	2.52188	16
21	2.52562	26
21	2.52937	18
21	2.53313	33
21	2.53688	33
21	2.54062	23
21	2.54438	19
21	2.54813	12
21	2.55187	11
22	2.48813	5
22	2.49938	6
22	2.50312	8
22	2.50687	8
22	2.51063	7
22	2.51437	12
22	2.51812	22
22	2.52188	22
22	2.52562	29
22	2.52937	26
22	2.53313	32
22	2.53688	27
22	2.54062	31
22	2.54438	18
22	2.54813	17
22	2.55187	11
23	2.49562	5
23	2.49938	8
23	2.50312	8
23	2.50687	11
23	2.51063	13
23	2.51437	15
23	2.51812	19
23	2.52188	32
23	2.52562	37
23	2.52937	32
23	2.53313	46
23	2.53688	27
23	2.54062	42
23	2.54438	18
23	2.54813	8
23	2.55187	14
23	2.55563	5
23	2.55938	5
24	2.49562	6
24	2.49938	14
24	2.50312	11
24	2.50687	9
24	2.51063	15
24	2.51437	21
24	2.51812	16
24	2.52188	35
24	2.52562	25
24	2.52937	25
24	2.53313	43
24	2.53688	29
24	2.54062	21
24	2.54438	24
24	2.54813	13
25	2.51063	12
25	2.51437	6
25	2.51812	13
25	2.52188	21
25	2.52562	19
25	2.52937	30
25	2.53313	39
25	2.53688	38
25	2.54062	37
25	2.54438	28
25	2.54813	27
25	2.55187	19
25	2.55563	10
25	2.55938	7
26	2.51063	9
26	2.51437	13
26	2.51812	8
26	2.52188	13
26	2.52562	9
26	2.52937	13
26	2.53313	9
26	2.53688	7
26	2.54062	9
27	2.49562	6
27	2.49938	10
27	2.50312	12
27	2.50687	15
27	2.51063	10
27	2.51437	12
27	2.51812	21
27	2.52188	28
27	2.52562	22
27	2.52937	21
27	2.53313	21
27	2.53688	12
27	2.54062	9
28	2.48813	7
28	2.49562	6
28	2.50312	14
28	2.50687	9
28	2.51063	12
28	2.51437	9
28	2.51812	14
28	2.52188	29
28	2.52562	27
28	2.52937	33
28	2.53313	34
28	2.53688	42
28	2.54062	26
28	2.54438	27
28	2.54813	18
28	2.55187	9
29	2.49187	5
29	2.49562	10
29	2.49938	7
29	2.50687	10
29	2.51063	8
29	2.51437	16
29	2.51812	18
29	2.52188	26
29	2.52562	23
29	2.52937	34
29	2.53313	36
29	2.53688	37
29	2.54062	32
29	2.54438	21
29	2.54813	15
29	2.55187	7
30	2.50312	5
30	2.51063	8
30	2.51437	7
30	2.51812	9
30	2.52188	13
30	2.52562	14
30	2.52937	24
30	2.53313	25
30	2.53688	34
30	2.54062	32
30	2.54438	28
30	2.54813	19
30	2.55187	5
31	2.51063	7
31	2.51437	9
31	2.51812	6
31	2.52188	14
31	2.52562	24
31	2.52937	27
31	2.53313	23
31	2.53688	30
31	2.54062	32
31	2.54438	31
31	2.54813	23
31	2.55187	21
31	2.55563	11
31	2.55938	8
31	2.56312	7
32	2.49562	7
32	2.50687	6
32	2.51063	14
32	2.51812	15
32	2.52188	23
32	2.52562	34
32	2.52937	27
32	2.53313	21
32	2.53688	35
32	2.54062	12
32	2.54438	24
32	2.54813	11
32	2.55187	6
33	2.49938	9
33	2.50312	6
33	2.50687	7
33	2.51063	8
33	2.51437	6
33	2.51812	20
33	2.52188	12
33	2.52562	16
33	2.52937	12
33	2.53313	13
33	2.53688	18
33	2.54062	10
33	2.54438	5
34	2.49562	5
34	2.49938	6
34	2.50312	18
34	2.50687	10
34	2.51063	9
34	2.51437	16
34	2.51812	18
34	2.52188	15
34	2.52562	30
34	2.52937	29
34	2.53313	29
34	2.53688	32
34	2.54062	22
34	2.54438	19
34	2.54813	15
34	2.55187	7
35	2.49562	5
35	2.49938	6
35	2.50687	9
35	2.51063	8
35	2.51437	9
35	2.51812	21
35	2.52188	30
35	2.52562	22
35	2.52937	37
35	2.53313	39
35	2.53688	48
35	2.54062	43
35	2.54438	41
35	2.54813	17
35	2.55187	12
35	2.55563	10
35	2.55938	5
36	2.50312	8
36	2.50687	7
36	2.51063	17
36	2.51437	21
36	2.51812	21
36	2.52188	21
36	2.52562	29
36	2.52937	36
36	2.53313	30
36	2.53688	35
36	2.54062	32
36	2.54438	24
36	2.54813	20
36	2.55187	7
37	2.48813	7
37	2.49187	6
37	2.49938	8
37	2.50312	7
37	2.50687	11
37	2.51063	18
37	2.51437	16
37	2.51812	24
37	2.52188	26
37	2.52562	34
37	2.52937	41
37	2.53313	51
37	2.53688	54
37	2.54062	46
37	2.54438	49
37	2.54813	35
37	2.55187	29
37	2.55563	18
37	2.55938	6
38	2.49938	12
38	2.50687	9
38	2.51063	9
38	2.51437	15
38	2.51812	20
38	2.52188	18
38	2.52562	26
38	2.52937	26
38	2.53313	30
38	2.53688	21
38	2.54062	29
38	2.54438	14
38	2.54813	9
38	2.55187	12
38	2.55938	6
39	2.51437	7
39	2.51812	8
39	2.52188	5
39	2.52562	7
39	2.52937	12
39	2.53313	17
39	2.53688	18
39	2.54062	17
39	2.54438	38
39	2.54813	37
39	2.55187	32
39	2.55563	34
39	2.55938	21
39	2.56312	17
39	2.56688	12
39	2.57063	7
40	2.49187	6
40	2.50312	5
40	2.50687	12
40	2.51063	14
40	2.51437	13
40	2.51812	22
40	2.52188	17
40	2.52562	20
40	2.52937	22
40	2.53313	19
40	2.53688	29
40	2.54062	25
40	2.54438	27
40	2.54813	17
40	2.55187	13
40	2.55563	11
41	2.51063	9
41	2.51437	8
41	2.51812	9
41	2.52188	13
41	2.52562	21
41	2.52937	26
41	2.53313	19
41	2.53688	26
41	2.54062	34
41	2.54438	26
41	2.54813	27
41	2.55187	20
41	2.55563	6
41	2.55938	5
42	2.48813	6
42	2.49938	6
42	2.50312	8
42	2.50687	11
42	2.51063	12
42	2.51437	15
42	2.51812	17
42	2.52188	23
42	2.52562	22
42	2.52937	42
42	2.53313	41
42	2.53688	48
42	2.54062	40
42	2.54438	37
42	2.54813	34
42	2.55187	20
42	2.55563	13
43	2.49938	5
43	2.50312	6
43	2.51812	6
43	2.52188	7
43	2.52562	13
43	2.52937	22
43	2.53313	18
43	2.53688	34
43	2.54062	30
43	2.54438	20
43	2.54813	30
43	2.55187	32
43	2.55563	24
43	2.55938	23
43	2.56312	5
43	2.56688	5
44	2.51437	7
44	2.51812	10
44	2.52188	8
44	2.52562	14
44	2.52937	27
44	2.53313	35
44	2.53688	33
44	2.54062	45
44	2.54438	44
44	2.54813	46
44	2.55187	32
44	2.55563	32
44	2.55938	30
44	2.56312	13
44	2.57063	8
45	2.51812	5
45	2.52188	15
45	2.52562	15
45	2.52937	11
45	2.53313	24
45	2.53688	35
45	2.54062	29
45	2.54438	41
45	2.54813	44
45	2.55187	30
45	2.55563	27
45	2.55938	11
45	2.56312	5
46	2.51063	5
46	2.51437	11
46	2.51812	12
46	2.52188	12
46	2.52562	17
46	2.52937	16
46	2.53313	26
46	2.53688	39
46	2.54062	34
46	2.54438	42
46	2.54813	27
46	2.55187	37
46	2.55563	29
46	2.55938	11
46	2.56312	10
46	2.56688	13
47	2.49562	5
47	2.50687	6
47	2.51437	8
47	2.51812	17
47	2.52188	16
47	2.52562	20
47	2.52937	35
47	2.53313	31
47	2.53688	43
47	2.54062	43
47	2.54438	41
47	2.54813	41
47	2.55187	29
47	2.55563	17
47	2.55938	16
47	2.56312	14
48	2.51437	7
48	2.51812	12
48	2.52188	16
48	2.52562	22
48	2.52937	28
48	2.53313	35
48	2.53688	27
48	2.54062	32
48	2.54438	32
48	2.54813	32
48	2.55187	25
48	2.55563	16
48	2.55938	11
48	2.56312	11
49	2.50687	10
49	2.51063	11
49	2.51437	9
49	2.51812	19
49	2.52188	16
49	2.52562	17
49	2.52937	30
49	2.53313	32
49	2.53688	21
49	2.54062	31
49	2.54438	32
49	2.54813	27
49	2.55187	23
49	2.55563	17
49	2.55938	12
49	2.56688	7
50	2.51437	8
50	2.51812	5
50	2.52188	14
50	2.52562	10
50	2.52937	11
50	2.53313	19
50	2.53688	25
50	2.54062	27
50	2.54438	31
50	2.54813	21
50	2.55187	21
50	2.55563	8
51	2.52188	8
51	2.52562	6
51	2.52937	16
51	2.53313	25
51	2.53688	21
51	2.54062	45
51	2.54438	33
51	2.54813	37
51	2.55187	26
51	2.55563	39
51	2.55938	51
51	2.56312	24
51	2.56688	10
52	2.52562	8
52	2.52937	8
52	2.53313	10
52	2.53688	18
52	2.54062	25
52	2.54438	25
52	2.54813	35
52	2.55187	29
52	2.55563	27
52	2.55938	23
52	2.56312	16
52	2.56688	12
52	2.57063	6
53	2.51812	5
53	2.52188	6
53	2.52562	6
53	2.52937	12
53	2.53313	15
53	2.53688	22
53	2.54062	18
53	2.54438	28
53	2.54813	28
53	2.55187	37
53	2.55563	31
53	2.55938	26
53	2.56312	27
53	2.56688	21
53	2.57063	15
53	2.57437	8
53	2.57812	6
54	2.52188	9
54	2.52562	16
54	2.52937	13
54	2.53313	18
54	2.53688	27
54	2.54062	43
54	2.54438	32
54	2.54813	24
54	2.55187	26
54	2.55563	16
54	2.55938	17
54	2.56312	7
54	2.56688	5
55	2.51063	5
55	2.51437	5
55	2.51812	9
55	2.52188	14
55	2.52562	17
55	2.52937	36
55	2.53313	32
55	2.53688	38
55	2.54062	47
55	2.54438	49
55	2.54813	30
55	2.55187	28
55	2.55563	24
55	2.55938	7
55	2.56312	14
55	2.56688	7
55	2.57063	6
55	2.57437	6
56	2.51812	7
56	2.52188	11
56	2.52562	18
56	2.52937	16
56	2.53313	22
56	2.53688	29
56	2.54062	35
56	2.54438	32
56	2.54813	38
56	2.55187	29
56	2.55563	34
56	2.55938	15
56	2.56312	11
56	2.56688	9
57	2.52937	9
57	2.53313	6
57	2.53688	9
57	2.54062	16
57	2.54438	19
57	2.54813	27
57	2.55187	27
57	2.55563	24
57	2.55938	30
57	2.56312	40
57	2.56688	34
57	2.57063	24
57	2.57437	13
57	2.57812	13
57	2.58188	8
58	2.51063	6
58	2.51437	5
58	2.52188	10
58	2.52562	6
58	2.52937	15
58	2.53313	11
58	2.53688	24
58	2.54062	28
58	2.54438	25
58	2.54813	30
58	2.55187	36
58	2.55563	31
58	2.55938	16
58	2.56312	17
58	2.56688	12
59	2.51437	5
59	2.51812	6
59	2.52188	9
59	2.52562	7
59	2.52937	17
59	2.53313	10
59	2.53688	28
59	2.54062	28
59	2.54438	37
59	2.54813	33
59	2.55187	52
59	2.55563	59
59	2.55938	37
59	2.56312	29
59	2.56688	15
59	2.57063	12
60	2.51063	6
60	2.51437	9
60	2.51812	12
60	2.52188	10
60	2.52562	14
60	2.52937	19
60	2.53313	19
60	2.53688	28
60	2.54062	19
60	2.54438	26
60	2.54813	37
60	2.55187	26
60	2.55563	26
60	2.55938	19
60	2.56312	19
60	2.56688	9
60	2.57063	5
61	2.52188	5
61	2.52937	6
61	2.53313	9
61	2.53688	13
61	2.54062	24
61	2.54438	30
61	2.54813	31
61	2.55187	32
61	2.55563	24
61	2.55938	32
61	2.56312	32
61	2.56688	17
61	2.57063	14
61	2.57437	14
61	2.57812	6
61	2.58188	7
62	2.52562	8
62	2.52937	13
62	2.53313	10
62	2.53688	19
62	2.54062	28
62	2.54438	34
62	2.54813	35
62	2.55187	37
62	2.55563	26
62	2.55938	34
62	2.56312	17
62	2.56688	13
62	2.57063	8
63	2.53688	6
63	2.54062	8
63	2.54438	13
63	2.54813	19
63	2.55187	25
63	2.55563	27
63	2.55938	32
63	2.56312	24
63	2.56688	27
63	2.57063	33
63	2.57437	11
63	2.57812	22
63	2.58188	18
63	2.58937	6
63	2.59313	5
64	2.53313	9
64	2.53688	8
64	2.54062	16
64	2.54438	13
64	2.54813	22
64	2.55187	27
64	2.55563	25
64	2.55938	26
64	2.56312	43
64	2.56688	24
64	2.57063	16
64	2.57437	9
64	2.57812	8
65	2.51812	5
65	2.52188	15
65	2.52937	15
65	2.53313	23
65	2.53688	31
65	2.54062	28
65	2.54438	31
65	2.54813	50
65	2.55187	44
65	2.55563	60
65	2.55938	29
65	2.56312	31
65	2.56688	23
65	2.57063	7
65	2.57437	6
66	2.51812	6
66	2.52188	7
66	2.52562	10
66	2.52937	9
66	2.53313	17
66	2.53688	24
66	2.54062	20
66	2.54438	28
66	2.54813	31
66	2.55187	32
66	2.55563	21
66	2.55938	18
66	2.56312	20
66	2.56688	6
66	2.58562	5
66	2.60438	7
67	2.52188	5
67	2.52562	6
67	2.52937	6
67	2.53313	11
67	2.53688	12
67	2.54062	24
67	2.54438	23
67	2.54813	28
67	2.55187	50
67	2.55563	46
67	2.55938	50
67	2.56312	51
67	2.56688	47
67	2.57063	40
67	2.57437	19
67	2.57812	20
68	2.52562	12
68	2.52937	15
68	2.53313	17
68	2.53688	16
68	2.54062	31
68	2.54438	26
68	2.54813	37
68	2.55187	57
68	2.55563	34
68	2.55938	43
68	2.56312	28
68	2.56688	13
68	2.57063	5
69	2.52937	6
69	2.53313	7
69	2.53688	19
69	2.54062	18
69	2.54438	23
69	2.54813	32
69	2.55187	38
69	2.55563	31
69	2.55938	44
69	2.56312	32
69	2.56688	25
69	2.57063	16
69	2.57437	9
70	2.52937	6
70	2.53313	5
70	2.53688	6
70	2.54062	5
70	2.54438	14
70	2.54813	13
70	2.55187	21
70	2.55563	34
70	2.55938	31
70	2.56312	26
70	2.56688	33
70	2.57063	33
70	2.57437	23
70	2.57812	21
70	2.58188	12
70	2.58562	16
70	2.58937	9
70	2.59313	6
70	2.59687	9
70	2.60438	5
70	2.60812	6
70	2.61187	7
71	2.52937	7
71	2.53313	6
71	2.53688	5
71	2.54062	17
71	2.54438	22
71	2.54813	29
71	2.55187	23
71	2.55563	34
71	2.55938	36
71	2.56312	28
71	2.56688	26
71	2.57063	14
71	2.57437	14
71	2.57812	17
71	2.58188	11
72	2.52562	6
72	2.53313	9
72	2.53688	18
72	2.54062	8
72	2.54438	22
72	2.54813	21
72	2.55187	34
72	2.55563	35
72	2.55938	35
72	2.56312	34
72	2.56688	33
72	2.57063	19
72	2.57437	17
72	2.57812	18
72	2.58188	10
73	2.52188	8
73	2.52562	11
73	2.52937	8
73	2.53313	16
73	2.53688	14
73	2.54062	15
73	2.54438	17
73	2.54813	16
73	2.55187	16
73	2.55563	15
73	2.55938	17
73	2.56312	24
73	2.56688	9
74	2.52937	7
74	2.53313	9
74	2.53688	12
74	2.54062	17
74	2.54438	21
74	2.54813	15
74	2.55187	27
74	2.55563	27
74	2.55938	25
74	2.56312	34
74	2.56688	21
74	2.57063	7
74	2.57437	9
74	2.57812	6
75	2.51812	5
75	2.53313	10
75	2.53688	9
75	2.54062	12
75	2.54438	11
75	2.54813	18
75	2.55187	23
75	2.55563	10
75	2.55938	9
75	2.56312	8
75	2.56688	5
76	2.53313	6
76	2.53688	19
76	2.54062	26
76	2.54438	24
76	2.54813	26
76	2.55187	30
76	2.55563	26
76	2.55938	32
76	2.56312	26
76	2.56688	13
76	2.57063	6
76	2.57437	5

## Sheet: SIFig3_d
Droplet Index	Bandgap (eV)	Pixel Count
0	2.10188	5
0	2.11687	6
0	2.12438	8
0	2.12812	5
0	2.13187	12
0	2.13563	9
0	2.13937	14
0	2.14312	6
0	2.15062	5
0	2.18812	6
0	2.19188	6
0	2.19563	10
0	2.19937	9
0	2.21062	9
0	2.21437	10
0	2.21813	10
0	2.22187	13
0	2.22562	5
0	2.22938	7
0	2.23312	11
0	2.23687	11
0	2.24063	12
0	2.24437	14
0	2.24812	14
0	2.25188	8
0	2.25563	15
0	2.25937	8
0	2.26313	16
0	2.26688	7
0	2.27062	10
0	2.27438	13
0	2.27813	6
0	2.28187	8
0	2.28563	6
0	2.28938	7
0	2.29312	8
0	2.29688	5
0	2.30063	5
0	2.30437	7
0	2.30812	5
1	2.10938	6
1	2.11687	7
1	2.12062	7
1	2.12438	12
1	2.12812	6
1	2.13187	10
1	2.13563	9
1	2.13937	8
1	2.14688	7
1	2.15062	6
1	2.15813	5
1	2.16188	6
1	2.16562	7
1	2.17313	6
1	2.17687	5
1	2.18063	10
1	2.18438	9
1	2.18812	10
1	2.19188	7
1	2.19937	11
1	2.20312	5
1	2.20688	10
1	2.21062	9
1	2.21437	11
1	2.21813	16
1	2.22187	12
1	2.22562	6
1	2.22938	16
1	2.23312	13
1	2.23687	14
1	2.24063	12
1	2.24437	17
1	2.24812	8
1	2.25188	19
1	2.25563	15
1	2.25937	8
1	2.26313	11
1	2.26688	11
1	2.27062	14
1	2.27438	11
1	2.27813	14
1	2.28187	8
1	2.28563	15
1	2.29312	5
1	2.29688	5
1	2.30063	6
1	2.30437	7
1	2.31188	5
2	2.10188	5
2	2.10562	6
2	2.11313	6
2	2.11687	6
2	2.12438	8
2	2.12812	5
2	2.13563	5
2	2.14312	8
2	2.14688	5
2	2.15062	7
2	2.15813	5
2	2.17313	6
2	2.18063	7
2	2.18812	7
2	2.19188	6
2	2.19937	7
2	2.20312	7
2	2.20688	13
2	2.21437	12
2	2.21813	8
2	2.22187	9
2	2.22562	14
2	2.22938	6
2	2.23312	11
2	2.23687	12
2	2.24063	10
2	2.24437	9
2	2.24812	11
2	2.25188	11
2	2.25563	14
2	2.25937	13
2	2.26313	7
2	2.26688	9
2	2.27062	10
2	2.27438	10
2	2.27813	9
2	2.28187	12
2	2.28563	7
2	2.28938	8
2	2.29312	5
2	2.29688	7
2	2.30812	5
2	2.31188	6
3	2.12438	6
3	2.17313	5
3	2.19563	5
3	2.19937	5
3	2.20312	6
3	2.21813	6
3	2.22187	5
3	2.22562	5
3	2.22938	6
3	2.23312	11
3	2.24437	8
3	2.24812	10
3	2.25188	11
3	2.25563	14
3	2.25937	14
3	2.26313	16
3	2.26688	16
3	2.27062	9
3	2.27438	18
3	2.27813	19
3	2.28187	14
3	2.28563	12
3	2.28938	7
3	2.29312	22
3	2.29688	18
3	2.30063	7
3	2.30437	8
3	2.31188	8
3	2.31562	9
3	2.31937	6
3	2.32313	5
4	2.12812	7
4	2.13187	8
4	2.13563	7
4	2.18063	7
4	2.19563	8
4	2.20312	7
4	2.20688	6
4	2.21062	5
4	2.21437	12
4	2.21813	10
4	2.22187	11
4	2.22562	11
4	2.22938	6
4	2.23312	12
4	2.23687	12
4	2.24063	15
4	2.24437	7
4	2.24812	16
4	2.25188	9
4	2.25563	17
4	2.25937	14
4	2.26313	17
4	2.26688	10
4	2.27062	15
4	2.27438	7
4	2.27813	13
4	2.28187	12
4	2.28563	9
4	2.28938	7
4	2.29312	20
4	2.29688	11
4	2.30063	9
4	2.30437	9
4	2.30812	8
4	2.31188	7
4	2.31562	5
4	2.31937	6
4	2.32687	7
5	2.11313	5
5	2.19937	5
5	2.21062	5
5	2.21437	9
5	2.21813	14
5	2.22187	7
5	2.22562	6
5	2.22938	10
5	2.23312	7
5	2.23687	7
5	2.24063	10
5	2.24437	6
5	2.24812	7
5	2.25188	12
5	2.25563	14
5	2.25937	12
5	2.26313	19
5	2.26688	18
5	2.27062	13
5	2.27438	15
5	2.27813	18
5	2.28187	9
5	2.28563	14
5	2.28938	8
5	2.29312	10
5	2.29688	11
5	2.30063	9
5	2.30437	11
5	2.30812	6
5	2.31188	8
5	2.31937	6
5	2.32313	5
5	2.33062	10
5	2.33438	5
6	2.13187	5
6	2.19563	5
6	2.19937	6
6	2.20312	5
6	2.21437	9
6	2.22187	7
6	2.22562	10
6	2.22938	10
6	2.23687	8
6	2.24063	10
6	2.24437	7
6	2.24812	9
6	2.25188	12
6	2.25563	9
6	2.25937	13
6	2.26313	10
6	2.26688	13
6	2.27062	17
6	2.27438	20
6	2.27813	16
6	2.28187	11
6	2.28563	11
6	2.28938	10
6	2.29312	11
6	2.29688	7
6	2.30063	10
6	2.30437	10
6	2.30812	11
6	2.31188	12
6	2.31562	7
6	2.32687	7
7	2.13187	5
7	2.13563	6
7	2.14312	5
7	2.14688	7
7	2.16938	6
7	2.17687	6
7	2.18063	6
7	2.18438	8
7	2.19563	7
7	2.20312	9
7	2.20688	6
7	2.21062	8
7	2.21437	14
7	2.21813	9
7	2.22187	7
7	2.22562	13
7	2.22938	11
7	2.23312	13
7	2.23687	10
7	2.24063	13
7	2.24437	17
7	2.24812	12
7	2.25188	15
7	2.25563	11
7	2.25937	10
7	2.26313	16
7	2.26688	12
7	2.27062	22
7	2.27438	13
7	2.27813	14
7	2.28187	12
7	2.28563	17
7	2.28938	13
7	2.29312	14
7	2.29688	13
7	2.30063	6
7	2.30437	5
7	2.30812	14
7	2.31188	5
7	2.31937	5
7	2.32313	9
7	2.34187	5
8	2.13937	5
8	2.19188	5
8	2.19563	7
8	2.20688	7
8	2.21437	7
8	2.22187	9
8	2.22562	10
8	2.23312	8
8	2.23687	9
8	2.24063	8
8	2.24437	11
8	2.25188	10
8	2.25563	9
8	2.25937	9
8	2.26313	8
8	2.26688	13
8	2.27062	12
8	2.27438	14
8	2.27813	8
8	2.28187	11
8	2.28563	16
8	2.29312	8
8	2.29688	6
8	2.30063	5
8	2.30437	5
8	2.31188	7
8	2.31562	7
8	2.31937	6
8	2.32313	5
9	2.19188	11
9	2.20312	6
9	2.20688	9
9	2.21437	6
9	2.22562	8
9	2.22938	11
9	2.23312	8
9	2.23687	12
9	2.24063	10
9	2.24437	13
9	2.24812	10
9	2.25188	14
9	2.25563	9
9	2.25937	19
9	2.26313	11
9	2.26688	15
9	2.27062	16
9	2.27438	18
9	2.27813	9
9	2.28187	15
9	2.28563	15
9	2.28938	15
9	2.29312	8
9	2.29688	9
9	2.30063	13
9	2.30437	6
9	2.31188	6
9	2.31562	5
9	2.31937	6
10	2.20688	8
10	2.21062	5
10	2.21437	6
10	2.21813	8
10	2.22187	11
10	2.22562	8
10	2.22938	9
10	2.23312	10
10	2.24063	7
10	2.24437	7
10	2.24812	13
10	2.25188	16
10	2.25563	9
10	2.25937	14
10	2.26313	14
10	2.26688	13
10	2.27062	16
10	2.27438	11
10	2.27813	14
10	2.28187	14
10	2.28563	7
10	2.28938	17
10	2.29688	13
10	2.30063	8
10	2.30437	12
10	2.31188	11
10	2.31562	6
10	2.31937	9
10	2.32313	5
10	2.32687	6
11	2.18812	5
11	2.19563	5
11	2.20312	5
11	2.21062	6
11	2.21437	5
11	2.21813	6
11	2.22187	8
11	2.22562	10
11	2.22938	9
11	2.23312	8
11	2.23687	8
11	2.24063	8
11	2.24437	12
11	2.24812	11
11	2.25188	14
11	2.25563	16
11	2.25937	13
11	2.26313	10
11	2.26688	8
11	2.27062	17
11	2.27438	13
11	2.27813	16
11	2.28187	16
11	2.28563	13
11	2.28938	11
11	2.29312	9
11	2.29688	15
11	2.30063	10
11	2.30812	9
11	2.31188	8
11	2.31562	9
11	2.31937	9
11	2.32313	6
11	2.32687	7
12	2.12812	8
12	2.13187	9
12	2.13563	7
12	2.13937	6
12	2.15813	5
12	2.18438	6
12	2.20688	6
12	2.21062	9
12	2.21437	6
12	2.22187	14
12	2.22562	7
12	2.22938	6
12	2.23312	11
12	2.23687	12
12	2.24063	8
12	2.24437	7
12	2.24812	9
12	2.25188	19
12	2.25563	12
12	2.25937	13
12	2.26313	19
12	2.26688	18
12	2.27062	8
12	2.27438	10
12	2.27813	17
12	2.28187	11
12	2.28563	11
12	2.28938	9
12	2.29312	15
12	2.29688	13
12	2.30063	11
12	2.30437	15
12	2.30812	12
12	2.31188	13
12	2.31562	12
12	2.31937	11
12	2.32687	5
13	2.15437	5
13	2.16188	5
13	2.16938	6
13	2.17313	6
13	2.18063	9
13	2.18812	6
13	2.19937	6
13	2.20312	8
13	2.20688	10
13	2.21062	8
13	2.22187	9
13	2.22562	6
13	2.22938	7
13	2.23312	11
13	2.23687	13
13	2.24063	14
13	2.24437	12
13	2.24812	6
13	2.25188	8
13	2.25563	7
13	2.25937	15
13	2.26313	22
13	2.26688	22
13	2.27062	10
13	2.27438	17
13	2.27813	18
13	2.28187	15
13	2.28563	14
13	2.28938	14
13	2.29312	12
13	2.29688	14
13	2.30063	5
13	2.30437	7
13	2.30812	6
13	2.31562	9
13	2.31937	10
14	2.18063	5
14	2.18812	6
14	2.19188	5
14	2.19563	5
14	2.20312	6
14	2.20688	5
14	2.21437	14
14	2.21813	6
14	2.22187	12
14	2.22562	10
14	2.22938	9
14	2.23312	15
14	2.23687	10
14	2.24063	17
14	2.24437	23
14	2.24812	19
14	2.25188	12
14	2.25563	17
14	2.25937	24
14	2.26313	21
14	2.26688	15
14	2.27062	27
14	2.27438	13
14	2.27813	20
14	2.28187	19
14	2.28563	13
14	2.28938	16
14	2.29312	9
14	2.29688	10
14	2.30437	13
14	2.30812	9
14	2.31188	9
15	2.14688	5
15	2.17687	7
15	2.18438	8
15	2.18812	6
15	2.19188	8
15	2.19563	5
15	2.20312	6
15	2.20688	6
15	2.21062	9
15	2.21813	10
15	2.22187	11
15	2.22562	7
15	2.22938	9
15	2.23312	8
15	2.23687	10
15	2.24063	10
15	2.24437	8
15	2.24812	9
15	2.25188	12
15	2.25563	12
15	2.25937	8
15	2.26313	6
15	2.26688	11
15	2.27062	13
15	2.27438	13
15	2.27813	18
15	2.28187	7
15	2.28563	6
15	2.28938	13
15	2.29312	10
15	2.29688	7
15	2.30063	8
15	2.30437	13
15	2.31562	8
15	2.31937	7
16	2.18438	6
16	2.19563	6
16	2.19937	9
16	2.20312	9
16	2.20688	5
16	2.21062	6
16	2.21437	6
16	2.21813	12
16	2.22562	10
16	2.23312	8
16	2.23687	6
16	2.24063	18
16	2.24437	8
16	2.24812	11
16	2.25188	11
16	2.25563	20
16	2.25937	20
16	2.26313	15
16	2.26688	23
16	2.27062	14
16	2.27438	11
16	2.27813	9
16	2.28187	11
16	2.28563	18
16	2.28938	11
16	2.29312	13
16	2.29688	14
16	2.30063	6
16	2.30437	9
16	2.30812	5
16	2.31188	6
16	2.31562	5
16	2.32687	6
16	2.33062	6
17	2.10562	5
17	2.16938	5
17	2.19563	7
17	2.21437	5
17	2.22187	10
17	2.22562	7
17	2.23312	8
17	2.23687	15
17	2.24063	9
17	2.24437	14
17	2.24812	25
17	2.25188	7
17	2.25563	12
17	2.25937	14
17	2.26313	19
17	2.26688	9
17	2.27062	13
17	2.27438	20
17	2.27813	17
17	2.28187	11
17	2.28563	14
17	2.28938	14
17	2.29312	8
17	2.29688	16
17	2.30063	11
17	2.30437	14
17	2.30812	8
17	2.31188	10
17	2.31562	5
17	2.31937	10
17	2.32313	7
17	2.32687	6
18	2.14312	6
18	2.17687	6
18	2.18438	7
18	2.19188	8
18	2.19563	5
18	2.20312	6
18	2.20688	6
18	2.21437	10
18	2.21813	9
18	2.22562	6
18	2.22938	6
18	2.23312	9
18	2.23687	14
18	2.24063	11
18	2.24437	13
18	2.24812	11
18	2.25188	10
18	2.25563	13
18	2.25937	18
18	2.26313	17
18	2.26688	13
18	2.27062	10
18	2.27438	8
18	2.27813	12
18	2.28187	9
18	2.28563	13
18	2.28938	12
18	2.29312	11
18	2.29688	12
18	2.30063	9
18	2.30437	7
18	2.30812	9
18	2.31562	6
18	2.31937	7
18	2.33812	5
19	2.18812	5
19	2.19563	6
19	2.19937	7
19	2.21437	7
19	2.22187	7
19	2.22938	12
19	2.23312	8
19	2.23687	7
19	2.24063	11
19	2.24437	12
19	2.24812	10
19	2.25188	10
19	2.25563	13
19	2.25937	17
19	2.26313	23
19	2.26688	12
19	2.27062	10
19	2.27438	11
19	2.27813	17
19	2.28187	7
19	2.28563	8
19	2.28938	11
19	2.29312	15
19	2.29688	9
19	2.30063	7
19	2.30437	14
19	2.30812	9
19	2.31188	8
19	2.31562	6
19	2.31937	6
19	2.32687	7
20	2.17687	5
20	2.25563	5
21	2.18438	5
21	2.18812	5
21	2.21813	5
21	2.22187	12
21	2.22562	6
21	2.22938	7
21	2.23687	14
21	2.24437	14
21	2.24812	11
21	2.25188	7
21	2.25563	14
21	2.25937	12
21	2.26313	12
21	2.26688	9
21	2.27062	9
21	2.27438	11
21	2.27813	14
21	2.28187	15
21	2.28563	13
21	2.28938	16
21	2.29312	8
21	2.29688	5
21	2.30063	9
21	2.30437	11
21	2.30812	8
21	2.31188	10
21	2.31562	8
21	2.31937	7
22	2.12812	5
22	2.13563	5
22	2.19188	8
22	2.20312	6
22	2.21062	9
22	2.21813	8
22	2.22187	6
22	2.22562	8
22	2.22938	9
22	2.23312	6
22	2.23687	10
22	2.24063	8
22	2.24437	12
22	2.24812	9
22	2.25188	12
22	2.25563	22
22	2.25937	19
22	2.26313	22
22	2.26688	16
22	2.27062	15
22	2.27438	14
22	2.27813	13
22	2.28187	14
22	2.28563	20
22	2.28938	15
22	2.29312	14
22	2.29688	12
22	2.30063	14
22	2.30437	9
22	2.30812	9
22	2.31188	5
22	2.32687	5
23	2.21437	8
23	2.21813	10
23	2.22187	6
23	2.22562	8
23	2.22938	7
23	2.23312	7
23	2.23687	12
23	2.24063	10
23	2.24437	9
23	2.24812	9
23	2.25188	13
23	2.25563	17
23	2.25937	8
23	2.26313	15
23	2.26688	14
23	2.27062	10
23	2.27438	15
23	2.28187	18
23	2.28563	15
23	2.28938	17
23	2.29312	13
23	2.29688	6
23	2.30063	5
23	2.30437	10
23	2.30812	11
23	2.31188	5
23	2.31562	13
23	2.31937	5
23	2.32687	6
24	2.13563	5
24	2.21437	5
24	2.22562	6
24	2.23312	10
24	2.23687	8
24	2.24063	8
24	2.24437	11
24	2.24812	9
24	2.25188	15
24	2.25563	12
24	2.25937	13
24	2.26313	17
24	2.26688	13
24	2.27062	16
24	2.27438	11
24	2.27813	17
24	2.28187	22
24	2.28563	20
24	2.28938	22
24	2.29312	17
24	2.29688	21
24	2.30063	18
24	2.30437	20
24	2.30812	17
24	2.31188	14
24	2.31562	9
24	2.31937	13
24	2.32313	11
24	2.32687	11
24	2.33062	11
25	2.20312	6
25	2.20688	7
25	2.21437	8
25	2.21813	6
25	2.23312	8
25	2.23687	9
25	2.24063	8
25	2.24437	12
25	2.24812	12
25	2.25188	11
25	2.25563	15
25	2.25937	8
25	2.26313	10
25	2.26688	18
25	2.27062	15
25	2.27438	13
25	2.27813	14
25	2.28187	14
25	2.28563	17
25	2.28938	16
25	2.29312	10
25	2.29688	8
25	2.30063	16
25	2.30437	16
25	2.30812	5
25	2.31188	11
25	2.31562	10
25	2.31937	6
25	2.32313	9
26	2.19563	6
26	2.19937	5
26	2.20688	7
26	2.21437	6
26	2.22187	6
26	2.22562	8
26	2.22938	8
26	2.23312	8
26	2.23687	8
26	2.24063	8
26	2.24437	10
26	2.24812	8
26	2.25188	15
26	2.25563	8
26	2.25937	15
26	2.26313	10
26	2.26688	19
26	2.27062	12
26	2.27438	18
26	2.27813	14
26	2.28187	19
26	2.28563	19
26	2.28938	7
26	2.29312	18
26	2.29688	12
26	2.30063	12
26	2.30437	11
26	2.30812	13
26	2.31188	5
26	2.31562	6
27	2.12812	5
27	2.14312	6
27	2.19937	6
27	2.20312	5
27	2.21062	5
27	2.21437	7
27	2.21813	6
27	2.22187	6
27	2.22562	6
27	2.22938	11
27	2.23312	10
27	2.23687	14
27	2.24063	11
27	2.24437	10
27	2.24812	11
27	2.25188	12
27	2.25563	11
27	2.25937	12
27	2.26313	16
27	2.26688	18
27	2.27062	12
27	2.27438	20
27	2.27813	7
27	2.28187	23
27	2.28563	19
27	2.28938	24
27	2.29312	16
27	2.29688	19
27	2.30063	21
27	2.30437	12
27	2.30812	13
27	2.31188	15
27	2.31562	7
27	2.31937	5
27	2.32313	9
27	2.33062	6
28	2.18438	6
28	2.18812	7
28	2.19563	7
28	2.19937	5
28	2.20312	9
28	2.20688	7
28	2.21062	8
28	2.21437	11
28	2.21813	8
28	2.22187	11
28	2.22562	10
28	2.22938	15
28	2.23312	10
28	2.23687	12
28	2.24063	20
28	2.24437	15
28	2.24812	13
28	2.25188	28
28	2.25563	13
28	2.25937	19
28	2.26313	20
28	2.26688	17
28	2.27062	18
28	2.27438	21
28	2.27813	16
28	2.28187	24
28	2.28563	17
28	2.28938	24
28	2.29312	18
28	2.29688	22
28	2.30063	20
28	2.30437	13
28	2.30812	7
28	2.31188	12
28	2.31937	7
28	2.32313	8
28	2.33062	5
29	2.18812	5
29	2.19563	6
29	2.19937	5
29	2.21437	6
29	2.21813	5
29	2.22562	9
29	2.23312	8
29	2.23687	11
29	2.24063	6
29	2.24437	10
29	2.24812	12
29	2.25188	14
29	2.25563	17
29	2.25937	13
29	2.26313	11
29	2.26688	19
29	2.27062	20
29	2.27438	12
29	2.27813	14
29	2.28187	16
29	2.28563	22
29	2.28938	21
29	2.29312	17
29	2.29688	26
29	2.30063	24
29	2.30437	19
29	2.30812	13
29	2.31188	14
29	2.31562	11
29	2.31937	12
29	2.32687	6
30	2.18812	7
30	2.19188	5
30	2.19563	7
30	2.20688	7
30	2.21062	10
30	2.21813	12
30	2.22187	10
30	2.22562	5
30	2.22938	11
30	2.23312	15
30	2.23687	13
30	2.24063	12
30	2.24437	18
30	2.24812	12
30	2.25188	9
30	2.25563	14
30	2.25937	12
30	2.26313	15
30	2.26688	12
30	2.27062	15
30	2.27438	25
30	2.27813	20
30	2.28187	18
30	2.28563	18
30	2.28938	23
30	2.29312	13
30	2.29688	14
30	2.30063	13
30	2.30437	14
30	2.30812	12
30	2.31188	13
30	2.31562	7
30	2.31937	9
30	2.33062	6
31	2.20688	5
31	2.22562	5
31	2.22938	7
31	2.23312	11
31	2.23687	5
31	2.24063	8
31	2.24437	7
31	2.24812	6
31	2.25188	12
31	2.25563	8
31	2.25937	9
31	2.26313	15
31	2.26688	14
31	2.27062	12
31	2.27438	18
31	2.27813	16
31	2.28187	15
31	2.28563	21
31	2.28938	21
31	2.29312	27
31	2.29688	14
31	2.30063	25
31	2.30437	12
31	2.30812	10
31	2.31188	18
31	2.31562	12
31	2.31937	13
31	2.32313	11
31	2.32687	6
31	2.33062	7
31	2.33438	10
31	2.33812	5
31	2.34187	6
32	2.11313	5
32	2.12438	6
32	2.13187	5
32	2.14312	6
32	2.20688	6
32	2.21813	9
32	2.22187	9
32	2.22562	7
32	2.22938	11
32	2.23687	7
32	2.24063	10
32	2.24437	7
32	2.24812	11
32	2.25188	13
32	2.25563	11
32	2.25937	13
32	2.26313	13
32	2.26688	11
32	2.27062	6
32	2.27438	11
32	2.27813	13
32	2.28187	16
32	2.28563	19
32	2.28938	15
32	2.29312	13
32	2.29688	15
32	2.30063	11
32	2.30437	22
32	2.30812	16
32	2.31188	20
32	2.31562	16
32	2.32313	12
32	2.32687	13
32	2.33062	6
32	2.33438	5
33	2.19937	7
33	2.20688	7
33	2.22187	7
33	2.22562	5
33	2.23687	8
33	2.24063	6
33	2.24437	7
33	2.24812	8
33	2.25188	12
33	2.25563	5
33	2.25937	5
33	2.26313	7
33	2.26688	10
33	2.27062	13
33	2.27438	17
33	2.27813	14
33	2.28187	17
33	2.28563	8
33	2.28938	5
33	2.29312	18
33	2.29688	15
33	2.30063	16
33	2.30437	14
33	2.30812	19
33	2.31188	9
33	2.31562	9
33	2.31937	10
33	2.32313	8
33	2.32687	8
33	2.33812	5
33	2.34187	5
34	2.12062	5
34	2.13563	6
34	2.14312	5
34	2.15437	6
34	2.16938	6
34	2.17687	5
34	2.18438	5
34	2.19563	5
34	2.19937	7
34	2.20312	7
34	2.20688	6
34	2.21062	6
34	2.21437	6
34	2.22187	9
34	2.22562	8
34	2.22938	9
34	2.23312	9
34	2.23687	12
34	2.24063	10
34	2.24437	20
34	2.24812	8
34	2.25188	13
34	2.25563	8
34	2.25937	18
34	2.26313	16
34	2.26688	16
34	2.27062	17
34	2.27438	13
34	2.27813	9
34	2.28187	8
34	2.28563	14
34	2.28938	16
34	2.29312	16
34	2.29688	11
34	2.30063	16
34	2.30437	19
34	2.30812	16
34	2.31188	13
34	2.31562	7
34	2.31937	8
34	2.32313	7
34	2.32687	6
35	2.18063	5
35	2.18812	5
35	2.19188	8
35	2.20688	6
35	2.21437	10
35	2.21813	5
35	2.22187	7
35	2.22938	8
35	2.23687	11
35	2.24063	7
35	2.24437	5
35	2.25188	8
35	2.25563	7
35	2.25937	12
35	2.26313	14
35	2.26688	7
35	2.27062	15
35	2.27438	7
35	2.27813	19
35	2.28187	14
35	2.28563	13
35	2.28938	22
35	2.29312	13
35	2.29688	9
35	2.30063	9
35	2.30437	12
35	2.30812	14
35	2.31188	6
35	2.31562	7
35	2.31937	9
36	2.19563	5
36	2.20688	6
36	2.21062	5
36	2.21813	5
36	2.22187	7
36	2.22938	6
36	2.23312	8
36	2.23687	5
36	2.24063	9
36	2.24812	6
36	2.25188	14
36	2.25563	11
36	2.25937	10
36	2.26313	25
36	2.26688	17
36	2.27062	21
36	2.27438	19
36	2.27813	15
36	2.28187	17
36	2.28563	19
36	2.28938	16
36	2.29312	12
36	2.29688	13
36	2.30063	9
36	2.30437	10
36	2.30812	11
36	2.31188	16
36	2.31562	14
36	2.32313	5
37	2.14312	5
37	2.17687	6
37	2.18438	5
37	2.20312	6
37	2.20688	6
37	2.21062	8
37	2.21437	12
37	2.21813	7
37	2.22187	8
37	2.22562	8
37	2.22938	11
37	2.23312	14
37	2.23687	8
37	2.24063	11
37	2.24437	10
37	2.24812	18
37	2.25188	10
37	2.25563	14
37	2.25937	28
37	2.26313	11
37	2.26688	9
37	2.27062	25
37	2.27438	17
37	2.27813	16
37	2.28187	21
37	2.28563	18
37	2.28938	9
37	2.29312	7
37	2.29688	12
37	2.30063	11
37	2.30437	6
37	2.30812	8
37	2.31188	7
37	2.31562	6
38	2.11313	5
38	2.13187	5
38	2.16562	5
38	2.17687	5
38	2.19563	5
38	2.20312	6
38	2.20688	8
38	2.21062	6
38	2.21437	8
38	2.21813	9
38	2.22187	6
38	2.22562	7
38	2.23312	5
38	2.23687	14
38	2.24063	7
38	2.24437	11
38	2.24812	12
38	2.25188	8
38	2.25563	10
38	2.25937	12
38	2.26313	14
38	2.26688	19
38	2.27062	11
38	2.27438	17
38	2.27813	15
38	2.28187	22
38	2.28563	20
38	2.28938	14
38	2.29312	21
38	2.29688	25
38	2.30063	18
38	2.30437	16
38	2.30812	16
38	2.31188	10
38	2.31562	11
38	2.31937	12
38	2.32313	9
38	2.32687	8
39	2.18438	5
39	2.18812	5
39	2.22562	5
39	2.23312	7
39	2.23687	7
39	2.24437	5
39	2.24812	9
39	2.25188	12
39	2.25563	5
39	2.25937	12
39	2.26313	12
39	2.26688	9
39	2.27062	24
39	2.27438	9
39	2.27813	14
39	2.28187	21
39	2.28563	9
39	2.28938	11
39	2.29312	17
39	2.29688	14
39	2.30063	15
39	2.30437	14
39	2.30812	9
39	2.31188	14
39	2.31562	8
39	2.31937	7
39	2.32687	5
40	2.14688	7
40	2.19563	7
40	2.20312	7
40	2.21437	9
40	2.21813	5
40	2.22187	8
40	2.22562	5
40	2.22938	9
40	2.23312	9
40	2.23687	11
40	2.24063	10
40	2.24437	11
40	2.24812	11
40	2.25188	15
40	2.25563	5
40	2.25937	10
40	2.26313	25
40	2.26688	17
40	2.27062	18
40	2.27438	18
40	2.27813	20
40	2.28187	22
40	2.28563	14
40	2.28938	9
40	2.29312	17
40	2.29688	11
40	2.30063	16
40	2.30437	9
40	2.30812	12
40	2.31188	7
40	2.31562	16
40	2.31937	6
40	2.32687	6
41	2.16562	5
41	2.20312	6
41	2.21062	9
41	2.21813	6
41	2.22187	5
41	2.22562	9
41	2.22938	8
41	2.23312	6
41	2.23687	5
41	2.24063	10
41	2.24437	10
41	2.24812	15
41	2.25188	10
41	2.25563	17
41	2.25937	12
41	2.26313	7
41	2.26688	7
41	2.27062	10
41	2.27438	10
41	2.27813	11
41	2.28187	14
41	2.28563	19
41	2.28938	17
41	2.29312	6
41	2.29688	17
41	2.30063	9
41	2.30437	13
41	2.30812	11
41	2.31188	11
41	2.31562	10
42	2.12812	8
42	2.13937	8
42	2.15062	5
42	2.17687	5
42	2.21062	7
42	2.21437	7
42	2.21813	7
42	2.22187	8
42	2.22562	8
42	2.22938	8
42	2.23312	12
42	2.23687	9
42	2.24063	14
42	2.24437	15
42	2.24812	16
42	2.25188	12
42	2.25563	14
42	2.25937	14
42	2.26313	16
42	2.26688	19
42	2.27062	19
42	2.27438	19
42	2.27813	21
42	2.28187	16
42	2.28563	11
42	2.28938	13
42	2.29312	8
42	2.29688	11
42	2.30063	9
42	2.30437	8
42	2.30812	7
43	2.22187	6
43	2.22938	5
43	2.23687	5
43	2.24437	5
43	2.25188	5
43	2.25937	11
43	2.26313	10
43	2.26688	9
43	2.27062	15
43	2.27438	18
43	2.27813	10
43	2.28187	14
43	2.28563	14
43	2.28938	16
43	2.29312	24
43	2.29688	17
43	2.30063	19
43	2.30437	12
43	2.30812	19
43	2.31188	13
43	2.31562	9
43	2.31937	18
43	2.32313	14
43	2.33062	8
43	2.33438	9
44	2.09813	5
44	2.18063	5
44	2.18438	6
44	2.20312	7
44	2.21062	8
44	2.21813	5
44	2.22938	9
44	2.23687	9
44	2.24437	11
44	2.24812	19
44	2.25188	13
44	2.25563	12
44	2.25937	15
44	2.26313	11
44	2.26688	16
44	2.27062	20
44	2.27438	15
44	2.27813	13
44	2.28187	19
44	2.28563	11
44	2.28938	18
44	2.29312	16
44	2.29688	14
44	2.30063	11
44	2.30437	11
44	2.30812	10
44	2.31188	10
44	2.31562	11
44	2.31937	6
44	2.32313	7
44	2.32687	10
45	2.06438	5
45	2.21062	7
45	2.21813	5
45	2.24437	5
45	2.24812	14
45	2.25188	8
45	2.25563	8
45	2.25937	15
45	2.26313	8
45	2.26688	12
45	2.27062	16
45	2.27438	11
45	2.27813	12
45	2.28187	13
45	2.28563	17
45	2.28938	20
45	2.29312	17
45	2.29688	20
45	2.30063	21
45	2.30437	21
45	2.30812	19
45	2.31188	18
45	2.31562	17
45	2.31937	10
45	2.32313	10
45	2.32687	8
45	2.33062	10
45	2.33438	5
46	2.21813	5
46	2.22562	5
46	2.23312	5
46	2.24437	6
46	2.25188	5
46	2.25563	7
46	2.25937	11
46	2.26313	11
46	2.26688	8
46	2.27062	11
46	2.27438	10
46	2.27813	25
46	2.28187	13
46	2.28563	17
46	2.28938	15
46	2.29312	22
46	2.29688	11
46	2.30063	16
46	2.30437	12
46	2.30812	21
46	2.31188	12
46	2.31562	12
46	2.31937	12
46	2.32313	15
46	2.32687	15
46	2.33062	8
46	2.33438	6
46	2.33812	9
46	2.34187	5
47	2.22187	5
47	2.22938	6
47	2.24063	5
47	2.24437	5
47	2.24812	9
47	2.25188	6
47	2.25563	13
47	2.25937	14
47	2.26313	9
47	2.26688	12
47	2.27062	13
47	2.27438	5
47	2.27813	9
47	2.28187	12
47	2.28563	12
47	2.28938	13
47	2.29312	14
47	2.29688	23
47	2.30063	14
47	2.30437	10
47	2.30812	24
47	2.31188	12
47	2.31562	19
47	2.31937	9
47	2.32313	10
47	2.32687	13
47	2.33062	7
47	2.33438	6
48	2.17313	5
48	2.18438	5
48	2.18812	5
48	2.22562	5
48	2.22938	10
48	2.23312	5
48	2.23687	10
48	2.24063	9
48	2.24437	10
48	2.24812	11
48	2.25188	5
48	2.25563	7
48	2.25937	11
48	2.26313	10
48	2.26688	18
48	2.27062	16
48	2.27438	14
48	2.27813	17
48	2.28187	14
48	2.28563	17
48	2.28938	15
48	2.29312	20
48	2.29688	19
48	2.30063	14
48	2.30437	16
48	2.30812	12
48	2.31188	9
48	2.31562	6
48	2.31937	6
48	2.32313	5
48	2.33062	5
49	2.13187	6
49	2.21062	7
49	2.21437	5
49	2.22187	9
49	2.22562	6
49	2.22938	7
49	2.23312	5
49	2.23687	15
49	2.24063	9
49	2.24437	9
49	2.24812	17
49	2.25188	16
49	2.25563	18
49	2.25937	11
49	2.26313	13
49	2.26688	14
49	2.27062	13
49	2.27438	14
49	2.27813	9
49	2.28187	14
49	2.28563	13
49	2.28938	9
49	2.29312	12
49	2.29688	19
49	2.30063	11
49	2.30437	13
49	2.30812	15
49	2.31188	11
49	2.31562	16
49	2.31937	8
49	2.32313	7
49	2.33062	5
49	2.33438	5
50	2.12438	6
50	2.13187	5
50	2.19188	5
50	2.19937	7
50	2.20688	5
50	2.21062	6
50	2.21437	7
50	2.21813	7
50	2.22187	8
50	2.22562	6
50	2.22938	5
50	2.23312	11
50	2.23687	11
50	2.24063	10
50	2.24437	12
50	2.24812	12
50	2.25188	14
50	2.25563	12
50	2.25937	9
50	2.26313	11
50	2.26688	11
50	2.27062	11
50	2.27438	10
50	2.27813	10
50	2.28187	12
50	2.28563	10
50	2.28938	8
50	2.29312	20
50	2.29688	13
50	2.30063	7
50	2.30437	11
50	2.31188	9
50	2.31937	6
51	2.13563	5
51	2.19937	5
51	2.22562	9
51	2.23312	8
51	2.23687	8
51	2.24437	6
51	2.24812	6
51	2.25188	7
51	2.25563	10
51	2.25937	11
51	2.26313	19
51	2.26688	16
51	2.27062	12
51	2.27438	10
51	2.27813	19
51	2.28187	15
51	2.28563	17
51	2.28938	23
51	2.29312	16
51	2.29688	28
51	2.30063	21
51	2.30437	17
51	2.30812	20
51	2.31188	18
51	2.31562	22
51	2.31937	9
51	2.32313	14
51	2.32687	9
51	2.34187	5
52	2.21813	5
52	2.22187	9
52	2.22562	7
52	2.23312	7
52	2.23687	8
52	2.24063	8
52	2.24437	6
52	2.24812	8
52	2.25188	10
52	2.25563	8
52	2.25937	11
52	2.26313	7
52	2.26688	8
52	2.27062	13
52	2.27438	8
52	2.27813	13
52	2.28187	14
52	2.28563	12
52	2.28938	16
52	2.29312	11
52	2.29688	18
52	2.30063	15
52	2.30437	12
52	2.30812	18
52	2.31188	12
52	2.31562	8
52	2.31937	7
52	2.32313	8
52	2.32687	5
52	2.33062	5
53	2.07563	6
53	2.22187	9
53	2.22938	6
53	2.23312	7
53	2.23687	8
53	2.24063	12
53	2.24437	12
53	2.24812	14
53	2.25188	16
53	2.25563	14
53	2.25937	17
53	2.26313	18
53	2.26688	11
53	2.27062	25
53	2.27438	29
53	2.27813	18
53	2.28187	18
53	2.28563	21
53	2.28938	29
53	2.29312	28
53	2.29688	29
53	2.30063	18
53	2.30437	14
53	2.30812	22
53	2.31188	16
53	2.31562	11
53	2.31937	12
53	2.32313	7
53	2.32687	5
54	2.16938	5
54	2.17313	5
54	2.18812	5
54	2.19563	6
54	2.20312	6
54	2.20688	8
54	2.21062	6
54	2.21437	7
54	2.21813	6
54	2.22187	14
54	2.22562	7
54	2.22938	15
54	2.23312	8
54	2.23687	17
54	2.24063	9
54	2.24437	17
54	2.24812	16
54	2.25188	17
54	2.25563	15
54	2.25937	15
54	2.26313	25
54	2.26688	24
54	2.27062	13
54	2.27438	27
54	2.27813	17
54	2.28187	13
54	2.28563	14
54	2.28938	7
54	2.29312	18
54	2.29688	14
54	2.30063	11
54	2.30437	6
54	2.30812	11
54	2.31562	5
55	2.17313	6
55	2.19563	5
55	2.20312	8
55	2.20688	6
55	2.21062	7
55	2.21437	6
55	2.21813	13
55	2.22187	6
55	2.22562	10
55	2.23312	10
55	2.23687	7
55	2.24063	14
55	2.24437	11
55	2.24812	11
55	2.25188	8
55	2.25563	18
55	2.25937	15
55	2.26313	8
55	2.26688	16
55	2.27062	18
55	2.27438	17
55	2.27813	19
55	2.28187	12
55	2.28563	17
55	2.28938	19
55	2.29312	20
55	2.29688	20
55	2.30063	17
55	2.30437	8
55	2.30812	13
55	2.31188	8
55	2.31562	10
55	2.31937	6
55	2.32313	7
55	2.32687	5
55	2.33062	5
56	2.18063	5
56	2.20688	7
56	2.21062	6
56	2.21437	9
56	2.22187	7
56	2.22562	6
56	2.22938	7
56	2.23312	13
56	2.23687	13
56	2.24063	8
56	2.24437	10
56	2.24812	8
56	2.25188	10
56	2.25563	12
56	2.25937	5
56	2.26313	14
56	2.26688	15
56	2.27062	24
56	2.27438	13
56	2.27813	6
56	2.28187	17
56	2.28563	16
56	2.28938	10
56	2.29312	11
56	2.29688	12
56	2.30063	11
56	2.30437	11
56	2.30812	7
56	2.31188	15
56	2.31937	7
56	2.32313	7
56	2.33438	5
57	2.21062	5
57	2.21437	5
57	2.21813	5
57	2.23687	6
57	2.24812	6
57	2.25188	6
57	2.25563	5
57	2.25937	9
57	2.26313	9
57	2.26688	9
57	2.27062	8
57	2.27438	15
57	2.27813	14
57	2.28187	12
57	2.28563	13
57	2.28938	17
57	2.29312	12
57	2.29688	10
57	2.30063	10
57	2.30437	9
57	2.30812	9
57	2.31188	11
57	2.31562	5
58	2.22562	5
58	2.22938	5
58	2.24437	7
58	2.24812	6
58	2.25188	5
58	2.25937	9
58	2.26313	9
58	2.26688	10
58	2.27062	14
58	2.27438	17
58	2.27813	12
58	2.28187	13
58	2.28563	11
58	2.28938	11
58	2.29312	15
58	2.29688	13
58	2.30063	9
58	2.30437	5
58	2.30812	5
58	2.31188	6
59	2.21437	5
59	2.23312	7
59	2.23687	8
59	2.24063	6
59	2.24437	5
59	2.24812	7
59	2.25188	9
59	2.25563	8
59	2.25937	11
59	2.26313	12
59	2.26688	8
59	2.27062	14
59	2.27438	15
59	2.27813	15
59	2.28187	11
59	2.28563	11
59	2.28938	8
59	2.29312	11
59	2.29688	12
59	2.30063	20
59	2.30437	15
59	2.30812	12
59	2.31188	8
59	2.31562	14
59	2.33438	5
60	2.19937	5
60	2.21437	9
60	2.22187	5
60	2.22938	7
60	2.23312	6
60	2.24063	10
60	2.24437	8
60	2.24812	8
60	2.25563	8
60	2.25937	7
60	2.26313	9
60	2.26688	13
60	2.27062	9
60	2.27438	15
60	2.27813	12
60	2.28187	9
60	2.28563	16
60	2.28938	17
60	2.29312	17
60	2.29688	17
60	2.30063	9
60	2.30437	5
60	2.30812	10
60	2.31188	5
61	2.20688	5
61	2.22187	5
61	2.23687	6
61	2.24063	6
61	2.24437	5
61	2.24812	12
61	2.25188	8
61	2.25563	11
61	2.25937	10
61	2.26313	11
61	2.26688	11
61	2.27062	11
61	2.27438	15
61	2.27813	12
61	2.28187	12
61	2.28563	14
61	2.28938	13
61	2.29312	18
61	2.29688	14
61	2.30063	15
61	2.30437	13
61	2.30812	14
61	2.31188	12
61	2.31562	13
61	2.31937	11
61	2.32313	8
61	2.32687	6
61	2.33438	6
62	2.17687	5
62	2.18063	6
62	2.19937	8
62	2.20688	5
62	2.21062	7
62	2.21813	10
62	2.22187	7
62	2.22562	9
62	2.22938	6
62	2.23312	16
62	2.23687	7
62	2.24063	17
62	2.24437	11
62	2.24812	11
62	2.25188	12
62	2.25563	22
62	2.25937	14
62	2.26313	5
62	2.26688	16
62	2.27062	19
62	2.27438	19
62	2.27813	16
62	2.28187	6
62	2.28563	10
62	2.28938	15
62	2.29312	6
62	2.29688	8
62	2.30063	8
62	2.30437	8
62	2.30812	5
62	2.31188	6
63	2.19937	5
63	2.20688	6
63	2.22187	6
63	2.22938	7
63	2.23312	5
63	2.23687	7
63	2.24063	7
63	2.24437	5
[truncated: 612 more rows]

## Sheet: SIFig3_e
Droplet Index	Bandgap (eV)	Pixel Count
0	2.01938	5
0	2.02312	7
0	2.02687	10
0	2.03063	7
0	2.03437	5
0	2.03812	15
0	2.04188	12
0	2.04937	8
0	2.05313	14
0	2.05687	26
0	2.06062	26
0	2.06438	12
0	2.06813	10
0	2.07187	15
0	2.07563	14
0	2.07938	18
0	2.08312	9
0	2.09063	5
0	2.09437	5
0	2.11313	5
0	2.13563	5
0	2.13937	6
0	2.14312	6
0	2.16188	6
0	2.16938	5
1	2.01562	5
1	2.02687	6
1	2.03063	12
1	2.03437	14
1	2.03812	6
1	2.04188	13
1	2.04562	10
1	2.04937	10
1	2.05313	16
1	2.05687	10
1	2.06062	11
1	2.06438	7
1	2.06813	8
1	2.07187	5
1	2.07563	5
1	2.07938	6
1	2.18063	6
1	2.19937	5
2	1.98937	5
2	1.99687	6
2	2.00813	7
2	2.01187	7
2	2.01562	7
2	2.01938	7
2	2.02312	9
2	2.02687	6
2	2.03063	7
2	2.03437	8
2	2.03812	6
2	2.04188	7
2	2.04562	8
2	2.04937	8
2	2.05313	11
2	2.05687	12
2	2.06062	12
2	2.06438	14
2	2.06813	14
2	2.07187	14
2	2.07563	22
2	2.07938	9
2	2.08312	22
2	2.08688	14
2	2.09063	14
2	2.09437	15
2	2.09813	8
2	2.10188	15
2	2.10562	8
2	2.11313	8
2	2.11687	5
2	2.12438	5
2	2.12812	8
2	2.13187	10
2	2.13937	7
2	2.14312	15
2	2.14688	9
2	2.15062	15
2	2.15437	9
2	2.15813	18
2	2.16188	17
2	2.16562	8
2	2.16938	14
2	2.17313	9
2	2.17687	12
2	2.18063	16
2	2.18438	10
2	2.18812	8
2	2.19188	6
2	2.19563	9
2	2.20312	7
2	2.21062	5
3	2.00062	9
3	2.04562	5
3	2.04937	8
3	2.05313	10
3	2.05687	13
3	2.06062	11
3	2.06438	14
3	2.06813	15
3	2.07187	11
3	2.07563	13
3	2.07938	19
3	2.08312	22
3	2.08688	14
3	2.09063	12
3	2.09437	10
3	2.09813	12
3	2.10188	6
3	2.10938	6
3	2.11687	5
3	2.13187	5
3	2.13563	7
3	2.13937	5
3	2.14312	8
3	2.14688	8
3	2.15062	16
3	2.15437	11
3	2.15813	8
3	2.16188	15
3	2.16562	19
3	2.16938	13
3	2.17313	17
3	2.17687	14
3	2.18063	19
3	2.18438	16
3	2.18812	12
3	2.19188	12
3	2.19563	7
3	2.19937	5
3	2.20312	12
3	2.20688	9
3	2.21062	14
3	2.21437	14
3	2.21813	10
3	2.22187	5
3	2.22562	9
3	2.22938	6
4	2.01938	8
4	2.02312	6
4	2.02687	7
4	2.03063	5
4	2.03437	6
4	2.03812	5
4	2.04188	7
4	2.04562	7
4	2.05313	9
4	2.05687	10
4	2.06062	12
4	2.06438	16
4	2.06813	19
4	2.07187	18
4	2.07563	18
4	2.07938	18
4	2.08312	9
4	2.08688	17
4	2.09063	12
4	2.09437	16
4	2.09813	15
4	2.10188	11
4	2.10562	10
4	2.10938	9
4	2.11313	8
4	2.11687	5
4	2.12812	5
4	2.13937	10
4	2.14312	7
4	2.15062	15
4	2.15437	8
4	2.15813	12
4	2.16188	10
4	2.16562	10
4	2.16938	5
4	2.17313	7
4	2.17687	5
4	2.18063	7
4	2.18438	6
4	2.18812	5
5	1.98562	8
5	1.98937	5
5	2.00438	9
5	2.00813	7
5	2.01187	7
5	2.01562	7
5	2.01938	9
5	2.02312	8
5	2.02687	6
5	2.03063	7
5	2.03437	8
5	2.03812	11
5	2.04188	7
5	2.04562	8
5	2.04937	10
5	2.05313	14
5	2.05687	8
5	2.06062	10
5	2.06438	11
5	2.06813	12
5	2.07187	14
5	2.07563	16
5	2.07938	8
5	2.08312	12
5	2.08688	14
5	2.09063	18
5	2.09437	10
5	2.09813	11
5	2.10188	16
5	2.10562	10
5	2.11313	8
5	2.13563	15
5	2.13937	10
5	2.14312	17
5	2.14688	5
5	2.15062	8
5	2.15437	13
5	2.15813	8
5	2.16188	6
5	2.16562	11
5	2.16938	11
5	2.17313	9
5	2.17687	8
5	2.18063	8
5	2.18438	7
5	2.19188	7
6	2.01938	5
6	2.02687	5
6	2.03063	6
6	2.03437	7
6	2.03812	5
6	2.04562	8
6	2.04937	8
6	2.05313	11
6	2.05687	6
6	2.06062	8
6	2.06438	11
6	2.06813	8
6	2.07187	13
6	2.07563	10
6	2.07938	12
6	2.08312	6
6	2.09063	10
6	2.09437	6
6	2.10188	6
6	2.11687	5
6	2.12438	6
6	2.13187	6
6	2.15062	6
6	2.15437	6
6	2.15813	6
6	2.16188	6
6	2.16938	9
6	2.17313	6
6	2.17687	7
6	2.19188	6
7	2.00813	5
7	2.01938	5
7	2.02312	8
7	2.02687	8
7	2.03063	6
7	2.03437	5
7	2.03812	9
7	2.04188	7
7	2.04562	13
7	2.04937	18
7	2.05313	20
7	2.05687	30
7	2.06062	18
7	2.06438	27
7	2.06813	16
7	2.07187	25
7	2.07563	32
7	2.07938	16
7	2.08312	13
7	2.08688	8
7	2.09063	5
7	2.09437	6
7	2.12438	6
7	2.13937	9
7	2.14312	12
7	2.14688	8
7	2.15062	11
7	2.15437	11
7	2.15813	7
7	2.16188	7
7	2.16562	7
7	2.16938	10
7	2.17313	6
7	2.17687	8
7	2.18438	7
7	2.18812	6
8	2.01562	5
8	2.01938	6
8	2.02312	9
8	2.02687	6
8	2.03063	11
8	2.03812	9
8	2.04188	9
8	2.04562	8
8	2.04937	6
8	2.05313	13
8	2.05687	8
8	2.06062	14
8	2.06438	20
8	2.06813	15
8	2.07187	8
8	2.07563	11
8	2.07938	9
8	2.08312	11
8	2.08688	7
8	2.09063	12
8	2.09437	6
8	2.09813	8
8	2.10188	8
8	2.10562	5
8	2.12062	6
8	2.13187	6
8	2.13563	6
8	2.13937	9
8	2.14312	11
8	2.14688	17
8	2.15062	20
8	2.15437	10
8	2.15813	13
8	2.16188	5
8	2.16562	9
8	2.16938	15
8	2.17313	14
9	1.99687	5
9	2.00438	6
9	2.00813	7
9	2.01187	12
9	2.01938	5
9	2.02312	7
9	2.03437	8
9	2.03812	5
9	2.04562	6
9	2.04937	6
9	2.05313	9
9	2.05687	7
9	2.06062	19
9	2.06438	11
9	2.06813	17
9	2.07187	7
9	2.07563	11
9	2.07938	15
9	2.08312	20
9	2.08688	10
9	2.09063	18
9	2.09437	15
9	2.09813	15
9	2.10188	7
9	2.10562	7
9	2.10938	6
9	2.11687	5
9	2.12812	5
9	2.13563	5
9	2.14312	9
9	2.14688	6
9	2.15062	11
9	2.15437	6
9	2.15813	15
9	2.16188	10
9	2.16562	7
9	2.16938	7
9	2.17313	9
9	2.17687	8
9	2.18438	9
9	2.18812	8
9	2.19188	8
9	2.19563	5
9	2.19937	7
10	2.00062	7
10	2.00438	5
10	2.01187	7
10	2.02687	6
10	2.03063	5
10	2.03812	5
10	2.04562	6
10	2.04937	10
10	2.05313	10
10	2.05687	13
10	2.06062	16
10	2.06438	19
10	2.06813	12
10	2.07187	20
10	2.07563	27
10	2.07938	21
10	2.08312	36
10	2.08688	26
10	2.09063	34
10	2.09437	21
10	2.09813	16
10	2.10188	9
10	2.10562	14
10	2.10938	12
10	2.11313	6
10	2.12438	6
10	2.13187	5
10	2.13937	5
10	2.14312	8
10	2.14688	7
10	2.15062	10
10	2.15437	12
10	2.15813	5
10	2.16188	7
10	2.16562	16
10	2.16938	18
10	2.17313	17
10	2.17687	13
10	2.18063	13
10	2.18438	19
10	2.18812	11
10	2.19188	5
10	2.19563	7
10	2.19937	13
10	2.21813	5
11	2.22562	5
11	2.24063	7
11	2.24812	5
11	2.25188	9
11	2.25563	9
11	2.25937	11
11	2.26313	10
11	2.26688	17
11	2.27062	10
11	2.27438	19
11	2.27813	8
11	2.28187	23
11	2.28563	12
11	2.28938	18
11	2.29312	11
11	2.29688	7
11	2.30063	15
11	2.30437	9
11	2.30812	10
11	2.31188	5
11	2.31562	7
12	2.00438	6
12	2.00813	5
12	2.02312	5
12	2.03063	5
12	2.03812	9
12	2.04562	9
12	2.04937	10
12	2.05313	10
12	2.05687	10
12	2.06062	13
12	2.06438	20
12	2.06813	16
12	2.07187	18
12	2.07563	15
12	2.07938	11
12	2.08312	17
12	2.08688	14
12	2.09063	25
12	2.09437	19
12	2.09813	10
12	2.10188	14
12	2.10562	13
12	2.10938	13
12	2.11313	5
12	2.12062	5
12	2.12812	5
12	2.13937	6
12	2.14688	10
12	2.15062	7
12	2.15437	12
12	2.15813	11
12	2.16188	15
12	2.16562	16
12	2.16938	9
12	2.17313	18
12	2.17687	9
12	2.18063	12
12	2.18438	7
12	2.18812	15
12	2.19188	7
12	2.20312	6
12	2.20688	5
13	2.01938	6
13	2.02312	7
13	2.03812	8
13	2.04188	8
13	2.04562	8
13	2.05687	7
13	2.06062	12
13	2.06438	11
13	2.06813	12
13	2.07187	10
13	2.07563	11
13	2.07938	6
13	2.08312	11
13	2.08688	8
13	2.09063	13
13	2.09437	6
13	2.09813	11
13	2.10188	6
13	2.10562	14
13	2.10938	5
13	2.11313	11
13	2.11687	11
13	2.12062	5
13	2.12812	7
13	2.13563	5
13	2.14312	9
13	2.15062	13
13	2.15437	7
13	2.15813	8
13	2.16188	10
13	2.16562	11
13	2.16938	11
13	2.17313	8
13	2.17687	5
13	2.18063	7
13	2.18438	8
13	2.18812	5
13	2.19188	6
13	2.19563	5
13	2.20312	6
14	2.02312	6
14	2.03063	11
14	2.03812	10
14	2.04188	12
14	2.04562	16
14	2.04937	18
14	2.05313	12
14	2.05687	18
14	2.06062	17
14	2.06438	25
14	2.06813	21
14	2.07187	17
14	2.07563	20
14	2.07938	17
14	2.08312	13
14	2.08688	14
14	2.09063	10
14	2.09437	8
14	2.09813	10
14	2.12438	6
14	2.12812	7
14	2.13187	8
14	2.13563	7
14	2.13937	12
14	2.14312	8
14	2.14688	12
14	2.15062	12
14	2.15437	12
14	2.15813	6
14	2.16188	14
14	2.16562	7
14	2.16938	10
14	2.17313	9
14	2.17687	10
14	2.18063	10
14	2.18812	8
14	2.19188	6
14	2.19937	5
15	2.01562	5
15	2.01938	8
15	2.02312	11
15	2.03063	15
15	2.03437	11
15	2.03812	12
15	2.04188	7
15	2.04562	15
15	2.04937	15
15	2.05313	16
15	2.05687	12
15	2.06062	15
15	2.06438	11
15	2.06813	11
15	2.07187	14
15	2.07563	10
15	2.07938	5
15	2.08312	9
15	2.08688	14
15	2.09437	8
15	2.13187	5
15	2.13563	5
15	2.13937	6
15	2.14688	10
15	2.15062	5
15	2.15437	9
15	2.15813	5
15	2.16188	8
15	2.16562	5
15	2.16938	7
15	2.19188	5
16	2.00438	7
16	2.01187	5
16	2.01562	6
16	2.02312	5
16	2.02687	7
16	2.03063	5
16	2.03437	6
16	2.03812	5
16	2.04188	5
16	2.04937	6
16	2.05313	10
16	2.05687	13
16	2.06062	13
16	2.06438	14
16	2.06813	17
16	2.07187	23
16	2.07563	12
16	2.07938	12
16	2.08312	17
16	2.08688	12
16	2.09063	7
16	2.09437	9
16	2.09813	13
16	2.10188	8
16	2.10562	9
16	2.10938	7
16	2.13187	7
16	2.13563	7
16	2.13937	10
16	2.14312	6
16	2.14688	7
16	2.15062	9
16	2.15437	12
16	2.15813	13
16	2.16188	14
16	2.16562	10
16	2.16938	7
16	2.17313	6
16	2.17687	11
16	2.18063	11
16	2.18812	6
16	2.19563	6
17	1.99313	5
17	2.00062	9
17	2.00438	9
17	2.00813	6
17	2.01187	5
17	2.01938	8
17	2.02312	6
17	2.03063	5
17	2.04562	9
17	2.04937	9
17	2.05313	7
17	2.05687	12
17	2.06062	6
17	2.06438	11
17	2.06813	9
17	2.07187	23
17	2.07563	13
17	2.07938	16
17	2.08312	13
17	2.08688	21
17	2.09063	23
17	2.09437	9
17	2.09813	13
17	2.10188	14
17	2.10562	15
17	2.10938	16
17	2.11313	6
17	2.11687	5
17	2.12062	9
17	2.12438	6
17	2.12812	6
17	2.14688	7
17	2.15062	10
17	2.15437	10
17	2.15813	11
17	2.16188	6
17	2.16562	5
17	2.17313	11
17	2.17687	9
17	2.18063	9
17	2.18438	8
17	2.18812	12
17	2.19563	5
18	1.99313	6
18	2.00438	7
18	2.01187	5
18	2.01562	7
18	2.01938	8
18	2.02312	5
18	2.03437	5
18	2.03812	6
18	2.04188	9
18	2.04562	7
18	2.04937	13
18	2.05313	13
18	2.05687	9
18	2.06438	16
18	2.06813	11
18	2.07187	9
18	2.07563	16
18	2.07938	16
18	2.08312	12
18	2.08688	18
18	2.09063	5
18	2.09437	16
18	2.09813	17
18	2.10188	16
18	2.10562	15
18	2.10938	10
18	2.11313	5
18	2.11687	6
18	2.12062	6
18	2.12438	9
18	2.13563	6
18	2.13937	8
18	2.14312	8
18	2.14688	10
18	2.15062	13
18	2.15437	12
18	2.15813	10
18	2.16188	7
18	2.16562	8
18	2.16938	11
18	2.17313	13
18	2.18063	5
18	2.18438	7
18	2.18812	9
19	2.00438	5
19	2.00813	6
19	2.01187	7
19	2.01562	5
19	2.02687	6
19	2.03437	8
19	2.03812	7
19	2.04188	9
19	2.04562	6
19	2.04937	8
19	2.05313	7
19	2.05687	15
19	2.06062	17
19	2.06438	14
19	2.06813	15
19	2.07187	9
19	2.07563	12
19	2.07938	10
19	2.08312	11
19	2.08688	8
19	2.09063	11
19	2.09437	12
19	2.09813	16
19	2.10188	16
19	2.10938	7
19	2.11313	8
19	2.13187	6
19	2.13937	7
19	2.14312	13
19	2.14688	9
19	2.15062	12
19	2.15437	8
19	2.15813	7
19	2.16188	11
19	2.16562	9
19	2.16938	9
19	2.17313	9
19	2.17687	9
19	2.18063	9
19	2.18438	6
19	2.18812	6
19	2.19188	6
20	2.01938	5
20	2.02312	5
20	2.02687	6
20	2.03063	5
20	2.03812	8
20	2.04562	5
20	2.04937	9
20	2.05313	6
20	2.05687	13
20	2.06062	8
20	2.06438	6
20	2.06813	8
20	2.07187	7
20	2.07938	11
20	2.08312	10
20	2.08688	10
20	2.09063	14
20	2.09437	13
20	2.09813	13
20	2.10188	14
20	2.10562	16
20	2.10938	8
20	2.11313	8
20	2.11687	5
20	2.12438	11
20	2.13187	6
20	2.13563	6
20	2.13937	9
20	2.14688	9
20	2.15062	9
20	2.15437	5
20	2.15813	6
20	2.16188	7
20	2.16562	12
20	2.16938	6
20	2.17313	8
20	2.17687	9
20	2.18063	9
20	2.18438	6
20	2.18812	8
20	2.19188	8
20	2.19563	5
20	2.19937	6
21	2.01187	9
21	2.01562	7
21	2.01938	18
21	2.02312	9
21	2.02687	7
21	2.03063	10
21	2.03437	7
21	2.04188	9
21	2.04562	8
21	2.04937	8
21	2.05313	9
21	2.05687	11
21	2.06062	7
21	2.06438	11
21	2.06813	8
21	2.07187	8
21	2.07563	10
21	2.07938	16
21	2.08312	14
21	2.08688	11
21	2.09063	26
21	2.09437	17
21	2.09813	16
21	2.10188	8
21	2.10562	16
21	2.10938	18
21	2.11313	6
21	2.11687	11
21	2.12062	9
21	2.12438	6
21	2.13187	6
21	2.13563	10
21	2.13937	8
21	2.14312	9
21	2.14688	12
21	2.15062	21
21	2.15437	12
21	2.15813	12
21	2.16188	23
21	2.16562	17
21	2.16938	20
21	2.17313	15
21	2.17687	10
21	2.18063	11
21	2.18438	11
21	2.18812	7
21	2.19188	8
21	2.19563	8
22	1.98937	7
22	1.99313	5
22	2.00438	11
22	2.00813	5
22	2.01187	7
22	2.01562	5
22	2.01938	6
22	2.02312	7
22	2.02687	7
22	2.03063	5
22	2.04188	6
22	2.04937	12
22	2.05687	10
22	2.06062	10
22	2.06438	13
22	2.06813	14
22	2.07187	14
22	2.07563	20
22	2.07938	24
22	2.08312	19
22	2.08688	19
22	2.09063	27
22	2.09437	12
22	2.09813	18
22	2.10188	15
22	2.10562	16
22	2.10938	15
22	2.11313	9
22	2.11687	6
22	2.13563	11
22	2.13937	9
22	2.14312	8
22	2.14688	8
22	2.15062	11
22	2.15437	5
22	2.15813	10
22	2.16188	15
22	2.16562	22
22	2.16938	23
22	2.17313	7
22	2.17687	16
22	2.18063	15
22	2.18438	10
22	2.18812	11
22	2.19188	7
22	2.19563	14
23	2.02312	10
23	2.03063	11
23	2.03812	7
23	2.04188	6
23	2.04562	18
23	2.04937	13
23	2.05313	6
23	2.05687	19
23	2.06062	18
23	2.06438	17
23	2.06813	19
23	2.07187	20
23	2.07563	18
23	2.07938	24
23	2.08312	15
23	2.08688	16
23	2.09063	17
23	2.09437	15
23	2.09813	11
23	2.10188	9
23	2.10562	11
23	2.10938	6
23	2.12438	5
23	2.12812	5
23	2.13187	7
23	2.13937	6
23	2.14312	6
23	2.14688	11
23	2.15062	7
23	2.15437	11
23	2.15813	12
23	2.16188	10
23	2.16562	16
23	2.16938	8
23	2.17313	10
23	2.17687	10
23	2.18063	13
23	2.18438	7
23	2.18812	12
23	2.19188	6
24	2.00813	9
24	2.01187	6
24	2.01562	10
24	2.01938	7
24	2.02312	10
24	2.02687	13
24	2.03063	8
24	2.03437	7
24	2.03812	8
24	2.04188	6
24	2.04562	7
24	2.04937	9
24	2.05313	7
24	2.05687	12
24	2.06062	15
24	2.06438	9
24	2.06813	11
24	2.07187	8
24	2.07563	14
24	2.07938	7
24	2.08312	10
24	2.08688	17
24	2.09063	17
24	2.09437	11
24	2.09813	10
24	2.10188	18
24	2.10562	6
24	2.10938	8
24	2.11313	12
24	2.11687	6
24	2.12062	8
24	2.12438	8
24	2.12812	11
24	2.13187	8
24	2.13563	10
24	2.13937	12
24	2.14312	9
24	2.14688	16
24	2.15062	13
24	2.15437	14
24	2.15813	9
24	2.16188	17
24	2.16562	13
24	2.16938	13
24	2.17313	18
24	2.17687	15
24	2.18063	9
24	2.18438	9
24	2.18812	12
24	2.19188	8
24	2.19563	8
24	2.20312	5
25	1.99313	6
25	1.99687	5
25	2.00062	6
25	2.00438	11
25	2.00813	9
25	2.01187	10
25	2.01562	6
25	2.01938	5
25	2.02312	8
25	2.02687	7
25	2.03063	6
25	2.03437	8
25	2.05313	5
25	2.05687	10
25	2.06438	5
25	2.07187	9
25	2.07563	13
25	2.07938	6
25	2.08312	12
25	2.08688	9
25	2.09063	19
25	2.09437	7
25	2.09813	18
25	2.10188	24
25	2.10562	14
25	2.10938	25
25	2.11313	20
25	2.11687	9
25	2.12062	9
25	2.13187	10
25	2.13937	8
25	2.14312	7
25	2.14688	8
25	2.15062	9
25	2.15437	8
25	2.15813	8
25	2.16188	6
25	2.16562	9
25	2.16938	13
25	2.17313	8
25	2.17687	15
25	2.18063	13
25	2.18438	13
25	2.18812	10
25	2.19188	5
25	2.19563	5
26	1.99687	5
26	2.00062	10
26	2.00813	6
26	2.01938	5
26	2.02312	6
26	2.03437	6
26	2.03812	6
26	2.04937	5
26	2.06813	11
26	2.07187	9
26	2.07563	10
26	2.07938	17
26	2.08312	9
26	2.08688	10
26	2.09063	16
26	2.09437	20
26	2.09813	13
26	2.10188	19
26	2.10562	18
26	2.10938	19
26	2.11313	14
26	2.11687	8
26	2.12062	9
26	2.12438	9
26	2.15062	9
26	2.15437	6
26	2.15813	10
26	2.16188	10
26	2.16562	12
26	2.16938	10
26	2.17313	9
26	2.17687	5
26	2.18063	6
26	2.19188	10
27	2.02687	6
27	2.03063	5
27	2.03437	5
27	2.03812	8
27	2.04188	6
27	2.04937	14
27	2.05313	25
27	2.05687	18
27	2.06062	22
27	2.06438	21
27	2.06813	28
27	2.07187	27
27	2.07563	28
27	2.07938	22
27	2.08312	18
27	2.08688	19
27	2.09063	13
27	2.09437	9
27	2.09813	6
27	2.12438	5
27	2.13563	14
27	2.13937	10
27	2.14312	14
27	2.14688	14
27	2.15062	12
27	2.15437	13
27	2.15813	13
27	2.16562	10
27	2.16938	11
27	2.18812	5
28	2.02312	7
28	2.03063	6
28	2.03437	11
28	2.03812	7
28	2.04188	9
28	2.04562	6
28	2.04937	8
28	2.05313	18
28	2.05687	11
28	2.06062	13
28	2.06438	22
28	2.06813	14
28	2.07187	24
28	2.07563	23
28	2.07938	25
28	2.08312	17
28	2.08688	8
28	2.09063	12
28	2.09437	7
28	2.09813	6
28	2.10188	6
28	2.10562	5
28	2.11687	9
28	2.12062	7
28	2.12438	11
28	2.12812	7
28	2.13187	13
28	2.13937	14
28	2.14312	5
28	2.14688	16
28	2.15062	10
28	2.15437	18
28	2.15813	14
28	2.16188	8
28	2.16562	11
28	2.16938	15
28	2.17313	8
28	2.18063	7
29	1.99313	6
29	1.99687	5
29	2.00438	8
29	2.01187	5
29	2.01562	6
29	2.03063	7
29	2.03812	8
29	2.04562	20
29	2.04937	16
29	2.05313	9
29	2.05687	12
29	2.06062	13
29	2.06438	17
29	2.06813	25
29	2.07187	24
29	2.07563	20
29	2.07938	19
29	2.08312	20
29	2.08688	23
29	2.09063	18
29	2.09437	28
29	2.09813	21
29	2.10188	22
29	2.10562	15
29	2.10938	13
29	2.11313	11
29	2.11687	7
29	2.13187	7
29	2.13563	6
29	2.13937	8
29	2.14312	7
29	2.14688	8
29	2.15062	9
29	2.15437	13
29	2.15813	10
29	2.16188	11
29	2.16562	11
29	2.16938	16
29	2.17313	13
29	2.17687	13
29	2.18063	9
29	2.18438	10
29	2.18812	6
29	2.19563	6
30	1.99313	5
30	2.00062	8
30	2.00438	8
30	2.00813	6
30	2.01187	5
30	2.01562	6
30	2.02687	7
30	2.03437	6
30	2.04188	9
30	2.04937	7
30	2.05313	13
30	2.05687	7
30	2.06062	11
30	2.06438	16
30	2.06813	22
30	2.07187	22
30	2.07563	16
30	2.07938	13
30	2.08312	13
30	2.08688	17
30	2.09063	11
30	2.09437	5
30	2.09813	6
30	2.10188	6
30	2.10562	13
30	2.10938	13
30	2.11313	5
30	2.11687	8
30	2.12062	8
30	2.12438	10
30	2.13187	13
30	2.13563	9
30	2.13937	6
30	2.14312	8
30	2.14688	10
30	2.15062	17
30	2.15437	18
30	2.15813	10
30	2.16188	13
30	2.16562	19
30	2.16938	15
30	2.17313	10
30	2.17687	14
30	2.18063	7
30	2.18438	9
30	2.19188	5
31	2.00062	5
31	2.00813	9
31	2.01562	7
31	2.01938	5
31	2.02687	6
31	2.03437	6
31	2.03812	5
31	2.04562	6
31	2.05687	7
31	2.06062	8
31	2.06438	9
31	2.06813	13
31	2.07187	17
31	2.07563	15
31	2.07938	8
31	2.08312	15
31	2.08688	18
31	2.09063	11
31	2.09437	21
31	2.09813	10
31	2.10188	6
31	2.10562	10
31	2.10938	9
31	2.12062	7
31	2.12812	12
31	2.13187	7
31	2.13563	6
31	2.13937	8
31	2.14312	20
31	2.14688	8
31	2.15062	17
31	2.15437	19
31	2.15813	13
31	2.16188	17
31	2.16562	15
31	2.16938	9
31	2.17313	15
31	2.17687	8
31	2.18063	5
31	2.18438	8
31	2.19563	5
32	1.98562	8
32	1.99687	5
32	2.00062	5
32	2.00438	5
32	2.01187	5
32	2.01938	7
32	2.03812	5
32	2.04188	6
32	2.04562	5
32	2.04937	8
32	2.05313	9
32	2.05687	10
32	2.06062	12
32	2.06438	14
32	2.06813	11
32	2.07187	16
32	2.07563	15
32	2.07938	13
32	2.08312	15
32	2.08688	31
32	2.09063	14
32	2.09437	30
32	2.09813	18
32	2.10188	14
32	2.10562	18
32	2.10938	6
32	2.11313	10
32	2.11687	6
32	2.12062	8
32	2.13563	9
32	2.13937	8
32	2.14312	8
32	2.14688	10
32	2.15062	9
32	2.15437	17
32	2.15813	11
32	2.16188	12
32	2.16562	15
32	2.16938	11
32	2.17313	11
32	2.17687	6
32	2.18063	8
32	2.18438	6
32	2.19188	5
33	1.98937	6
33	1.99313	6
33	2.00062	6
33	2.00438	6
33	2.01187	13
33	2.01938	7
33	2.05687	8
33	2.06062	6
33	2.06438	9
33	2.06813	11
33	2.07187	14
33	2.07563	22
33	2.07938	24
33	2.08312	23
33	2.08688	16
33	2.09063	17
33	2.09437	17
33	2.09813	10
33	2.10188	19
33	2.10562	18
33	2.10938	18
33	2.11313	14
33	2.11687	10
33	2.12062	14
33	2.12438	12
33	2.12812	14
33	2.13187	10
33	2.13563	9
33	2.13937	5
33	2.14312	10
33	2.14688	9
33	2.15062	9
33	2.15437	12
33	2.15813	8
33	2.16188	11
33	2.16562	16
33	2.16938	17
33	2.17313	11
33	2.18063	6
33	2.18438	7
34	1.99313	8
34	1.99687	5
34	2.00062	8
34	2.00438	8
34	2.00813	6
34	2.01187	5
34	2.01562	7
34	2.01938	7
34	2.02312	5
34	2.03063	5
34	2.03812	7
34	2.04188	8
34	2.04562	9
34	2.04937	12
34	2.05313	8
34	2.05687	11
34	2.06062	8
34	2.06438	12
34	2.06813	15
34	2.07187	19
34	2.07563	8
34	2.07938	15
34	2.08312	14
34	2.08688	19
34	2.09063	12
34	2.09437	15
34	2.09813	15
34	2.10188	18
34	2.10562	20
34	2.10938	12
34	2.11313	15
34	2.11687	8
34	2.12062	5
34	2.13187	12
34	2.13563	6
34	2.13937	10
34	2.14312	13
34	2.14688	16
34	2.15062	17
34	2.15437	14
34	2.15813	14
34	2.16188	17
34	2.16562	10
34	2.16938	17
34	2.17313	15
34	2.17687	14
34	2.18063	9
34	2.18438	5
34	2.18812	5
34	2.19188	9
34	2.20312	6
35	2.00813	6
35	2.02312	5
35	2.03063	8
35	2.03812	13
35	2.04188	12
35	2.04562	14
35	2.04937	16
35	2.05313	20
35	2.05687	15
35	2.06062	17
35	2.06438	13
35	2.06813	11
35	2.07187	15
35	2.07563	18
35	2.07938	16
35	2.08312	19
35	2.08688	17
35	2.09063	14
35	2.09437	16
35	2.09813	11
35	2.10188	17
35	2.10562	5
35	2.10938	11
35	2.11313	5
35	2.11687	6
35	2.12062	7
35	2.12438	5
35	2.12812	9
35	2.13187	6
35	2.13563	14
35	2.13937	5
35	2.14312	10
35	2.14688	13
35	2.15062	12
35	2.15437	8
35	2.15813	11
35	2.16188	14
35	2.16562	12
35	2.16938	9
35	2.17313	17
35	2.17687	8
35	2.18438	8
36	1.99313	5
36	1.99687	10
36	2.00062	8
36	2.00438	10
36	2.00813	11
36	2.01187	12
36	2.01938	6
36	2.05313	7
36	2.05687	11
36	2.06062	9
36	2.06438	14
36	2.06813	6
36	2.07187	14
36	2.07563	17
36	2.07938	17
36	2.08312	13
36	2.08688	17
36	2.09063	23
36	2.09437	20
36	2.09813	17
36	2.10188	13
36	2.10562	11
36	2.10938	17
36	2.11313	14
36	2.11687	20
36	2.12062	13
36	2.12438	15
36	2.12812	8
36	2.13187	14
36	2.13563	8
36	2.13937	10
36	2.14312	9
36	2.14688	9
36	2.15062	7
36	2.15437	11
36	2.15813	9
36	2.16188	7
36	2.16562	10
36	2.17313	8
36	2.17687	5
36	2.18438	7
37	1.98937	5
37	1.99313	5
37	1.99687	8
37	2.00062	8
37	2.00438	10
37	2.01187	5
37	2.04188	5
37	2.04562	6
37	2.04937	5
37	2.05313	7
37	2.06062	8
37	2.06438	6
37	2.07187	15
37	2.07563	5
37	2.07938	16
37	2.08312	11
37	2.08688	13
37	2.09063	7
37	2.09437	15
37	2.09813	10
37	2.10188	21
37	2.10562	5
37	2.10938	12
37	2.11313	9
37	2.11687	5
37	2.13563	6
37	2.13937	7
37	2.14312	11
37	2.14688	7
37	2.15062	13
37	2.15437	12
37	2.15813	14
37	2.16188	13
37	2.16562	7
37	2.16938	21
37	2.17313	5
37	2.17687	10
37	2.18063	11
37	2.18438	7
37	2.18812	7
37	2.19937	6
38	1.98937	6
38	1.99313	7
38	2.00062	5
38	2.00438	11
38	2.00813	5
38	2.01187	6
38	2.01938	5
38	2.02312	5
38	2.02687	5
38	2.04188	5
38	2.04562	6
38	2.05687	10
38	2.06062	12
38	2.06813	15
38	2.07187	14
38	2.07563	16
38	2.07938	18
38	2.08312	12
38	2.08688	15
38	2.09063	15
38	2.09437	9
38	2.09813	14
38	2.10188	9
38	2.10562	14
38	2.10938	8
38	2.11313	15
38	2.11687	10
38	2.12062	6
38	2.12438	6
38	2.12812	6
38	2.13187	6
38	2.13563	8
38	2.13937	11
38	2.14312	12
38	2.14688	16
38	2.15062	14
38	2.15437	17
38	2.15813	14
38	2.16188	13
38	2.16562	15
38	2.16938	9
38	2.17313	8
38	2.17687	12
38	2.18063	8
38	2.18438	5
38	2.18812	8
39	1.99313	8
39	2.00062	12
39	2.00438	10
39	2.01187	9
39	2.04188	6
39	2.05313	5
39	2.06438	6
39	2.06813	8
39	2.07187	11
39	2.07563	9
39	2.07938	5
39	2.08312	17
39	2.08688	7
39	2.09063	9
39	2.09437	15
39	2.09813	9
39	2.10188	15
39	2.10562	16
39	2.10938	12
39	2.11313	14
39	2.11687	18
39	2.12062	7
39	2.12438	9
39	2.12812	6
39	2.14312	6
39	2.14688	11
39	2.15062	5
39	2.15437	5
39	2.16188	10
39	2.16562	8
39	2.16938	10
39	2.17313	10
39	2.17687	7
39	2.18063	5
39	2.18438	6
39	2.18812	5
40	2.01187	5
40	2.01562	7
40	2.02312	7
40	2.02687	11
40	2.03063	14
40	2.03437	11
40	2.03812	9
40	2.04188	8
40	2.04562	6
40	2.04937	13
40	2.05313	17
40	2.05687	17
40	2.06062	13
40	2.06438	12
40	2.06813	18
40	2.07187	19
40	2.07563	17
40	2.07938	18
40	2.08312	15
40	2.08688	15
40	2.09063	6
40	2.09813	7
40	2.10938	5
40	2.12438	8
40	2.12812	9
40	2.13187	9
40	2.13563	8
40	2.13937	5
40	2.14312	12
40	2.14688	5
40	2.15062	14
40	2.15437	9
40	2.15813	18
40	2.16188	15
40	2.16562	10
40	2.16938	13
40	2.17313	14
40	2.17687	10
40	2.18063	8
40	2.18438	8
40	2.18812	7
40	2.19563	6
41	2.02312	7
41	2.02687	6
41	2.03063	11
41	2.03437	5
41	2.04188	6
41	2.04562	15
41	2.04937	13
41	2.05313	14
41	2.05687	19
41	2.06062	10
41	2.06438	13
41	2.06813	18
41	2.07187	14
41	2.07563	12
41	2.07938	18
41	2.08312	9
41	2.08688	12
41	2.09063	8
41	2.09437	6
41	2.09813	12
41	2.10562	5
41	2.10938	7
41	2.12438	6
41	2.12812	9
41	2.13187	13
41	2.13563	18
41	2.13937	13
41	2.14312	18
41	2.14688	8
41	2.15062	7
41	2.15437	17
41	2.15813	17
41	2.16188	13
41	2.16562	15
41	2.16938	12
41	2.17313	10
41	2.17687	7
41	2.18063	7
41	2.18812	8
42	2.01562	7
42	2.01938	6
42	2.02687	5
42	2.03063	8
42	2.03437	7
42	2.04188	9
42	2.04562	7
42	2.05313	8
42	2.05687	11
42	2.06062	5
42	2.06438	9
42	2.06813	9
42	2.07187	9
42	2.07563	8
42	2.07938	7
42	2.08312	11
42	2.08688	6
42	2.09063	6
42	2.09437	6
42	2.09813	5
42	2.10188	5
42	2.10562	9
42	2.10938	5
42	2.12062	6
42	2.12438	6
42	2.13563	11
42	2.13937	12
42	2.14312	11
42	2.14688	16
42	2.15062	11
42	2.15437	19
42	2.15813	15
42	2.16188	17
42	2.16562	12
42	2.16938	19
42	2.17313	16
42	2.17687	12
42	2.18063	9
42	2.18438	11
42	2.18812	13
42	2.19188	16
42	2.19563	10
42	2.19937	5
43	2.00813	8
43	2.01187	6
43	2.01562	11
43	2.02312	7
43	2.05313	6
43	2.05687	5
43	2.06062	7
43	2.06438	9
43	2.06813	7
43	2.07187	13
43	2.07563	13
43	2.07938	9
43	2.08312	15
43	2.08688	22
43	2.09063	9
43	2.09437	16
43	2.09813	16
43	2.10188	14
43	2.10562	12
43	2.10938	11
43	2.13563	5
43	2.13937	8
43	2.14312	13
43	2.14688	13
43	2.15062	10
43	2.15437	12
43	2.15813	24
43	2.16188	16
43	2.16562	17
43	2.16938	17
43	2.17313	17
43	2.17687	16
43	2.18063	12
43	2.18438	16
43	2.18812	16
43	2.19188	5
43	2.19563	10
43	2.19937	9
43	2.20312	5
44	1.98937	7
44	1.99313	6
44	1.99687	5
44	2.00062	6
44	2.00438	13
44	2.00813	11
44	2.01187	5
44	2.01562	5
44	2.01938	9
44	2.02687	7
44	2.03063	6
44	2.03812	5
44	2.04562	5
44	2.05313	7
44	2.05687	5
44	2.06062	11
44	2.06438	13
44	2.06813	6
44	2.07187	11
44	2.07563	14
44	2.07938	18
44	2.08312	10
44	2.08688	12
44	2.09063	9
44	2.09437	14
44	2.09813	9
44	2.10188	11
44	2.10562	17
44	2.10938	10
44	2.11313	9
44	2.11687	8
44	2.13563	6
44	2.13937	11
44	2.14312	7
44	2.14688	9
44	2.15062	15
44	2.15437	22
44	2.15813	18
44	2.16188	18
44	2.16562	22
44	2.16938	29
44	2.17313	23
44	2.17687	8
44	2.18063	12
44	2.18438	10
44	2.18812	23
44	2.19188	5
44	2.19563	7
44	2.19937	9
44	2.20312	7
44	2.21062	6
45	1.98937	9
45	1.99313	6
45	1.99687	8
45	2.00062	11
45	2.00438	9
45	2.00813	16
45	2.01187	7
45	2.01562	11
45	2.01938	7
45	2.02687	7
45	2.04937	5
45	2.05313	5
45	2.05687	5
45	2.06438	6
45	2.06813	8
45	2.07187	11
45	2.07563	9
45	2.07938	8
45	2.08312	12
45	2.08688	12
45	2.09063	12
45	2.09437	19
45	2.09813	22
45	2.10188	24
45	2.10562	17
45	2.10938	28
45	2.11313	15
45	2.11687	8
45	2.12062	12
45	2.12438	11
45	2.13937	10
45	2.14312	9
45	2.14688	16
45	2.15062	11
45	2.15437	9
45	2.15813	14
45	2.16188	9
45	2.16562	10
45	2.16938	18
45	2.17313	13
45	2.17687	14
45	2.18063	10
45	2.18438	10
45	2.18812	7
45	2.19188	8
45	2.19563	10
46	1.98562	5
46	1.99313	6
46	1.99687	8
46	2.00062	5
46	2.00438	5
46	2.00813	7
46	2.01562	6
46	2.06438	7
46	2.06813	6
46	2.07187	9
46	2.07563	12
46	2.07938	17
46	2.08312	7
46	2.08688	8
46	2.09063	18
46	2.09437	15
46	2.09813	12
46	2.10188	23
46	2.10562	14
46	2.10938	13
46	2.11313	16
46	2.12062	7
46	2.13937	6
46	2.14688	12
46	2.15062	10
46	2.15437	16
46	2.15813	14
46	2.16188	18
46	2.16562	11
46	2.16938	14
46	2.17313	30
46	2.17687	18
46	2.18063	20
46	2.18438	13
46	2.18812	7
46	2.19188	9
46	2.19563	11
47	2.05313	5
47	2.05687	8
47	2.06813	7
47	2.07187	7
47	2.07563	6
47	2.07938	7
47	2.08312	12
47	2.08688	14
47	2.09063	17
47	2.09437	17
47	2.09813	11
47	2.10188	11
47	2.10562	9
47	2.10938	7
47	2.12062	6
47	2.12812	6
47	2.13187	5
47	2.13563	10
47	2.13937	10
47	2.14312	11
47	2.14688	16
47	2.15062	18
47	2.15437	17
47	2.15813	21
47	2.16188	21
47	2.16562	16
47	2.16938	17
47	2.17313	15
47	2.17687	23
47	2.18063	19
47	2.18438	12
47	2.18812	12
47	2.19188	9
47	2.19563	6
47	2.19937	5
48	2.01938	6
48	2.05313	8
48	2.06062	12
48	2.06438	16
48	2.06813	15
48	2.07187	14
48	2.07563	18
48	2.07938	18
48	2.08312	7
48	2.08688	10
48	2.09063	18
48	2.09437	10
48	2.09813	10
48	2.10188	6
48	2.10562	6
48	2.10938	5
48	2.11313	5
48	2.11687	7
48	2.12062	6
48	2.12438	8
48	2.13187	5
48	2.13563	6
48	2.13937	6
48	2.14312	9
48	2.14688	18
48	2.15062	9
48	2.15437	12
48	2.15813	14
48	2.16188	14
48	2.16562	21
48	2.16938	15
48	2.17313	11
48	2.17687	15
48	2.18063	11
48	2.18812	6
48	2.19188	7
49	1.99313	5
49	2.00062	12
49	2.00438	5
49	2.00813	6
49	2.01187	7
49	2.01938	6
49	2.04937	5
49	2.06062	6
49	2.06438	11
49	2.06813	6
49	2.07187	7
49	2.07563	8
49	2.07938	9
49	2.08312	14
49	2.08688	14
49	2.09063	8
49	2.09437	13
49	2.09813	11
49	2.10188	14
49	2.10562	10
[truncated: 1,303 more rows]

## Sheet: SIFig3_f
Droplet Index	Bandgap (eV)	Pixel Count
0	2.04937	7
0	2.07187	5
0	2.07563	5
0	2.08312	7
0	2.08688	8
0	2.09063	23
0	2.09437	27
0	2.09813	41
0	2.10188	41
0	2.10562	59
0	2.10938	56
0	2.11313	75
0	2.11687	57
0	2.12062	59
0	2.12438	46
0	2.12812	40
0	2.13187	41
0	2.13563	24
0	2.13937	44
0	2.14312	31
0	2.14688	19
0	2.15062	32
0	2.15437	37
0	2.15813	21
0	2.16188	23
0	2.16562	24
0	2.16938	25
0	2.17313	12
0	2.17687	27
0	2.18063	14
0	2.18438	9
0	2.19937	5
1	2.09437	7
1	2.09813	10
1	2.10188	12
1	2.10562	24
1	2.10938	29
1	2.11313	32
1	2.11687	27
1	2.12062	37
1	2.12438	52
1	2.12812	39
1	2.13187	29
1	2.13563	39
1	2.13937	27
1	2.14312	18
1	2.14688	21
1	2.15062	23
1	2.15437	19
1	2.15813	16
1	2.16188	24
1	2.16562	18
1	2.16938	11
1	2.17313	5
2	2.08312	7
2	2.09063	14
2	2.09437	24
2	2.09813	26
2	2.10188	32
2	2.10562	59
2	2.10938	79
2	2.11313	72
2	2.11687	74
2	2.12062	68
2	2.12438	51
2	2.12812	49
2	2.13187	38
2	2.13563	38
2	2.13937	42
2	2.14312	39
2	2.14688	47
2	2.15062	40
2	2.15437	28
2	2.15813	43
2	2.16188	40
2	2.16562	35
2	2.16938	23
2	2.17313	20
2	2.17687	12
2	2.18063	7
2	2.18812	5
4	2.12062	7
4	2.12438	10
4	2.12812	12
4	2.13187	20
4	2.13563	27
4	2.13937	31
4	2.14312	20
4	2.14688	24
4	2.15062	23
4	2.15437	16
4	2.15813	20
4	2.16188	22
4	2.16562	23
4	2.16938	40
4	2.17313	29
4	2.17687	41
4	2.18063	43
4	2.18438	48
4	2.18812	42
4	2.19188	38
4	2.19563	56
4	2.19937	51
4	2.20312	25
4	2.20688	20
4	2.21062	18
4	2.21437	19
4	2.21813	28
4	2.22187	36
4	2.22562	30
4	2.22938	30
4	2.23312	20
4	2.23687	18
4	2.24063	15
4	2.24437	20
4	2.24812	18
4	2.25188	16
4	2.25563	17
4	2.25937	10
4	2.26313	6
5	2.11687	5
5	2.12062	5
5	2.12438	15
5	2.12812	16
5	2.13187	22
5	2.13563	26
5	2.13937	34
5	2.14312	36
5	2.14688	21
5	2.15062	15
5	2.15437	19
5	2.15813	12
5	2.16188	17
5	2.16562	20
5	2.16938	21
5	2.17313	33
5	2.17687	27
5	2.18063	21
5	2.18438	14
5	2.18812	10
5	2.19188	9
5	2.19563	7
6	2.10188	6
6	2.10562	9
6	2.10938	12
6	2.11313	18
6	2.11687	29
6	2.12062	37
6	2.12438	24
6	2.12812	25
6	2.13187	24
6	2.13563	23
6	2.13937	25
6	2.14312	21
6	2.14688	21
6	2.15062	13
6	2.15437	22
6	2.15813	18
6	2.16188	12
6	2.16562	13
6	2.16938	21
6	2.17313	19
6	2.17687	10
6	2.18063	7
6	2.18438	5
7	2.10562	6
7	2.10938	12
7	2.11313	17
7	2.11687	22
7	2.12062	29
7	2.12438	43
7	2.12812	40
7	2.13187	43
7	2.13563	23
7	2.13937	29
7	2.14312	15
7	2.14688	17
7	2.15062	12
7	2.15437	22
7	2.15813	20
7	2.16188	26
7	2.16562	20
7	2.16938	18
7	2.17313	19
7	2.17687	22
7	2.18063	13
7	2.18438	12
7	2.18812	15
7	2.19188	7
7	2.19563	8
7	2.19937	6
8	2.10188	5
8	2.10562	8
8	2.10938	12
8	2.11313	12
8	2.11687	20
8	2.12062	18
8	2.12438	31
8	2.12812	42
8	2.13187	31
8	2.13563	20
8	2.13937	18
8	2.14312	19
8	2.14688	16
8	2.15062	27
8	2.15437	26
8	2.15813	23
8	2.16188	31
8	2.16562	28
8	2.16938	19
8	2.17313	18
8	2.17687	12
8	2.18063	9
8	2.18438	10
8	2.19188	9
8	2.19563	7
8	2.19937	5
9	2.10188	7
9	2.10562	8
9	2.10938	6
9	2.11313	20
9	2.11687	31
9	2.12062	34
9	2.12438	27
9	2.12812	24
9	2.13187	26
9	2.13563	9
9	2.13937	16
9	2.14312	10
9	2.14688	25
9	2.15062	20
9	2.15437	22
9	2.15813	17
9	2.16188	10
9	2.16562	23
9	2.16938	19
9	2.17313	16
9	2.17687	15
9	2.18063	8
9	2.18438	7
10	2.11687	9
10	2.12062	20
10	2.12438	15
10	2.12812	10
10	2.13187	11
10	2.13563	8
10	2.13937	14
10	2.14312	23
10	2.14688	22
10	2.15062	9
10	2.15437	14
10	2.15813	14
10	2.16188	7
10	2.16562	7
10	2.16938	13
10	2.17687	5
10	2.18812	6
11	2.10938	6
11	2.11313	16
11	2.11687	13
11	2.12062	34
11	2.12438	24
11	2.12812	25
11	2.13187	16
11	2.13563	12
11	2.13937	17
11	2.14312	13
11	2.14688	15
11	2.15062	15
11	2.15437	14
11	2.15813	12
11	2.16188	14
11	2.16562	16
11	2.16938	10
11	2.17313	11
11	2.17687	9
11	2.18063	8
11	2.18438	5
11	2.18812	9
12	2.10938	8
12	2.11313	22
12	2.11687	26
12	2.12062	16
12	2.12438	21
12	2.12812	16
12	2.13187	10
12	2.13563	7
12	2.13937	9
12	2.14312	9
12	2.14688	13
12	2.15062	16
12	2.15437	14
12	2.15813	12
12	2.16188	13
12	2.16562	17
12	2.16938	10
12	2.17313	11
12	2.17687	8
12	2.18063	6
12	2.18438	9
12	2.18812	9
12	2.19188	5
13	2.11313	5
13	2.11687	9
13	2.12062	13
13	2.12438	9
13	2.12812	15
13	2.13187	10
13	2.13563	17
13	2.13937	19
13	2.14312	14
13	2.14688	14
13	2.15062	18
13	2.15437	9
13	2.15813	8
13	2.16188	12
13	2.16562	11
13	2.16938	10
13	2.17313	5
13	2.17687	5
13	2.18063	12
13	2.18438	15
13	2.18812	10
13	2.19188	8
13	2.19563	13
13	2.19937	7
14	2.11687	13
14	2.12062	12
14	2.12438	15
14	2.12812	18
14	2.13187	23
14	2.13563	21
14	2.13937	19
14	2.14312	12
14	2.14688	16
14	2.15062	8
14	2.15437	13
14	2.15813	16
14	2.16188	23
14	2.16562	15
14	2.16938	13
14	2.17313	10
14	2.17687	26
14	2.18063	19
14	2.18438	18
14	2.18812	13
14	2.19563	9
14	2.19937	6
15	2.09813	5
15	2.10562	9
15	2.10938	14
15	2.11313	18
15	2.11687	18
15	2.12062	16
15	2.12438	13
15	2.12812	17
15	2.13187	24
15	2.13563	21
15	2.13937	20
15	2.14312	18
15	2.14688	15
15	2.15062	13
15	2.15437	20
15	2.15813	16
15	2.16188	19
15	2.16562	21
15	2.16938	19
15	2.17313	16
15	2.17687	17
15	2.18063	20
15	2.18438	11
15	2.18812	11
15	2.19188	9
15	2.19937	5
16	2.10938	7
16	2.12062	9
16	2.12438	13
16	2.12812	11
16	2.13187	12
16	2.13563	23
16	2.13937	23
16	2.14312	9
16	2.14688	22
16	2.15062	12
16	2.15437	12
16	2.15813	16
16	2.16188	20
16	2.16562	21
16	2.16938	21
16	2.17313	23
16	2.17687	10
16	2.18063	6
16	2.18438	17
16	2.18812	7
16	2.19188	9
17	2.12812	5
17	2.13937	6
17	2.14688	7
17	2.16938	5
17	2.17313	6
18	2.12062	8
18	2.12438	7
18	2.12812	10
18	2.13187	11
18	2.13563	19
18	2.13937	14
18	2.14312	15
18	2.14688	21
18	2.15062	5
18	2.15437	9
18	2.16188	7
18	2.16938	6
18	2.18812	5
19	2.11313	5
19	2.11687	10
19	2.12062	10
19	2.12438	14
19	2.12812	7
19	2.13187	9
19	2.13563	11
19	2.13937	14
19	2.14312	8
19	2.14688	11
19	2.15062	16
19	2.15437	17
19	2.15813	17
19	2.16188	12
19	2.16562	15
19	2.16938	13
19	2.17313	16
19	2.17687	10
19	2.18063	15
19	2.18438	13
19	2.18812	13
19	2.19188	8
20	2.13187	5
20	2.13937	5
20	2.14312	7
20	2.15062	6
20	2.15813	6
20	2.16188	9
20	2.16562	11
20	2.16938	10
20	2.17313	8
20	2.17687	11
20	2.18063	10
20	2.18438	7
20	2.18812	9
20	2.19188	9
20	2.19563	7
20	2.19937	5
21	2.11687	9
21	2.12062	19
21	2.12438	14
21	2.12812	29
21	2.13187	19
21	2.13563	27
21	2.13937	17
21	2.14312	23
21	2.14688	15
21	2.15062	22
21	2.15437	17
21	2.15813	23
21	2.16188	22
21	2.16562	16
21	2.16938	24
21	2.17313	24
21	2.17687	28
21	2.18063	26
21	2.18438	15
21	2.18812	12
21	2.19188	17
22	2.12438	6
22	2.12812	7
22	2.13187	7
22	2.13563	6
22	2.13937	9
22	2.14688	11
22	2.15062	11
22	2.15813	8
22	2.16188	9
22	2.16562	10
22	2.16938	10
22	2.17313	5
22	2.18063	5
23	2.12438	7
23	2.12812	16
23	2.13187	16
23	2.13563	16
23	2.13937	16
23	2.14312	10
23	2.14688	7
23	2.15062	11
23	2.15437	9
23	2.15813	7
23	2.16188	16
23	2.16562	15
23	2.16938	9
23	2.17313	10
23	2.17687	9
23	2.18063	7
23	2.18438	5
23	2.18812	5
23	2.19563	5
24	2.10188	9
24	2.10562	12
24	2.10938	12
24	2.11313	18
24	2.11687	20
24	2.12062	24
24	2.12438	30
24	2.12812	20
24	2.13187	12
24	2.13563	20
24	2.13937	9
24	2.14312	20
24	2.14688	20
24	2.15062	26
24	2.15437	22
24	2.15813	25
24	2.16188	35
24	2.16562	31
24	2.16938	26
24	2.17313	29
24	2.17687	18
24	2.18063	16
24	2.18438	14
24	2.18812	12
24	2.19188	8
25	2.12062	8
25	2.12438	11
25	2.12812	14
25	2.13187	16
25	2.13563	13
25	2.13937	15
25	2.14312	13
25	2.14688	11
25	2.15062	8
25	2.15437	8
25	2.15813	11
25	2.16188	10
25	2.16562	13
25	2.16938	32
25	2.17313	32
25	2.17687	19
25	2.18063	23
25	2.18438	22
25	2.18812	16
25	2.19188	14
25	2.19563	13
25	2.19937	5
26	2.11313	5
26	2.12062	10
26	2.12438	16
26	2.12812	15
26	2.13187	16
26	2.13563	11
26	2.13937	17
26	2.14312	6
26	2.14688	7
26	2.15062	15
26	2.15437	9
26	2.15813	8
26	2.16188	17
26	2.16562	16
26	2.16938	14
26	2.17313	14
26	2.17687	18
26	2.18063	19
26	2.18438	12
26	2.18812	15
26	2.19188	11
27	2.11687	7
27	2.12062	6
27	2.12438	6
27	2.12812	8
27	2.13187	10
27	2.13563	10
27	2.13937	7
27	2.14312	7
27	2.14688	5
27	2.15437	7
27	2.15813	15
27	2.16188	8
27	2.16562	14
27	2.16938	11
27	2.17313	14
27	2.17687	10
27	2.18063	14
27	2.18438	7
27	2.18812	5
27	2.19188	6
28	2.13187	7
28	2.14688	12
28	2.15062	7
28	2.15813	6
28	2.16188	7
28	2.16562	8
28	2.16938	7
28	2.17313	8
28	2.17687	8
28	2.18063	9
28	2.18438	10
28	2.18812	7
28	2.19188	5
29	2.11687	5
29	2.12438	6
29	2.12812	14
29	2.13563	7
29	2.13937	11
29	2.14312	9
29	2.15437	6
29	2.16188	8
29	2.16562	13
29	2.16938	7
29	2.17313	20
29	2.17687	11
29	2.18063	9
29	2.18438	5
30	2.12062	8
30	2.12438	6
30	2.12812	6
30	2.13187	17
30	2.13563	8
30	2.13937	13
30	2.14312	6
30	2.14688	6
30	2.15813	7
30	2.16188	12
30	2.16562	12
30	2.16938	11
30	2.17313	11
30	2.17687	21
30	2.18063	28
30	2.18438	31
30	2.18812	25
30	2.19188	28
30	2.19563	31
30	2.19937	25
30	2.20312	24
30	2.20688	20
30	2.21062	7
30	2.22562	5
31	2.11313	7
31	2.12062	6
31	2.12438	10
31	2.12812	12
31	2.13187	12
31	2.13563	9
31	2.13937	11
31	2.14312	6
31	2.14688	10
31	2.15062	12
31	2.15437	10
31	2.15813	16
31	2.16188	27
31	2.16562	28
31	2.16938	19
31	2.17313	25
31	2.17687	15
31	2.18063	13
31	2.18438	13
31	2.18812	11
31	2.19188	7
31	2.19563	7
32	2.11687	6
32	2.12438	5
32	2.12812	8
32	2.13187	10
32	2.13937	5
32	2.14688	5
32	2.15437	5
32	2.15813	6
32	2.16188	10
32	2.16562	10
32	2.17687	5
33	2.14688	5
33	2.15062	6
33	2.15813	7
33	2.16562	6
33	2.16938	13
33	2.17313	5
33	2.17687	7
33	2.18063	12
33	2.18438	5
34	2.12438	7
34	2.13187	6
34	2.13563	13
34	2.13937	6
34	2.14312	5
34	2.14688	7
34	2.15062	6
34	2.15813	5
34	2.16562	5
34	2.16938	12
34	2.17313	14
34	2.17687	11
34	2.18063	15
34	2.18438	16
34	2.18812	18
34	2.19188	15
34	2.19563	8
34	2.19937	9
34	2.20312	6
35	2.12438	7
35	2.12812	9
35	2.13187	10
35	2.13563	11
35	2.13937	12
35	2.14312	14
35	2.14688	10
35	2.15062	9
35	2.15437	5
35	2.15813	9
35	2.16188	9
35	2.16562	9
35	2.16938	11
35	2.17313	17
35	2.17687	21
35	2.18063	26
35	2.18438	30
35	2.18812	34
35	2.19188	20
35	2.19563	15
35	2.19937	16
35	2.20312	7
35	2.20688	7
35	2.21062	5
36	2.10938	6
36	2.11313	9
36	2.11687	16
36	2.12062	25
36	2.12438	28
36	2.12812	39
36	2.13187	30
36	2.13563	43
36	2.13937	26
36	2.14312	25
36	2.14688	16
36	2.15062	11
36	2.15437	13
36	2.15813	19
36	2.16188	18
36	2.16562	27
36	2.16938	29
36	2.17313	21
36	2.17687	27
36	2.18063	27
36	2.18438	28
36	2.18812	22
36	2.19188	16
36	2.19563	12
36	2.19937	10
36	2.20312	10
36	2.21062	8
36	2.22938	7
37	2.02687	5
37	2.11687	7
37	2.12062	5
37	2.12438	15
37	2.12812	24
37	2.13187	25
37	2.13563	39
37	2.13937	36
37	2.14312	27
37	2.14688	20
37	2.15062	9
37	2.15437	5
37	2.15813	14
37	2.16188	10
37	2.16562	34
37	2.16938	32
37	2.17313	43
37	2.17687	42
37	2.18063	59
37	2.18438	40
37	2.18812	31
37	2.19188	30
37	2.19563	18
37	2.19937	12
37	2.20312	12
37	2.20688	12
38	2.12438	5
38	2.12812	7
38	2.13187	10
38	2.13563	18
38	2.13937	17
38	2.14312	12
38	2.14688	9
38	2.15062	8
38	2.15437	11
38	2.15813	5
38	2.16188	10
38	2.16562	23
38	2.16938	26
38	2.17313	31
38	2.17687	24
38	2.18063	39
38	2.18438	41
38	2.18812	24
38	2.19188	35
38	2.19563	28
38	2.19937	24
38	2.20312	16
38	2.20688	8
38	2.21062	11
38	2.21437	7
39	2.12062	6
39	2.12438	7
39	2.12812	15
39	2.13187	13
39	2.13563	5
39	2.14312	5
39	2.14688	8
39	2.15062	6
39	2.15437	5
39	2.16188	5
39	2.16562	6
39	2.16938	9
39	2.17313	13
39	2.17687	12
39	2.18063	13
39	2.18438	6
39	2.18812	8
39	2.19188	9
40	2.12812	7
40	2.13187	5
40	2.13563	12
40	2.13937	14
40	2.14312	11
40	2.14688	8
40	2.15062	6
40	2.16938	8
40	2.17313	6
40	2.17687	13
40	2.18063	16
40	2.18438	13
40	2.18812	14
40	2.19188	9
40	2.19563	5
40	2.19937	8
41	2.12062	7
41	2.12438	18
41	2.12812	23
41	2.13187	20
41	2.13563	32
41	2.13937	35
41	2.14312	22
41	2.14688	19
41	2.15062	14
41	2.15437	14
41	2.15813	18
41	2.16188	12
41	2.16562	13
41	2.16938	20
41	2.17313	14
41	2.17687	24
41	2.18063	22
41	2.18438	24
41	2.18812	26
41	2.19188	21
41	2.19563	10
41	2.19937	13
41	2.20312	9
42	2.12062	5
42	2.13187	7
42	2.13563	17
42	2.13937	8
42	2.14312	6
42	2.14688	7
42	2.15813	5
42	2.16562	5
42	2.16938	9
42	2.17313	13
42	2.17687	9
42	2.18063	8
42	2.18438	10
42	2.18812	6
42	2.19563	8
43	2.12062	8
43	2.12438	15
43	2.12812	17
43	2.13187	18
43	2.13563	23
43	2.13937	18
43	2.14312	17
43	2.14688	15
43	2.15062	13
43	2.15437	15
43	2.15813	14
43	2.16188	19
43	2.16562	18
43	2.16938	26
43	2.17313	26
43	2.17687	25
43	2.18063	38
43	2.18438	23
43	2.18812	25
43	2.19188	29
43	2.19563	16
43	2.19937	16
43	2.20312	14
44	2.01938	6
44	2.11313	6
44	2.11687	7
44	2.12062	16
44	2.12438	17
44	2.12812	34
44	2.13187	45
44	2.13563	44
44	2.13937	27
44	2.14312	19
44	2.14688	13
44	2.15062	9
44	2.15437	13
44	2.15813	8
44	2.16188	22
44	2.16562	24
44	2.16938	36
44	2.17313	37
44	2.17687	34
44	2.18063	18
44	2.18438	25
44	2.18812	28
44	2.19188	22
44	2.19563	20
44	2.19937	17
44	2.20312	14
44	2.20688	7
44	2.21813	7
44	2.22187	7
44	2.22562	7
44	2.23312	5
45	2.12438	9
45	2.12812	7
45	2.13187	19
45	2.13563	10
45	2.13937	8
45	2.14312	8
45	2.14688	10
45	2.15062	9
45	2.15437	9
45	2.15813	11
45	2.16188	20
45	2.16562	15
45	2.16938	24
45	2.17313	32
45	2.17687	28
45	2.18063	38
45	2.18438	31
45	2.18812	36
45	2.19188	21
45	2.19563	22
45	2.19937	18
45	2.20312	9
45	2.20688	6
46	2.10938	9
46	2.11313	16
46	2.11687	20
46	2.12062	27
46	2.12438	31
46	2.12812	42
46	2.13187	25
46	2.13563	18
46	2.13937	17
46	2.14312	7
46	2.14688	7
46	2.15062	10
46	2.15437	8
46	2.15813	16
46	2.16188	16
46	2.16562	14
46	2.16938	24
46	2.17313	15
46	2.17687	18
46	2.18063	19
46	2.18438	15
46	2.18812	8
46	2.19188	11
46	2.19563	8
46	2.20312	6
46	2.20688	5
46	2.21062	5
46	2.21437	5
46	2.21813	9
46	2.22938	5
47	2.12812	6
47	2.13187	6
47	2.13563	6
47	2.13937	9
47	2.14688	5
47	2.15437	6
47	2.15813	6
47	2.16562	7
47	2.16938	7
47	2.17687	8
47	2.18438	10
47	2.19188	7
48	2.16562	6
48	2.17687	5
48	2.18063	6
48	2.18438	7
48	2.18812	8
48	2.19188	7
48	2.19563	7
48	2.19937	8
48	2.20312	6
49	2.12812	7
49	2.13187	7
49	2.13563	5
49	2.13937	12
49	2.14312	11
49	2.14688	6
49	2.15062	9
49	2.15813	6
49	2.16562	6
49	2.16938	7
49	2.17313	15
49	2.17687	19
49	2.18063	23
49	2.18438	24
49	2.18812	29
49	2.19188	12
49	2.19937	7
50	2.09437	7
50	2.09813	7
50	2.10188	9
50	2.10562	9
50	2.10938	13
50	2.11313	28
50	2.11687	38
50	2.12062	29
50	2.12438	44
50	2.12812	38
50	2.13187	30
50	2.13563	23
50	2.13937	21
50	2.14312	13
50	2.14688	20
50	2.15062	16
50	2.15437	13
50	2.15813	11
50	2.16188	20
50	2.16562	31
50	2.16938	23
50	2.17313	22
50	2.17687	22
50	2.18063	18
50	2.18438	12
50	2.18812	5
50	2.19188	5
50	2.19563	7
50	2.20312	5
50	2.21062	5
50	2.21437	12
51	2.11313	9
51	2.11687	7
51	2.12062	15
51	2.12438	35
51	2.12812	25
51	2.13187	34
51	2.13563	27
51	2.13937	25
51	2.14312	15
51	2.14688	12
51	2.15062	16
51	2.15437	20
51	2.15813	23
51	2.16188	22
51	2.16562	21
51	2.16938	29
51	2.17313	26
51	2.17687	24
51	2.18063	15
51	2.18438	17
51	2.18812	17
51	2.19188	15
51	2.19563	9
51	2.19937	7
51	2.20312	6
51	2.21062	7
51	2.21813	5
52	2.12062	5
52	2.12438	10
52	2.12812	21
52	2.13187	19
52	2.13563	17
52	2.13937	11
52	2.14312	10
52	2.14688	5
52	2.15062	8
52	2.15813	5
52	2.16562	5
52	2.16938	12
52	2.17313	12
52	2.17687	16
52	2.18063	20
52	2.18438	17
52	2.18812	19
52	2.19188	24
52	2.19563	18
52	2.19937	11
52	2.20312	7
52	2.20688	8
53	2.12438	7
53	2.13187	14
53	2.13563	5
53	2.13937	12
53	2.14312	10
53	2.14688	9
53	2.15062	6
53	2.15813	5
53	2.16188	8
53	2.16562	12
53	2.16938	10
53	2.17313	13
53	2.17687	20
53	2.18063	12
53	2.18438	6
53	2.18812	6
53	2.19188	5
53	2.19937	5
54	2.16562	5
54	2.16938	11
54	2.17313	9
54	2.17687	10
54	2.18063	21
54	2.18438	23
54	2.18812	28
54	2.19188	25
54	2.19563	15
54	2.19937	12
54	2.20312	7
55	2.12438	7
55	2.12812	8
55	2.13187	6
55	2.13563	11
55	2.16188	9
55	2.16562	5
55	2.16938	6
55	2.17313	6
55	2.17687	5
55	2.18438	7
55	2.18812	13
55	2.19188	7
55	2.19563	12
55	2.19937	8
56	2.12438	6
56	2.12812	8
56	2.13187	10
56	2.13563	20
56	2.13937	18
56	2.14312	16
56	2.14688	15
56	2.15437	11
56	2.15813	9
56	2.16188	11
56	2.16562	11
56	2.16938	10
56	2.17313	16
56	2.17687	16
56	2.18063	27
56	2.18438	28
56	2.18812	31
56	2.19188	19
56	2.19563	13
56	2.19937	7
56	2.20312	6
57	2.03437	5
57	2.11687	13
57	2.12062	11
57	2.12438	17
57	2.12812	20
57	2.13187	26
57	2.13563	23
57	2.13937	25
57	2.14312	18
57	2.14688	7
57	2.15062	16
57	2.15437	11
57	2.15813	18
57	2.16188	29
57	2.16562	29
57	2.16938	29
57	2.17313	41
57	2.17687	34
57	2.18063	21
57	2.18438	25
57	2.18812	21
57	2.19188	13
57	2.19563	18
57	2.19937	11
57	2.20312	10
57	2.20688	5
58	2.12438	12
58	2.12812	14
58	2.13187	16
58	2.13563	12
58	2.13937	15
58	2.14312	7
58	2.14688	15
58	2.15062	6
58	2.15437	12
58	2.15813	22
58	2.16188	29
58	2.16562	44
58	2.16938	58
58	2.17313	43
58	2.17687	40
58	2.18063	29
58	2.18438	32
58	2.18812	17
58	2.19188	16
58	2.19563	10
58	2.19937	14
58	2.20312	16
58	2.20688	17
58	2.21062	7
58	2.21437	8
58	2.21813	6
58	2.22187	5
59	2.13187	8
59	2.13563	6
59	2.14312	8
59	2.15437	7
59	2.16188	9
59	2.16562	10
59	2.16938	17
59	2.17313	19
59	2.17687	32
59	2.18063	19
59	2.18438	23
59	2.18812	12
59	2.19188	10
59	2.19563	9
59	2.19937	10
60	2.12812	7
60	2.13563	6
60	2.15062	8
60	2.16188	13
60	2.16562	8
60	2.16938	8
60	2.17313	15
60	2.17687	19
60	2.18063	24
60	2.18438	17
60	2.18812	16
60	2.19188	13
60	2.19563	9
60	2.19937	10
60	2.20312	8
61	2.11687	6
61	2.12062	15
61	2.12438	12
61	2.12812	15
61	2.13187	15
61	2.13563	23
61	2.13937	15
61	2.14312	10
61	2.14688	15
61	2.15062	10
61	2.15437	7
61	2.15813	7
61	2.16188	16
61	2.16562	15
61	2.16938	14
61	2.17313	15
61	2.17687	17
61	2.18063	19
61	2.18438	17
61	2.18812	13
61	2.19188	15
61	2.19563	17
61	2.19937	7
61	2.20312	9
61	2.20688	7
62	2.13187	5
62	2.13563	11
62	2.13937	8
62	2.14312	10
62	2.14688	5
62	2.16188	6
62	2.16938	11
62	2.17313	19
62	2.17687	30
62	2.18063	19
62	2.18438	23
62	2.18812	11
62	2.19188	13
62	2.19563	14
62	2.20312	9
63	2.11313	9
63	2.11687	8
63	2.12062	14
63	2.12438	29
63	2.12812	22
63	2.13187	19
63	2.13563	19
63	2.13937	19
63	2.14312	20
63	2.14688	11
63	2.15062	19
63	2.15437	20
63	2.15813	24
63	2.16188	23
63	2.16562	32
63	2.16938	25
63	2.17313	24
63	2.17687	24
63	2.18063	18
63	2.18438	22
63	2.18812	14
63	2.19563	7
64	2.12812	6
64	2.13187	12
64	2.13563	15
64	2.13937	11
64	2.14312	14
64	2.14688	12
64	2.15062	8
64	2.15437	13
64	2.15813	12
64	2.16188	20
64	2.16562	35
64	2.16938	33
64	2.17313	57
64	2.17687	62
64	2.18063	53
64	2.18438	38
64	2.18812	28
64	2.19188	21
64	2.19563	22
64	2.19937	22
64	2.20312	16
64	2.20688	18
64	2.21062	8
64	2.21437	8
64	2.21813	10
64	2.22187	6
64	2.22562	7
65	2.12062	5
65	2.12438	17
65	2.12812	15
65	2.13187	24
65	2.13563	16
65	2.13937	27
65	2.14312	9
65	2.14688	14
65	2.15062	7
65	2.15437	14
65	2.15813	19
65	2.16188	33
65	2.16562	36
65	2.16938	41
65	2.17313	32
65	2.17687	30
65	2.18063	13
65	2.18438	25
65	2.18812	14
65	2.19188	12
65	2.19563	15
65	2.19937	8
65	2.20312	9
65	2.20688	12
65	2.21062	5
65	2.21437	6
65	2.21813	5
66	2.11313	5
66	2.11687	9
66	2.12062	12
66	2.12438	13
66	2.12812	8
66	2.13187	10
66	2.13563	7
66	2.14312	7
66	2.14688	8
66	2.15062	15
66	2.15437	13
66	2.15813	28
66	2.16188	27
66	2.16562	23
66	2.16938	23
66	2.17313	28
66	2.17687	32
66	2.18063	19
66	2.18438	20
66	2.18812	14
66	2.19188	9
66	2.19563	6
67	2.12062	9
67	2.12438	7
67	2.12812	11
67	2.13187	19
67	2.13563	11
67	2.13937	5
67	2.14312	6
67	2.14688	5
67	2.15062	7
67	2.15437	8
67	2.15813	10
67	2.16188	12
67	2.16562	20
67	2.16938	23
67	2.17313	24
67	2.17687	22
67	2.18063	20
67	2.18438	24
67	2.18812	17
67	2.19188	19
67	2.19563	17
67	2.19937	8
67	2.20312	9
67	2.20688	6
68	2.12438	5
68	2.13563	5
68	2.13937	8
68	2.15813	5
68	2.16188	10
68	2.16562	11
68	2.16938	10
68	2.17313	17
68	2.17687	23
68	2.18063	22
68	2.18438	15
68	2.18812	20
68	2.19188	19
68	2.19563	16
69	2.10938	7
69	2.12812	7
69	2.13937	9
69	2.14312	6
69	2.14688	6
69	2.15062	5
69	2.16188	5
69	2.16938	6
69	2.17313	5
69	2.18063	7
69	2.18438	5
70	2.12438	5
70	2.12812	9
70	2.13187	14
70	2.13563	25
70	2.13937	23
70	2.14312	17
70	2.14688	11
70	2.15437	11
70	2.15813	23
70	2.16188	29
70	2.16562	44
70	2.16938	41
70	2.17313	32
70	2.17687	44
70	2.18063	30
70	2.18438	17
70	2.18812	16
70	2.19188	10
70	2.19563	13
70	2.19937	10
70	2.20312	19
70	2.20688	5
70	2.21062	9
70	2.21437	8
70	2.21813	6
71	2.12062	8
71	2.12438	16
71	2.12812	16
71	2.13187	23
71	2.13563	23
71	2.13937	23
71	2.14312	10
71	2.14688	12
71	2.15062	8
71	2.15437	14
71	2.15813	17
71	2.16188	18
71	2.16562	18
71	2.16938	26
71	2.17313	23
71	2.17687	17
71	2.18063	30
71	2.18438	22
71	2.18812	23
71	2.19188	13
71	2.19563	13
71	2.19937	14
71	2.20312	7
72	2.11687	9
72	2.12438	9
72	2.12812	19
72	2.13187	25
72	2.13563	27
72	2.13937	24
72	2.14312	18
72	2.14688	21
72	2.15062	21
72	2.15437	19
72	2.15813	30
72	2.16188	29
72	2.16562	33
72	2.16938	32
72	2.17313	29
72	2.17687	35
72	2.18063	22
72	2.18438	26
72	2.18812	19
72	2.19188	9
72	2.19563	14
72	2.19937	9
72	2.20312	8
72	2.20688	9
72	2.21062	5
72	2.21437	6
73	2.12438	5
73	2.13187	15
73	2.13563	26
73	2.13937	21
73	2.14312	19
73	2.14688	7
73	2.15062	5
73	2.15437	8
73	2.15813	11
73	2.16188	14
73	2.16562	32
73	2.16938	34
73	2.17313	32
73	2.17687	47
73	2.18063	34
73	2.18438	40
73	2.18812	20
73	2.19188	16
73	2.19563	11
73	2.19937	15
73	2.20312	7
73	2.20688	7
73	2.22187	6
74	2.12062	7
74	2.12438	22
74	2.12812	13
74	2.13187	17
74	2.13563	14
74	2.13937	16
74	2.14312	12
74	2.14688	10
74	2.15062	15
74	2.15437	9
74	2.15813	16
74	2.16188	24
74	2.16562	21
74	2.16938	21
74	2.17313	25
74	2.17687	22
74	2.18063	11
74	2.18438	18
74	2.18812	11
74	2.19188	12
74	2.19563	12
74	2.19937	6
74	2.20312	5
75	2.12812	6
75	2.13187	11
75	2.13563	13
75	2.13937	17
75	2.14312	20
75	2.14688	13
75	2.15062	7
75	2.15437	7
75	2.15813	6
75	2.16188	9
75	2.16562	14
75	2.16938	24
75	2.17313	27
75	2.17687	28
75	2.18063	41
75	2.18438	32
75	2.18812	19
75	2.19188	16
75	2.19563	11
75	2.19937	7
76	2.09813	5
76	2.10562	5
76	2.10938	9
76	2.11313	19
76	2.11687	23
76	2.12062	31
76	2.12438	35
76	2.12812	30
76	2.13187	27
76	2.13563	22
76	2.13937	18
76	2.14312	20
76	2.14688	15
76	2.15062	23
76	2.15437	17
76	2.15813	20
76	2.16188	24
76	2.16562	20
76	2.16938	20
76	2.17313	12
76	2.17687	8
76	2.18063	6
76	2.18438	8
76	2.19188	5
76	2.19563	5
76	2.19937	7
77	2.11687	7
77	2.12062	21
77	2.12438	15
77	2.12812	31
77	2.13187	20
77	2.13563	15
77	2.13937	9
77	2.14312	8
77	2.14688	7
77	2.15062	18
77	2.15437	19
77	2.15813	25
77	2.16188	25
77	2.16562	22
77	2.16938	29
77	2.17313	18
77	2.17687	16
77	2.18063	14
77	2.18438	9
77	2.18812	11
78	2.10188	7
78	2.10562	8
78	2.10938	13
78	2.11313	13
78	2.11687	18
78	2.12062	24
78	2.12438	33
78	2.12812	28
78	2.13187	24
78	2.13563	29
78	2.13937	32
78	2.14312	26
78	2.14688	31
78	2.15062	19
78	2.15437	27
78	2.15813	22
78	2.16188	24
78	2.16562	20
78	2.16938	13
78	2.17313	7
78	2.17687	10
78	2.18063	12
78	2.18812	5
78	2.19188	5
78	2.19563	7
78	2.19937	6
79	2.11313	9
79	2.11687	6
79	2.12062	14
79	2.12438	10
79	2.12812	6
79	2.13187	11
79	2.13563	10
79	2.14312	13
79	2.14688	10
79	2.15062	9
79	2.15437	7
79	2.15813	9
79	2.16188	9
79	2.16562	12
79	2.16938	9
79	2.17313	9
79	2.17687	11
79	2.18063	6
80	2.12062	10
80	2.12438	8
80	2.12812	12
80	2.13187	8
80	2.13563	5
80	2.14688	13
80	2.15062	8
80	2.15437	10
80	2.15813	7
80	2.16188	13
80	2.16562	14
80	2.16938	9
80	2.17313	7
80	2.17687	7
81	2.11313	8
81	2.11687	7
81	2.12062	10
81	2.12438	13
81	2.12812	13
81	2.13187	13
81	2.13563	13
81	2.13937	12
81	2.14312	9
81	2.14688	7
81	2.15062	12
81	2.15437	7
81	2.15813	15
81	2.16188	17
81	2.16562	20
81	2.16938	12
81	2.17313	14
81	2.17687	6
81	2.18063	11
81	2.18438	8
81	2.19563	5
82	2.11687	6
82	2.12812	5
82	2.13563	6
82	2.14688	7
82	2.15062	7
82	2.15437	9
82	2.15813	7
82	2.16188	7
82	2.17313	5

## Sheet: SIFig3_g
Droplet Index	Bandgap (eV)	Pixel Count
0	2.06438	12
0	2.07563	6
0	2.08312	6
0	2.08688	9
0	2.09063	19
0	2.09437	19
0	2.09813	22
0	2.10188	25
0	2.10562	30
0	2.10938	22
0	2.11313	23
0	2.11687	27
0	2.12062	16
0	2.12438	14
0	2.12812	11
0	2.13187	14
0	2.13563	9
0	2.13937	5
1	2.01562	7
1	2.06062	6
1	2.07187	7
1	2.07563	10
1	2.07938	15
1	2.08312	26
1	2.08688	29
1	2.09063	49
1	2.09437	48
1	2.09813	43
1	2.10188	38
1	2.10562	26
1	2.10938	14
1	2.11313	9
1	2.11687	6
2	2.04937	5
2	2.05313	6
2	2.05687	9
2	2.06438	8
2	2.06813	7
2	2.07187	8
2	2.07563	17
2	2.07938	14
2	2.08312	23
2	2.08688	24
2	2.09063	17
2	2.09437	13
2	2.09813	26
2	2.10188	21
2	2.10562	29
2	2.10938	16
2	2.11313	17
2	2.11687	15
2	2.12062	11
2	2.12438	9
2	2.12812	6
2	2.13187	5
3	2.03812	5
3	2.07187	5
3	2.07563	6
3	2.07938	7
3	2.08312	9
3	2.08688	19
3	2.09063	22
3	2.09437	23
3	2.09813	25
3	2.10188	29
3	2.10562	21
3	2.10938	20
3	2.11313	11
3	2.11687	13
3	2.12062	13
3	2.12438	8
3	2.12812	6
3	2.13937	7
4	1.95938	5
4	2.03812	5
4	2.04937	5
4	2.06062	5
4	2.07187	5
4	2.07563	5
4	2.08312	11
4	2.08688	11
4	2.09063	15
4	2.09437	29
4	2.09813	40
4	2.10188	25
4	2.10562	36
4	2.10938	20
4	2.11313	29
4	2.11687	12
4	2.12062	15
4	2.12438	9
4	2.12812	11
4	2.13187	11
5	2.07187	6
5	2.07563	13
5	2.07938	12
5	2.08312	18
5	2.08688	30
5	2.09063	38
5	2.09437	42
5	2.09813	35
5	2.10188	38
5	2.10562	36
5	2.10938	27
5	2.11313	16
5	2.11687	12
5	2.12062	8
5	2.12438	9
5	2.12812	6
6	2.02312	6
6	2.03437	7
6	2.06438	6
6	2.06813	11
6	2.07187	5
6	2.07563	5
6	2.07938	12
6	2.08312	10
6	2.08688	13
6	2.09063	25
6	2.09437	24
6	2.09813	21
6	2.10188	31
6	2.10562	24
6	2.10938	17
6	2.11313	16
6	2.11687	14
6	2.12062	9
6	2.12438	8
7	2.03063	7
7	2.04562	5
7	2.06062	6
7	2.06813	8
7	2.07563	17
7	2.07938	15
7	2.08312	26
7	2.08688	25
7	2.09063	38
7	2.09437	33
7	2.09813	34
7	2.10188	31
7	2.10562	27
7	2.10938	18
7	2.11313	21
7	2.11687	6
7	2.12062	8
7	2.12812	7
7	2.13187	6
8	2.01187	5
8	2.04937	5
8	2.06062	6
8	2.06813	5
8	2.07563	6
8	2.07938	7
8	2.08688	12
8	2.09063	13
8	2.09437	30
8	2.09813	23
8	2.10188	27
8	2.10562	30
8	2.10938	28
8	2.11313	26
8	2.11687	26
8	2.12062	13
8	2.12438	11
8	2.12812	10
8	2.13187	12
9	1.97812	5
9	1.98937	6
9	2.00438	5
9	2.03063	8
9	2.04562	5
9	2.05313	6
9	2.05687	7
9	2.06438	7
9	2.06813	9
9	2.07563	8
9	2.07938	9
9	2.08312	11
9	2.08688	18
9	2.09063	29
9	2.09437	30
9	2.09813	28
9	2.10188	26
9	2.10562	29
9	2.10938	28
9	2.11313	13
9	2.11687	17
9	2.12062	8
9	2.12438	7
9	2.12812	8
9	2.13187	5
10	2.07563	6
10	2.07938	5
10	2.08688	9
10	2.09063	8
10	2.09437	15
10	2.09813	27
10	2.10188	31
10	2.10562	14
10	2.10938	15
10	2.11313	17
10	2.11687	16
10	2.12062	10
10	2.12438	14
10	2.12812	11
10	2.13187	8
11	2.04188	5
11	2.04937	5
11	2.05687	8
11	2.06062	6
11	2.06438	6
11	2.07187	7
11	2.07563	6
11	2.07938	14
11	2.08312	21
11	2.08688	15
11	2.09063	28
11	2.09437	32
11	2.09813	28
11	2.10188	34
11	2.10562	28
11	2.10938	13
11	2.11313	16
11	2.11687	13
11	2.12062	20
11	2.12438	11
12	2.00438	5
12	2.02687	7
12	2.03063	5
12	2.04188	7
12	2.05313	7
12	2.05687	9
12	2.06438	10
12	2.06813	7
12	2.07187	10
12	2.07563	6
12	2.07938	11
12	2.08312	14
12	2.08688	25
12	2.09063	29
12	2.09437	45
12	2.09813	33
12	2.10188	44
12	2.10562	23
12	2.10938	27
12	2.11313	16
12	2.11687	13
12	2.12062	13
12	2.12438	8
12	2.12812	6
13	2.05687	8
13	2.07187	7
13	2.07563	6
13	2.07938	8
13	2.08312	7
13	2.08688	21
13	2.09063	16
13	2.09437	22
13	2.09813	27
13	2.10188	31
13	2.10562	18
13	2.10938	19
13	2.11313	7
13	2.11687	14
13	2.12062	15
13	2.12438	7
13	2.12812	10
13	2.13937	5
14	1.98562	5
14	2.02687	6
14	2.06438	8
14	2.07187	7
14	2.07563	12
14	2.07938	9
14	2.08312	14
14	2.08688	27
14	2.09063	36
14	2.09437	34
14	2.09813	49
14	2.10188	35
14	2.10562	28
14	2.10938	24
14	2.11313	24
14	2.11687	21
14	2.12062	12
14	2.12438	26
14	2.12812	10
14	2.13187	8
14	2.13563	8
15	2.03437	5
15	2.05687	5
15	2.06813	8
15	2.07187	7
15	2.07563	12
15	2.07938	9
15	2.08312	24
15	2.08688	29
15	2.09063	30
15	2.09437	33
15	2.09813	42
15	2.10188	17
15	2.10562	29
15	2.10938	29
15	2.11313	12
15	2.11687	11
15	2.12062	11
15	2.12438	12
15	2.12812	10
15	2.13563	5
16	2.06813	5
16	2.07938	6
16	2.08688	7
16	2.09437	6
16	2.09813	15
16	2.10188	21
16	2.10562	14
16	2.10938	13
16	2.11313	20
16	2.11687	12
16	2.12062	10
16	2.12438	14
16	2.12812	6
16	2.13187	14
16	2.13563	14
17	2.04937	5
17	2.05313	7
17	2.05687	6
17	2.06062	6
17	2.06813	8
17	2.07187	6
17	2.08688	9
17	2.09063	14
17	2.09437	17
17	2.09813	10
17	2.10188	15
17	2.10562	13
17	2.10938	18
17	2.11313	21
17	2.11687	17
17	2.12062	10
17	2.12438	13
17	2.12812	10
17	2.13187	7
18	2.06062	7
18	2.06438	5
18	2.07938	12
18	2.08312	14
18	2.08688	19
18	2.09063	30
18	2.09437	29
18	2.09813	31
18	2.10188	28
18	2.10562	31
18	2.10938	22
18	2.11313	22
18	2.11687	11
18	2.12062	5
18	2.12438	9
18	2.12812	5
19	2.04188	5
19	2.06062	7
19	2.06438	6
19	2.06813	9
19	2.07563	7
19	2.08312	7
19	2.08688	9
19	2.09063	19
19	2.09437	33
19	2.09813	32
19	2.10188	27
19	2.10562	27
19	2.10938	19
19	2.11313	12
19	2.11687	12
19	2.12062	6
19	2.12438	10
19	2.12812	8
19	2.13187	8
20	2.04188	10
20	2.04562	6
20	2.06062	6
20	2.06438	6
20	2.06813	5
20	2.07563	9
20	2.07938	18
20	2.08312	25
20	2.08688	19
20	2.09063	31
20	2.09437	37
20	2.09813	42
20	2.10188	47
20	2.10562	26
20	2.10938	33
20	2.11313	15
20	2.11687	25
20	2.12062	22
20	2.12438	10
20	2.12812	10
20	2.13187	10
20	2.13563	9
21	2.03812	6
21	2.04937	6
21	2.06438	7
21	2.06813	8
21	2.07563	16
21	2.07938	12
21	2.08312	18
21	2.08688	28
21	2.09063	43
21	2.09437	48
21	2.09813	40
21	2.10188	47
21	2.10562	41
21	2.10938	22
21	2.11313	17
21	2.11687	11
21	2.12062	8
21	2.12438	6
21	2.13187	8
22	2.03437	5
22	2.06813	12
22	2.07187	10
22	2.07563	16
22	2.07938	15
22	2.08312	13
22	2.08688	26
22	2.09063	31
22	2.09437	47
22	2.09813	36
22	2.10188	24
22	2.10562	25
22	2.10938	14
22	2.11313	16
22	2.11687	16
22	2.12062	11
22	2.12438	10
22	2.12812	10
22	2.13187	8
23	1.96313	5
23	2.00062	5
23	2.01187	5
23	2.05687	9
23	2.06062	6
23	2.06438	8
23	2.06813	5
23	2.07187	7
23	2.07563	19
23	2.07938	12
23	2.08312	15
23	2.08688	22
23	2.09063	23
23	2.09437	42
23	2.09813	42
23	2.10188	55
23	2.10562	37
23	2.10938	35
23	2.11313	23
23	2.11687	19
23	2.12062	21
23	2.12438	18
23	2.12812	21
23	2.13187	17
23	2.13563	14
23	2.13937	5
24	1.97437	5
24	2.02312	5
24	2.04562	7
24	2.05313	6
24	2.06062	5
24	2.07187	8
24	2.07563	10
24	2.07938	15
24	2.08312	10
24	2.08688	23
24	2.09063	27
24	2.09437	34
24	2.09813	30
24	2.10188	42
24	2.10562	23
24	2.10938	22
24	2.11313	32
24	2.11687	18
24	2.12062	14
24	2.12438	13
24	2.12812	9
24	2.13187	7
25	1.99313	5
25	2.07563	7
25	2.07938	9
25	2.08312	6
25	2.08688	11
25	2.09063	26
25	2.09437	38
25	2.09813	46
25	2.10188	56
25	2.10562	40
25	2.10938	31
25	2.11313	22
25	2.11687	16
25	2.12062	9
25	2.12438	11
25	2.12812	6
25	2.13187	11
25	2.13563	6
25	2.13937	5
26	2.04188	5
26	2.06438	8
26	2.06813	5
26	2.07187	8
26	2.07563	5
26	2.07938	10
26	2.08312	12
26	2.08688	12
26	2.09063	21
26	2.09437	18
26	2.09813	25
26	2.10188	17
26	2.10562	18
26	2.10938	9
26	2.11313	16
26	2.11687	17
26	2.12062	15
26	2.12438	9
26	2.12812	7
26	2.13187	7
27	2.04188	7
27	2.04562	5
27	2.05687	7
27	2.06813	6
27	2.07187	8
27	2.07563	5
27	2.07938	14
27	2.08312	18
27	2.08688	25
27	2.09063	30
27	2.09437	30
27	2.09813	41
27	2.10188	42
27	2.10562	45
27	2.10938	33
27	2.11313	23
27	2.11687	45
27	2.12062	24
27	2.12438	26
27	2.12812	23
27	2.13187	15
27	2.13563	13
27	2.13937	8
28	2.05687	5
28	2.07187	6
28	2.07938	8
28	2.08312	11
28	2.08688	13
28	2.09063	26
28	2.09437	19
28	2.09813	23
28	2.10188	20
28	2.10562	26
28	2.10938	21
28	2.11313	25
28	2.11687	18
28	2.12062	23
28	2.12438	18
28	2.12812	17
28	2.13187	10
28	2.13563	10
29	1.93312	6
29	1.94437	5
29	1.98562	10
29	2.00062	5
29	2.00438	5
29	2.00813	6
29	2.01187	8
29	2.01562	8
29	2.01938	5
29	2.02312	9
29	2.02687	7
29	2.03063	6
29	2.03812	10
29	2.04937	11
29	2.05313	13
29	2.05687	10
29	2.06062	9
29	2.06438	12
29	2.06813	10
29	2.07187	11
29	2.07563	17
29	2.07938	11
29	2.08312	18
29	2.08688	17
29	2.09063	25
29	2.09437	28
29	2.09813	35
29	2.10188	43
29	2.10562	36
29	2.10938	45
29	2.11313	32
29	2.11687	30
29	2.12062	32
29	2.12438	26
29	2.12812	20
29	2.13187	31
29	2.13563	13
29	2.13937	12
29	2.14312	5
29	2.14688	5
30	2.01562	5
30	2.02312	5
30	2.04188	5
30	2.05313	7
30	2.06813	5
30	2.07187	9
30	2.07563	14
30	2.07938	9
30	2.08312	13
30	2.08688	21
30	2.09063	33
30	2.09437	37
30	2.09813	51
30	2.10188	58
30	2.10562	45
30	2.10938	35
30	2.11313	34
30	2.11687	24
30	2.12062	18
30	2.12438	18
30	2.12812	10
30	2.13187	12
30	2.13563	6
31	2.00438	5
31	2.04562	5
31	2.05687	11
31	2.06438	7
31	2.06813	13
31	2.07187	5
31	2.07563	15
31	2.07938	19
31	2.08312	24
31	2.08688	34
31	2.09063	25
31	2.09437	41
31	2.09813	55
31	2.10188	46
31	2.10562	32
31	2.10938	23
31	2.11313	19
31	2.11687	15
31	2.12062	6
31	2.12438	7
31	2.12812	7
31	2.13187	9
31	2.13563	8
31	2.13937	7
32	2.05687	6
32	2.06438	5
32	2.07187	7
32	2.07563	7
32	2.07938	10
32	2.08312	9
32	2.08688	12
32	2.09063	19
32	2.09437	20
32	2.09813	31
32	2.10188	33
32	2.10562	27
32	2.10938	31
32	2.11313	21
32	2.11687	23
32	2.12062	23
32	2.12438	27
32	2.12812	21
32	2.13187	11
32	2.13563	11
32	2.13937	5
32	2.14688	5
33	1.98188	5
33	2.01562	5
33	2.02687	5
33	2.03063	7
33	2.03437	5
33	2.04188	6
33	2.04562	7
33	2.04937	5
33	2.06062	10
33	2.06438	5
33	2.06813	9
33	2.07187	11
33	2.07563	7
33	2.07938	9
33	2.08312	12
33	2.08688	16
33	2.09063	22
33	2.09437	26
33	2.09813	29
33	2.10188	41
33	2.10562	46
33	2.10938	43
33	2.11313	34
33	2.11687	44
33	2.12062	25
33	2.12438	30
33	2.12812	24
33	2.13187	16
33	2.13563	18
33	2.13937	6
34	2.03063	6
34	2.03812	5
34	2.05313	5
34	2.05687	7
34	2.06062	11
34	2.06438	5
34	2.06813	10
34	2.07187	9
34	2.07563	6
34	2.07938	8
34	2.08312	6
34	2.08688	18
34	2.09063	13
34	2.09437	28
34	2.09813	30
34	2.10188	45
34	2.10562	37
34	2.10938	41
34	2.11313	38
34	2.11687	31
34	2.12062	18
34	2.12438	23
34	2.12812	25
34	2.13187	16
34	2.13563	10
34	2.13937	6
34	2.14312	5
35	2.02687	5
35	2.03812	5
35	2.04562	7
35	2.05313	6
35	2.07563	13
35	2.07938	11
35	2.08312	10
35	2.08688	12
35	2.09063	18
35	2.09437	30
35	2.09813	41
35	2.10188	55
35	2.10562	37
35	2.10938	37
35	2.11313	24
35	2.11687	24
35	2.12062	14
35	2.12438	19
35	2.12812	9
35	2.13187	8
36	2.05313	5
36	2.06813	9
36	2.07187	8
36	2.07563	7
36	2.07938	8
36	2.08312	10
36	2.08688	17
36	2.09063	22
36	2.09437	26
36	2.09813	25
36	2.10188	36
36	2.10562	32
36	2.10938	29
36	2.11313	31
36	2.11687	29
36	2.12062	17
36	2.12438	23
36	2.12812	17
36	2.13187	16
36	2.13563	16
36	2.13937	11
36	2.14312	6
37	2.03812	5
37	2.05687	6
37	2.06062	7
37	2.07187	9
37	2.07563	6
37	2.07938	10
37	2.08312	12
37	2.08688	33
37	2.09063	42
37	2.09437	62
37	2.09813	45
37	2.10188	36
37	2.10562	37
37	2.10938	28
37	2.11313	25
37	2.11687	22
37	2.12062	12
37	2.12438	12
37	2.12812	14
37	2.13187	7
37	2.13563	11
37	2.13937	8
38	1.97812	5
38	1.99313	5
38	2.00062	5
38	2.01562	8
38	2.01938	6
38	2.02312	9
38	2.02687	11
38	2.03063	6
38	2.03437	8
38	2.03812	12
38	2.04188	10
38	2.04562	14
38	2.04937	15
38	2.05313	11
38	2.05687	12
38	2.06062	7
38	2.06438	18
38	2.06813	13
38	2.07187	10
38	2.07563	8
38	2.07938	16
38	2.08312	18
38	2.08688	15
38	2.09063	17
38	2.09437	27
38	2.09813	23
38	2.10188	30
38	2.10562	40
38	2.10938	29
38	2.11313	45
38	2.11687	41
38	2.12062	31
38	2.12438	41
38	2.12812	37
38	2.13187	29
38	2.13563	24
38	2.13937	7
39	2.05687	5
39	2.06438	5
39	2.07563	5
39	2.07938	8
39	2.08312	14
39	2.08688	12
39	2.09063	14
39	2.09437	23
39	2.09813	19
39	2.10188	28
39	2.10562	25
39	2.10938	22
39	2.11313	23
39	2.11687	13
39	2.12062	12
39	2.12438	12
39	2.13187	7
40	1.95562	5
40	2.00062	7
40	2.00813	7
40	2.01938	6
40	2.02312	5
40	2.02687	7
40	2.03063	5
40	2.03812	7
40	2.04188	9
40	2.04562	11
40	2.04937	9
40	2.05313	9
40	2.05687	10
40	2.06062	13
40	2.06438	13
40	2.06813	9
40	2.07187	6
40	2.07563	11
40	2.07938	15
40	2.08312	20
40	2.08688	24
40	2.09063	23
40	2.09437	28
40	2.09813	41
40	2.10188	30
40	2.10562	44
40	2.10938	53
40	2.11313	45
40	2.11687	31
40	2.12062	38
40	2.12438	40
40	2.12812	37
40	2.13187	19
40	2.13563	19
40	2.13937	12
41	1.99313	5
41	2.00062	5
41	2.01187	5
41	2.01562	6
41	2.01938	7
41	2.03437	5
41	2.04562	11
41	2.04937	6
41	2.05687	5
41	2.06062	11
41	2.06438	10
41	2.06813	8
41	2.07187	8
41	2.07563	15
41	2.07938	9
41	2.08312	7
41	2.08688	10
41	2.09063	9
41	2.09437	14
41	2.09813	23
41	2.10188	30
41	2.10562	19
41	2.10938	32
41	2.11313	32
41	2.11687	33
41	2.12062	24
41	2.12438	25
41	2.12812	19
41	2.13187	16
41	2.13563	9
41	2.13937	9
42	2.03812	6
42	2.05687	6
42	2.06438	5
42	2.06813	5
42	2.07563	6
42	2.07938	7
42	2.08312	10
42	2.08688	13
42	2.09063	19
42	2.09437	17
42	2.09813	27
42	2.10188	32
42	2.10562	25
42	2.10938	23
42	2.11313	28
42	2.11687	30
42	2.12062	31
42	2.12438	30
42	2.12812	25
42	2.13187	8
42	2.13563	8
42	2.13937	7
42	2.14312	5
43	1.95188	5
43	2.00438	5
43	2.01187	6
43	2.03063	6
43	2.03437	7
43	2.05313	8
43	2.06438	9
43	2.07187	7
43	2.07563	13
43	2.07938	9
43	2.08312	13
43	2.08688	16
43	2.09063	21
43	2.09437	22
43	2.09813	46
43	2.10188	46
43	2.10562	32
43	2.10938	32
43	2.11313	15
43	2.11687	25
43	2.12062	16
43	2.12438	10
43	2.12812	11
43	2.13187	10
43	2.13563	5
44	2.06062	5
44	2.06813	6
44	2.07187	5
44	2.07938	8
44	2.08312	9
44	2.08688	5
44	2.09063	14
44	2.09437	12
44	2.09813	20
44	2.10188	26
44	2.10562	23
44	2.10938	31
44	2.11313	28
44	2.11687	22
44	2.12062	24
44	2.12438	25
44	2.12812	22
44	2.13187	32
44	2.13563	25
44	2.13937	21
44	2.14312	17
44	2.14688	8
45	2.05687	8
45	2.06062	5
45	2.07187	7
45	2.07563	5
45	2.07938	6
45	2.08312	20
45	2.08688	19
45	2.09063	30
45	2.09437	42
45	2.09813	22
45	2.10188	31
45	2.10562	19
45	2.10938	24
45	2.11313	18
45	2.11687	16
45	2.12062	10
45	2.12438	8
45	2.12812	10
45	2.13187	10
45	2.13563	5
46	1.96687	5
46	2.00062	6
46	2.02687	8
46	2.03437	6
46	2.04188	5
46	2.04937	7
46	2.05313	7
46	2.06062	6
46	2.06813	5
46	2.07187	8
46	2.07563	5
46	2.07938	14
46	2.08312	17
46	2.08688	22
46	2.09063	30
46	2.09437	37
46	2.09813	54
46	2.10188	52
46	2.10562	52
46	2.10938	29
46	2.11313	24
46	2.11687	13
46	2.12062	21
46	2.12438	10
46	2.12812	6
46	2.13187	8
47	1.98188	5
47	1.98937	8
47	1.99687	8
47	2.00062	7
47	2.00813	9
47	2.01187	10
47	2.01562	10
47	2.01938	7
47	2.02312	5
47	2.02687	7
47	2.03063	7
47	2.03812	8
47	2.04188	10
47	2.04562	11
47	2.04937	11
47	2.05313	12
47	2.05687	13
47	2.06062	7
47	2.06438	11
47	2.06813	6
47	2.07187	16
47	2.07563	20
47	2.07938	9
47	2.08312	13
47	2.08688	18
47	2.09063	15
47	2.09437	28
47	2.09813	29
47	2.10188	48
47	2.10562	62
47	2.10938	50
47	2.11313	39
47	2.11687	34
47	2.12062	33
47	2.12438	28
47	2.12812	14
47	2.13187	9
47	2.13563	7
47	2.13937	6
48	2.03812	7
48	2.05313	5
48	2.06438	6
48	2.07187	10
48	2.07563	8
48	2.07938	10
48	2.08312	18
48	2.08688	14
48	2.09063	23
48	2.09437	31
48	2.09813	33
48	2.10188	30
48	2.10562	29
48	2.10938	39
48	2.11313	47
48	2.11687	25
48	2.12062	30
48	2.12438	14
48	2.12812	20
48	2.13187	10
48	2.13563	8
49	1.98188	5
49	1.98937	5
49	1.99687	5
49	2.01938	5
49	2.03437	5
49	2.04188	6
49	2.05313	7
49	2.05687	6
49	2.06438	6
49	2.06813	9
49	2.07563	11
49	2.07938	11
49	2.08312	19
49	2.08688	13
49	2.09063	25
49	2.09437	28
49	2.09813	44
49	2.10188	30
49	2.10562	36
49	2.10938	42
49	2.11313	38
49	2.11687	34
49	2.12062	36
49	2.12438	28
49	2.12812	26
49	2.13187	32
49	2.13563	11
49	2.13937	8
50	1.98937	5
50	2.01562	6
50	2.01938	6
50	2.02312	7
50	2.03812	5
50	2.04188	6
50	2.04562	8
50	2.04937	5
50	2.05313	6
50	2.06062	8
50	2.06438	5
50	2.06813	5
50	2.07187	6
50	2.07563	9
50	2.07938	10
50	2.08312	13
50	2.08688	11
50	2.09063	20
50	2.09437	24
50	2.09813	31
50	2.10188	38
50	2.10562	19
50	2.10938	27
50	2.11313	27
50	2.11687	28
50	2.12062	27
50	2.12438	13
50	2.12812	13
50	2.13187	10
50	2.13563	5
50	2.13937	8
51	2.02687	7
51	2.04562	8
51	2.05313	7
51	2.05687	5
51	2.06062	5
51	2.06813	7
51	2.07187	5
51	2.07563	9
51	2.07938	8
51	2.08312	10
51	2.08688	7
51	2.09063	16
51	2.09437	19
51	2.09813	29
51	2.10188	43
51	2.10562	44
51	2.10938	23
51	2.11313	35
51	2.11687	11
51	2.12062	14
51	2.12438	9
51	2.12812	6
52	1.99687	5
52	2.00438	7
52	2.01562	6
52	2.06062	5
52	2.07563	10
52	2.08312	9
52	2.08688	16
52	2.09063	22
52	2.09437	23
52	2.09813	31
52	2.10188	25
52	2.10562	29
52	2.10938	27
52	2.11313	32
52	2.11687	21
52	2.12062	27
52	2.12438	20
52	2.12812	17
52	2.13187	15
52	2.13563	8
52	2.13937	5
53	2.00813	5
53	2.02312	7
53	2.03812	8
53	2.04188	7
53	2.04937	7
53	2.05687	8
53	2.06062	5
53	2.06813	5
53	2.07187	12
53	2.07563	9
53	2.07938	13
53	2.08312	9
53	2.08688	9
53	2.09063	13
53	2.09437	15
53	2.09813	26
53	2.10188	18
53	2.10562	26
53	2.10938	32
53	2.11313	35
53	2.11687	22
53	2.12062	29
53	2.12438	33
53	2.12812	25
53	2.13187	13
53	2.13563	12
53	2.14312	5
53	2.19188	5
54	2.00813	5
54	2.03437	6
54	2.04937	5
54	2.05313	9
54	2.05687	5
54	2.07187	5
54	2.07938	7
54	2.08312	10
54	2.08688	10
54	2.09063	22
54	2.09437	26
54	2.09813	31
54	2.10188	40
54	2.10562	36
54	2.10938	25
54	2.11313	26
54	2.11687	15
54	2.12062	19
54	2.12438	11
54	2.12812	8
55	2.02312	6
55	2.02687	7
55	2.03063	5
55	2.03437	5
55	2.04562	7
55	2.06062	5
55	2.06438	5
55	2.07187	10
55	2.07563	7
55	2.07938	14
55	2.08312	15
55	2.08688	11
55	2.09063	19
55	2.09437	26
55	2.09813	33
55	2.10188	29
55	2.10562	22
55	2.10938	29
55	2.11313	32
55	2.11687	33
55	2.12062	25
55	2.12438	20
55	2.12812	15
55	2.13187	15
55	2.13563	5
56	2.02687	6
56	2.07187	5
56	2.07563	6
56	2.07938	6
56	2.08688	7
56	2.09063	16
56	2.09437	23
56	2.09813	19
56	2.10188	32
56	2.10562	34
56	2.10938	36
56	2.11313	27
56	2.11687	29
56	2.12062	25
56	2.12438	25
56	2.12812	21
56	2.13187	12
56	2.13563	9
56	2.13937	5
57	2.01562	6
57	2.07563	5
57	2.07938	10
57	2.08312	11
57	2.08688	9
57	2.09063	17
57	2.09437	25
57	2.09813	47
57	2.10188	32
57	2.10562	43
57	2.10938	34
57	2.11313	20
57	2.11687	19
57	2.12062	12
57	2.12438	7
57	2.12812	6
57	2.13187	7
58	2.04562	5
58	2.05313	5
58	2.05687	6
58	2.06062	5
58	2.06438	5
58	2.06813	5
58	2.07187	5
58	2.07563	7
58	2.07938	17
58	2.08312	14
58	2.08688	25
58	2.09063	22
58	2.09437	29
58	2.09813	35
58	2.10188	25
58	2.10562	23
58	2.10938	22
58	2.11313	14
58	2.11687	9
59	2.00062	5
59	2.03063	5
59	2.03437	6
59	2.06062	7
59	2.06438	11
59	2.06813	5
59	2.07187	9
59	2.07563	16
59	2.07938	8
59	2.08312	16
59	2.08688	15
59	2.09063	24
59	2.09437	26
59	2.09813	43
59	2.10188	38
59	2.10562	30
59	2.10938	36
59	2.11313	24
59	2.11687	25
59	2.12062	18
59	2.12438	23
59	2.12812	22
59	2.13187	10
59	2.13563	5
60	2.04937	7
60	2.06438	6
60	2.07563	9
60	2.07938	5
60	2.08688	12
60	2.09063	6
60	2.09437	14
60	2.09813	18
60	2.10188	23
60	2.10562	15
60	2.10938	22
60	2.11313	16
60	2.11687	15
60	2.12062	16
60	2.12438	18
60	2.12812	12
60	2.13187	20
60	2.13563	9
61	2.06813	5
61	2.07563	11
61	2.07938	7
61	2.08312	12
61	2.08688	17
61	2.09063	21
61	2.09437	28
61	2.09813	35
61	2.10188	40
61	2.10562	49
61	2.10938	31
61	2.11313	25
61	2.11687	26
61	2.12062	29
61	2.12438	14
61	2.12812	14
61	2.13187	8
61	2.13563	6
61	2.13937	5
62	2.03437	6
62	2.04188	5
62	2.05313	8
62	2.06062	7
62	2.06438	5
62	2.06813	6
62	2.07187	6
62	2.07563	13
62	2.07938	10
62	2.08312	17
62	2.08688	24
62	2.09063	24
62	2.09437	31
62	2.09813	33
62	2.10188	32
62	2.10562	24
62	2.10938	31
62	2.11313	19
62	2.11687	11
62	2.12062	16
62	2.12438	16
62	2.12812	14
62	2.13187	10
63	1.98562	5
63	2.03063	7
63	2.03437	5
63	2.05313	6
63	2.06438	8
63	2.07938	10
63	2.08312	18
63	2.08688	13
63	2.09063	13
63	2.09437	20
63	2.09813	26
63	2.10188	25
63	2.10562	24
63	2.10938	19
63	2.11313	15
63	2.11687	13
63	2.12062	13
63	2.12438	7
63	2.12812	5
64	2.03437	7
64	2.06438	8
64	2.07563	8
64	2.07938	7
64	2.08312	14
64	2.08688	17
64	2.09063	19
64	2.09437	21
64	2.09813	30
64	2.10188	31
64	2.10562	40
64	2.10938	31
64	2.11313	17
64	2.11687	9
64	2.12062	11
64	2.12438	13
64	2.12812	6
65	2.02687	5
65	2.04937	6
65	2.05313	6
65	2.06062	6
65	2.07938	6
65	2.08688	10
65	2.09063	7
65	2.09437	15
65	2.09813	21
65	2.10188	25
65	2.10562	22
65	2.10938	19
65	2.11313	23
65	2.11687	18
65	2.12062	35
65	2.12438	10
65	2.12812	12
65	2.13187	6
66	2.03063	9
66	2.03812	7
66	2.04188	10
66	2.04937	5
66	2.05687	6
66	2.06438	5
66	2.06813	6
66	2.07938	9
66	2.08312	8
66	2.08688	6
66	2.09063	17
66	2.09437	24
66	2.09813	26
66	2.10188	34
66	2.10562	38
66	2.10938	40
66	2.11313	28
66	2.11687	34
66	2.12062	31
66	2.12438	24
66	2.12812	38
66	2.13187	14
67	1.91437	5
67	1.99687	5
67	2.03437	5
67	2.03812	6
67	2.04188	5
67	2.04937	5
67	2.05313	7
67	2.05687	9
67	2.06062	9
67	2.06438	11
67	2.06813	10
67	2.07187	8
67	2.07563	7
67	2.07938	16
67	2.08312	12
67	2.08688	9
67	2.09063	25
67	2.09437	34
67	2.09813	36
67	2.10188	30
67	2.10562	38
67	2.10938	32
67	2.11313	22
67	2.11687	19
67	2.12062	27
67	2.12438	17
67	2.12812	21
67	2.13187	11
67	2.13563	7
68	2.01562	5
68	2.04562	5
68	2.04937	7
68	2.05687	5
68	2.06062	6
68	2.07187	6
68	2.07563	11
68	2.07938	16
68	2.08312	17
68	2.08688	8
68	2.09063	25
68	2.09437	23
68	2.09813	27
68	2.10188	33
68	2.10562	37
68	2.10938	28
68	2.11313	18
68	2.11687	18
68	2.12062	12
68	2.12438	9
68	2.12812	10
68	2.13187	5
69	2.04188	5
69	2.06062	5
69	2.06438	5
69	2.06813	7
69	2.07187	6
69	2.07563	6
69	2.07938	7
69	2.08312	11
69	2.08688	22
69	2.09063	21
69	2.09437	32
69	2.09813	31
69	2.10188	27
69	2.10562	28
69	2.10938	16
69	2.11313	17
69	2.11687	17
69	2.12062	11
69	2.12438	11
70	2.02312	5
70	2.04562	7
70	2.07187	5
70	2.07938	5
70	2.08312	18
70	2.08688	14
70	2.09063	25
70	2.09437	36
70	2.09813	63
70	2.10188	32
70	2.10562	31
70	2.10938	15
70	2.11313	12
71	2.04562	6
71	2.05313	6
71	2.06062	5
71	2.06438	7
71	2.06813	7
71	2.07563	6
71	2.07938	15
71	2.08312	12
71	2.08688	18
71	2.09063	12
71	2.09437	26
71	2.09813	44
71	2.10188	35
71	2.10562	38
71	2.10938	51
71	2.11313	30
71	2.11687	20
71	2.12062	30
71	2.12438	24
71	2.12812	21
71	2.13187	18
71	2.13563	9
71	2.14312	5
72	2.01938	5
72	2.04937	5
72	2.05313	5
72	2.05687	6
72	2.06062	6
72	2.06438	5
72	2.06813	9
72	2.07187	8
72	2.07563	14
72	2.07938	8
72	2.08312	22
72	2.08688	18
72	2.09063	26
72	2.09437	49
72	2.09813	57
72	2.10188	35
72	2.10562	50
72	2.10938	26
72	2.11313	31
72	2.11687	23
72	2.12062	19
72	2.12438	16
72	2.12812	10
72	2.13563	9
73	1.97437	7
73	1.98188	5
73	1.98937	5
73	1.99313	5
73	2.01187	5
73	2.02687	5
73	2.03063	5
73	2.03812	8
73	2.04562	11
73	2.04937	7
73	2.05687	10
73	2.06062	5
73	2.06438	8
73	2.06813	9
73	2.07187	8
73	2.07563	10
73	2.07938	11
73	2.08312	6
73	2.08688	9
73	2.09063	13
73	2.09437	17
73	2.09813	18
73	2.10188	22
73	2.10562	13
73	2.10938	17
73	2.11313	22
73	2.11687	30
73	2.12062	15
73	2.12438	29
73	2.12812	29
73	2.13187	27
73	2.13563	17
73	2.13937	13
73	2.14312	7
74	2.05313	5
74	2.05687	5
74	2.06438	7
74	2.07187	5
74	2.08312	7
74	2.08688	8
74	2.09063	18
74	2.09437	27
74	2.09813	37
74	2.10188	35
74	2.10562	44
74	2.10938	26
74	2.11313	19
74	2.11687	14
74	2.12062	11
74	2.12438	9
74	2.12812	6
75	1.96313	5
75	1.98562	5
75	1.99687	5
75	2.01187	7
75	2.01562	8
75	2.01938	6
75	2.02312	7
75	2.02687	5
75	2.03063	7
75	2.03812	6
75	2.05313	6
75	2.05687	12
75	2.06062	6
75	2.06438	5
75	2.06813	8
75	2.07187	9
75	2.07563	5
75	2.07938	9
75	2.08312	9
75	2.08688	13
75	2.09063	9
75	2.09437	10
75	2.09813	19
75	2.10188	20
75	2.10562	30
75	2.10938	18
75	2.11313	32
75	2.11687	25
75	2.12062	23
75	2.12438	37
75	2.12812	16
75	2.13187	12
75	2.13563	12
75	2.13937	13
75	2.14312	5
76	2.01187	7
76	2.01938	6
76	2.02312	6
76	2.02687	7
76	2.03063	6
76	2.03437	8
76	2.03812	6
76	2.04188	6
76	2.04937	7
76	2.05313	11
76	2.05687	6
76	2.06062	5
76	2.06813	7
76	2.07187	5
76	2.07563	10
76	2.07938	6
76	2.08312	12
76	2.08688	13
76	2.09063	14
76	2.09437	17
76	2.09813	20
76	2.10188	23
76	2.10562	29
76	2.10938	29
76	2.11313	24
76	2.11687	24
76	2.12062	31
76	2.12438	33
76	2.12812	28
76	2.13187	9
76	2.13563	8
77	1.96687	6
77	1.99313	6
77	2.00438	5
77	2.01938	7
77	2.03063	6
77	2.03437	5
77	2.05313	5
77	2.06062	6
77	2.06438	5
77	2.06813	7
77	2.07563	6
77	2.07938	10
77	2.08312	15
77	2.08688	12
77	2.09063	25
77	2.09437	26
77	2.09813	33
77	2.10188	29
77	2.10562	24
77	2.10938	16
77	2.11313	13
77	2.11687	22
77	2.12062	11
77	2.12438	11
77	2.12812	7
78	2.04188	7
78	2.06438	5
78	2.07187	9
78	2.07938	15
78	2.08312	12
78	2.08688	20
78	2.09063	25
78	2.09437	28
78	2.09813	20
78	2.10188	20
78	2.10562	25
78	2.10938	19
78	2.11313	12
78	2.11687	14
78	2.12062	13
78	2.12438	7
78	2.12812	10
79	2.03437	7
79	2.04937	5
79	2.05313	6
79	2.06062	5
79	2.06438	6
79	2.06813	7
79	2.07187	6
79	2.07563	5
79	2.07938	9
79	2.08312	15
79	2.08688	8
79	2.09063	9
79	2.09437	17
79	2.09813	16
79	2.10188	30
79	2.10562	38
79	2.10938	31
79	2.11313	28
79	2.11687	33
79	2.12062	29
79	2.12438	23
79	2.12812	16
79	2.13187	15
79	2.13563	10
79	2.13937	5
80	1.97063	7
80	2.04562	6
80	2.04937	5
80	2.05687	5
80	2.06062	6
80	2.06813	7
80	2.07187	13
80	2.07563	8
80	2.07938	5
80	2.08312	9
80	2.08688	11
80	2.09063	12
80	2.09437	29
80	2.09813	24
80	2.10188	23
80	2.10562	19
80	2.10938	12
80	2.11313	12
80	2.11687	22
80	2.12062	17
80	2.12438	18
80	2.12812	11
80	2.13187	6
81	2.03812	6
81	2.05687	7
81	2.06438	6
81	2.06813	5
81	2.07187	6
81	2.07563	8
81	2.08688	11
81	2.09063	22
81	2.09437	25
81	2.09813	28
81	2.10188	37
81	2.10562	25
81	2.10938	15
81	2.11313	8
81	2.11687	14
81	2.12062	14
81	2.12812	5
82	2.01562	7
82	2.07938	6
82	2.08312	10
82	2.08688	12
82	2.09063	7
82	2.09437	26
82	2.09813	32
82	2.10188	25
82	2.10562	14
82	2.10938	13
82	2.11313	18
82	2.11687	15
82	2.12062	10
82	2.12438	7
83	2.00438	5
83	2.01187	5
83	2.04562	5
83	2.04937	9
83	2.05313	5
83	2.05687	5
83	2.06062	12
83	2.06438	5
83	2.06813	13
83	2.07187	11
83	2.07563	12
83	2.07938	14
83	2.08312	12
83	2.08688	13
83	2.09063	17
83	2.09437	23
83	2.09813	24
83	2.10188	19
83	2.10562	20
83	2.10938	35
83	2.11313	18
83	2.11687	16
83	2.12062	10
83	2.12438	9
83	2.12812	16
84	1.93687	5
84	1.97812	5
84	1.98937	5
84	2.00438	5
84	2.03812	8
84	2.06438	6
84	2.07187	5
84	2.07563	6
84	2.07938	10
84	2.08312	7
84	2.08688	20
84	2.09063	21
84	2.09437	14
84	2.09813	31
84	2.10188	33
84	2.10562	38
84	2.10938	21
84	2.11313	18
84	2.11687	25
84	2.12062	21
84	2.12438	15
84	2.12812	23
84	2.13187	8
84	2.14312	6

## Sheet: SIFig3_h
Droplet Index	Bandgap (eV)	Pixel Count
0	2.00438	5
0	2.01187	6
0	2.01562	11
0	2.01938	15
0	2.02312	9
0	2.02687	15
0	2.03063	14
0	2.03437	21
0	2.03812	24
0	2.04188	17
0	2.04562	28
0	2.04937	26
0	2.05313	26
0	2.05687	27
0	2.06062	19
0	2.06438	24
0	2.06813	28
0	2.07187	13
0	2.07563	11
0	2.07938	14
0	2.08312	6
1	2.00813	10
1	2.01562	9
1	2.01938	8
1	2.02312	17
1	2.02687	10
1	2.03063	13
1	2.03437	15
1	2.03812	20
1	2.04188	27
1	2.04562	30
1	2.04937	40
1	2.05313	27
1	2.05687	38
1	2.06062	38
1	2.06438	28
1	2.06813	21
1	2.07187	6
1	2.07563	19
1	2.07938	18
1	2.08312	9
1	2.08688	5
1	2.14688	7
1	2.16562	5
1	2.17687	5
2	2.00438	6
2	2.00813	9
2	2.01187	6
2	2.01562	9
2	2.01938	13
2	2.02312	12
2	2.02687	18
2	2.03063	18
2	2.03437	16
2	2.03812	19
2	2.04188	24
2	2.04562	35
2	2.04937	36
2	2.05313	32
2	2.05687	33
2	2.06062	27
2	2.06438	26
2	2.06813	33
2	2.07187	19
2	2.07563	14
2	2.07938	13
2	2.08312	10
2	2.08688	6
2	2.13187	6
2	2.15437	5
2	2.16188	5
3	1.99313	7
3	2.00062	10
3	2.00438	9
3	2.00813	8
3	2.01187	8
3	2.01562	12
3	2.01938	17
3	2.02312	19
3	2.02687	25
3	2.03063	24
3	2.03437	28
3	2.03812	30
3	2.04188	36
3	2.04562	32
3	2.04937	22
3	2.05313	29
3	2.05687	24
3	2.06062	18
3	2.06438	24
3	2.06813	17
3	2.07187	11
4	1.99313	5
4	2.00062	7
4	2.00438	7
4	2.00813	6
4	2.01187	5
4	2.01562	17
4	2.01938	13
4	2.02312	11
4	2.02687	22
4	2.03063	19
4	2.03437	27
4	2.03812	35
4	2.04188	29
4	2.04562	43
4	2.04937	42
4	2.05313	45
4	2.05687	43
4	2.06062	32
4	2.06438	34
4	2.06813	31
4	2.07187	22
4	2.07563	17
4	2.07938	19
4	2.08312	10
4	2.08688	6
4	2.09063	5
4	2.14688	6
4	2.15062	5
5	2.00813	5
5	2.01562	6
5	2.02312	13
5	2.02687	12
5	2.03063	9
5	2.03437	18
5	2.03812	15
5	2.04188	13
5	2.04562	27
5	2.04937	31
5	2.05313	33
5	2.05687	36
5	2.06062	39
5	2.06438	36
5	2.06813	43
5	2.07187	29
5	2.07563	19
5	2.07938	19
5	2.08312	10
5	2.08688	5
5	2.15062	5
6	2.01562	5
6	2.01938	5
6	2.02687	13
6	2.03063	8
6	2.03437	15
6	2.03812	30
6	2.04188	30
6	2.04562	31
6	2.04937	39
6	2.05313	37
6	2.05687	37
6	2.06062	29
6	2.06438	26
6	2.06813	21
6	2.07187	22
6	2.07563	15
6	2.07938	12
6	2.08312	11
6	2.08688	7
6	2.15437	5
6	2.15813	5
7	2.00062	5
7	2.01187	10
7	2.01562	7
7	2.01938	12
7	2.02312	14
7	2.02687	10
7	2.03063	14
7	2.03437	14
7	2.03812	15
7	2.04188	20
7	2.04562	27
7	2.04937	22
7	2.05313	38
7	2.05687	34
7	2.06062	37
7	2.06438	36
7	2.06813	41
7	2.07187	30
7	2.07563	18
7	2.07938	22
7	2.08312	10
7	2.08688	6
7	2.09063	7
8	1.99687	6
8	2.00062	5
8	2.00438	7
8	2.00813	6
8	2.01562	6
8	2.01938	5
8	2.02312	15
8	2.02687	14
8	2.03063	14
8	2.03437	19
8	2.03812	27
8	2.04188	33
8	2.04562	26
8	2.04937	27
8	2.05313	30
8	2.05687	38
8	2.06062	34
8	2.06438	29
8	2.06813	26
8	2.07187	15
8	2.07563	9
8	2.07938	10
9	1.98937	5
9	2.00062	7
9	2.01187	8
9	2.01562	6
9	2.01938	10
9	2.02312	13
9	2.02687	18
9	2.03063	17
9	2.03437	22
9	2.03812	20
9	2.04188	25
9	2.04562	26
9	2.04937	27
9	2.05313	29
9	2.05687	33
9	2.06062	27
9	2.06438	37
9	2.06813	22
9	2.07187	25
9	2.07563	13
9	2.07938	9
9	2.14312	5
10	2.00062	5
10	2.01187	8
10	2.01562	7
10	2.01938	12
10	2.02312	14
10	2.02687	17
10	2.03063	17
10	2.03437	22
10	2.03812	24
10	2.04188	17
10	2.04562	30
10	2.04937	34
10	2.05313	41
10	2.05687	38
10	2.06062	29
10	2.06438	31
10	2.06813	25
10	2.07187	15
10	2.07563	14
10	2.07938	9
11	2.00062	5
11	2.00438	10
11	2.00813	6
11	2.01187	6
11	2.01938	15
11	2.02312	11
11	2.02687	17
11	2.03063	13
11	2.03437	10
11	2.03812	27
11	2.04188	23
11	2.04562	29
11	2.04937	34
11	2.05313	42
11	2.05687	38
11	2.06062	26
11	2.06438	31
11	2.06813	19
11	2.07187	14
11	2.07563	11
11	2.07938	8
12	1.99687	5
12	2.00438	6
12	2.01187	9
12	2.01938	11
12	2.02312	10
12	2.02687	17
12	2.03063	21
12	2.03437	10
12	2.03812	26
12	2.04188	32
12	2.04562	26
12	2.04937	22
12	2.05313	29
12	2.05687	18
12	2.06062	29
12	2.06438	20
12	2.06813	20
12	2.07187	24
12	2.07563	17
12	2.07938	18
12	2.08312	9
13	2.01562	10
13	2.01938	15
13	2.02312	11
13	2.02687	19
13	2.03063	14
13	2.03437	14
13	2.03812	12
13	2.04188	22
13	2.04562	23
13	2.04937	32
13	2.05313	28
13	2.05687	24
13	2.06062	33
13	2.06438	16
13	2.06813	9
13	2.07187	11
13	2.07563	5
14	1.98188	7
14	1.99687	7
14	2.00438	7
14	2.00813	5
14	2.01187	10
14	2.01562	13
14	2.01938	15
14	2.02312	22
14	2.02687	13
14	2.03063	22
14	2.03437	33
14	2.03812	27
14	2.04188	21
14	2.04562	26
14	2.04937	26
14	2.05313	30
14	2.05687	40
14	2.06062	30
14	2.06438	27
14	2.06813	18
14	2.07187	15
14	2.07563	6
14	2.07938	6
14	2.08312	7
15	2.00438	5
15	2.00813	9
15	2.01187	11
15	2.01562	7
15	2.01938	8
15	2.02312	15
15	2.02687	17
15	2.03063	25
15	2.03437	23
15	2.03812	24
15	2.04188	30
15	2.04562	32
15	2.04937	33
15	2.05313	26
15	2.05687	36
15	2.06062	18
15	2.06438	20
15	2.06813	12
15	2.07187	14
16	1.97437	5
16	1.98188	6
16	1.98937	5
16	1.99313	5
16	2.00062	6
16	2.00438	11
16	2.00813	6
16	2.01187	10
16	2.01562	13
16	2.01938	17
16	2.02312	17
16	2.02687	20
16	2.03063	17
16	2.03437	23
16	2.03812	20
16	2.04188	23
16	2.04562	22
16	2.04937	35
16	2.05313	33
16	2.05687	17
16	2.06062	21
16	2.06438	16
16	2.06813	6
16	2.07187	5
16	2.07563	7
17	2.00813	5
17	2.01187	8
17	2.01562	8
17	2.01938	18
17	2.02312	13
17	2.02687	15
17	2.03063	27
17	2.03437	25
17	2.03812	23
17	2.04188	41
17	2.04562	39
17	2.04937	28
17	2.05313	47
17	2.05687	30
17	2.06062	35
17	2.06438	29
17	2.06813	24
17	2.07187	13
17	2.07563	14
17	2.08312	7
17	2.13937	5
18	2.00438	6
18	2.01187	6
18	2.01562	11
18	2.01938	11
18	2.02312	10
18	2.02687	18
18	2.03063	18
18	2.03437	21
18	2.03812	18
18	2.04188	34
18	2.04562	30
18	2.04937	34
18	2.05313	35
18	2.05687	36
18	2.06062	37
18	2.06438	27
18	2.06813	25
18	2.07187	17
18	2.07563	13
18	2.07938	5
18	2.08312	7
18	2.13563	5
19	2.00813	6
19	2.01562	5
19	2.01938	8
19	2.02312	16
19	2.02687	12
19	2.03063	13
19	2.03437	18
19	2.03812	25
19	2.04188	30
19	2.04562	29
19	2.04937	28
19	2.05313	25
19	2.05687	41
19	2.06062	33
19	2.06438	33
19	2.06813	28
19	2.07187	19
19	2.07563	20
19	2.07938	12
19	2.08312	14
19	2.09063	6
19	2.09813	6
20	2.00438	6
20	2.01187	5
20	2.01562	5
20	2.01938	8
20	2.02312	8
20	2.02687	18
20	2.03063	17
20	2.03437	17
20	2.03812	43
20	2.04188	33
20	2.04562	28
20	2.04937	29
20	2.05313	34
20	2.05687	38
20	2.06062	34
20	2.06438	13
20	2.06813	20
20	2.07187	16
20	2.07563	16
21	2.00813	5
21	2.01187	6
21	2.01562	8
21	2.01938	12
21	2.02312	19
21	2.02687	23
21	2.03063	18
21	2.03437	19
21	2.03812	27
21	2.04188	23
21	2.04562	35
21	2.04937	36
21	2.05313	40
21	2.05687	25
21	2.06062	34
21	2.06438	23
21	2.06813	22
21	2.07187	12
21	2.07563	11
21	2.07938	13
21	2.08312	11
21	2.15437	5
21	2.16562	5
22	1.99313	5
22	1.99687	7
22	2.00062	9
22	2.00813	10
22	2.01187	17
22	2.01562	15
22	2.01938	17
22	2.02312	17
22	2.02687	17
22	2.03063	21
22	2.03437	26
22	2.03812	19
22	2.04188	29
22	2.04562	28
22	2.04937	18
22	2.05313	30
22	2.05687	17
22	2.06062	17
22	2.06438	15
22	2.06813	8
22	2.07187	8
22	2.07563	14
23	1.99313	5
23	1.99687	7
23	2.00438	6
23	2.00813	5
23	2.01187	11
23	2.01562	13
23	2.01938	14
23	2.02312	16
23	2.02687	16
23	2.03063	18
23	2.03437	27
23	2.03812	16
23	2.04188	26
23	2.04562	30
23	2.04937	31
23	2.05313	21
23	2.05687	19
23	2.06062	16
23	2.06438	27
23	2.06813	12
23	2.07187	13
23	2.07563	6
23	2.07938	5
24	2.00062	8
24	2.00438	9
24	2.00813	9
24	2.01187	9
24	2.01562	12
24	2.01938	7
24	2.02312	15
24	2.02687	14
24	2.03063	16
24	2.03437	33
24	2.03812	24
24	2.04188	34
24	2.04562	29
24	2.04937	28
24	2.05313	31
24	2.05687	22
24	2.06062	17
24	2.06438	23
24	2.06813	17
24	2.07187	9
24	2.07563	9
24	2.07938	9
24	2.08312	5
25	2.00438	5
25	2.00813	6
25	2.01187	7
25	2.01562	8
25	2.01938	7
25	2.02312	9
25	2.02687	18
25	2.03063	29
25	2.03437	11
25	2.03812	36
25	2.04188	23
25	2.04562	38
25	2.04937	39
25	2.05313	47
25	2.05687	35
25	2.06062	32
25	2.06438	23
25	2.06813	32
25	2.07187	14
25	2.07563	18
25	2.07938	6
25	2.08312	7
25	2.12812	6
26	2.00438	5
26	2.00813	7
26	2.01187	8
26	2.01562	15
26	2.01938	13
26	2.02312	23
26	2.02687	19
26	2.03063	33
26	2.03437	27
26	2.03812	24
26	2.04188	28
26	2.04562	41
26	2.04937	35
26	2.05313	28
26	2.05687	41
26	2.06062	35
26	2.06438	31
26	2.06813	18
26	2.07187	13
26	2.07938	8
27	1.98188	5
27	1.98562	6
27	1.98937	7
27	1.99313	5
27	1.99687	9
27	2.00438	9
27	2.00813	10
27	2.01187	7
27	2.01562	16
27	2.01938	29
27	2.02312	27
27	2.02687	33
27	2.03063	31
27	2.03437	25
27	2.03812	24
27	2.04188	27
27	2.04562	28
27	2.04937	33
27	2.05313	24
27	2.05687	23
27	2.06062	16
27	2.06438	17
27	2.06813	16
27	2.07187	7
28	1.98562	7
28	1.98937	6
28	1.99687	5
28	2.00062	9
28	2.00438	8
28	2.00813	9
28	2.01187	12
28	2.01562	18
28	2.01938	18
28	2.02312	15
28	2.02687	15
28	2.03063	30
28	2.03437	23
28	2.03812	45
28	2.04188	27
28	2.04562	30
28	2.04937	35
28	2.05313	36
28	2.05687	22
28	2.06062	13
28	2.06438	18
28	2.06813	8
28	2.07187	7
29	1.99687	9
29	2.00062	6
29	2.00438	9
29	2.00813	12
29	2.01187	12
29	2.01562	14
29	2.01938	14
29	2.02312	18
29	2.02687	19
29	2.03063	32
29	2.03437	27
29	2.03812	26
29	2.04188	20
29	2.04562	25
29	2.04937	8
29	2.05313	25
29	2.05687	21
29	2.06062	15
29	2.06438	10
29	2.06813	8
29	2.07187	9
29	2.07563	5
29	2.13187	5
30	2.00062	6
30	2.00438	10
30	2.00813	9
30	2.01187	12
30	2.01562	15
30	2.01938	20
30	2.02312	13
30	2.02687	17
30	2.03063	19
30	2.03437	23
30	2.03812	22
30	2.04188	31
30	2.04562	27
30	2.04937	19
30	2.05313	32
30	2.05687	24
30	2.06062	20
30	2.06438	9
30	2.06813	10
30	2.07187	10
30	2.07563	6
31	2.00062	8
31	2.00438	6
31	2.01187	8
31	2.01562	13
31	2.01938	9
31	2.02312	17
31	2.02687	14
31	2.03063	12
31	2.03437	20
31	2.03812	15
31	2.04188	13
31	2.04562	19
31	2.04937	18
31	2.05313	19
31	2.05687	19
31	2.06062	17
31	2.06438	9
31	2.06813	6
32	1.99687	5
32	2.00438	5
32	2.01187	10
32	2.01562	6
32	2.01938	5
32	2.02312	11
32	2.02687	15
32	2.03063	21
32	2.03437	15
32	2.03812	17
32	2.04188	17
32	2.04562	26
32	2.04937	20
32	2.05313	29
32	2.05687	24
32	2.06062	40
32	2.06438	28
32	2.06813	21
32	2.07187	24
32	2.07563	15
32	2.07938	9
32	2.08312	6
32	2.08688	5
32	2.09063	5
33	2.00438	5
33	2.00813	10
33	2.01187	6
33	2.01562	11
33	2.01938	5
33	2.02312	9
33	2.02687	13
33	2.03063	16
33	2.03437	17
33	2.03812	23
33	2.04188	32
33	2.04562	31
33	2.04937	38
33	2.05313	34
33	2.05687	27
33	2.06062	37
33	2.06438	31
33	2.06813	27
33	2.07187	28
33	2.07563	16
33	2.07938	13
33	2.08312	10
33	2.08688	6
34	1.99687	5
34	2.00438	6
34	2.00813	8
34	2.01187	10
34	2.01562	14
34	2.01938	14
34	2.02312	15
34	2.02687	19
34	2.03063	24
34	2.03437	27
34	2.03812	21
34	2.04188	21
34	2.04562	24
34	2.04937	39
34	2.05313	48
34	2.05687	25
34	2.06062	28
34	2.06438	27
34	2.06813	18
34	2.07187	13
34	2.07563	10
34	2.07938	12
34	2.08688	5
34	2.14688	6
35	1.98562	5
35	2.00438	7
35	2.00813	7
35	2.01562	17
35	2.01938	21
35	2.02312	18
35	2.02687	13
35	2.03063	18
35	2.03437	29
35	2.03812	24
35	2.04188	32
35	2.04562	33
35	2.04937	36
35	2.05313	34
35	2.05687	28
35	2.06062	25
35	2.06438	20
35	2.06813	16
35	2.07187	13
35	2.07563	12
35	2.07938	14
35	2.08688	5
35	2.09063	6
36	1.99313	7
36	1.99687	6
36	2.00438	10
36	2.00813	14
36	2.01187	11
36	2.01562	16
36	2.01938	14
36	2.02312	19
36	2.02687	18
36	2.03063	24
36	2.03437	15
36	2.03812	20
36	2.04188	31
36	2.04562	20
36	2.04937	24
36	2.05313	21
36	2.05687	20
36	2.06062	18
36	2.06438	18
36	2.06813	7
36	2.07187	7
36	2.07563	5
36	2.08312	5
37	1.99313	5
37	1.99687	6
37	2.00062	9
37	2.00438	5
37	2.00813	10
37	2.01187	12
37	2.01562	13
37	2.01938	16
37	2.02312	21
37	2.02687	16
37	2.03063	21
37	2.03437	20
37	2.03812	28
37	2.04188	25
37	2.04562	24
37	2.04937	24
37	2.05313	30
37	2.05687	20
37	2.06062	19
37	2.06438	14
37	2.06813	17
37	2.07187	6
37	2.07563	6
38	1.98937	6
38	1.99687	5
38	2.00062	5
38	2.00438	5
38	2.00813	7
38	2.01187	8
38	2.01562	9
38	2.01938	16
38	2.02312	12
38	2.02687	16
38	2.03063	18
38	2.03437	20
38	2.03812	23
38	2.04188	23
38	2.04562	25
38	2.04937	23
38	2.05313	26
38	2.05687	22
38	2.06062	24
38	2.06438	20
38	2.06813	8
38	2.07187	6
38	2.07563	8
39	2.00062	5
39	2.00438	7
39	2.00813	5
39	2.01187	5
39	2.01562	14
39	2.01938	13
39	2.02312	18
39	2.02687	12
39	2.03063	16
39	2.03437	26
39	2.03812	19
39	2.04188	18
39	2.04562	25
39	2.04937	33
39	2.05313	29
39	2.05687	21
39	2.06062	21
39	2.06438	20
39	2.06813	21
39	2.07187	13
39	2.07563	11
39	2.07938	6
40	1.99313	5
40	1.99687	6
40	2.00438	7
40	2.00813	7
40	2.01187	9
40	2.01562	14
40	2.01938	16
40	2.02312	25
40	2.02687	26
40	2.03063	17
40	2.03437	30
40	2.03812	20
40	2.04188	37
40	2.04562	27
40	2.04937	24
40	2.05313	29
40	2.05687	26
40	2.06062	26
40	2.06438	25
40	2.06813	16
40	2.07187	16
40	2.07563	6
40	2.07938	5
40	2.08312	5
41	2.00813	7
41	2.01187	7
41	2.01562	12
41	2.01938	9
41	2.02312	12
41	2.02687	15
41	2.03063	25
41	2.03437	28
41	2.03812	27
41	2.04188	23
41	2.04562	22
41	2.04937	29
41	2.05313	22
41	2.05687	34
41	2.06062	31
41	2.06438	23
41	2.06813	8
41	2.07187	21
42	1.99687	5
42	2.00062	5
42	2.00438	7
42	2.00813	9
42	2.01187	7
42	2.01562	17
42	2.01938	11
42	2.02312	18
42	2.02687	18
42	2.03063	24
42	2.03437	18
42	2.03812	32
42	2.04188	27
42	2.04562	29
42	2.04937	34
42	2.05313	36
42	2.05687	21
42	2.06062	22
42	2.06438	19
42	2.06813	10
42	2.07187	14
42	2.07563	14
42	2.07938	7
42	2.09437	5
42	2.12438	5
42	2.13187	5
42	2.14688	7
43	1.99313	6
43	1.99687	6
43	2.00062	8
43	2.00438	10
43	2.00813	8
43	2.01187	12
43	2.01562	9
43	2.01938	14
43	2.02312	14
43	2.02687	13
43	2.03063	16
43	2.03437	19
43	2.03812	27
43	2.04188	20
43	2.04562	30
43	2.04937	30
43	2.05313	33
43	2.05687	23
43	2.06062	21
43	2.06438	14
43	2.06813	10
44	1.99687	5
44	2.00438	6
44	2.00813	11
44	2.01187	6
44	2.01562	10
44	2.01938	20
44	2.02312	10
44	2.02687	18
44	2.03063	12
44	2.03437	33
44	2.03812	28
44	2.04188	35
44	2.04562	28
44	2.04937	27
44	2.05313	21
44	2.05687	26
44	2.06062	19
44	2.06438	16
44	2.06813	10
44	2.07187	7
45	1.99687	5
45	2.00813	5
45	2.01187	9
45	2.01562	12
45	2.01938	14
45	2.02312	13
45	2.02687	9
45	2.03063	26
45	2.03437	28
45	2.03812	32
45	2.04188	27
45	2.04562	38
45	2.04937	32
45	2.05313	27
45	2.05687	21
45	2.06062	24
45	2.06438	15
45	2.06813	19
45	2.07187	13
45	2.07563	11
45	2.07938	8
45	2.09063	6
45	2.13937	5
46	2.00062	7
46	2.00438	5
46	2.01187	8
46	2.01562	14
46	2.01938	11
46	2.02312	12
46	2.02687	16
46	2.03063	15
46	2.03437	22
46	2.03812	20
46	2.04188	24
46	2.04562	32
46	2.04937	38
46	2.05313	29
46	2.05687	22
46	2.06062	44
46	2.06438	31
46	2.06813	32
46	2.07187	29
46	2.07563	14
46	2.07938	9
46	2.08312	14
46	2.08688	6
47	1.99687	7
47	2.00062	7
47	2.00438	8
47	2.00813	7
47	2.01187	6
47	2.01562	14
47	2.01938	11
47	2.02312	17
47	2.02687	20
47	2.03063	19
47	2.03437	20
47	2.03812	14
47	2.04188	18
47	2.04562	26
47	2.04937	24
47	2.05313	17
47	2.05687	22
47	2.06062	25
47	2.06438	15
47	2.06813	9
47	2.07187	10
47	2.07563	9
48	1.98937	8
48	1.99687	6
48	2.00062	8
48	2.00438	11
48	2.00813	12
48	2.01187	17
48	2.01562	26
48	2.01938	22
48	2.02312	27
48	2.02687	19
48	2.03063	23
48	2.03437	33
48	2.03812	29
48	2.04188	30
48	2.04562	27
48	2.04937	30
48	2.05313	23
48	2.05687	19
48	2.06062	19
48	2.06438	13
48	2.06813	14
48	2.07187	8
48	2.07563	8
48	2.07938	6
48	2.13563	5
48	2.13937	5
49	2.00438	5
49	2.00813	5
49	2.01562	8
49	2.01938	9
49	2.02312	15
49	2.02687	18
49	2.03063	21
49	2.03437	26
49	2.03812	30
49	2.04188	35
49	2.04562	30
49	2.04937	32
49	2.05313	31
49	2.05687	31
49	2.06062	24
49	2.06438	21
49	2.06813	21
49	2.07187	15
49	2.07563	15
49	2.07938	12
49	2.08312	9
49	2.08688	5
50	1.98188	6
50	1.98937	5
50	1.99313	6
50	1.99687	10
50	2.00062	10
50	2.00438	7
50	2.00813	10
50	2.01187	12
50	2.01562	21
50	2.01938	19
50	2.02312	24
50	2.02687	30
50	2.03063	35
50	2.03437	23
50	2.03812	38
50	2.04188	26
50	2.04562	27
50	2.04937	30
50	2.05313	24
50	2.05687	20
50	2.06062	11
50	2.06438	6
50	2.06813	10
51	1.99313	6
51	2.00062	7
51	2.00438	5
51	2.00813	6
51	2.01187	6
51	2.01562	6
51	2.01938	11
51	2.02312	16
51	2.02687	16
51	2.03063	19
51	2.03437	28
51	2.03812	26
51	2.04188	37
51	2.04562	25
51	2.04937	24
51	2.05313	16
51	2.05687	25
51	2.06062	18
51	2.06438	21
51	2.06813	19
51	2.07187	13
51	2.07563	10
51	2.07938	6
51	2.08312	6
52	1.98937	7
52	1.99313	6
52	1.99687	8
52	2.00062	7
52	2.00438	8
52	2.00813	11
52	2.01187	17
52	2.01562	12
52	2.01938	19
52	2.02312	26
52	2.02687	25
52	2.03063	29
52	2.03437	26
52	2.03812	22
52	2.04188	22
52	2.04562	20
52	2.04937	30
52	2.05313	22
52	2.05687	15
52	2.06062	7
52	2.06438	6
52	2.06813	8
53	1.98937	6
53	1.99313	6
53	1.99687	10
53	2.00062	7
53	2.00438	10
53	2.00813	9
53	2.01187	19
53	2.01562	19
53	2.01938	16
53	2.02312	16
53	2.02687	21
53	2.03063	26
53	2.03437	20
53	2.03812	22
53	2.04188	20
53	2.04562	29
53	2.04937	23
53	2.05313	18
53	2.05687	11
53	2.06062	15
53	2.06438	9
53	2.12062	6
54	1.97063	5
54	1.98937	5
54	1.99687	9
54	2.00062	6
54	2.00438	11
54	2.00813	9
54	2.01187	13
54	2.01562	14
54	2.01938	5
54	2.02312	19
54	2.02687	22
54	2.03063	21
54	2.03437	14
54	2.03812	25
54	2.04188	21
54	2.04562	20
54	2.04937	14
54	2.05313	17
54	2.05687	12
54	2.06062	7
54	2.06438	11
54	2.11687	7
55	1.99687	8
55	2.00062	7
55	2.00438	9
55	2.00813	14
55	2.01187	12
55	2.01562	16
55	2.01938	16
55	2.02312	13
55	2.02687	14
55	2.03063	15
55	2.03437	19
55	2.03812	19
55	2.04188	16
55	2.04562	23
55	2.04937	17
55	2.05313	16
55	2.05687	8
55	2.06062	9
55	2.06438	6
55	2.06813	6
56	2.00062	5
56	2.00438	5
56	2.00813	8
56	2.01187	13
56	2.01562	14
56	2.01938	16
56	2.02312	17
56	2.02687	9
56	2.03063	19
56	2.03437	18
56	2.03812	18
56	2.04188	16
56	2.04562	20
56	2.04937	17
56	2.05313	13
56	2.05687	19
56	2.06062	10
56	2.06438	5
56	2.06813	6
56	2.12438	6
57	2.00062	9
57	2.00438	10
57	2.00813	6
57	2.01187	7
57	2.01562	16
57	2.01938	10
57	2.02312	11
57	2.02687	13
57	2.03063	12
57	2.03437	18
57	2.03812	13
57	2.04188	22
57	2.04562	9
57	2.04937	12
57	2.05313	11
57	2.05687	10
57	2.06062	9
57	2.06438	9
57	2.06813	7
57	2.07187	11
57	2.11313	5
58	1.99313	6
58	1.99687	7
58	2.00438	9
58	2.00813	6
58	2.01187	9
58	2.01562	14
58	2.01938	10
58	2.02312	9
58	2.02687	13
58	2.03063	14
58	2.03437	14
58	2.03812	24
58	2.04188	13
58	2.04562	15
58	2.04937	20
58	2.05313	26
58	2.05687	15
58	2.06062	13
58	2.06438	19
58	2.06813	8
58	2.07187	5
58	2.07563	10
59	2.01187	5
59	2.01562	8
59	2.02312	7
59	2.02687	5
59	2.03063	12
59	2.03437	12
59	2.03812	17
59	2.04188	22
59	2.04562	14
59	2.04937	28
59	2.05313	25
59	2.05687	17
59	2.06062	19
59	2.06438	24
59	2.06813	13
59	2.07187	15
59	2.07563	5
59	2.07938	5
59	2.08312	5
59	2.16562	5
60	1.98188	7
60	1.98562	5
60	2.00062	5
60	2.00438	11
60	2.00813	12
60	2.01187	14
60	2.01562	7
60	2.01938	12
60	2.02312	17
60	2.02687	19
60	2.03063	22
60	2.03437	18
60	2.03812	12
60	2.04188	22
60	2.04562	30
60	2.04937	22
60	2.05313	19
60	2.05687	17
60	2.06062	18
60	2.06438	10
60	2.06813	9
60	2.07187	5
60	2.07938	5
61	1.99313	5
61	1.99687	7
61	2.00438	8
61	2.00813	10
61	2.01187	12
61	2.01562	9
61	2.01938	17
61	2.02312	24
61	2.02687	16
61	2.03063	14
61	2.03437	22
61	2.03812	28
61	2.04188	25
61	2.04562	18
61	2.04937	20
61	2.05313	21
61	2.05687	21
61	2.06062	19
61	2.06438	12
61	2.06813	6
61	2.09063	5
62	1.99687	5
62	2.00438	5
62	2.01562	11
62	2.01938	9
62	2.02312	8
62	2.02687	18
62	2.03063	12
62	2.03437	13
62	2.03812	12
62	2.04188	19
62	2.04562	17
62	2.04937	24
62	2.05313	22
62	2.05687	13
62	2.06062	11
62	2.06438	8
62	2.06813	11
62	2.07563	5
63	1.98937	6
63	1.99313	7
63	1.99687	7
63	2.00062	11
63	2.00438	5
63	2.00813	16
63	2.01187	16
63	2.01562	11
63	2.01938	16
63	2.02312	10
63	2.02687	17
63	2.03063	18
63	2.03437	20
63	2.03812	15
63	2.04188	18
63	2.04562	17
63	2.04937	24
63	2.05313	23
63	2.05687	15
63	2.06062	16
63	2.06438	15
63	2.06813	13
63	2.07187	10
63	2.07563	5
63	2.08312	5
64	2.00438	9
64	2.01187	14
64	2.01562	11
64	2.01938	14
64	2.02312	15
64	2.02687	16
64	2.03063	15
64	2.03437	26
64	2.03812	22
64	2.04188	23
64	2.04562	34
64	2.04937	30
64	2.05313	29
64	2.05687	17
64	2.06062	20
64	2.06438	17
64	2.06813	16
64	2.07187	12
64	2.07563	8
64	2.07938	6
64	2.08312	6
64	2.08688	6
65	1.98937	6
65	1.99687	15
65	2.00062	10
65	2.00438	10
65	2.00813	7
65	2.01187	5
65	2.01562	12
65	2.01938	6
65	2.02312	13
65	2.02687	13
65	2.03063	11
65	2.03437	10
65	2.03812	6
65	2.04188	8
66	2.00062	5
66	2.00438	8
66	2.00813	10
66	2.01187	9
66	2.01562	12
66	2.01938	8
66	2.02312	16
66	2.02687	19
66	2.03063	17
66	2.03437	22
66	2.03812	15
66	2.04188	16
66	2.04562	20
66	2.04937	18
66	2.05313	15
66	2.05687	13
66	2.06062	16
66	2.06438	12
66	2.06813	7
66	2.07187	5
66	2.07563	5
67	2.00062	7
67	2.00813	16
67	2.01562	6
67	2.01938	10
67	2.02312	12
67	2.02687	16
67	2.03063	14
67	2.03437	18
67	2.03812	19
67	2.04188	19
67	2.04562	24
67	2.04937	29
67	2.05313	30
67	2.05687	34
67	2.06062	25
67	2.06438	27
67	2.06813	10
67	2.07187	14
67	2.07563	8
67	2.07938	5
67	2.08312	5
68	1.98562	6
68	1.98937	8
68	1.99687	5
68	2.00062	7
68	2.00438	6
68	2.00813	6
68	2.01187	14
68	2.01562	5
68	2.01938	12
68	2.02312	13
68	2.02687	16
68	2.03063	12
68	2.03437	23
68	2.03812	22
68	2.04188	21
68	2.04562	13
68	2.04937	21
68	2.05313	14
68	2.05687	13
68	2.06062	13
68	2.06438	7
68	2.06813	7
69	1.98937	5
69	1.99313	8
69	2.00062	9
69	2.00438	6
69	2.00813	9
69	2.01187	9
69	2.01562	14
69	2.01938	9
69	2.02312	13
69	2.02687	16
69	2.03063	22
69	2.03437	16
69	2.03812	20
69	2.04188	24
69	2.04562	29
69	2.04937	28
69	2.05313	26
69	2.05687	17
69	2.06062	15
69	2.06438	8
70	1.96313	6
70	1.98188	5
70	1.98562	15
70	1.98937	10
70	1.99313	10
70	1.99687	9
70	2.00062	20
70	2.00438	18
70	2.00813	17
70	2.01187	17
70	2.01562	23
70	2.01938	15
70	2.02312	11
70	2.02687	17
70	2.03063	17
70	2.03437	26
70	2.03812	22
70	2.04188	20
70	2.04562	13
70	2.04937	9
70	2.05313	8
70	2.05687	7
70	2.06062	6
71	1.97812	5
71	1.98188	8
71	1.98937	9
71	1.99313	5
71	1.99687	16
71	2.00062	6
71	2.00438	9
71	2.00813	11
71	2.01187	16
71	2.01562	17
71	2.01938	19
71	2.02312	22
71	2.02687	14
71	2.03063	21
71	2.03437	31
71	2.03812	28
71	2.04188	19
71	2.04562	21
71	2.04937	22
71	2.05313	21
71	2.05687	15
71	2.06062	10
71	2.06438	7
71	2.06813	5
72	2.00062	7
72	2.00438	5
72	2.00813	10
72	2.01187	6
72	2.01562	6
72	2.01938	15
72	2.02312	14
72	2.02687	10
72	2.03063	18
72	2.03437	14
72	2.03812	13
72	2.04188	27
72	2.04562	14
72	2.04937	20
72	2.05313	17
72	2.05687	11
72	2.06062	15
72	2.06438	8
72	2.06813	8
73	2.00062	7
73	2.00438	8
73	2.00813	5
73	2.01187	10
73	2.01562	9
73	2.01938	11
73	2.02312	14
73	2.02687	14
73	2.03063	14
73	2.03437	20
73	2.03812	11
73	2.04188	21
73	2.04562	14
73	2.04937	18
73	2.05313	15
73	2.05687	10
73	2.06062	16
73	2.06438	5
74	1.98937	5
74	1.99313	5
74	1.99687	5
74	2.00062	5
74	2.00813	9
74	2.01187	14
74	2.01562	12
74	2.01938	22
74	2.02312	12
74	2.02687	11
74	2.03063	15
74	2.03437	25
74	2.03812	39
74	2.04188	28
74	2.04562	31
74	2.04937	31
74	2.05313	29
74	2.05687	29
74	2.06062	14
74	2.06438	12
74	2.06813	12
74	2.07187	10
74	2.08688	5
74	2.09813	5
74	2.13187	7
74	2.13937	5
75	1.98937	7
75	1.99313	5
75	2.00062	6
75	2.00438	8
75	2.00813	14
75	2.01187	13
75	2.01562	9
75	2.01938	22
75	2.02312	10
75	2.02687	24
75	2.03063	24
75	2.03437	19
75	2.03812	31
75	2.04188	35
75	2.04562	25
75	2.04937	31
75	2.05313	14
75	2.05687	16
75	2.06062	17
75	2.06438	13
75	2.08312	5
75	2.13937	5
75	2.14312	7
76	1.99313	7
76	2.00062	7
76	2.00438	13
76	2.00813	12
76	2.01187	10
76	2.01562	16
76	2.01938	13
76	2.02312	12
76	2.02687	15
76	2.03063	19
76	2.03437	15
76	2.03812	30
76	2.04188	29
76	2.04562	35
76	2.04937	24
76	2.05313	25
76	2.05687	21
76	2.06062	16
76	2.06438	11
76	2.07187	9
77	1.99313	5
77	2.00813	8
77	2.01187	10
77	2.01562	9
77	2.01938	13
77	2.02312	16
77	2.02687	11
77	2.03063	29
77	2.03437	25
77	2.03812	22
77	2.04188	27
77	2.04562	18
77	2.04937	32
77	2.05313	29
77	2.05687	31
77	2.06062	29
77	2.06438	25
77	2.06813	20
77	2.07187	14
77	2.07563	12
77	2.07938	7
77	2.08312	8
77	2.08688	7
77	2.09437	5
77	2.15437	5
78	2.00438	5
78	2.00813	5
78	2.01187	6
78	2.01562	11
78	2.01938	7
78	2.02312	11
78	2.02687	11
78	2.03063	17
78	2.03437	19
78	2.03812	17
78	2.04188	19
78	2.04562	20
78	2.04937	17
78	2.05313	13
78	2.05687	11
78	2.06062	10
78	2.06438	18
78	2.06813	14
78	2.07187	6
78	2.07563	6
78	2.07938	5
78	2.13937	5
78	2.14688	6
79	1.97812	5
79	1.98937	5
79	1.99313	7
79	1.99687	5
79	2.00062	14
79	2.00438	13
79	2.00813	8
79	2.01187	15
79	2.01562	17
79	2.01938	16
79	2.02312	18
79	2.02687	19
79	2.03063	17
79	2.03437	16
79	2.03812	21
79	2.04188	21
79	2.04562	13
79	2.04937	12
79	2.05313	10
79	2.05687	15
79	2.06062	8
79	2.06438	13
80	1.99687	5
80	2.00062	7
80	2.00813	9
80	2.01562	8
80	2.01938	14
80	2.02312	10
80	2.02687	10
80	2.03063	8
80	2.03437	11
80	2.03812	10
80	2.04188	11
80	2.05313	8
80	2.05687	5
81	2.00438	5
81	2.01187	5
81	2.01938	6
81	2.02312	5
81	2.02687	12
81	2.03063	14
81	2.03437	18
81	2.03812	16
81	2.04188	14
81	2.04562	11
81	2.04937	21
81	2.05313	22
81	2.05687	21
81	2.06062	12
81	2.06438	10
81	2.06813	12
81	2.07187	7
81	2.07563	5
81	2.08312	5
82	2.00062	6
82	2.00438	5
82	2.00813	5
82	2.01187	10
82	2.01562	11
82	2.01938	15
82	2.02312	7
82	2.02687	14
82	2.03063	17
82	2.03437	27
82	2.03812	20
82	2.04188	23
82	2.04562	19
82	2.04937	22
82	2.05313	22
82	2.05687	20
82	2.06062	9
82	2.06438	9
82	2.06813	9
83	2.00062	6
83	2.00438	6
83	2.00813	5
83	2.01187	6
83	2.01562	8
83	2.01938	12
83	2.02312	15
83	2.02687	17
83	2.03063	12
83	2.03437	17
83	2.03812	24
83	2.04188	25
83	2.04562	22
83	2.04937	23
83	2.05313	31
83	2.05687	17
83	2.06062	28
83	2.06438	14
83	2.06813	10
83	2.07187	8
83	2.07563	10
83	2.07938	5
83	2.08688	6
84	1.98562	5
84	2.00438	6
84	2.00813	8
84	2.01187	7
84	2.01562	11
84	2.01938	6
84	2.02312	11
84	2.02687	13
84	2.03063	12
84	2.03437	26
84	2.03812	28
84	2.04188	23
84	2.04562	17
84	2.04937	17
84	2.05313	25
84	2.05687	17
84	2.06062	15
84	2.06438	11
84	2.06813	11
84	2.07187	9

## Sheet: SIFig3_i
Droplet Index	Bandgap (eV)	Pixel Count
0	2.18063	5
0	2.18812	6
0	2.19188	6
0	2.19563	8
0	2.20312	6
0	2.20688	7
0	2.21062	5
0	2.21437	8
0	2.21813	7
0	2.22187	6
0	2.22562	7
0	2.22938	6
0	2.23687	7
0	2.24063	6
0	2.24437	5
0	2.24812	6
0	2.31937	5
0	2.36437	5
1	2.14688	5
1	2.17313	5
1	2.18063	5
1	2.18438	7
1	2.18812	7
1	2.19563	9
1	2.19937	7
1	2.20688	5
1	2.21062	8
1	2.21437	11
1	2.21813	9
1	2.22187	5
1	2.22562	7
1	2.22938	6
1	2.23312	7
1	2.23687	11
1	2.24063	6
1	2.24437	6
1	2.24812	11
1	2.25937	7
1	2.26313	7
1	2.28187	5
1	2.29312	5
1	2.31188	7
1	2.31562	8
1	2.31937	5
1	2.33812	5
2	2.17687	5
2	2.18812	9
2	2.19188	7
2	2.19563	9
2	2.19937	6
2	2.20312	6
2	2.20688	7
2	2.21062	18
2	2.21437	8
2	2.21813	15
2	2.22562	11
2	2.22938	7
2	2.23312	7
2	2.23687	7
2	2.24063	10
2	2.24437	6
2	2.24812	12
2	2.25188	8
2	2.25563	6
2	2.25937	9
2	2.26313	8
2	2.26688	6
2	2.27438	7
2	2.28563	5
2	2.29688	7
2	2.30063	6
2	2.30437	6
2	2.30812	7
2	2.31188	6
2	2.31562	6
2	2.32313	5
2	2.32687	9
2	2.38313	5
3	2.19563	7
3	2.20688	11
3	2.21062	6
3	2.21437	7
3	2.21813	6
3	2.22187	7
3	2.22562	5
3	2.22938	10
3	2.23312	8
3	2.23687	6
3	2.24063	20
3	2.24437	9
3	2.25188	14
3	2.25563	13
3	2.25937	10
3	2.26313	8
3	2.26688	11
3	2.27062	9
3	2.27438	12
3	2.27813	7
3	2.28187	9
3	2.28563	7
3	2.28938	8
3	2.30063	5
3	2.30437	6
3	2.30812	5
3	2.31188	11
3	2.32313	6
3	2.33062	5
3	2.33438	6
3	2.34187	5
3	2.34938	5
3	2.42062	5
4	2.19937	5
4	2.22187	8
4	2.22562	5
4	2.22938	6
4	2.23312	5
4	2.23687	9
4	2.24063	5
4	2.24437	9
4	2.24812	10
4	2.25188	7
4	2.25563	12
4	2.25937	12
4	2.26313	13
4	2.26688	9
4	2.27062	11
4	2.27438	13
4	2.27813	7
4	2.28563	10
4	2.29312	7
4	2.29688	5
4	2.31188	6
4	2.31937	7
4	2.32313	7
4	2.32687	5
4	2.33812	8
4	2.34938	6
4	2.35688	5
4	2.36063	6
4	2.39062	5
5	2.23312	8
5	2.24063	7
5	2.24437	5
5	2.24812	13
5	2.25188	9
5	2.25563	10
5	2.25937	8
5	2.26313	11
5	2.26688	8
5	2.27062	8
5	2.27438	12
5	2.27813	14
5	2.28187	8
5	2.28563	8
5	2.28938	9
5	2.29312	6
5	2.29688	11
5	2.30063	6
5	2.30437	8
5	2.30812	5
5	2.31188	5
5	2.32687	8
5	2.33062	11
5	2.34187	5
5	2.34563	6
5	2.34938	7
5	2.35312	5
6	2.19563	5
6	2.20312	7
6	2.22187	8
6	2.22562	8
6	2.23312	6
6	2.23687	9
6	2.24063	7
6	2.24437	11
6	2.24812	12
6	2.25188	13
6	2.25563	7
6	2.25937	15
6	2.26313	17
6	2.26688	8
6	2.27062	14
6	2.27438	16
6	2.27813	15
6	2.28187	14
6	2.28563	6
6	2.28938	10
6	2.29312	5
6	2.30063	6
6	2.30812	6
6	2.31188	7
6	2.31562	5
6	2.31937	7
6	2.33062	8
6	2.33438	6
6	2.33812	6
6	2.34187	5
6	2.34563	5
6	2.35688	7
6	2.36063	6
6	2.36813	9
7	2.15062	5
7	2.16938	5
7	2.17687	5
7	2.18063	5
7	2.19563	10
7	2.19937	11
7	2.20312	8
7	2.20688	12
7	2.21062	9
7	2.21437	6
7	2.21813	12
7	2.22187	13
7	2.22562	17
7	2.22938	9
7	2.23312	9
7	2.23687	15
7	2.24063	17
7	2.24437	14
7	2.24812	16
7	2.25188	9
7	2.25563	7
7	2.25937	12
7	2.26313	10
7	2.27062	10
7	2.27438	11
7	2.27813	12
7	2.28187	10
7	2.28563	5
7	2.28938	6
7	2.29312	9
7	2.29688	6
7	2.30063	6
7	2.30437	5
7	2.30812	5
7	2.31188	5
7	2.31562	6
7	2.31937	8
7	2.32313	10
7	2.32687	5
7	2.33812	5
7	2.34563	6
7	2.43187	6
8	2.20688	5
8	2.21062	6
8	2.21437	5
8	2.21813	7
8	2.22187	11
8	2.22562	7
8	2.22938	9
8	2.23312	11
8	2.23687	12
8	2.24063	11
8	2.24437	13
8	2.24812	7
8	2.25188	13
8	2.25563	14
8	2.25937	13
8	2.26313	9
8	2.26688	10
8	2.27062	7
8	2.27438	11
8	2.27813	9
8	2.28938	7
8	2.30063	5
8	2.31188	7
8	2.31937	9
8	2.32687	6
8	2.33062	6
8	2.34187	5
9	2.20688	7
9	2.22187	11
9	2.22562	9
9	2.22938	7
9	2.23312	9
9	2.23687	14
9	2.24063	8
9	2.24437	8
9	2.24812	7
9	2.25188	11
9	2.25563	9
9	2.25937	12
9	2.26313	16
9	2.26688	17
9	2.27062	12
9	2.27438	11
9	2.27813	10
9	2.28187	9
9	2.28563	10
9	2.28938	8
9	2.30812	7
9	2.31188	5
9	2.31562	10
9	2.32687	5
9	2.33062	6
9	2.33438	8
9	2.33812	8
9	2.34187	6
9	2.34563	7
9	2.34938	6
9	2.35688	5
10	2.19937	5
10	2.20312	5
10	2.20688	7
10	2.21062	8
10	2.21813	7
10	2.22187	10
10	2.22562	11
10	2.23312	10
10	2.23687	23
10	2.24063	16
10	2.24437	10
10	2.24812	10
10	2.25188	15
10	2.25563	25
10	2.25937	18
10	2.26313	9
10	2.26688	20
10	2.27062	11
10	2.27438	10
10	2.27813	14
10	2.28187	11
10	2.28563	10
10	2.28938	7
10	2.29312	5
10	2.29688	5
10	2.30437	5
10	2.31188	6
10	2.31562	6
10	2.32313	6
10	2.32687	7
10	2.33062	5
10	2.33438	12
10	2.33812	12
10	2.34563	7
11	2.17687	7
11	2.19188	11
11	2.19937	8
11	2.20312	6
11	2.20688	5
11	2.21062	5
11	2.21437	13
11	2.21813	12
11	2.22187	12
11	2.22562	13
11	2.22938	7
11	2.23312	14
11	2.23687	16
11	2.24063	13
11	2.24437	14
11	2.24812	16
11	2.25188	6
11	2.25937	20
11	2.26313	20
11	2.26688	14
11	2.27062	20
11	2.27438	18
11	2.27813	12
11	2.28187	14
11	2.28563	9
11	2.28938	8
11	2.29312	8
11	2.29688	9
11	2.30063	5
11	2.30437	8
11	2.31937	7
11	2.32313	8
11	2.33438	5
12	2.19563	6
12	2.20312	9
12	2.20688	6
12	2.21062	6
12	2.21437	9
12	2.21813	14
12	2.22187	5
12	2.22562	12
12	2.22938	8
12	2.23312	8
12	2.23687	12
12	2.24063	10
12	2.24437	12
12	2.24812	11
12	2.25188	10
12	2.25563	5
12	2.25937	9
12	2.26313	8
12	2.26688	6
12	2.27062	6
12	2.27813	5
12	2.28563	7
12	2.29312	5
12	2.29688	6
12	2.30437	6
13	2.21062	5
13	2.21437	5
13	2.22187	6
13	2.22562	6
13	2.22938	7
13	2.23312	5
13	2.23687	6
13	2.24063	10
13	2.24437	13
13	2.24812	19
13	2.25188	5
13	2.25563	11
13	2.25937	21
13	2.26313	25
13	2.26688	21
13	2.27062	26
13	2.27438	16
13	2.27813	15
13	2.28187	22
13	2.28563	9
13	2.28938	10
13	2.29312	12
13	2.29688	5
13	2.30063	6
13	2.30437	5
13	2.31188	6
13	2.31937	9
13	2.32687	10
13	2.33062	7
13	2.33438	10
13	2.34563	6
13	2.34938	6
14	2.19937	6
14	2.20688	5
14	2.21062	9
14	2.21437	8
14	2.21813	5
14	2.22187	10
14	2.22562	9
14	2.22938	7
14	2.23312	13
14	2.23687	11
14	2.24063	12
14	2.24437	15
14	2.24812	12
14	2.25188	7
14	2.25563	6
14	2.25937	11
14	2.26313	5
14	2.26688	10
14	2.27062	7
14	2.27438	6
14	2.27813	5
14	2.28187	5
14	2.28938	5
14	2.29312	5
14	2.30437	5
14	2.31188	5
14	2.31562	5
14	2.32687	5
15	2.21813	10
15	2.22562	5
15	2.22938	5
15	2.23312	8
15	2.23687	7
15	2.24063	8
15	2.24437	13
15	2.24812	7
15	2.25188	9
15	2.25563	17
15	2.25937	18
15	2.26313	5
15	2.26688	7
15	2.27062	15
15	2.27438	14
15	2.27813	14
15	2.28187	16
15	2.28563	11
15	2.28938	10
15	2.29312	7
15	2.29688	7
15	2.30063	5
15	2.30437	7
15	2.30812	5
15	2.31188	6
15	2.31562	8
15	2.31937	6
15	2.33062	11
15	2.33438	10
15	2.33812	6
15	2.34187	9
15	2.34938	6
15	2.35312	5
15	2.35688	5
16	2.19937	7
16	2.20688	8
16	2.21813	8
16	2.22187	9
16	2.22562	13
16	2.22938	18
16	2.23312	15
16	2.23687	11
16	2.24063	17
16	2.24437	9
16	2.24812	12
16	2.25188	13
16	2.25563	21
16	2.25937	11
16	2.26313	12
16	2.26688	14
16	2.27062	12
16	2.27438	9
16	2.27813	12
16	2.28187	6
16	2.28563	6
16	2.28938	9
16	2.29688	6
16	2.30063	5
16	2.31562	7
16	2.31937	5
16	2.32313	5
16	2.32687	5
16	2.33812	9
16	2.34187	6
17	2.21437	7
17	2.22187	5
17	2.22562	7
17	2.22938	7
17	2.23687	7
17	2.24063	7
17	2.24437	12
17	2.24812	10
17	2.25188	6
17	2.25563	10
17	2.25937	7
17	2.26313	13
17	2.26688	14
17	2.27062	13
17	2.27438	6
17	2.27813	7
17	2.28187	10
17	2.28563	11
17	2.28938	6
17	2.29312	5
17	2.29688	9
17	2.30812	5
17	2.31188	10
17	2.31937	6
17	2.32687	9
17	2.33062	6
17	2.33438	5
17	2.34563	9
17	2.34938	5
18	2.21062	6
18	2.21813	5
18	2.22187	9
18	2.22938	9
18	2.23312	8
18	2.23687	12
18	2.24063	9
18	2.24437	12
18	2.24812	5
18	2.25188	17
18	2.25563	16
18	2.25937	17
18	2.26313	13
18	2.26688	9
18	2.27062	22
18	2.27438	8
18	2.27813	14
18	2.28187	11
18	2.28563	9
18	2.28938	6
18	2.29312	8
18	2.29688	8
18	2.30063	7
18	2.30437	9
18	2.30812	8
18	2.31188	7
18	2.31562	8
18	2.31937	5
18	2.32313	7
18	2.32687	6
18	2.33062	14
18	2.33438	9
18	2.33812	5
18	2.34187	6
18	2.35312	7
19	2.21437	6
19	2.21813	5
19	2.22562	9
19	2.22938	12
19	2.23312	9
19	2.23687	15
19	2.24063	6
19	2.24437	8
19	2.24812	14
19	2.25188	11
19	2.25563	17
19	2.25937	16
19	2.26313	10
19	2.26688	14
19	2.27062	16
19	2.27438	12
19	2.27813	20
19	2.28187	13
19	2.28563	13
19	2.29312	7
19	2.30063	10
19	2.31188	8
19	2.31562	5
19	2.31937	8
19	2.32313	8
19	2.32687	7
19	2.33438	5
19	2.33812	9
19	2.34187	5
19	2.34563	5
20	2.19937	7
20	2.21813	7
20	2.22187	7
20	2.22562	7
20	2.22938	6
20	2.23312	10
20	2.23687	15
20	2.24063	6
20	2.24437	9
20	2.24812	14
20	2.25188	9
20	2.25563	14
20	2.25937	15
20	2.26313	15
20	2.26688	18
20	2.27062	5
20	2.27438	14
20	2.27813	6
20	2.28187	13
20	2.28563	11
20	2.28938	7
20	2.29312	9
20	2.29688	6
20	2.30063	8
20	2.30437	6
20	2.30812	5
20	2.31188	11
20	2.31562	8
20	2.31937	9
20	2.32313	9
20	2.32687	9
20	2.33062	7
20	2.33438	12
20	2.33812	6
20	2.34187	5
20	2.35312	8
20	2.35688	6
20	2.38687	5
21	2.21437	5
21	2.22187	9
21	2.22562	9
21	2.22938	9
21	2.23312	5
21	2.23687	15
21	2.24063	13
21	2.24437	12
21	2.24812	14
21	2.25188	22
21	2.25563	12
21	2.25937	15
21	2.26313	16
21	2.26688	11
21	2.27062	6
21	2.27438	10
21	2.27813	11
21	2.28187	14
21	2.28938	12
21	2.29312	6
21	2.29688	7
21	2.30063	6
21	2.30437	5
21	2.30812	6
21	2.31188	9
21	2.31562	11
21	2.32313	10
21	2.32687	11
21	2.33062	9
21	2.33438	11
21	2.33812	8
21	2.34938	8
21	2.39812	5
22	2.21062	7
22	2.21437	6
22	2.22187	5
22	2.22938	5
22	2.23687	13
22	2.24063	13
22	2.24437	11
22	2.24812	10
22	2.25188	8
22	2.25563	11
22	2.25937	12
22	2.26313	19
22	2.26688	14
22	2.27062	14
22	2.27438	8
22	2.27813	11
22	2.28187	15
22	2.28563	11
22	2.28938	9
22	2.29312	5
22	2.29688	9
22	2.30063	8
22	2.30437	5
22	2.30812	7
22	2.31188	5
22	2.31562	11
22	2.31937	11
22	2.32313	9
22	2.32687	5
22	2.33062	10
22	2.33438	7
22	2.33812	6
22	2.34187	10
22	2.34563	5
22	2.34938	7
22	2.36063	6
23	2.18438	6
23	2.20688	7
23	2.21062	5
23	2.21437	7
23	2.21813	10
23	2.22187	9
23	2.22562	15
23	2.22938	9
23	2.23312	11
23	2.23687	15
23	2.24063	8
23	2.24437	21
23	2.24812	16
23	2.25188	8
23	2.25563	13
23	2.25937	17
23	2.26313	13
23	2.26688	12
23	2.27062	16
23	2.27438	9
23	2.27813	5
23	2.28187	6
23	2.28563	5
23	2.28938	9
23	2.29312	12
23	2.29688	7
23	2.30437	8
23	2.30812	7
23	2.31188	9
23	2.31562	8
23	2.31937	10
23	2.32313	7
23	2.32687	6
23	2.33062	5
23	2.33438	9
23	2.33812	6
23	2.34187	7
23	2.34563	9
23	2.39438	5
24	2.22562	5
24	2.23312	11
24	2.23687	5
24	2.24063	9
24	2.24437	16
24	2.24812	7
24	2.25188	11
24	2.25563	11
24	2.25937	20
24	2.26313	14
24	2.26688	19
24	2.27062	27
24	2.27438	17
24	2.27813	17
24	2.28187	13
24	2.28563	12
24	2.28938	16
24	2.29312	8
24	2.29688	15
24	2.30063	12
24	2.30812	6
24	2.31562	11
24	2.31937	6
24	2.32313	10
24	2.32687	5
24	2.33062	7
24	2.33438	7
24	2.33812	9
24	2.34187	8
24	2.34563	8
24	2.35312	6
24	2.36063	6
24	2.37938	5
24	2.38313	6
25	2.20688	7
25	2.21062	5
25	2.21437	5
25	2.21813	7
25	2.22187	9
25	2.22562	7
25	2.22938	6
25	2.23312	13
25	2.23687	7
25	2.24063	14
25	2.24437	11
25	2.24812	14
25	2.25188	15
25	2.25563	16
25	2.25937	18
25	2.26313	23
25	2.26688	22
25	2.27062	24
25	2.27438	23
25	2.27813	27
25	2.28187	9
25	2.28563	14
25	2.28938	12
25	2.29312	15
25	2.29688	15
25	2.30063	5
25	2.30437	14
25	2.30812	8
25	2.31188	9
25	2.31562	11
25	2.31937	13
25	2.32313	12
25	2.32687	9
25	2.33062	14
25	2.33438	12
25	2.33812	14
25	2.34187	9
25	2.34563	16
25	2.34938	12
25	2.35312	10
25	2.35688	7
25	2.36063	5
26	2.21437	5
26	2.22187	6
26	2.22562	6
26	2.22938	9
26	2.23312	7
26	2.23687	9
26	2.24063	14
26	2.24437	9
26	2.24812	7
26	2.25188	13
26	2.25563	19
26	2.25937	12
26	2.26313	8
26	2.26688	12
26	2.27062	13
26	2.27438	22
26	2.27813	9
26	2.28187	15
26	2.28563	16
26	2.28938	9
26	2.29688	6
26	2.31188	7
26	2.31562	11
26	2.31937	11
26	2.32313	12
26	2.32687	8
26	2.33062	8
26	2.33438	10
26	2.33812	7
26	2.34187	16
26	2.34563	6
26	2.34938	7
26	2.35312	10
26	2.35688	6
26	2.36063	5
26	2.36437	6
27	2.19563	5
27	2.20312	5
27	2.20688	8
27	2.21062	6
27	2.21437	10
27	2.21813	8
27	2.22187	5
27	2.22562	8
27	2.22938	12
27	2.23312	14
27	2.23687	9
27	2.24063	9
27	2.24437	15
27	2.24812	11
27	2.25188	19
27	2.25563	11
27	2.25937	6
27	2.26313	8
27	2.26688	6
27	2.27062	5
27	2.27438	6
27	2.28187	8
27	2.28563	7
27	2.28938	5
27	2.29312	6
27	2.29688	6
27	2.30063	5
27	2.30437	5
27	2.30812	6
27	2.31188	8
27	2.31562	9
27	2.31937	5
27	2.32313	13
27	2.33062	7
27	2.33438	9
27	2.33812	6
27	2.34938	5
27	2.36063	6
27	2.36437	5
27	2.41312	5
28	2.21437	5
28	2.21813	11
28	2.22562	6
28	2.22938	10
28	2.23312	13
28	2.23687	7
28	2.24063	15
28	2.24437	11
28	2.24812	5
28	2.25188	13
28	2.25563	10
28	2.26313	16
28	2.26688	9
28	2.27062	14
28	2.27438	12
28	2.27813	11
28	2.28187	12
28	2.28563	10
28	2.28938	9
28	2.29312	8
28	2.29688	12
28	2.30437	8
28	2.30812	7
28	2.31188	7
28	2.31937	11
28	2.32313	10
28	2.32687	8
28	2.33062	12
28	2.33812	9
28	2.34187	8
28	2.34563	7
28	2.34938	8
28	2.35312	5
28	2.36437	6
29	2.22187	5
29	2.22938	6
29	2.23312	6
29	2.23687	5
29	2.24063	5
29	2.24437	8
29	2.24812	6
29	2.25188	7
29	2.25563	11
29	2.25937	7
29	2.26313	14
29	2.26688	7
29	2.27062	8
29	2.27438	8
29	2.28187	9
29	2.28563	14
29	2.28938	5
29	2.29312	9
29	2.30063	6
29	2.30812	6
29	2.31562	12
29	2.31937	7
29	2.32313	8
29	2.32687	9
29	2.33062	11
29	2.33438	8
29	2.33812	12
29	2.34187	10
29	2.34563	9
29	2.34938	7
30	2.19937	6
30	2.21062	5
30	2.22938	6
30	2.23312	8
30	2.23687	6
30	2.24063	5
30	2.24437	8
30	2.24812	10
30	2.25188	14
30	2.25937	8
30	2.26313	7
30	2.26688	11
30	2.27062	7
30	2.27438	13
30	2.27813	10
30	2.28187	10
30	2.28563	16
30	2.28938	8
30	2.29312	11
30	2.29688	6
30	2.30063	8
30	2.30812	6
30	2.31188	9
30	2.31562	9
30	2.31937	7
30	2.32313	8
30	2.32687	12
30	2.33062	12
30	2.33438	6
30	2.33812	8
30	2.34187	13
30	2.34563	9
30	2.34938	7
30	2.35312	9
30	2.35688	9
30	2.36063	9
30	2.36813	5
31	2.22187	5
31	2.22938	7
31	2.24063	6
31	2.24812	8
31	2.25188	13
31	2.25937	8
31	2.26688	12
31	2.27062	12
31	2.27438	7
31	2.27813	14
31	2.28187	12
31	2.28563	15
31	2.28938	10
31	2.29312	9
31	2.29688	8
31	2.30437	11
31	2.30812	5
31	2.31188	5
31	2.31562	6
31	2.31937	12
31	2.32313	13
31	2.32687	12
31	2.33062	19
31	2.33438	7
31	2.33812	8
31	2.34187	5
31	2.34563	7
31	2.34938	7
31	2.35312	6
31	2.35688	7
31	2.36437	6
31	2.38313	6
32	2.21813	5
32	2.22187	5
32	2.22938	5
32	2.23312	6
32	2.23687	8
32	2.24437	8
32	2.24812	9
32	2.25188	13
32	2.25563	10
32	2.25937	12
32	2.26313	10
32	2.26688	12
32	2.27062	16
32	2.27438	12
32	2.27813	10
32	2.28187	7
32	2.28563	9
32	2.30437	8
32	2.30812	5
32	2.31188	11
32	2.31562	7
32	2.31937	8
32	2.32313	7
32	2.32687	8
32	2.33062	12
32	2.33438	7
32	2.34563	9
32	2.34938	10
32	2.35312	11
32	2.35688	8
33	2.18438	5
33	2.19563	5
33	2.19937	5
33	2.20688	8
33	2.21062	8
33	2.21437	6
33	2.21813	10
33	2.22187	10
33	2.22562	21
33	2.22938	24
33	2.23312	15
33	2.23687	8
33	2.24063	25
33	2.24437	15
33	2.24812	16
33	2.25188	17
33	2.25563	15
33	2.25937	18
33	2.26313	13
33	2.26688	13
33	2.27062	10
33	2.27438	7
33	2.27813	15
33	2.28187	8
33	2.28563	6
33	2.28938	12
33	2.29312	10
33	2.29688	6
33	2.30063	6
33	2.30437	5
33	2.30812	7
33	2.31188	5
33	2.31562	12
33	2.31937	13
33	2.32313	9
33	2.32687	7
33	2.33062	12
33	2.33438	6
33	2.34938	9
33	2.35312	5
33	2.35688	6
34	2.21813	5
34	2.22187	5
34	2.22562	10
34	2.22938	10
34	2.23312	8
34	2.23687	9
34	2.24063	14
34	2.24437	17
34	2.24812	16
34	2.25188	20
34	2.25563	13
34	2.25937	13
34	2.26313	11
34	2.26688	17
34	2.27062	10
34	2.27438	13
34	2.27813	19
34	2.28187	7
34	2.28563	9
34	2.28938	9
34	2.29312	7
34	2.29688	11
34	2.30063	9
34	2.31188	6
34	2.31562	7
34	2.31937	5
34	2.32313	8
34	2.32687	10
34	2.33062	6
34	2.33438	6
34	2.34187	6
34	2.34563	7
35	2.21062	5
35	2.21437	9
35	2.22187	6
35	2.22562	7
35	2.22938	9
35	2.23312	7
35	2.23687	8
35	2.24063	18
35	2.24437	11
35	2.24812	8
35	2.25188	9
35	2.25563	16
35	2.25937	15
35	2.26313	13
35	2.26688	10
35	2.27062	10
35	2.27438	5
35	2.27813	5
35	2.28187	9
35	2.29688	5
35	2.30437	8
35	2.30812	5
35	2.31188	6
35	2.31937	5
35	2.32313	7
35	2.32687	10
35	2.33438	6
35	2.33812	8
35	2.36063	5
36	2.19563	5
36	2.22187	6
36	2.22562	7
36	2.22938	7
36	2.23687	9
36	2.24063	12
36	2.24437	17
36	2.24812	13
36	2.25188	16
36	2.25563	11
36	2.25937	13
36	2.26313	13
36	2.26688	8
36	2.27062	9
36	2.27438	7
36	2.28187	11
36	2.28563	5
36	2.29312	8
36	2.30063	9
36	2.31562	5
36	2.32687	7
36	2.33062	8
36	2.33438	5
36	2.33812	5
36	2.34187	6
37	2.18812	8
37	2.19563	11
37	2.19937	8
37	2.20312	8
37	2.20688	10
37	2.21062	9
37	2.21437	15
37	2.21813	13
37	2.22187	18
37	2.22562	18
37	2.22938	18
37	2.23312	9
37	2.23687	14
37	2.24063	16
37	2.24437	18
37	2.24812	23
37	2.25188	11
37	2.25563	12
37	2.25937	6
37	2.27062	6
37	2.27438	5
37	2.27813	5
37	2.28938	6
37	2.29688	6
37	2.30812	8
37	2.31188	10
37	2.32687	5
37	2.33812	7
38	2.21813	8
38	2.22187	6
38	2.22562	5
38	2.22938	6
38	2.23312	5
38	2.23687	9
38	2.24063	7
38	2.24437	14
38	2.24812	10
38	2.25188	13
38	2.25563	19
38	2.25937	13
38	2.26313	7
38	2.26688	18
38	2.27062	14
38	2.27438	13
38	2.27813	11
38	2.28187	10
38	2.28563	15
38	2.28938	14
38	2.29312	13
38	2.29688	8
38	2.30812	9
38	2.31188	6
38	2.31562	9
38	2.31937	8
38	2.32313	5
38	2.32687	5
38	2.33062	5
38	2.33438	11
38	2.34187	5
38	2.34938	9
39	2.20688	5
39	2.21062	8
39	2.22187	7
39	2.22562	13
39	2.22938	9
39	2.23312	7
39	2.23687	10
39	2.24063	16
39	2.24437	20
39	2.24812	13
39	2.25188	15
39	2.25563	10
39	2.25937	15
39	2.26313	11
39	2.26688	10
39	2.27062	6
39	2.27438	14
39	2.27813	7
39	2.28187	6
39	2.28563	10
39	2.29312	7
39	2.30063	5
39	2.30812	8
39	2.31562	7
39	2.31937	8
39	2.32313	5
39	2.32687	8
39	2.33062	11
39	2.33438	5
39	2.33812	8
40	2.19563	9
40	2.19937	10
40	2.20312	5
40	2.20688	5
40	2.21437	9
40	2.22187	13
40	2.22562	8
40	2.22938	14
40	2.23312	23
40	2.23687	26
40	2.24063	11
40	2.24437	16
40	2.24812	14
40	2.25188	17
40	2.25563	16
40	2.25937	8
40	2.26313	16
40	2.26688	10
40	2.27062	7
40	2.27438	10
40	2.27813	5
40	2.28187	8
40	2.28563	7
40	2.28938	7
40	2.29312	5
40	2.31937	6
40	2.33062	5
41	2.19563	7
41	2.19937	5
41	2.20312	5
41	2.20688	9
41	2.21062	9
41	2.21437	7
41	2.21813	9
41	2.22187	10
41	2.22562	10
41	2.22938	9
41	2.23312	11
41	2.23687	15
41	2.24063	13
41	2.24437	18
41	2.24812	16
41	2.25188	15
41	2.25563	18
41	2.25937	7
41	2.26313	15
41	2.26688	9
41	2.27062	9
41	2.27438	13
41	2.27813	5
41	2.28187	7
41	2.28563	5
41	2.28938	7
41	2.29312	7
41	2.30063	5
41	2.30437	5
41	2.31562	6
42	2.21813	11
42	2.22187	8
42	2.22562	9
42	2.22938	10
42	2.23312	10
42	2.23687	12
42	2.24063	16
42	2.24437	25
42	2.24812	15
42	2.25188	18
42	2.25563	20
42	2.25937	20
42	2.26313	13
42	2.26688	13
42	2.27062	13
42	2.27438	6
42	2.27813	9
42	2.28187	14
42	2.28563	9
42	2.29312	8
42	2.29688	5
42	2.30063	7
42	2.30437	7
42	2.30812	5
42	2.31188	8
42	2.31562	8
42	2.32313	10
42	2.32687	5
42	2.33062	10
43	2.19563	6
43	2.19937	5
43	2.21062	8
43	2.21437	7
43	2.21813	5
43	2.22187	8
43	2.22562	6
43	2.22938	9
43	2.23312	12
43	2.23687	12
43	2.24063	11
43	2.24437	16
43	2.24812	15
43	2.25188	19
43	2.25563	16
43	2.25937	14
43	2.26313	11
43	2.26688	12
43	2.27062	8
43	2.27438	11
43	2.27813	13
43	2.28187	8
43	2.28563	6
43	2.29312	9
43	2.30437	7
43	2.31188	7
43	2.31937	5
44	2.21813	10
44	2.22187	5
44	2.22938	7
44	2.23312	9
44	2.23687	8
44	2.24063	10
44	2.24437	18
44	2.24812	17
44	2.25188	17
44	2.25563	15
44	2.25937	15
44	2.26313	26
44	2.26688	22
44	2.27062	21
44	2.27438	22
44	2.27813	11
44	2.28187	11
44	2.28563	6
44	2.28938	9
44	2.29312	6
44	2.29688	7
44	2.30063	8
44	2.31188	5
44	2.32313	8
44	2.32687	9
44	2.33812	6
45	2.21062	5
45	2.21813	6
45	2.22562	5
45	2.22938	12
45	2.23312	9
45	2.23687	11
45	2.24063	12
45	2.24437	10
45	2.24812	11
45	2.25188	10
45	2.25563	17
45	2.25937	10
45	2.26313	14
45	2.26688	20
45	2.27062	13
45	2.27438	17
45	2.27813	14
45	2.28563	14
45	2.28938	8
45	2.29312	8
45	2.29688	5
45	2.30063	7
45	2.31562	6
45	2.31937	9
45	2.32313	5
45	2.32687	5
46	2.21437	8
46	2.21813	5
46	2.22187	7
46	2.22562	10
46	2.22938	21
46	2.23312	13
46	2.23687	8
46	2.24063	12
46	2.24437	10
46	2.24812	18
46	2.25188	9
46	2.25563	12
46	2.25937	22
46	2.26313	15
46	2.26688	15
46	2.27062	17
46	2.27438	12
46	2.27813	6
46	2.28187	8
46	2.28563	6
46	2.29312	8
46	2.29688	5
46	2.30063	9
46	2.30437	7
46	2.30812	7
46	2.31188	8
46	2.31562	9
46	2.31937	7
46	2.32313	11
46	2.32687	12
46	2.33062	5
46	2.33438	6
46	2.33812	5
47	2.19188	6
47	2.19563	5
47	2.20312	6
47	2.21062	9
47	2.21437	7
47	2.21813	10
47	2.22187	8
47	2.22562	8
47	2.22938	14
47	2.23312	12
47	2.23687	8
47	2.24063	17
47	2.24437	15
47	2.24812	18
47	2.25188	24
47	2.25563	15
47	2.25937	13
47	2.26313	28
47	2.26688	25
47	2.27062	20
47	2.27438	16
47	2.27813	14
47	2.28187	8
47	2.28563	11
47	2.28938	9
47	2.29688	6
47	2.30063	7
47	2.30812	8
47	2.31188	6
47	2.31562	8
47	2.31937	7
47	2.32313	5
47	2.32687	5
47	2.33062	5
47	2.33812	5
48	2.19937	11
48	2.20688	6
48	2.21437	8
48	2.21813	11
48	2.22187	9
48	2.22562	9
48	2.22938	10
48	2.23312	15
48	2.23687	15
48	2.24063	14
48	2.24437	14
48	2.24812	21
48	2.25188	14
48	2.25563	20
48	2.25937	25
48	2.26313	11
48	2.26688	10
48	2.27062	6
48	2.27438	10
48	2.28187	10
48	2.28938	6
48	2.29688	5
48	2.30812	5
48	2.32313	5
48	2.33438	7
49	2.22562	6
49	2.22938	5
49	2.23687	5
49	2.24063	13
49	2.24437	8
49	2.24812	12
49	2.25188	14
49	2.25563	14
49	2.25937	17
49	2.26313	15
49	2.26688	15
49	2.27062	16
49	2.27438	8
49	2.27813	13
49	2.28187	19
49	2.28563	10
49	2.28938	15
49	2.29312	8
49	2.29688	9
49	2.30063	5
49	2.30437	5
49	2.30812	7
49	2.31188	5
49	2.31937	5
49	2.32313	10
49	2.32687	9
49	2.33438	6
49	2.34563	5
49	2.36437	5
50	2.21062	5
50	2.22187	10
50	2.22562	8
50	2.22938	5
50	2.23312	8
50	2.23687	10
50	2.24063	7
50	2.24437	15
50	2.24812	11
50	2.25188	10
50	2.25563	22
50	2.25937	25
50	2.26313	23
50	2.26688	18
50	2.27062	18
50	2.27438	24
50	2.27813	21
50	2.28187	13
50	2.28563	11
50	2.28938	5
50	2.29312	8
50	2.29688	8
50	2.30063	5
50	2.30437	9
50	2.31188	7
50	2.31562	9
50	2.32313	7
50	2.33062	7
50	2.33438	5
50	2.33812	5
50	2.34187	6
51	2.18063	5
51	2.19937	6
51	2.20312	5
51	2.20688	5
51	2.21062	7
51	2.21437	6
51	2.21813	7
51	2.22187	10
51	2.22562	10
51	2.22938	16
51	2.23312	8
51	2.23687	11
51	2.24063	9
51	2.24437	9
51	2.24812	11
51	2.25188	15
51	2.25563	11
51	2.25937	7
51	2.26313	7
51	2.27062	7
51	2.27438	5
51	2.27813	6
51	2.28187	5
51	2.31562	6
52	2.22187	7
52	2.22562	7
52	2.22938	13
52	2.23312	10
52	2.23687	7
52	2.24063	8
52	2.24437	12
52	2.24812	13
52	2.25188	11
52	2.25563	18
52	2.25937	14
52	2.26313	29
52	2.26688	24
52	2.27062	20
52	2.27438	16
52	2.27813	15
52	2.28187	8
52	2.28563	19
52	2.28938	14
52	2.29312	15
52	2.30063	8
52	2.31562	9
52	2.32687	8
52	2.33062	5
53	2.19188	6
53	2.19563	5
53	2.20312	5
53	2.20688	10
53	2.21062	9
53	2.21437	13
53	2.21813	18
53	2.22187	11
53	2.22562	9
53	2.22938	17
53	2.23312	13
53	2.23687	17
53	2.24063	10
53	2.24437	12
53	2.24812	8
53	2.25188	9
53	2.25563	5
53	2.25937	6
53	2.26313	8
53	2.26688	6
53	2.27438	6
53	2.28563	6
53	2.30437	7
54	2.18438	5
54	2.19188	7
54	2.19937	5
54	2.20312	6
54	2.20688	10
54	2.21062	7
54	2.21437	7
54	2.21813	14
54	2.22187	11
54	2.22562	19
54	2.22938	15
54	2.23312	16
54	2.23687	12
54	2.24063	24
54	2.24437	15
54	2.24812	17
54	2.25188	10
54	2.25563	12
54	2.25937	12
54	2.26313	17
54	2.26688	15
54	2.27062	8
54	2.27438	7
54	2.27813	11
54	2.28187	9
54	2.28563	8
54	2.28938	12
54	2.29312	10
54	2.29688	9
54	2.30063	8
54	2.30437	5
54	2.30812	6
54	2.31188	6
54	2.31937	10
54	2.32313	8
54	2.32687	5
54	2.33062	8
54	2.33438	5
55	2.20688	5
55	2.21062	11
55	2.22562	9
55	2.22938	9
55	2.23312	9
55	2.23687	10
55	2.24063	10
55	2.24437	15
55	2.24812	13
55	2.25188	12
55	2.25563	16
55	2.25937	13
55	2.26313	23
55	2.26688	16
55	2.27062	14
55	2.27438	8
55	2.27813	9
55	2.28187	11
55	2.28563	11
55	2.28938	6
55	2.29312	6
55	2.30812	7
55	2.31188	9
55	2.31562	11
55	2.31937	11
55	2.32313	7
55	2.32687	9
55	2.33062	8
56	2.18812	5
56	2.19188	5
56	2.19937	9
56	2.20688	7
56	2.21062	7
56	2.21437	7
56	2.21813	8
56	2.22187	8
56	2.22562	14
56	2.22938	16
56	2.23312	10
56	2.23687	17
56	2.24063	12
56	2.24437	10
56	2.24812	13
56	2.25188	10
56	2.25563	18
56	2.25937	9
56	2.26313	14
56	2.26688	17
56	2.27062	12
56	2.27438	12
56	2.27813	9
56	2.28187	5
56	2.28563	7
56	2.29312	5
56	2.29688	5
56	2.30063	8
56	2.30437	7
56	2.31562	7
56	2.31937	7
56	2.32687	7
56	2.33812	6
57	2.21062	5
57	2.21437	11
57	2.21813	5
57	2.22187	9
57	2.22562	12
57	2.22938	20
57	2.23312	10
57	2.23687	12
57	2.24063	13
57	2.24437	21
57	2.24812	18
57	2.25188	11
57	2.25563	16
57	2.25937	14
57	2.26313	18
57	2.26688	14
57	2.27062	12
57	2.27438	7
57	2.27813	12
57	2.28187	12
57	2.28563	8
57	2.28938	5
57	2.29688	6
57	2.30063	6
57	2.30812	7
57	2.31562	10
58	2.20312	6
58	2.20688	6
58	2.21813	10
58	2.22187	8
58	2.22562	10
58	2.22938	17
58	2.23312	8
58	2.23687	12
58	2.24063	14
58	2.24437	14
58	2.24812	18
58	2.25188	18
58	2.25563	10
58	2.25937	21
58	2.26313	12
58	2.26688	9
58	2.27062	10
58	2.27438	6
58	2.27813	6
58	2.28563	7
58	2.30437	5
58	2.31562	5
58	2.31937	6
58	2.32687	6
59	2.19563	6
59	2.19937	5
59	2.20312	10
59	2.20688	6
59	2.21437	16
59	2.21813	14
59	2.22187	11
59	2.22562	12
59	2.22938	16
59	2.23312	15
59	2.23687	21
59	2.24063	13
59	2.24437	12
59	2.24812	17
59	2.25188	9
59	2.25563	16
59	2.25937	10
59	2.26313	9
59	2.26688	7
59	2.28187	7
59	2.28563	5
59	2.29312	5
59	2.29688	5
59	2.31188	5
59	2.31562	5
59	2.32687	5
60	2.20312	6
60	2.20688	6
60	2.21062	9
60	2.21437	13
60	2.21813	14
60	2.22187	12
60	2.22562	14
60	2.22938	11
60	2.23312	16
60	2.23687	22
60	2.24063	27
60	2.24437	19
60	2.24812	16
60	2.25188	17
60	2.25563	22
60	2.25937	24
60	2.26313	19
60	2.26688	9
60	2.27062	10
60	2.27438	11
60	2.27813	8
60	2.28187	8
60	2.28938	9
60	2.29312	9
60	2.30063	8
60	2.30437	5
60	2.31188	5
60	2.31562	6
60	2.31937	6
60	2.32687	7
60	2.33062	9
60	2.33438	6
60	2.35312	5
61	2.22187	5
61	2.22938	7
61	2.23312	15
61	2.23687	11
61	2.24063	8
61	2.24437	9
61	2.24812	5
61	2.25188	13
61	2.25563	15
61	2.25937	20
61	2.26313	17
61	2.26688	24
61	2.27062	15
61	2.27438	12
61	2.27813	16
61	2.28187	7
61	2.28563	7
61	2.28938	8
61	2.30063	5
61	2.30437	6
61	2.31562	7
61	2.31937	9
61	2.32687	6
61	2.33438	5
62	2.21437	7
62	2.21813	5
62	2.22187	5
62	2.22562	7
62	2.22938	10
62	2.23312	10
62	2.23687	12
62	2.24063	11
62	2.24437	11
62	2.24812	19
62	2.25188	11
62	2.25563	18
62	2.25937	18
62	2.26313	15
62	2.26688	13
62	2.27062	9
62	2.27438	11
62	2.27813	15
62	2.28187	10
62	2.28563	8
62	2.28938	9
62	2.29688	9
62	2.30063	7
62	2.30812	9
62	2.31562	8
62	2.31937	9
62	2.32687	8
62	2.33062	7
62	2.33438	6
62	2.34187	6
63	2.19563	6
63	2.19937	6
63	2.20688	10
63	2.21062	9
63	2.21437	11
63	2.21813	9
63	2.22187	12
63	2.22562	10
63	2.22938	13
63	2.23312	22
63	2.23687	9
63	2.24063	9
63	2.24437	14
63	2.24812	16
63	2.25188	10
63	2.25563	6
63	2.25937	7
63	2.26313	7
63	2.26688	9
63	2.27062	9
63	2.29688	5
63	2.30437	6
63	2.31188	6
63	2.31562	5
63	2.31937	5
64	2.22187	7
64	2.22562	7
64	2.22938	9
64	2.23312	6
64	2.23687	17
64	2.24063	17
64	2.24437	12
64	2.24812	22
64	2.25188	13
64	2.25563	21
64	2.25937	16
64	2.26313	24
64	2.26688	17
64	2.27062	14
64	2.27438	11
64	2.27813	8
64	2.28187	13
64	2.28563	5
64	2.29312	5
64	2.30437	5
64	2.31562	8
64	2.31937	7
64	2.33812	6
64	2.34187	7
65	2.20312	5
65	2.20688	5
65	2.21437	5
65	2.21813	6
65	2.22187	10
65	2.22562	8
65	2.22938	10
65	2.23312	6
65	2.23687	20
65	2.24063	20
[truncated: 595 more rows]
