# Supplementary material for: High-throughput micro-scale bandgap mapping for perovskite-inspired materials with complex composition space
Source: Nat Commun. 2025 Aug 12;16:7477. doi: 10.1038/s41467-025-62774-y (PMC12343849; doi:10.1038/s41467-025-62774-y)
Supplement: Supplementary file 3 — Source Data [file 41467_2025_62774_MOESM3_ESM.zip › Source Data Files/SourceData_SI_Fig19.xlsx]

## Sheet: SI_Fig_19
Normalized ΔT/T for Fig 3d
Time (ps) ↓	GSB1 (2.28 eV)	GSB2 (2.62 eV)
-5.1	-0.00224142	-0.00193248
-4.1	-0.0128869	0.00842348
-3.1	-0.0166377	0.00731709
-2.6	-0.0114576	0.00522969
-2.1	-0.000149613	0.000525493
-1.9	0.00341483	0.00314404
-1.7	0.0142844	0.00763242
-1.5	0.0170553	0.019309
-1.3	-0.000173525	0.00545335
-1.1	0.00985159	-0.0243206
-1	0.0100569	-0.0193016
-0.9	-0.0105575	-0.0110491
-0.8	-0.0259292	-0.0211981
-0.7	-0.015288	-0.0258237
-0.6	-0.0257218	0.0237833
-0.5	0.00531941	-0.0346983
-0.4	-0.011755	-0.0286335
-0.3	-0.0313139	-0.00417813
-0.2	0.000831497	0.000256479
-0.1	0.0514845	0.00619986
0	0.112363	0.0989492
0.1	0.418663	0.446144
0.2	0.832409	0.976058
0.3	0.990721	1
0.4	1	0.922613
0.5	0.948353	0.94099
0.6	0.894765	0.934146
0.7	0.760058	0.956263
0.8	0.760108	0.793447
0.9	0.759797	0.833837
1	0.743654	0.944668
1.1	0.686676	0.89506
1.2	0.710335	0.779722
1.3	0.699807	0.876643
1.4	0.640167	0.898325
1.5	0.611328	0.766136
1.6	0.646066	0.714292
1.7	0.658279	0.810652
1.8	0.654301	0.824737
1.9	0.621533	0.772389
2	0.616367	0.783954
2.1	0.644598	0.724506
2.2	0.613959	0.795397
2.3	0.585661	0.765219
2.4	0.588887	0.669639
2.5	0.584765	0.692746
2.6	0.58921	0.723732
2.7	0.568555	0.708727
2.8	0.575006	0.667298
2.9	0.609833	0.729721
3	0.571248	0.779796
3.1	0.565845	0.713581
3.2	0.576994	0.667021
3.3	0.588301	0.711829
3.4	0.560019	0.751557
3.5	0.525799	0.643571
3.8	0.52672	0.775658
4.1	0.530718	0.646051
4.4	0.529061	0.636217
4.9	0.552048	0.727264
5.4	0.53436	0.690035
5.9	0.499687	0.604968
6.4	0.509425	0.634768
6.9	0.540569	0.71896
7.4	0.501872	0.58705
7.9	0.489647	0.564522
8.4	0.508271	0.640048
8.9	0.479268	0.631336
9.4	0.449351	0.562365
9.9	0.456407	0.554103
10.9	0.475539	0.60808
11.9	0.461956	0.586372
12.9	0.418441	0.526544
13.9	0.445046	0.52393
14.9	0.427837	0.558219
15.9	0.416833	0.559317
16.9	0.405467	0.502879
17.9	0.433377	0.538271
18.9	0.435336	0.588144
19.9	0.427252	0.563202
21.9	0.39554	0.548185
23.9	0.3973	0.510666
25.9	0.382587	0.499603
27.9	0.395243	0.530619
29.9	0.367442	0.496607
31.9	0.352567	0.450768
33.9	0.35175	0.44325
35.9	0.345428	0.472081
37.9	0.379806	0.499667
39.9	0.344323	0.488604
44.9	0.322591	0.441309
49.9	0.361452	0.495129
54.9	0.290543	0.42355
59.9	0.253529	0.394005
64.9	0.310877	0.434893
69.9	0.257887	0.401467
74.9	0.276229	0.372722
79.9	0.28971	0.443876
84.9	0.312197	0.470444
89.9	0.240487	0.391144
94.9	0.254103	0.378007
99.9	0.228846	0.366397
109.9	0.210411	0.359991
119.9	0.22114	0.348318
129.9	0.198168	0.346248
139.9	0.19488	0.31318
149.9	0.2399	0.3343
159.9	0.206775	0.314103
169.9	0.191377	0.288376
179.9	0.237508	0.393035
189.9	0.217234	0.379793
199.9	0.163432	0.275405
219.9	0.161885	0.285915
239.9	0.214938	0.357801
259.9	0.18649	0.293738
279.9	0.166258	0.274355
299.9	0.161694	0.289077
319.9	0.133335	0.232859
339.9	0.114844	0.193344
359.9	0.144146	0.258468
379.9	0.116921	0.2537
399.9	0.103253	0.264996
439.9	0.119901	0.232641
479.9	0.147517	0.239195
519.9	0.0920517	0.226765
559.9	0.0879644	0.255321
599.9	0.0754956	0.16929
639.9	0.116186	0.237584
679.9	0.117342	0.289202
719.9	0.083055	0.229359
759.9	0.0953506	0.213961
799.9	0.0638384	0.184284
849.9	0.0630964	0.222665
899.9	0.0517595	0.223874
949.9	0.0830835	0.208034
999.9	0.0573554	0.210425
1049.9	0.0359854	0.199678
1099.9	0.070485	0.188493
1149.9	0.0480698	0.172859
1199.9	0.0431616	0.160524
1249.9	0.0845827	0.244833
1299.9	0.0382759	0.146056
1349.9	0.0392843	0.196518
1399.9	0.0535956	0.190193
1449.9	0.0539275	0.159441
1499.9	0.0779134	0.150689
1549.9	0.0140349	0.147582
1599.9	0.0693943	0.230263
1649.9	0.0579192	0.111633
