# Supplementary material for: High-throughput micro-scale bandgap mapping for perovskite-inspired materials with complex composition space
Source: Nat Commun. 2025 Aug 12;16:7477. doi: 10.1038/s41467-025-62774-y (PMC12343849; doi:10.1038/s41467-025-62774-y)
Supplement: Supplementary file 3 — Source Data [file 41467_2025_62774_MOESM3_ESM.zip › Source Data Files/SourceData_SI_Fig15.xlsx]

## Sheet: SIFig15
$\mathrm{Cs_{3}Bi_{2}I_{9}}$	$\mathrm{Cs_{3}Bi_{2}I_{5}Br_{4}}$	$\mathrm{Cs_{3}Bi_{2}I_{2}Br_{7}}$	$\mathrm{Cs_{3}Bi_{2}Br_{9}}$
bandgap(eV)	bandgap(eV)	bandgap(eV)	bandgap(eV)
2.54108	2.3411	2.16415	2.15037
2.55602	2.34542	2.16223	2.14286
2.54747	2.34188	2.15343	2.1237
2.5642	2.33521	2.14911	1.94397
2.55579	2.33159	2.15196	2.13658
2.55848	2.3305	2.14628	2.08705
2.52967	2.33009	2.15711	2.0744
2.53071	2.33031	2.16114	2.08726
2.53283	2.33417	2.17007	2.11445
2.54495	2.34389	2.1628	2.10126
2.54732	2.34505	2.16374	2.05943
2.56088	2.34548	2.155	2.05386
2.55979	2.34062	2.15707	2.10489
2.56187	2.33497	2.15703	2.00304
2.55252	2.3495	2.13327	1.99093
2.5439	2.36937	2.14125	2.02603
2.54771	2.34667	2.15844	2.09439
2.51896	2.33988	2.168	2.12642
2.54223	2.33529	2.17436	2.13468
2.55183	2.32984	2.17542	2.13921
2.56783	2.34395	2.17043	2.11352
2.53531	2.34689	2.16693	2.0978
2.58912	2.34276	2.15809	2.10278
2.56941	2.33668	2.16274	2.10764
2.55979	2.33358	2.15459	2.12268
2.56688	2.36728	2.12416	2.15234
2.56443	2.37618	2.13757	2.13545
2.55195	2.37549	2.15185	2.11243
2.54422	2.36675	2.16409	2.11766
2.53945	2.37143	2.18414	2.11684
2.55151	2.34453	2.1822	2.1133
2.54149	2.3359	2.18422	2.15315
2.52931	2.34128	2.17749	2.12542
2.56262	2.34644	2.18037	2.12565
2.57479	2.34668	2.17603	2.0925
2.57929	2.34593	2.14867	2.09174
2.57832	2.33645	2.15857	2.08224
2.56042	2.32893	2.15421	2.11658
2.55977	2.36553	2.13441	2.1282
2.54829	2.36703	2.13021	2.13643
2.54957	2.3834	2.15659	2.10366
2.55485	2.39093	2.17826	2.14952
2.53484	2.37426	2.1889	2.15367
2.53518	2.36339	2.19872	2.10168
2.54345	2.36686	2.20238	2.15511
2.54312	2.34175	2.19872	2.11926
2.54902	2.34056	2.1903	2.1167
2.5434	2.3486	2.18007	2.12918
2.57738	2.34897	2.18005	2.11948
2.57114	2.34335	2.17214	2.12158
2.56858	2.34252	2.16232	2.1162
2.56319	2.32665	2.15362	2.1064
2.55672	2.3193	2.12702	2.11432
2.52797	2.35138	2.13339	2.13409
2.54393	2.36089	2.12813	2.127
2.55071	2.36144	2.15094	2.13288
2.55027	2.37595	2.16022	2.13686
2.54677	2.39362	2.19313	2.10649
2.51724	2.38078	2.17966	2.09402
2.51941	2.35289	2.1919	2.1163
2.5443	2.34725	2.20372	2.09526
2.55625	2.34278	2.20707	2.0805
2.55257	2.34153	2.19693	2.08413
2.57589	2.33947	2.19247	2.12817
2.54319	2.34452	2.18467	2.13155
2.56768	2.34849	2.18004	2.13118
2.57412	2.33505	2.15726	2.15955
2.56192	2.32375	2.15851	2.12853
2.56001	2.33427	2.15788	2.14383
2.55769	2.36475	2.15516	2.15855
2.56791	2.34596	2.14349	2.14201
2.55607	2.36178	2.15233	2.1316
2.56071	2.37608	2.15994	2.13115
2.51944	2.38593	2.17083	2.12898
2.54834	2.36633	2.19037	2.13033
2.53495	2.36622	2.18548	2.13547
2.55793	2.36528	2.19482	2.13004
2.52603	2.34587	2.19222	2.14816
2.52653	2.34277	2.20215	2.14985
2.56973	2.34221	2.20419	2.14096
2.54826	2.34495	2.1968	2.14188
2.5429	2.34994	2.18225	2.1523
2.56329	2.33808	2.17752	2.16536
2.56215	2.33704	2.1716	2.15849
2.5664	2.32907	2.16187	2.1485
2.54549	2.31275	2.15631	2.13338
2.54585	2.34993	2.14888	2.12604
2.54468	2.3675	2.14285	2.1213
2.54838	2.33838	2.15519	2.13426
2.53125	2.35739	2.15864	2.12135
2.55483	2.38331	2.15361	2.11518
2.54947	2.38124	2.17265	2.10511
2.55359	2.37231	2.18164	2.06729
2.56562	2.36133	2.17945	2.11614
2.55388	2.34903	2.17217	2.15036
2.54967	2.34609	2.19344	2.1666
2.56321	2.34533	2.19397	2.17019
2.53465	2.34423	2.20201	2.17075
2.55612	2.34867	2.19931	2.16261
2.56429	2.34591	2.17781	2.15492
2.57745	2.33675	2.17846	2.15361
2.56878	2.33885	2.16685	2.1445
2.56072	2.32743	2.16482	2.1386
2.54508	2.31447	2.16458	2.13158
2.53804	2.34656	2.15665	2.12873
2.53172	2.34677	2.14003	2.10329
2.53698	2.3789	2.1657	2.11742
2.54237	2.37117	2.1564	2.14662
2.56095	2.40469	2.16704	2.15238
2.55682	2.37991	2.16477	2.1536
2.5502	2.37297	2.17475	2.1551
2.55299	2.367	2.17406	2.14575
2.52393	2.36473	2.17512	2.13408
2.54749	2.36455	2.18581	2.13329
2.56024	2.34367	2.19043	2.13942
2.55707	2.34441	2.1967	2.14349
2.55555	2.34976	2.18955	2.13594
2.55951	2.3466	2.16325	2.12871
2.5542	2.33512	2.1597	2.12325
2.55502	2.33573	2.17854	2.11303
2.52636	2.32557	2.15729	2.11309
2.54095	2.32287	2.14815	2.14952
2.55767	2.34122	2.13617	2.16469
2.56161	2.3692	2.1552	2.17089
2.55453	2.36837	2.14344	2.16202
2.54168	2.36833	2.16205	2.14399
2.56297	2.38749	2.12784	2.14932
2.53575	2.38212	2.15234	2.14621
2.5428	2.37213	2.16248	2.14137
2.56311	2.36824	2.15582	2.15041
2.55585	2.37071	2.17174	2.1282
2.55047	2.34853	2.17916	2.11342
2.54598	2.34361	2.18711	2.10195
2.54805	2.34831	2.18771	2.10552
2.54502	2.37211	2.17106	2.12005
2.55699	2.34776	2.14626	2.02136
2.5392	2.3396	2.14416	2.1323
2.55901	2.33136	2.16261	2.14742
2.55995	2.32916	2.15833	2.15292
2.55909	2.33961	2.16379	2.15415
2.54569	2.36235	2.15388	2.15579
2.54831	2.37174	2.13682	2.15829
2.56353	2.3798	2.14624	2.1397
2.54657	2.37221	2.15087	2.13122
2.56141	2.3709	2.15139	2.11303
2.57083	2.3678	2.15901	2.07933
2.55468	2.34931	2.16374	2.11948
2.5701	2.33716	2.15942	2.1335
2.56129	2.34623	2.16955	2.12037
2.56261	2.35125	2.17573	2.12287
2.56614	2.35305	2.18215	2.13323
2.53376	2.34116	2.18422	2.04545
2.56015	2.33844	2.15855	2.11606
2.55632	2.33692	2.15155	2.13562
2.57717	2.33082	2.16454	2.14869
2.57289	2.32937	2.16964	2.15723
2.5668	2.3357	2.17192	2.15745
2.57564	2.33968	2.15494	2.14309
2.5745	2.36087	2.14888	2.12993
2.57394	2.34521	2.15043	2.10371
2.56079	2.34796	2.12988	2.09005
2.56594	2.34225	2.13241	2.09521
2.54973	2.33582	2.14831	2.11515
2.56012	2.35045	2.16134	2.12651
2.55194	2.35026	2.15004	2.12093
2.58366	2.34903	2.15031	2.13093
2.57577	2.34535	2.14678	2.1062
2.57973	2.33255	2.16097	2.13372
2.56745	2.32479	2.17023	2.13828
2.56501	2.31866	2.15977	2.12822
2.55565	2.32833	2.1643	2.13359
2.55547	2.33392	2.14501	2.15432
2.56137	2.33515	2.15729	2.16019
2.56607	2.3428	2.17296	2.14941
2.57008	2.36598	2.17613	2.13209
2.55607	2.35281	2.1646	2.12696
2.55826	2.35639	2.17059	2.08451
2.55949	2.34683	2.15085	2.11942
2.56785	2.33902	2.1505	2.12918
2.54713	2.34176	2.13371	2.13006
2.55696	2.32482	2.13253	2.12479
	2.31642	2.09989	2.14373
	2.34009	2.14456	2.14514
	2.34185	2.15388	2.12062
	2.34599	2.16188	2.12508
	2.35228	2.15249	2.13752
	2.3538	2.16061	2.13103
	2.3518	2.14939	2.12787
	2.34836	2.15572	2.12173
	2.34292	2.15843	2.13808
	2.32974	2.15193	2.11777
	2.33178	2.15816	2.11122
	2.32963	2.16457	2.14289
	2.33533	2.18078	2.13088
	2.34044	2.17362	2.10952
	2.33763	2.16681	2.14209
	2.34273	2.14937	2.12576
	2.33466	2.1519	2.13154
	2.33316	2.13196	2.1302
	2.3336	2.13163	2.1108
	2.32949	2.13962	2.13495
	2.32318	2.13889	2.13714
	2.31203	2.14456	2.13566
	2.3234	2.15395	2.11024
	2.32042	2.13037	2.11864
	2.31145	2.13303	2.11835
	2.32422	2.15296	2.12642
	2.3136	2.14557	2.11287
	2.30995	2.14736	2.14144
	2.30023	2.15871	2.14457
		2.17004	2.12278
		2.17936	2.11717
		2.17478	2.13386
		2.16908	2.13641
		2.17422	2.12833
		2.15845	2.12775
		2.14522	2.12616
		2.10227	2.1306
		2.14384	2.13758
		2.15977	2.13473
		2.14974	2.12059
		2.14851
		2.14988
		2.14296
		2.15948
		2.16435
		2.16653
		2.16416
		2.17725
		2.18298
		2.16381
		2.16666
		2.16873
		2.16878
		2.14701
		2.14348
		2.13398
		2.10725
		2.17336
		2.17651
		2.17922
		2.16921
		2.16199
		2.16724
		2.174
		2.18461
		2.18314
		2.18078
		2.16679
		2.17494
		2.14312
		2.15816
		2.14845
		2.13495
		2.1499
		2.16351
		2.18019
		2.18474
		2.183
		2.17677
		2.17991
		2.18053
		2.18038
		2.16259
		2.17816
		2.15619
		2.15189
		2.14258
		2.14221
		2.12501
		2.15547
		2.14362
		2.15694
		2.1714
		2.16259
		2.17466
		2.17223
		2.17674
		2.16524
		2.16495
		2.13984
		2.14379
		2.13772
		2.1248
		2.13232
		2.13794
		2.1408
		2.14127
		2.13843
		2.12973
		2.13142
		2.12734
		1.85977
		2.11005
		2.31256
		2.4899
		2.63144
		2.49314
		2.51922
		2.4781
