# Supplementary material for: High-throughput micro-scale bandgap mapping for perovskite-inspired materials with complex composition space
Source: Nat Commun. 2025 Aug 12;16:7477. doi: 10.1038/s41467-025-62774-y (PMC12343849; doi:10.1038/s41467-025-62774-y)
Supplement: Supplementary file 3 — Source Data [file 41467_2025_62774_MOESM3_ESM.zip › Source Data Files/SourceData_SI_Fig14.xlsx]

## Sheet: SIFig14_a
X_coord	Y_coord	bandgap		eV	58	94	100
72	137	2.54108		1.21666	2.10298e+08	1.97197e+08	1.60615e+08
72	138	2.55602		1.2187	2.20123e+08	1.94431e+08	1.74738e+08
72	139	2.54747		1.22074	2.28584e+08	1.92475e+08	1.86711e+08
72	140	2.5642		1.22277	2.35773e+08	1.91276e+08	1.96682e+08
73	135	2.55579		1.22481	2.41769e+08	1.90784e+08	2.04791e+08
73	136	2.55848		1.22684	2.46199e+08	1.91214e+08	2.10479e+08
73	137	2.52967		1.22888	2.49766e+08	1.92167e+08	2.14851e+08
73	138	2.53071		1.23091	2.52516e+08	1.93597e+08	2.17992e+08
73	139	2.53283		1.23295	2.54471e+08	1.95467e+08	2.1996e+08
73	140	2.54495		1.23498	2.55565e+08	1.97828e+08	2.20692e+08
73	141	2.54732		1.23702	2.56212e+08	2.00446e+08	2.20814e+08
73	142	2.56088		1.23906	2.5647e+08	2.03282e+08	2.20423e+08
74	134	2.55979		1.24109	2.56357e+08	2.06313e+08	2.19589e+08
74	135	2.56187		1.24313	2.56197e+08	2.08096e+08	2.19023e+08
74	136	2.55252		1.24516	2.55658e+08	2.09381e+08	2.21012e+08
74	137	2.5439		1.2472	2.54826e+08	2.10363e+08	2.25179e+08
74	138	2.54771		1.24923	2.55082e+08	2.11398e+08	2.23752e+08
74	139	2.51896		1.25127	2.52343e+08	2.14349e+08	2.22239e+08
74	140	2.54223		1.25331	2.50977e+08	2.17533e+08	2.21199e+08
74	141	2.55183		1.25534	2.55501e+08	2.1944e+08	2.213e+08
74	142	2.56783		1.25738	2.61532e+08	2.24641e+08	2.19345e+08
74	143	2.53531		1.25941	2.64272e+08	2.30961e+08	2.20841e+08
75	133	2.58912		1.26145	2.64019e+08	2.37348e+08	2.2622e+08
75	134	2.56941		1.26348	2.68577e+08	2.36467e+08	2.33581e+08
75	135	2.55979		1.26552	2.72686e+08	2.39033e+08	2.39349e+08
75	136	2.56688		1.26755	2.76497e+08	2.42937e+08	2.44826e+08
75	137	2.56443		1.26959	2.80076e+08	2.45716e+08	2.51823e+08
75	138	2.55195		1.27163	2.8647e+08	2.50705e+08	2.57265e+08
75	139	2.54422		1.27366	2.91017e+08	2.54471e+08	2.61391e+08
75	140	2.53945		1.2757	2.91465e+08	2.55389e+08	2.6394e+08
75	141	2.55151		1.27773	2.94809e+08	2.61998e+08	2.68457e+08
75	142	2.54149		1.27977	2.98762e+08	2.69308e+08	2.71492e+08
75	143	2.52931		1.2818	3.03204e+08	2.76734e+08	2.72832e+08
75	144	2.56262		1.28384	3.09252e+08	2.78214e+08	2.73903e+08
76	132	2.57479		1.28588	3.14153e+08	2.82747e+08	2.759e+08
76	133	2.57929		1.28791	3.17977e+08	2.89207e+08	2.78383e+08
76	134	2.57832		1.28995	3.19903e+08	2.92759e+08	2.7916e+08
76	135	2.56042		1.29198	3.25883e+08	2.94186e+08	2.77718e+08
76	136	2.55977		1.29402	3.34058e+08	2.94865e+08	2.75778e+08
76	137	2.54829		1.29605	3.41194e+08	2.98395e+08	2.78424e+08
76	138	2.54957		1.29809	3.44881e+08	3.00178e+08	2.80284e+08
76	139	2.55485		1.30012	3.4752e+08	3.01431e+08	2.81645e+08
76	140	2.53484		1.30216	3.53293e+08	3.0427e+08	2.82518e+08
76	141	2.53518		1.3042	3.55848e+08	3.05828e+08	2.83112e+08
76	142	2.54345		1.30623	3.5692e+08	3.06705e+08	2.83652e+08
76	143	2.54312		1.30827	3.58336e+08	3.07265e+08	2.846e+08
76	144	2.54902		1.3103	3.6101e+08	3.09137e+08	2.88106e+08
76	145	2.5434		1.31234	3.64276e+08	3.11656e+08	2.92422e+08
77	131	2.57738		1.31437	3.67223e+08	3.14021e+08	2.93613e+08
77	132	2.57114		1.31641	3.69078e+08	3.14014e+08	2.97353e+08
77	133	2.56858		1.31845	3.70386e+08	3.12533e+08	3.02561e+08
77	134	2.56319		1.32048	3.73303e+08	3.11332e+08	3.06169e+08
77	135	2.55672		1.32252	3.75628e+08	3.13072e+08	3.11051e+08
77	136	2.52797		1.32455	3.77453e+08	3.17293e+08	3.17007e+08
77	137	2.54393		1.32659	3.76023e+08	3.19561e+08	3.20177e+08
77	138	2.55071		1.32862	3.75519e+08	3.22485e+08	3.21634e+08
77	139	2.55027		1.33066	3.76166e+08	3.26224e+08	3.21006e+08
77	140	2.54677		1.33269	3.72669e+08	3.26791e+08	3.26757e+08
77	141	2.51724		1.33473	3.70556e+08	3.29039e+08	3.3295e+08
77	142	2.51941		1.33677	3.72497e+08	3.35713e+08	3.38373e+08
77	143	2.5443		1.3388	3.75675e+08	3.37836e+08	3.42116e+08
77	144	2.55625		1.34084	3.79401e+08	3.38409e+08	3.44884e+08
77	145	2.55257		1.34287	3.83779e+08	3.38796e+08	3.45672e+08
78	131	2.57589		1.34491	3.87485e+08	3.4071e+08	3.47013e+08
78	132	2.54319		1.34694	3.90709e+08	3.43716e+08	3.48752e+08
78	133	2.56768		1.34898	3.92668e+08	3.43168e+08	3.50933e+08
78	134	2.57412		1.35101	3.9673e+08	3.44591e+08	3.52421e+08
78	135	2.56192		1.35305	4.04197e+08	3.49266e+08	3.52786e+08
78	136	2.56001		1.35509	4.07382e+08	3.55029e+08	3.54074e+08
78	137	2.55769		1.35712	4.09208e+08	3.59997e+08	3.55648e+08
78	138	2.56791		1.35916	4.10363e+08	3.59221e+08	3.57333e+08
78	139	2.55607		1.36119	4.13746e+08	3.60398e+08	3.58299e+08
78	140	2.56071		1.36323	4.19039e+08	3.63248e+08	3.58649e+08
78	141	2.51944		1.36526	4.19547e+08	3.63665e+08	3.59431e+08
78	142	2.54834		1.3673	4.20131e+08	3.64159e+08	3.60913e+08
78	143	2.53495		1.36934	4.22137e+08	3.65474e+08	3.6405e+08
78	144	2.55793		1.37137	4.22295e+08	3.67277e+08	3.65791e+08
78	145	2.52603		1.37341	4.21401e+08	3.69359e+08	3.66736e+08
78	146	2.52653		1.37544	4.23408e+08	3.72085e+08	3.66621e+08
79	130	2.56973		1.37748	4.25307e+08	3.74204e+08	3.67353e+08
79	131	2.54826		1.37951	4.2686e+08	3.74997e+08	3.69936e+08
79	132	2.5429		1.38155	4.29046e+08	3.75741e+08	3.72573e+08
79	133	2.56329		1.38358	4.31567e+08	3.7646e+08	3.7524e+08
79	134	2.56215		1.38562	4.33122e+08	3.79781e+08	3.76555e+08
79	135	2.5664		1.38766	4.34808e+08	3.82248e+08	3.76915e+08
79	136	2.54549		1.38969	4.36847e+08	3.82566e+08	3.75051e+08
79	137	2.54585		1.39173	4.38566e+08	3.82262e+08	3.77187e+08
79	138	2.54468		1.39376	4.40083e+08	3.81567e+08	3.81838e+08
79	139	2.54838		1.3958	4.39846e+08	3.81276e+08	3.88581e+08
79	140	2.53125		1.39783	4.39749e+08	3.81478e+08	3.94418e+08
79	141	2.55483		1.39987	0.00084785	0.000193817	0
79	142	2.54947		1.40191	0.000977866	0.000213172	6.20232e-05
79	143	2.55359		1.40394	0.001202	0.000190998	0.000132971
79	144	2.56562		1.40598	0.0013987	0.000168343	0.000188471
79	145	2.55388		1.40801	0.0015802	0.000148569	0.000240788
79	146	2.54967		1.41005	0.00160389	0.000194797	0.000321584
80	130	2.56321		1.41208	0.00165843	0.000227637	0.000384693
80	131	2.53465		1.41412	0.00178361	0.000229809	0.00040728
80	132	2.55612		1.41615	0.00190876	0.00028211	0.000443621
80	133	2.56429		1.41819	0.00203387	0.000373302	0.000490632
80	134	2.57745		1.42023	0.00212832	0.00040435	0.000527212
80	135	2.56878		1.42226	0.00221694	0.000416264	0.000563305
80	136	2.56072		1.4243	0.00233727	0.00033495	0.000640278
80	137	2.54508		1.42633	0.00243163	0.000304933	0.000703779
80	138	2.53804		1.42837	0.00245649	0.000412242	0.000731208
80	139	2.53172		1.4304	0.00246199	0.00048304	0.000748797
80	140	2.53698		1.43244	0.00244781	0.000516689	0.000756374
80	141	2.54237		1.43448	0.00246118	0.000603944	0.00081194
80	142	2.56095		1.43651	0.00248578	0.000713055	0.000887072
80	143	2.55682		1.43855	0.00255446	0.000755719	0.000868167
80	144	2.5502		1.44058	0.00262605	0.000796213	0.000848091
80	145	2.55299		1.44262	0.0026887	0.00086772	0.000886908
80	146	2.52393		1.44465	0.00275418	0.00091488	0.000905148
81	131	2.54749		1.44669	0.00282627	0.000905108	0.000875276
81	132	2.56024		1.44872	0.00292718	0.000892978	0.000873043
81	133	2.55707		1.45076	0.00305962	0.000878268	0.000901061
81	134	2.55555		1.4528	0.00314186	0.000895313	0.000905073
81	135	2.55951		1.45483	0.00319756	0.000929139	0.000896398
81	136	2.5542		1.45687	0.00320995	0.000911327	0.000986504
81	137	2.55502		1.4589	0.00321238	0.000881663	0.00109928
81	138	2.52636		1.46094	0.00326892	0.000860412	0.00123968
81	139	2.54095		1.46297	0.00331929	0.000845694	0.00136999
81	140	2.55767		1.46501	0.00330761	0.000881162	0.00141317
81	141	2.56161		1.46704	0.00329685	0.000915317	0.00146634
81	142	2.55453		1.46908	0.00328889	0.000945536	0.00154943
81	143	2.54168		1.47112	0.00336308	0.000988651	0.00162224
81	144	2.56297		1.47315	0.00357173	0.00105287	0.00167821
81	145	2.53575		1.47519	0.00367495	0.00110275	0.00173162
82	132	2.5428		1.47722	0.00366845	0.0011377	0.00178234
82	133	2.56311		1.47926	0.00366865	0.00119626	0.00184952
82	134	2.55585		1.48129	0.00367334	0.00127058	0.00192769
82	135	2.55047		1.48333	0.00379408	0.00125958	0.0019621
82	136	2.54598		1.48537	0.00396475	0.00121188	0.00197769
82	137	2.54805		1.4874	0.00404203	0.00122639	0.00205847
82	138	2.54502		1.48944	0.00409432	0.00125756	0.00215669
82	139	2.55699		1.49147	0.0041624	0.00127079	0.00220891
82	140	2.5392		1.49351	0.00423288	0.00128132	0.00225417
82	141	2.55901		1.49554	0.00427588	0.00125797	0.00233507
82	142	2.55995		1.49758	0.00431689	0.00123323	0.0024172
82	143	2.55909		1.49961	0.00428685	0.00129099	0.00237442
82	144	2.54569		1.50165	0.00426316	0.00134453	0.00233188
82	145	2.54831		1.50369	0.00434829	0.00132603	0.00229376
83	133	2.56353		1.50572	0.00443284	0.00131146	0.00225778
83	134	2.54657		1.50776	0.00451233	0.00133111	0.00224052
83	135	2.56141		1.50979	0.00457932	0.00134859	0.00222608
83	136	2.57083		1.51183	0.00456964	0.00135283	0.0022289
83	137	2.55468		1.51386	0.00457061	0.00135719	0.00222907
83	138	2.5701		1.5159	0.00462832	0.00136221	0.0022151
83	139	2.56129		1.51794	0.00469314	0.00136326	0.00220283
83	140	2.56261		1.51997	0.00479395	0.00134417	0.00219912
83	141	2.56614		1.52201	0.00488336	0.0013294	0.00221338
83	142	2.53376		1.52404	0.00491734	0.00133567	0.002315
83	143	2.56015		1.52608	0.00494265	0.00134198	0.00241413
83	144	2.55632		1.52811	0.00492427	0.00134845	0.00250063
84	133	2.57717		1.53015	0.00490906	0.00135581	0.00257652
84	134	2.57289		1.53218	0.00491191	0.0013682	0.00259203
84	135	2.5668		1.53422	0.0049241	0.00138385	0.00260742
84	136	2.57564		1.53626	0.00500302	0.00142278	0.00262191
84	137	2.5745		1.53829	0.00507125	0.00146474	0.00264174
84	138	2.57394		1.54033	0.00502454	0.00153915	0.00271891
84	139	2.56079		1.54236	0.00497995	0.00161405	0.00279593
84	140	2.56594		1.5444	0.00499126	0.00170207	0.00286868
84	141	2.54973		1.54643	0.00500257	0.00179008	0.00294144
84	142	2.56012		1.54847	0.00511282	0.00188612	0.0029269
84	143	2.55194		1.55051	0.00522354	0.0019822	0.00291196
85	135	2.58366		1.55254	0.005271	0.00204402	0.00292576
85	136	2.57577		1.55458	0.00531329	0.00210304	0.00294191
85	137	2.57973		1.55661	0.00539349	0.00215183	0.00300705
85	138	2.56745		1.55865	0.00548081	0.00219869	0.00308139
85	139	2.56501		1.56068	0.00559669	0.00223982	0.00314209
85	140	2.55565		1.56272	0.00572217	0.00227901	0.0031982
85	141	2.55547		1.56475	0.00585003	0.00234905	0.00322745
85	142	2.56137		1.56679	0.0059791	0.00243482	0.00324301
86	136	2.56607		1.56883	0.00607877	0.00251383	0.0033069
86	137	2.57008		1.57086	0.00615394	0.0025872	0.00341106
86	138	2.55607		1.5729	0.00622057	0.00265584	0.00349579
86	139	2.55826		1.57493	0.00627571	0.00271815	0.00355442
86	140	2.55949		1.57697	0.00632754	0.00278011	0.00359581
86	141	2.56785		1.579	0.00637148	0.00284128	0.00359627
87	138	2.54713		1.58104	0.00642241	0.00289448	0.00360981
87	139	2.55696		1.58307	0.00651163	0.002904	0.00369512
				1.58511	0.00660086	0.00291353	0.00378042
				1.58715	0.0066721	0.00296473	0.00383416
				1.58918	0.00674333	0.00301593	0.00388791
				1.59122	0.00678899	0.00307262	0.00395434
				1.59325	0.00682956	0.0031304	0.00402329
				1.59529	0.00695154	0.00314753	0.00410445
				1.59732	0.00711623	0.00314334	0.004192
				1.59936	0.00722901	0.00314834	0.00426352
				1.6014	0.00728461	0.00316347	0.00431738
				1.60343	0.00732953	0.00318193	0.00437037
				1.60547	0.00734602	0.00320928	0.00442103
				1.6075	0.00735959	0.00323339	0.00447285
				1.60954	0.00733341	0.00321344	0.00454037
				1.61157	0.00730722	0.00319348	0.0046079
				1.61361	0.00737069	0.00320016	0.00461576
				1.61564	0.0074511	0.00321187	0.00461235
				1.61768	0.0074825	0.00322786	0.00464942
				1.61972	0.00748278	0.00324657	0.0047122
				1.62175	0.00747376	0.00326828	0.00476121
				1.62379	0.00744887	0.00329509	0.00478669
				1.62582	0.00743102	0.00332374	0.00480321
				1.62786	0.00746764	0.00336669	0.0047504
				1.62989	0.00750426	0.00340963	0.00469758
				1.63193	0.00751798	0.00340465	0.0046816
				1.63397	0.00752756	0.00339099	0.00467229
				1.636	0.00755547	0.00339956	0.00468142
				1.63804	0.00759743	0.00342517	0.00470468
				1.64007	0.00762538	0.00344815	0.00472745
				1.64211	0.0076159	0.0034641	0.0047489
				1.64414	0.00760642	0.00348005	0.00477035
				1.64618	0.00760767	0.00348694	0.00477023
				1.64821	0.00760929	0.0034935	0.00476935
				1.65025	0.00760265	0.00350216	0.00472875
				1.65229	0.00759148	0.00351197	0.00466633
				1.65432	0.0075639	0.0035224	0.00463055
				1.65636	0.00750017	0.00353417	0.00465354
				1.65839	0.00743643	0.00354595	0.00467652
				1.66043	0.00739047	0.00354627	0.00465057
				1.66246	0.00734494	0.0035463	0.00462342
				1.6645	0.00733038	0.00355059	0.00457895
				1.66654	0.00733427	0.00355742	0.00452416
				1.66857	0.00732845	0.00355725	0.00447952
				1.67061	0.00729387	0.00353638	0.00446496
				1.67264	0.0072593	0.00351551	0.0044504
				1.67468	0.00718265	0.0035252	0.00443782
				1.67671	0.00710002	0.00353925	0.00442552
				1.67875	0.00701822	0.00353957	0.00439547
				1.68078	0.0069373	0.00352532	0.00434657
				1.68282	0.0068582	0.00350971	0.00429653
				1.68486	0.00680351	0.00347562	0.00423114
				1.68689	0.00674883	0.00344153	0.00416576
				1.68893	0.00667879	0.00341644	0.00409307
				1.69096	0.00660089	0.00339597	0.00401665
				1.693	0.00653488	0.00338073	0.00394681
				1.69503	0.0065116	0.00338429	0.00390068
				1.69707	0.00648833	0.00338786	0.00385454
				1.6991	0.00645557	0.00338487	0.00386442
				1.70114	0.00642015	0.00338006	0.00388995
				1.70318	0.00640348	0.0033723	0.00390566
				1.70521	0.00642887	0.00335793	0.00389934
				1.70725	0.00645427	0.00334355	0.00389302
				1.70928	0.00641822	0.00332602	0.00388003
				1.71132	0.00637078	0.00330789	0.00386581
				1.71335	0.006333	0.00330573	0.00384883
				1.71539	0.0063121	0.00333142	0.00382704
				1.71743	0.00629119	0.00335712	0.00380524
				1.71946	0.00629331	0.00333544	0.00381054
				1.7215	0.00629922	0.00330595	0.00382029
				1.72353	0.00629331	0.00326829	0.0038401
				1.72557	0.00626426	0.00321461	0.00387961
				1.7276	0.00623521	0.00316093	0.00391911
				1.72964	0.00620545	0.00313109	0.00393713
				1.73167	0.00617554	0.00310671	0.00395023
				1.73371	0.00614015	0.00307545	0.00395218
				1.73575	0.00609033	0.00302606	0.0039247
				1.73778	0.00604051	0.00297668	0.00389722
				1.73982	0.00598199	0.00294484	0.00388006
				1.74185	0.00592009	0.00291981	0.0038669
				1.74389	0.0058608	0.00289225	0.00385098
				1.74592	0.00581615	0.0028505	0.0038195
				1.74796	0.0057715	0.00280874	0.00378801
				1.75	0.00570636	0.00275378	0.00377555
				1.75203	0.00562548	0.00268867	0.0037777
				1.75407	0.0055446	0.00262356	0.00377985
				1.7561	0.00546017	0.00258199	0.00375978
				1.75814	0.0053756	0.00254129	0.00373891
				1.76017	0.00528984	0.00249859	0.00370683
				1.76221	0.00520184	0.00245217	0.00365378
				1.76424	0.00511383	0.00240575	0.00360073
				1.76628	0.00499754	0.00235725	0.00355848
				1.76832	0.00487002	0.00230792	0.00352052
				1.77035	0.00474405	0.00225852	0.00348208
				1.77239	0.00463983	0.00220808	0.003437
				1.77442	0.0045356	0.00215764	0.00339192
				1.77646	0.00443096	0.00211088	0.00332554
				1.77849	0.00432569	0.00206959	0.00322748
				1.78053	0.00422043	0.00202829	0.00312942
				1.78256	0.00408468	0.00196222	0.00304949
				1.7846	0.00393784	0.00188714	0.00297615
				1.78664	0.00379495	0.00181352	0.00290193
				1.78867	0.00372952	0.00176865	0.0028105
				1.79071	0.00366408	0.00172378	0.00271908
				1.79274	0.00359728	0.00168091	0.0026379
				1.79478	0.00352776	0.00164207	0.00257715
				1.79681	0.00345823	0.00160322	0.0025164
				1.79885	0.00335985	0.00157135	0.00245341
				1.80089	0.00324346	0.00154383	0.00238902
				1.80292	0.00312708	0.00151631	0.00232463
				1.80496	0.00299891	0.00146632	0.00223214
				1.80699	0.00286914	0.00141329	0.00213584
				1.80903	0.00274313	0.00136381	0.00204004
				1.81106	0.00264588	0.0013416	0.00194802
				1.8131	0.00254864	0.0013194	0.001856
				1.81513	0.00244683	0.00129785	0.0017641
				1.81717	0.00233686	0.00127749	0.00167241
				1.81921	0.0022269	0.00125712	0.00158073
				1.82124	0.00212989	0.00121269	0.00150274
				1.82328	0.00204256	0.00115028	0.00143497
				1.82531	0.00195523	0.00108786	0.00136721
				1.82735	0.00185908	0.00104408	0.00128281
				1.82938	0.00176027	0.00100592	0.0011934
				1.83142	0.00166146	0.000967759	0.00110399
				1.83346	0.00156477	0.000925653	0.00103012
				1.83549	0.00146821	0.000883323	0.000957119
				1.83753	0.00137429	0.000840511	0.000883714
				1.83956	0.00130251	0.000793662	0.000806896
				1.8416	0.00123072	0.000746814	0.000730079
				1.84363	0.00115239	0.000700018	0.000663566
				1.84567	0.00105567	0.000653375	0.000625987
				1.8477	0.000958953	0.000606731	0.000588408
				1.84974	0.000875378	0.00055931	0.000546344
				1.85178	0.000812624	0.000510659	0.000497175
				1.85381	0.000749871	0.000462007	0.000448007
				1.85585	0.000682556	0.000414227	0.000408055
				1.85788	0.000610801	0.000367296	0.000377078
				1.85992	0.000539046	0.000320364	0.000346101
				1.86195	0.000492891	0.00029685	0.000320264
				1.86399	0.000463243	0.000288437	0.000297744
				1.86603	0.000433596	0.000280025	0.000275223
				1.86806	0.000410912	0.00026701	0.000242062
				1.8701	0.000391551	0.000251798	0.000203824
				1.87213	0.000372189	0.000236586	0.000165587
				1.87417	0.000344078	0.000215957	0.000154409
				1.8762	0.000312908	0.000193433	0.000152689
				1.87824	0.000281739	0.00017091	0.000150969
				1.88027	0.000245515	0.000145931	0.000161139
				1.88231	0.000207917	0.000120285	0.000174541
				1.88435	0.000170318	9.46386e-05	0.000187943
				1.88638	0.000141281	7.70249e-05	0.000205166
				1.88842	0.000114222	6.12665e-05	0.000223272
				1.89045	8.71625e-05	4.55082e-05	0.000241378
				1.89249	5.8364e-05	3.02633e-05	0.000232418
				1.89452	2.9182e-05	1.51316e-05	0.000217488
				1.89656	0	0	0.000202558
				1.89859	2.07727e-05	1.10585e-05	0.000203973
				1.90063	5.35079e-05	2.83888e-05	0.000209303
				1.90267	8.62432e-05	4.5719e-05	0.000214632
				1.9047	9.40333e-05	7.0002e-05	0.000244673
				1.90674	9.51545e-05	9.61437e-05	0.00028132
				1.90877	9.62757e-05	0.000122285	0.000317967
				1.91081	8.12275e-05	0.000146071	0.000323266
				1.91284	6.04168e-05	0.000169017	0.000317393
				1.91488	3.96062e-05	0.000191963	0.00031152
				1.91692	3.39511e-05	0.000220427	0.000309355
				1.91895	3.54278e-05	0.000251487	0.000308934
				1.92099	3.69045e-05	0.000282548	0.000308513
				1.92302	5.62224e-05	0.000325368	0.000315133
				1.92506	8.80345e-05	0.000376424	0.000326682
				1.92709	0.000119847	0.00042748	0.000338231
				1.92913	0.000143646	0.000468029	0.000346304
				1.93116	0.00015862	0.000497006	0.000350549
				1.9332	0.000173595	0.000525983	0.000354794
				1.93524	0.000196666	0.000556181	0.00036346
				1.93727	0.000234267	0.000588568	0.000380058
				1.93931	0.000271868	0.000620955	0.000396656
				1.94134	0.000306319	0.000658577	0.000423861
				1.94338	0.000329553	0.000714846	0.000488838
				1.94541	0.000352787	0.000771114	0.000553815
				1.94745	0.000375314	0.000826241	0.000617069
				1.94949	0.000386722	0.000863426	0.000653224
				1.95152	0.000398129	0.000900612	0.000689379
				1.95356	0.000409537	0.000937797	0.000725534
				1.95559	0.000426411	0.000979413	0.000752757
				1.95763	0.000444034	0.00102164	0.000778756
				1.95966	0.000461657	0.00106386	0.000804754
				1.9617	0.000490892	0.00111555	0.000832913
				1.96373	0.000525649	0.00117174	0.0008621
				1.96577	0.000560405	0.00122793	0.000891286
				1.96781	0.000582593	0.00129068	0.00091333
				1.96984	0.000589707	0.00136129	0.000926806
				1.97188	0.00059682	0.0014319	0.000940283
				1.97391	0.000606115	0.00149747	0.000959003
				1.97595	0.000623619	0.00154403	0.000997453
				1.97798	0.000641123	0.0015906	0.0010359
				1.98002	0.000658627	0.00163716	0.00107435
				1.98206	0.000678789	0.00170341	0.00109734
				1.98409	0.000699111	0.00177084	0.0011194
				1.98613	0.000719432	0.00183827	0.00114146
				1.98816	0.000700676	0.00189723	0.00116494
				1.9902	0.000662703	0.00195203	0.00118913
				1.99223	0.00062473	0.00200683	0.00121332
				1.99427	0.000593669	0.00205453	0.00124521
				1.9963	0.000574117	0.0020904	0.00128996
				1.99834	0.000554566	0.00212628	0.0013347
				2.00038	0.000535279	0.00216282	0.00137877
				2.00241	0.000525881	0.00222384	0.00139743
				2.00445	0.000516484	0.00228487	0.00141609
				2.00648	0.000507087	0.00234589	0.00143475
				2.00852	0.000498702	0.00238162	0.00145333
				2.01055	0.000490749	0.00240661	0.00147188
				2.01259	0.000482795	0.00243159	0.00149042
				2.01462	0.000478293	0.00245988	0.00150344
				2.01666	0.000481032	0.00249513	0.00150488
				2.0187	0.00048377	0.00253037	0.00150632
				2.02073	0.000486509	0.00256562	0.00150777
				2.02277	0.000496329	0.00261395	0.00151201
				2.0248	0.000506628	0.00266318	0.00151644
				2.02684	0.000516927	0.0027124	0.00152087
				2.02887	0.000529013	0.00275409	0.00153828
				2.03091	0.000542699	0.00278904	0.00156732
				2.03295	0.000556386	0.00282399	0.00159635
				2.03498	0.000568551	0.00285825	0.00162241
				2.03702	0.000566174	0.00288584	0.00161999
				2.03905	0.000563797	0.00291343	0.00161757
				2.04109	0.000561419	0.00294102	0.00161516
				2.04312	0.000576366	0.00296947	0.00163047
				2.04516	0.000601134	0.00299841	0.00165583
				2.04719	0.000625903	0.00302735	0.0016812
				2.04923	0.000649406	0.00305832	0.00170666
				2.05127	0.000665202	0.00310164	0.00173274
				2.0533	0.000680997	0.00314497	0.00175881
				2.05534	0.000696793	0.00318829	0.00178489
				2.05737	0.000711735	0.00321835	0.00180073
				2.05941	0.000726223	0.00324137	0.00181112
				2.06144	0.000740711	0.00326438	0.00182151
				2.06348	0.000757481	0.00328957	0.00183497
				2.06552	0.00079042	0.00333023	0.00187027
				2.06755	0.00082336	0.00337088	0.00190558
				2.06959	0.000856299	0.00341153	0.00194088
				2.07162	0.000871563	0.00344301	0.00196657
				2.07366	0.000873474	0.00346754	0.001985
				2.07569	0.000875385	0.00349208	0.00200343
				2.07773	0.000877521	0.00351649	0.00202179
				2.07976	0.000908368	0.00352536	0.00203032
				2.0818	0.000939214	0.00353423	0.00203885
				2.08384	0.000970061	0.0035431	0.00204738
				2.08587	0.00100145	0.00356279	0.00205581
				2.08791	0.00103359	0.00359738	0.00206412
				2.08994	0.00106573	0.00363197	0.00207243
				2.09198	0.00109787	0.00366656	0.00208073
				2.09401	0.0011258	0.00370134	0.00207903
				2.09605	0.00115262	0.00373617	0.00207467
				2.09809	0.00117945	0.003771	0.00207032
				2.10012	0.00120314	0.00380268	0.00206584
				2.10216	0.00120955	0.00381696	0.00206066
				2.10419	0.00121596	0.00383125	0.00205548
				2.10623	0.00122237	0.00384554	0.00205029
				2.10826	0.00124177	0.00386506	0.00205624
				2.1103	0.00127573	0.00389045	0.00207464
				2.11233	0.00130969	0.00391584	0.00209305
				2.11437	0.00134364	0.00394122	0.00211145
				2.11641	0.00135759	0.00397316	0.00212268
				2.11844	0.00136597	0.00400692	0.0021319
				2.12048	0.00137434	0.00404068	0.00214113
				2.12251	0.00138149	0.00407379	0.00215087
				2.12455	0.00137513	0.00409976	0.00216623
				2.12658	0.00136877	0.00412574	0.00218159
				2.12862	0.00136241	0.00415171	0.00219696
				2.13065	0.00136203	0.00417386	0.00221399
				2.13269	0.00137422	0.00418796	0.00223454
				2.13473	0.0013864	0.00420207	0.00225508
				2.13676	0.00139859	0.00421617	0.00227563
				2.1388	0.00141037	0.00424325	0.0022964
				2.14083	0.00142184	0.0042801	0.00231736
				2.14287	0.00143331	0.00431694	0.00233831
				2.1449	0.00144478	0.00435379	0.00235926
				2.14694	0.0014537	0.00436575	0.00237901
				2.14898	0.00146186	0.00437041	0.00239841
				2.15101	0.00147003	0.00437507	0.00241781
				2.15305	0.0014782	0.00437974	0.00243721
				2.15508	0.00150488	0.00440773	0.00245126
				2.15712	0.00153256	0.00443699	0.00246502
				2.15915	0.00156025	0.00446625	0.00247878
				2.16119	0.00158473	0.00449599	0.00249323
				2.16322	0.00158442	0.00452945	0.00251301
				2.16526	0.00158411	0.00456291	0.00253278
				2.1673	0.0015838	0.00459637	0.00255256
				2.16933	0.00158786	0.00462952	0.00258239
				2.17137	0.00160622	0.00466167	0.00264523
				2.1734	0.00162458	0.00469382	0.00270806
				2.17544	0.00164295	0.00472598	0.0027709
				2.17747	0.00165771	0.00475975	0.00282913
				2.17951	0.00166559	0.00479665	0.00287855
				2.18155	0.00167347	0.00483354	0.00292798
				2.18358	0.00168135	0.00487044	0.00297741
				2.18562	0.00169084	0.00490437	0.00302638
				2.18765	0.00170271	0.00493394	0.00307467
				2.18969	0.00171458	0.00496352	0.00312296
				2.19172	0.00172645	0.0049931	0.00317125
				2.19376	0.00173381	0.00503723	0.00321459
				2.19579	0.00173581	0.00509861	0.00325206
				2.19783	0.00173782	0.00515999	0.00328953
				2.19987	0.00173982	0.00522137	0.003327
				2.2019	0.00174399	0.00525691	0.00336694
				2.20394	0.0017505	0.00526452	0.00340954
				2.20597	0.001757	0.00527213	0.00345214
				2.20801	0.00176351	0.00527974	0.00349474
				2.21004	0.00178524	0.00529189	0.00353711
				2.21208	0.00182384	0.00530906	0.00357921
				2.21412	0.00186244	0.00532624	0.00362131
				2.21615	0.00190104	0.00534342	0.00366342
				2.21819	0.00193081	0.00536186	0.00368423
				2.22022	0.00194924	0.00538193	0.00367772
				2.22226	0.00196767	0.00540199	0.00367122
				2.22429	0.0019861	0.00542205	0.00366471
				2.22633	0.00200853	0.00544751	0.00367008
				2.22836	0.00203772	0.0054821	0.00369554
				2.2304	0.00206691	0.00551669	0.003721
				2.23244	0.0020961	0.00555127	0.00374646
				2.23447	0.00212076	0.00559072	0.00376439
				2.23651	0.00213345	0.00564301	0.00376241
				2.23854	0.00214614	0.00569531	0.00376044
				2.24058	0.00215883	0.0057476	0.00375847
				2.24261	0.00217398	0.00579731	0.0037575
				2.24465	0.00220342	0.00583204	0.00376236
				2.24668	0.00223286	0.00586678	0.00376721
				2.24872	0.00226229	0.00590151	0.00377206
				2.25076	0.00229178	0.00593619	0.00377717
				2.25279	0.00232723	0.00596563	0.00381431
				2.25483	0.00236268	0.00599506	0.00385144
				2.25686	0.00239814	0.00602449	0.00388857
				2.2589	0.00243359	0.00605392	0.00392571
				2.26093	0.00247661	0.00609234	0.00395414
				2.26297	0.00252131	0.00613276	0.00398063
				2.26501	0.00256602	0.00617317	0.00400712
				2.26704	0.00261072	0.00621359	0.00403361
				2.26908	0.00264575	0.00625763	0.00404831
				2.27111	0.00267475	0.00630392	0.00405566
				2.27315	0.00270375	0.00635021	0.00406301
				2.27518	0.00273275	0.0063965	0.00407036
				2.27722	0.00276141	0.00644551	0.00407856
				2.27925	0.00278949	0.00649929	0.00408825
				2.28129	0.00281756	0.00655308	0.00409794
				2.28333	0.00284563	0.00660687	0.00410763
				2.28536	0.00287379	0.00665887	0.00412085
				2.2874	0.00290283	0.00669399	0.00416733
				2.28943	0.00293186	0.00672911	0.00421382
				2.29147	0.00296089	0.00676423	0.00426031
				2.2935	0.00298992	0.00679936	0.0043068
				2.29554	0.00303582	0.00685735	0.00432918
				2.29758	0.00308601	0.00692117	0.00434543
				2.29961	0.0031362	0.006985	0.00436167
				2.30165	0.0031864	0.00704882	0.00437791
				2.30368	0.0032388	0.00710855	0.00440162
				2.30572	0.00329396	0.00716316	0.00443469
				2.30775	0.00334912	0.00721777	0.00446776
				2.30979	0.00340429	0.00727237	0.00450083
				2.31182	0.00346142	0.00733112	0.00453499
				2.31386	0.00353639	0.00742722	0.00457897
				2.3159	0.00361135	0.00752333	0.00462295
				2.31793	0.00368631	0.00761944	0.00466692
				2.31997	0.00376127	0.00771554	0.0047109
				2.322	0.00386081	0.00779349	0.00476414
				2.32404	0.00397196	0.00786286	0.00482175
				2.32607	0.00408311	0.00793223	0.00487936
				2.32811	0.00419426	0.0080016	0.00493697
				2.33015	0.00429645	0.00808111	0.00500832
				2.33218	0.00437411	0.00818842	0.00511731
				2.33422	0.00445176	0.00829573	0.00522631
				2.33625	0.00452942	0.00840304	0.0053353
				2.33829	0.00460707	0.00851035	0.0054443
				2.34032	0.00472143	0.00861905	0.00554892
				2.34236	0.004845	0.00872811	0.00565245
				2.34439	0.00496858	0.00883716	0.00575597
				2.34643	0.00509215	0.00894621	0.0058595
				2.34847	0.00521682	0.00905181	0.00596805
				2.3505	0.00534409	0.00914921	0.00608853
				2.35254	0.00547136	0.00924661	0.006209
				2.35457	0.00559863	0.00934401	0.00632948
				2.35661	0.00572589	0.0094414	0.00644996
				2.35864	0.00585259	0.00951684	0.00653789
				2.36068	0.00597911	0.00958526	0.00661544
				2.36271	0.00610562	0.00965368	0.00669298
				2.36475	0.00623213	0.00972211	0.00677052
				2.36679	0.00637206	0.00979374	0.00685607
				2.36882	0.00657159	0.00987964	0.0069772
				2.37086	0.00677112	0.00996554	0.00709832
				2.37289	0.00697065	0.0100514	0.00721945
				2.37493	0.00717018	0.0101373	0.00734058
				2.37696	0.0073773	0.0102595	0.00745551
				2.379	0.00758957	0.0104064	0.00756625
				2.38104	0.00780184	0.0105533	0.00767699
				2.38307	0.00801411	0.0107001	0.00778772
				2.38511	0.00822637	0.010847	0.00789846
				2.38714	0.00840894	0.0110806	0.00803357
				2.38918	0.00859061	0.0113168	0.00816942
				2.39121	0.00877228	0.011553	0.00830526
				2.39325	0.00895396	0.0117891	0.0084411
				2.39528	0.00915268	0.0120209	0.0086008
				2.39732	0.00938943	0.0122428	0.0088137
				2.39936	0.00962617	0.0124647	0.00902659
				2.40139	0.00986292	0.0126866	0.00923949
				2.40343	0.0100997	0.0129085	0.00945239
				2.40546	0.0104013	0.0131451	0.0096506
				2.4075	0.0107441	0.0133911	0.00983947
				2.40953	0.011087	0.0136371	0.0100283
				2.41157	0.0114299	0.0138832	0.0102172
				2.41361	0.0117727	0.0141292	0.0104061
				2.41564	0.0120388	0.0144302	0.0106882
				2.41768	0.0122889	0.0147427	0.0109896
				2.41971	0.012539	0.0150551	0.0112909
				2.42175	0.0127891	0.0153676	0.0115923
				2.42378	0.0130488	0.0156821	0.0118898
				2.42582	0.013477	0.0160331	0.0121191
				2.42785	0.0139053	0.0163842	0.0123483
				2.42989	0.0143335	0.0167352	0.0125775
				2.43193	0.0147617	0.0170863	0.0128068
				2.43396	0.0152079	0.0174673	0.0130545
				2.436	0.015711	0.0179433	0.0133604
				2.43803	0.0162141	0.0184192	0.0136663
				2.44007	0.0167172	0.0188952	0.0139723
				2.4421	0.0172203	0.0193711	0.0142782
				2.44414	0.0177509	0.0199204	0.0146668
				2.44618	0.0183208	0.0205744	0.0151737
				2.44821	0.0188906	0.0212284	0.0156805
				2.45025	0.0194605	0.0218825	0.0161873
				2.45228	0.0200304	0.0225365	0.0166942
				2.45432	0.0204571	0.0232292	0.0171811
				2.45635	0.0207635	0.0239544	0.0176514
				2.45839	0.02107	0.0246795	0.0181217
				2.46042	0.0213765	0.0254047	0.018592
				2.46246	0.021683	0.0261298	0.0190623
				2.4645	0.0224257	0.0269261	0.0197056
				2.46653	0.0234449	0.0277676	0.0204587
				2.46857	0.0244642	0.028609	0.0212119
				2.4706	0.0254834	0.0294505	0.021965
				2.47264	0.0265027	0.0302919	0.0227181
				2.47467	0.0275363	0.0310586	0.0235888
				2.47671	0.028578	0.0317831	0.0245257
				2.47874	0.0296197	0.0325076	0.0254626
				2.48078	0.0306614	0.0332321	0.0263995
				2.48282	0.0317031	0.0339566	0.0273363
				2.48485	0.0330483	0.0350067	0.0283541
				2.48689	0.0345743	0.036251	0.0294201
				2.48892	0.0361004	0.0374952	0.030486
				2.49096	0.0376264	0.0387394	0.031552
				2.49299	0.0391524	0.0399836	0.032618
				2.49503	0.0408591	0.041004	0.0338695
				2.49707	0.042701	0.0418568	0.0352599
				2.4991	0.0445429	0.0427095	0.0366504
				2.50114	0.0463848	0.0435623	0.0380409
				2.50317	0.0482267	0.044415	0.0394314
				2.50521	0.0500974	0.0459318	0.040631
				2.50724	0.051994	0.0480502	0.0416577
				2.50928	0.0538906	0.0501686	0.0426844
				2.51131	0.0557873	0.052287	0.0437111
				2.51335	0.0576839	0.0544054	0.0447378
				2.51539	0.0600667	0.0563469	0.0460507
				2.51742	0.063224	0.0580064	0.0478195
				2.51946	0.0663814	0.0596659	0.0495884
				2.52149	0.0695387	0.0613254	0.0513572
				2.52353	0.072696	0.0629849	0.0531261
				2.52556	0.0758496	0.0651527	0.054888
				2.5276	0.0789908	0.069034	0.0566265
				2.52964	0.0821319	0.0729152	0.058365
				2.53167	0.085273	0.0767964	0.0601035
				2.53371	0.0884142	0.0806776	0.061842
				2.53574	0.0916107	0.0845477	0.0635778
				2.53778	0.0966804	0.0880393	0.065222
				2.53981	0.10175	0.0915309	0.0668663
				2.54185	0.10682	0.0950225	0.0685106
				2.54388	0.11189	0.0985142	0.0701548
				2.54592	0.116959	0.102006	0.0717991
				2.54796	0.121504	0.10616	0.0749518
				2.54999	0.125882	0.110525	0.078583
				2.55203	0.130259	0.114889	0.0822143
				2.55406	0.134637	0.119254	0.0858456
				2.5561	0.139015	0.123618	0.0894768
				2.55813	0.143742	0.128294	0.0930112
				2.56017	0.148822	0.133286	0.0964475
				2.56221	0.153902	0.138278	0.0998837
				2.56424	0.158983	0.14327	0.10332
				2.56628	0.164063	0.148262	0.106756
				2.56831	0.169438	0.153492	0.110435
				2.57035	0.176321	0.159934	0.115357
				2.57238	0.183204	0.166376	0.120279
				2.57442	0.190087	0.172818	0.125201
				2.57645	0.19697	0.179261	0.130122
				2.57849	0.203853	0.185703	0.135044
				2.58053	0.209012	0.192667	0.142797
				2.58256	0.213697	0.199773	0.151327
				2.5846	0.218383	0.20688	0.159856
				2.58663	0.223068	0.213986	0.168385
				2.58867	0.227754	0.221093	0.176914
				2.5907	0.233303	0.229284	0.184868
				2.59274	0.240221	0.239193	0.191908
				2.59477	0.247139	0.249103	0.198948
				2.59681	0.254056	0.259013	0.205989
				2.59885	0.260974	0.268922	0.213029
				2.60088	0.267891	0.278832	0.22007
				2.60292	0.276139	0.285577	0.227288
				2.60495	0.284509	0.292032	0.234522
				2.60699	0.292878	0.298486	0.241757
				2.60902	0.301248	0.304941	0.248991
				2.61106	0.309618	0.311395	0.256226
				2.6131	0.317892	0.319728	0.264534
				2.61513	0.326021	0.330908	0.274469
				2.61717	0.33415	0.342087	0.284405
				2.6192	0.342279	0.353267	0.29434
				2.62124	0.350408	0.364447	0.304276
				2.62327	0.358538	0.375627	0.314212
				2.62531	0.365026	0.384999	0.32333
				2.62734	0.371245	0.394073	0.332313
				2.62938	0.377464	0.403147	0.341297
				2.63142	0.383682	0.412222	0.35028
				2.63345	0.389901	0.421296	0.359264
				2.63549	0.396498	0.43153	0.368694
				2.63752	0.404268	0.445354	0.379508
				2.63956	0.412038	0.459178	0.390322
				2.64159	0.419808	0.473002	0.401136
				2.64363	0.427579	0.486826	0.41195
				2.64567	0.435349	0.50065	0.422764
				2.6477	0.443538	0.514187	0.433376
				2.64974	0.451998	0.527538	0.443859
				2.65177	0.460458	0.540889	0.454341
				2.65381	0.468919	0.55424	0.464824
				2.65584	0.477379	0.567592	0.475306
				2.65788	0.485839	0.580943	0.485789
				2.65991	0.493156	0.595072	0.49428
				2.66195	0.500377	0.609265	0.502606
				2.66399	0.507599	0.623459	0.510932
				2.66602	0.514821	0.637652	0.519257
				2.66806	0.522043	0.651845	0.527583
				2.67009	0.530249	0.665826	0.537082
				2.67213	0.5427	0.678886	0.551646
				2.67416	0.555151	0.691946	0.56621
				2.6762	0.567602	0.705006	0.580774
				2.67824	0.580053	0.718066	0.595338
				2.68027	0.592505	0.731126	0.609901
				2.68231	0.601861	0.741784	0.623434
				2.68434	0.606622	0.748875	0.635437
				2.68638	0.611382	0.755966	0.64744
				2.68841	0.616143	0.763057	0.659442
				2.69045	0.620904	0.770147	0.671445
				2.69248	0.625665	0.777238	0.683448
				2.69452	0.633267	0.785409	0.695627
				2.69656	0.643052	0.79441	0.707941
				2.69859	0.652837	0.80341	0.720255
				2.70063	0.662622	0.812411	0.73257
				2.70266	0.672406	0.821411	0.744884
				2.7047	0.682191	0.830412	0.757198
				2.70673	0.694149	0.836637	0.767005
				2.70877	0.707146	0.841535	0.775613
				2.7108	0.720142	0.846434	0.784222
				2.71284	0.733139	0.851332	0.79283
				2.71488	0.746135	0.856231	0.801438
				2.71691	0.759131	0.861129	0.810047
				2.71895	0.768886	0.86547	0.817769
				2.72098	0.777472	0.869611	0.825172
				2.72302	0.786059	0.873751	0.832576
				2.72505	0.794645	0.877892	0.839979
				2.72709	0.803232	0.882032	0.847382
				2.72913	0.811818	0.886172	0.854785
				2.73116	0.823011	0.888762	0.862504
				2.7332	0.835118	0.890807	0.870335
				2.73523	0.847226	0.892853	0.878165
				2.73727	0.859333	0.894898	0.885995
				2.7393	0.871441	0.896943	0.893825
				2.74134	0.883548	0.898988	0.901655
				2.74337	0.891984	0.90191	0.907256
				2.74541	0.899	0.905172	0.911995
				2.74745	0.906015	0.908433	0.916733
				2.74948	0.91303	0.911694	0.921471
				2.75152	0.920046	0.914956	0.92621
				2.75355	0.927061	0.918217	0.930948
				2.75559	0.932542	0.923358	0.934816
				2.75762	0.937073	0.929664	0.938144
				2.75966	0.941604	0.93597	0.941473
				2.7617	0.946134	0.942275	0.944802
				2.76373	0.950665	0.948581	0.94813
				2.76577	0.955196	0.954887	0.951459
				2.7678	0.959477	0.95932	0.954326
				2.76984	0.963497	0.961793	0.956709
				2.77187	0.967517	0.964267	0.959093
				2.77391	0.971537	0.96674	0.961477
				2.77594	0.975557	0.969214	0.96386
				2.77798	0.979576	0.971687	0.966244
				2.78002	0.982893	0.973559	0.968765
				2.78205	0.984601	0.974053	0.971602
				2.78409	0.986309	0.974548	0.974439
				2.78612	0.988018	0.975042	0.977275
				2.78816	0.989726	0.975536	0.980112
				2.79019	0.991434	0.976031	0.982949
				2.79223	0.993124	0.976584	0.98577
				2.79426	0.99427	0.978913	0.988142
				2.7963	0.995416	0.981242	0.990514
				2.79834	0.996562	0.98357	0.992885
				2.80037	0.997708	0.985899	0.995257
				2.80241	0.998854	0.988228	0.997628
				2.80444	1	0.990557	1
				2.80648	0.996383	0.989851	0.997103
				2.80851	0.991036	0.988043	0.99229
				2.81055	0.985688	0.986235	0.987478
				2.81259	0.980341	0.984427	0.982666
				2.81462	0.974993	0.982619	0.977854
				2.81666	0.969646	0.980811	0.973041
				2.81869	0.965965	0.980884	0.969269
				2.82073	0.965042	0.98407	0.967218
				2.82276	0.964119	0.987256	0.965167
				2.8248	0.963196	0.990442	0.963116
				2.82683	0.962273	0.993628	0.961065
				2.82887	0.96135	0.996814	0.959014
				2.83091	0.960428	1	0.956963
				2.83294	0.958267	0.997206	0.954571
				2.83498	0.956056	0.994168	0.952165
				2.83701	0.953845	0.991131	0.949758
				2.83905	0.951634	0.988093	0.947352
				2.84108	0.949423	0.985056	0.944946
				2.84312	0.947212	0.982018	0.94254
				2.84516	0.943053	0.981534	0.938985
				2.84719	0.936828	0.983756	0.934213
				2.84923	0.930603	0.985978	0.929441
				2.85126	0.924377	0.9882	0.92467
				2.8533	0.918152	0.990422	0.919898
				2.85533	0.911927	0.992644	0.915126
				2.85737	0.905702	0.994866	0.910354
				2.8594	0.89769	0.993069	0.904372
				2.86144	0.889583	0.991059	0.898326
				2.86348	0.881476	0.989048	0.89228
				2.86551	0.873369	0.987037	0.886234
				2.86755	0.865262	0.985026	0.880188
				2.86958	0.857155	0.983016	0.874142
				2.87162	0.849433	0.98174	0.868725
				2.87365	0.84242	0.981817	0.864468
				2.87569	0.835408	0.981894	0.86021
				2.87773	0.828395	0.981972	0.855952
				2.87976	0.821382	0.982049	0.851695
				2.8818	0.814369	0.982126	0.847437
				2.88383	0.807357	0.982203	0.843179
				2.88587	0.800088	0.979224	0.839911
				2.8879	0.792721	0.975084	0.837017
				2.88994	0.785355	0.970945	0.834123
				2.89197	0.777989	0.966805	0.83123
				2.89401	0.770623	0.962666	0.828336
				2.89605	0.763256	0.958527	0.825442
				2.89808	0.75589	0.95439	0.822548
				2.90012	0.748568	0.951332	0.819322
				2.90215	0.741246	0.948273	0.816097
				2.90419	0.733924	0.945215	0.812871
				2.90622	0.726601	0.942157	0.809645
				2.90826	0.719279	0.939099	0.80642
				2.91029	0.711957	0.93604	0.803194
				2.91233	0.704871	0.932201	0.800383
				2.91437	0.698645	0.925517	0.799081
				2.9164	0.692419	0.918833	0.79778
				2.91844	0.686193	0.91215	0.796478
				2.92047	0.679967	0.905466	0.795176
				2.92251	0.673741	0.898782	0.793875
				2.92454	0.667515	0.892098	0.792573
				2.92658	0.659338	0.884136	0.789556
				2.92862	0.648208	0.874238	0.783942
				2.93065	0.637077	0.86434	0.778328
				2.93269	0.625946	0.854441	0.772714
				2.93472	0.614816	0.844543	0.7671
				2.93676	0.603685	0.834645	0.761485
				2.93879	0.592554	0.824746	0.755871
				2.94083	0.585698	0.815733	0.74999
				2.94286	0.582874	0.807555	0.743856
				2.9449	0.58005	0.799377	0.737722
				2.94694	0.577227	0.791198	0.731588
				2.94897	0.574403	0.78302	0.725455
				2.95101	0.571579	0.774842	0.719321
				2.95304	0.568756	0.766664	0.713187
				2.95508	0.56488	0.756656	0.706384
				2.95711	0.560196	0.745239	0.699066
				2.95915	0.555511	0.733822	0.691748
				2.96119	0.550826	0.722406	0.68443
				2.96322	0.546142	0.710989	0.677112
				2.96526	0.541457	0.699572	0.669794
				2.96729	0.536772	0.688155	0.662476
				2.96933	0.530432	0.676898	0.655823
				2.97136	0.522729	0.665773	0.649716
				2.9734	0.515026	0.654648	0.64361
				2.97543	0.507323	0.643523	0.637504
				2.97747	0.499621	0.632397	0.631397
				2.97951	0.491918	0.621272	0.625291
				2.98154	0.484215	0.610147	0.619185
				2.98358	0.478172	0.599465	0.612722
				2.98561	0.474051	0.589298	0.605848
				2.98765	0.469929	0.57913	0.598973
				2.98968	0.465808	0.568962	0.592098
				2.99172	0.461687	0.558794	0.585224
				2.99376	0.457565	0.548626	0.578349
				2.99579	0.453444	0.538459	0.571474
				2.99783	0.447797	0.528911	0.564217
				2.99986	0.438748	0.520749	0.556107
				3.0019	0.429699	0.512586	0.547997
				3.00393	0.42065	0.504423	0.539887
				3.00597	0.411601	0.496261	0.531777
				3.008	0.402552	0.488098	0.523667
				3.01004	0.393503	0.479935	0.515557
				3.01208	0.384752	0.471891	0.507556
				3.01411	0.379188	0.465109	0.500718
				3.01615	0.373625	0.458327	0.493879
				3.01818	0.368062	0.451545	0.487041
				3.02022	0.362499	0.444764	0.480202
				3.02225	0.356936	0.437982	0.473364
				3.02429	0.351373	0.4312	0.466526
				3.02632	0.345809	0.424418	0.459687
				3.02836	0.34189	0.414541	0.452458
				3.0304	0.338407	0.40384	0.445125
				3.03243	0.334924	0.393139	0.437791
				3.03447	0.331441	0.382438	0.430458
				3.0365	0.327958	0.371736	0.423125
				3.03854	0.324475	0.361035	0.415792
				3.04057	0.320992	0.350334	0.408459
				3.04261	0.316606	0.340608	0.402075
				3.04465	0.310981	0.332214	0.396993
				3.04668	0.305357	0.323821	0.39191
				3.04872	0.299733	0.315428	0.386827
				3.05075	0.294109	0.307035	0.381744
				3.05279	0.288485	0.298642	0.376662
				3.05482	0.282861	0.290248	0.371579
				3.05686	0.277237	0.281855	0.366496
				3.05889	0.273041	0.275666	0.359346
				3.06093	0.268873	0.269519	0.352156
				3.06297	0.264705	0.263372	0.344966
				3.065	0.260537	0.257225	0.337776
				3.06704	0.256369	0.251079	0.330586
				3.06907	0.252201	0.244932	0.323395
				3.07111	0.248034	0.238785	0.316205
				3.07314	0.243382	0.232281	0.308375
				3.07518	0.238176	0.225368	0.299809
				3.07722	0.23297	0.218454	0.291243
				3.07925	0.227764	0.21154	0.282676
				3.08129	0.222558	0.204627	0.27411
				3.08332	0.217352	0.197713	0.265544
				3.08536	0.212145	0.190799	0.256978
				3.08739	0.206939	0.183886	0.248412
				3.08943	0.204167	0.178425	0.243901
				3.09146	0.20163	0.173105	0.239782
				3.0935	0.199093	0.167784	0.235662
				3.09554	0.196556	0.162464	0.231543
				3.09757	0.194019	0.157143	0.227423
				3.09961	0.191482	0.151823	0.223303
				3.10164	0.188945	0.146503	0.219184
				3.10368	0.186359	0.141324	0.215014
				3.10571	0.18365	0.136505	0.210716
				3.10775	0.180942	0.131687	0.206418
				3.10979	0.178233	0.126868	0.20212
				3.11182	0.175524	0.12205	0.197822
				3.11386	0.172815	0.117231	0.193524
				3.11589	0.170106	0.112412	0.189226
				3.11793	0.167398	0.107594	0.184928
				3.11996	0.164771	0.103136	0.180855
				3.122	0.162216	0.0989899	0.176976
				3.12403	0.159661	0.0948436	0.173097
				3.12607	0.157106	0.0906973	0.169219
				3.12811	0.154551	0.0865509	0.16534
				3.13014	0.151995	0.0824046	0.161461
				3.13218	0.14944	0.0782583	0.157582
				3.13421	0.146885	0.0741119	0.153703
				3.13625	0.144426	0.0705523	0.150168
				3.13828	0.141998	0.0671859	0.146745
				3.14032	0.139571	0.0638195	0.143322
				3.14235	0.137143	0.0604532	0.1399
				3.14439	0.134715	0.0570868	0.136477
				3.14643	0.132288	0.0537205	0.133054
				3.14846	0.12986	0.0503541	0.129632
				3.1505	0.127432	0.0469878	0.126209
				3.15253	0.125084	0.0443853	0.123205
				3.15457	0.122746	0.0418799	0.120253
				3.1566	0.120407	0.0393745	0.117302
				3.15864	0.118069	0.036869	0.11435
				3.16068	0.11573	0.0343636	0.111399
				3.16271	0.113392	0.0318582	0.108447
				3.16475	0.111053	0.0293527	0.105496
				3.16678	0.108715	0.0268473	0.102544
				3.16882	0.106425	0.0252262	0.10005
				3.17085	0.104139	0.0236598	0.097584
				3.17289	0.101852	0.0220934	0.095118
				3.17492	0.0995659	0.020527	0.092652
				3.17696	0.0972794	0.0189606	0.090186
				3.179	0.0949929	0.0173942	0.0877201
				3.18103	0.0927065	0.0158278	0.0852541
				3.18307	0.09042	0.0142614	0.0827881
				3.1851	0.088148	0.0136224	0.0807785
				3.18714	0.0858773	0.0130703	0.0788117
				3.18917	0.0836067	0.0125183	0.0768449
				3.19121	0.081336	0.0119662	0.0748781
				3.19325	0.0790654	0.0114142	0.0729113
				3.19528	0.0767947	0.0108621	0.0709445
				3.19732	0.0745241	0.0103101	0.0689777
				3.19935	0.0722534	0.00975805	0.0670109
				3.20139	0.0699674	0.0100792	0.0654556
				3.20342	0.0676775	0.0106141	0.064001
				3.20546	0.0653877	0.0111489	0.0625464
				3.20749	0.0630979	0.0116837	0.0610918
				3.20953	0.060808	0.0122186	0.0596372
				3.21157	0.0585182	0.0127534	0.0581827
				3.2136	0.0562284	0.0132883	0.0567281
				3.21564	0.0539385	0.0138231	0.0552735
				3.21767	0.0516093	0.0150664	0.054135
				3.21971	0.0492545	0.0167664	0.0532004
				3.22174	0.0468998	0.0184665	0.0522658
				3.22378	0.0445451	0.0201665	0.0513311
				3.22582	0.0421904	0.0218665	0.0503965
				3.22785	0.0398356	0.0235666	0.0494618
				3.22989	0.0374809	0.0252666	0.0485272
				3.23192	0.0351262	0.0269667	0.0475926
				3.23396	0.0327441	0.0291141	0.0468571
				3.23599	0.0303151	0.0320296	0.0464635
				3.23803	0.0278861	0.0349451	0.0460699
				3.24006	0.025457	0.0378605	0.0456763
				3.2421	0.023028	0.040776	0.0452827
				3.24414	0.020599	0.0436915	0.0448891
				3.24617	0.0181699	0.0466069	0.0444955
				3.24821	0.0157409	0.0495224	0.0441019
				3.25024	7.97376e+08	2.12316e+09	1.60699e+09

## Sheet: SIFig14_b
X_coord	Y_coord	bandgap		eV	83	76	108
303	54	2.3411		1.21666	3.74104e+08	1.65687e+08	1.44464e+08
303	55	2.34542		1.2187	3.63509e+08	1.64367e+08	1.55107e+08
303	56	2.34188		1.22074	3.54857e+08	1.63779e+08	1.64304e+08
303	57	2.33521		1.22277	3.48083e+08	1.63869e+08	1.72151e+08
303	58	2.33159		1.22481	3.43133e+08	1.64585e+08	1.78732e+08
304	52	2.3305		1.22684	3.40798e+08	1.66098e+08	1.83648e+08
304	53	2.33009		1.22888	3.4009e+08	1.68052e+08	1.87646e+08
304	54	2.33031		1.23091	3.40983e+08	1.70396e+08	1.90771e+08
304	55	2.33417		1.23295	3.435e+08	1.73079e+08	1.93047e+08
304	56	2.34389		1.23498	3.48138e+08	1.76119e+08	1.94398e+08
304	57	2.34505		1.23702	3.54136e+08	1.79323e+08	1.95266e+08
304	58	2.34548		1.23906	3.61455e+08	1.82652e+08	1.95713e+08
304	59	2.34062		1.24109	3.70312e+08	1.86058e+08	1.95754e+08
304	60	2.33497		1.24313	3.75985e+08	1.88005e+08	1.95669e+08
305	51	2.3495		1.24516	3.8645e+08	1.88436e+08	1.96116e+08
305	52	2.36937		1.2472	4.02706e+08	1.87715e+08	1.96839e+08
305	53	2.34667		1.24923	4.18254e+08	1.89281e+08	1.94362e+08
305	54	2.33988		1.25127	4.33044e+08	1.9391e+08	1.97203e+08
305	55	2.33529		1.25331	4.48114e+08	1.9909e+08	2.00786e+08
305	56	2.32984		1.25534	4.64522e+08	2.02621e+08	2.01029e+08
305	57	2.34395		1.25738	4.80605e+08	2.0597e+08	2.02936e+08
305	58	2.34689		1.25941	4.95482e+08	2.09546e+08	2.03752e+08
305	59	2.34276		1.26145	5.09025e+08	2.13166e+08	2.03594e+08
305	60	2.33668		1.26348	5.20989e+08	2.14739e+08	2.06433e+08
305	61	2.33358		1.26552	5.32363e+08	2.15544e+08	2.09615e+08
306	50	2.36728		1.26755	5.42937e+08	2.16034e+08	2.12733e+08
306	51	2.37618		1.26959	5.51961e+08	2.16725e+08	2.15138e+08
306	52	2.37549		1.27163	5.66097e+08	2.19945e+08	2.18026e+08
306	53	2.36675		1.27366	5.7964e+08	2.2299e+08	2.20752e+08
306	54	2.37143		1.2757	5.90275e+08	2.2479e+08	2.23028e+08
306	55	2.34453		1.27773	5.9793e+08	2.26937e+08	2.2578e+08
306	56	2.3359		1.27977	6.05828e+08	2.28928e+08	2.28076e+08
306	57	2.34128		1.2818	6.14419e+08	2.3076e+08	2.29902e+08
306	58	2.34644		1.28384	6.29392e+08	2.33425e+08	2.3285e+08
306	59	2.34668		1.28588	6.38699e+08	2.37204e+08	2.34945e+08
306	60	2.34593		1.28791	6.44324e+08	2.41797e+08	2.36549e+08
306	61	2.33645		1.28995	6.54463e+08	2.46272e+08	2.3938e+08
306	62	2.32893		1.29198	6.62146e+08	2.47644e+08	2.41775e+08
307	49	2.36553		1.29402	6.67986e+08	2.47298e+08	2.4339e+08
307	50	2.36703		1.29605	6.71515e+08	2.47521e+08	2.4201e+08
307	51	2.3834		1.29809	6.8168e+08	2.48849e+08	2.41562e+08
307	52	2.39093		1.30012	6.95156e+08	2.50613e+08	2.41827e+08
307	53	2.37426		1.30216	7.08597e+08	2.51845e+08	2.43226e+08
307	54	2.36339		1.3042	7.17855e+08	2.55338e+08	2.45609e+08
307	55	2.36686		1.30623	7.25204e+08	2.6008e+08	2.487e+08
307	56	2.34175		1.30827	7.33097e+08	2.65619e+08	2.52967e+08
307	57	2.34056		1.3103	7.39733e+08	2.6833e+08	2.54971e+08
307	58	2.3486		1.31234	7.45421e+08	2.69509e+08	2.56097e+08
307	59	2.34897		1.31437	7.49188e+08	2.7016e+08	2.58982e+08
307	60	2.34335		1.31641	7.52658e+08	2.71024e+08	2.62137e+08
307	61	2.34252		1.31845	7.56086e+08	2.71979e+08	2.65644e+08
307	62	2.32665		1.32048	7.61183e+08	2.72444e+08	2.71204e+08
307	63	2.3193		1.32252	7.6822e+08	2.7274e+08	2.75605e+08
308	48	2.35138		1.32455	7.76895e+08	2.72893e+08	2.79028e+08
308	49	2.36089		1.32659	7.85798e+08	2.72038e+08	2.80999e+08
308	50	2.36144		1.32862	7.93485e+08	2.71841e+08	2.82661e+08
308	51	2.37595		1.33066	7.99681e+08	2.72457e+08	2.83953e+08
308	52	2.39362		1.33269	8.02352e+08	2.74542e+08	2.86636e+08
308	53	2.38078		1.33473	8.07628e+08	2.77367e+08	2.89113e+08
308	54	2.35289		1.33677	8.19392e+08	2.81374e+08	2.90777e+08
308	55	2.34725		1.3388	8.33547e+08	2.84627e+08	2.92188e+08
308	56	2.34278		1.34084	8.48546e+08	2.87596e+08	2.93651e+08
308	57	2.34153		1.34287	8.63775e+08	2.90407e+08	2.95766e+08
308	58	2.33947		1.34491	8.78789e+08	2.91238e+08	2.97659e+08
308	59	2.34452		1.34694	8.93651e+08	2.90651e+08	2.99392e+08
308	60	2.34849		1.34898	9.09413e+08	2.91995e+08	3.00642e+08
308	61	2.33505		1.35101	9.18668e+08	2.93231e+08	3.02175e+08
308	62	2.32375		1.35305	9.17465e+08	2.94241e+08	3.04172e+08
308	63	2.33427		1.35509	9.27232e+08	2.97948e+08	3.04098e+08
309	48	2.36475		1.35712	9.40114e+08	3.02229e+08	3.03626e+08
309	49	2.34596		1.35916	9.52798e+08	3.05476e+08	3.04181e+08
309	50	2.36178		1.36119	9.62036e+08	3.1111e+08	3.04881e+08
309	51	2.37608		1.36323	9.68322e+08	3.1879e+08	3.05703e+08
309	52	2.38593		1.36526	9.73694e+08	3.24284e+08	3.06077e+08
309	53	2.36633		1.3673	9.79574e+08	3.29641e+08	3.07063e+08
309	54	2.36622		1.36934	9.86967e+08	3.35215e+08	3.09714e+08
309	55	2.36528		1.37137	9.96859e+08	3.39442e+08	3.11362e+08
309	56	2.34587		1.37341	1.00818e+09	3.42902e+08	3.12437e+08
309	57	2.34277		1.37544	1.01589e+09	3.4549e+08	3.1802e+08
309	58	2.34221		1.37748	1.02286e+09	3.47777e+08	3.23791e+08
309	59	2.34495		1.37951	1.02835e+09	3.49456e+08	3.29785e+08
309	60	2.34994		1.38155	1.03602e+09	3.52158e+08	3.33435e+08
309	61	2.33808		1.38358	1.04485e+09	3.55399e+08	3.35849e+08
309	62	2.33704		1.38562	1.05573e+09	3.55054e+08	3.37313e+08
309	63	2.32907		1.38766	1.06468e+09	3.55335e+08	3.38822e+08
309	64	2.31275		1.38969	1.06889e+09	3.57259e+08	3.40478e+08
310	47	2.34993		1.39173	1.07326e+09	3.60373e+08	3.41196e+08
310	48	2.3675		1.39376	1.07771e+09	3.64234e+08	3.41325e+08
310	49	2.33838		1.3958	1.08988e+09	3.69042e+08	3.43669e+08
310	50	2.35739		1.39783	1.10238e+09	3.73855e+08	3.46482e+08
310	51	2.38331		1.39987	0.0148229	0	0
310	52	2.38124		1.40191	0.0149301	8.26267e-05	4.78621e-05
310	53	2.37231		1.40394	0.0150262	0.00013022	8.14735e-05
310	54	2.36133		1.40598	0.0150927	0.000108518	0.000153966
310	55	2.34903		1.40801	0.0151531	6.95896e-05	0.000236108
310	56	2.34609		1.41005	0.0152651	9.39498e-05	0.000282359
310	57	2.34533		1.41208	0.0153715	0.000144877	0.000322176
310	58	2.34423		1.41412	0.0154647	0.000256666	0.000347252
310	59	2.34867		1.41615	0.0155529	0.000344752	0.000395539
310	60	2.34591		1.41819	0.015637	0.000414451	0.000461833
310	61	2.33675		1.42023	0.015804	0.000492989	0.000477108
310	62	2.33885		1.42226	0.0159885	0.000575758	0.000481028
310	63	2.32743		1.4243	0.0161271	0.000700831	0.000504125
310	64	2.31447		1.42633	0.0162464	0.000834207	0.000520553
311	47	2.34656		1.42837	0.0163138	0.000989813	0.000519125
311	48	2.34677		1.4304	0.0163962	0.00109606	0.000538966
311	49	2.3789		1.43244	0.0164937	0.00115209	0.000580446
311	50	2.37117		1.43448	0.0166305	0.00123576	0.000670605
311	51	2.40469		1.43651	0.0167832	0.0013307	0.000780612
311	52	2.37991		1.43855	0.0169604	0.00137434	0.000837966
311	53	2.37297		1.44058	0.0171265	0.00141588	0.00089355
311	54	2.367		1.44262	0.0171864	0.00147799	0.000973303
311	55	2.36473		1.44465	0.0172448	0.00154525	0.00104388
311	56	2.36455		1.44669	0.0173001	0.00162452	0.00109298
311	57	2.34367		1.44872	0.0173771	0.0017338	0.00111076
311	58	2.34441		1.45076	0.0174778	0.00187591	0.00109426
311	59	2.34976		1.4528	0.0175193	0.00196195	0.00111172
311	60	2.3466		1.45483	0.0175294	0.00201836	0.00114713
311	61	2.33512		1.45687	0.0175601	0.00210087	0.00117237
311	62	2.33573		1.4589	0.0175956	0.00218937	0.00119527
311	63	2.32557		1.46094	0.0176294	0.00232243	0.00128315
311	64	2.32287		1.46297	0.0176575	0.00244531	0.00137793
312	47	2.34122		1.46501	0.0176397	0.00247635	0.00151254
312	48	2.3692		1.46704	0.0176086	0.00251612	0.00163902
312	49	2.36837		1.46908	0.0175376	0.00258208	0.00174114
312	50	2.36833		1.47112	0.0174991	0.0026304	0.00181809
312	51	2.38749		1.47315	0.0175134	0.00264986	0.00185383
312	52	2.38212		1.47519	0.0175199	0.00265118	0.0018839
312	53	2.37213		1.47722	0.0175183	0.0026336	0.00190807
312	54	2.36824		1.47926	0.0175658	0.00267394	0.00189846
312	55	2.37071		1.48129	0.0176461	0.00275297	0.00186631
312	56	2.34853		1.48333	0.0177594	0.00283418	0.00189406
312	57	2.34361		1.48537	0.0178868	0.00291632	0.00194759
312	58	2.34831		1.4874	0.0180541	0.00297061	0.00199479
312	59	2.37211		1.48944	0.0182321	0.00301745	0.0020403
312	60	2.34776		1.49147	0.018326	0.00310372	0.00207832
312	61	2.3396		1.49351	0.0184072	0.00319596	0.00211521
312	62	2.33136		1.49554	0.0185118	0.00327055	0.00214368
312	63	2.32916		1.49758	0.0186168	0.00334404	0.00217172
313	48	2.33961		1.49961	0.0185666	0.0033973	0.00220576
313	49	2.36235		1.50165	0.0185294	0.00344905	0.00224229
313	50	2.37174		1.50369	0.018715	0.0034749	0.0023213
313	51	2.3798		1.50572	0.0189072	0.00350508	0.00239778
313	52	2.37221		1.50776	0.0191569	0.00357297	0.00245221
313	53	2.3709		1.50979	0.0193949	0.00363998	0.00249832
313	54	2.3678		1.51183	0.0195605	0.00370158	0.0024934
313	55	2.34931		1.51386	0.0197289	0.00377659	0.00249686
313	56	2.33716		1.5159	0.0199128	0.00392314	0.00254503
313	57	2.34623		1.51794	0.0200801	0.00406291	0.00259229
313	58	2.35125		1.51997	0.0201634	0.0041684	0.00263494
313	59	2.35305		1.52201	0.020268	0.00427017	0.00268031
313	60	2.34116		1.52404	0.0204759	0.00435381	0.00273893
313	61	2.33844		1.52608	0.0206688	0.00443297	0.00280497
313	62	2.33692		1.52811	0.0207866	0.00448947	0.00290845
313	63	2.33082		1.53015	0.0209107	0.00456321	0.00300543
314	49	2.32937		1.53218	0.0210704	0.00473489	0.00306548
314	50	2.3357		1.53422	0.0212106	0.00491363	0.0031314
314	51	2.33968		1.53626	0.0212119	0.00514284	0.00323934
314	52	2.36087		1.53829	0.0212152	0.00536014	0.00334391
314	53	2.34521		1.54033	0.0212401	0.00544958	0.00341234
314	54	2.34796		1.54236	0.0212677	0.00554257	0.00348061
314	55	2.34225		1.5444	0.0213699	0.00572959	0.00354463
314	56	2.33582		1.54643	0.021472	0.00591661	0.00360865
314	57	2.35045		1.54847	0.0215038	0.00601164	0.00365704
314	58	2.35026		1.55051	0.0215353	0.00610625	0.00370535
314	59	2.34903		1.55254	0.0216515	0.00621029	0.00376402
314	60	2.34535		1.55458	0.0217746	0.00631509	0.00382353
314	61	2.33255		1.55661	0.0218557	0.00648258	0.00389512
314	62	2.32479		1.55865	0.0219288	0.00666182	0.00396897
315	50	2.31866		1.56068	0.0220465	0.00684778	0.00404705
315	51	2.32833		1.56272	0.0221792	0.007036	0.00412654
315	52	2.33392		1.56475	0.0222801	0.00717537	0.00418993
315	53	2.33515		1.56679	0.0223647	0.00728984	0.00424512
315	54	2.3428		1.56883	0.0224091	0.00741307	0.00431995
315	55	2.36598		1.57086	0.0224201	0.00754361	0.00441116
315	56	2.35281		1.5729	0.022452	0.00767357	0.00450118
315	57	2.35639		1.57493	0.0225118	0.00780273	0.0045896
315	58	2.34683		1.57697	0.0225514	0.00793434	0.00468362
315	59	2.33902		1.579	0.0225427	0.00807175	0.0047909
315	60	2.34176		1.58104	0.0225723	0.00820386	0.00489625
315	61	2.32482		1.58307	0.0228117	0.00830694	0.00499101
315	62	2.31642		1.58511	0.023051	0.00841002	0.00508575
316	51	2.34009		1.58715	0.0232017	0.00850418	0.00512195
316	52	2.34185		1.58918	0.0233523	0.00859834	0.00515816
316	53	2.34599		1.59122	0.0235141	0.00872321	0.00524247
316	54	2.35228		1.59325	0.0236782	0.00885419	0.00533634
316	55	2.3538		1.59529	0.0238399	0.00899446	0.00544368
316	56	2.3518		1.59732	0.0240005	0.00913961	0.00555808
316	57	2.34836		1.59936	0.0241525	0.00926789	0.00566832
316	58	2.34292		1.6014	0.0242952	0.00937759	0.00577399
316	59	2.32974		1.60343	0.0244357	0.00948147	0.00587598
316	60	2.33178		1.60547	0.0245705	0.00956987	0.0059682
316	61	2.32963		1.6075	0.0247026	0.00966519	0.00606038
317	52	2.33533		1.60954	0.0247977	0.00985465	0.00615193
317	53	2.34044		1.61157	0.0248928	0.0100441	0.00624348
317	54	2.33763		1.61361	0.0249466	0.0102497	0.00634017
317	55	2.34273		1.61564	0.0249926	0.0104584	0.00643782
317	56	2.33466		1.61768	0.0250255	0.0106622	0.00652646
317	57	2.33316		1.61972	0.02505	0.0108629	0.00660936
317	58	2.3336		1.62175	0.0250854	0.011054	0.00670381
317	59	2.32949		1.62379	0.0251394	0.0112289	0.00681798
317	60	2.32318		1.62582	0.0251953	0.0114082	0.00693538
317	61	2.31203		1.62786	0.0252652	0.0116218	0.00707778
318	54	2.3234		1.62989	0.0253352	0.0118355	0.00722017
318	55	2.32042		1.63193	0.0253185	0.0119251	0.00732658
318	56	2.31145		1.63397	0.0252861	0.0119923	0.00742646
318	57	2.32422		1.636	0.0252592	0.0120921	0.00751943
318	58	2.3136		1.63804	0.0252363	0.0122169	0.0076071
318	59	2.30995		1.64007	0.0252228	0.0123499	0.00769575
318	60	2.30023		1.64211	0.0252346	0.0125048	0.00778701
				1.64414	0.0252463	0.0126598	0.00787826
				1.64618	0.0251956	0.0128545	0.00798959
				1.64821	0.0251427	0.0130507	0.00810164
				1.65025	0.025087	0.0131759	0.00821463
				1.65229	0.0250298	0.0132622	0.00832816
				1.65432	0.0249843	0.0133591	0.00844434
				1.65636	0.0249648	0.0134797	0.00856637
				1.65839	0.0249452	0.0136003	0.0086884
				1.66043	0.0249365	0.0137345	0.00881809
				1.66246	0.024928	0.013869	0.00894797
				1.6645	0.0249542	0.0139732	0.00909464
				1.66654	0.025001	0.0140594	0.00925132
				1.66857	0.025058	0.0141496	0.009394
				1.67061	0.025145	0.014252	0.0094952
				1.67264	0.025232	0.0143544	0.0095964
				1.67468	0.0253146	0.0144993	0.00967064
				1.67671	0.0253965	0.0146502	0.00974104
				1.67875	0.0254539	0.0147969	0.00982834
				1.68078	0.0254854	0.0149393	0.00993358
				1.68282	0.0255202	0.015081	0.010038
				1.68486	0.025601	0.0152137	0.0101308
				1.68689	0.0256817	0.0153464	0.0102237
				1.68893	0.0257304	0.0154334	0.010318
				1.69096	0.0257626	0.0154969	0.0104132
				1.693	0.0257813	0.0155569	0.0105123
				1.69503	0.0257516	0.0156042	0.0106261
				1.69707	0.025722	0.0156515	0.0107398
				1.6991	0.025757	0.0157898	0.0108327
				1.70114	0.0258101	0.0159536	0.0109198
				1.70318	0.0258518	0.0161204	0.0110123
				1.70521	0.0258678	0.0162939	0.0111167
				1.70725	0.0258839	0.0164675	0.0112211
				1.70928	0.0258859	0.0166689	0.0112912
				1.71132	0.0258853	0.0168754	0.0113549
				1.71335	0.0258672	0.0170685	0.0114438
				1.71539	0.0258186	0.0172382	0.0115767
				1.71743	0.02577	0.0174079	0.0117096
				1.71946	0.0256903	0.0175133	0.0118646
				1.7215	0.0256055	0.0176081	0.0120233
				1.72353	0.0255225	0.0177009	0.0121666
				1.72557	0.0254428	0.01779	0.0122795
				1.7276	0.0253632	0.017879	0.0123925
				1.72964	0.0252724	0.0179671	0.0124996
				1.73167	0.0251791	0.018055	0.0126055
				1.73371	0.0250878	0.0181453	0.0127124
				1.73575	0.0250018	0.0182422	0.012822
				1.73778	0.0249158	0.018339	0.0129316
				1.73982	0.0247579	0.0184707	0.0130318
				1.74185	0.0245722	0.0186159	0.0131282
				1.74389	0.0244073	0.0187464	0.0132191
				1.74592	0.0243593	0.0187944	0.0132786
				1.74796	0.0243113	0.0188424	0.0133381
				1.75	0.0242782	0.0189026	0.013415
				1.75203	0.0242567	0.0189723	0.0135054
				1.75407	0.0242351	0.019042	0.0135958
				1.7561	0.024118	0.019078	0.0136988
				1.75814	0.0239973	0.0191127	0.0138024
				1.76017	0.0239179	0.0191497	0.0139071
				1.76221	0.0239156	0.0191911	0.0140141
				1.76424	0.0239133	0.0192326	0.0141211
				1.76628	0.0238774	0.019374	0.0142141
				1.76832	0.023828	0.0195551	0.0143015
				1.77035	0.02378	0.0197346	0.0143901
				1.77239	0.0237518	0.0198918	0.0144956
				1.77442	0.0237236	0.0200489	0.0146011
				1.77646	0.023682	0.0201591	0.0146912
				1.77849	0.0236205	0.0201993	0.0147585
				1.78053	0.0235589	0.0202396	0.0148258
				1.78256	0.0235458	0.0202899	0.0149118
				1.7846	0.0235501	0.0203439	0.0150046
				1.78664	0.0235536	0.0203995	0.0150981
				1.78867	0.0235388	0.0204868	0.0152057
				1.79071	0.023524	0.0205742	0.0153133
				1.79274	0.0235062	0.0206763	0.0154016
				1.79478	0.0234824	0.0208076	0.0154516
				1.79681	0.0234586	0.0209389	0.0155016
				1.79885	0.0234106	0.0210249	0.0155438
				1.80089	0.0233476	0.0210826	0.0155813
				1.80292	0.0232845	0.0211403	0.0156187
				1.80496	0.0232201	0.0212291	0.0156626
				1.80699	0.0231555	0.0213222	0.0157073
				1.80903	0.0230924	0.0214028	0.0157522
				1.81106	0.0230404	0.0213882	0.0157977
				1.8131	0.0229883	0.0213737	0.0158433
				1.81513	0.0229173	0.0213888	0.0159123
				1.81717	0.0228123	0.021457	0.0160231
				1.81921	0.0227073	0.0215252	0.0161339
				1.82124	0.0226078	0.0215811	0.0162168
				1.82328	0.0225124	0.0216278	0.0162788
				1.82531	0.022417	0.0216746	0.0163409
				1.82735	0.0223329	0.0217043	0.0163549
				1.82938	0.0222521	0.021729	0.0163543
				1.83142	0.0221713	0.0217536	0.0163538
				1.83346	0.0220349	0.0217562	0.0163443
				1.83549	0.0218954	0.0217576	0.0163343
				1.83753	0.0217591	0.0217525	0.0163296
				1.83956	0.0216502	0.0216941	0.0163701
				1.8416	0.0215412	0.0216356	0.0164105
				1.84363	0.0214324	0.021604	0.0164556
				1.84567	0.0213236	0.021648	0.0165138
				1.8477	0.0212149	0.021692	0.016572
				1.84974	0.0211324	0.0217333	0.016628
				1.85178	0.0210917	0.0217701	0.0166806
				1.85381	0.0210509	0.0218069	0.0167332
				1.85585	0.0210011	0.0218348	0.0167887
				1.85788	0.0209425	0.0218539	0.016847
				1.85992	0.0208838	0.021873	0.0169053
				1.86195	0.0208062	0.0219378	0.0169502
				1.86399	0.0207162	0.0220319	0.0169865
				1.86603	0.0206263	0.022126	0.0170228
				1.86806	0.0206566	0.022236	0.0170976
				1.8701	0.0207443	0.0223534	0.0171909
				1.87213	0.0208321	0.0224708	0.0172841
				1.87417	0.0209076	0.0226314	0.0174301
				1.8762	0.0209787	0.0228071	0.0175944
				1.87824	0.0210499	0.0229828	0.0177588
				1.88027	0.0211112	0.0230887	0.0178391
				1.88231	0.0211697	0.0231756	0.0178965
				1.88435	0.0212282	0.0232625	0.017954
				1.88638	0.0212801	0.023353	0.0180374
				1.88842	0.0213305	0.0234443	0.0181268
				1.89045	0.0213809	0.0235356	0.0182163
				1.89249	0.0214597	0.0237075	0.0183384
				1.89452	0.0215448	0.023897	0.0184678
				1.89656	0.0216298	0.0240866	0.0185971
				1.89859	0.0217582	0.0242889	0.018769
				1.90063	0.0218969	0.0244942	0.0189511
				1.90267	0.0220356	0.0246995	0.0191333
				1.9047	0.0221112	0.0248085	0.0192564
				1.90674	0.0221698	0.0248917	0.0193638
				1.90877	0.0222285	0.024975	0.0194712
				1.91081	0.0223217	0.0250334	0.0195959
				1.91284	0.0224271	0.025083	0.0197269
				1.91488	0.0225326	0.0251326	0.0198579
				1.91692	0.0226519	0.0252679	0.0199719
				1.91895	0.0227777	0.0254435	0.0200778
				1.92099	0.0229034	0.025619	0.0201838
				1.92302	0.0230238	0.0257191	0.0202923
				1.92506	0.0231404	0.0257663	0.0204025
				1.92709	0.0232571	0.0258134	0.0205127
				1.92913	0.0233367	0.0259557	0.0206347
				1.93116	0.0233756	0.0262028	0.0207696
				1.9332	0.0234145	0.0264499	0.0209045
				1.93524	0.0234933	0.0266497	0.0210335
				1.93727	0.0236434	0.0267648	0.0211521
				1.93931	0.0237936	0.0268799	0.0212706
				1.94134	0.0239389	0.0270108	0.0213869
				1.94338	0.0240669	0.0271978	0.0214956
				1.94541	0.0241949	0.0273849	0.0216042
				1.94745	0.0243217	0.0275695	0.0217173
				1.94949	0.0244297	0.027716	0.0219015
				1.95152	0.0245377	0.0278625	0.0220858
				1.95356	0.0246457	0.028009	0.02227
				1.95559	0.0247357	0.0281556	0.0224241
				1.95763	0.0248232	0.0283023	0.022574
				1.95966	0.0249108	0.0284489	0.022724
				1.9617	0.0250266	0.0286949	0.022835
				1.96373	0.0251559	0.0289881	0.0229276
				1.96577	0.0252852	0.0292813	0.0230202
				1.96781	0.025404	0.0295118	0.0231078
				1.96984	0.02551	0.0296672	0.0231893
				1.97188	0.025616	0.0298225	0.0232708
				1.97391	0.0257217	0.0299709	0.0233447
				1.97595	0.0258261	0.0300929	0.0233899
				1.97798	0.0259305	0.030215	0.0234351
				1.98002	0.0260349	0.030337	0.0234803
				1.98206	0.026139	0.0305073	0.0235516
				1.98409	0.0262431	0.0306804	0.0236244
				1.98613	0.0263473	0.0308535	0.0236972
				1.98816	0.0264776	0.0309606	0.023811
				1.9902	0.0266208	0.0310351	0.0239448
				1.99223	0.026764	0.0311096	0.0240787
				1.99427	0.0268751	0.0312048	0.0241961
				1.9963	0.0269329	0.0313345	0.0242861
				1.99834	0.0269907	0.0314642	0.0243762
				2.00038	0.0270476	0.031594	0.0244652
				2.00241	0.027075	0.0317237	0.0245178
				2.00445	0.0271024	0.0318535	0.0245703
				2.00648	0.0271298	0.0319832	0.0246229
				2.00852	0.0271846	0.0321101	0.0247293
				2.01055	0.0272511	0.0322357	0.0248586
				2.01259	0.0273177	0.0323614	0.0249878
				2.01462	0.0273788	0.0324691	0.0250944
				2.01666	0.0274286	0.0325392	0.0251536
				2.0187	0.0274785	0.0326093	0.0252128
				2.02073	0.0275283	0.0326793	0.025272
				2.02277	0.0276063	0.0326554	0.0253552
				2.0248	0.0276862	0.0326252	0.0254401
				2.02684	0.0277661	0.032595	0.025525
				2.02887	0.027838	0.0325953	0.0255797
				2.03091	0.0279026	0.0326231	0.0256074
				2.03295	0.0279673	0.0326509	0.0256352
				2.03498	0.0280347	0.0326803	0.0256652
				2.03702	0.0281294	0.0327246	0.0257173
				2.03905	0.0282241	0.032769	0.0257694
				2.04109	0.0283188	0.0328133	0.0258215
				2.04312	0.0283912	0.0328808	0.0258839
				2.04516	0.028451	0.0329615	0.0259522
				2.04719	0.0285109	0.0330422	0.0260205
				2.04923	0.0285687	0.0331254	0.0260902
				2.05127	0.0286143	0.0332243	0.026168
				2.0533	0.0286598	0.0333231	0.0262459
				2.05534	0.0287054	0.0334219	0.0263238
				2.05737	0.0287648	0.0335675	0.0263728
				2.05941	0.0288316	0.033738	0.0264065
				2.06144	0.0288984	0.0339085	0.0264402
				2.06348	0.0289693	0.0340726	0.0264814
				2.06552	0.0290691	0.034192	0.0265757
				2.06755	0.029169	0.0343113	0.0266699
				2.06959	0.0292689	0.0344307	0.0267642
				2.07162	0.0293148	0.034584	0.0268766
				2.07366	0.0293199	0.034763	0.0270028
				2.07569	0.0293251	0.034942	0.027129
				2.07773	0.0293301	0.0351203	0.0272554
				2.07976	0.0293223	0.0352101	0.0274033
				2.0818	0.0293146	0.0352998	0.0275512
				2.08384	0.0293068	0.0353896	0.0276991
				2.08587	0.0293215	0.0355706	0.0277927
				2.08791	0.0293671	0.0358773	0.0278115
				2.08994	0.0294127	0.0361839	0.0278304
				2.09198	0.0294583	0.0364906	0.0278493
				2.09401	0.0295386	0.0367439	0.027909
				2.09605	0.0296281	0.0369831	0.0279794
				2.09809	0.0297176	0.0372223	0.0280499
				2.10012	0.0297991	0.0374481	0.0281107
				2.10216	0.0298363	0.0375996	0.0281177
				2.10419	0.0298735	0.0377511	0.0281248
				2.10623	0.0299107	0.0379026	0.0281318
				2.10826	0.0299576	0.0380345	0.0281622
				2.1103	0.0300156	0.0381445	0.0282186
				2.11233	0.0300736	0.0382545	0.028275
				2.11437	0.0301315	0.0383645	0.0283315
				2.11641	0.0301557	0.0385644	0.0284395
				2.11844	0.0301704	0.0387893	0.0285619
				2.12048	0.0301852	0.0390143	0.0286843
				2.12251	0.0302023	0.0392317	0.0288066
				2.12455	0.0302456	0.0393662	0.0289274
				2.12658	0.030289	0.0395007	0.0290482
				2.12862	0.0303323	0.0396352	0.029169
				2.13065	0.030376	0.0398041	0.0292679
				2.13269	0.0304206	0.0400457	0.0293206
				2.13473	0.0304651	0.0402872	0.0293734
				2.13676	0.0305097	0.0405287	0.0294261
				2.1388	0.0305436	0.0407624	0.0294736
				2.14083	0.0305696	0.0409902	0.029517
				2.14287	0.0305955	0.041218	0.0295605
				2.1449	0.0306215	0.0414458	0.029604
				2.14694	0.0307176	0.0415568	0.0296676
				2.14898	0.0308342	0.0416336	0.0297372
				2.15101	0.0309509	0.0417104	0.0298067
				2.15305	0.0310675	0.0417872	0.0298763
				2.15508	0.0311469	0.0417447	0.0299052
				2.15712	0.0312242	0.0416957	0.0299319
				2.15915	0.0313015	0.0416468	0.0299586
				2.16119	0.0313784	0.0416051	0.0299887
				2.16322	0.0314523	0.0416192	0.0300451
				2.16526	0.0315263	0.0416334	0.0301015
				2.1673	0.0316002	0.0416475	0.0301579
				2.16933	0.0316774	0.0416799	0.0302112
				2.17137	0.031765	0.0417722	0.0302545
				2.1734	0.0318526	0.0418645	0.0302977
				2.17544	0.0319402	0.0419568	0.030341
				2.17747	0.032052	0.0420399	0.030404
				2.17951	0.0322098	0.0421057	0.0305045
				2.18155	0.0323677	0.0421714	0.030605
				2.18358	0.0325255	0.0422371	0.0307055
				2.18562	0.0326599	0.0423375	0.0307733
				2.18765	0.0327597	0.0424888	0.0307931
				2.18969	0.0328596	0.0426401	0.0308128
				2.19172	0.0329594	0.0427914	0.0308326
				2.19376	0.0330545	0.0429433	0.0308938
				2.19579	0.033144	0.0430959	0.0310043
				2.19783	0.0332334	0.0432485	0.0311148
				2.19987	0.0333229	0.043401	0.0312253
				2.2019	0.0334033	0.0435322	0.0313292
				2.20394	0.0334738	0.0436403	0.031426
				2.20597	0.0335444	0.0437484	0.0315228
				2.20801	0.0336149	0.0438564	0.0316196
				2.21004	0.0337233	0.0439612	0.0317419
				2.21208	0.0338734	0.0440625	0.0318926
				2.21412	0.0340236	0.0441637	0.0320433
				2.21615	0.0341738	0.044265	0.032194
				2.21819	0.0343105	0.0443768	0.032353
				2.22022	0.0344298	0.0445024	0.0325225
				2.22226	0.0345492	0.044628	0.0326921
				2.22429	0.0346685	0.0447535	0.0328616
				2.22633	0.0347805	0.0449428	0.0330308
				2.22836	0.0348801	0.04524	0.0331993
				2.2304	0.0349797	0.0455371	0.0333678
				2.23244	0.0350793	0.0458342	0.0335364
				2.23447	0.0352015	0.0461383	0.0337103
				2.23651	0.0353833	0.0464607	0.0338984
				2.23854	0.0355651	0.0467831	0.0340866
				2.24058	0.0357469	0.0471056	0.0342747
				2.24261	0.0359493	0.0474534	0.0344563
				2.24465	0.0362717	0.0479487	0.0345999
				2.24668	0.0365941	0.0484441	0.0347436
				2.24872	0.0369165	0.0489395	0.0348872
				2.25076	0.0372403	0.0494346	0.0350322
				2.25279	0.0377462	0.0499037	0.0353391
				2.25483	0.0382522	0.0503728	0.035646
				2.25686	0.0387581	0.0508419	0.035953
				2.2589	0.0392641	0.0513109	0.0362599
				2.26093	0.039855	0.0518194	0.0365655
				2.26297	0.0404648	0.0523366	0.0368707
				2.26501	0.0410746	0.0528538	0.0371759
				2.26704	0.0416845	0.053371	0.0374812
				2.26908	0.0424224	0.0540197	0.0379902
				2.27111	0.0432402	0.0547502	0.0386261
				2.27315	0.044058	0.0554808	0.0392621
				2.27518	0.0448758	0.0562114	0.039898
				2.27722	0.0456865	0.0569352	0.0406114
				2.27925	0.0464847	0.057647	0.0414614
				2.28129	0.0472829	0.0583588	0.0423114
				2.28333	0.0480811	0.0590706	0.0431614
				2.28536	0.0488937	0.0598225	0.0439902
				2.2874	0.049842	0.0609533	0.0446184
				2.28943	0.0507903	0.062084	0.0452466
				2.29147	0.0517387	0.0632147	0.0458748
				2.2935	0.052687	0.0643454	0.046503
				2.29554	0.0540994	0.0654221	0.0470941
				2.29758	0.0556301	0.066485	0.0476757
				2.29961	0.0571609	0.0675479	0.0482574
				2.30165	0.0586916	0.0686109	0.048839
				2.30368	0.0602124	0.06963	0.0494792
				2.30572	0.0617208	0.0705943	0.0501927
				2.30775	0.0632293	0.0715586	0.0509062
				2.30979	0.0647377	0.0725229	0.0516197
				2.31182	0.0663852	0.073523	0.0523969
				2.31386	0.069287	0.0748463	0.0537481
				2.3159	0.0721889	0.0761695	0.0550994
				2.31793	0.0750908	0.0774928	0.0564506
				2.31997	0.0779926	0.078816	0.0578019
				2.322	0.0807983	0.0806341	0.0594384
				2.32404	0.0835587	0.0826859	0.0612096
				2.32607	0.086319	0.0847377	0.0629807
				2.32811	0.0890793	0.0867895	0.0647519
				2.33015	0.0921368	0.0887451	0.0663864
				2.33218	0.0960088	0.090437	0.0676463
				2.33422	0.0998807	0.0921289	0.0689061
				2.33625	0.103753	0.0938209	0.070166
				2.33829	0.107625	0.0955128	0.0714259
				2.34032	0.112387	0.0979574	0.0735821
				2.34236	0.117373	0.100591	0.0759633
				2.34439	0.122359	0.103225	0.0783445
				2.34643	0.127344	0.105858	0.0807257
				2.34847	0.132927	0.108769	0.0833218
				2.3505	0.139927	0.112336	0.086428
				2.35254	0.146926	0.115903	0.0895341
				2.35457	0.153925	0.119471	0.0926403
				2.35661	0.160925	0.123038	0.0957465
				2.35864	0.168754	0.126193	0.0987694
				2.36068	0.176848	0.129216	0.101766
				2.36271	0.184942	0.132239	0.104762
				2.36475	0.193036	0.135262	0.107758
				2.36679	0.201268	0.138876	0.111062
				2.36882	0.21011	0.145117	0.115733
				2.37086	0.218953	0.151358	0.120404
				2.37289	0.227796	0.157599	0.125075
				2.37493	0.236638	0.16384	0.129745
				2.37696	0.246847	0.169996	0.134669
				2.379	0.257984	0.176095	0.139765
				2.38104	0.269121	0.182193	0.144861
				2.38307	0.280258	0.188292	0.149957
				2.38511	0.291395	0.19439	0.155053
				2.38714	0.303827	0.200568	0.162411
				2.38918	0.316297	0.206748	0.169836
				2.39121	0.328768	0.212929	0.177262
				2.39325	0.341239	0.219109	0.184688
				2.39528	0.352659	0.225405	0.191618
				2.39732	0.361735	0.231961	0.197441
				2.39936	0.370811	0.238516	0.203265
				2.40139	0.379887	0.245072	0.209089
				2.40343	0.388964	0.251628	0.214913
				2.40546	0.403188	0.260305	0.223249
				2.4075	0.420689	0.270335	0.233186
				2.40953	0.43819	0.280364	0.243122
				2.41157	0.455692	0.290393	0.253059
				2.41361	0.473193	0.300422	0.262995
				2.41564	0.488139	0.310845	0.271573
				2.41768	0.502556	0.321349	0.279869
				2.41971	0.516973	0.331853	0.288165
				2.42175	0.531391	0.342358	0.296462
				2.42378	0.545726	0.352986	0.304883
				2.42582	0.558626	0.365796	0.315498
				2.42785	0.571526	0.378606	0.326113
				2.42989	0.584425	0.391416	0.336728
				2.43193	0.597325	0.404225	0.347343
				2.43396	0.610468	0.416942	0.357926
				2.436	0.624378	0.429363	0.368409
				2.43803	0.638289	0.441785	0.378891
				2.44007	0.652199	0.454207	0.389374
				2.4421	0.666109	0.466629	0.399856
				2.44414	0.67794	0.479211	0.41027
				2.44618	0.686798	0.492023	0.420585
				2.44821	0.695656	0.504835	0.430899
				2.45025	0.704514	0.517648	0.441214
				2.45228	0.713372	0.53046	0.451529
				2.45432	0.724108	0.543293	0.462758
				2.45635	0.736422	0.556145	0.474753
				2.45839	0.748736	0.568996	0.486748
				2.46042	0.76105	0.581848	0.498743
				2.46246	0.773363	0.594699	0.510738
				2.4645	0.783365	0.606184	0.522943
				2.46653	0.791899	0.616803	0.535282
				2.46857	0.800434	0.627421	0.547622
				2.4706	0.808969	0.63804	0.559961
				2.47264	0.817504	0.648658	0.5723
				2.47467	0.826067	0.659192	0.582437
				2.47671	0.834648	0.669678	0.591335
				2.47874	0.843228	0.680163	0.600233
				2.48078	0.851808	0.690649	0.609132
				2.48282	0.860389	0.701134	0.61803
				2.48485	0.865551	0.712023	0.629445
				2.48689	0.868675	0.723152	0.642361
				2.48892	0.871799	0.73428	0.655277
				2.49096	0.874924	0.745409	0.668193
				2.49299	0.878048	0.756537	0.681109
				2.49503	0.881556	0.766431	0.693725
				2.49707	0.885351	0.775399	0.706118
				2.4991	0.889146	0.784366	0.718511
				2.50114	0.892941	0.793334	0.730904
				2.50317	0.896736	0.802302	0.743297
				2.50521	0.902085	0.811231	0.754747
				2.50724	0.908841	0.820123	0.765344
				2.50928	0.915597	0.829015	0.77594
				2.51131	0.922353	0.837908	0.786537
				2.51335	0.929109	0.8468	0.797133
				2.51539	0.935766	0.854007	0.80536
				2.51742	0.942266	0.858529	0.809814
				2.51946	0.948766	0.86305	0.814267
				2.52149	0.955266	0.867572	0.81872
				2.52353	0.961766	0.872094	0.823173
				2.52556	0.967388	0.876837	0.829334
				2.5276	0.970051	0.88233	0.841251
				2.52964	0.972714	0.887822	0.853168
				2.53167	0.975378	0.893314	0.865085
				2.53371	0.978041	0.898807	0.877002
				2.53574	0.980708	0.904153	0.888819
				2.53778	0.983481	0.904573	0.89722
				2.53981	0.986255	0.904993	0.905622
				2.54185	0.989029	0.905413	0.914023
				2.54388	0.991803	0.905834	0.922425
				2.54592	0.994576	0.906254	0.930826
				2.54796	0.99511	0.91072	0.937696
				2.54999	0.994933	0.91647	0.94408
				2.55203	0.994756	0.92222	0.950464
				2.55406	0.994579	0.92797	0.956848
				2.5561	0.994402	0.93372	0.963231
				2.55813	0.99485	0.938853	0.968742
				2.56017	0.995931	0.943362	0.973366
				2.56221	0.997011	0.94787	0.977991
				2.56424	0.998092	0.952379	0.982615
				2.56628	0.999173	0.956887	0.98724
				2.56831	1	0.960861	0.991013
				2.57035	0.999528	0.962097	0.990429
				2.57238	0.999056	0.963334	0.989845
				2.57442	0.998584	0.964571	0.989262
				2.57645	0.998112	0.965807	0.988678
				2.57849	0.997639	0.967044	0.988095
				2.58053	0.996749	0.968473	0.989525
				2.58256	0.995744	0.969955	0.991508
				2.5846	0.994739	0.971437	0.99349
				2.58663	0.993734	0.972919	0.995473
				2.58867	0.992729	0.974401	0.997455
				2.5907	0.991193	0.97597	0.998466
				2.59274	0.988814	0.977679	0.997937
				2.59477	0.986436	0.979387	0.997408
				2.59681	0.984057	0.981095	0.996878
				2.59885	0.981678	0.982803	0.996349
				2.60088	0.9793	0.984512	0.99582
				2.60292	0.981058	0.986326	0.996562
				2.60495	0.983196	0.988151	0.997422
				2.60699	0.985334	0.989975	0.998281
				2.60902	0.987472	0.991799	0.999141
				2.61106	0.989611	0.993624	1
				2.6131	0.988897	0.995111	0.99894
				2.61513	0.98386	0.996089	0.994972
				2.61717	0.978824	0.997067	0.991003
				2.6192	0.973788	0.998045	0.987035
				2.62124	0.968751	0.999022	0.983066
				2.62327	0.963715	1	0.979098
				2.62531	0.956613	0.999908	0.975917
				2.62734	0.94917	0.999639	0.972865
				2.62938	0.941727	0.999371	0.969813
				2.63142	0.934284	0.999103	0.966762
				2.63345	0.926842	0.998834	0.96371
				2.63549	0.921275	0.998369	0.961119
				2.63752	0.921514	0.997292	0.959952
				2.63956	0.921753	0.996216	0.958785
				2.64159	0.921992	0.995139	0.957619
				2.64363	0.922231	0.994063	0.956452
				2.64567	0.92247	0.992987	0.955286
				2.6477	0.916839	0.99305	0.953254
				2.64974	0.907428	0.993846	0.950666
				2.65177	0.898017	0.994643	0.948078
				2.65381	0.888607	0.99544	0.94549
				2.65584	0.879196	0.996236	0.942902
				2.65788	0.869785	0.997033	0.940314
				2.65991	0.870208	0.994427	0.938148
				2.66195	0.871449	0.991537	0.936017
				2.66399	0.87269	0.988648	0.933886
				2.66602	0.873931	0.985759	0.931755
				2.66806	0.875173	0.982869	0.929624
				2.67009	0.875814	0.98007	0.927192
				2.67213	0.873871	0.977661	0.923464
				2.67416	0.871927	0.975252	0.919737
				2.6762	0.869983	0.972842	0.916009
				2.67824	0.868039	0.970433	0.912281
				2.68027	0.866095	0.968024	0.908554
				2.68231	0.864284	0.965427	0.90313
				2.68434	0.862669	0.962552	0.895188
				2.68638	0.861054	0.959677	0.887246
				2.68841	0.859439	0.956802	0.879304
				2.69045	0.857825	0.953927	0.871363
				2.69248	0.85621	0.951052	0.863421
				2.69452	0.853809	0.949594	0.859372
				2.69656	0.850804	0.949224	0.858312
				2.69859	0.847799	0.948853	0.857253
				2.70063	0.844794	0.948483	0.856194
				2.70266	0.841789	0.948113	0.855135
				2.7047	0.838784	0.947743	0.854075
				2.70673	0.839897	0.943644	0.851933
				2.70877	0.842977	0.937762	0.849273
				2.7108	0.846058	0.931881	0.846613
				2.71284	0.849138	0.926	0.843953
				2.71488	0.852219	0.920119	0.841293
				2.71691	0.855299	0.914238	0.838634
				2.71895	0.858566	0.909706	0.834854
				2.72098	0.861902	0.905661	0.830671
				2.72302	0.865237	0.901615	0.826488
				2.72505	0.868572	0.89757	0.822305
				2.72709	0.871907	0.893525	0.818123
				2.72913	0.875242	0.889479	0.81394
				2.73116	0.876561	0.884213	0.809625
				2.7332	0.877172	0.878519	0.805264
				2.73523	0.877784	0.872824	0.800903
				2.73727	0.878395	0.86713	0.796542
				2.7393	0.879007	0.861435	0.792181
				2.74134	0.879618	0.855741	0.787821
				2.74337	0.879614	0.851446	0.787525
				2.74541	0.87937	0.847693	0.788804
				2.74745	0.879127	0.84394	0.790082
				2.74948	0.878884	0.840187	0.79136
				2.75152	0.878641	0.836434	0.792638
				2.75355	0.878398	0.832681	0.793916
				2.75559	0.876247	0.828543	0.793484
				2.75762	0.872915	0.824166	0.791993
				2.75966	0.869583	0.819788	0.790501
				2.7617	0.86625	0.815411	0.789009
				2.76373	0.862918	0.811034	0.787518
				2.76577	0.859586	0.806656	0.786026
				2.7678	0.856414	0.803549	0.78391
				2.76984	0.853409	0.801769	0.781141
				2.77187	0.850404	0.799989	0.778372
				2.77391	0.847399	0.798209	0.775603
				2.77594	0.844394	0.796429	0.772833
				2.77798	0.841389	0.794649	0.770064
				2.78002	0.838664	0.791692	0.766099
				2.78205	0.83658	0.786039	0.759397
				2.78409	0.834496	0.780387	0.752695
				2.78612	0.832412	0.774734	0.745993
				2.78816	0.830328	0.769081	0.739291
				2.79019	0.828244	0.763429	0.732589
				2.79223	0.826098	0.757858	0.725994
				2.79426	0.822086	0.754759	0.722614
				2.7963	0.818075	0.751659	0.719234
				2.79834	0.814063	0.74856	0.715855
				2.80037	0.810052	0.74546	0.712475
				2.80241	0.80604	0.74236	0.709095
				2.80444	0.802028	0.739261	0.705715
				2.80648	0.798688	0.735865	0.703746
				2.80851	0.795592	0.732361	0.702289
				2.81055	0.792497	0.728858	0.700832
				2.81259	0.789401	0.725354	0.699374
				2.81462	0.786305	0.721851	0.697917
				2.81666	0.783209	0.718347	0.69646
				2.81869	0.778663	0.715362	0.694279
				2.82073	0.771719	0.713237	0.690898
				2.82276	0.764774	0.711111	0.687518
				2.8248	0.75783	0.708986	0.684137
				2.82683	0.750885	0.70686	0.680757
				2.82887	0.743941	0.704735	0.677377
				2.83091	0.736996	0.702609	0.673996
				2.83294	0.732642	0.699159	0.670937
				2.83498	0.728393	0.695656	0.667892
				2.83701	0.724143	0.692152	0.664846
				2.83905	0.719894	0.688649	0.6618
				2.84108	0.715645	0.685145	0.658755
				2.84312	0.711396	0.681642	0.655709
				2.84516	0.706286	0.67848	0.651873
				2.84719	0.700264	0.675682	0.6472
				2.84923	0.694242	0.672883	0.642528
				2.85126	0.688219	0.670085	0.637855
				2.8533	0.682197	0.667286	0.633182
				2.85533	0.676175	0.664487	0.628509
				2.85737	0.670153	0.661689	0.623836
				2.8594	0.663326	0.658768	0.620822
				2.86144	0.656456	0.655841	0.617897
				2.86348	0.649586	0.652914	0.614971
				2.86551	0.642716	0.649986	0.612046
				2.86755	0.635847	0.647059	0.60912
				2.86958	0.628977	0.644132	0.606195
				2.87162	0.62362	0.641841	0.603068
				2.87365	0.62105	0.640721	0.599569
				2.87569	0.618479	0.639602	0.596069
				2.87773	0.615909	0.638483	0.59257
				2.87976	0.613338	0.637363	0.589071
				2.8818	0.610768	0.636244	0.585572
				2.88383	0.608198	0.635124	0.582073
				2.88587	0.600871	0.634222	0.577722
				2.8879	0.59174	0.633401	0.573048
				2.88994	0.582609	0.63258	0.568374
				2.89197	0.573478	0.631759	0.563701
				2.89401	0.564348	0.630938	0.559027
				2.89605	0.555217	0.630118	0.554353
				2.89808	0.546103	0.629292	0.549674
				2.90012	0.544239	0.626286	0.543117
				2.90215	0.542375	0.623279	0.536559
				2.90419	0.540511	0.620273	0.530002
				2.90622	0.538646	0.617267	0.523445
				2.90826	0.536782	0.614261	0.516887
				2.91029	0.534918	0.611255	0.51033
				2.91233	0.532372	0.608675	0.503976
				2.91437	0.527345	0.607649	0.498362
				2.9164	0.522319	0.606622	0.492748
				2.91844	0.517292	0.605595	0.487134
				2.92047	0.512265	0.604568	0.48152
				2.92251	0.507238	0.603541	0.475906
				2.92454	0.502212	0.602515	0.470292
				2.92658	0.497065	0.600235	0.46475
				2.92862	0.491738	0.596059	0.459316
				2.93065	0.486411	0.591883	0.453882
				2.93269	0.481084	0.587707	0.448448
				2.93472	0.475757	0.583531	0.443014
				2.93676	0.47043	0.579355	0.43758
				2.93879	0.465102	0.575179	0.432146
				2.94083	0.460587	0.572199	0.42786
				2.94286	0.456838	0.570349	0.424656
				2.9449	0.453088	0.568499	0.421453
				2.94694	0.449339	0.566649	0.418249
				2.94897	0.44559	0.564799	0.415046
				2.95101	0.441841	0.562948	0.411843
				2.95304	0.438091	0.561098	0.408639
				2.95508	0.434737	0.557364	0.405334
				2.95711	0.431687	0.55218	0.40195
				2.95915	0.428637	0.546996	0.398567
				2.96119	0.425587	0.541812	0.395183
				2.96322	0.422537	0.536628	0.3918
				2.96526	0.419487	0.531444	0.388416
				2.96729	0.416437	0.526259	0.385033
				2.96933	0.412311	0.522402	0.380838
				2.97136	0.407299	0.519637	0.375977
				2.9734	0.402286	0.516873	0.371115
				2.97543	0.397273	0.514108	0.366253
				2.97747	0.392261	0.511343	0.361391
				2.97951	0.387248	0.508579	0.356529
				2.98154	0.382236	0.505814	0.351668
				2.98358	0.377868	0.50241	0.347153
				2.98561	0.374247	0.498267	0.343042
				2.98765	0.370626	0.494125	0.33893
				2.98968	0.367004	0.489982	0.334818
				2.99172	0.363383	0.485839	0.330706
				2.99376	0.359762	0.481696	0.326594
				2.99579	0.35614	0.477553	0.322482
				2.99783	0.352243	0.473105	0.318579
				2.99986	0.34773	0.467977	0.31514
				3.0019	0.343217	0.462848	0.311702
				3.00393	0.338704	0.45772	0.308264
				3.00597	0.334191	0.452592	0.304826
				3.008	0.329678	0.447464	0.301388
				3.01004	0.325164	0.442335	0.29795
				3.01208	0.320449	0.43721	0.294602
				3.01411	0.313568	0.432119	0.292222
				3.01615	0.306687	0.427028	0.289841
				3.01818	0.299805	0.421937	0.28746
				3.02022	0.292924	0.416846	0.28508
				3.02225	0.286043	0.411755	0.282699
				3.02429	0.279162	0.406663	0.280319
				3.02632	0.272281	0.401572	0.277938
				3.02836	0.267994	0.395189	0.273787
				3.0304	0.264398	0.388462	0.269166
				3.03243	0.260802	0.381735	0.264545
				3.03447	0.257206	0.375008	0.259924
				3.0365	0.25361	0.368281	0.255302
				3.03854	0.250014	0.361554	0.250681
				3.04057	0.246418	0.354828	0.24606
				3.04261	0.242628	0.348968	0.24151
				3.04465	0.238571	0.344294	0.237057
				3.04668	0.234514	0.339621	0.232605
				3.04872	0.230457	0.334948	0.228152
				3.05075	0.2264	0.330275	0.2237
				3.05279	0.222343	0.325601	0.219247
				3.05482	0.218287	0.320928	0.214795
				3.05686	0.21423	0.316255	0.210343
				3.05889	0.210523	0.311983	0.208759
				3.06093	0.206824	0.307718	0.207231
				3.06297	0.203124	0.303453	0.205703
				3.065	0.199425	0.299189	0.204175
				3.06704	0.195725	0.294924	0.202647
				3.06907	0.192025	0.29066	0.20112
				3.07111	0.188326	0.286395	0.199592
				3.07314	0.184599	0.281707	0.196994
				3.07518	0.180839	0.276532	0.193167
				3.07722	0.17708	0.271357	0.18934
				3.07925	0.173321	0.266182	0.185513
				3.08129	0.169562	0.261007	0.181686
				3.08332	0.165803	0.255831	0.177859
				3.08536	0.162044	0.250656	0.174032
				3.08739	0.158285	0.245481	0.170205
				3.08943	0.152877	0.239462	0.165523
				3.09146	0.14731	0.233361	0.160757
				3.0935	0.141743	0.22726	0.155992
				3.09554	0.136176	0.22116	0.151226
				3.09757	0.130609	0.215059	0.146461
				3.09961	0.125042	0.208958	0.141696
				3.10164	0.119475	0.202857	0.13693
				3.10368	0.114781	0.197255	0.13256
				3.10571	0.112303	0.19292	0.129194
				3.10775	0.109826	0.188584	0.125827
				3.10979	0.107348	0.184248	0.122461
				3.11182	0.104871	0.179913	0.119094
				3.11386	0.102393	0.175577	0.115728
				3.11589	0.0999159	0.171242	0.112362
				3.11793	0.0974385	0.166906	0.108995
				3.11996	0.0951134	0.162719	0.105769
				3.122	0.0929194	0.158658	0.102663
				3.12403	0.0907254	0.154598	0.0995578
				3.12607	0.0885315	0.150538	0.0964522
				3.12811	0.0863375	0.146477	0.0933467
				3.13014	0.0841435	0.142417	0.0902411
				3.13218	0.0819496	0.138357	0.0871355
				3.13421	0.0797556	0.134297	0.0840299
				3.13625	0.0777574	0.130506	0.0811926
				3.13828	0.0758237	0.126805	0.0784436
				3.14032	0.0738901	0.123103	0.0756946
				3.14235	0.0719564	0.119401	0.0729457
				3.14439	0.0700227	0.1157	0.0701967
				3.14643	0.068089	0.111998	0.0674478
				3.14846	0.0661553	0.108297	0.0646988
				3.1505	0.0642217	0.104595	0.0619498
				3.15253	0.0624884	0.101265	0.0595853
				3.15457	0.0607805	0.0979825	0.0572695
				3.1566	0.0590726	0.0946997	0.0549538
				3.15864	0.0573647	0.091417	0.0526381
				3.16068	0.0556568	0.0881342	0.0503223
				3.16271	0.0539489	0.0848514	0.0480066
				3.16475	0.0522411	0.0815687	0.0456908
				3.16678	0.0505332	0.0782859	0.0433751
				3.16882	0.0490063	0.0754522	0.0415371
				3.17085	0.0474907	0.0726463	0.0397287
				3.17289	0.0459751	0.0698403	0.0379203
				3.17492	0.0444594	0.0670344	0.0361119
				3.17696	0.0429438	0.0642284	0.0343034
				3.179	0.0414281	0.0614225	0.032495
				3.18103	0.0399125	0.0586165	0.0306866
				3.18307	0.0383968	0.0558106	0.0288782
				3.1851	0.0370271	0.0534918	0.027599
				3.18714	0.0356711	0.0512188	0.0263695
				3.18917	0.0343151	0.0489457	0.02514
				3.19121	0.0329591	0.0466726	0.0239106
				3.19325	0.0316031	0.0443996	0.0226811
				3.19528	0.030247	0.0421265	0.0214516
				3.19732	0.028891	0.0398534	0.0202221
				3.19935	0.027535	0.0375804	0.0189926
				3.20139	0.0262817	0.0357789	0.0182838
				3.20342	0.0250536	0.0340929	0.0177024
				3.20546	0.0238255	0.0324068	0.017121
				3.20749	0.0225974	0.0307207	0.0165397
				3.20953	0.0213693	0.0290347	0.0159583
				3.21157	0.0201412	0.0273486	0.0153769
				3.2136	0.0189131	0.0256625	0.0147955
				3.21564	0.017685	0.0239764	0.0142141
				3.21767	0.0165126	0.0226758	0.0140678
				3.21971	0.0153759	0.0216237	0.0142019
				3.22174	0.0142393	0.0205715	0.014336
				3.22378	0.0131026	0.0195193	0.0144702
				3.22582	0.011966	0.0184672	0.0146043
				3.22785	0.0108293	0.017415	0.0147384
				3.22989	0.0096927	0.0163629	0.0148726
				3.23192	0.00855606	0.0153107	0.0150067
				3.23396	0.00744625	0.0145143	0.0154274
				3.23599	0.0063825	0.0141568	0.0163401
				3.23803	0.00531875	0.0137994	0.0172528
				3.24006	0.004255	0.0134419	0.0181655
				3.2421	0.00319125	0.0130844	0.0190782
				3.24414	0.0021275	0.012727	0.0199909
				3.24617	0.00106375	0.0123695	0.0209036
				3.24821	0	0.012012	0.0218163
				3.25024	-3.42574e+08	8.25797e+08	1.74627e+09

## Sheet: SIFig14_c
X_coord	Y_coord	bandgap		eV	156	61	191
607	451	2.16415		1.21666	4.34186e+08	2.97589e+08	3.05016e+08
607	452	2.16223		1.2187	4.09816e+08	3.26265e+08	3.27837e+08
607	453	2.15343		1.22074	3.89635e+08	3.50665e+08	3.47984e+08
607	454	2.14911		1.22277	3.73416e+08	3.71113e+08	3.65605e+08
607	455	2.15196		1.22481	3.60952e+08	3.87903e+08	3.80836e+08
608	449	2.14628		1.22684	3.53586e+08	4.00019e+08	3.92839e+08
608	450	2.15711		1.22888	3.49184e+08	4.09656e+08	4.03017e+08
608	451	2.16114		1.23091	3.4762e+08	4.16999e+08	4.11418e+08
608	452	2.17007		1.23295	3.48837e+08	4.2219e+08	4.18034e+08
608	453	2.1628		1.23498	3.53365e+08	4.25239e+08	4.22601e+08
608	454	2.16374		1.23702	3.59807e+08	4.27328e+08	4.26015e+08
608	455	2.155		1.23906	3.68018e+08	4.28668e+08	4.28367e+08
608	456	2.15707		1.24109	3.78114e+08	4.29482e+08	4.29589e+08
608	457	2.15703		1.24313	3.84534e+08	4.29938e+08	4.29915e+08
609	448	2.13327		1.24516	3.94175e+08	4.32231e+08	4.27367e+08
609	449	2.14125		1.2472	4.07915e+08	4.36448e+08	4.21656e+08
609	450	2.15844		1.24923	4.20378e+08	4.39112e+08	4.1425e+08
609	451	2.168		1.25127	4.35202e+08	4.42232e+08	4.13784e+08
609	452	2.17436		1.25331	4.47984e+08	4.49984e+08	4.17812e+08
609	453	2.17542		1.25534	4.53975e+08	4.67679e+08	4.25377e+08
609	454	2.17043		1.25738	4.65759e+08	4.81352e+08	4.29495e+08
609	455	2.16693		1.25941	4.82936e+08	4.96724e+08	4.32469e+08
609	456	2.15809		1.26145	5.04601e+08	5.13927e+08	4.35032e+08
609	457	2.16274		1.26348	5.22829e+08	5.28152e+08	4.41489e+08
609	458	2.15459		1.26552	5.38505e+08	5.38632e+08	4.48527e+08
610	447	2.12416		1.26755	5.51177e+08	5.50048e+08	4.56582e+08
610	448	2.13757		1.26959	5.58553e+08	5.69968e+08	4.66857e+08
610	449	2.15185		1.27163	5.6353e+08	5.86454e+08	4.72595e+08
610	450	2.16409		1.27366	5.68756e+08	6.01327e+08	4.7774e+08
610	451	2.18414		1.2757	5.75298e+08	6.14849e+08	4.83628e+08
610	452	2.1822		1.27773	5.65299e+08	6.15218e+08	4.889e+08
610	453	2.18422		1.27977	5.63001e+08	6.25291e+08	4.94841e+08
610	454	2.17749		1.2818	5.70015e+08	6.45964e+08	5.01499e+08
610	455	2.18037		1.28384	5.80278e+08	6.54177e+08	5.07524e+08
610	456	2.17603		1.28588	5.89488e+08	6.62997e+08	5.1407e+08
610	457	2.14867		1.28791	5.96628e+08	6.71829e+08	5.21085e+08
610	458	2.15857		1.28995	5.92841e+08	6.76934e+08	5.28804e+08
610	459	2.15421		1.29198	5.95107e+08	6.84422e+08	5.39278e+08
611	446	2.13441		1.29402	6.01776e+08	6.93386e+08	5.49579e+08
611	447	2.13021		1.29605	6.13352e+08	7.0281e+08	5.49641e+08
611	448	2.15659		1.29809	6.18353e+08	7.10823e+08	5.58404e+08
611	449	2.17826		1.30012	6.21265e+08	7.17733e+08	5.7029e+08
611	450	2.1889		1.30216	6.2973e+08	7.22803e+08	5.76486e+08
611	451	2.19872		1.3042	6.37371e+08	7.2194e+08	5.83344e+08
611	452	2.20238		1.30623	6.44865e+08	7.20607e+08	5.89782e+08
611	453	2.19872		1.30827	6.5362e+08	7.31364e+08	5.92472e+08
611	454	2.1903		1.3103	6.64227e+08	7.42912e+08	6.01831e+08
611	455	2.18007		1.31234	6.76354e+08	7.53721e+08	6.13722e+08
611	456	2.18005		1.31437	6.92081e+08	7.57366e+08	6.20098e+08
611	457	2.17214		1.31641	7.06782e+08	7.55422e+08	6.31834e+08
611	458	2.16232		1.31845	7.20127e+08	7.51197e+08	6.45993e+08
611	459	2.15362		1.32048	7.25442e+08	7.61061e+08	6.49315e+08
611	460	2.12702		1.32252	7.29596e+08	7.71303e+08	6.54242e+08
612	445	2.13339		1.32455	7.3277e+08	7.81863e+08	6.60523e+08
612	446	2.12813		1.32659	7.38949e+08	7.92299e+08	6.72995e+08
612	447	2.15094		1.32862	7.42e+08	8.01929e+08	6.83879e+08
612	448	2.16022		1.33066	7.41204e+08	8.10572e+08	6.92785e+08
612	449	2.19313		1.33269	7.49947e+08	8.15295e+08	6.95809e+08
612	450	2.17966		1.33473	7.56903e+08	8.18616e+08	6.98369e+08
612	451	2.1919		1.33677	7.57499e+08	8.20005e+08	7.0152e+08
612	452	2.20372		1.3388	7.69396e+08	8.34937e+08	7.02924e+08
612	453	2.20707		1.34084	7.83736e+08	8.5131e+08	7.04515e+08
612	454	2.19693		1.34287	7.91855e+08	8.53153e+08	7.09745e+08
612	455	2.19247		1.34491	7.99593e+08	8.56345e+08	7.15391e+08
612	456	2.18467		1.34694	8.07057e+08	8.60504e+08	7.21333e+08
612	457	2.18004		1.34898	8.06404e+08	8.75083e+08	7.3061e+08
612	458	2.15726		1.35101	8.09855e+08	8.86618e+08	7.35759e+08
612	459	2.15851		1.35305	8.20104e+08	8.92993e+08	7.34201e+08
612	460	2.15788		1.35509	8.29699e+08	8.98773e+08	7.34258e+08
612	461	2.15516		1.35712	8.37724e+08	9.04705e+08	7.35717e+08
613	445	2.14349		1.35916	8.38578e+08	9.12304e+08	7.42041e+08
613	446	2.15233		1.36119	8.40822e+08	9.17302e+08	7.47957e+08
613	447	2.15994		1.36323	8.44255e+08	9.20073e+08	7.53525e+08
613	448	2.17083		1.36526	8.50875e+08	9.28228e+08	7.60257e+08
613	449	2.19037		1.3673	8.5911e+08	9.40384e+08	7.66956e+08
613	450	2.18548		1.36934	8.70604e+08	9.61268e+08	7.73277e+08
613	451	2.19482		1.37137	8.81172e+08	9.73946e+08	7.80705e+08
613	452	2.19222		1.37341	8.91212e+08	9.81942e+08	7.88764e+08
613	453	2.20215		1.37544	8.94838e+08	9.862e+08	7.95409e+08
613	454	2.20419		1.37748	8.99171e+08	9.89445e+08	8.01112e+08
613	455	2.1968		1.37951	9.0527e+08	9.90671e+08	8.04855e+08
613	456	2.18225		1.38155	9.07427e+08	1.00146e+09	8.05928e+08
613	457	2.17752		1.38358	9.07506e+08	1.0173e+09	8.05594e+08
613	458	2.1716		1.38562	9.06983e+08	1.02887e+09	8.12877e+08
613	459	2.16187		1.38766	9.07547e+08	1.03707e+09	8.19725e+08
613	460	2.15631		1.38969	9.10736e+08	1.03739e+09	8.25216e+08
613	461	2.14888		1.39173	9.11638e+08	1.03736e+09	8.27901e+08
613	462	2.14285		1.39376	9.11103e+08	1.03713e+09	8.28822e+08
614	445	2.15519		1.3958	9.22048e+08	1.04347e+09	8.24772e+08
614	446	2.15864		1.39783	9.32884e+08	1.04935e+09	8.20906e+08
614	447	2.15361		1.39987	0.0114119	0.00687405	0.0207043
614	448	2.17265		1.40191	0.0116358	0.00687974	0.0206447
614	449	2.18164		1.40394	0.0118585	0.00686504	0.0206394
614	450	2.17945		1.40598	0.011953	0.00689258	0.0206267
614	451	2.17217		1.40801	0.0120145	0.00693314	0.020615
614	452	2.19344		1.41005	0.0121654	0.00699027	0.020675
614	453	2.19397		1.41208	0.0123052	0.00705668	0.0205885
614	454	2.20201		1.41412	0.0124193	0.00714433	0.0201665
614	455	2.19931		1.41615	0.0126479	0.00722721	0.0196578
614	456	2.17781		1.41819	0.0129652	0.00730639	0.019082
614	457	2.17846		1.42023	0.0131251	0.00742907	0.0192045
614	458	2.16685		1.42226	0.0132433	0.00756074	0.0195055
614	459	2.16482		1.4243	0.013288	0.00766218	0.0200064
614	460	2.16458		1.42633	0.013376	0.00775059	0.0206162
614	461	2.15665		1.42837	0.0135797	0.00780411	0.0215175
614	462	2.14003		1.4304	0.0138522	0.00799816	0.0221164
615	445	2.1657		1.43244	0.0141948	0.00833518	0.0224076
615	446	2.1564		1.43448	0.0143476	0.0084451	0.0229598
615	447	2.16704		1.43651	0.014423	0.00846242	0.0236184
615	448	2.16477		1.43855	0.0143615	0.00845606	0.024136
615	449	2.17475		1.44058	0.0142974	0.00845449	0.0246201
615	450	2.17406		1.44262	0.0143134	0.0085079	0.0249419
615	451	2.17512		1.44465	0.0143236	0.00858	0.0251076
615	452	2.18581		1.44669	0.0143207	0.00869576	0.0249081
615	453	2.19043		1.44872	0.0141559	0.00888107	0.0250829
615	454	2.1967		1.45076	0.013814	0.0091425	0.0256674
615	455	2.18955		1.4528	0.0136217	0.00925508	0.0259739
615	456	2.16325		1.45483	0.0135085	0.00928899	0.0261334
615	457	2.1597		1.45687	0.0136127	0.00933971	0.0263066
615	458	2.17854		1.4589	0.0137668	0.00939428	0.0264829
615	459	2.15729		1.46094	0.0137005	0.00951517	0.0265505
615	460	2.14815		1.46297	0.01367	0.00964252	0.0266012
615	461	2.13617		1.46501	0.0139767	0.00980577	0.0265429
615	462	2.1552		1.46704	0.014186	0.00992108	0.0264762
616	445	2.14344		1.46908	0.0141027	0.00989267	0.0263841
616	446	2.16205		1.47112	0.014078	0.00987918	0.0262262
616	447	2.12784		1.47315	0.0141493	0.00989012	0.0259605
616	448	2.15234		1.47519	0.0143049	0.00997094	0.0256355
616	449	2.16248		1.47722	0.0145481	0.0101245	0.0252485
616	450	2.15582		1.47926	0.0147916	0.0102062	0.0250153
616	451	2.17174		1.48129	0.0150353	0.01024	0.0248846
616	452	2.17916		1.48333	0.0152534	0.0102334	0.0249802
616	453	2.18711		1.48537	0.0154606	0.0102094	0.0251732
616	454	2.18771		1.4874	0.0157567	0.0101961	0.0252887
616	455	2.17106		1.48944	0.0160764	0.0101855	0.0253836
616	456	2.14626		1.49147	0.0162112	0.0101898	0.0256124
616	457	2.14416		1.49351	0.0163181	0.0101963	0.0258616
616	458	2.16261		1.49554	0.0165044	0.0101227	0.0261742
616	459	2.15833		1.49758	0.0166949	0.0100449	0.0264884
616	460	2.16379		1.49961	0.0168408	0.010002	0.0264765
616	461	2.15388		1.50165	0.0169866	0.00995621	0.0264778
616	462	2.13682		1.50369	0.0171309	0.0098618	0.0267047
617	445	2.14624		1.50572	0.017283	0.00976908	0.0269332
617	446	2.15087		1.50776	0.0175039	0.00969096	0.0271755
617	447	2.15139		1.50979	0.0177147	0.00963661	0.0273798
617	448	2.15901		1.51183	0.0178638	0.00972805	0.0273515
617	449	2.16374		1.51386	0.0179966	0.00981721	0.0273265
617	450	2.15942		1.5159	0.0180431	0.00989421	0.0273196
617	451	2.16955		1.51794	0.0181003	0.00997825	0.027358
617	452	2.17573		1.51997	0.0182115	0.0100979	0.0276253
617	453	2.18215		1.52201	0.0182758	0.0101972	0.0278899
617	454	2.18422		1.52404	0.0181123	0.010198	0.0281414
617	455	2.15855		1.52608	0.0179689	0.0101988	0.0283923
617	456	2.15155		1.52811	0.0179266	0.0101996	0.0286401
617	457	2.16454		1.53015	0.0179128	0.0102207	0.0288477
617	458	2.16964		1.53218	0.0180603	0.0103569	0.0288268
617	459	2.17192		1.53422	0.0181841	0.0104943	0.0287669
617	460	2.15494		1.53626	0.0181386	0.0106404	0.0284284
617	461	2.14888		1.53829	0.0181127	0.0107831	0.0281336
617	462	2.15043		1.54033	0.0182978	0.0108895	0.0283082
617	463	2.12988		1.54236	0.0184743	0.0109959	0.0284826
618	445	2.13241		1.5444	0.0184258	0.0111064	0.0286483
618	446	2.14831		1.54643	0.0183773	0.0112169	0.0288141
618	447	2.16134		1.54847	0.0185819	0.0113578	0.0290158
618	448	2.15004		1.55051	0.0187876	0.0114988	0.0292176
618	449	2.15031		1.55254	0.0189487	0.011621	0.0294367
618	450	2.14678		1.55458	0.0191062	0.0117417	0.0296572
618	451	2.16097		1.55661	0.0190747	0.01185	0.0300314
618	452	2.17023		1.55865	0.0190077	0.0119559	0.0304344
618	453	2.15977		1.56068	0.0189352	0.0119962	0.0305644
618	454	2.1643		1.56272	0.0188608	0.0120143	0.0306024
618	455	2.14501		1.56475	0.0189251	0.0120597	0.0305833
618	456	2.15729		1.56679	0.01906	0.0121189	0.0305351
618	457	2.17296		1.56883	0.0191136	0.0121676	0.030656
618	458	2.17613		1.57086	0.0190994	0.0122075	0.0309179
618	459	2.1646		1.5729	0.0192456	0.0122171	0.0311225
618	460	2.17059		1.57493	0.0196073	0.0121861	0.0312502
618	461	2.15085		1.57697	0.0198831	0.012182	0.0313612
618	462	2.1505		1.579	0.0199554	0.012242	0.0314324
618	463	2.13371		1.58104	0.0200519	0.0123048	0.0314875
619	445	2.13253		1.58307	0.0202811	0.0123831	0.0314542
619	446	2.09989		1.58511	0.0205103	0.0124613	0.0314207
619	447	2.14456		1.58715	0.020618	0.0126074	0.0310631
619	448	2.15388		1.58918	0.0207256	0.0127534	0.0307054
619	449	2.16188		1.59122	0.0208294	0.0128244	0.0305667
619	450	2.15249		1.59325	0.0209325	0.0128805	0.0304715
619	451	2.16061		1.59529	0.0209622	0.0128979	0.0302837
619	452	2.14939		1.59732	0.0209534	0.0128949	0.0300473
619	453	2.15572		1.59936	0.0209919	0.0128732	0.0299413
619	454	2.15843		1.6014	0.0210823	0.012831	0.0299789
619	455	2.15193		1.60343	0.0211143	0.0127745	0.0299313
619	456	2.15816		1.60547	0.0209908	0.01268	0.0296568
619	457	2.16457		1.6075	0.0208709	0.0125893	0.0293906
619	458	2.18078		1.60954	0.0207993	0.0125495	0.029238
619	459	2.17362		1.61157	0.0207278	0.0125097	0.0290853
619	460	2.16681		1.61361	0.0208036	0.0125548	0.0289025
619	461	2.14937		1.61564	0.0209072	0.0126159	0.028714
619	462	2.1519		1.61768	0.0209344	0.0126541	0.028412
619	463	2.13196		1.61972	0.0209131	0.0126778	0.0280379
620	445	2.13163		1.62175	0.0208571	0.012666	0.0278041
620	446	2.13962		1.62379	0.0207418	0.0125936	0.0278099
620	447	2.13889		1.62582	0.020623	0.0125227	0.0278195
620	448	2.14456		1.62786	0.020477	0.0124631	0.0278585
620	449	2.15395		1.62989	0.020331	0.0124034	0.0278976
620	450	2.13037		1.63193	0.0202049	0.0123005	0.0278987
620	451	2.13303		1.63397	0.0200824	0.0121898	0.027893
620	452	2.15296		1.636	0.0198485	0.0120757	0.0278794
620	453	2.14557		1.63804	0.0195293	0.011959	0.0278598
620	454	2.14736		1.64007	0.0192235	0.0118626	0.027833
620	455	2.15871		1.64211	0.0189533	0.01182	0.0277873
620	456	2.17004		1.64414	0.0186831	0.0117774	0.0277415
620	457	2.17936		1.64618	0.0183869	0.0116888	0.0274374
620	458	2.17478		1.64821	0.0180897	0.0115986	0.0271241
620	459	2.16908		1.65025	0.0179316	0.0114879	0.0269568
620	460	2.17422		1.65229	0.0178498	0.011366	0.0268697
620	461	2.15845		1.65432	0.0177578	0.0112417	0.0267276
620	462	2.14522		1.65636	0.0176432	0.0111121	0.026464
620	463	2.10227		1.65839	0.0175286	0.0109826	0.0262004
621	445	2.14384		1.66043	0.0175139	0.0109132	0.0261782
621	446	2.15977		1.66246	0.0175016	0.0108453	0.0261618
621	447	2.14974		1.6645	0.0172453	0.0107789	0.026065
621	448	2.14851		1.66654	0.0168437	0.0107133	0.0259201
621	449	2.14988		1.66857	0.0165256	0.0106447	0.0258195
621	450	2.14296		1.67061	0.0164548	0.0105669	0.0258503
621	451	2.15948		1.67264	0.016384	0.0104892	0.0258811
621	452	2.16435		1.67468	0.0161076	0.0103783	0.0257491
621	453	2.16653		1.67671	0.0158019	0.0102628	0.0255941
621	454	2.16416		1.67875	0.0156479	0.0101532	0.0254572
621	455	2.17725		1.68078	0.015655	0.01005	0.0253396
621	456	2.18298		1.68282	0.0156507	0.00994176	0.0251997
621	457	2.16381		1.68486	0.0154922	0.00976577	0.02476
621	458	2.16666		1.68689	0.0153338	0.00958978	0.0243202
621	459	2.16873		1.68893	0.0151428	0.0094243	0.0241343
621	460	2.16878		1.69096	0.0149351	0.0092642	0.0240781
621	461	2.14701		1.693	0.0147287	0.00910172	0.0240003
621	462	2.14348		1.69503	0.0145266	0.00893062	0.0238442
622	445	2.13398		1.69707	0.0143246	0.00875953	0.0236882
622	446	2.10725		1.6991	0.0141768	0.00862236	0.0234202
622	447	2.17336		1.70114	0.0140442	0.00849467	0.0231209
622	448	2.17651		1.70318	0.0139235	0.00837758	0.0227962
622	449	2.17922		1.70521	0.0138292	0.00828428	0.0224145
622	450	2.16921		1.70725	0.013735	0.00819097	0.0220328
622	451	2.16199		1.70928	0.0135813	0.00802335	0.021465
622	452	2.16724		1.71132	0.0134166	0.00784196	0.0208627
622	453	2.174		1.71335	0.0132421	0.00766012	0.0203089
622	454	2.18461		1.71539	0.0130503	0.00747749	0.0198394
622	455	2.18314		1.71743	0.0128585	0.00729487	0.0193699
622	456	2.18078		1.71946	0.0126192	0.0071446	0.0190311
622	457	2.16679		1.7215	0.012372	0.00699966	0.0187137
622	458	2.17494		1.72353	0.012098	0.00685626	0.0183894
622	459	2.14312		1.72557	0.0117715	0.00671587	0.0180513
622	460	2.15816		1.7276	0.011445	0.00657548	0.0177133
622	461	2.14845		1.72964	0.0110819	0.0064474	0.0173892
622	462	2.13495		1.73167	0.0107105	0.00632214	0.0170684
623	446	2.1499		1.73371	0.01042	0.00621133	0.0167061
623	447	2.16351		1.73575	0.0103434	0.00613863	0.0162345
623	448	2.18019		1.73778	0.0102667	0.00606594	0.0157629
623	449	2.18474		1.73982	0.0100754	0.0059744	0.015361
623	450	2.183		1.74185	0.00983964	0.00587555	0.0149861
623	451	2.17677		1.74389	0.00960375	0.00577054	0.0145925
623	452	2.17991		1.74592	0.00936721	0.0056309	0.0140938
623	453	2.18053		1.74796	0.00913067	0.00549125	0.0135952
623	454	2.18038		1.75	0.00890648	0.00534359	0.0131925
623	455	2.16259		1.75203	0.00869176	0.00518976	0.0128635
623	456	2.17816		1.75407	0.00847704	0.00503594	0.0125345
623	457	2.15619		1.7561	0.00821957	0.00492608	0.0124019
623	458	2.15189		1.75814	0.00796055	0.00481781	0.0122765
623	459	2.14258		1.76017	0.00767641	0.00470144	0.0120933
623	460	2.14221		1.76221	0.00734529	0.00456991	0.0118017
623	461	2.12501		1.76424	0.00701416	0.00443838	0.0115101
624	446	2.15547		1.76628	0.00676266	0.00431983	0.0112908
624	447	2.14362		1.76832	0.0065428	0.00420644	0.0111003
624	448	2.15694		1.77035	0.00632052	0.00408971	0.0108959
624	449	2.1714		1.77239	0.0060647	0.00392654	0.0104997
624	450	2.16259		1.77442	0.00580889	0.00376336	0.0101035
624	451	2.17466		1.77646	0.00560323	0.00360296	0.00970327
624	452	2.17223		1.77849	0.00547212	0.00344669	0.00929699
624	453	2.17674		1.78053	0.00534102	0.00329043	0.0088907
624	454	2.16524		1.78256	0.00511958	0.00313784	0.00847149
624	455	2.16495		1.7846	0.00486532	0.0029866	0.00804758
624	456	2.13984		1.78664	0.0046105	0.0028362	0.00763233
624	457	2.14379		1.78867	0.00434463	0.00270227	0.00738717
624	458	2.13772		1.79071	0.00407875	0.00256833	0.00714201
624	459	2.1248		1.79274	0.00382922	0.00243392	0.00685753
625	447	2.13232		1.79478	0.00361228	0.00229855	0.00649471
625	448	2.13794		1.79681	0.00339534	0.00216318	0.00613188
625	449	2.1408		1.79885	0.00321658	0.0020372	0.00575177
625	450	2.14127		1.80089	0.00306165	0.00191709	0.00536088
625	451	2.13843		1.80292	0.00290672	0.00179697	0.00496999
625	452	2.12973		1.80496	0.00269506	0.00167912	0.00460194
625	453	2.13142		1.80699	0.0024757	0.00156158	0.004237
625	454	2.12734		1.80903	0.00225032	0.00144376	0.00388302
625	455	1.85977		1.81106	0.00197877	0.00132388	0.00361313
625	456	2.11005		1.8131	0.00170721	0.001204	0.00334325
625	457	2.31256		1.81513	0.00147007	0.00109291	0.00303156
626	448	2.4899		1.81717	0.00129438	0.000997519	0.00264524
626	449	2.63144		1.81921	0.00111869	0.000902126	0.00225891
626	450	2.49314		1.82124	0.000972611	0.000801538	0.00194645
626	451	2.51922		1.82328	0.000848667	0.000697068	0.0016892
626	452	2.4781		1.82531	0.000724722	0.000592597	0.00143195
				1.82735	0.000613682	0.000512933	0.00123701
				1.82938	0.000506537	0.000440755	0.00106086
				1.83142	0.000399393	0.000368577	0.000884718
				1.83346	0.000332081	0.000312219	0.000769409
				1.83549	0.000267027	0.000256757	0.000657547
				1.83753	0.000211443	0.000204814	0.000545922
				1.83956	0.000235106	0.000182319	0.000436272
				1.8416	0.000258768	0.000159824	0.000326622
				1.84363	0.000261534	0.000138854	0.000235152
				1.84567	0.00020563	0.000122167	0.000194725
				1.8477	0.000149727	0.00010548	0.000154298
				1.84974	9.86778e-05	8.16354e-05	0.000108519
				1.85178	5.5319e-05	4.64514e-05	5.42593e-05
				1.85381	1.19602e-05	1.12673e-05	0
				1.85585	0	0	7.28469e-05
				1.85788	1.86176e-05	1.20242e-05	0.000269477
				1.85992	3.72352e-05	2.40484e-05	0.000466107
				1.86195	9.69298e-05	5.58292e-05	0.000653043
				1.86399	0.000183114	0.000100351	0.000833726
				1.86603	0.000269299	0.000144872	0.00101441
				1.86806	0.000341681	0.000187087	0.00126711
				1.8701	0.000407476	0.000228201	0.00155419
				1.87213	0.000473271	0.000269315	0.00184126
				1.87417	0.000704865	0.000318506	0.00210181
				1.8762	0.000994406	0.000370519	0.00235309
				1.87824	0.00128395	0.000422533	0.00260437
				1.88027	0.00160181	0.000478957	0.00309268
				1.88231	0.00192737	0.00053658	0.00364543
				1.88435	0.00225294	0.000594203	0.00419819
				1.88638	0.00256878	0.000685366	0.004889
				1.88842	0.00288238	0.000784277	0.00561171
				1.89045	0.00319598	0.000883187	0.00633441
				1.89249	0.00358459	0.00101702	0.0069101
				1.89452	0.00398974	0.00115855	0.00745335
				1.89656	0.0043949	0.00130008	0.00799661
				1.89859	0.00475717	0.00142852	0.00869118
				1.90063	0.00510918	0.00155382	0.00942199
				1.90267	0.00546119	0.00167911	0.0101528
				1.9047	0.00589625	0.00180656	0.0108107
				1.90674	0.0063535	0.00193458	0.0114491
				1.90877	0.00681076	0.0020626	0.0120875
				1.91081	0.00729082	0.0021951	0.0129123
				1.91284	0.007779	0.0023292	0.0138035
				1.91488	0.00826719	0.00246329	0.0146947
				1.91692	0.00866696	0.00261714	0.0156062
				1.91895	0.00902513	0.00278028	0.0165271
				1.92099	0.00938331	0.00294343	0.0174481
				1.92302	0.00973882	0.00309866	0.0182888
				1.92506	0.0100925	0.00324835	0.0190732
				1.92709	0.0104461	0.00339803	0.0198577
				1.92913	0.0109052	0.00355723	0.0206204
				1.93116	0.0114804	0.00372689	0.0213593
				1.9332	0.0120556	0.00389655	0.0220982
				1.93524	0.0125925	0.0040584	0.0228234
				1.93727	0.0130607	0.00420625	0.0235243
				1.93931	0.013529	0.0043541	0.0242252
				1.94134	0.0139828	0.0045067	0.02497
				1.94338	0.0143856	0.00467623	0.0258711
				1.94541	0.0147883	0.00484575	0.0267723
				1.94745	0.0151936	0.00501468	0.0276584
				1.94949	0.0156387	0.00517438	0.0283079
				1.95152	0.0160838	0.00533408	0.0289574
				1.95356	0.0165289	0.00549379	0.0296069
				1.95559	0.0170052	0.00564137	0.0303754
				1.95763	0.0174858	0.00578729	0.0311602
				1.95966	0.0179664	0.00593322	0.0319451
				1.9617	0.0183851	0.00605965	0.0326373
				1.96373	0.0187744	0.00617683	0.0332855
				1.96577	0.0191637	0.006294	0.0339337
				1.96781	0.0195203	0.00641364	0.0345701
				1.96984	0.0198376	0.00653623	0.0351924
				1.97188	0.020155	0.00665883	0.0358146
				1.97391	0.0204942	0.0067786	0.0364355
				1.97595	0.0209158	0.00688774	0.0370512
				1.97798	0.0213373	0.00699689	0.0376669
				1.98002	0.0217589	0.00710603	0.0382826
				1.98206	0.0221401	0.00721656	0.0388101
				1.98409	0.0225188	0.00732717	0.0393323
				1.98613	0.0228975	0.00743779	0.0398545
				1.98816	0.0232483	0.00752415	0.0403496
				1.9902	0.0235854	0.0075986	0.0408314
				1.99223	0.0239224	0.00767304	0.0413132
				1.99427	0.0242925	0.00774917	0.0418128
				1.9963	0.0247175	0.00782809	0.0423421
				1.99834	0.0251425	0.00790702	0.0428714
				2.00038	0.0255617	0.00798639	0.0433972
				2.00241	0.0257621	0.00808256	0.0437907
				2.00445	0.0259625	0.00817874	0.0441843
				2.00648	0.0261628	0.00827491	0.0445779
				2.00852	0.0264017	0.00837178	0.044963
				2.01055	0.0266569	0.00846894	0.0453445
				2.01259	0.0269122	0.0085661	0.0457261
				2.01462	0.0271533	0.00865821	0.0460459
				2.01666	0.0273647	0.00873973	0.0462361
				2.0187	0.0275761	0.00882124	0.0464264
				2.02073	0.0277875	0.00890276	0.0466167
				2.02277	0.0280271	0.00895129	0.0469462
				2.0248	0.0282686	0.00899759	0.047285
				2.02684	0.02851	0.0090439	0.0476239
				2.02887	0.0287208	0.00907774	0.0478323
				2.03091	0.0289041	0.00910042	0.0479239
				2.03295	0.0290873	0.0091231	0.0480155
				2.03498	0.0292711	0.00914945	0.0481301
				2.03702	0.0294608	0.00921092	0.048465
				2.03905	0.0296505	0.00927238	0.0487999
				2.04109	0.0298402	0.00933385	0.0491348
				2.04312	0.0299766	0.00938966	0.0494058
				2.04516	0.0300828	0.00944226	0.0496404
				2.04719	0.030189	0.00949486	0.0498751
				2.04923	0.0302842	0.00954326	0.0500871
				2.05127	0.0303125	0.00956607	0.050161
				2.0533	0.0303407	0.00958887	0.0502348
				2.05534	0.030369	0.00961168	0.0503087
				2.05737	0.0305261	0.00966164	0.050618
				2.05941	0.0307516	0.00972605	0.0510525
				2.06144	0.0309772	0.00979045	0.051487
				2.06348	0.0312092	0.00984825	0.0519174
				2.06552	0.0314876	0.00985924	0.0523194
				2.06755	0.031766	0.00987023	0.0527213
				2.06959	0.0320444	0.00988121	0.0531233
				2.07162	0.0322512	0.00992099	0.0536252
				2.07366	0.0324041	0.00998251	0.0542026
				2.07569	0.032557	0.010044	0.05478
				2.07773	0.032711	0.0101061	0.0553546
				2.07976	0.0330164	0.0102386	0.0555541
				2.0818	0.0333218	0.0103712	0.0557537
				2.08384	0.0336271	0.0105037	0.0559533
				2.08587	0.0339626	0.0106317	0.0564047
				2.08791	0.0343395	0.0107534	0.0572026
				2.08994	0.0347164	0.0108752	0.0580004
				2.09198	0.0350933	0.010997	0.0587983
				2.09401	0.035517	0.0111941	0.0597205
				2.09605	0.0359532	0.0114111	0.0606755
				2.09809	0.0363894	0.0116282	0.0616305
				2.10012	0.0368474	0.0118412	0.0626125
				2.10216	0.0374261	0.0120319	0.0637436
				2.10419	0.0380049	0.0122226	0.0648748
				2.10623	0.0385836	0.0124134	0.066006
				2.10826	0.0393016	0.0125846	0.0672325
				2.1103	0.0401752	0.012734	0.0685658
				2.11233	0.0410488	0.0128834	0.069899
				2.11437	0.0419224	0.0130328	0.0712323
				2.11641	0.0427711	0.0133643	0.072687
				2.11844	0.0436128	0.0137466	0.0741755
				2.12048	0.0444545	0.0141289	0.0756641
				2.12251	0.0453136	0.0145221	0.0771737
				2.12455	0.0463631	0.0150352	0.0789154
				2.12658	0.0474127	0.0155483	0.080657
				2.12862	0.0484622	0.0160615	0.0823987
				2.13065	0.0494512	0.0166223	0.0842272
				2.13269	0.0503131	0.0172833	0.0862385
				2.13473	0.051175	0.0179443	0.0882498
				2.13676	0.0520369	0.0186053	0.090261
				2.1388	0.053514	0.0193578	0.0928179
				2.14083	0.0554544	0.0201793	0.0957855
				2.14287	0.0573947	0.0210008	0.0987532
				2.1449	0.059335	0.0218224	0.101721
				2.14694	0.06169	0.0227944	0.104872
				2.14898	0.0641665	0.0238106	0.108077
				2.15101	0.0666431	0.0248268	0.111282
				2.15305	0.0691196	0.025843	0.114486
				2.15508	0.0721966	0.0268649	0.118412
				2.15712	0.0753062	0.027887	0.122378
				2.15915	0.0784159	0.0289091	0.126343
				2.16119	0.0817048	0.0299807	0.13032
				2.16322	0.0863825	0.0314351	0.134389
				2.16526	0.0910602	0.0328895	0.138458
				2.1673	0.0957379	0.0343439	0.142527
				2.16933	0.100436	0.036047	0.146959
				2.17137	0.105204	0.0385655	0.152582
				2.1734	0.109971	0.0410839	0.158205
				2.17544	0.114738	0.0436024	0.163828
				2.17747	0.119632	0.0459588	0.169808
				2.17951	0.124768	0.0480053	0.176469
				2.18155	0.129904	0.0500519	0.18313
				2.18358	0.13504	0.0520984	0.189792
				2.18562	0.141117	0.0545503	0.196732
				2.18765	0.148573	0.0575966	0.204082
				2.18969	0.156029	0.0606429	0.211432
				2.19172	0.163486	0.0636891	0.218782
				2.19376	0.170869	0.0670955	0.226432
				2.19579	0.178166	0.0709285	0.234436
				2.19783	0.185463	0.0747616	0.24244
				2.19987	0.192759	0.0785946	0.250444
				2.2019	0.201099	0.0826498	0.258506
				2.20394	0.210566	0.086945	0.26663
				2.20597	0.220034	0.0912403	0.274755
				2.20801	0.229501	0.0955355	0.282879
				2.21004	0.239523	0.100613	0.292203
				2.21208	0.25016	0.106557	0.302859
				2.21412	0.260797	0.112501	0.313514
				2.21615	0.271434	0.118445	0.324169
				2.21819	0.282273	0.125339	0.334802
				2.22022	0.293371	0.13345	0.345406
				2.22226	0.304469	0.141562	0.35601
				2.22429	0.315566	0.149674	0.366614
				2.22633	0.326985	0.158062	0.37724
				2.22836	0.338948	0.166919	0.387904
				2.2304	0.350911	0.175775	0.398568
				2.23244	0.362874	0.184632	0.409232
				2.23447	0.374489	0.193683	0.420075
				2.23651	0.385183	0.203248	0.431391
				2.23854	0.395876	0.212813	0.442708
				2.24058	0.40657	0.222378	0.454024
				2.24261	0.417292	0.232217	0.465593
				2.24465	0.428176	0.243648	0.478637
				2.24668	0.43906	0.255079	0.491681
				2.24872	0.449944	0.266509	0.504724
				2.25076	0.460842	0.277926	0.517752
				2.25279	0.473389	0.287706	0.52876
				2.25483	0.485937	0.297486	0.539769
				2.25686	0.498484	0.307266	0.550777
				2.2589	0.511031	0.317046	0.561786
				2.26093	0.522607	0.328608	0.571507
				2.26297	0.533965	0.340566	0.580942
				2.26501	0.545324	0.352524	0.590377
				2.26704	0.556683	0.364482	0.599811
				2.26908	0.567839	0.378158	0.609428
				2.27111	0.57887	0.392905	0.619158
				2.27315	0.5899	0.407652	0.628888
				2.27518	0.600931	0.422399	0.638618
				2.27722	0.611675	0.435687	0.648231
				2.27925	0.621914	0.4464	0.657635
				2.28129	0.632152	0.457113	0.66704
				2.28333	0.642391	0.467827	0.676444
				2.28536	0.652758	0.478648	0.68574
				2.2874	0.664334	0.490493	0.694009
				2.28943	0.67591	0.502338	0.702278
				2.29147	0.687486	0.514182	0.710547
				2.2935	0.699063	0.526027	0.718816
				2.29554	0.711384	0.540799	0.725805
				2.29758	0.723896	0.556317	0.732468
				2.29961	0.736407	0.571835	0.73913
				2.30165	0.748919	0.587353	0.745793
				2.30368	0.759297	0.602585	0.752858
				2.30572	0.767005	0.617457	0.760426
				2.30775	0.774713	0.63233	0.767995
				2.30979	0.782421	0.647202	0.775563
				2.31182	0.790053	0.661778	0.783058
				2.31386	0.797007	0.673678	0.789891
				2.3159	0.803962	0.685578	0.796725
				2.31793	0.810916	0.697477	0.803558
				2.31997	0.81787	0.709377	0.810391
				2.322	0.824754	0.721097	0.814628
				2.32404	0.831606	0.732733	0.81764
				2.32607	0.838457	0.744369	0.820652
				2.32811	0.845309	0.756004	0.823664
				2.33015	0.850969	0.767511	0.826677
				2.33218	0.853364	0.778666	0.829692
				2.33422	0.855759	0.78982	0.832707
				2.33625	0.858154	0.800974	0.835722
				2.33829	0.860549	0.812128	0.838737
				2.34032	0.863742	0.819932	0.841848
				2.34236	0.867135	0.826895	0.844984
				2.34439	0.870527	0.833858	0.84812
				2.34643	0.87392	0.840821	0.851255
				2.34847	0.877358	0.847131	0.854169
				2.3505	0.880904	0.851888	0.856558
				2.35254	0.884451	0.856645	0.858947
				2.35457	0.887997	0.861402	0.861335
				2.35661	0.891543	0.866159	0.863724
				2.35864	0.892592	0.868594	0.865824
				2.36068	0.892843	0.870289	0.867832
				2.36271	0.893094	0.871983	0.86984
				2.36475	0.893345	0.873677	0.871848
				2.36679	0.894391	0.875455	0.873843
				2.36882	0.898975	0.877602	0.875781
				2.37086	0.903558	0.879749	0.877719
				2.37289	0.908141	0.881896	0.879657
				2.37493	0.912725	0.884043	0.881595
				2.37696	0.916596	0.885446	0.885415
				2.379	0.919983	0.886345	0.890514
				2.38104	0.923371	0.887243	0.895613
				2.38307	0.926758	0.888141	0.900711
				2.38511	0.930146	0.889039	0.90581
				2.38714	0.930151	0.890581	0.910825
				2.38918	0.930056	0.892142	0.915837
				2.39121	0.92996	0.893704	0.920849
				2.39325	0.929864	0.895265	0.925861
				2.39528	0.930113	0.896805	0.930647
				2.39732	0.931132	0.898299	0.934931
				2.39936	0.93215	0.899793	0.939215
				2.40139	0.933169	0.901287	0.943499
				2.40343	0.934187	0.902781	0.947783
				2.40546	0.933109	0.902493	0.949959
				2.4075	0.930697	0.90107	0.950792
				2.40953	0.928284	0.899648	0.951625
				2.41157	0.925872	0.898225	0.952458
				2.41361	0.923459	0.896802	0.953292
				2.41564	0.924301	0.896883	0.955886
				2.41768	0.925816	0.897275	0.958844
				2.41971	0.927331	0.897667	0.961803
				2.42175	0.928846	0.898059	0.964762
				2.42378	0.930458	0.898288	0.967645
				2.42582	0.933763	0.895657	0.969213
				2.42785	0.937068	0.893025	0.970781
				2.42989	0.940374	0.890394	0.972349
				2.43193	0.943679	0.887763	0.973917
				2.43396	0.946445	0.885373	0.975471
				2.436	0.947505	0.883743	0.97698
				2.43803	0.948565	0.882113	0.97849
				2.44007	0.949626	0.880483	0.979999
				2.4421	0.950686	0.878854	0.981509
				2.44414	0.952932	0.879038	0.982991
				2.44618	0.956874	0.881815	0.984433
				2.44821	0.960816	0.884592	0.985876
				2.45025	0.964758	0.887369	0.987319
				2.45228	0.9687	0.890146	0.988762
				2.45432	0.970877	0.889229	0.989414
				2.45635	0.971573	0.885209	0.989402
				2.45839	0.972269	0.881189	0.98939
				2.46042	0.972965	0.87717	0.989379
				2.46246	0.973661	0.87315	0.989367
				2.4645	0.975971	0.873556	0.989659
				2.46653	0.979304	0.876768	0.990143
				2.46857	0.982638	0.87998	0.990628
				2.4706	0.985972	0.883191	0.991112
				2.47264	0.989305	0.886403	0.991596
				2.47467	0.991774	0.889934	0.991655
				2.47671	0.993756	0.893644	0.991475
				2.47874	0.995738	0.897354	0.991294
				2.48078	0.99772	0.901064	0.991113
				2.48282	0.999702	0.904774	0.990933
				2.48485	1	0.908252	0.9921
				2.48689	0.999294	0.911594	0.994072
				2.48892	0.998587	0.914935	0.996043
				2.49096	0.997881	0.918276	0.998014
				2.49299	0.997174	0.921618	0.999985
				2.49503	0.995635	0.924876	1
				2.49707	0.993471	0.928073	0.998549
				2.4991	0.991308	0.931269	0.997098
				2.50114	0.989145	0.934466	0.995647
				2.50317	0.986981	0.937662	0.994196
				2.50521	0.985589	0.939429	0.991472
				2.50724	0.984895	0.9399	0.987593
				2.50928	0.984201	0.940371	0.983715
				2.51131	0.983507	0.940842	0.979836
				2.51335	0.982813	0.941313	0.975958
				2.51539	0.980744	0.942016	0.973355
				2.51742	0.976483	0.943086	0.972783
				2.51946	0.972223	0.944157	0.972211
				2.52149	0.967962	0.945228	0.97164
				2.52353	0.963702	0.946299	0.971068
				2.52556	0.960398	0.94643	0.970877
				2.5276	0.960321	0.943391	0.971967
				2.52964	0.960244	0.940353	0.973058
				2.53167	0.960167	0.937315	0.974148
				2.53371	0.96009	0.934276	0.975239
				2.53574	0.960021	0.931297	0.976258
				2.53778	0.960217	0.930332	0.974884
				2.53981	0.960412	0.929366	0.97351
				2.54185	0.960608	0.9284	0.972135
				2.54388	0.960804	0.927434	0.970761
				2.54592	0.960999	0.926468	0.969386
				2.54796	0.95957	0.924643	0.968254
				2.54999	0.957625	0.922546	0.967198
				2.55203	0.95568	0.920448	0.966142
				2.55406	0.953735	0.91835	0.965086
				2.5561	0.95179	0.916253	0.964029
				2.55813	0.951159	0.915034	0.964084
				2.56017	0.95186	0.914706	0.965265
				2.56221	0.95256	0.914378	0.966445
				2.56424	0.95326	0.91405	0.967625
				2.56628	0.953961	0.913722	0.968806
				2.56831	0.954022	0.913923	0.969964
				2.57035	0.950813	0.916824	0.971006
				2.57238	0.947605	0.919725	0.972049
				2.57442	0.944396	0.922627	0.973092
				2.57645	0.941187	0.925528	0.974135
				2.57849	0.937978	0.928429	0.975178
				2.58053	0.93398	0.930064	0.974961
				2.58256	0.929766	0.931353	0.974399
				2.5846	0.925551	0.932641	0.973836
				2.58663	0.921337	0.933929	0.973274
				2.58867	0.917122	0.935218	0.972711
				2.5907	0.915185	0.93704	0.972079
				2.59274	0.916856	0.93971	0.971337
				2.59477	0.918527	0.94238	0.970595
				2.59681	0.920198	0.94505	0.969854
				2.59885	0.921869	0.94772	0.969112
				2.60088	0.92354	0.95039	0.96837
				2.60292	0.922314	0.948372	0.965475
				2.60495	0.920822	0.945924	0.962383
				2.60699	0.919329	0.943476	0.95929
				2.60902	0.917837	0.941027	0.956198
				2.61106	0.916344	0.938579	0.953106
				2.6131	0.917548	0.937431	0.951418
				2.61513	0.922839	0.938253	0.951861
				2.61717	0.92813	0.939076	0.952303
				2.6192	0.933422	0.939898	0.952745
				2.62124	0.938713	0.940721	0.953187
				2.62327	0.944004	0.941543	0.95363
				2.62531	0.948069	0.942502	0.952602
				2.62734	0.951932	0.943483	0.951332
				2.62938	0.955796	0.944465	0.950063
				2.63142	0.959659	0.945446	0.948793
				2.63345	0.963522	0.946427	0.947523
				2.63549	0.966316	0.947141	0.946118
				2.63752	0.9658	0.947027	0.944293
				2.63956	0.965284	0.946914	0.942467
				2.64159	0.964768	0.9468	0.940642
				2.64363	0.964252	0.946686	0.938816
				2.64567	0.963735	0.946572	0.936991
				2.6477	0.963335	0.949615	0.934489
				2.64974	0.963008	0.95469	0.931552
				2.65177	0.962681	0.959764	0.928614
				2.65381	0.962354	0.964839	0.925677
				2.65584	0.962027	0.969913	0.922739
				2.65788	0.961701	0.974988	0.919802
				2.65991	0.958176	0.972666	0.920922
				2.66195	0.954386	0.969729	0.922379
				2.66399	0.950596	0.966792	0.923837
				2.66602	0.946805	0.963855	0.925295
				2.66806	0.943015	0.960918	0.926752
				2.67009	0.940349	0.958781	0.928288
				2.67213	0.942536	0.960096	0.930165
				2.67416	0.944724	0.96141	0.932041
				2.6762	0.946911	0.962725	0.933917
				2.67824	0.949098	0.96404	0.935794
				2.68027	0.951286	0.965354	0.93767
				2.68231	0.951354	0.967265	0.937906
				2.68434	0.948276	0.970061	0.935708
				2.68638	0.945198	0.972857	0.933509
				2.68841	0.94212	0.975653	0.93131
				2.69045	0.939043	0.978449	0.929111
				2.69248	0.935965	0.981244	0.926913
				2.69452	0.934585	0.984242	0.925312
				2.69656	0.93451	0.987393	0.924172
				2.69859	0.934434	0.990545	0.923032
				2.70063	0.934359	0.993697	0.921892
				2.70266	0.934283	0.996848	0.920751
				2.7047	0.934208	1	0.919611
				2.70673	0.932267	0.999606	0.917113
				2.70877	0.929434	0.997517	0.913966
				2.7108	0.926601	0.995429	0.910819
				2.71284	0.923768	0.993341	0.907672
				2.71488	0.920935	0.991252	0.904525
				2.71691	0.918102	0.989164	0.901378
				2.71895	0.916547	0.985112	0.900633
				2.72098	0.915452	0.980353	0.900754
				2.72302	0.914357	0.975595	0.900875
				2.72505	0.913262	0.970836	0.900996
				2.72709	0.912167	0.966077	0.901117
				2.72913	0.911072	0.961318	0.901238
				2.73116	0.90981	0.959516	0.900335
				2.7332	0.90849	0.958751	0.899073
				2.73523	0.907169	0.957986	0.897811
				2.73727	0.905849	0.957221	0.896549
				2.7393	0.904528	0.956456	0.895286
				2.74134	0.903208	0.955692	0.894024
				2.74337	0.902008	0.952241	0.894688
				2.74541	0.900856	0.947752	0.896097
				2.74745	0.899703	0.943262	0.897505
				2.74948	0.89855	0.938773	0.898914
				2.75152	0.897398	0.934283	0.900323
				2.75355	0.896245	0.929793	0.901731
				2.75559	0.896332	0.927569	0.898712
				2.75762	0.897187	0.926748	0.89295
				2.75966	0.898043	0.925927	0.887188
				2.7617	0.898898	0.925107	0.881425
				2.76373	0.899753	0.924286	0.875663
				2.76577	0.900608	0.923465	0.869901
				2.7678	0.897907	0.921054	0.866867
				2.76984	0.891483	0.916978	0.86669
				2.77187	0.88506	0.912903	0.866512
				2.77391	0.878637	0.908828	0.866334
				2.77594	0.872214	0.904753	0.866156
				2.77798	0.86579	0.900678	0.865978
				2.78002	0.86095	0.897762	0.866517
				2.78205	0.859732	0.897498	0.868694
				2.78409	0.858513	0.897235	0.870872
				2.78612	0.857295	0.896972	0.873049
				2.78816	0.856077	0.896708	0.875227
				2.79019	0.854858	0.896445	0.877404
				2.79223	0.853666	0.896118	0.879443
				2.79426	0.853264	0.893878	0.877298
				2.7963	0.852862	0.891638	0.875154
				2.79834	0.85246	0.889398	0.873009
				2.80037	0.852058	0.887158	0.870864
				2.80241	0.851657	0.884918	0.86872
				2.80444	0.851255	0.882678	0.866575
				2.80648	0.851022	0.877892	0.867206
				2.80851	0.85085	0.872182	0.868845
				2.81055	0.850679	0.866471	0.870484
				2.81259	0.850507	0.86076	0.872123
				2.81462	0.850336	0.855049	0.873762
				2.81666	0.850164	0.849338	0.875401
				2.81869	0.850249	0.843951	0.876801
				2.82073	0.850756	0.839098	0.877805
				2.82276	0.851263	0.834245	0.878809
				2.8248	0.85177	0.829392	0.879814
				2.82683	0.852277	0.824539	0.880818
				2.82887	0.852784	0.819686	0.881822
				2.83091	0.853291	0.814833	0.882827
				2.83294	0.85075	0.806951	0.880949
				2.83498	0.848085	0.798945	0.878953
				2.83701	0.84542	0.79094	0.876958
				2.83905	0.842755	0.782934	0.874963
				2.84108	0.840091	0.774929	0.872968
				2.84312	0.837426	0.766924	0.870972
				2.84516	0.835616	0.760382	0.869438
				2.84719	0.834712	0.755392	0.868392
				2.84923	0.833808	0.750402	0.867346
				2.85126	0.832904	0.745412	0.8663
				2.8533	0.832	0.740422	0.865254
				2.85533	0.831096	0.735432	0.864207
				2.85737	0.830191	0.730442	0.863161
				2.8594	0.824506	0.725541	0.862647
				2.86144	0.818565	0.720645	0.862162
				2.86348	0.812624	0.715749	0.861676
				2.86551	0.806684	0.710853	0.86119
				2.86755	0.800743	0.705957	0.860705
				2.86958	0.794802	0.70106	0.860219
				2.87162	0.788877	0.694724	0.861001
				2.87365	0.782979	0.685733	0.864119
				2.87569	0.777082	0.676742	0.867238
				2.87773	0.771185	0.667751	0.870356
				2.87976	0.765287	0.658761	0.873474
				2.8818	0.75939	0.64977	0.876592
				2.88383	0.753493	0.640779	0.87971
				2.88587	0.748008	0.63438	0.878923
				2.8879	0.742679	0.628964	0.876655
				2.88994	0.737351	0.623548	0.874387
				2.89197	0.732022	0.618132	0.872119
				2.89401	0.726694	0.612716	0.869851
				2.89605	0.721365	0.6073	0.867583
				2.89808	0.716037	0.60188	0.865331
				2.90012	0.710828	0.594418	0.869987
				2.90215	0.70562	0.586956	0.874643
				2.90419	0.700411	0.579494	0.879299
				2.90622	0.695202	0.572032	0.883955
				2.90826	0.689993	0.56457	0.888612
				2.91029	0.684785	0.557108	0.893268
				2.91233	0.680054	0.550175	0.897057
				2.91437	0.677066	0.545167	0.897694
				2.9164	0.674078	0.540159	0.898331
				2.91844	0.67109	0.535151	0.898968
				2.92047	0.668102	0.530143	0.899604
				2.92251	0.665114	0.525135	0.900241
				2.92454	0.662126	0.520128	0.900878
				2.92658	0.65772	0.516021	0.900566
				2.92862	0.651167	0.513278	0.898817
				2.93065	0.644615	0.510536	0.897069
				2.93269	0.638062	0.507793	0.89532
				2.93472	0.631509	0.505051	0.893572
				2.93676	0.624956	0.502308	0.891823
				2.93879	0.618403	0.499566	0.890075
				2.94083	0.61417	0.495491	0.887849
				2.94286	0.612127	0.490157	0.885173
				2.9449	0.610083	0.484824	0.882497
				2.94694	0.60804	0.479491	0.879821
				2.94897	0.605996	0.474157	0.877145
				2.95101	0.603953	0.468824	0.874469
				2.95304	0.601909	0.463491	0.871793
				2.95508	0.598261	0.45713	0.87171
				2.95711	0.593377	0.449979	0.873623
				2.95915	0.588494	0.442827	0.875536
				2.96119	0.58361	0.435676	0.877449
				2.96322	0.578727	0.428524	0.879361
				2.96526	0.573843	0.421373	0.881274
				2.96729	0.56896	0.414221	0.883187
				2.96933	0.564129	0.408788	0.885943
				2.97136	0.559343	0.40477	0.889393
				2.9734	0.554556	0.400752	0.892844
				2.97543	0.549769	0.396734	0.896294
				2.97747	0.544982	0.392715	0.899744
				2.97951	0.540195	0.388697	0.903194
				2.98154	0.535409	0.384679	0.906645
				2.98358	0.53064	0.38109	0.906718
				2.98561	0.525893	0.377999	0.902883
				2.98765	0.521145	0.374907	0.899048
				2.98968	0.516398	0.371816	0.895214
				2.99172	0.51165	0.368724	0.891379
				2.99376	0.506903	0.365633	0.887545
				2.99579	0.502155	0.362541	0.88371
				2.99783	0.497563	0.358965	0.88133
				2.99986	0.493318	0.354308	0.882193
				3.0019	0.489072	0.349651	0.883057
				3.00393	0.484827	0.344994	0.883921
				3.00597	0.480581	0.340337	0.884784
				3.008	0.476336	0.33568	0.885648
				3.01004	0.47209	0.331023	0.886512
				3.01208	0.467955	0.326588	0.887005
				3.01411	0.465008	0.324532	0.883533
				3.01615	0.46206	0.322476	0.88006
				3.01818	0.459112	0.32042	0.876588
				3.02022	0.456165	0.318364	0.873116
				3.02225	0.453217	0.316308	0.869643
				3.02429	0.45027	0.314252	0.866171
				3.02632	0.447322	0.312196	0.862699
				3.02836	0.441784	0.308971	0.861544
				3.0304	0.435558	0.305436	0.861005
				3.03243	0.429331	0.3019	0.860466
				3.03447	0.423105	0.298364	0.859927
				3.0365	0.416878	0.294828	0.859388
				3.03854	0.410652	0.291292	0.858849
				3.04057	0.404425	0.287756	0.858311
				3.04261	0.400087	0.284894	0.855591
				3.04465	0.398335	0.282954	0.849885
				3.04668	0.396582	0.281015	0.84418
				3.04872	0.394829	0.279075	0.838475
				3.05075	0.393076	0.277135	0.832769
				3.05279	0.391323	0.275195	0.827064
				3.05482	0.389571	0.273255	0.821358
				3.05686	0.387818	0.271315	0.815653
				3.05889	0.384277	0.266591	0.80809
				3.06093	0.380702	0.261813	0.800491
				3.06297	0.377127	0.257034	0.792892
				3.065	0.373553	0.252256	0.785293
				3.06704	0.369978	0.247478	0.777694
				3.06907	0.366403	0.2427	0.770095
				3.07111	0.362828	0.237921	0.762496
				3.07314	0.358413	0.233795	0.756435
				3.07518	0.353035	0.230418	0.752141
				3.07722	0.347656	0.22704	0.747847
				3.07925	0.342277	0.223663	0.743553
				3.08129	0.336899	0.220286	0.739258
				3.08332	0.33152	0.216908	0.734964
				3.08536	0.326141	0.213531	0.73067
				3.08739	0.320762	0.210153	0.726376
				3.08943	0.31226	0.204201	0.713405
				3.09146	0.303455	0.198001	0.699598
				3.0935	0.294651	0.191801	0.68579
				3.09554	0.285846	0.1856	0.671982
				3.09757	0.277042	0.1794	0.658175
				3.09961	0.268238	0.173199	0.644367
				3.10164	0.259433	0.166999	0.63056
				3.10368	0.251513	0.1614	0.617924
				3.10571	0.245836	0.157328	0.608264
				3.10775	0.240159	0.153256	0.598604
				3.10979	0.234482	0.149184	0.588943
				3.11182	0.228806	0.145112	0.579283
				3.11386	0.223129	0.14104	0.569623
				3.11589	0.217452	0.136969	0.559963
				3.11793	0.211776	0.132897	0.550302
				3.11996	0.206269	0.129005	0.540601
				3.122	0.200908	0.125269	0.530865
				3.12403	0.195547	0.121532	0.521129
				3.12607	0.190186	0.117795	0.511393
				3.12811	0.184826	0.114059	0.501657
				3.13014	0.179465	0.110322	0.491921
				3.13218	0.174104	0.106586	0.482184
				3.13421	0.168744	0.102849	0.472448
				3.13625	0.163764	0.0994703	0.46291
				3.13828	0.158909	0.0962093	0.453437
				3.14032	0.154055	0.0929482	0.443963
				3.14235	0.1492	0.0896871	0.43449
				3.14439	0.144346	0.0864261	0.425017
				3.14643	0.139492	0.083165	0.415544
				3.14846	0.134637	0.0799039	0.40607
				3.1505	0.129783	0.0766429	0.396597
				3.15253	0.125517	0.0739068	0.387608
				3.15457	0.121326	0.0712374	0.378679
				3.1566	0.117135	0.0685681	0.369751
				3.15864	0.112944	0.0658987	0.360823
				3.16068	0.108753	0.0632293	0.351895
				3.16271	0.104562	0.0605599	0.342967
				3.16475	0.100371	0.0578906	0.334039
				3.16678	0.0961802	0.0552212	0.32511
				3.16882	0.0927573	0.0532149	0.316953
				3.17085	0.0893818	0.0512497	0.308843
				3.17289	0.0860064	0.0492845	0.300734
				3.17492	0.0826309	0.0473192	0.292624
				3.17696	0.0792555	0.045354	0.284514
				3.179	0.0758801	0.0433887	0.276405
				3.18103	0.0725046	0.0414235	0.268295
				3.18307	0.0691292	0.0394582	0.260185
				3.1851	0.0666338	0.0382361	0.253066
				3.18714	0.064221	0.0370837	0.24604
				3.18917	0.0618083	0.0359313	0.239013
				3.19121	0.0593955	0.0347789	0.231987
				3.19325	0.0569827	0.0336265	0.224961
				3.19528	0.0545699	0.0324741	0.217934
				3.19732	0.0521571	0.0313216	0.210908
				3.19935	0.0497443	0.0301692	0.203882
				3.20139	0.0482192	0.0297542	0.197931
				3.20342	0.0469112	0.0295197	0.192245
				3.20546	0.0456033	0.0292851	0.186558
				3.20749	0.0442953	0.0290506	0.180871
				3.20953	0.0429874	0.028816	0.175184
				3.21157	0.0416794	0.0285814	0.169497
				3.2136	0.0403715	0.0283469	0.16381
				3.21564	0.0390635	0.0281123	0.158124
				3.21767	0.0385106	0.0284999	0.153389
				3.21971	0.0384445	0.0292885	0.149269
				3.22174	0.0383784	0.0300771	0.145149
				3.22378	0.0383123	0.0308656	0.141029
				3.22582	0.0382461	0.0316542	0.136909
				3.22785	0.03818	0.0324428	0.132789
				3.22989	0.0381139	0.0332314	0.128668
				3.23192	0.0380477	0.03402	0.124548
				3.23396	0.0384878	0.0352184	0.121108
				3.23599	0.0397967	0.0371201	0.118835
				3.23803	0.0411056	0.0390218	0.116562
				3.24006	0.0424145	0.0409235	0.114289
				3.2421	0.0437234	0.0428252	0.112016
				3.24414	0.0450323	0.0447269	0.109743
				3.24617	0.0463412	0.0466286	0.10747
				3.24821	0.0476501	0.0485304	0.105197
				3.25024	1.92705e+09	3.63893e+09	1.70927e+09

## Sheet: SIFig14_d
X_coord	Y_coord	bandgap		eV	34	97	130
53	160	2.15037		1.21666	102625	150387	155998
53	161	2.14286		1.2187	103054	150838	153184
53	162	2.1237		1.22074	103318	150948	150617
54	159	1.94397		1.22277	103428	150748	148290
54	160	2.13658		1.22481	103399	150268	146197
54	161	2.08705		1.22684	103197	149449	144440
54	162	2.0744		1.22888	102902	148454	142883
54	163	2.08726		1.23091	102528	147314	141532
55	159	2.11445		1.23295	102086	146059	140400
55	160	2.10126		1.23498	101580	144710	139542
55	161	2.05943		1.23702	101051	143343	138857
55	162	2.05386		1.23906	100509	141978	138341
55	163	2.10489		1.24109	99968.6	140659	138026
56	159	2.00304		1.24313	99669.2	139943	137924
56	160	1.99093		1.24516	99240.8	139240	138641
56	161	2.02603		1.2472	98729	138540	140050
56	162	2.09439		1.24923	99222.7	138840	139832
56	163	2.12642		1.25127	99621.7	138568	140058
56	164	2.13468		1.25331	99725.8	138225	140665
57	159	2.13921		1.25534	99258.3	138266	141707
57	160	2.11352		1.25738	98567.5	138327	141288
57	161	2.0978		1.25941	97833.2	138509	140441
57	162	2.10278		1.26145	97172.5	138913	139415
57	163	2.10764		1.26348	97467.4	140341	139398
57	164	2.12268		1.26552	97568	140845	139429
58	160	2.15234		1.26755	97585	141034	139486
58	161	2.13545		1.26959	97640.2	141661	139553
58	162	2.11243		1.27163	98317.6	141839	141150
58	163	2.11766		1.27366	98628	141970	142716
58	164	2.11684		1.2757	98099.9	142192	143654
58	165	2.1133		1.27773	97462.1	142843	144457
59	161	2.15315		1.27977	97058	143372	145254
59	162	2.12542		1.2818	96892.6	143737	146043
59	163	2.12565		1.28384	96372.4	143923	146535
59	164	2.0925		1.28588	96420.8	143781	146802
59	165	2.09174		1.28791	96899.6	143545	146886
60	162	2.08224		1.28995	97444.1	144576	146844
60	163	2.11658		1.29198	97681.2	144958	147595
60	164	2.1282		1.29402	97808.8	145016	148683
60	165	2.13643		1.29605	98340.8	145390	149041
60	166	2.10366		1.29809	98943.9	146560	149857
61	165	2.14952		1.30012	99498.2	147942	150882
61	166	2.15367		1.30216	99660.9	148464	151820
61	167	2.10168		1.3042	99840.4	148980	152118
62	166	2.15511		1.30623	99979.7	149488	152172
62	167	2.11926		1.30827	99875	149962	152545
62	168	2.1167		1.3103	99957.9	150522	152994
62	169	2.12918		1.31234	100085	151080	153452
62	170	2.11948		1.31437	99888.5	151353	153731
62	171	2.12158		1.31641	99874.8	151725	153926
62	172	2.1162		1.31845	99980	152185	154113
62	173	2.1064		1.32048	100125	152923	154816
62	174	2.11432		1.32252	100308	153483	155375
62	175	2.13409		1.32455	100522	153891	155812
62	176	2.127		1.32659	100620	155228	156557
63	167	2.13288		1.32862	100660	156179	157658
63	168	2.13686		1.33066	100627	156654	159193
63	169	2.10649		1.33269	100723	157341	159428
63	170	2.09402		1.33473	100855	157886	159854
63	171	2.1163		1.33677	101031	158075	161033
63	172	2.09526		1.3388	101203	158616	161576
63	173	2.0805		1.34084	101384	159358	161990
63	174	2.08413		1.34287	101616	160504	162798
63	175	2.12817		1.34491	101882	161237	163270
63	176	2.13155		1.34694	102171	161672	163503
63	177	2.13118		1.34898	102406	162273	164429
63	178	2.15955		1.35101	102561	162701	165340
64	167	2.12853		1.35305	102590	162846	166208
64	168	2.14383		1.35509	102569	163782	166171
64	169	2.15855		1.35712	102518	164843	166018
64	170	2.14201		1.35916	102379	165376	166613
64	171	2.1316		1.36119	102034	165471	167023
64	172	2.13115		1.36323	101512	165191	167272
64	173	2.12898		1.36526	101574	165879	168094
64	174	2.13033		1.3673	101583	166657	168934
64	175	2.13547		1.36934	101311	167415	169676
64	176	2.13004		1.37137	100885	167827	170431
64	177	2.14816		1.37341	100372	168042	171195
64	178	2.14985		1.37544	99892.5	168432	171834
64	179	2.14096		1.37748	99427.9	169070	172306
65	168	2.14188		1.37951	98993.5	170233	172426
65	169	2.1523		1.38155	98520.2	171778	173315
65	170	2.16536		1.38358	98026.6	173526	174609
65	171	2.15849		1.38562	97431.1	174866	175603
65	172	2.1485		1.38766	96881.4	176138	176556
65	173	2.13338		1.38969	96445.4	177267	177424
65	174	2.12604		1.39173	96045.8	177877	178316
65	175	2.1213		1.39376	95669.1	178161	179223
65	176	2.13426		1.3958	95398.8	178913	180170
65	177	2.12135		1.39783	95159.1	179718	181229
65	178	2.11518		1.39987	2.91846e-05	0	0
65	179	2.10511		1.40191	2.39297e-05	7.08354e-05	7.62685e-05
65	180	2.06729		1.40394	2.21318e-05	0.000146552	0.000112972
66	168	2.11614		1.40598	1.7942e-05	0.000242091	0.000149648
66	169	2.15036		1.40801	1.28503e-05	0.000341428	0.000186396
66	170	2.1666		1.41005	3.22893e-06	0.000398013	0.000224872
66	171	2.17019		1.41208	0	0.000467469	0.000281309
66	172	2.17075		1.41412	1.14155e-05	0.000566411	0.000378896
66	173	2.16261		1.41615	1.75194e-05	0.000632728	0.00047084
66	174	2.15492		1.41819	1.95026e-05	0.000673734	0.000558406
66	175	2.15361		1.42023	3.17338e-05	0.000723823	0.000613891
66	176	2.1445		1.42226	4.58185e-05	0.000774915	0.000662715
66	177	2.1386		1.4243	4.74347e-05	0.000802088	0.000733238
66	178	2.13158		1.42633	4.6521e-05	0.000841929	0.000802479
66	179	2.12873		1.42837	3.88342e-05	0.000915687	0.000868287
66	180	2.10329		1.4304	4.61376e-05	0.000997504	0.000958059
66	181	2.11742		1.43244	6.8693e-05	0.00108752	0.00107221
67	168	2.14662		1.43448	7.95807e-05	0.00116262	0.00114495
67	169	2.15238		1.43651	8.57112e-05	0.00123163	0.00120081
67	170	2.1536		1.43855	8.86233e-05	0.00131476	0.00126145
67	171	2.1551		1.44058	9.21292e-05	0.00140021	0.00132695
67	172	2.14575		1.44262	0.000102657	0.00149377	0.00142729
67	173	2.13408		1.44465	0.000112103	0.00159774	0.00152882
67	174	2.13329		1.44669	0.000119023	0.00172604	0.00163312
67	175	2.13942		1.44872	0.00012882	0.00184345	0.00175698
67	176	2.14349		1.45076	0.000141766	0.00194894	0.00190224
67	177	2.13594		1.4528	0.000153874	0.00202757	0.00199632
67	178	2.12871		1.45483	0.000165537	0.00209201	0.00206335
67	179	2.12325		1.45687	0.00018438	0.00213221	0.00212318
67	180	2.11303		1.4589	0.000204871	0.00216684	0.00218136
67	181	2.11309		1.46094	0.00022065	0.0022199	0.00227627
68	168	2.14952		1.46297	0.000235581	0.00228046	0.00237203
68	169	2.16469		1.46501	0.000244859	0.00239664	0.00246584
68	170	2.17089		1.46704	0.000253047	0.00251112	0.0025543
68	171	2.16202		1.46908	0.000257968	0.00262049	0.00262671
68	172	2.14399		1.47112	0.000263405	0.00272989	0.0026797
68	173	2.14932		1.47315	0.000269687	0.00283936	0.0027009
68	174	2.14621		1.47519	0.000274871	0.00295708	0.00274396
68	175	2.14137		1.47722	0.000278914	0.00308339	0.00280976
68	176	2.15041		1.47926	0.000281713	0.00319134	0.00288831
68	177	2.1282		1.48129	0.00028368	0.00328704	0.00297535
68	178	2.11342		1.48333	0.000290068	0.00338423	0.00304585
68	179	2.10195		1.48537	0.000298359	0.00348207	0.00310924
68	180	2.10552		1.4874	0.00031002	0.00357127	0.00314876
68	181	2.12005		1.48944	0.000322582	0.00365817	0.00318191
68	182	2.02136		1.49147	0.000340024	0.00376195	0.00325257
69	168	2.1323		1.49351	0.000358204	0.0038683	0.00332892
69	169	2.14742		1.49554	0.000367355	0.00398915	0.00337478
69	170	2.15292		1.49758	0.000376024	0.00411073	0.00341877
69	171	2.15415		1.49961	0.000388882	0.00421868	0.00343873
69	172	2.15579		1.50165	0.000402826	0.00432533	0.00345908
69	173	2.15829		1.50369	0.00043535	0.00440962	0.00348617
69	174	2.1397		1.50572	0.000467162	0.00449581	0.00351387
69	175	2.13122		1.50776	0.000492772	0.00459849	0.00354696
69	176	2.11303		1.50979	0.000516532	0.00469782	0.00358321
69	177	2.07933		1.51183	0.000528937	0.00477652	0.00363892
69	178	2.11948		1.51386	0.000542242	0.00486053	0.00369382
69	179	2.1335		1.5159	0.000560346	0.00497291	0.00374441
69	180	2.12037		1.51794	0.000577897	0.00508944	0.0037943
69	181	2.12287		1.51997	0.000592644	0.005227	0.00384061
69	182	2.13323		1.52201	0.000608804	0.0053554	0.00388249
70	168	2.04545		1.52404	0.000631829	0.00543927	0.00390286
70	169	2.11606		1.52608	0.000652405	0.00553003	0.00391746
70	170	2.13562		1.52811	0.000660631	0.00565556	0.00390294
70	171	2.14869		1.53015	0.00066896	0.00577774	0.00389428
70	172	2.15723		1.53218	0.000677869	0.00588085	0.00391889
70	173	2.15745		1.53422	0.000685769	0.00598651	0.00394217
70	174	2.14309		1.53626	0.000686463	0.00611039	0.00395587
70	175	2.12993		1.53829	0.000687181	0.00623411	0.00397047
70	176	2.10371		1.54033	0.000688155	0.00635606	0.00399479
70	177	2.09005		1.54236	0.000688905	0.00647826	0.00401794
70	178	2.09521		1.5444	0.000683722	0.00660733	0.00400992
70	179	2.11515		1.54643	0.000678539	0.00673639	0.0040019
70	180	2.12651		1.54847	0.000679025	0.00688654	0.0039885
70	181	2.12093		1.55051	0.000679537	0.0070368	0.00397507
70	182	2.13093		1.55254	0.000681348	0.00719267	0.00400009
71	168	2.1062		1.55458	0.000683265	0.007349	0.00402825
71	169	2.13372		1.55661	0.000683719	0.007516	0.00403779
71	170	2.13828		1.55865	0.000683899	0.00768499	0.00404382
71	171	2.12822		1.56068	0.000690296	0.00785129	0.00401983
71	172	2.13359		1.56272	0.000698785	0.00801668	0.00398573
71	173	2.15432		1.56475	0.000715399	0.00820237	0.00398253
71	174	2.16019		1.56679	0.000736158	0.00839841	0.00399508
71	175	2.14941		1.56883	0.000760348	0.00857179	0.00401575
71	176	2.13209		1.57086	0.000787397	0.0087263	0.00404319
71	177	2.12696		1.5729	0.000811287	0.00887191	0.00404779
71	178	2.08451		1.57493	0.000830935	0.00900558	0.00402172
71	179	2.11942		1.57697	0.000853599	0.00913303	0.00400481
71	180	2.12918		1.579	0.000883426	0.00924572	0.00400966
71	181	2.13006		1.58104	0.00091415	0.00936201	0.00401415
71	182	2.12479		1.58307	0.000949795	0.00949802	0.0040166
72	168	2.14373		1.58511	0.000985439	0.00963404	0.00401907
72	169	2.14514		1.58715	0.00101389	0.00975539	0.00405834
72	170	2.12062		1.58918	0.00104235	0.00987674	0.00409761
72	171	2.12508		1.59122	0.00106703	0.00997573	0.00411194
72	172	2.13752		1.59325	0.00109097	0.0100703	0.00412131
72	173	2.13103		1.59529	0.00111263	0.0101866	0.00412427
72	174	2.12787		1.59732	0.0011331	0.0103144	0.00412387
72	175	2.12173		1.59936	0.00115797	0.0104377	0.00413998
72	176	2.13808		1.6014	0.00118768	0.010556	0.0041743
72	177	2.11777		1.60343	0.00121621	0.0106675	0.00420605
72	178	2.11122		1.60547	0.00124162	0.0107608	0.004231
72	179	2.14289		1.6075	0.00126621	0.0108587	0.00425324
72	180	2.13088		1.60954	0.0012796	0.0110179	0.00423856
72	181	2.10952		1.61157	0.00129299	0.0111771	0.00422387
73	169	2.14209		1.61361	0.00130793	0.0113	0.0042414
73	170	2.12576		1.61564	0.00132315	0.0114161	0.00426502
73	171	2.13154		1.61768	0.00133321	0.0115324	0.00427717
73	172	2.1302		1.61972	0.00133998	0.011649	0.00428203
73	173	2.1108		1.62175	0.00134467	0.011758	0.00430198
73	174	2.13495		1.62379	0.00134583	0.011854	0.00434772
73	175	2.13714		1.62582	0.00134663	0.0119545	0.00439027
73	176	2.13566		1.62786	0.00134467	0.0120893	0.00440817
73	177	2.11024		1.62989	0.00134272	0.0122241	0.00442608
73	178	2.11864		1.63193	0.00133527	0.0123572	0.00444694
73	179	2.11835		1.63397	0.00132684	0.0124901	0.00446833
73	180	2.12642		1.636	0.00131845	0.0126205	0.00449739
73	181	2.11287		1.63804	0.0013101	0.012749	0.00453233
74	170	2.14144		1.64007	0.00129962	0.0128727	0.00456168
74	171	2.14457		1.64211	0.00128345	0.0129833	0.00457606
74	172	2.12278		1.64414	0.00126729	0.0130939	0.00459044
74	173	2.11717		1.64618	0.00125756	0.0132345	0.004607
74	174	2.13386		1.64821	0.00124807	0.0133761	0.00462364
74	175	2.13641		1.65025	0.00124119	0.0134938	0.00466078
74	176	2.12833		1.65229	0.00123574	0.0135984	0.00470918
74	177	2.12775		1.65432	0.00123133	0.0136938	0.00475181
74	178	2.12616		1.65636	0.00122919	0.0137686	0.0047817
74	179	2.1306		1.65839	0.00122705	0.0138434	0.0048116
75	175	2.13758		1.66043	0.0012279	0.0139328	0.00483404
75	176	2.13473		1.66246	0.00122882	0.0140226	0.00485631
75	177	2.12059		1.6645	0.00123742	0.0141509	0.00490246
				1.66654	0.0012506	0.0143021	0.00496285
				1.66857	0.00126478	0.0144458	0.00501803
				1.67061	0.00128195	0.014567	0.00505776
				1.67264	0.00129912	0.0146882	0.0050975
				1.67468	0.00131644	0.0147982	0.00515092
				1.67671	0.00133378	0.0149068	0.0052063
				1.67875	0.00135114	0.0150167	0.00525199
				1.68078	0.00136855	0.0151281	0.0052874
				1.68282	0.00138556	0.0152386	0.00532381
				1.68486	0.00139732	0.0153375	0.00537378
				1.68689	0.00140908	0.0154364	0.00542375
				1.68893	0.00142885	0.0155581	0.00548959
				1.69096	0.00145273	0.0156914	0.00556355
				1.693	0.00147627	0.0158342	0.00563296
				1.69503	0.00149864	0.0160116	0.00568596
				1.69707	0.00152102	0.0161889	0.00573897
				1.6991	0.00154352	0.0163767	0.00578305
				1.70114	0.00156607	0.0165674	0.00582464
				1.70318	0.00158828	0.0167316	0.00587644
				1.70521	0.00160973	0.0168365	0.00595117
				1.70725	0.00163118	0.0169414	0.00602589
				1.70928	0.00165182	0.0170915	0.00609002
				1.71132	0.00167231	0.01725	0.00615219
				1.71335	0.0016917	0.0174028	0.00622646
				1.71539	0.00170918	0.0175455	0.00632185
				1.71743	0.00172666	0.0176882	0.00641724
				1.71946	0.00174892	0.0178371	0.00649342
				1.7215	0.00177197	0.017987	0.00656642
				1.72353	0.00179569	0.0181287	0.00663657
				1.72557	0.00182075	0.0182545	0.00670111
				1.7276	0.00184581	0.0183802	0.00676565
				1.72964	0.00186196	0.0184843	0.00685762
				1.73167	0.00187608	0.0185834	0.00695586
				1.73371	0.00189015	0.0186738	0.0070572
				1.73575	0.00190411	0.0187412	0.00716672
				1.73778	0.00191808	0.0188086	0.00727625
				1.73982	0.00193267	0.0189007	0.00741516
				1.74185	0.00194752	0.0190024	0.00756547
				1.74389	0.00196192	0.0190936	0.00771486
				1.74592	0.00197387	0.0191261	0.00785911
				1.74796	0.00198583	0.0191586	0.00800336
				1.75	0.00199761	0.0191907	0.00814118
				1.75203	0.00200926	0.0192227	0.00827407
				1.75407	0.0020209	0.0192546	0.00840695
				1.7561	0.00203628	0.0193294	0.00855648
				1.75814	0.0020518	0.0194057	0.00870661
				1.76017	0.00206912	0.0194812	0.00886301
				1.76221	0.00208982	0.0195555	0.00903114
				1.76424	0.00211053	0.0196297	0.00919927
				1.76628	0.00213561	0.0196175	0.00933718
				1.76832	0.00216244	0.019571	0.00946308
				1.77035	0.00218965	0.0195279	0.00958792
				1.77239	0.00222211	0.0195329	0.00969796
				1.77442	0.00225457	0.019538	0.009808
				1.77646	0.00228595	0.0195406	0.00991825
				1.77849	0.00231573	0.0195396	0.0100288
				1.78053	0.00234551	0.0195386	0.0101394
				1.78256	0.00238353	0.0195062	0.0102388
				1.7846	0.00242453	0.0194625	0.0103342
				1.78664	0.00246586	0.0194213	0.010429
				1.78867	0.00251357	0.0194292	0.0105125
				1.79071	0.00256128	0.0194372	0.010596
				1.79274	0.00261101	0.0194476	0.0106686
				1.79478	0.00266478	0.0194633	0.0107192
				1.79681	0.00271855	0.0194789	0.0107699
				1.79885	0.00277079	0.0194805	0.0107995
				1.80089	0.00282206	0.0194733	0.0108159
				1.80292	0.00287334	0.0194661	0.0108323
				1.80496	0.00292178	0.019466	0.010861
				1.80699	0.00296984	0.0194669	0.0108914
				1.80903	0.00301842	0.0194698	0.0109171
				1.81106	0.00307098	0.019488	0.010907
				1.8131	0.00312355	0.0195061	0.0108969
				1.81513	0.00317331	0.0195187	0.0108802
				1.81717	0.00321807	0.0195215	0.0108516
				1.81921	0.00326284	0.0195243	0.010823
				1.82124	0.00331132	0.0195406	0.010797
				1.82328	0.00336258	0.0195671	0.0107731
				1.82531	0.00341384	0.0195937	0.0107491
				1.82735	0.00346663	0.019628	0.0107289
				1.82938	0.00351989	0.0196648	0.0107097
				1.83142	0.00357314	0.0197015	0.0106905
				1.83346	0.00361636	0.0197414	0.0107028
				1.83549	0.00365901	0.0197815	0.010717
				1.83753	0.00370262	0.0198253	0.0107308
				1.83956	0.00375433	0.0198995	0.0107422
				1.8416	0.00380604	0.0199738	0.0107535
				1.84363	0.00385516	0.0200486	0.0107687
				1.84567	0.00389698	0.0201249	0.0107948
				1.8477	0.0039388	0.0202012	0.010821
				1.84974	0.0039813	0.0202845	0.0108398
				1.85178	0.00402489	0.0203788	0.0108471
				1.85381	0.00406847	0.0204732	0.0108543
				1.85585	0.00411434	0.0205662	0.0108776
				1.85788	0.00416244	0.020658	0.0109164
				1.85992	0.00421053	0.0207498	0.0109552
				1.86195	0.00426162	0.0208478	0.0109927
				1.86399	0.00431465	0.0209497	0.0110294
				1.86603	0.00436767	0.0210517	0.0110661
				1.86806	0.00443121	0.0211739	0.0111182
				1.8701	0.00449976	0.0213059	0.0111778
				1.87213	0.00456831	0.0214379	0.0112374
				1.87417	0.00464392	0.021542	0.0112897
				1.8762	0.00472201	0.0216364	0.0113394
				1.87824	0.0048001	0.0217308	0.0113891
				1.88027	0.0048801	0.0218758	0.011445
				1.88231	0.00496062	0.0220347	0.0115026
				1.88435	0.00504114	0.0221936	0.0115602
				1.88638	0.00512624	0.0223543	0.0116101
				1.88842	0.00521239	0.0225155	0.0116583
				1.89045	0.00529855	0.0226768	0.0117064
				1.89249	0.00538575	0.0228468	0.011744
				1.89452	0.00547319	0.0230187	0.0117793
				1.89656	0.00556062	0.0231907	0.0118146
				1.89859	0.00564814	0.0233978	0.011854
				1.90063	0.00573567	0.0236133	0.0118943
				1.90267	0.00582321	0.0238288	0.0119346
				1.9047	0.00591377	0.024015	0.0119523
				1.90674	0.00600515	0.0241934	0.0119639
				1.90877	0.00609653	0.0243718	0.0119755
				1.91081	0.00618619	0.0245499	0.0119753
				1.91284	0.00627523	0.0247278	0.0119709
				1.91488	0.00636428	0.0249057	0.0119665
				1.91692	0.00645147	0.0250618	0.0119844
				1.91895	0.00653778	0.0252075	0.0120129
				1.92099	0.0066241	0.0253533	0.0120413
				1.92302	0.00671309	0.0254616	0.0120433
				1.92506	0.00680394	0.0255438	0.0120266
				1.92709	0.0068948	0.0256259	0.01201
				1.92913	0.00698557	0.0257253	0.0119963
				1.93116	0.00707624	0.0258439	0.0119859
				1.9332	0.00716692	0.0259624	0.0119754
				1.93524	0.00725955	0.0260698	0.0119678
				1.93727	0.0073557	0.0261573	0.0119651
				1.93931	0.00745184	0.0262447	0.0119625
				1.94134	0.00754761	0.0263305	0.0119598
				1.94338	0.00764206	0.02641	0.0119568
				1.94541	0.0077365	0.0264896	0.0119539
				1.94745	0.00783156	0.0265693	0.0119517
				1.94949	0.00793624	0.0266501	0.0119616
				1.95152	0.00804092	0.0267308	0.0119716
				1.95356	0.00814561	0.0268116	0.0119815
				1.95559	0.00825908	0.0268915	0.0119852
				1.95763	0.00837376	0.0269713	0.0119881
				1.95966	0.00848844	0.027051	0.0119909
				1.9617	0.00860554	0.0271365	0.0120072
				1.96373	0.00872379	0.0272248	0.0120299
				1.96577	0.00884203	0.027313	0.0120526
				1.96781	0.00896548	0.0274062	0.0120647
				1.96984	0.00909516	0.0275053	0.012064
				1.97188	0.00922484	0.0276045	0.0120633
				1.97391	0.00935446	0.0277044	0.0120706
				1.97595	0.00948385	0.0278071	0.0121081
				1.97798	0.00961323	0.0279098	0.0121456
				1.98002	0.00974262	0.0280125	0.0121831
				1.98206	0.00987112	0.0281082	0.012204
				1.98409	0.00999956	0.0282035	0.012224
				1.98613	0.010128	0.0282987	0.012244
				1.98816	0.0102501	0.0284369	0.0122855
				1.9902	0.010369	0.0285962	0.0123376
				1.99223	0.0104879	0.0287555	0.0123897
				1.99427	0.010601	0.0289135	0.0124389
				1.9963	0.0107042	0.0290693	0.0124832
				1.99834	0.0108074	0.0292251	0.0125276
				2.00038	0.0109103	0.0293822	0.0125723
				2.00241	0.0110031	0.0295873	0.0126328
				2.00445	0.0110958	0.0297925	0.0126932
				2.00648	0.0111886	0.0299976	0.0127537
				2.00852	0.0112685	0.0302458	0.0128238
				2.01055	0.011343	0.0305123	0.0128981
				2.01259	0.0114175	0.0307787	0.0129724
				2.01462	0.0114906	0.0310365	0.0130466
				2.01666	0.0115608	0.031276	0.0131207
				2.0187	0.011631	0.0315154	0.0131949
				2.02073	0.0117012	0.0317549	0.013269
				2.02277	0.0117621	0.031998	0.013369
				2.0248	0.0118224	0.0322414	0.0134707
				2.02684	0.0118826	0.0324848	0.0135724
				2.02887	0.011941	0.032704	0.0136777
				2.03091	0.0119975	0.0329014	0.0137863
				2.03295	0.012054	0.0330989	0.0138949
				2.03498	0.0121093	0.0332975	0.0140077
				2.03702	0.0121529	0.0335073	0.0141602
				2.03905	0.0121966	0.0337171	0.0143128
				2.04109	0.0122402	0.0339268	0.0144653
				2.04312	0.0122791	0.0340978	0.0146269
				2.04516	0.0123152	0.0342466	0.0147936
				2.04719	0.0123514	0.0343955	0.0149603
				2.04923	0.012387	0.0345416	0.0151265
				2.05127	0.0124193	0.0346701	0.0152896
				2.0533	0.0124516	0.0347986	0.0154527
				2.05534	0.0124838	0.0349271	0.0156158
				2.05737	0.0125105	0.0350867	0.0157966
				2.05941	0.0125342	0.0352628	0.0159868
				2.06144	0.0125579	0.0354388	0.0161771
				2.06348	0.0125809	0.0356108	0.016369
				2.06552	0.0125984	0.0357539	0.0165726
				2.06755	0.0126159	0.0358969	0.0167763
				2.06959	0.0126334	0.0360399	0.01698
				2.07162	0.0126539	0.0361864	0.0172051
				2.07366	0.0126766	0.0363355	0.0174464
				2.07569	0.0126993	0.0364846	0.0176877
				2.07773	0.0127221	0.0366337	0.017929
				2.07976	0.0127592	0.0367791	0.0181645
				2.0818	0.0127962	0.0369245	0.0184001
				2.08384	0.0128333	0.0370699	0.0186356
				2.08587	0.0128684	0.0372499	0.0188815
				2.08791	0.0129009	0.0374775	0.0191417
				2.08994	0.0129334	0.0377052	0.0194019
				2.09198	0.0129659	0.0379328	0.0196621
				2.09401	0.0129981	0.0381829	0.0199426
				2.09605	0.0130303	0.0384389	0.0202284
				2.09809	0.0130625	0.0386949	0.0205143
				2.10012	0.0130949	0.0389543	0.0207986
				2.10216	0.0131289	0.039232	0.0210744
				2.10419	0.0131628	0.0395097	0.0213502
				2.10623	0.0131967	0.0397873	0.021626
				2.10826	0.0132308	0.0400855	0.0219089
				2.1103	0.013265	0.0404065	0.0221995
				2.11233	0.0132992	0.0407276	0.0224901
				2.11437	0.0133333	0.0410486	0.0227807
				2.11641	0.0133475	0.0414478	0.0230814
				2.11844	0.0133561	0.0418688	0.0233849
				2.12048	0.0133647	0.0422898	0.0236884
				2.12251	0.0133717	0.042715	0.0239924
				2.12455	0.0133609	0.0431857	0.0243012
				2.12658	0.01335	0.0436564	0.02461
				2.12862	0.0133392	0.0441272	0.0249188
				2.13065	0.0133255	0.0446236	0.0252377
				2.13269	0.0133059	0.0451739	0.0255778
				2.13473	0.0132863	0.0457241	0.0259179
				2.13676	0.0132667	0.0462744	0.0262581
				2.1388	0.0132474	0.0468532	0.0266099
				2.14083	0.0132284	0.0474533	0.0269705
				2.14287	0.0132094	0.0480535	0.0273311
				2.1449	0.0131904	0.0486537	0.0276917
				2.14694	0.0131863	0.0492914	0.0280314
				2.14898	0.0131866	0.0499401	0.0283649
				2.15101	0.0131868	0.0505888	0.0286985
				2.15305	0.0131871	0.0512375	0.029032
				2.15508	0.0132238	0.051933	0.029411
				2.15712	0.0132624	0.052631	0.0297925
				2.15915	0.0133011	0.053329	0.030174
				2.16119	0.0133451	0.0540465	0.0305617
				2.16322	0.0134313	0.0549151	0.0309983
				2.16526	0.0135176	0.0557836	0.0314349
				2.1673	0.0136038	0.0566522	0.0318715
				2.16933	0.0137042	0.0575215	0.0323148
				2.17137	0.0138515	0.0583935	0.0327801
				2.1734	0.0139987	0.0592654	0.0332454
				2.17544	0.0141459	0.0601373	0.0337108
				2.17747	0.0143034	0.0610625	0.0342094
				2.17951	0.0144805	0.0620893	0.0347717
				2.18155	0.0146575	0.0631162	0.035334
				2.18358	0.0148346	0.064143	0.0358963
				2.18562	0.0150409	0.0652625	0.0364688
				2.18765	0.0152902	0.0665178	0.0370564
				2.18969	0.0155395	0.0677731	0.037644
				2.19172	0.0157888	0.0690284	0.0382315
				2.19376	0.0160625	0.0703634	0.038862
				2.19579	0.0163651	0.0717928	0.0395433
				2.19783	0.0166677	0.0732223	0.0402246
				2.19987	0.0169703	0.0746517	0.0409059
				2.2019	0.0172828	0.0762345	0.0416609
				2.20394	0.0176059	0.077983	0.0424955
				2.20597	0.017929	0.0797316	0.0433301
				2.20801	0.0182521	0.0814801	0.0441647
				2.21004	0.0186048	0.0832929	0.0450682
				2.21208	0.0189903	0.085177	0.0460481
				2.21412	0.0193758	0.087061	0.047028
				2.21615	0.0197613	0.0889451	0.048008
				2.21819	0.0201509	0.090991	0.0490222
				2.22022	0.0205456	0.0932448	0.0500805
				2.22226	0.0209404	0.0954985	0.0511388
				2.22429	0.0213351	0.0977522	0.0521971
				2.22633	0.0217468	0.100093	0.0532853
				2.22836	0.0221873	0.102582	0.0544241
				2.2304	0.0226277	0.105071	0.0555629
				2.23244	0.0230682	0.107561	0.0567017
				2.23447	0.0235092	0.110143	0.0578722
				2.23651	0.0239517	0.112973	0.0591266
				2.23854	0.0243942	0.115802	0.060381
				2.24058	0.0248366	0.118631	0.0616354
				2.24261	0.0252785	0.121473	0.0629008
				2.24465	0.0257164	0.124386	0.0642306
				2.24668	0.0261543	0.127299	0.0655603
				2.24872	0.0265923	0.130212	0.0668901
				2.25076	0.0270299	0.133126	0.0682202
				2.25279	0.0274354	0.136077	0.0695891
				2.25483	0.0278409	0.139027	0.070958
				2.25686	0.0282463	0.141978	0.0723269
				2.2589	0.0286518	0.144929	0.0736958
				2.26093	0.0290337	0.147982	0.0750089
				2.26297	0.0294104	0.151058	0.0763096
				2.26501	0.0297871	0.154133	0.0776103
				2.26704	0.0301637	0.157209	0.078911
				2.26908	0.0305161	0.160276	0.0802472
				2.27111	0.0308533	0.163336	0.0816054
				2.27315	0.0311906	0.166397	0.0829636
				2.27518	0.0315278	0.169458	0.0843218
				2.27722	0.0318502	0.172389	0.0856208
				2.27925	0.0321466	0.175091	0.0868154
				2.28129	0.032443	0.177793	0.0880099
				2.28333	0.0327394	0.180495	0.0892045
				2.28536	0.0330305	0.183194	0.0903961
				2.2874	0.0332712	0.185854	0.0915598
				2.28943	0.0335119	0.188514	0.0927234
				2.29147	0.0337527	0.191174	0.0938871
				2.2935	0.0339934	0.193833	0.0950507
				2.29554	0.0341987	0.196323	0.0961242
				2.29758	0.034395	0.19877	0.0971748
				2.29961	0.0345914	0.201217	0.0982253
				2.30165	0.0347877	0.203663	0.0992758
				2.30368	0.0349738	0.20597	0.100276
				2.30572	0.0351471	0.208099	0.101212
				2.30775	0.0353204	0.210229	0.102149
				2.30979	0.0354938	0.212359	0.103086
				2.31182	0.0356639	0.21447	0.104013
				2.31386	0.0358053	0.216409	0.104858
				2.3159	0.0359468	0.218348	0.105703
				2.31793	0.0360882	0.220287	0.106547
				2.31997	0.0362296	0.222225	0.107392
				2.322	0.0363578	0.223988	0.10815
				2.32404	0.0364797	0.225668	0.108866
				2.32607	0.0366016	0.227348	0.109582
				2.32811	0.0367235	0.229028	0.110298
				2.33015	0.0368406	0.230623	0.111003
				2.33218	0.0369447	0.231985	0.111678
				2.33422	0.0370488	0.233346	0.112352
				2.33625	0.0371529	0.234707	0.113027
				2.33829	0.037257	0.236069	0.113702
				2.34032	0.0373452	0.237499	0.114313
				2.34236	0.0374296	0.238947	0.114908
				2.34439	0.0375139	0.240394	0.115504
				2.34643	0.0375982	0.241842	0.116099
				2.34847	0.0376887	0.243207	0.116687
				2.3505	0.0377939	0.244378	0.117256
				2.35254	0.0378992	0.245549	0.117826
				2.35457	0.0380044	0.24672	0.118396
				2.35661	0.0381097	0.247891	0.118966
				2.35864	0.0381901	0.248942	0.11949
				2.36068	0.0382627	0.249953	0.119999
				2.36271	0.0383352	0.250965	0.120509
				2.36475	0.0384078	0.251977	0.121019
				2.36679	0.0384825	0.253001	0.121518
				2.36882	0.0385668	0.254083	0.121972
				2.37086	0.0386511	0.255165	0.122425
				2.37289	0.0387353	0.256246	0.122879
				2.37493	0.0388196	0.257328	0.123332
				2.37696	0.0389173	0.258344	0.123749
				2.379	0.039024	0.259316	0.12414
				2.38104	0.0391307	0.260288	0.124531
				2.38307	0.0392374	0.26126	0.124922
				2.38511	0.0393441	0.262232	0.125313
				2.38714	0.0394234	0.263207	0.125702
				2.38918	0.0395019	0.264183	0.126091
				2.39121	0.0395804	0.265158	0.12648
				2.39325	0.039659	0.266133	0.126869
				2.39528	0.0397579	0.267084	0.127245
				2.39732	0.0399024	0.267981	0.12759
				2.39936	0.0400469	0.268879	0.127935
				2.40139	0.0401914	0.269776	0.12828
				2.40343	0.0403359	0.270673	0.128624
				2.40546	0.0404591	0.271473	0.128959
				2.4075	0.0405687	0.272211	0.129286
				2.40953	0.0406784	0.272949	0.129613
				2.41157	0.040788	0.273687	0.129941
				2.41361	0.0408976	0.274425	0.130268
				2.41564	0.0409983	0.275143	0.130534
				2.41768	0.0410971	0.275857	0.130786
				2.41971	0.0411959	0.276571	0.131039
				2.42175	0.0412947	0.277285	0.131291
				2.42378	0.0413947	0.278008	0.131545
				2.42582	0.0415163	0.278891	0.131825
				2.42785	0.0416379	0.279774	0.132104
				2.42989	0.0417595	0.280657	0.132384
				2.43193	0.0418811	0.28154	0.132664
				2.43396	0.0420096	0.282463	0.132936
				2.436	0.0421595	0.28351	0.133185
				2.43803	0.0423094	0.284557	0.133435
				2.44007	0.0424593	0.285604	0.133684
				2.4421	0.0426093	0.286652	0.133933
				2.44414	0.0427661	0.287697	0.134204
				2.44618	0.0429326	0.288738	0.134507
				2.44821	0.0430992	0.28978	0.134809
				2.45025	0.0432658	0.290821	0.135112
				2.45228	0.0434324	0.291863	0.135414
				2.45432	0.0435961	0.292855	0.135768
				2.45635	0.0437573	0.293806	0.136165
				2.45839	0.0439185	0.294758	0.136562
				2.46042	0.0440797	0.295709	0.136958
				2.46246	0.0442409	0.29666	0.137355
				2.4645	0.0444321	0.297838	0.137848
				2.46653	0.0446425	0.299159	0.138401
				2.46857	0.0448528	0.300481	0.138955
				2.4706	0.0450631	0.301803	0.139508
				2.47264	0.0452735	0.303124	0.140061
				2.47467	0.0455002	0.304543	0.140626
				2.47671	0.0457361	0.306017	0.141197
				2.47874	0.045972	0.307491	0.141767
				2.48078	0.0462079	0.308965	0.142338
				2.48282	0.0464439	0.310439	0.142908
				2.48485	0.0467061	0.312307	0.14383
				2.48689	0.0469839	0.314409	0.14496
				2.48892	0.0472618	0.316512	0.14609
				2.49096	0.0475396	0.318615	0.147221
				2.49299	0.0478175	0.320717	0.148351
				2.49503	0.0481334	0.323106	0.149554
				2.49707	0.0484778	0.32571	0.150812
				2.4991	0.0488222	0.328313	0.152069
				2.50114	0.0491666	0.330917	0.153327
				2.50317	0.049511	0.33352	0.154585
				2.50521	0.0499001	0.336389	0.15603
				2.50724	0.0503297	0.339498	0.157646
				2.50928	0.0507594	0.342607	0.159263
				2.51131	0.051189	0.345716	0.160879
				2.51335	0.0516186	0.348824	0.162495
				2.51539	0.0520863	0.352476	0.164242
				2.51742	0.0526145	0.356993	0.166197
				2.51946	0.0531426	0.36151	0.168153
				2.52149	0.0536708	0.366027	0.170108
				2.52353	0.054199	0.370544	0.172064
				2.52556	0.0547632	0.375267	0.174118
				2.5276	0.0554492	0.380684	0.176506
				2.52964	0.0561351	0.386101	0.178894
				2.53167	0.056821	0.391517	0.181282
				2.53371	0.0575069	0.396934	0.18367
				2.53574	0.0581955	0.402348	0.186062
				2.53778	0.0589736	0.407663	0.188598
				2.53981	0.0597516	0.412978	0.191133
				2.54185	0.0605297	0.418292	0.193669
				2.54388	0.0613077	0.423607	0.196205
				2.54592	0.0620858	0.428922	0.19874
				2.54796	0.0629279	0.434845	0.201373
				2.54999	0.0637904	0.440961	0.204037
				2.55203	0.0646528	0.447076	0.2067
				2.55406	0.0655153	0.453192	0.209364
				2.5561	0.0663778	0.459307	0.212028
				2.55813	0.067307	0.465433	0.21462
				2.56017	0.0683039	0.471568	0.217139
				2.56221	0.0693008	0.477704	0.219658
				2.56424	0.0702978	0.48384	0.222177
				2.56628	0.0712947	0.489975	0.224696
				2.56831	0.0722824	0.496056	0.227203
				2.57035	0.0732233	0.501854	0.229652
				2.57238	0.0741642	0.507653	0.232101
				2.57442	0.0751051	0.513451	0.23455
				2.57645	0.076046	0.519249	0.236999
				2.57849	0.076987	0.525048	0.239448
				2.58053	0.0778532	0.530497	0.2416
				2.58256	0.078699	0.53585	0.24367
				2.5846	0.0795447	0.541203	0.24574
				2.58663	0.0803905	0.546557	0.24781
				2.58867	0.0812363	0.55191	0.24988
				2.5907	0.0820792	0.557032	0.25188
				2.59274	0.0829175	0.561789	0.253767
				2.59477	0.0837559	0.566546	0.255655
				2.59681	0.0845942	0.571303	0.257542
				2.59885	0.0854326	0.576059	0.259429
				2.60088	0.0862709	0.580816	0.261317
				2.60292	0.0869855	0.585158	0.262614
				2.60495	0.0876887	0.589462	0.263856
				2.60699	0.0883919	0.593766	0.265099
				2.60902	0.0890951	0.598069	0.266341
				2.61106	0.0897983	0.602373	0.267584
				2.6131	0.0904556	0.606365	0.268681
				2.61513	0.0910433	0.609884	0.269558
				2.61717	0.091631	0.613403	0.270436
				2.6192	0.0922187	0.616922	0.271313
				2.62124	0.0928064	0.620441	0.272191
				2.62327	0.0933941	0.623961	0.273068
				2.62531	0.0938605	0.626891	0.273396
				2.62734	0.0943068	0.629725	0.273634
				2.62938	0.0947532	0.632559	0.273871
				2.63142	0.0951996	0.635393	0.274109
				2.63345	0.0956459	0.638227	0.274346
				2.63549	0.0960418	0.640929	0.2745
				2.63752	0.0962813	0.643225	0.274394
				2.63956	0.0965208	0.64552	0.274289
				2.64159	0.0967602	0.647816	0.274183
				2.64363	0.0969997	0.650111	0.274078
				2.64567	0.0972392	0.652407	0.273972
				2.6477	0.0973723	0.654151	0.273698
				2.64974	0.0974368	0.655541	0.273315
				2.65177	0.0975013	0.65693	0.272931
				2.65381	0.0975658	0.65832	0.272548
				2.65584	0.0976304	0.659709	0.272165
				2.65788	0.0976949	0.661098	0.271781
				2.65991	0.097699	0.661439	0.271171
				2.66195	0.097698	0.661692	0.270543
				2.66399	0.0976971	0.661944	0.269914
				2.66602	0.0976961	0.662197	0.269286
				2.66806	0.0976952	0.66245	0.268657
				2.67009	0.0976688	0.662702	0.267935
				2.67213	0.097533	0.66295	0.266808
				2.67416	0.0973971	0.663199	0.265681
				2.6762	0.0972612	0.663447	0.264554
				2.67824	0.0971253	0.663695	0.263426
				2.68027	0.0969895	0.663943	0.262299
				2.68231	0.0967974	0.663938	0.261165
				2.68434	0.0965218	0.663557	0.260021
				2.68638	0.0962462	0.663175	0.258876
				2.68841	0.0959706	0.662794	0.257732
				2.69045	0.0956951	0.662413	0.256587
				2.69248	0.0954195	0.662032	0.255443
				2.69452	0.0951201	0.661707	0.254403
				2.69656	0.0948025	0.661427	0.253442
				2.69859	0.0944849	0.661146	0.252482
				2.70063	0.0941672	0.660866	0.251522
				2.70266	0.0938496	0.660585	0.250562
				2.7047	0.0935319	0.660305	0.249602
				2.70673	0.0931924	0.659874	0.248606
				2.70877	0.0928423	0.659371	0.247592
				2.7108	0.0924923	0.658869	0.246579
				2.71284	0.0921422	0.658366	0.245566
				2.71488	0.0917921	0.657864	0.244553
				2.71691	0.0914421	0.657361	0.24354
				2.71895	0.0911592	0.656944	0.242784
				2.72098	0.0909004	0.656556	0.242121
				2.72302	0.0906417	0.656169	0.241458
				2.72505	0.090383	0.655782	0.240794
				2.72709	0.0901243	0.655395	0.240131
				2.72913	0.0898656	0.655008	0.239468
				2.73116	0.0896257	0.655355	0.238935
				2.7332	0.0893925	0.655959	0.238447
				2.73523	0.0891593	0.656564	0.237959
				2.73727	0.0889261	0.657168	0.237471
				2.7393	0.0886929	0.657773	0.236984
				2.74134	0.0884597	0.658377	0.236496
				2.74337	0.088303	0.658534	0.236175
				2.74541	0.088176	0.658518	0.235919
				2.74745	0.088049	0.658501	0.235662
				2.74948	0.087922	0.658485	0.235406
				2.75152	0.087795	0.658469	0.23515
				2.75355	0.087668	0.658452	0.234893
				2.75559	0.0876066	0.658621	0.234825
				2.75762	0.087586	0.658905	0.234874
				2.75966	0.0875653	0.659188	0.234923
				2.7617	0.0875447	0.659472	0.234972
				2.76373	0.087524	0.659755	0.235021
				2.76577	0.0875034	0.660039	0.235069
				2.7678	0.0875316	0.660585	0.235108
				2.76984	0.087611	0.661407	0.235135
				2.77187	0.0876904	0.662229	0.235163
				2.77391	0.0877698	0.663052	0.235191
				2.77594	0.0878492	0.663874	0.235218
				2.77798	0.0879286	0.664696	0.235246
				2.78002	0.0880467	0.665333	0.235292
				2.78205	0.088253	0.665546	0.235381
				2.78409	0.0884593	0.665759	0.23547
				2.78612	0.0886657	0.665972	0.235559
				2.78816	0.088872	0.666185	0.235648
				2.79019	0.0890784	0.666398	0.235737
				2.79223	0.0892853	0.666619	0.235843
				2.79426	0.0895103	0.667094	0.236473
				2.7963	0.0897354	0.667568	0.237102
				2.79834	0.0899604	0.668043	0.237732
				2.80037	0.0901855	0.668517	0.238362
				2.80241	0.0904105	0.668992	0.238991
				2.80444	0.0906355	0.669466	0.239621
				2.80648	0.090948	0.669798	0.239967
				2.80851	0.0912922	0.670077	0.240209
				2.81055	0.0916365	0.670356	0.240451
				2.81259	0.0919807	0.670635	0.240694
				2.81462	0.0923249	0.670915	0.240936
				2.81666	0.0926692	0.671194	0.241179
				2.81869	0.0930655	0.671309	0.241636
				2.82073	0.0935481	0.671153	0.24245
				2.82276	0.0940306	0.670996	0.243263
				2.8248	0.0945132	0.67084	0.244076
				2.82683	0.0949957	0.670684	0.24489
				2.82887	0.0954783	0.670527	0.245703
				2.83091	0.0959608	0.670371	0.246517
				2.83294	0.0966933	0.66956	0.24719
				2.83498	0.097436	0.668723	0.247857
				2.83701	0.0981787	0.667886	0.248525
				2.83905	0.0989213	0.667049	0.249192
				2.84108	0.099664	0.666211	0.24986
				2.84312	0.100407	0.665374	0.250527
				2.84516	0.101277	0.664671	0.25116
				2.84719	0.102282	0.66411	0.251755
				2.84923	0.103288	0.663549	0.25235
				2.85126	0.104293	0.662987	0.252945
				2.8533	0.105299	0.662426	0.253541
				2.85533	0.106304	0.661865	0.254136
				2.85737	0.10731	0.661304	0.254731
				2.8594	0.108138	0.66081	0.255265
				2.86144	0.108957	0.660321	0.255795
				2.86348	0.109775	0.659831	0.256326
				2.86551	0.110594	0.659341	0.256856
				2.86755	0.111412	0.658851	0.257387
				2.86958	0.112231	0.658361	0.257918
				2.87162	0.113135	0.658196	0.258567
				2.87365	0.114197	0.658629	0.259436
				2.87569	0.115258	0.659063	0.260304
				2.87773	0.11632	0.659496	0.261172
				2.87976	0.117381	0.659929	0.262041
				2.8818	0.118443	0.660362	0.262909
				2.88383	0.119504	0.660796	0.263778
				2.88587	0.120696	0.661474	0.264523
				2.8879	0.121938	0.662245	0.265221
				2.88994	0.123179	0.663016	0.265919
				2.89197	0.124421	0.663788	0.266618
				2.89401	0.125662	0.664559	0.267316
				2.89605	0.126903	0.66533	0.268014
				2.89808	0.128144	0.666099	0.268713
				2.90012	0.129228	0.665861	0.269715
				2.90215	0.130312	0.665623	0.270717
				2.90419	0.131395	0.665386	0.271719
				2.90622	0.132479	0.665148	0.27272
				2.90826	0.133563	0.66491	0.273722
				2.91029	0.134646	0.664672	0.274724
				2.91233	0.13571	0.664592	0.275728
				2.91437	0.1367	0.665082	0.276741
				2.9164	0.13769	0.665573	0.277753
				2.91844	0.13868	0.666063	0.278765
				2.92047	0.13967	0.666554	0.279778
				2.92251	0.14066	0.667045	0.28079
				2.92454	0.14165	0.667535	0.281803
				2.92658	0.142614	0.667545	0.28273
				2.92862	0.143541	0.666825	0.283528
				2.93065	0.144468	0.666106	0.284327
				2.93269	0.145394	0.665387	0.285125
				2.93472	0.146321	0.664668	0.285924
				2.93676	0.147248	0.663949	0.286722
				2.93879	0.148174	0.663229	0.28752
				2.94083	0.149103	0.663094	0.288831
				2.94286	0.150035	0.663509	0.290624
				2.9449	0.150966	0.663925	0.292418
				2.94694	0.151897	0.66434	0.294211
				2.94897	0.152828	0.664756	0.296005
				2.95101	0.15376	0.665171	0.297798
				2.95304	0.154691	0.665587	0.299592
				2.95508	0.155726	0.665338	0.301169
				2.95711	0.156841	0.664577	0.30258
				2.95915	0.157956	0.663817	0.303991
				2.96119	0.159071	0.663056	0.305402
				2.96322	0.160186	0.662296	0.306812
				2.96526	0.161301	0.661536	0.308223
				2.96729	0.162416	0.660775	0.309634
				2.96933	0.16323	0.660362	0.311217
				2.97136	0.163798	0.660235	0.312941
				2.9734	0.164366	0.660108	0.314666
				2.97543	0.164933	0.659981	0.316391
				2.97747	0.165501	0.659854	0.318115
				2.97951	0.166068	0.659727	0.31984
				2.98154	0.166636	0.6596	0.321564
				2.98358	0.167269	0.6588	0.323957
				2.98561	0.167978	0.657219	0.327122
				2.98765	0.168687	0.655639	0.330288
				2.98968	0.169395	0.654059	0.333454
				2.99172	0.170104	0.652479	0.336619
				2.99376	0.170813	0.650899	0.339785
				2.99579	0.171522	0.649319	0.34295
				2.99783	0.172317	0.64822	0.346311
				2.99986	0.173307	0.648194	0.350105
				3.0019	0.174296	0.648168	0.3539
				3.00393	0.175285	0.648142	0.357695
				3.00597	0.176274	0.648116	0.361489
				3.008	0.177263	0.64809	0.365284
				3.01004	0.178252	0.648065	0.369079
				3.01208	0.179216	0.648201	0.372822
				3.01411	0.179907	0.65007	0.376018
				3.01615	0.180598	0.651938	0.379214
				3.01818	0.181289	0.653807	0.382411
				3.02022	0.181981	0.655676	0.385607
				3.02225	0.182672	0.657545	0.388803
				3.02429	0.183363	0.659414	0.391999
				3.02632	0.184054	0.661283	0.395195
				3.02836	0.185841	0.660471	0.397752
				3.0304	0.187919	0.658947	0.400138
				3.03243	0.189998	0.657422	0.402524
				3.03447	0.192076	0.655897	0.404911
				3.0365	0.194154	0.654373	0.407297
				3.03854	0.196232	0.652848	0.409684
				3.04057	0.198311	0.651324	0.41207
				3.04261	0.200403	0.650658	0.414271
				3.04465	0.202515	0.651167	0.416217
				3.04668	0.204626	0.651677	0.418163
				3.04872	0.206738	0.652186	0.420109
				3.05075	0.20885	0.652696	0.422055
				3.05279	0.210961	0.653205	0.424001
				3.05482	0.213073	0.653715	0.425947
				3.05686	0.215184	0.654225	0.427893
				3.05889	0.217812	0.655166	0.431505
				3.06093	0.22045	0.656116	0.435149
				3.06297	0.223088	0.657066	0.438794
				3.065	0.225725	0.658015	0.442438
				3.06704	0.228363	0.658965	0.446083
				3.06907	0.231001	0.659915	0.449727
				3.07111	0.233638	0.660865	0.453372
				3.07314	0.236075	0.661004	0.45717
				3.07518	0.238281	0.660213	0.461144
				3.07722	0.240487	0.659423	0.465118
				3.07925	0.242693	0.658632	0.469092
				3.08129	0.244898	0.657841	0.473066
				3.08332	0.247104	0.65705	0.47704
				3.08536	0.24931	0.656259	0.481015
				3.08739	0.251516	0.655469	0.484989
				3.08943	0.251755	0.65607	0.491752
				3.09146	0.251804	0.656805	0.498784
				3.0935	0.251853	0.65754	0.505816
				3.09554	0.251901	0.658276	0.512849
				3.09757	0.25195	0.659011	0.519881
				3.09961	0.251999	0.659746	0.526913
				3.10164	0.252048	0.660482	0.533945
				3.10368	0.252914	0.661422	0.540265
				3.10571	0.255852	0.662883	0.544775
				3.10775	0.258791	0.664345	0.549285
				3.10979	0.26173	0.665806	0.553795
				3.11182	0.264669	0.667267	0.558305
				3.11386	0.267607	0.668728	0.562816
				3.11589	0.270546	0.67019	0.567326
				3.11793	0.273485	0.671651	0.571836
				3.11996	0.277146	0.673469	0.576567
				3.122	0.281428	0.675595	0.581487
				3.12403	0.285711	0.677721	0.586408
				3.12607	0.289993	0.679847	0.591329
				3.12811	0.294275	0.681972	0.596249
				3.13014	0.298558	0.684098	0.60117
				3.13218	0.30284	0.686224	0.60609
				3.13421	0.307122	0.68835	0.611011
				3.13625	0.312591	0.691025	0.616256
				3.13828	0.318452	0.693881	0.621607
				3.14032	0.324312	0.696738	0.626959
				3.14235	0.330172	0.699594	0.63231
				3.14439	0.336032	0.702451	0.637661
				3.14643	0.341892	0.705307	0.643013
				3.14846	0.347752	0.708163	0.648364
				3.1505	0.353612	0.71102	0.653716
				3.15253	0.361086	0.714588	0.659486
				3.15457	0.368764	0.718245	0.665309
				3.1566	0.376442	0.721903	0.671132
				3.15864	0.384121	0.725561	0.676956
				3.16068	0.391799	0.729219	0.682779
				3.16271	0.399477	0.732877	0.688602
				3.16475	0.407156	0.736535	0.694426
				3.16678	0.414834	0.740193	0.700249
				3.16882	0.424444	0.74467	0.706554
				3.17085	0.434172	0.749198	0.712889
				3.17289	0.443901	0.753726	0.719224
				3.17492	0.45363	0.758253	0.725559
				3.17696	0.463359	0.762781	0.731894
				3.179	0.473088	0.767309	0.738229
				3.18103	0.482817	0.771837	0.744564
				3.18307	0.492546	0.776365	0.750899
				3.1851	0.504354	0.781748	0.757736
				3.18714	0.516358	0.787211	0.764621
				3.18917	0.528362	0.792675	0.771506
				3.19121	0.540366	0.798138	0.77839
				3.19325	0.55237	0.803602	0.785275
				3.19528	0.564373	0.809065	0.79216
				3.19732	0.576377	0.814529	0.799044
				3.19935	0.588381	0.819992	0.805929
				3.20139	0.602386	0.826258	0.813285
				3.20342	0.616881	0.832721	0.820756
				3.20546	0.631376	0.839184	0.828228
				3.20749	0.645871	0.845646	0.835699
				3.20953	0.660366	0.852109	0.84317
				3.21157	0.674861	0.858571	0.850641
				3.2136	0.689356	0.865034	0.858112
				3.21564	0.703851	0.871497	0.865584
				3.21767	0.72004	0.878627	0.873458
				3.21971	0.737321	0.886187	0.881592
				3.22174	0.754603	0.893748	0.889725
				3.22378	0.771884	0.901308	0.897859
				3.22582	0.789165	0.908868	0.905993
				3.22785	0.806446	0.916429	0.914127
				3.22989	0.823727	0.923989	0.92226
				3.23192	0.841009	0.93155	0.930394
				3.23396	0.859326	0.939508	0.938755
				3.23599	0.879422	0.94815	0.947504
				3.23803	0.899519	0.956792	0.956253
				3.24006	0.919615	0.965433	0.965003
				3.2421	0.939711	0.974075	0.973752
				3.24414	0.959807	0.982717	0.982501
				3.24617	0.979904	0.991358	0.991251
				3.24821	1	1	1
				3.25024	1.93427e+07	1.28334e+07	1.32712e+07
