# Supplementary material for: High-throughput micro-scale bandgap mapping for perovskite-inspired materials with complex composition space
Source: Nat Commun. 2025 Aug 12;16:7477. doi: 10.1038/s41467-025-62774-y (PMC12343849; doi:10.1038/s41467-025-62774-y)
Supplement: Supplementary file 3 — Source Data [file 41467_2025_62774_MOESM3_ESM.zip › Source Data Files/SourceData_SI_Fig18.xlsx]

## Sheet: SI_Fig_18_A
1st round ΔT/T (10^-3) for Cs3Bi2I9
	Time (ps) →
Wavelength (nm) ↓	-4.7	-3.7	-2.7	-2.2	-1.7	-1.5	-1.3	-1.1	-0.9	-0.7	-0.6	-0.5	-0.4	-0.3	-0.2	-0.1	0	0.1	0.2	0.3	0.4	0.5	0.6	0.7	0.8	0.9	1	1.1	1.2	1.3	1.4	1.5	1.6	1.7	1.8	1.9	2	2.1	2.2	2.3	2.4	2.5	2.6	2.7	2.8	2.9	3	3.1	3.2
425.385	0.460061	-0.31687	-0.245337	-0.593914	-0.356949	-0.0966679	-0.573668	0.312348	-0.229535	-0.380744	-0.772674	-0.0190605	0.735305	-0.758677	0.386327	-0.575569	-2.56095	-1.28695	-0.873425	-0.305949	0.091197	-0.329151	0.119223	-0.887936	-0.0925325	-0.645374	-1.11074	-0.59848	-0.0414861	0.579063	-0.471073	0.174972	-0.909467	-0.229691	-0.0170781	-0.135013	-1.25109	-2.0181	-1.10814	-0.017118	-0.2952	-0.823774	-0.69989	-0.763198	-0.766266	-0.217769	-0.730335	-0.290889	-0.162193
427.692	-0.468887	-0.786885	-1.33365	-1.13966	-0.225319	-0.0197773	-0.950816	-0.883627	-1.22929	-0.308103	-1.24435	-1.72843	0.581001	-1.32335	-0.479545	-2.04369	-1.76874	-2.36299	-1.51432	-0.670301	-1.16282	-1.05667	-0.248975	-0.525142	-1.50804	-0.62944	-1.55953	-2.30406	-1.40955	0.410633	-0.697057	-1.06186	-1.4249	-1.19588	-1.24271	-1.23161	-1.53679	-2.41044	-1.63916	-0.663093	-0.43905	-1.69643	-0.613874	-0.690641	-0.778265	-0.652699	-0.871475	-1.175	-0.40305
430	-1.09624	-0.420621	-1.34103	-1.64136	-1.14616	-0.636534	-1.55031	-0.87974	-0.776496	-0.297985	-0.661383	-1.83148	0.654459	-0.632006	-0.810101	-1.23406	-1.98435	-1.75352	-1.53042	-0.638623	-0.419079	-0.90591	-0.492635	-0.54143	-0.567124	-0.764205	-1.55873	-2.70402	-0.935544	-0.728768	-0.153732	-0.984097	-2.17031	-1.47655	-1.11168	-1.20358	-1.46382	-2.52671	-1.058	-0.628091	-0.74375	-1.09348	-1.22724	-0.22167	-0.940737	-1.28897	-1.24512	-0.718027	-0.923516
432.308	-1.41456	-1.24454	-2.81194	-1.99767	-0.935082	-0.845238	-1.6246	-1.19201	-1.84934	-1.13037	-1.45988	-1.37267	0.297443	-1.95466	-1.13982	-1.55545	-2.42893	-2.17578	-2.13358	-0.887297	-0.523559	-1.4539	-1.39337	-1.70205	-1.11876	-0.9904	-2.04048	-3.16001	-1.78891	-0.672763	-0.922096	-1.09057	-2.29484	-2.19647	-1.32529	-1.98451	-2.42918	-2.59708	-2.2904	-0.635392	-0.95077	-1.64407	-1.46096	-1.19211	-0.942661	-1.58291	-2.3667	-0.54373	-1.19701
434.615	-0.559698	0.217675	-0.337077	-0.952892	0.192903	-0.0795647	-1.523	-0.00146106	-1.09459	0.0957581	-0.253829	-1.10938	0.915211	-0.398975	0.0856169	-0.800079	-1.79621	-1.22992	-0.725852	-0.752377	-0.415352	-0.325938	-0.700032	-0.592479	0.253776	-0.181193	-0.3546	-1.38523	-0.745703	-0.18096	-0.756746	-0.637158	-1.93928	-1.31929	-1.0354	-0.423649	-0.529644	-2.96689	-0.193781	-0.448457	-0.456553	-1.14865	-0.412614	0.214505	-0.397585	-0.734064	-1.16051	0.51855	0.110808
436.923	-1.35203	-2.13532	-2.32149	-2.81499	-1.78651	-1.01397	-1.43282	-1.61367	-2.11221	-1.89115	-1.50334	-2.12501	-0.993482	-1.59169	-0.417154	-2.25145	-2.58572	-2.58297	-2.36685	-1.58787	-2.25897	-1.5956	-1.76533	-2.15933	-0.942711	-1.82072	-1.8111	-3.25765	-1.74623	-1.13955	-1.20991	-1.84126	-3.13628	-2.67324	-1.8097	-2.31231	-1.65046	-3.54001	-2.46992	-1.30823	-1.58117	-2.45146	-1.29158	-0.926734	-1.51388	-1.94142	-2.18402	-1.2914	-2.00379
439.231	-1.25894	-0.832244	-2.99149	-1.91949	-0.167762	-0.867182	-2.07797	-1.59082	-1.81198	-0.937029	-0.600912	-2.27307	-0.277338	-1.16343	-0.571914	-1.1002	-2.05855	-1.96377	-1.7833	-1.3792	-1.21802	-0.693416	-1.3638	-1.86797	-0.487417	-1.25248	-1.90903	-2.85501	-0.783235	-1.17328	-0.79408	-1.01482	-2.49577	-1.93911	-1.03724	-1.72357	-0.874372	-3.69242	-1.58023	-0.663282	-1.46167	-1.93476	-1.06225	-0.58755	-0.836987	-0.899131	-2.33976	-0.47949	-0.680348
441.538	-2.33866	-1.74142	-3.37824	-2.52085	-2.17858	-2.15739	-3.36245	-2.8444	-2.68128	-2.04403	-2.25538	-2.72507	-1.41554	-2.92625	-1.12997	-2.50003	-2.83099	-2.78142	-2.19079	-2.0209	-2.52406	-1.54781	-1.26556	-2.10216	-1.60829	-1.85045	-2.40183	-2.93631	-1.14752	-2.13908	-1.2477	-1.97483	-2.84286	-2.443	-1.87879	-1.9201	-2.53628	-4.0875	-1.92942	-1.62043	-2.31679	-2.42922	-2.39673	-1.12918	-3.03263	-2.16578	-2.12936	-1.20256	-1.78367
443.846	-1.55143	-2.02902	-2.48727	-2.20075	-1.65505	-2.06603	-2.15912	-2.29745	-2.05724	-1.95316	-2.4699	-2.16251	-1.11956	-2.44955	-1.74055	-1.34071	-1.6887	-2.1545	-1.58456	-1.54229	-1.74298	-0.303834	-1.41046	-1.78362	-0.94812	-1.92162	-1.8258	-3.00086	-1.1168	-1.29071	-0.754547	-1.13603	-3.00023	-2.03658	-1.38591	-1.50012	-1.42764	-3.19437	-1.83433	-1.05301	-0.762441	-1.9431	-1.60146	-1.44686	-1.43574	-1.88165	-1.65663	-1.11583	-1.16883
446.154	-2.79264	-1.77962	-2.86826	-2.52051	-1.3723	-2.03196	-2.0958	-2.67223	-2.60194	-1.9857	-1.28805	-2.47896	-1.75651	-2.8967	-1.36644	-1.67063	-2.27819	-2.64274	-1.0723	-1.55674	-0.803732	-0.952003	-1.4121	-0.920866	0.156371	-1.10749	-2.19595	-2.19135	-1.3063	-0.945038	-0.485828	-1.15709	-2.76263	-1.4236	-1.08157	-1.47539	-1.34305	-3.58584	-1.46427	-0.888497	-0.766624	-1.28397	-1.13209	-0.344052	-0.936974	-1.017	-1.3241	-0.76842	-0.405715
448.462	-2.86289	-2.4726	-3.13652	-2.15678	-2.3907	-2.55172	-2.47818	-2.66738	-2.41171	-2.83149	-2.16762	-2.48755	-1.20605	-3.00553	-2.13622	-1.71015	-1.39029	-1.32059	-1.04391	-1.54215	-1.10876	-0.235809	-0.440361	-1.53378	-0.900566	-1.365	-1.33131	-1.39572	-0.835034	0.0666329	-1.39891	-1.15567	-1.4982	-1.22623	-1.17434	-1.903	-1.31036	-2.07007	-0.569833	-1.06108	-0.730196	-1.27081	-2.11276	-1.30158	-0.179377	-0.949102	-0.616934	-1.85059	-0.955883
450.769	-2.30016	-2.06289	-2.13186	-2.02598	-2.31398	-2.46603	-2.55406	-1.5183	-2.21973	-2.4578	-1.95751	-2.29887	-1.30642	-2.7449	-1.74278	-1.95991	-1.65239	0.18861	0.541487	-0.494634	0.543834	0.286479	0.642592	0.556832	0.547785	0.141775	0.455549	-0.171466	-0.260336	1.05622	0.393696	-0.108147	-1.12542	0.055688	0.196475	-0.489101	0.0723619	-0.269628	0.150741	0.596139	-0.352483	0.25528	-0.429538	0.242072	0.382059	-0.737006	0.425692	0.206638	-0.161457
453.077	-2.26884	-1.86853	-1.02641	-1.17565	-2.08917	-1.64887	-2.08168	-1.0627	-1.22708	-1.74978	-0.613301	-2.12042	-0.940207	-1.72377	-2.08228	-0.748607	0.0704565	1.56761	2.01731	0.704579	1.97669	1.99345	3.19588	1.24003	2.26713	0.943578	1.51722	1.76325	1.22883	1.76875	0.968358	1.38091	0.678286	1.76113	1.19129	0.524049	2.04884	0.246285	0.503139	1.17037	1.78596	2.12824	0.85464	0.366809	1.46189	1.43072	2.05224	1.09122	0.535018
455.385	-3.21203	-2.42353	-2.04424	-1.42438	-1.51141	-2.38598	-2.09178	-1.28315	-1.15723	-2.61801	-2.2668	-1.39017	-0.96581	-2.30303	-1.86378	-1.26658	-0.510778	1.804	3.30156	1.39708	2.15509	2.22663	3.56721	2.26076	1.85305	1.23625	2.21915	1.61085	1.28362	1.53038	1.51764	1.04845	0.946553	1.23803	1.57097	1.09656	2.50298	0.596825	1.01484	1.64479	1.30841	2.01848	1.26528	1.18681	1.46943	0.786666	2.22254	2.07375	1.09177
457.692	-3.51705	-2.64676	-2.37714	-2.054	-2.12391	-2.30986	-2.15486	-1.39031	-2.582	-2.23149	-2.03492	-2.27855	-0.718588	-2.18252	-2.33543	-1.48125	-0.397665	1.92158	4.03663	2.05164	2.03015	3.11969	3.89805	3.00055	2.55633	2.50297	2.34085	2.42961	2.626	1.87563	1.62888	2.03618	1.1351	2.43293	2.58071	1.36213	2.5022	0.796615	1.70595	1.56748	1.93498	2.54646	1.25848	1.33524	1.70332	1.52032	2.03222	2.62224	1.39074
460	-3.82572	-2.442	-2.03866	-2.07113	-1.93087	-2.59439	-1.97849	-1.93295	-1.90121	-2.33075	-2.64913	-2.22549	-0.737849	-2.39698	-1.74184	-1.83151	-0.397095	2.48811	4.52146	2.71382	3.56396	3.87403	4.15495	3.65089	3.29463	2.84333	3.20519	2.99911	2.78302	2.72815	2.30143	3.09811	1.8357	3.36924	3.00014	2.12515	3.06318	1.55601	2.51734	2.14285	2.61675	2.92798	2.21989	2.41812	1.55903	2.5956	2.74391	2.63866	2.50334
462.308	-4.17517	-1.95745	-2.11103	-2.17001	-1.94726	-2.92784	-2.09255	-1.44265	-1.71947	-2.83155	-1.78898	-2.27336	-1.17759	-2.95298	-1.98011	-2.34794	0.521538	3.29468	5.62499	4.07979	3.64728	5.31673	4.82292	3.50961	3.81963	3.49347	3.68183	3.46346	3.72277	2.51546	2.50617	3.45048	2.68505	3.87543	2.9449	2.6789	3.61682	1.73822	3.08845	3.27611	3.15804	2.8215	2.36297	2.46552	2.428	2.41307	2.94616	2.93392	2.58925
464.615	-3.70083	-1.79806	-2.19705	-1.56861	-1.22691	-2.46898	-1.1434	-1.37823	-1.67008	-1.82597	-1.56153	-2.6496	-0.834779	-2.37803	-1.59043	-1.94755	0.899073	3.55871	6.52224	4.26055	4.86247	5.05925	5.63713	4.68661	4.50717	4.55711	4.4131	4.56857	4.01913	3.24399	3.08758	3.30172	2.44704	3.47706	3.71433	2.86247	4.52782	2.51356	3.7648	3.91845	3.44708	3.43342	2.78743	2.8553	2.24637	2.56222	3.75991	3.676	2.84631
466.923	-3.00253	-1.10613	-1.38017	-1.49791	-1.48347	-1.81288	-1.71267	-0.692806	-1.4785	-1.83921	-1.25258	-1.70861	-1.09895	-1.03362	-1.06997	-0.952472	-0.069283	3.9329	6.44259	4.93158	5.32122	5.74624	5.42353	5.13014	4.37309	4.70365	4.10266	4.18941	4.53971	3.59426	3.40049	4.16031	2.95131	4.04235	4.18858	3.01099	3.58572	2.87352	3.94517	3.3812	3.41142	4.00507	3.11518	3.13244	2.63603	3.03962	3.15384	3.94341	3.07815
469.231	-3.06528	-1.75418	-1.48743	-1.52206	-2.21898	-2.33147	-1.91048	-1.03629	-1.6816	-2.61585	-2.63724	-2.2809	-0.940552	-2.2303	-1.89191	-2.31403	-0.245787	2.66038	5.28932	4.00699	4.39149	4.61886	3.86858	3.38057	3.60988	3.62514	3.46425	2.4005	3.19961	3.16718	2.37038	2.66536	1.36892	2.79497	2.66014	2.45342	2.82425	1.76932	2.32513	1.80303	2.59468	2.26866	1.77511	1.96237	1.69937	2.7895	2.42367	2.0292	1.8401
471.538	-3.10876	-1.40328	-1.63438	-1.75256	-0.795021	-1.74375	-1.73532	-1.08179	-1.53548	-1.43465	-2.10147	-2.54453	-0.992048	-2.10876	-1.77668	-1.08369	-0.853392	1.59825	4.0913	3.12834	2.89359	3.13445	2.69914	2.41665	2.23165	2.48904	2.52247	1.3929	1.84907	2.09241	1.914	1.74266	0.925158	1.20004	0.282379	0.866207	1.99506	0.326102	0.875205	1.66444	1.66877	1.44905	0.789416	0.651518	1.30683	1.56638	1.42035	1.73097	1.91025
473.846	-3.47373	-1.57699	-2.37532	-1.54329	-1.93409	-1.9339	-2.02508	-1.45231	-1.6902	-2.10925	-2.34078	-2.47071	-0.529326	-2.68275	-1.20021	-1.67827	-1.69421	-1.57411	1.3515	0.54111	0.0719933	0.550251	0.0228083	-0.242163	0.0598325	0.060113	-0.194532	-0.654116	0.395491	-0.266312	-0.711743	-1.20561	-1.82376	-1.08383	-1.03523	-1.36492	-0.330935	-1.55517	-1.26194	-0.425205	-0.743387	-1.1955	-1.39063	-1.02455	-0.658632	-0.734892	-0.766527	-0.828216	-0.55569
476.154	-2.83251	-1.08667	-1.68995	-1.3959	-1.70102	-2.26483	-1.42538	-0.926526	-1.27257	-1.41163	-1.67648	-2.30836	-0.0353532	-1.75938	-0.995262	-1.10417	-2.33588	-3.04895	-1.18337	-1.74693	-1.25036	-1.28244	-2.12464	-1.68941	-2.45709	-1.71589	-1.90531	-2.64123	-1.88429	-1.4937	-2.03781	-2.54171	-3.4306	-2.43969	-2.51862	-2.34368	-1.85752	-3.33487	-2.88734	-2.24752	-2.05623	-2.18402	-2.40258	-2.52265	-2.5499	-1.76355	-1.80748	-1.58922	-2.1182
478.462	-3.8831	-1.53843	-1.62122	-1.03063	-1.40262	-2.54917	-1.69306	-1.0484	-1.41821	-1.64118	-2.07315	-2.06251	-1.00999	-1.97625	-1.29928	-1.7266	-3.26907	-5.09992	-3.36905	-4.0466	-3.77636	-3.14908	-3.79128	-3.54812	-3.962	-3.58826	-3.9999	-4.56138	-3.49715	-3.50199	-4.49441	-3.9087	-5.03309	-4.63932	-4.0808	-4.75534	-3.85072	-4.20659	-4.45762	-3.3315	-4.10646	-3.9251	-3.71647	-3.90428	-4.35023	-3.69613	-3.93051	-2.98495	-4.14681
480.769	-2.94561	-1.87029	-1.86325	-0.574162	-0.869603	-1.74341	-1.84446	-0.417526	-0.718026	-1.9984	-1.63308	-1.65932	-0.162128	-1.13254	-0.740265	-0.970135	-3.48101	-5.92002	-4.92992	-4.86493	-4.96978	-3.69553	-3.83132	-4.56555	-4.84708	-4.64894	-4.32905	-5.22285	-3.88816	-3.82499	-4.95196	-4.54221	-5.71684	-4.99847	-4.24216	-5.05527	-4.04559	-5.01337	-4.72252	-3.95209	-3.80245	-3.97974	-4.71911	-4.76942	-4.71602	-4.39651	-4.20208	-3.65502	-3.6085
483.077	-2.98575	-1.06376	-0.979109	-0.699277	-0.96085	-1.58921	-1.14236	-1.20187	-1.02414	-0.956833	-1.12884	-0.781697	-0.425617	-1.24795	-0.624993	-1.53348	-2.74341	-5.50598	-6.35002	-5.66904	-4.72282	-4.51306	-4.05871	-4.31796	-4.93263	-4.17608	-4.9401	-5.40633	-4.29566	-4.32549	-5.2378	-4.61165	-5.15858	-4.86496	-4.02947	-4.72318	-3.86742	-5.55726	-4.50412	-3.67234	-3.78792	-4.22359	-3.96518	-4.79542	-4.41157	-3.5702	-4.28225	-3.77159	-3.95611
485.385	-2.9743	-1.5883	-1.61249	-1.72337	-1.49629	-1.90127	-1.54051	-0.880692	-1.53095	-1.94761	-1.52667	-1.70728	-0.863038	-2.39527	-1.36716	-1.47953	-2.93954	-5.87669	-6.20388	-6.06532	-5.30277	-4.66923	-5.01213	-4.29148	-5.51592	-4.92821	-4.8422	-5.50941	-4.31521	-5.33442	-5.35632	-5.28074	-5.88736	-4.91486	-4.70624	-5.19242	-4.4969	-5.11585	-4.89391	-3.91269	-4.04067	-4.28805	-4.18521	-5.07253	-4.54961	-3.77293	-4.27052	-3.71322	-4.48195
487.692	-2.7573	-0.900036	-0.845272	-1.13537	-0.465707	-1.68994	-1.22877	-0.703643	-1.16658	-1.36936	-1.16991	-1.06187	-0.465504	-0.990175	-0.648719	-0.978411	-1.65691	-4.39702	-5.00199	-4.76999	-4.31663	-4.1109	-3.26867	-4.09701	-4.28112	-4.76897	-4.6027	-4.70642	-3.6783	-3.92074	-4.13291	-3.64948	-4.62424	-3.6974	-2.9885	-3.61094	-2.6898	-4.0167	-3.33015	-3.38392	-3.20419	-3.0446	-2.97849	-3.69928	-3.81084	-3.19067	-3.04888	-2.82147	-2.79613
490	-3.35104	-1.72331	-0.855897	-1.45589	-0.489447	-2.05998	-1.28759	-1.08928	-1.00877	-1.20924	-1.65481	-1.23518	-0.910446	-1.37723	-0.973829	-2.0421	-1.41711	-3.65932	-4.80493	-4.20748	-4.15018	-3.48175	-3.6052	-3.56673	-3.36088	-3.61442	-4.0106	-4.01444	-3.39899	-3.52315	-3.75828	-2.85764	-3.20519	-3.42371	-2.9812	-3.75951	-3.3735	-3.36472	-2.95352	-2.634	-2.98034	-2.61025	-2.72238	-3.18832	-2.97039	-2.44617	-2.4511	-2.20849	-2.87299
492.308	-2.64379	-1.30974	-1.22357	-1.53108	-0.869921	-1.80345	-1.77927	-0.50119	-1.89925	-1.75873	-1.73667	-1.47166	-1.22185	-1.56127	-1.10952	-1.57113	-1.24768	-3.78499	-3.51609	-2.93286	-3.08393	-2.43924	-2.20217	-2.50022	-2.7349	-2.91296	-3.23644	-3.06079	-2.23732	-2.45099	-3.3869	-2.60761	-3.69181	-3.38512	-2.42575	-2.95699	-2.11035	-2.56238	-2.60913	-2.7886	-1.86303	-2.08525	-2.6405	-3.02797	-2.45927	-2.1215	-1.9925	-2.28283	-2.46357
494.615	-3.36573	-0.767472	-1.83337	-1.73808	-0.370935	-1.92785	-2.35664	-1.01328	-1.51653	-1.36896	-1.73032	-1.26623	-0.878375	-1.49676	-0.220232	-1.16129	-1.55619	-2.39254	-2.72293	-2.35204	-2.22134	-1.27377	-1.92841	-2.24722	-2.36549	-1.95701	-2.6727	-2.65098	-1.9569	-2.35084	-2.50603	-1.86819	-2.7828	-2.44916	-1.968	-2.70571	-1.38441	-2.54914	-1.45624	-1.76203	-1.88975	-1.66668	-1.79365	-1.83047	-2.27471	-1.73607	-1.23617	-1.66973	-1.81636
496.923	-2.25419	-1.24906	-0.894179	-0.856707	-0.588362	-0.860827	-1.15438	-0.500922	-0.923282	-1.93607	-0.798023	-1.21269	-0.446831	-1.36125	-0.307017	-0.846717	-0.967735	-1.50066	-1.03399	-1.50585	-0.99251	-0.649147	-0.712844	-1.06813	-0.639608	-0.586801	-1.69472	-1.72117	-1.18157	-0.758381	-0.922169	-0.882585	-1.54883	-1.28737	-0.523103	-1.34425	-0.606184	-1.65036	-0.795245	-0.696864	-0.239154	-0.847511	-0.762426	-0.827765	-1.21468	-1.0773	-0.442131	-0.255427	-0.882464
499.231	-2.42068	-0.848278	-1.24139	-0.74089	-0.377177	-1.40352	-1.17865	-0.417839	-0.922208	-0.888353	-0.978769	-1.17423	-0.373147	-1.07323	-0.39384	-1.59748	-0.571864	-0.691001	-0.45524	-0.368338	-1.24864	0.50063	-0.19155	-0.843318	-0.961482	-0.164955	-0.997181	-0.939123	-0.358483	-0.853624	-0.412573	-0.158743	-1.06508	-1.19943	-0.433037	0.0279742	-0.0960552	-1.23484	-0.230177	-0.268063	-0.110198	-0.430432	-1.58945	-0.728093	-0.656839	0.273164	-0.166311	0.170335	-0.25764
501.538	-2.29106	-0.910033	-1.44877	-0.358787	-0.682917	-0.571128	-0.732686	-0.156761	-0.881563	-1.08243	-0.940121	-1.59345	-0.607079	-1.37274	-0.0626548	-0.9698	-0.634567	-0.57834	0.0700944	0.628706	-0.62162	0.732568	0.497619	0.410883	-0.822734	0.309889	-0.7121	-0.435694	0.0821883	-0.192168	-0.806068	0.111648	-0.753559	-0.331917	0.190353	-0.607186	0.466021	-0.807125	-0.0262488	0.0374387	0.503769	0.359772	0.115626	-0.0469634	-0.28372	0.399105	0.374811	0.876027	0.265044
503.846	-2.39881	-0.883483	-0.728926	-0.712521	-1.21174	-1.56227	-0.793227	-0.781059	-1.14137	-1.21567	-1.26586	-0.783033	-0.271455	-1.31404	-0.817347	-1.39009	-0.627723	-0.673189	0.438679	0.724455	0.0481854	0.922405	0.679357	0.517016	-0.108523	0.415755	-0.0548597	0.487585	0.652132	0.350028	-0.0953486	0.0975848	-0.699951	-0.127492	0.443831	-0.278409	1.10512	-0.271187	-0.00935599	0.563405	0.777903	1.20184	-0.173062	-0.06526	0.0418839	0.174764	0.471614	0.410586	0.390354
506.154	-3.06153	-1.02241	-1.06487	-1.23914	-0.455585	-1.67892	-1.15064	-0.498286	-0.914133	-1.44265	-1.38694	-1.64761	-0.840028	-0.950993	-0.79317	-1.36671	-1.20909	-0.382348	1.00867	0.933499	0.205307	1.41361	0.778528	1.02313	0.518299	0.742235	-0.242925	0.0203561	0.611559	0.40196	-0.223569	0.611975	-0.785451	-0.67058	0.605447	0.377957	0.467401	-0.263736	0.0356789	0.791712	0.696908	0.297608	-0.0787366	0.275624	0.178494	0.438681	0.432296	0.473987	0.821535
508.462	-2.34119	-0.820287	-1.56912	-1.03532	-1.23284	-1.71855	-1.52658	-0.412027	-1.0219	-1.45586	-1.45514	-1.84711	-0.575813	-1.49289	-0.302529	-1.39489	-0.879025	-0.63062	0.879867	0.804841	0.723393	1.34968	1.59363	1.24697	0.0916662	0.864809	0.347765	-0.185307	0.913565	0.840948	-0.366894	0.561307	-0.290404	-0.275541	0.910249	0.354222	0.770803	-0.46888	0.661336	1.08345	0.583351	0.70272	0.16789	0.700183	0.657712	0.698391	0.218335	0.954272	0.437634
510.769	-2.64608	-0.838623	-0.872315	-0.572283	-0.661751	-1.28481	-1.1928	-0.44524	-1.38958	-1.3685	-0.749165	-1.26942	-0.0491672	-1.83092	-0.183964	-0.847062	-1.31239	0.184765	0.666185	1.84396	1.54756	1.43454	1.39842	0.981296	1.11869	1.56162	0.683202	0.313539	1.11912	0.734185	0.524144	0.608872	-0.178561	0.221836	0.878509	0.83032	0.86483	0.626055	0.430561	1.65393	1.68553	1.37948	0.464832	0.891924	0.965397	0.531451	1.02291	1.16525	1.67313
513.077	-1.84071	-1.05087	-0.8311	-1.2579	-0.551411	-1.29254	-1.04671	-0.308438	-0.524927	-0.782881	-0.956646	-0.907916	-0.0876963	-1.59998	-0.0741153	-0.725501	-1.29645	0.100147	1.17177	1.93709	1.54684	1.92547	1.35072	1.38068	1.44206	1.61758	0.675379	0.627559	1.33158	1.14395	1.06435	1.03168	0.604152	-0.0689074	1.54177	1.27814	1.87485	0.594473	0.719726	1.62326	1.63918	1.30265	0.757898	1.06297	1.1392	1.40746	1.00766	1.47775	1.50705
515.385	-2.53098	-0.937305	-1.13989	-1.11469	-1.02466	-1.30376	-1.17794	-0.748253	-0.779699	-0.807013	-1.6075	-1.3057	-0.684067	-1.74519	-0.342661	-0.809681	-1.16554	-0.229357	1.48431	1.78532	1.52847	2.13479	1.93532	1.37964	1.32108	1.94484	1.04146	1.25618	1.18021	1.75479	0.9251	1.14491	0.460945	0.257503	1.93138	0.975804	1.88594	0.835891	0.932172	1.732	1.73051	2.03164	1.33982	1.28319	1.24999	0.802841	1.29217	1.80339	1.53736
517.692	-1.23175	-1.22051	-1.23926	-0.764617	-0.323354	-1.20969	-1.03946	-0.416526	-0.848098	-0.761289	-0.517845	-1.23486	-0.375095	-0.974507	0.72368	-0.680173	-0.923697	0.366187	2.29273	2.82795	2.37351	2.91555	1.68767	2.03366	1.48612	1.94765	1.40827	1.362	1.73226	2.2135	1.52941	1.19506	0.938167	0.613689	1.92359	1.34647	2.09373	1.05507	1.25041	2.16484	2.28968	1.59311	1.5142	1.22207	1.97114	2.08274	1.46168	2.54264	2.27571
520	-1.8292	-0.791353	-1.01892	-1.04169	-0.674598	-1.50801	-1.56859	-0.874018	-1.15298	-1.03173	-0.741626	-1.12219	-1.27741	-1.16045	-0.161289	-1.05237	-1.20947	-0.197234	2.38984	3.0137	2.17147	2.56547	1.77901	1.60444	2.37448	2.54751	1.73462	1.22189	2.06492	1.86715	1.6046	1.7287	0.749206	0.863698	2.0662	1.62872	1.23881	1.57228	0.936735	2.1762	1.92338	1.76056	1.14551	1.7736	1.65076	1.47274	1.20249	2.47895	2.26761
522.308	-2.23954	-1.34929	-1.68014	-1.75142	-1.09212	-1.43331	-1.62099	-0.832821	-1.44197	-1.62336	-1.79482	-1.60869	-0.705838	-1.81688	-0.693962	-1.13542	-1.56485	-0.299417	2.1345	2.70922	2.24256	2.26392	2.14337	1.6231	1.5311	1.71799	1.00707	0.991008	1.05411	1.68149	1.29936	1.25343	0.564349	0.811221	1.65952	1.12297	1.42976	0.45033	1.23578	1.6488	1.80893	1.67662	1.19495	1.30548	1.94741	1.57383	1.55205	1.6692	1.73119
524.615	-1.74347	-0.883178	-0.86916	-0.837308	-1.05481	-1.10351	-0.8946	-0.189428	-0.976966	-1.06531	-0.969238	-1.42339	-1.08485	-1.47658	-0.0904967	-0.395668	-1.30104	0.0876278	2.43237	3.02527	2.63088	2.63134	2.42333	2.03557	2.15931	2.4156	1.96524	1.73282	2.23282	2.01386	1.73032	2.17812	1.49718	0.99445	1.76695	1.89183	1.74075	1.66111	1.80022	2.42573	2.11031	2.18037	1.8805	1.53767	2.52001	1.72158	2.39154	2.08644	2.61053
526.923	-2.11759	-0.888446	-1.26973	-1.12631	-0.52368	-1.46308	-1.57157	-0.693186	-1.54432	-1.01142	-1.39147	-1.22169	-0.737058	-1.72403	-0.642918	-0.757696	-1.07248	-0.125759	2.30591	3.06303	2.39423	2.7614	2.33862	2.17204	1.9137	2.59648	1.66146	1.6138	2.58628	1.92218	1.6074	1.51858	1.09725	1.43716	1.78991	1.75721	2.33673	1.51338	1.21279	1.61225	2.4662	1.86847	1.26177	2.06003	1.42481	2.01756	1.7879	1.96492	2.26572
529.231	-1.77174	-0.909726	-1.4133	-1.10556	-1.08724	-1.41198	-1.22249	-0.907942	-1.05144	-1.36042	-0.753971	-1.78	-0.33527	-1.84136	0.028553	-0.940069	-1.6774	-0.359946	3.03194	2.59726	2.5078	2.53449	2.83661	2.2783	2.30132	2.54123	1.38068	1.50911	2.35147	2.11882	2.03145	1.96767	1.01525	1.72731	1.91079	1.59944	2.14073	1.53856	2.07637	2.39954	2.67753	1.84864	1.82357	2.06102	1.62555	2.05625	1.64618	2.58608	2.22313
531.538	-2.25431	-0.816782	-0.842254	-0.248425	-0.270368	-1.15353	-0.986283	-0.466478	-0.49201	-0.821636	-0.140465	-0.702872	-0.0549692	-1.36504	-0.134427	-0.495106	-0.712713	0.559189	2.98245	3.7832	3.38306	3.21047	3.33256	3.02576	2.92404	3.11712	1.84563	2.03235	3.22367	2.7869	2.12137	2.15843	1.62032	1.7879	2.83524	2.9682	2.95384	2.05836	2.15923	3.12988	3.13824	3.01688	2.34969	2.61878	2.25787	2.97893	2.11212	2.84743	2.87322
533.846	-2.23405	-0.852752	-0.517292	-1.12094	-0.598489	-1.09785	-1.13498	-0.884468	-0.335844	-0.461602	-0.666745	-1.00629	-0.412848	-0.854485	0.00646088	-0.346954	-1.0059	0.103667	3.19863	3.4315	3.43115	3.92928	3.28331	3.47796	2.97859	3.05897	2.01885	2.30049	3.47393	2.77274	3.08896	2.90378	1.87883	2.0024	2.84108	2.1143	2.7927	1.85606	2.01024	3.24914	3.15675	2.89239	2.41889	2.25328	2.37692	2.4978	3.00458	2.74312	3.49988
536.154	-2.23484	-0.919519	-1.2813	-0.992631	-0.553178	-1.21972	-1.07041	-1.22233	-1.30717	-1.11959	-0.967389	-1.8938	-0.28602	-1.43097	-0.963222	-0.400935	-1.16462	-0.0170621	3.22607	3.36021	2.8844	3.64767	2.79092	2.26298	2.43189	3.1243	2.73922	2.09735	2.84956	2.23797	1.62197	2.75431	1.39671	1.48884	2.58933	2.55297	2.48237	1.86497	1.46743	2.3338	2.67384	2.39285	2.03447	1.65823	2.4302	2.19797	2.41826	2.74988	2.36013
538.462	-2.65017	-0.818942	-0.896336	-0.67152	-0.763487	-1.53845	-0.909647	-0.928343	-0.984085	-1.57586	-1.19762	-1.70371	-0.788482	-1.63882	-0.627391	-0.787513	-1.57018	-0.118761	3.0759	3.30243	2.24827	3.19089	3.58923	3.12062	1.93095	2.39987	2.65212	1.79618	2.26831	1.86638	2.10379	1.95643	1.37179	2.02724	2.30241	1.94589	3.14166	1.49039	1.61142	2.44903	2.29808	2.65298	1.64022	1.65322	1.66805	2.60389	2.25327	2.6978	1.62674
540.769	-2.55205	-0.909501	-1.05105	-0.727597	-0.58764	-1.16072	-1.54769	-0.49944	-1.08671	-1.11749	-0.769483	-1.02203	-1.06295	-1.37235	-0.384893	-0.916245	-0.758614	0.00303167	3.0675	3.21889	3.38284	3.8104	3.15321	2.77916	2.7629	3.0999	2.94581	2.57905	2.97553	2.49692	2.74353	2.63834	2.36041	2.50047	2.84738	2.42525	2.9209	1.90903	2.24348	2.73987	3.1626	2.69539	2.05456	2.25009	2.32168	2.1645	2.53332	2.97531	2.4157
543.077	-2.71261	-0.763353	-0.7017	-0.704455	-0.408603	-1.30509	-0.79995	-0.510733	-0.628635	-0.987657	-1.1903	-0.995573	-0.757296	-1.44279	-0.662973	-0.720543	-1.12368	0.0289588	3.1484	3.7245	3.63798	3.78311	3.20046	2.96621	2.26181	3.18472	2.28637	2.21311	3.08725	2.94387	2.30983	2.48275	1.34609	2.0184	1.88097	2.19934	2.66879	2.09067	2.40221	2.53006	2.68514	2.54076	2.21021	1.39568	1.68598	2.4133	2.66809	2.66297	2.25198
545.385	-1.99922	0.0731346	-0.104961	-0.400395	0.0984474	-0.464906	-0.267514	0.049573	-0.294112	-0.794825	-0.44343	-1.08593	-0.460494	-0.800992	0.269232	-1.37534	-0.38607	0.515502	2.81691	3.88348	3.80893	3.82039	3.09967	3.55297	2.69095	3.45018	2.74277	2.63714	2.77333	2.94436	2.09624	2.70743	2.2246	2.03043	2.42342	2.73192	3.21071	1.9577	2.47213	2.34812	2.54364	3.06464	3.03992	2.11946	2.28828	2.68433	2.92882	2.66907	2.77689
547.692	-1.9217	-0.773567	-0.669692	-1.28199	-0.573817	-0.726539	-1.16447	-0.956865	-0.565656	-0.733871	-0.808499	-1.25977	-0.898101	-0.695172	-0.637851	-0.668537	-0.528399	-0.215901	2.31406	3.30672	3.08883	3.28404	3.17712	2.93963	2.96892	2.54333	2.50612	2.00582	2.45536	2.57657	1.78055	2.31157	1.42936	2.26947	1.71479	2.01467	2.49989	1.60065	1.7581	1.83652	2.61574	2.11896	2.11684	1.94184	1.7599	2.54087	2.04335	2.8591	2.08415
550	-1.96841	-0.213481	-0.952157	-0.42736	0.0783622	-0.820531	-0.831809	-0.258076	-0.0247465	-0.903849	-0.730458	-1.09198	-0.568991	-0.871362	-0.497788	-0.733915	-0.722907	0.442142	2.42398	2.85842	3.38177	3.33704	3.27651	2.72956	2.1716	2.70993	2.33028	1.72482	1.91149	1.92885	2.01599	3.13188	0.862214	1.68954	2.24111	2.06918	2.55548	1.01409	2.00094	2.21161	1.82481	1.80472	2.19857	1.92583	1.9498	2.00971	1.89086	2.47582	2.45059
552.308	-2.78736	-0.636881	-1.71755	-0.784174	-0.837656	-1.15305	-1.44134	-0.811429	-0.753241	-0.903286	-0.801803	-0.560221	-0.974784	-1.24712	-1.21967	-1.17232	-1.46449	-0.168874	1.66186	2.51692	2.53119	3.20109	2.14653	2.20066	1.9773	2.20963	1.44938	1.40164	2.28548	1.49952	1.29573	1.42774	0.725218	1.22727	1.4282	1.45272	1.5657	1.04852	1.37321	1.73654	1.81746	0.989903	1.36077	0.975894	1.26893	0.98041	1.55801	1.25972	1.32131
554.615	-1.4385	-0.582573	-1.13968	-0.43043	-0.0189282	-0.322084	-0.309865	-0.761694	-0.24923	-0.856152	-0.207868	-0.243777	-0.183659	-0.918151	0.0143545	-0.746129	-0.778457	0.163872	2.39057	2.52493	3.30611	2.55554	2.45295	2.52348	2.32801	1.97316	1.51421	1.29138	1.59236	1.99488	2.02125	1.7435	1.15917	1.88458	2.18435	0.930012	2.2693	1.56994	1.65012	1.97272	1.85643	1.53669	1.72265	1.73194	1.17	1.62674	1.48735	1.78438	1.58653
556.923	-2.44814	-1.11678	-1.72872	-1.01732	-1.01887	-1.07856	-0.675186	-0.317469	-0.356329	-0.892484	-1.22949	-1.3174	-0.687015	-1.27449	-0.486271	-1.15239	-0.743431	-0.853234	1.34615	1.84957	1.54655	2.33858	1.67159	1.04632	1.6571	1.61829	0.49488	0.353018	1.75116	1.22427	0.972079	1.4252	0.775453	0.395084	0.684544	0.380063	0.719977	0.426868	0.417461	1.8257	0.912831	0.906905	0.934847	0.386504	0.651497	0.677057	0.585816	1.74236	1.03444
559.231	-1.95071	-1.27697	-1.16013	-0.409873	-1.36062	-1.15876	-1.64827	-0.452268	-1.28933	-1.04203	-1.66647	-1.37239	-0.80438	-1.83399	-1.38006	-1.15577	-1.11889	-0.547556	0.753648	1.4687	1.90745	1.5351	1.19184	0.769429	1.4613	1.29335	0.990487	0.521147	0.92745	0.880927	0.775648	0.855883	0.437816	0.185878	0.17706	0.537165	1.3149	-0.0292225	0.442718	1.0659	1.45821	0.326865	0.000480366	0.0416314	0.352205	0.450187	0.0657071	1.20633	0.0946828
561.538	-2.09275	-1.28709	-1.55192	-0.856569	-1.31601	-1.15293	-0.673059	-1.07196	-0.94701	-1.21161	-1.08271	-1.39031	-1.05963	-1.3832	-0.95245	-1.33449	-1.18971	-1.07375	0.609607	1.3014	1.65252	1.91479	0.601933	1.16378	1.2551	0.9258	0.469318	-0.0320398	0.735464	0.648047	0.880736	0.649158	-0.280715	-0.200911	0.807282	0.336581	0.544581	0.23665	-0.132081	0.933714	0.494169	0.652544	-0.0440657	0.15411	0.00214007	0.69432	0.0431086	0.613874	0.215898
563.846	-2.2512	-1.33792	-1.39252	-1.56741	-0.85085	-1.54484	-1.38259	-0.506153	-1.24079	-1.74798	-1.62378	-1.663	-1.01339	-1.3978	-0.955767	-1.24352	-1.29191	-1.04116	0.993528	1.13374	1.06637	1.35322	0.406785	0.548174	0.60257	0.581232	0.750814	0.42726	0.334043	0.252594	0.884914	-0.353463	-0.15678	-0.256863	0.318326	-0.239354	0.111067	0.302139	0.236571	0.445514	0.282539	0.126329	0.218832	-0.0749867	0.0803956	0.145741	0.231883	0.606958	-0.00394923
566.154	-1.90194	-1.37646	-1.16621	-1.15682	-1.4655	-1.68787	-1.70458	-1.51349	-0.981901	-1.29352	-1.5836	-1.57684	-1.58288	-1.98158	-1.43204	-1.65605	-1.21795	-0.852075	0.451501	0.601955	0.709232	0.0350626	0.200104	-0.0536495	0.0645874	-0.0339069	-0.0552046	-0.456438	-0.296049	-0.389252	0.0323254	-0.340963	-0.710751	-0.211095	-0.393437	7.10606e-05	0.0709948	-1.02564	-0.689319	-0.165473	-0.162452	-0.406311	0.0160476	-0.376525	-0.707479	-0.214394	-0.859649	0.0317122	-0.426444
568.462	-2.72979	-1.13287	-2.31177	-1.99298	-1.23903	-1.54435	-1.94628	-1.28355	-1.23914	-2.25674	-1.31416	-1.51713	-1.69662	-1.81835	-1.63044	-1.47362	-1.97273	-1.43141	0.169909	0.373716	-0.240765	0.662846	0.428993	0.0411288	-0.356365	-0.264137	0.241698	-0.868692	-0.169696	-0.874371	-0.61963	-0.363295	-0.806765	-0.679566	0.255893	-0.808713	0.109246	-0.612734	-0.914482	-0.263545	0.234967	-0.520214	0.105096	-0.603057	-0.375846	-1.01714	-0.538942	-0.0345974	-0.639858
570.769	-2.08494	-1.16562	-1.4204	-1.10021	-0.658458	-1.72199	-1.78363	-0.507517	-0.771409	-1.3237	-1.37257	-1.78289	-1.44521	-0.797329	-0.383645	-0.59191	-1.66704	-1.20254	0.358937	0.636419	0.559884	0.481866	0.585043	0.375248	-0.0219078	-0.443708	-0.345939	-0.0940008	-0.184889	-0.0218515	-0.205592	0.0429241	-0.442477	-0.260776	-0.0307192	-0.172604	0.635116	-0.365094	-0.59053	0.540301	0.139422	-0.766271	-1.06866	-0.594553	-0.671678	-0.377777	-0.295146	0.263713	-0.129366
573.077	-1.91149	-0.68532	-1.34351	-0.945483	-1.37582	-2.08697	-1.19617	-0.615779	-1.20592	-1.41406	-1.05435	-1.80329	-1.63625	-1.14089	-1.05465	-1.13857	-1.41445	-1.43546	-0.163074	0.211099	0.653327	0.770946	0.619976	0.267108	0.0590066	-0.00728608	-0.478947	-0.884835	-0.773532	0.0327081	-0.644686	-0.503379	-1.25678	-0.881142	-0.560746	-0.637283	-0.354941	-0.0893742	-0.57886	-0.496049	-0.315855	-1.26498	-0.82614	-0.786304	-0.354601	-0.318628	-0.251327	0.311609	-0.182448
575.385	-2.95553	-1.59678	-1.59788	-1.75166	-1.80558	-1.64705	-1.78219	-1.53229	-1.56054	-2.28828	-1.68322	-1.9938	-2.35913	-2.04574	-1.95602	-1.68173	-2.00637	-1.86178	-0.989746	-0.256022	-0.84666	-0.440279	-0.509133	-0.679561	-0.585965	-0.619807	-0.97236	-0.479111	-0.939353	-1.25095	-1.10573	-1.17593	-1.65811	-1.28985	-0.488014	-0.952596	-1.55669	-1.15239	-0.955628	-0.862723	-0.853699	-1.27381	-1.3174	-1.56506	-1.32004	-0.897948	-0.747491	-1.33563	-1.22717
577.692	-2.6027	-1.05436	-1.18833	-0.913356	-1.27262	-1.08451	-1.15972	-1.36173	-1.0079	-1.53083	-0.659659	-0.883705	-0.874903	-0.692957	-0.397891	-1.23325	-1.11678	-1.12536	0.120113	-0.0108436	0.0863216	-0.0581696	-0.173145	-0.505902	-0.456279	-0.134945	0.156533	-0.932688	0.589135	-0.754711	-0.441464	-0.252234	-0.866595	-0.86558	-0.340445	-0.602589	-0.140442	-0.527883	-0.699323	-0.52994	-0.524427	-0.167274	-0.53969	-0.830022	-0.88919	-0.428975	-0.687729	-0.192	-0.355936
580	-2.67294	-1.38965	-1.6221	-0.7953	-1.01022	-0.954194	-1.19261	-0.694209	-1.39002	-1.35036	-1.18816	-1.6194	-1.39375	-1.31886	-1.03947	-1.17121	-1.10355	-1.44338	-0.0123434	-0.307558	0.207783	-0.0723775	0.273057	-0.719621	-0.139191	-0.0772241	-0.318541	-0.831131	-0.486944	-0.39826	-0.888294	-1.19021	-0.748724	-0.665512	-0.578941	-0.406717	-0.283932	-1.11914	-0.717276	-0.633689	-0.360547	-0.943958	-0.572329	-0.596638	-0.595402	-0.687847	-0.459557	-0.476697	-0.588266
582.308	-1.98362	-1.28368	-1.42985	-0.791197	-1.13705	-1.2271	-1.63612	-0.95313	-1.0177	-1.82012	-1.87663	-1.83586	-1.2329	-1.80639	-1.44997	-1.2134	-1.57585	-1.51216	0.468102	0.328025	0.290924	-0.456891	-0.82111	-0.489308	-0.211354	0.100499	-0.976862	-1.25899	-0.749158	-0.856033	-1.43703	-1.43491	-0.796302	-1.1186	-0.101216	-1.58994	-0.404914	-0.969467	-0.786442	-0.733783	-0.595321	-0.49988	-0.908758	-0.964712	-0.676693	-1.23624	-0.663494	-0.493144	-0.567642
584.615	-2.8944	-1.68295	-2.01508	-2.3315	-1.87541	-1.46202	-2.25024	-1.42461	-2.07524	-2.18485	-2.07285	-2.06192	-2.60312	-1.86325	-1.8277	-1.62146	-2.01783	-1.64759	-0.676731	-0.547941	-0.664736	-0.608856	-0.76142	-1.13314	-0.720967	-1.32113	-0.64586	-1.31904	-1.03198	-0.671503	-0.895447	-1.35543	-1.70667	-1.30892	-0.63445	-1.0147	-1.27816	-1.44162	-1.41693	-0.708265	-0.997898	-1.33893	-1.36121	-1.05904	-0.611434	-1.03988	-1.18296	-0.864585	-1.15371
586.923	-2.00796	-1.02626	-1.14196	-1.40397	-1.09574	-1.67747	-1.34392	-0.300445	-1.15697	-0.883595	-1.40081	-1.4997	-1.18078	-1.50301	-1.16151	-0.965746	-1.46187	-1.32757	0.240363	0.221253	0.344643	0.455257	0.169047	-0.644416	-0.0455321	-0.121311	-0.865285	-0.982215	0.0284074	-0.0540671	-0.801653	-0.507865	-0.923498	-0.746671	-0.304598	-0.969668	-0.258233	-0.884557	-0.303001	-0.13516	-0.126882	-0.496951	-0.473841	-0.278052	-0.138398	-0.867631	-0.869295	-0.287036	-0.93233
589.231	-1.52732	-0.978475	-1.49888	-0.947851	-0.448559	-1.4016	-0.928926	-0.764896	-1.42385	-0.966581	-1.5172	-1.93074	-0.955369	-1.1597	-0.76197	-0.528392	-1.82736	-0.493378	0.47218	-0.0233456	0.109288	0.246378	-0.48197	0.224975	-0.32466	-0.364826	-0.364937	-0.241478	-0.323351	0.161984	-0.322232	-0.410144	-1.34587	-0.54221	-0.250646	-0.143658	-0.109987	-1.01877	-0.459119	-0.17241	-0.596997	-0.390367	-0.432968	-0.280193	-0.787601	-1.09237	-0.79373	0.2885	-0.12982
591.538	-2.37685	-1.25004	-1.66377	-0.993278	-1.5289	-1.1435	-2.15037	-0.810221	-1.60395	-1.21789	-1.84337	-1.51513	-1.61402	-1.37405	-1.31929	-1.10816	-2.33989	-0.852186	-0.331689	-0.30828	0.399001	-0.647478	-0.102004	-1.04112	-0.393687	-0.418153	-0.895943	-0.807761	-0.866019	-0.0914725	-0.688174	-0.643371	-1.64921	-1.27825	-0.352532	-0.806064	-1.02226	-0.985058	-0.839582	-0.400363	-0.642281	-1.27515	-0.937264	-0.153189	-0.803895	-0.517998	-0.836221	-0.584097	-0.478218
593.846	-2.04449	-1.57785	-1.86369	-1.74634	-1.71445	-1.94283	-2.02358	-0.934711	-1.32759	-1.29954	-1.60462	-2.05753	-1.2409	-1.33175	-1.32671	-0.666628	-1.94681	-1.46165	-0.509295	0.471949	-0.0406355	-0.31126	-0.872113	-0.576508	-0.460213	-0.516998	-1.26111	-1.54061	-0.568056	-1.07994	-1.09256	-1.25091	-0.532731	-0.234366	-0.551642	-0.628701	-0.497691	-1.79589	-1.04153	-1.23896	-0.699834	-0.766758	-0.900796	-1.17489	-1.10862	-0.702568	-0.976932	-0.739684	-0.565013
596.154	-1.89681	-1.08355	-1.35993	-1.47105	-0.949555	-2.13524	-1.36523	-1.34879	-1.29832	-1.25504	-1.71274	-1.97771	-1.88044	-1.62363	-1.3241	-1.50269	-1.48249	-1.42813	-0.323716	0.669712	0.32562	-0.0244341	-1.04018	-0.276272	-0.430886	-0.7864	-0.462446	-0.705978	-0.577068	-0.601647	-0.380357	-0.648566	-0.433034	-0.285643	-0.640514	0.0340535	-0.751963	-1.0646	-0.422333	-1.44087	0.223047	-0.656549	-0.42762	-0.766808	-1.25026	-1.14456	-0.59338	-1.08907	-0.615257
598.462	-2.46714	-1.41509	-1.35237	-1.71419	-1.08073	-1.50979	-1.56884	-1.06748	-1.23807	-1.49603	-1.45445	-1.43217	-1.86323	-1.25625	-0.757043	-1.23271	-1.2914	-1.15698	-0.292938	0.250035	0.0404149	-1.0549	-0.439436	-0.641083	-0.0234137	-1.43429	-0.454351	-1.32685	-0.408623	-0.747173	-0.824777	-0.816403	-0.65853	-1.03891	-0.814579	-1.05154	0.107188	-0.47313	-1.64009	-0.185208	-0.658988	-1.42139	-0.904909	-0.633573	-0.812746	-1.34568	-0.644443	-0.85162	-0.304882
600.769	-2.37083	-2.51466	-2.14991	-2.84469	-2.31789	-2.57259	-2.58039	-2.13775	-3.04563	-2.1765	-2.23824	-3.10185	-2.82532	-2.99643	-2.16644	-2.46668	-2.45172	-1.89117	-0.551527	-0.899	-1.62369	-1.21339	-1.58237	-1.69312	-1.65717	-1.2805	-1.39157	-1.63519	-1.5607	-1.41909	-1.83034	-2.00404	-1.83783	-2.13938	-1.13316	-1.28099	-1.48511	-1.39527	-2.06336	-1.28338	-1.33737	-1.49862	-1.83166	-2.22645	-1.60987	-2.43205	-1.29951	-1.70484	-1.39773
603.077	-3.48434	-2.57692	-2.87522	-2.61001	-2.69197	-3.27852	-3.02697	-2.60924	-2.39884	-2.52971	-2.90201	-2.79038	-2.99379	-2.97359	-1.93129	-2.2769	-2.46824	-2.32517	-1.04267	-0.720209	-1.76828	-0.509474	-1.82636	-1.39406	-2.03668	-1.39666	-2.12522	-1.62518	-1.1929	-2.05386	-1.36312	-1.55972	-1.74587	-2.40405	-1.32669	-2.0631	-1.60774	-2.13683	-2.59301	-1.45147	-1.11738	-1.19503	-1.58392	-2.15576	-2.19819	-1.86229	-1.97187	-1.79305	-2.21854
605.385	-0.743143	-1.04952	-1.77324	-1.0625	-1.38619	-1.24235	-0.601507	-0.198371	-0.905329	-0.945037	-0.542534	-0.612377	-0.872503	-1.96929	-1.14419	-1.02647	-1.57022	-0.90684	0.428952	0.585173	0.221117	0.683454	-0.690466	-0.514624	-0.632526	-0.0968478	-0.983375	-0.475709	0.416155	-0.353705	0.289727	-0.147618	-0.18754	-0.341747	-0.284036	-0.403874	0.602932	-1.00167	-0.631024	-0.158144	-0.0214516	-0.662095	-0.193861	-0.604753	-0.361681	-0.66232	-0.932469	0.368983	-0.100476
607.692	-1.89582	-1.57878	-2.17561	-2.05569	-2.18317	-1.63368	-2.16664	-1.14256	-2.39642	-1.64637	-2.29063	-1.89162	-2.91768	-2.64533	-1.93375	-1.88697	-2.29869	-1.43007	-0.420523	-0.0556898	-0.792973	-1.24034	-1.92109	-1.28808	-0.884989	-0.928669	-1.74839	-2.05548	-1.21831	-1.04791	-1.32917	-1.48712	-1.60316	-1.90551	-1.1665	-1.56714	-1.27352	-1.10924	-1.58387	-1.33843	-1.02666	-1.19305	-1.50799	-1.4879	-1.41386	-1.27916	-0.653028	-1.14929	-1.14125
610	-1.79553	-1.34818	-1.83161	-1.43532	-1.74213	-2.07739	-1.63317	-0.98543	-2.48361	-1.23982	-1.19136	-1.84006	-2.02622	-1.48308	-1.07197	-1.10761	-1.22489	-0.428508	-0.621836	0.254132	-0.123182	-0.446331	-1.02965	-0.0079368	-0.535437	-0.747858	-1.09776	-1.20261	-0.46228	0.000988543	-0.0120237	-0.644188	-1.238	-0.953256	-0.486803	-0.61363	-0.573906	-0.765491	-0.729899	-0.458653	-0.294621	0.0279293	-1.13294	-0.575322	-0.526767	-0.322499	-0.793624	0.0510915	-0.14505
612.308	-1.06888	-0.976189	-0.588442	-1.34553	-0.24361	-0.689654	-1.58324	-0.704513	-0.427897	-0.686972	-1.09117	-1.35852	-0.611064	-1.42363	-1.03475	-1.47881	-1.20282	-0.734207	-0.21859	0.844092	0.131851	-0.130745	-0.658889	-0.791892	-0.482665	-0.646373	-0.600796	-0.103812	-0.293337	-0.455487	-0.655886	-0.283891	-0.949236	-0.388532	-0.193966	-0.278644	0.129618	0.317669	-0.166175	-0.183126	0.103657	-0.732165	0.286826	0.045126	-0.736458	-0.142427	-0.176504	0.154438	0.410626
614.615	-1.71033	-1.87556	-1.72708	-1.1856	-2.15621	-2.33554	-2.04154	-1.48359	-1.99321	-2.25867	-0.982981	-1.65446	-1.6832	-2.47717	-1.66581	-1.58731	-1.04119	-0.897062	-1.01566	-0.090504	-1.57623	-0.357306	-1.22677	-0.806245	-0.552552	-0.927749	-1.3619	-0.960417	-0.991773	-2.00482	-0.970703	0.0885753	-1.1623	-0.868339	-0.794131	-0.878736	-0.976467	-0.0833306	-1.45341	-1.00252	-0.742654	-0.529069	-0.687183	-1.41881	-0.999864	-0.832035	-1.21417	0.117995	-1.12534
616.923	0.388232	0.721689	0.484274	0.707293	0.554733	0.266577	0.953	1.56278	-0.113252	-0.700282	0.374599	0.754628	-0.692496	0.207021	0.507904	0.0267026	0.735777	0.15801	2.17086	2.08199	1.94691	1.52079	1.29697	0.557498	0.871063	1.19393	0.899591	1.51605	1.03664	1.49068	0.220839	1.39016	1.0798	1.80697	1.34564	0.666474	1.03619	1.41102	0.619217	1.41546	1.6502	2.06253	0.95794	1.15312	0.805728	1.04997	1.16637	0.334406	1.08864
619.231	0.158077	0.618667	0.734988	-0.186563	0.3724	0.315579	-0.0764218	1.37806	-0.0702894	0.65121	0.385146	1.1272	1.39114	0.903319	0.480775	-0.0256013	0.212053	0.819298	1.50494	1.28041	1.47258	0.829872	0.603729	0.897229	0.221275	1.2134	0.827606	1.38865	0.52085	1.01063	0.473024	0.858343	0.867184	1.8492	1.37369	0.50067	0.554497	1.14567	0.734876	0.834371	1.78088	1.38479	0.970866	0.71747	0.410525	1.2903	1.23065	1.01099	1.12359
621.538	0.253203	0.156326	0.392415	0.11445	0.34857	0.625714	-0.0534005	1.08381	0.564206	0.209559	-0.0740051	0.635367	0.244312	0.423381	-0.0490062	0.442126	0.299428	1.96361	1.86201	0.937017	1.11035	0.551859	0.434128	0.432833	1.27843	0.487962	1.21743	1.22031	0.788706	1.16326	0.761737	1.43773	1.69051	0.843649	0.956298	1.00861	1.44525	1.16446	0.250248	0.862287	1.36545	1.44366	1.04593	1.04979	1.21309	1.29598	1.95757	1.53782	0.663807
623.846	0.845992	2.16742	0.652639	1.35852	0.737572	1.02913	0.72812	1.83731	0.589036	1.00013	0.384376	1.20327	0.201552	0.87439	0.981749	1.1252	0.992499	1.51783	1.91425	2.06092	2.08702	1.1965	1.57489	1.64642	1.33288	0.876268	1.87576	1.40497	2.18415	1.32655	1.8505	1.88652	1.7195	2.73973	1.29778	1.64301	0.997142	1.66486	1.50544	1.12304	1.1849	1.88845	1.5442	1.49817	1.7433	1.9901	1.61633	2.79242	1.44514
626.154	3.07253	1.95214	2.10313	2.61568	2.89852	2.94528	3.20651	3.11849	2.09947	2.84664	1.93455	1.29507	2.66357	1.91901	1.95544	2.17579	1.92885	3.02321	3.22144	3.65222	2.98191	2.91568	2.9605	2.79397	3.3173	2.65119	3.01121	3.20172	2.87194	3.43357	2.09523	3.18521	3.08292	3.13894	3.58482	2.88644	3.43796	3.4557	2.87623	2.75733	2.76674	3.47889	2.8376	2.49349	3.31667	2.64422	2.28407	4.34562	3.26101
628.462	3.31821	2.98961	4.3185	3.50826	3.17239	3.51545	2.57785	3.96397	2.81419	3.48011	3.39121	2.71402	3.17634	3.82937	2.74133	2.66153	3.20669	3.65144	3.59726	4.20594	3.53726	3.63806	4.27777	3.73782	3.78582	3.8803	3.96769	3.7671	4.72012	4.02893	3.2183	4.23932	4.10292	4.32041	3.98313	3.92519	3.92565	4.19274	3.70344	3.84118	3.23872	4.18182	3.56576	3.47087	3.17269	3.35247	4.05259	4.25331	3.74795
630.769	1.74247	2.0139	1.57207	0.992154	2.24192	2.80758	2.01831	2.37562	1.32783	1.67271	1.32619	1.73764	0.890108	2.04632	2.46615	3.20885	1.71414	2.26664	3.33898	3.8643	2.97606	3.0262	2.41128	2.84156	3.61449	2.61036	3.04365	1.66219	2.97512	3.06001	2.81427	3.20594	2.50707	2.95244	3.12834	2.70306	2.62201	2.46094	2.79204	2.4164	2.74867	2.83529	2.49171	2.28913	2.6113	2.93761	1.48017	3.57392	2.84837
633.077	0.907951	0.339885	-0.0478034	-0.915631	1.14487	0.903617	0.646776	-1.17721	0.0367764	0.380271	-0.0527851	0.144435	-1.3994	0.257255	0.423885	1.43967	1.5039	-0.172281	1.15231	2.35268	1.99706	1.2475	-0.126475	0.482473	1.34523	1.82788	1.11276	-0.665319	1.73704	1.82224	2.07466	1.80494	0.925607	1.23052	1.20262	1.63591	0.872501	-0.682861	0.426648	1.39123	1.96939	0.42131	0.868742	1.43758	1.35814	0.414887	-0.288584	1.96132	1.32199
635.385	1.04134	0.33345	-0.22561	-1.06958	-0.0943978	0.417364	-0.909638	0.121651	-0.730307	0.683508	-0.218349	-1.43629	-1.21946	-1.13001	1.06697	1.53025	-0.268977	0.274872	-0.535821	1.47639	1.81636	-0.109121	-0.316979	0.725759	0.725612	0.192969	0.432161	-0.245756	0.220818	1.8037	1.58128	0.130528	0.720158	-0.129108	0.585252	0.0284958	0.321525	0.174209	-0.818878	0.117538	1.36287	-0.446974	-0.579542	1.64913	1.1167	-0.0880617	-0.349819	0.90887	0.379824
637.692	0.10477	-1.25059	-0.999798	-1.4872	-0.654345	-1.58565	-2.15623	-0.487839	-1.87157	-1.11291	-1.88566	-2.02549	-1.39332	-1.68924	-1.14352	-0.163331	-1.993	-1.42124	-1.092	-0.353621	-0.579068	-1.37504	-0.784981	-1.67538	-1.2053	-1.29312	-1.34097	-1.50651	-2.08911	-0.571303	-1.22876	-2.46542	-0.531111	-1.48708	-1.08994	-0.872319	-1.17734	0.0940299	-1.69344	-1.61412	-1.8202	-1.42333	-1.35295	-0.643689	-0.592729	-0.915792	-1.00915	-0.512747	-1.52832
640	-0.91574	-3.46393	-2.78046	-2.25618	-2.10703	-2.10628	-3.11301	-1.38528	-2.83883	-2.69276	-2.59678	-2.96392	-3.34097	-3.1181	-2.35158	-2.704	-2.78479	-1.94927	-1.84042	-1.91836	-1.49285	-2.66267	-2.70395	-1.97128	-2.68964	-1.92464	-2.81667	-2.21785	-1.96147	-1.95751	-2.18779	-2.98473	-2.49263	-2.1387	-1.86666	-2.69103	-2.26135	-1.50639	-3.73454	-2.84978	-1.67565	-2.95687	-2.83705	-1.14583	-1.48193	-3.16964	-2.23257	-1.95461	-2.01144
642.308	-0.222667	-0.793301	-1.52474	-1.07442	-1.68114	-1.45444	-1.89238	-0.570558	-1.1104	-1.28286	-1.57408	-1.99565	-1.89299	-1.85999	-1.31168	-1.75197	-1.41906	-0.784419	-1.15904	-0.48325	-0.97637	-1.88729	-1.38344	-0.890974	-1.4231	-1.28514	-0.839717	-1.23958	-1.53692	-0.521428	-1.1445	-1.42409	-1.40345	-1.1095	-1.44338	-1.11215	-1.7981	-0.96583	-1.67645	-1.418	-0.804612	-1.49301	-1.95417	-0.561679	-1.0298	-1.66957	-1.56823	-1.0683	-2.71416
644.615	0.728643	-0.279736	0.438326	-0.779222	0.956879	0.00384612	-0.247843	-0.392817	-1.13399	0.0130434	0.0791209	-0.325175	-0.920042	-0.140716	0.0760082	0.633283	0.196542	-0.659009	-0.275679	1.22544	0.916835	0.530648	-0.555378	0.530543	1.33424	0.373849	0.98178	-0.862226	0.337357	1.69135	1.47443	0.262789	0.0711789	0.540505	0.719946	0.0910005	-0.153848	-0.793536	-0.0834275	0.808311	1.62591	0.116573	0.158797	1.26362	0.474133	-0.251145	0.0819213	0.36938	0.314115
646.923	-0.123256	-0.374486	-1.18468	-2.6814	-1.24892	-0.207658	-1.20664	-1.78344	-2.14823	-0.00857786	-1.46797	-1.17646	-2.95877	-1.28055	-0.161684	-0.0304535	-0.698045	-1.67994	-1.53827	0.369471	0.52499	-1.19309	-1.58146	-0.97861	-0.296452	-0.473892	-0.906808	-2.82237	-0.934362	-0.0373846	0.253486	-0.242484	-1.22302	-0.867064	-0.608499	0.762101	-1.75444	-1.83629	-1.37655	-0.333711	0.294035	-1.11627	-0.633194	0.591064	0.0113295	-1.09177	-2.44748	-0.613991	-0.120868
649.231	0.0124839	-1.79742	-1.9629	-2.31602	-1.76433	-1.60289	-2.89651	-1.25902	-3.22814	-1.52841	-2.28627	-1.94643	-2.77415	-2.35842	-0.855707	-0.0914463	-1.3913	-1.56179	-2.02495	-1.44361	-0.118469	-2.41526	-2.09353	-1.50257	-0.965448	-1.38895	-2.28131	-1.99569	-1.91497	-0.50115	-0.566286	-1.95701	-1.51937	-2.16299	-0.928854	-1.1022	-2.05456	-1.0263	-1.91057	-0.947832	-1.28059	-1.76529	-2.15587	0.270095	-0.0714515	-1.89605	-1.77993	-1.14917	-1.32146
651.538	0.601955	0.402815	1.17316	1.34201	0.398943	0.329621	0.459488	2.27724	0.92118	-0.011327	-0.188227	1.37745	1.33476	0.85559	-0.58814	-0.867383	1.29509	2.50485	1.22013	0.648401	0.862008	0.853802	1.62655	1.16217	0.234195	0.555498	1.90317	1.34317	0.866197	0.426749	0.368261	2.03325	2.78225	1.84886	-0.146471	1.24614	1.16133	1.64812	1.54326	0.286092	0.214669	2.67248	1.01209	0.584762	-0.0711692	1.45467	2.03537	1.80097	-0.368441
653.846	-0.6286	-0.461542	-0.249992	-0.0152289	-0.380604	-0.948546	-0.645185	-0.00824965	-0.245015	-0.189861	-0.87089	-0.430282	-1.18286	-1.1036	-1.28234	-1.08554	-0.377931	-0.311671	0.573311	-0.264867	-0.767942	0.405448	-0.316087	0.0814316	-0.85242	-0.0803728	0.581803	-0.122443	-0.472308	-0.735171	-0.888682	0.475594	-0.0546023	0.357994	-0.65869	0.169023	-0.134128	-1.20726	0.758187	-1.69174	-0.0631888	0.293403	-0.104779	-1.13234	-0.531448	-0.325183	-1.30252	0.824384	0.157008
656.154	0.821894	-0.635038	-0.754977	-1.55837	0.41033	0.657113	-0.11757	-1.99551	-1.54022	0.589299	-0.527587	-0.892553	-2.09629	-0.142994	-0.130797	0.197617	0.0106292	-1.39682	-0.470527	1.06527	1.01455	0.000663395	-1.7084	0.248304	0.750869	-0.0442977	-0.505506	-1.44311	-0.832294	-0.0392748	1.01671	0.187379	-1.2155	-0.614144	0.674394	0.0261364	-0.900581	-2.17914	-0.497624	-0.373396	-0.252784	-1.07564	0.231839	0.501403	-0.127991	-0.837771	-1.6451	0.839512	0.165041
658.462	0.117903	0.391726	0.590845	-0.531221	0.488436	-0.545476	0.221054	0.269779	-0.328883	0.307059	-0.139966	-0.22368	-0.887022	-0.431447	-0.396919	-0.598244	0.169654	-0.00655503	-0.394661	0.132212	0.634028	0.184273	-0.152549	-0.0920643	-0.0159302	-0.09402	-0.033348	0.248542	0.0885331	-0.409706	-0.0244164	0.470498	0.153566	0.208395	0.866471	-0.0550345	0.182753	-0.220699	-0.763539	0.135909	-0.302092	0.0163057	-0.531057	0.149724	-0.207486	-0.00867204	-0.00742353	1.26265	0.223309
660.769	0.992517	0.724702	0.820373	0.805934	0.893379	0.0714496	0.33372	1.97822	0.892119	0.561468	0.926621	0.606398	1.29609	-0.119355	-0.339034	0.825676	1.18997	1.01833	1.44421	0.81522	0.456745	1.27458	1.32936	0.997036	1.43808	0.929473	1.13823	1.11113	1.25152	0.826118	0.551273	1.30254	2.4259	1.90836	1.0616	0.984903	1.23295	2.33125	1.07957	0.00153909	1.47533	1.74091	0.807739	1.29613	0.381233	0.233906	1.06865	1.40703	0.38028
663.077	1.83762	1.83403	1.82018	1.04663	1.39954	2.51313	1.94368	1.67829	1.58894	2.02805	1.37224	2.30833	1.57677	1.46323	1.25459	1.26438	1.91918	1.93599	1.84952	1.94762	2.40029	1.86543	1.48254	2.15801	3.05579	1.89067	1.96093	1.12866	1.541	1.68388	1.62539	1.95344	1.94553	1.27236	1.72754	1.70565	1.80082	1.37956	1.79108	1.2914	2.43647	1.49578	1.8051	1.74028	1.60024	1.58577	1.1674	2.47188	1.97607
665.385	-0.0518574	1.45221	0.621975	1.61704	0.534777	-0.461467	1.34494	2.68674	2.0322	-0.0607447	0.543521	1.74172	1.58487	0.848171	-1.34075	-0.275532	0.759071	2.28702	1.96315	-0.333718	0.108236	1.00383	1.34455	1.52135	-0.914975	1.00842	2.14275	1.96602	1.37125	-0.413444	-0.00533991	1.92843	2.70942	1.71225	0.890383	0.202143	2.25211	3.69611	1.38156	-0.64308	0.952019	2.08338	0.73001	-0.300203	-0.534707	0.452287	2.21776	1.9198	-0.564144
667.692	-0.834124	-2.40044	-1.55713	-1.84757	-2.08635	-0.480894	-1.88901	-1.37672	-1.91912	-1.54199	-1.26906	-1.79253	-1.49311	-2.04904	-1.55226	-0.669032	-2.2318	-1.54067	-1.28526	-1.39412	-1.73134	-2.05071	-1.75121	-0.771154	-2.16506	-1.81312	-1.39229	-1.0976	-1.28773	-1.78973	-1.36708	-1.75193	-1.85545	-1.85367	-1.49977	-1.65092	-0.89894	0.217584	-1.19305	-2.23382	-0.570812	-1.36096	-1.37113	-1.23961	-1.11562	-2.44509	-1.05693	-0.617156	-1.84995
670	2.71056	2.37837	2.6715	3.17355	2.30554	2.51256	2.24102	2.4709	1.8742	2.31829	1.57738	2.56616	2.56589	1.6906	2.20401	2.32872	2.7059	2.69462	3.00178	2.76384	2.9463	2.49456	2.20387	2.11543	2.65903	1.54175	2.85576	1.81435	2.39691	2.93607	3.05518	2.46324	2.87673	2.40068	2.68194	2.61232	1.9753	2.53114	2.81952	1.90728	3.32095	2.47368	1.98142	2.40086	2.51714	2.47846	2.34916	3.12337	2.6343
672.308	-0.445773	-1.15488	-1.18174	-1.77217	-1.4377	-1.86467	-2.00974	-1.80256	-2.52805	-1.38657	-2.64348	-1.64609	-2.26314	-1.45485	-1.43945	-0.526975	-1.22264	-1.83957	-1.68414	-1.17671	-0.917033	-2.0949	-1.6504	-1.72998	-2.09584	-2.0866	-2.11702	-1.42909	-2.05381	-1.4161	-0.960603	-1.27478	-0.77824	-2.18938	-1.56004	-1.07756	-1.94224	-1.62697	-1.79781	-1.61662	-1.48793	-1.25955	-2.21825	-1.67277	-1.16603	-1.3296	-1.6553	-1.42558	-2.17075
674.615
[truncated: 100 more columns]

## Sheet: SI_Fig_18_B
2nd round ΔT/T (10^-3) for Cs3Bi2I9
	Time (ps) →
Wavelength (nm) ↓	-4.7	-3.7	-2.7	-2.2	-1.7	-1.5	-1.3	-1.1	-0.9	-0.7	-0.6	-0.5	-0.4	-0.3	-0.2	-0.1	0	0.1	0.2	0.3	0.4	0.5	0.6	0.7	0.8	0.9	1	1.1	1.2	1.3	1.4	1.5	1.6	1.7	1.8	1.9	2	2.1	2.2	2.3	2.4	2.5	2.6	2.7	2.8	2.9	3	3.1	3.2
425.385	-0.97982	-0.125824	0.214535	-0.576941	-0.63788	-0.563481	0.439424	0.381853	-0.492914	0.564937	0.231437	0.032801	-0.196197	0.00796103	0.141394	-1.75235	-2.53668	0.35305	-0.995427	-0.415898	-0.523751	-0.688448	-0.888471	-0.403243	-0.526844	-0.752033	-1.45722	-0.220793	-0.374031	-0.239878	-0.337421	-0.528509	0.0728904	-0.284918	-0.177536	-0.30962	-0.265617	-0.178477	-0.453114	-0.385872	0.494243	-0.832521	-0.351127	-0.802657	0.0796911	-0.276786	-0.650139	-0.656376	-0.172063
427.692	-1.04888	-1.3121	-0.327831	-0.801139	-2.18492	-1.37668	-0.446342	-1.2878	-0.111281	-0.99342	-0.711589	-0.0984439	-1.64799	-1.92999	-0.557385	-2.62221	-2.45459	-0.235794	-1.54298	-0.0676752	-0.57929	-1.37962	-1.22273	-0.879883	-1.30739	-0.705862	-1.36445	-1.09183	-0.99536	-1.13893	-1.47712	-1.01764	-0.523825	-1.7701	-1.9572	-0.689071	-0.137066	0.0616379	-1.46321	-0.585381	-0.547864	-1.08809	-1.70498	-1.26225	-0.212215	-0.437851	-1.54906	-0.875193	-0.242025
430	-0.724908	-1.47939	0.0234309	-0.655292	-1.97207	-1.03788	-0.25168	-0.525311	-1.19313	-1.26245	-0.37646	-0.533127	-1.14183	-1.82721	-0.860603	-2.0047	-2.82889	-0.697551	-1.33796	-0.547934	-0.185218	-0.70098	-1.4168	-1.36184	-0.831926	-0.911161	-1.18596	-1.51445	-0.977261	-1.48517	-0.593367	-0.288173	-0.574445	-1.28262	-1.5482	-1.40885	-0.700063	-0.114598	-1.438	-0.711573	-0.864376	-0.605406	-1.54398	-1.49557	-0.612841	-0.592127	-2.28876	-0.996433	-0.0796845
432.308	-1.83747	-1.48923	-0.325856	-1.01055	-2.19072	-1.09496	-1.02108	-0.459149	-1.32612	-1.38717	-0.995812	-0.552792	-2.25925	-2.66294	-0.874499	-2.32687	-3.52422	-0.0591736	-2.04096	-0.913812	-0.903548	-1.44379	-1.99676	-1.313	-1.52272	-1.6125	-1.18757	-1.05873	-1.48037	-1.7146	-2.20084	-1.36351	-1.11467	-2.26675	-1.5461	-1.83371	-1.12295	-1.79448	-1.91526	-1.6696	-0.963607	-1.24362	-1.44549	-1.65027	-1.59388	-1.96126	-1.70666	-2.04777	-0.632671
434.615	-0.268703	0.0329797	0.0850752	-0.199535	-0.553947	-0.546833	0.287667	-0.400061	-0.425469	-0.478501	-0.461394	-0.929039	-0.937565	-0.315585	-0.763444	-0.853637	-2.56786	0.801135	-0.611517	0.256099	-0.477713	-0.638622	0.157487	-0.560432	-0.374663	-1.17407	-0.727466	0.378094	0.212373	-0.649698	-0.14266	-0.828015	-0.259195	-0.638167	-0.840275	-0.264955	-0.0343348	-0.341225	-0.540508	-0.673126	-0.335005	-0.240495	-0.292324	-0.968176	-0.257713	-0.466484	-1.85697	0.17522	-0.108311
436.923	-1.75689	-1.42017	-1.18699	-2.003	-2.91597	-1.62027	-0.885615	-2.13379	-1.70335	-2.43798	-1.12345	-1.41134	-2.14774	-2.00256	-1.77777	-1.90354	-3.56696	-0.850924	-1.71262	-1.50567	-1.06924	-1.4863	-1.24637	-1.47797	-1.36141	-2.28916	-1.25093	-1.35783	-1.22416	-1.80054	-1.32896	-1.35424	-1.0387	-2.06349	-2.34005	-1.22513	-0.787181	-1.96421	-1.97385	-1.69058	-1.64248	-2.2416	-0.749236	-1.90021	-1.82478	-1.38434	-2.06826	-1.88628	-0.684451
439.231	-2.12512	-1.48381	-1.05836	-1.14446	-1.58363	-2.06214	-0.904883	-1.55927	-2.27059	-1.52362	-0.544361	-0.653751	-2.0281	-2.47607	-1.40984	-1.59612	-2.1717	-0.490656	-1.97736	-0.554942	-0.600905	-0.974789	-1.29055	-0.515333	-0.290142	-1.10691	-1.17701	-0.926846	-1.26487	-1.0823	-0.91707	-1.04151	-0.603887	-1.8227	-1.45148	-0.950149	-0.296276	-0.674327	-0.940392	-1.1396	-1.22137	-1.12929	-0.991438	-1.27265	-0.498005	-0.548953	-2.09674	-1.11959	-0.743624
441.538	-2.78404	-2.31735	-1.42288	-1.4739	-3.05436	-1.81215	-1.84434	-2.48512	-2.90373	-2.02398	-1.83572	-1.85937	-3.05729	-2.78554	-1.93449	-1.55812	-2.9039	-1.46509	-2.53419	-0.701339	-1.37972	-1.93751	-1.50786	-1.58551	-0.922088	-1.7186	-1.34648	-1.31346	-1.6824	-1.9555	-1.84278	-1.02081	-1.50656	-1.47665	-2.55286	-0.734468	-1.24561	-1.11662	-2.26721	-1.62908	-1.64397	-1.72027	-1.86046	-1.51051	-1.63447	-1.08374	-2.61631	-2.09148	-1.61679
443.846	-1.89489	-1.93558	-1.37504	-2.39117	-2.35685	-2.29125	-1.50806	-1.48711	-1.86111	-2.43215	-2.05213	-1.94189	-1.98386	-2.21855	-2.00714	-2.07969	-1.76261	-1.01987	-1.5645	-1.27594	-0.213406	-1.03531	-0.800376	-0.909569	-1.04307	-1.37934	-0.537458	-0.634305	-0.264772	-0.962129	-0.736623	-0.475662	-0.795531	-0.789571	-1.83011	-1.40908	-0.108515	-1.21775	-1.58964	-0.801954	-0.667422	-1.47433	-0.93592	-0.967848	-1.66988	-0.396051	-1.90245	-0.692367	-0.938337
446.154	-1.75064	-2.03567	-1.23812	-1.78375	-2.56661	-1.55683	-2.10447	-2.0084	-1.97411	-1.78317	-1.98849	-2.32876	-1.96663	-2.20979	-2.12356	-2.23512	-2.32478	-0.128873	-1.62355	0.283085	-0.022603	-0.90868	-0.865178	-0.254875	-0.915689	-0.086135	-0.260432	-0.390414	-0.572229	-0.196265	-0.480347	-0.641804	-1.01159	-0.0369516	-0.963355	-0.963103	-0.383564	-0.385807	-1.29878	-1.39923	-0.446993	-1.44258	-0.278641	-0.689606	-0.486017	-1.18836	-1.02088	-0.760902	-0.858863
448.462	-2.68144	-2.29857	-2.40995	-2.38489	-2.68615	-2.35964	-2.08153	-2.58575	-2.76624	-2.58187	-2.77615	-1.83279	-3.14804	-2.30614	-2.68172	-1.94813	-1.80849	-0.924072	-1.39726	0.0468331	0.704649	-0.660294	0.381426	-1.23693	-0.3498	-0.465574	-0.299607	-0.27798	-1.59831	-0.753001	-0.669669	-0.303433	-0.893489	-0.690938	-0.771369	-0.893435	0.416659	-0.247625	-1.51287	-0.522761	-0.787456	-1.51343	-1.00729	-1.07134	-1.34327	-1.27375	-1.22053	-0.634108	-0.520091
450.769	-2.33478	-1.25215	-1.80195	-2.0012	-1.68705	-1.78369	-2.00046	-1.93907	-1.92559	-1.86874	-2.20814	-1.78964	-2.88253	-2.26188	-1.61582	-1.81945	-0.556442	0.739679	-0.14619	0.284677	1.49405	0.882025	1.05396	0.0636871	1.11323	0.898888	1.20245	-0.194126	1.20959	0.973343	0.167736	0.149185	0.232593	1.07109	0.574186	0.159515	0.916252	0.794782	0.437504	1.19175	0.969998	-0.462988	0.693522	1.04401	0.0274121	-0.160809	0.463858	0.463622	0.619852
453.077	-1.53635	-0.806647	-1.47964	-1.50588	-1.73175	-0.593733	-1.92812	-2.30177	-2.02727	-1.18138	-1.53419	-1.31362	-2.00531	-2.58922	-1.37984	-1.28892	-0.0842175	3.06575	2.05228	1.85603	1.8105	1.93006	2.63212	1.46718	2.12522	1.83726	2.72631	1.42	1.50067	2.00798	2.16534	1.4868	1.33986	2.58746	2.53589	1.0345	2.14721	1.82354	1.5088	2.22496	2.32558	0.9792	1.40741	2.20803	1.70948	1.71594	1.86465	1.31827	2.51947
455.385	-1.08148	-1.31112	-2.12958	-2.26614	-1.17441	-0.84054	-1.97551	-2.28222	-2.50903	-1.22224	-1.80453	-1.97437	-1.82566	-2.18611	-2.42064	-1.42526	0.0743264	2.57047	2.19393	2.55215	2.65715	2.2425	3.63201	3.07749	2.33149	2.79266	3.09842	2.20427	1.90893	2.56094	2.14165	2.58716	1.42822	2.99421	3.22106	1.88476	2.48629	1.63135	1.61971	2.5423	1.79358	1.49539	2.95179	2.21704	1.84462	1.80186	2.16888	1.73464	1.98221
457.692	-1.71927	-1.3922	-1.97461	-1.50876	-1.53003	-1.31252	-1.83586	-2.70611	-1.84142	-1.47597	-2.60906	-2.64561	-2.17692	-1.80523	-2.58544	-1.43086	0.401643	3.33305	3.93539	3.30488	3.10159	2.96542	3.6347	2.71267	2.65687	3.53191	3.24946	2.35119	1.51248	3.56391	3.20703	2.81391	2.5906	3.0702	2.47229	2.62008	2.614	1.95741	2.35762	3.19247	1.86362	1.27372	3.06239	2.68554	1.78788	1.90456	2.24501	2.79946	2.2609
460	-2.0563	-1.85838	-2.07508	-2.04424	-1.90526	-1.63542	-1.56592	-2.58131	-1.6919	-1.85255	-2.17489	-1.72969	-1.9379	-2.63942	-1.78872	-1.66078	0.13402	4.30041	4.24765	3.64785	3.27063	4.30152	4.15573	3.34568	3.67688	3.40581	3.47548	3.07214	2.5923	3.5377	2.8588	3.17815	3.2326	3.70883	3.23578	2.45314	3.05353	2.66175	2.41757	3.00449	3.42259	1.60492	3.73199	3.7097	2.1336	2.69128	2.41562	3.18514	2.20343
462.308	-1.82481	-1.78489	-1.91554	-2.40056	-2.21512	-2.2639	-1.36108	-2.09005	-2.62687	-1.84326	-1.85309	-2.38815	-2.10738	-2.78877	-2.29313	-1.53366	0.915817	4.94411	5.0993	4.4716	4.19972	4.4544	4.90115	3.59482	4.14236	4.27609	4.37186	3.46879	3.55749	4.25989	3.39206	4.27827	3.46417	4.03846	3.63097	3.45142	3.04958	2.4879	2.69027	3.75719	3.59413	2.23793	3.70176	4.05001	2.85	3.43997	3.54048	3.49648	2.91809
464.615	-1.8203	-1.27833	-1.76485	-1.34431	-1.49869	-1.80848	-1.18392	-1.78474	-1.39802	-1.31411	-1.58463	-2.1698	-2.03686	-1.94373	-2.1215	-1.55536	0.957452	5.09765	6.25962	5.59017	5.34852	5.39859	5.66587	4.63148	4.19242	4.66139	5.36739	4.69748	4.10106	4.67283	4.80991	3.92496	4.18688	4.37654	4.11052	4.13912	4.14671	3.98259	3.10277	4.39261	3.98867	3.38093	3.86275	3.94188	3.15253	3.55283	3.05138	4.10286	3.45277
466.923	-1.36682	-1.11946	-0.761819	-1.15285	-1.40592	-1.1885	-0.860735	-1.56291	-1.65681	-1.12725	-1.5161	-1.66509	-1.14996	-1.63748	-1.30254	-1.80469	1.20343	6.01332	6.21835	6.17997	5.88975	5.62316	5.54509	4.67026	5.01929	5.63285	5.31716	4.62663	3.94495	3.96033	4.31275	5.05556	4.24574	4.09351	4.2946	4.2725	4.2761	4.43186	3.90392	4.75733	3.88921	2.9687	4.49619	4.50117	2.42329	3.23313	3.45846	3.99736	4.09109
469.231	-1.73656	-1.04656	-2.04505	-1.09716	-1.34865	-1.06581	-0.981478	-1.3638	-1.52099	-1.54037	-1.95346	-1.81025	-1.75848	-2.7802	-1.9736	-1.72084	0.0273434	4.00354	4.95622	5.01344	4.54997	3.61915	4.67565	3.76513	3.53944	4.62094	4.37346	3.17046	3.09249	3.45788	3.11356	2.69931	2.72956	3.494	3.32815	2.72323	3.10641	2.65816	3.11774	3.13822	2.95259	2.36294	2.84542	3.04853	1.92023	1.81809	2.39109	2.5724	2.77222
471.538	-1.93668	-1.38429	-1.18294	-2.17443	-1.45849	-0.483221	-1.07722	-1.50671	-2.07314	-1.07809	-1.86988	-1.58179	-1.81825	-2.65481	-1.1818	-1.24811	-0.782088	2.86474	2.88357	3.96661	3.66898	2.65032	2.80708	2.10086	2.20867	2.91431	3.25034	2.33796	1.92308	2.11923	2.72388	1.68408	1.71089	1.94904	1.55999	1.59009	1.80167	1.74415	1.43201	2.41295	1.55603	1.19782	2.33174	1.54793	1.0963	1.61068	0.810148	1.33491	1.82267
473.846	-1.94967	-1.81355	-1.75701	-1.73476	-1.62304	-1.50616	-1.92136	-2.14822	-2.10348	-1.37464	-1.78107	-2.0032	-2.2851	-2.87705	-2.13258	-1.95235	-1.85607	-0.732943	0.679735	1.64201	1.09091	0.595994	-0.0129157	-0.0510361	-0.178623	0.636446	0.405339	-0.670529	-0.664836	-0.21914	-0.714713	-0.828845	-0.406417	-0.29617	-0.965918	-0.928308	0.375353	-0.423246	-0.789605	0.226267	-0.636076	-1.89935	-0.0816413	-0.647134	-1.44579	-0.620397	-0.831563	-0.32793	-0.475726
476.154	-1.18558	-1.16607	-1.45117	-1.3524	-2.04249	-0.534854	-1.57657	-2.15737	-1.99939	-1.0353	-1.73229	-1.25603	-1.78011	-2.33087	-1.9285	-1.74221	-2.3815	-1.63497	-1.94678	-1.01859	-0.81586	-2.05633	-1.46276	-1.46142	-1.87366	-1.43309	-0.926861	-2.05302	-2.08674	-1.32524	-1.34065	-2.40066	-2.74145	-1.78467	-2.42381	-2.40756	-1.7346	-2.1609	-2.35487	-1.65144	-2.17297	-3.13283	-1.70967	-1.95928	-2.34634	-1.89293	-3.08349	-1.94909	-1.85691
478.462	-1.26794	-0.816434	-1.34655	-1.56131	-1.6203	-1.21544	-0.750972	-1.60773	-2.1585	-1.40217	-2.28135	-1.39595	-2.09468	-2.78312	-1.92465	-1.43244	-3.37772	-3.50366	-5.24268	-4.04659	-3.54433	-3.5354	-3.5414	-3.44158	-4.5675	-3.95768	-3.81759	-4.15495	-3.93624	-3.30666	-3.68884	-3.69372	-3.93159	-3.61117	-4.71053	-3.86639	-3.91983	-4.02412	-4.32973	-3.41034	-3.48068	-4.56172	-3.25816	-3.78634	-3.66666	-3.91136	-4.3772	-4.09915	-2.94705
480.769	-1.23456	-0.766884	-0.805818	-0.482006	-1.31716	-0.764676	-1.05526	-1.40849	-2.01712	-1.40862	-1.67591	-1.27903	-1.37753	-1.41081	-1.00991	-1.25301	-3.20222	-4.47645	-6.35343	-4.78586	-4.588	-4.4741	-4.1103	-3.91407	-5.05372	-4.57597	-4.34479	-5.24294	-5.5745	-4.07234	-4.12609	-4.18425	-4.41206	-4.32502	-4.98917	-4.26517	-4.00907	-4.14418	-5.04955	-4.34381	-4.1064	-4.82155	-3.5724	-4.16259	-5.19723	-3.99148	-4.76629	-4.54219	-4.07651
483.077	-0.906629	-0.843797	-0.133411	-0.948977	-1.18734	-0.378011	-0.583031	-1.02909	-0.885072	-1.20318	-0.513248	-0.895295	-1.27365	-1.622	-0.389113	-0.732222	-2.9504	-4.98846	-6.41133	-5.75334	-4.47599	-4.94286	-4.01457	-4.64453	-4.87945	-4.83255	-4.70707	-5.63764	-4.29794	-4.21203	-4.78871	-4.22519	-4.70307	-4.62592	-4.49357	-3.92659	-3.88534	-4.19173	-4.92265	-4.15755	-3.54712	-5.16626	-3.29399	-4.30674	-4.83519	-3.57251	-4.73074	-3.87623	-3.84532
485.385	-1.18001	-0.289952	-0.531059	-1.33829	-1.40295	-1.10561	-0.746647	-2.07213	-1.40485	-1.07403	-1.74237	-0.455981	-2.09304	-2.10379	-1.49368	-0.971647	-2.71006	-4.45722	-7.45601	-6.16793	-6.01518	-5.23879	-4.53845	-4.92134	-5.62816	-4.87696	-4.98669	-5.57595	-6.08388	-3.83296	-4.19938	-4.39094	-5.38352	-5.20487	-4.53101	-4.60713	-5.36312	-4.38088	-4.3936	-4.21898	-3.64617	-5.79959	-3.55917	-4.60366	-5.14427	-4.007	-4.61057	-4.19218	-3.99481
487.692	-0.917641	0.0658307	-0.679643	-0.432182	-1.42817	-0.469583	-0.257904	-1.22466	-1.39514	-0.710047	-0.289129	-0.955483	-1.46349	-1.65723	-1.20913	-0.942791	-1.93434	-3.72125	-6.28441	-4.73424	-4.68529	-4.08903	-3.60789	-4.20049	-4.25492	-3.69642	-4.55098	-4.02884	-3.67911	-3.48973	-3.52351	-3.62422	-3.68368	-3.2746	-3.67947	-3.5028	-3.05988	-3.79564	-3.6349	-3.4584	-3.32201	-4.03217	-3.18376	-3.67066	-3.76576	-3.30747	-3.67426	-2.96273	-3.36878
490	-1.17841	-1.01333	-0.546107	-0.673064	-1.27764	-0.815106	-0.77126	-1.00396	-1.02254	-1.0728	-1.30359	-0.97674	-1.58935	-1.18483	-1.5523	-1.19419	-1.91564	-3.04535	-5.19856	-4.497	-4.07658	-4.23202	-3.34634	-3.13087	-3.57898	-3.69038	-3.61484	-4.03113	-3.92314	-3.22543	-3.22793	-2.51727	-2.88505	-3.0991	-2.72566	-2.6164	-2.67616	-2.94635	-3.38816	-2.58434	-2.53146	-3.75384	-3.07839	-3.02788	-3.2178	-3.20809	-3.50289	-2.54809	-2.31004
492.308	-0.732956	-0.964142	-0.873963	-0.970986	-0.988883	-1.09164	-0.627047	-1.05851	-1.90733	-1.24812	-1.70831	-1.24262	-1.99642	-2.03188	-1.85055	-1.10923	-2.05527	-2.19064	-4.35423	-3.48379	-3.61102	-3.47815	-2.867	-2.9129	-3.49344	-2.83046	-3.4684	-2.75683	-3.18766	-2.09272	-2.37989	-2.15674	-2.90597	-2.71936	-2.3493	-2.67037	-2.59974	-2.85399	-2.53337	-1.81746	-2.20144	-3.29411	-1.8678	-2.14431	-3.51881	-2.56928	-2.51531	-1.85715	-2.56366
494.615	-1.2958	-1.34457	-0.452084	-1.60356	-1.74645	-0.562101	-0.882571	-1.72805	-1.1855	-1.36203	-1.58842	-1.13653	-1.41191	-2.0943	-1.46613	-1.15629	-1.27156	-1.4045	-3.74429	-2.98873	-2.62388	-2.02665	-2.44314	-2.01787	-2.57632	-2.01614	-2.62782	-2.34963	-2.63774	-1.70509	-2.1139	-1.75851	-1.82691	-1.77168	-1.47608	-2.23516	-2.03914	-1.94768	-2.06171	-1.62295	-1.6733	-2.30806	-1.44193	-1.32287	-2.27851	-1.52861	-2.26234	-1.79754	-1.2819
496.923	-0.795573	-0.389884	-0.135007	-0.677177	-1.04407	-0.431441	-0.570786	-0.506465	-1.28874	-0.0602805	-0.639001	-0.772854	-1.40121	-1.02177	-0.624625	-0.772539	-0.846856	-0.493676	-2.36028	-1.06536	-1.199	-1.66585	-0.533188	-0.912993	-1.12872	-0.904323	-1.63165	-1.62143	-0.950534	-0.681633	-1.24503	-0.316748	-0.282924	-0.819541	-0.376945	-0.620675	-0.354289	-0.823063	-1.62104	-0.786768	0.310655	-1.79629	-0.42082	-0.484597	-0.667283	-0.765458	-1.31167	-0.608023	-0.56467
499.231	-0.849757	-0.550658	-0.733182	-0.860654	-1.29688	0.0659832	-0.462644	-1.07401	-1.03861	-0.49553	-0.836618	-0.942969	-1.14456	-1.41496	-0.83825	-1.01792	-0.582847	-0.230339	-1.63265	-0.474004	-0.472655	-0.0932773	0.485791	0.166497	-1.12842	-0.463123	-0.566818	-1.05505	-0.569986	0.390511	-0.405503	-0.302538	-0.734434	-0.261136	0.0750795	0.346087	-0.0515469	-0.222333	-0.724286	-0.0913875	0.0950355	-0.506739	0.106114	-0.107614	-0.833034	-0.2751	-0.285643	0.266892	-0.0125641
501.538	-0.591074	-0.764861	-0.331038	-0.342545	-0.756898	-0.373142	0.0750534	-1.20817	-1.24342	-0.605364	-0.856946	-0.439224	-0.973536	-1.35332	-1.14872	-0.71677	-0.9012	0.283954	-0.845202	-0.138826	0.142783	-0.295618	0.355799	0.424858	-0.227485	0.68794	-0.521983	-0.263479	-0.653947	0.207326	0.131574	0.257133	0.337009	-0.184618	0.481265	-0.0277716	0.171433	-0.188161	-0.0406712	0.31359	1.01649	-0.129242	0.730918	0.40658	0.0190847	0.923723	-0.134518	0.410541	1.09555
503.846	-1.1215	-0.662899	-0.711959	-1.01148	-0.920598	0.100379	-0.662618	-0.957529	-1.01353	-0.443662	-0.821189	-0.66339	-1.03833	-1.03266	-0.863856	-0.526347	-1.21724	0.636368	-0.0937136	1.14658	0.743945	-0.0843647	0.861449	0.89199	0.374092	0.727804	-0.177791	0.0720444	0.724842	0.260438	-0.0729627	0.17497	0.783462	-0.252081	1.22671	0.265388	0.597921	0.209322	0.279839	0.189233	0.949477	0.087591	0.619115	0.0783695	0.805309	1.06705	-0.0661783	0.331687	1.0669
506.154	-0.922884	-0.581893	-0.550967	-1.10244	-1.479	-0.384676	-0.703977	-0.529711	-1.72067	-0.56901	-0.668145	-1.0426	-1.02586	-1.88096	-1.62666	-1.14268	-1.76934	0.47633	-0.820386	0.876532	0.398301	0.157776	1.38378	0.922406	0.807139	0.769465	0.172959	0.0618713	0.179464	0.722206	0.703054	0.581252	0.389912	0.770987	0.692861	0.303257	0.618049	0.530401	0.244434	0.708534	1.09132	-0.0483855	0.869607	1.04078	0.358859	1.25708	-0.345664	0.529589	0.932215
508.462	-0.911189	-1.13896	-0.277703	-1.05112	-0.990418	-0.94539	-0.340437	-0.57623	-1.65716	-0.851077	-0.984308	-1.34066	-1.17055	-1.54888	-1.2264	-1.14261	-1.22495	-0.0754595	-0.513131	1.38929	0.795833	0.842128	1.21916	0.839251	1.24173	1.20563	0.191049	0.34872	0.602294	0.759638	0.441545	1.30446	0.992046	0.329321	0.78885	0.449662	1.17971	1.09728	-0.102803	1.03097	0.805083	0.187849	0.711302	0.933004	0.452079	1.5615	0.107602	0.924798	1.4181
510.769	-0.866305	-0.821458	-0.582601	-0.930063	-1.17806	-0.49655	-0.404635	-0.610272	-1.18616	-0.75162	-1.21072	-0.499081	-1.96777	-1.87406	-0.997735	-0.380666	-1.01698	0.390759	0.86293	1.86211	1.76028	1.40328	1.09341	1.27652	1.08406	1.64682	1.34419	0.706905	0.997396	1.57504	1.2017	1.35304	0.99003	0.561171	1.22572	0.977422	1.16325	1.21912	0.186619	1.20404	1.85791	0.917433	0.908594	1.22137	1.07613	1.24201	0.842456	0.974021	1.8533
513.077	-0.76392	-0.302538	-0.368755	-0.77847	-1.38311	0.235606	-0.413013	-0.165417	-1.28507	-0.104432	-0.649007	-0.561279	-1.26141	-1.39313	-0.698536	-0.847044	-0.982538	0.896631	0.403974	2.36914	1.90925	1.05427	1.88437	1.58804	0.937553	2.08315	1.06936	1.11491	1.55898	2.10157	1.36413	1.67259	2.02693	0.997743	1.46682	1.0982	1.84671	1.91269	0.726352	1.82938	1.99398	0.945467	1.49314	1.22387	1.30085	2.01013	0.699569	1.49516	1.76467
515.385	-1.00466	-0.907808	-0.549396	-0.744683	-0.974495	-0.534664	-0.519039	-0.998745	-1.72771	-0.827724	-0.883852	-0.680468	-1.2238	-1.45743	-0.680534	-1.27693	-0.919686	0.504278	1.00977	2.49216	1.49577	1.58968	1.785	1.37937	1.36936	1.91035	1.31954	0.676506	1.28455	1.83254	0.814506	2.10475	1.63029	1.46715	2.07048	1.29734	1.95611	1.8109	0.479886	1.84595	1.85436	0.768141	1.19512	1.27133	1.16682	1.98731	0.172868	1.58005	2.05891
517.692	-0.571181	-0.428892	0.807324	-0.498222	-0.726574	-0.156173	-0.443372	-0.169729	-0.613818	-0.359864	-0.580356	-0.853518	-1.46123	-1.09148	-0.439517	-0.193228	-1.23617	0.769716	1.19623	3.48255	2.6077	2.22681	2.67878	2.45987	2.00092	2.53937	2.08511	1.44405	2.11824	1.81807	1.57562	2.23842	1.93355	1.53268	1.68453	2.10497	2.54562	2.00959	1.31949	1.78804	2.79884	1.60172	2.39816	1.37963	1.52413	2.455	1.43336	2.19381	2.14809
520	-0.938216	-0.679416	0.0465202	-0.705752	-1.50137	-0.649722	-0.203368	-0.373612	-1.22473	-0.102732	-0.698685	-0.448019	-1.12361	-1.53467	-0.146334	-0.983484	-1.15027	0.89374	1.36797	2.76773	2.1181	1.76018	2.2207	1.96502	1.46518	2.87749	1.75832	1.24932	1.81232	1.93435	2.03144	1.98233	2.1788	1.53243	1.7489	1.76629	2.03393	1.90445	0.901172	2.11737	2.95699	1.42446	2.5059	1.57027	1.91001	2.35837	1.03837	2.5005	2.4788
522.308	-0.6811	-0.915409	-0.0563706	-1.4137	-1.33171	-0.587714	-0.392886	-0.576633	-1.44856	-0.947633	-0.881585	-0.95199	-1.15399	-1.60439	-0.8645	-0.768833	-1.38556	0.418301	1.3854	2.76306	2.65652	2.00718	2.42976	1.91565	1.47355	2.25893	1.95922	1.68211	1.67853	2.05193	1.24734	1.67339	1.82179	1.54246	1.92735	1.29351	2.05576	1.88327	1.18647	1.58547	2.49497	1.08128	1.56236	1.86768	1.38001	2.3119	1.14781	1.15571	2.62889
524.615	-0.390666	-0.535371	0.199272	-0.685589	-1.071	-0.628873	-0.285979	-0.922596	-1.32417	-0.541992	-0.98741	-0.601498	-1.57133	-1.7961	-1.04854	-0.537234	-1.72168	0.765449	1.57973	3.40931	2.65576	2.47125	2.87011	2.4444	2.32746	2.76185	2.28954	1.79807	2.39345	2.67447	1.64289	2.61554	1.97105	1.7555	2.56507	2.42293	2.84617	1.86943	1.47429	2.14226	2.9282	1.73614	2.05547	2.04003	2.08634	3.05588	1.37127	2.28162	2.56431
526.923	-0.81168	-0.165998	-0.117732	-0.768769	-1.32446	-0.922035	-0.832397	-0.795693	-1.37338	-0.826552	-1.04508	-1.3326	-1.71093	-1.6343	-1.11594	-1.13096	-0.747946	0.752093	2.06046	3.04575	2.84583	2.61518	3.14424	2.50987	2.58911	3.14557	2.34051	1.98362	2.00516	2.29893	2.40649	2.66057	2.42525	2.2595	1.9893	2.00947	2.4012	2.11783	1.41009	2.24926	2.58234	1.609	2.52689	1.61347	1.59475	1.71937	1.50002	1.79152	2.68326
529.231	-1.02238	-0.192172	-0.365477	-0.657858	-1.24954	-0.391496	-0.325634	-0.639306	-1.72977	-0.644508	-0.566907	-0.719533	-1.76966	-1.25258	-0.897026	-0.895861	-1.22436	0.755647	2.30913	3.55703	3.06611	2.67205	3.41112	2.65998	2.66074	2.75693	2.65773	2.1245	2.42951	3.23803	2.13921	2.40944	2.80564	2.26195	2.64297	2.4365	2.98397	2.17282	1.84516	2.47067	3.21097	1.74204	3.04797	1.73127	1.82016	3.32775	1.54216	2.61963	3.05936
531.538	-0.388177	0.116904	0.652462	-0.0320249	-0.966545	-0.39716	-0.319568	-0.0309549	-0.707559	-0.781594	-0.584213	-0.143974	-1.15282	-0.913608	-0.965512	-0.847421	-1.11527	0.843446	2.26572	3.86154	3.53457	3.1133	3.29267	3.21469	2.9813	3.66234	3.0073	3.05703	2.69392	2.9152	3.26408	2.86998	3.06933	2.51925	2.58289	2.96765	3.15702	3.09174	2.3859	2.82212	3.77163	1.96238	3.27886	2.75688	2.28321	2.94025	2.31824	2.69035	3.66244
533.846	-0.622119	-0.0388384	-0.150628	-0.233968	-1.1168	-0.420335	0.149295	-0.264337	-1.26002	0.00942167	-0.612183	-0.240673	-0.624887	-1.08335	-0.683464	-0.963553	-1.124	1.03962	2.00245	3.61328	3.36995	3.55947	3.67861	3.6876	2.87552	3.85532	3.23605	3.00835	3.29754	3.47473	2.68958	3.06093	2.75629	2.87613	2.43501	3.2165	3.13239	2.82185	2.68555	2.58862	3.40393	2.50309	3.62437	2.99639	2.80357	3.2341	2.06117	2.78561	3.21238
536.154	-1.08745	-0.793299	-0.346943	-1.26472	-1.12444	-0.740351	-0.0773372	-0.956113	-1.05666	-0.986039	-1.26134	-0.33918	-1.33089	-1.25957	-0.952703	-0.958209	-1.7955	0.685188	1.68082	3.522	2.76052	3.14095	3.15953	3.04555	2.2345	3.06128	2.8282	2.10717	3.02194	2.77017	2.79625	2.74383	3.29035	2.85929	2.36354	2.73951	2.29824	1.9773	1.99446	2.37746	2.94731	1.6646	2.37123	2.37515	2.5195	2.37968	2.27238	2.63433	2.87223
538.462	-1.2165	-0.723239	-0.58941	-1.11435	-1.16329	-0.738631	-0.300336	-1.37175	-1.34723	-0.88959	-1.09902	-1.01542	-1.70598	-1.53536	-0.96376	-0.762655	-1.11216	0.316441	2.23481	3.25885	2.81662	2.89981	3.17013	3.06106	2.58292	3.25404	3.11021	2.13339	2.17938	3.4748	2.97804	2.88441	2.35208	2.89378	2.29404	2.68435	2.2639	2.33892	2.13031	2.79575	3.2607	1.73933	3.1039	2.91874	2.36874	2.95067	1.80908	2.39117	3.06658
540.769	-0.42219	0.187399	-0.0209224	-0.351427	-1.29066	-0.145013	-0.210044	-0.513957	-0.754247	-0.539616	-0.475965	-0.631425	-0.857568	-1.14582	-0.974954	-0.363178	-0.881968	0.770831	1.71652	3.56102	3.41778	3.10607	3.33705	2.80415	2.67673	3.95053	2.79552	3.0762	2.78434	3.81024	3.18925	3.15045	2.87877	2.81167	3.25174	3.0851	2.54358	2.4133	2.44747	2.71534	2.8898	2.45377	3.11292	3.31234	2.18399	2.95204	1.96116	2.84369	2.70849
543.077	-0.674604	-1.14262	-0.647616	-0.418185	-1.31865	-0.649171	-0.569655	-1.10324	-1.27621	-1.1457	-0.715464	-1.10962	-1.14888	-1.10503	-0.811592	-0.500197	-0.97849	0.845149	2.12974	3.20504	3.42767	2.71573	3.49762	3.5111	2.84855	3.04748	2.91152	2.53256	2.70624	2.9954	2.75238	2.91524	2.83722	3.07887	2.96101	2.63705	2.30492	2.26669	2.27331	2.55593	2.49479	1.86245	3.31808	2.82212	1.86353	2.94121	2.09076	2.59936	3.10287
545.385	-0.305741	0.263458	-0.00411534	0.336337	-1.03392	0.22867	0.492806	-0.47649	-0.300127	-0.191765	-0.42635	-0.196946	-0.385167	-1.0921	-0.335334	-0.273173	-0.571699	1.35031	2.28108	4.18867	4.00922	3.74119	3.72976	3.9881	3.50007	3.63437	3.65124	2.86761	2.64991	3.30674	2.82413	3.20041	3.2896	2.98596	3.33003	3.41584	2.83782	2.85207	2.96722	3.42489	4.13411	2.93569	3.473	2.8922	2.59242	2.66983	2.4847	3.22322	3.61321
547.692	-1.22522	-0.281987	-0.100092	-0.664483	-0.505242	-0.323207	-0.327863	-0.295081	-1.09421	-0.767593	-0.601609	-0.615951	-0.9634	-1.10395	-0.644839	-0.961749	-1.09175	0.508236	1.92533	3.44988	3.50297	2.80396	3.99585	3.54936	2.81051	2.84642	2.89416	3.09006	2.52345	2.78257	3.01175	2.64352	3.04661	2.63556	2.93514	3.363	2.84622	2.644	2.18284	3.1952	3.25671	2.36057	2.83165	2.46515	2.33631	2.4609	2.11744	2.61622	3.33117
550	-0.726029	-0.635857	0.0796015	0.0730542	-0.73553	-0.740184	-0.544268	-0.3483	-0.90444	-0.906064	-0.166044	-0.357397	-0.937452	-0.557686	-0.270185	-0.298645	-1.30563	0.299887	1.80899	3.29795	3.21516	3.3716	3.0186	3.54127	3.16349	3.28375	2.63773	2.50424	2.58044	2.32111	2.62408	2.80342	2.78278	2.4158	2.81928	2.15895	2.89142	1.85918	1.62693	2.09587	2.94844	1.40945	2.41395	1.94708	1.99203	2.81937	2.11104	1.71502	2.37019
552.308	-0.754744	-0.409836	-1.03695	-0.480375	-1.21063	-0.61155	-0.513644	-1.44295	-1.13925	-0.810303	-1.0558	-0.252085	-0.914318	-1.12584	-0.958959	-1.28054	-1.145	0.0692834	0.917054	2.45899	2.7038	1.94324	2.6246	2.79814	2.51648	2.18366	2.15266	1.92946	1.92275	2.42252	1.80307	2.18764	1.67811	1.6258	1.58652	1.73425	2.17776	1.42839	1.13823	1.93868	1.67551	0.3645	1.61902	1.09327	1.49818	1.41468	0.839063	1.88462	2.0008
554.615	-0.40094	-0.467011	-0.259154	-0.163677	-0.676	0.034839	0.225728	-0.433117	-0.820068	-0.260858	-0.657775	-0.457971	-0.206974	-1.01192	-0.559903	-0.157961	-0.657374	0.93155	1.45686	3.05297	3.41129	2.59774	2.49391	2.50556	2.23819	3.04005	2.52872	2.16737	2.09098	2.76952	2.21811	2.53819	2.78165	2.57181	2.04765	2.21198	2.68009	1.34048	1.77966	2.19281	2.67132	1.42048	1.72612	1.62564	1.40999	2.30191	1.37993	1.75224	2.35372
556.923	-0.922206	-0.123567	-0.358182	-1.35026	-1.24413	-0.4302	-0.147045	-0.894772	-1.19532	-0.697005	-1.35597	-0.981059	-1.08077	-1.28213	-1.01204	-0.717505	-0.986148	-0.0768209	0.926107	1.33402	2.84559	2.15682	2.13492	1.87332	1.8282	2.28721	2.12577	1.17396	1.66934	1.72758	1.59454	1.56918	1.46681	0.928291	1.4948	1.58402	1.75091	1.03906	0.941096	1.38837	1.99695	1.13454	1.18502	1.52477	0.787799	1.76732	0.883175	1.08509	1.15651
559.231	-0.871118	-0.35496	-0.646565	-0.875487	-1.22146	-0.871248	-1.15629	-1.42706	-1.3759	-1.03402	-0.888015	-0.893765	-1.75531	-1.68034	-1.01152	-1.30266	-1.71733	-0.349669	-0.115104	2.07957	2.02059	1.4148	0.986075	1.52102	1.01819	1.35375	0.445514	1.32687	0.706736	1.42049	0.908824	1.21735	0.595017	0.970358	0.974101	1.11656	1.39783	0.890187	0.604704	0.781691	1.33167	0.474109	1.15118	0.494471	0.725522	1.72606	0.212433	0.561843	1.06278
561.538	-1.15498	-1.01263	-0.672798	-1.16951	-0.995273	-0.552351	-0.45565	-0.680668	-1.31986	-0.736308	-1.14504	-0.901315	-1.51106	-2.12812	-1.38546	-1.03523	-1.95163	-0.685142	0.553755	1.0843	1.89031	1.0015	1.09052	0.701726	1.13431	1.06759	0.805236	0.59737	0.513059	0.63777	0.878695	1.24235	1.50274	1.09395	0.590266	0.785103	1.4766	1.2599	-0.452234	0.573643	0.774325	0.150932	0.795286	0.623226	0.590005	0.725957	0.117655	0.308061	0.766688
563.846	-1.56727	-0.550792	-1.25465	-0.455605	-1.98046	-0.731567	-0.701199	-1.02415	-1.47572	-1.18813	-1.32511	-1.32703	-1.10582	-1.31177	-0.839174	-0.844369	-1.35661	-0.567509	0.481994	1.10266	1.29851	1.05441	1.13435	0.686611	0.638792	1.05508	0.131093	0.560175	0.17658	0.725709	0.732571	0.731022	0.389183	0.295672	0.0519339	0.55598	0.654279	0.171176	0.0220245	0.741441	0.935605	0.312727	0.319175	0.238435	-0.169271	0.326787	0.166082	1.16105	0.506683
566.154	-0.937959	-1.08941	-1.72273	-0.836989	-1.78303	-1.26194	-0.767851	-1.3226	-1.07703	-1.26447	-1.30743	-1.11643	-2.01365	-1.89201	-1.23555	-1.0909	-1.10416	-0.15079	-0.666402	1.20852	1.07078	0.576344	0.898206	-0.294741	0.39127	-0.063619	0.165907	0.0723877	-0.0669077	0.857776	0.345877	0.416432	0.628071	0.24728	0.479274	0.246467	0.592042	-0.0120695	-0.321511	0.425519	0.104535	-0.215304	0.178373	-0.159842	-0.00185255	0.285649	-0.660326	-0.109658	0.120075
568.462	-1.59896	-0.959562	-1.26399	-1.40891	-2.04433	-0.983861	-1.38331	-1.28152	-1.16608	-1.39951	-1.95558	-1.03095	-1.50437	-1.79605	-1.8303	-2.11237	-1.58514	-1.39737	-0.351432	0.290277	0.761755	0.316772	0.928396	0.318873	-0.079763	0.322137	0.107423	-0.545623	-0.446335	-0.333535	-0.402653	0.100727	-0.147915	-0.130641	-0.0179262	-0.303858	0.575746	-0.984028	-1.042	-0.249694	-0.294898	-0.828716	-0.299716	-0.405908	-0.773415	-0.370055	-0.503008	-0.93947	-0.457632
570.769	-1.34185	-0.505563	-1.19357	-0.810358	-1.73911	-0.279941	-0.295279	-1.23198	-0.911677	-1.30206	-1.322	-1.32339	-1.38181	-1.78721	-1.52328	-1.53009	-0.947523	-0.302195	0.183058	0.619382	1.77385	0.447787	0.71078	0.207985	0.459787	0.278455	-0.147206	0.029897	0.216642	0.461024	0.165609	-0.0545007	0.0286383	-0.175136	0.0430623	0.356219	0.375805	0.0480306	-0.709321	0.0418841	0.308675	-0.504978	0.71971	0.396972	-0.69796	0.216536	-0.529645	-0.195421	-0.203151
573.077	-0.973858	-1.36246	-1.78405	-1.26968	-1.85183	-0.991479	-0.98223	-1.17319	-1.14679	-0.884976	-1.22162	-1.10233	-1.37168	-1.09163	-0.844604	-0.948914	-0.438367	-0.315712	-0.036139	0.348376	0.489989	0.213953	0.837897	0.402763	0.342556	-0.48602	0.310666	0.349916	0.545741	-0.0575796	-0.008905	0.443507	-0.199286	-0.122324	0.011678	-0.556294	0.60991	-0.548266	-0.544779	-0.256485	-0.0430704	-0.626879	0.12097	0.0617617	-0.743512	-0.132606	-0.564522	-0.510161	-0.159484
575.385	-2.06207	-1.98326	-1.61442	-1.30052	-1.58688	-1.63853	-1.70477	-1.76249	-2.22069	-1.74232	-2.16459	-1.87719	-2.34769	-2.00006	-1.87615	-1.63946	-1.81185	-1.22535	-0.957946	-0.204805	-0.205845	-0.471723	0.0326889	-0.70559	-0.742179	-0.434041	-0.868055	-0.663702	-0.372343	-0.626786	-0.569877	-0.121678	-1.05945	-1.18762	-0.245824	-0.770316	-0.393809	-1.22452	-0.767585	-0.797829	-0.807214	-1.39545	-1.05321	-1.22561	-0.46101	-0.750016	-0.656824	-1.4036	-1.17126
577.692	-0.868675	-0.769518	-0.16261	-0.925892	-1.63142	-0.66277	-0.94943	-1.22912	-1.6939	-1.55949	-1.32196	-1.82692	-1.36133	-1.69039	-0.961815	-1.22609	-1.26764	0.0620199	-0.431706	0.493149	0.541215	0.384345	-0.151059	0.526452	-0.0821499	-0.0467904	0.0935183	-0.285108	-0.112808	-0.171967	-0.17	0.445317	-0.548671	-0.339887	-0.45525	-0.561796	-0.159191	-0.476057	-0.682795	-0.098297	0.607037	-0.457412	0.604389	-0.184843	-0.68413	0.0506461	-0.746595	-0.346465	0.0989235
580	-0.920273	-1.00175	-0.588045	-0.7388	-1.6549	-0.420653	-1.68516	-0.861208	-1.04477	-1.15793	-1.07926	-0.846901	-1.67485	-0.839759	-1.34215	-1.02572	-1.71493	-0.303915	-0.567638	0.495533	-0.0111452	0.0258468	-0.0992399	-0.0688877	-0.451042	0.0763744	-0.487702	-0.728004	-0.563252	-0.242165	0.149767	-0.386274	-0.162461	-0.255763	-0.586922	-0.0838264	-0.820069	-0.233306	-0.105586	-0.315492	-0.564366	-0.976919	-0.170422	-0.88283	-0.631002	-0.556302	-0.713881	-0.265413	-0.246234
582.308	-1.35458	-1.23308	-0.801805	-1.31108	-1.56154	-1.69694	-0.853921	-1.41556	-1.83178	-1.35229	-0.971798	-0.278866	-1.75658	-1.62258	-1.11753	-1.24205	-1.93477	-0.0147314	-0.376827	0.49748	0.127581	-0.578385	-0.167214	-0.338761	-0.0179019	-0.363103	-0.115981	-0.76563	-0.623599	-0.356229	-0.15858	-0.0937182	-0.554902	-0.156659	-0.806395	-0.958112	-0.11269	-0.643515	-0.787167	-0.170517	0.0659093	-0.444561	-0.633359	-0.4759	-1.13858	-0.402219	-1.03882	-0.561908	-0.49171
584.615	-1.92402	-1.93446	-1.50117	-1.43469	-1.63796	-1.44893	-1.24983	-2.02429	-1.19374	-1.99972	-1.84245	-1.7326	-2.90901	-2.44281	-1.57972	-2.06095	-1.94878	-2.21673	-0.841547	-0.468155	-0.885439	-1.39631	-0.282103	-0.954326	-1.00349	-0.868074	-0.969359	-0.795566	-0.299196	-0.829739	-0.721649	-1.21213	-1.17794	-0.849087	-1.18094	-0.353047	-1.07799	-1.65256	-1.021	-0.460486	-0.574398	-1.21479	-1.34251	-1.07744	-1.69596	-1.15249	-1.57457	-0.332192	-0.598656
586.923	-1.11231	-1.13334	-1.34908	-0.669676	-1.2011	-1.01685	-0.52976	-0.822802	-1.43337	-0.675818	-0.73655	-0.884409	-1.02111	-1.75386	-1.33619	-1.33988	-1.50532	-0.612208	-0.387961	0.507534	0.0286376	-0.378476	-0.028085	-0.231775	-0.289242	0.586405	-0.518614	-0.127485	-0.545237	0.172821	-0.303969	0.15633	-0.253254	-0.745004	-0.603393	0.0121278	-0.3011	-0.386396	-0.704841	-0.400877	0.381651	-0.86654	-0.128333	0.382835	-0.395466	-0.326436	-0.967518	-0.0067719	-0.424477
589.231	-0.748895	-0.966675	-0.57098	-0.344115	-1.57919	-1.10427	-0.592138	-1.10785	-1.39861	-0.79713	-0.540984	-0.727385	-0.702143	-1.18567	-1.13809	-1.38887	-1.13731	-0.753926	-0.163877	0.771389	0.651575	0.217334	0.493405	-0.189002	0.496408	0.199817	0.0743229	-0.265705	-0.158067	-0.149108	0.238056	-0.352823	-0.0207073	-0.114148	-0.327803	-0.642874	0.17866	-0.216319	-0.614213	-0.357978	-0.0328692	-0.728968	0.0627623	-0.443417	-0.323622	-0.00553468	-0.504382	0.434946	0.398841
591.538	-1.64084	-1.06453	-0.921304	-0.60008	-1.21101	-1.30824	-1.20431	-1.79613	-1.53659	-1.62174	-1.2952	-0.607704	-1.81659	-1.78071	-1.35842	-1.75817	-1.70537	-0.615214	-0.55958	0.357488	0.00372645	-0.38316	-0.0154008	-0.668115	-0.0224025	-0.619704	-0.860508	-0.782399	-0.418069	-0.820437	0.175381	-0.314486	-0.371687	-0.471132	-0.501858	-0.648231	0.00742794	-0.549929	-0.856596	-0.620137	0.0111549	-1.05829	-0.32067	-0.792594	-0.545786	-0.944374	-1.65213	-0.662089	-1.098
593.846	-1.31384	-1.02094	-1.45307	-1.19106	-1.57985	-1.45501	-1.11066	-1.25462	-1.53199	-1.76709	-0.807077	-1.06455	-1.38136	-1.23314	-1.31752	-1.36402	-1.537	-1.34755	-0.513304	0.242825	0.309809	-0.266389	-0.673606	0.0185737	-0.615674	-0.41693	-0.950669	-0.180337	-0.676767	-0.743578	-0.505739	-0.309263	-0.416289	-0.535299	-0.650178	-1.10086	0.308059	-0.3178	-1.15951	-0.534643	-0.488722	-1.16212	-1.13167	-0.637874	-0.443448	-0.130477	-1.02872	-1.14716	-0.317724
596.154	-1.53955	-1.15289	-0.943954	-1.52211	-1.46097	-1.76851	-0.828686	-1.90258	-2.07001	-1.0449	-0.641707	-1.52909	-1.28986	-2.01297	-1.58556	-1.4592	-1.65954	-1.00287	0.0668882	-0.00476203	0.0172248	-0.424326	-0.0862303	-0.592667	-0.215566	-0.7315	-0.647087	-0.655346	-0.791639	-0.448399	-0.720355	-0.749103	0.197153	-0.758046	-0.833241	-0.655851	-0.189901	-0.385585	-0.59716	-0.644721	-0.444205	-1.10577	-0.702464	-0.77275	-0.238755	-0.069074	-1.389	-0.850478	0.0309897
598.462	-0.829475	-0.841304	-1.51319	-0.563946	-0.705889	-1.37463	-0.769671	-1.34418	-1.64204	-1.39337	-2.39189	-1.02698	-1.60577	-1.94992	-0.780288	-1.06117	-1.76982	-1.38595	-0.66358	0.258743	0.140589	0.249619	-0.380228	-0.683021	-0.690413	-0.544675	-0.873391	-0.549102	-0.507632	-0.826789	-0.843857	-0.453145	-0.846383	-0.974052	-0.557664	-0.131563	-0.342523	-0.869506	-0.754377	-0.873086	-0.187732	-0.905454	-1.01559	-0.182304	-0.313178	-0.775853	-0.883223	-1.18384	-0.270651
600.769	-2.13473	-2.50595	-2.34273	-2.40586	-3.00019	-2.75862	-2.06096	-2.39016	-2.57533	-2.04377	-2.01326	-2.14096	-2.81426	-2.70454	-3.06216	-2.46262	-1.95923	-1.94521	-0.936558	-0.39865	-0.904541	-1.31549	-1.35295	-1.54552	-2.19005	-1.43357	-1.90766	-0.749233	-1.62646	-1.85657	-2.03307	-1.92812	-0.689633	-1.56496	-1.29428	-1.81737	-0.916002	-1.52926	-1.90272	-1.95998	-1.00347	-2.10618	-1.19733	-2.00577	-1.8416	-0.881293	-1.52659	-2.13039	-1.26419
603.077	-2.70715	-2.76672	-2.12832	-1.8983	-2.45418	-2.4555	-2.52047	-2.60904	-2.67538	-2.01309	-2.68367	-2.5337	-3.18708	-3.13188	-2.63786	-2.85987	-2.45031	-2.22996	-1.36044	-0.620237	-1.58268	-2.14777	-1.63859	-1.76046	-1.40457	-2.30689	-2.21958	-1.27001	-1.66152	-1.647	-1.47528	-1.68775	-1.74455	-1.3658	-2.16115	-1.86725	-1.51929	-1.73039	-1.72504	-1.92089	-0.75534	-1.6052	-1.98458	-1.53908	-1.68891	-1.37832	-2.20083	-1.40368	-1.25093
605.385	-1.80022	-1.62807	-0.323494	-0.832618	-1.11434	-0.823652	-1.41656	-1.6216	-0.660383	-0.374457	-1.49034	-1.56804	-1.30558	-1.64092	-1.32544	-0.962743	-0.634226	-0.409192	0.0499432	0.912643	0.494775	0.503403	-0.207204	-0.0855854	-0.782645	-0.414688	-0.64357	0.0539403	-0.219935	0.162721	-0.450094	0.309648	0.415855	0.384857	0.0807726	-0.700516	0.199386	-0.374807	-0.127148	0.1321	0.444338	-0.832716	-0.0362139	-0.605012	-0.307382	-0.44603	0.261415	-0.81096	0.381139
607.692	-1.77327	-1.57851	-1.81023	-1.91416	-2.55307	-1.99835	-1.7643	-1.48053	-1.76216	-1.62682	-1.66359	-2.0585	-2.32621	-2.65246	-2.48833	-1.78826	-1.79785	-1.60425	-0.409272	0.329017	-0.96561	-0.372958	-1.40758	-1.10955	-0.987426	-1.06201	-0.870965	-1.35323	-1.34314	-1.10719	-1.32989	-1.78799	-0.998509	-1.5219	-1.62792	-0.595801	-0.992325	-1.22802	-1.62893	-1.0988	-1.07097	-1.685	-1.28292	-1.74035	-1.45231	-1.04511	-1.38385	-1.77071	-0.552014
610	-1.3265	-1.40461	-0.747925	-0.864455	-2.22868	-0.721875	-0.737035	-1.05899	-0.7019	-1.12647	-0.830786	-1.34002	-1.99529	-1.30167	-1.38353	-1.4332	-1.88379	-0.99317	-0.910757	0.555918	-0.046315	-0.167657	-0.322065	-0.563467	-0.617251	0.224434	-0.474899	-0.160273	-0.113155	-0.17815	-0.603092	-0.726964	-0.275785	-0.505089	-1.27647	-0.594871	0.053037	-0.0166804	-0.304409	-0.709099	0.215858	-0.496628	-0.429648	-0.321551	-1.23197	-1.04028	-0.660672	-0.464582	-0.565665
612.308	-1.02711	-0.35663	-1.00196	-0.912091	-1.49962	-0.481201	-0.153538	-1.46035	-1.28691	-0.543241	-0.623354	-0.959477	-1.73908	-1.16674	-1.5623	-1.3592	-1.79408	-0.577844	0.185934	1.05461	-0.256252	-0.848106	-0.616355	0.11469	0.12192	-0.124134	-0.0174559	0.1403	0.248987	-0.0444895	0.204134	-0.444528	-0.0780402	-0.087208	0.164701	-0.456437	0.454314	0.403998	0.679016	0.0918308	-0.00343937	-0.533559	-0.14416	-0.0423018	-0.433346	-0.348561	-0.630398	0.308495	0.248254
614.615	-1.01351	-1.20141	-1.78063	-1.38567	-2.48508	-1.86539	-1.80447	-1.5069	-1.11205	-2.02595	-1.54001	-1.22228	-1.96811	-1.50201	-1.71518	-1.42511	-1.71265	-1.32371	-1.00042	0.565179	-1.297	-0.360827	-0.399571	-0.918376	-0.827924	-0.370713	-1.2946	-0.586078	-0.327262	-0.714995	-0.283436	-0.68149	-0.45679	-0.687016	-0.88171	-0.920284	-0.586463	-1.13379	0.171567	0.215027	-1.80512	-1.24928	-0.665909	-1.44115	-0.478979	-1.1054	-0.776778	-0.348111	0.0783898
616.923	-0.0777601	0.447877	0.16783	0.15215	0.452507	0.856141	0.890266	0.66201	0.010186	0.455181	0.734655	-0.081733	0.613483	-0.255325	0.867715	0.227142	0.297477	0.83449	1.22186	1.58017	1.81589	1.86496	1.89368	1.0385	1.20792	1.18256	2.10201	2.26888	1.69573	1.63996	0.827332	0.839501	2.05968	1.79393	1.44829	1.0977	1.21729	0.708122	1.1297	1.58618	1.87326	1.51579	1.59001	1.16099	1.09593	1.22487	1.09293	1.0393	1.46566
619.231	0.900721	0.338438	0.0615307	0.82673	0.226565	0.429197	0.0597145	0.499832	0.602492	0.670128	-0.167481	0.0433571	0.482322	-0.00013608	0.00102275	-0.227065	0.943798	1.22764	0.933	1.38644	0.766185	1.32011	1.26997	1.23984	1.1242	1.08731	0.901146	0.663473	1.29837	1.65733	1.48837	0.640547	1.27344	1.12646	0.800469	0.82276	1.78143	1.06493	1.8093	1.16363	0.751495	0.758804	1.39836	1.67473	1.4185	1.39615	1.36979	1.30078	0.697847
621.538	1.0411	-0.162554	-0.0838519	0.450249	0.0334431	1.12207	0.454823	0.311468	0.513494	0.707761	0.567526	-0.326394	-0.215767	0.0647646	-0.726331	0.515617	0.895235	0.534152	1.49648	1.93624	1.7205	1.08925	1.20647	2.16056	0.687496	0.83138	1.84586	0.67118	1.22339	1.98826	1.0783	0.139656	0.94979	1.61111	1.67317	1.63769	0.618329	0.394762	0.700095	2.33994	0.953527	0.207713	0.485689	1.11911	0.763638	0.975701	2.09157	1.42542	1.64767
623.846	0.437238	0.526541	0.833875	1.16661	1.1095	1.36988	1.55666	0.374108	0.768377	0.634501	0.997654	0.789405	1.36816	0.93576	0.567675	0.510607	1.67596	1.31001	1.33514	1.44897	0.865497	2.34418	1.91255	1.55156	0.870968	1.32639	1.40094	0.981893	1.62256	2.13686	1.68361	1.62716	1.83686	1.07645	1.82789	1.42274	1.41237	1.13127	1.71843	1.85918	1.59934	1.49393	1.75865	2.183	2.08094	1.88677	1.86363	0.853325	1.78289
626.154	1.93798	2.56537	2.04157	2.57631	3.01961	2.20514	2.6705	2.67391	1.70891	2.27812	1.61838	2.21018	2.43028	2.44807	1.86249	1.30522	2.51962	3.24476	2.80513	2.65495	3.55608	2.73235	3.62178	2.90511	2.29353	3.03566	2.55448	3.43324	3.58138	3.28267	2.82069	2.55055	2.82748	2.85233	3.24634	3.39522	2.61698	2.7648	3.36706	2.80195	3.122	3.244	2.95325	3.5359	2.5996	3.25644	3.2285	3.86906	3.00223
628.462	3.16885	3.06611	3.59902	2.7494	3.7134	2.56605	3.74008	3.32035	2.41685	3.70062	2.7236	2.83104	3.49414	2.59656	2.88066	3.01387	3.39904	3.45092	3.37764	4.19009	3.52159	4.6188	4.14895	3.72083	2.85461	4.0385	3.83038	3.67789	4.06914	3.64797	3.88321	3.01404	4.64693	4.10929	3.84274	3.93742	3.74116	3.41958	4.31919	4.38287	3.93735	3.81725	4.01687	4.44259	4.15953	4.45561	3.9571	4.06439	3.35055
630.769	2.0748	1.56838	2.41813	2.35365	2.5531	2.44013	1.96053	2.17398	2.42601	2.02248	2.62747	1.79512	1.24117	1.86835	2.19623	1.3716	2.14488	1.76934	3.19696	3.88336	3.5672	2.09604	2.70347	2.61893	2.35164	3.16005	1.93127	2.53978	3.04973	2.24812	2.17743	2.91461	2.55845	2.55372	2.71933	3.32499	3.10458	2.95875	2.93912	3.05581	2.70955	3.19888	3.06856	2.39484	2.44359	3.15297	2.04518	2.89606	3.64662
633.077	0.283246	0.947309	1.04869	0.85171	0.213055	-0.421022	0.405251	0.721763	1.06594	0.552396	1.0974	0.891688	-0.426162	0.263626	0.76692	0.716079	0.279113	-0.703069	1.86071	3.13929	2.43024	1.35026	0.526116	1.64215	1.35127	0.372219	-0.232921	1.43615	2.32456	0.567423	0.144743	1.56965	1.69137	0.330632	0.28433	0.755047	2.30225	1.38292	0.737071	0.582102	1.93099	0.821832	0.403144	-0.27844	1.71849	1.04012	-0.013428	1.19884	1.97099
635.385	-0.657231	-1.01845	0.734703	0.191301	-0.941042	-0.713977	-0.386206	1.31004	-1.34896	-1.39893	0.499734	0.443513	-0.6115	-0.904971	0.529195	-0.397399	-0.69245	-0.310448	0.330304	2.1461	1.86809	0.623411	0.32475	0.275945	0.686936	-0.220115	-0.627463	0.450673	1.79128	0.388208	-0.0756722	0.01922	0.958623	-0.695149	-0.0345908	-0.0412544	2.01254	0.994102	-0.253314	0.797543	0.685786	1.64651	0.359178	-0.559012	1.26992	-0.288951	-0.266445	-0.227375	1.03334
637.692	-2.01825	-1.32758	-1.21125	-1.55412	-1.35669	-2.09737	-1.4846	-1.28353	-1.94966	-1.70566	-1.55441	-1.82048	-2.43247	-2.23505	-1.67702	-1.46921	-1.3289	-1.46588	-1.50827	-0.501007	0.489495	-2.12829	-0.416077	-1.91299	-0.771297	-1.40955	-1.74515	-0.739772	-0.33635	-2.26531	-1.50839	-1.24467	-0.844037	-1.19723	-0.265301	-1.49554	-0.652121	-0.663288	-0.81133	-1.62781	-0.592622	-1.13962	-0.728657	-0.715814	-0.967973	-0.980188	-1.27931	-0.483766	-0.363243
640	-2.43692	-3.54342	-2.10866	-2.38555	-2.66958	-3.30247	-3.22252	-1.39206	-3.5243	-2.79574	-2.02422	-2.25418	-2.42743	-2.90442	-2.64794	-3.15166	-2.88748	-3.24559	-2.63457	-1.21506	-1.28587	-2.16198	-1.54996	-2.30581	-1.99055	-2.608	-3.07426	-2.03826	-1.17677	-2.89924	-2.64344	-1.52636	-2.11155	-2.03867	-2.29098	-2.37555	-2.05863	-1.58595	-2.10866	-2.46974	-2.26209	-1.1386	-1.39022	-2.46488	-1.74762	-2.13329	-1.8728	-1.9473	-1.13993
642.308	-1.75909	-2.13141	-1.24716	-1.54765	-1.30231	-1.63478	-1.97919	-1.55081	-1.92851	-1.42556	-0.974138	-2.24058	-1.87499	-1.56115	-2.0364	-2.0992	-1.248	-1.69392	-2.4333	-0.778794	-0.429901	-1.55137	-1.35639	-1.94237	-0.787302	-1.47081	-1.45133	-0.976914	-0.762764	-2.01711	-0.623827	-0.888884	-1.78526	-1.56293	-1.1478	-1.18634	-0.313509	-1.01818	-0.723724	-0.518132	-1.54684	-1.23584	-1.31056	-1.74441	-0.623128	-1.50231	-0.237312	-1.06937	-0.824481
644.615	0.271853	-0.781186	0.757985	0.140172	0.0417341	-0.541932	0.0859219	0.682018	0.647216	0.278462	0.652786	0.369325	-0.410225	-0.149988	0.403582	0.13202	0.509887	-0.985477	0.901801	2.16787	1.39956	0.700115	-0.177354	-0.211831	0.211689	-0.136812	-0.564499	-0.021382	0.569999	-0.0164664	-0.317901	1.06249	0.612245	0.198141	-0.83052	0.812605	1.90999	0.716075	1.28657	0.675001	0.110164	1.11396	0.704697	-0.0901314	0.951723	0.0801172	0.594484	0.533425	1.42848
646.923	-2.31243	-2.41183	-0.283632	-0.4427	-1.79799	-1.73684	-0.521954	0.225383	-1.05363	-1.61466	0.235234	-0.52309	-1.88611	-1.16506	-0.315346	-0.978304	-1.19139	-2.78009	-0.769719	0.23325	1.20997	-0.941126	-1.10102	-0.781748	0.0520724	-1.77812	-1.77677	0.242886	0.880741	-1.17865	-1.04217	-0.30645	-0.310506	-2.0569	-1.41702	-0.962011	0.797909	0.191864	-0.571848	-1.18362	-0.533176	-0.31283	-0.142118	-1.44228	-0.106273	-0.627932	-0.596091	-1.65004	1.27988
649.231	-2.14968	-3.04422	-1.30712	-2.5979	-2.54532	-2.667	-1.93579	-0.393853	-1.97238	-2.2246	-1.50225	-1.41112	-2.17626	-2.23074	-0.487425	-1.71713	-2.41686	-1.92893	-1.95568	-0.294979	-0.110123	-1.92029	-2.63482	-1.76744	-0.771226	-3.18395	-1.97437	-0.900784	-0.979505	-3.00222	-1.37124	-1.51876	-1.86464	-2.35378	-2.08535	-1.6098	-0.251748	-0.58502	-0.498172	-1.84212	-1.95537	-0.492606	-1.3099	-2.85654	-1.0857	-1.15467	-2.10697	-1.85913	0.0788469
651.538	1.3909	0.93756	-0.104798	0.108092	2.2661	1.86547	0.640539	0.749013	0.547494	0.993118	-0.194245	0.276598	1.68603	1.11721	-0.298105	1.03435	2.08428	1.56746	0.907233	1.10787	0.774017	0.72609	2.11331	0.149956	0.288291	1.16019	1.62228	0.328998	0.185206	0.720851	1.32349	-0.307111	-0.314924	2.04919	1.32492	1.35441	0.683345	-0.580625	1.18928	1.6043	-0.348966	0.284648	1.60757	0.37688	0.639037	-0.727286	1.68172	1.48959	0.923171
653.846	-0.203736	-0.666518	-0.912989	-0.733461	-0.681564	-0.370399	-0.382237	-1.086	-0.0778508	-0.562543	-0.754686	-1.73882	-0.199544	-0.665244	-2.25397	-0.349477	0.202312	-0.55528	-0.372722	0.365802	-1.69343	-0.042436	0.428996	-0.845246	-0.472726	0.238325	-0.0665644	-0.905506	-0.586028	-0.686163	-0.235941	-0.755317	-0.367242	0.988042	0.240584	0.270199	-0.911657	-1.56126	0.20453	0.578317	-1.73484	-1.11793	-0.0759561	-0.770974	-1.3917	-1.26006	-0.207432	0.192738	-1.04343
656.154	-1.17642	-0.550916	0.678033	-0.205769	-0.695032	-1.02024	-0.746854	-0.255862	-0.963593	-0.555873	0.160775	-0.709684	-1.77968	-0.707005	-0.40766	0.337687	-0.821501	-2.88728	-0.313117	0.34095	0.244058	-0.377084	-0.967972	0.024353	0.562299	-0.649958	0.260376	0.625578	0.272247	-0.0720305	-0.346474	0.0482633	1.11002	-0.911857	-1.52487	-0.104527	0.149848	0.334095	1.13183	-0.312862	0.349822	0.913754	0.722589	0.432683	0.441902	0.132917	-0.076516	0.270734	1.15329
658.462	-0.215737	0.397803	-0.00147969	-0.627288	-0.755034	0.0631574	-0.49201	-0.197922	-0.407128	-0.0986351	-0.127063	-0.0679579	-0.721634	-0.0211254	-0.189235	-0.104786	0.751391	-0.990517	-0.067509	0.325228	0.106606	0.747086	1.06661	-0.0435542	-0.0227246	-0.506765	0.415224	0.487854	0.645851	0.122435	-0.239641	0.0352808	0.733528	0.447129	-0.300455	0.310434	1.34019	-0.424187	1.30539	0.693308	-0.14375	-0.403786	0.460641	0.342221	-0.0591062	0.0425506	0.531718	0.575072	0.471049
660.769	1.5352	1.23857	0.51118	0.824247	1.64462	1.13352	1.10694	1.0829	0.939949	0.929467	1.06517	-0.0464359	1.29268	0.754572	0.797344	1.47766	1.93986	0.433098	0.93318	1.03782	1.36284	1.06173	1.28127	0.739214	0.453838	1.36936	0.998698	0.437011	0.906896	1.68106	1.27308	1.36967	1.08403	1.89317	1.84874	0.929132	0.997612	1.27405	1.79118	1.27921	0.545862	1.04625	1.58992	0.839382	0.983409	-0.133138	0.790685	1.51696	0.923532
663.077	1.72693	1.73463	1.1996	2.07179	1.60209	1.81313	0.974619	1.59981	1.51908	2.23586	1.04561	0.903741	1.54725	1.84126	1.4996	1.2616	1.82018	1.28333	1.44632	2.44136	1.36362	1.58512	1.40534	2.03794	1.59938	2.0229	1.96161	2.08866	2.01404	2.40068	1.44075	1.88719	0.799827	2.37301	1.89305	1.89689	1.9615	1.20672	2.84938	2.06895	1.44567	1.06028	3.10143	1.87418	1.38112	1.47449	1.67088	2.65075	1.68596
665.385	1.71627	1.09486	-0.399263	0.0253052	0.963183	1.45411	1.7829	-0.85201	0.824146	1.17787	-0.479745	-1.36771	2.00337	1.36965	-0.867975	0.927232	2.63832	2.58924	0.963834	-0.0241603	0.209694	1.22651	1.18651	-0.90567	-0.435141	1.19715	0.00646184	0.0503619	-0.486543	1.82917	2.04482	-1.03043	0.078231	1.8658	1.37232	0.956662	0.105457	-0.513662	0.840959	1.45898	-0.519082	-0.485876	0.186002	-0.187572	-0.0893581	-0.706971	0.337003	0.648374	-0.520693
667.692	-1.67786	-1.89247	-1.68702	-1.67045	-1.76915	-2.06884	-1.66805	-2.70118	-1.75415	-1.3169	-1.4467	-2.36289	-2.08665	-3.0568	-2.63678	-1.73445	-1.79301	-1.93479	-2.47594	-1.58114	-1.13028	-1.9141	-1.45584	-2.35721	-1.57097	-2.55359	-2.36695	-1.86168	-1.195	-2.43395	-1.86077	-1.84312	-1.76386	-1.39723	-1.31436	-1.39752	0.0367991	-0.632993	-1.09969	-1.43405	-1.65016	-0.659807	-1.32456	-1.60787	-0.358772	-1.64293	-1.574	-1.09094	-0.468652
670	2.2081	2.20086	1.61971	2.65649	3.03089	2.73524	2.24944	2.2972	1.9121	2.89028	2.46243	1.86171	2.30718	2.79733	2.43214	2.72066	3.28511	2.36885	2.37294	2.64408	2.97835	2.18486	3.15477	1.92152	3.19996	2.67814	3.35207	2.89972	3.2497	3.20895	2.99537	3.24235	3.34259	2.65788	2.6092	3.2401	3.09268	2.08119	4.37283	2.26794	2.35539	2.50412	2.79442	3.07297	2.94494	2.63424	3.53878	2.35397	2.6706
672.308	-2.05623	-1.70368	-1.76787	-2.05771	-1.548	-2.12278	-1.81853	-1.45278	-1.67233	-1.35051	-1.88916	-1.70227	-2.05978	-1.69334	-2.28176	-1.67479	-1.72334	-2.62081	-2.24137	-0.817471	-1.04608	-1.55718	-0.798891	-1.30685	-1.08987	-1.65587	-1.15187	-1.24071	-0.512254	-1.04598	-1.50307	-1.33148	-1.1084	-1.36891	-1.70869	-1.47379	-1.12199	-0.772951	-0.797993	-1.45194	-1.59813	-0.981478	-0.635456	-0.683113	-0.805314	-1.16739	-0.954779	-1.46351	-0.347858
674.615
[truncated: 100 more columns]

## Sheet: SI_Fig_18_C
3rd round ΔT/T (10^-3) for Cs3Bi2I9
	Time (ps) →
Wavelength (nm) ↓	-4.7	-3.7	-2.7	-2.2	-1.7	-1.5	-1.3	-1.1	-0.9	-0.7	-0.6	-0.5	-0.4	-0.3	-0.2	-0.1	0	0.1	0.2	0.3	0.4	0.5	0.6	0.7	0.8	0.9	1	1.1	1.2	1.3	1.4	1.5	1.6	1.7	1.8	1.9	2	2.1	2.2	2.3	2.4	2.5	2.6	2.7	2.8	2.9	3	3.1	3.2
425.385	-0.30897	-0.33996	-1.25241	-0.749941	-0.777947	-0.128625	-0.312959	-0.61608	1.01232	-0.624919	1.036	-0.3985	-0.076271	-0.901128	-0.0882991	-1.06392	-1.64414	-0.487028	0.325068	-0.234185	-0.488364	-0.376722	-0.033605	-0.441165	-0.779476	0.0538411	-0.713885	-0.259409	-0.0393057	-0.142102	-0.219098	-0.58427	-1.08757	-0.457493	-1.0128	0.19395	-0.0419537	0.186637	-0.782157	-0.444117	-0.336421	-0.171012	0.402352	-0.408212	0.109648	-0.331427	-0.112909	-0.875644	-0.830962
427.692	-1.24557	-0.836456	-0.594155	-1.57441	-1.18899	-0.033301	-1.33341	-1.04147	-0.099349	-1.04084	0.773049	-0.721641	-1.32143	-1.91336	-0.00385681	-1.74781	-2.58808	-1.70316	-0.826893	-0.714631	-1.50289	-0.132036	-0.924055	-1.20936	-0.774145	-1.3489	-1.3364	-0.714699	-0.232509	-1.20573	-1.67392	-0.576266	-1.46038	-1.17538	-0.867368	-1.15846	-0.00932201	-0.764708	-1.16275	-1.35375	-0.393843	-0.542088	-1.60711	-1.58527	-0.818837	-0.96751	-1.04849	-1.00016	-0.800425
430	-1.1777	-0.901979	-0.334252	-1.58676	-1.59687	-0.390724	-0.855878	-1.0972	-0.367437	-1.72508	1.07847	-0.180442	-1.23005	-2.10033	-0.635564	-1.6628	-3.17507	-1.20623	-1.26033	-0.328802	-1.70273	-0.909646	-0.968041	-0.632022	-1.02932	-0.945484	-1.14078	-0.853312	0.0286342	-0.961373	-1.19379	-0.630338	-0.57027	-2.32868	-1.10492	-1.06275	-0.547154	-0.0357504	-1.69879	-1.63493	-0.941629	-0.396709	-1.43194	-1.87934	-0.248676	-0.528549	-1.58697	-0.790652	-0.326112
432.308	-1.66594	-1.42584	-0.825325	-1.8423	-1.47691	-1.14471	-1.33835	-1.99297	-0.935766	-1.20888	-0.00627993	-1.33964	-0.795351	-1.72227	-0.960721	-1.80836	-2.88563	-1.17468	-0.44463	-1.1204	-1.92043	-0.82143	-1.09802	-0.759054	-1.23457	-1.05617	-1.91321	-1.23239	-1.37454	-1.09246	-1.881	-1.36856	-1.8901	-1.52459	-1.63075	-1.19419	-0.454089	-1.03804	-1.49858	-2.08276	-1.66186	-0.367723	-1.52574	-1.09391	-0.0650997	-0.29092	-1.49448	-1.58738	-0.498693
434.615	-1.13738	-0.472256	0.319051	-0.993675	-0.792932	-0.52957	-0.688721	-0.363895	0.540025	-0.341985	1.14438	-0.444081	0.0766031	-0.287059	-0.318821	-1.41258	-2.22545	0.667307	-0.293595	0.418446	-0.19728	-0.454601	-0.390281	-0.660254	-0.827159	-0.369485	-0.338032	0.717536	1.05295	-0.0763672	-0.287401	-0.748064	-0.532327	-1.01845	-0.654337	-0.399747	0.214772	0.164478	-0.668801	-1.06831	0.468396	0.227254	0.00159455	0.303242	0.247539	0.0984376	-0.607531	-0.0892601	0.275101
436.923	-1.55401	-1.5219	-1.76031	-2.39178	-2.08429	-1.20659	-1.97744	-1.64749	-0.973004	-1.98269	-0.864049	-0.519773	-1.87033	-2.11745	-1.65796	-1.97774	-2.14388	-1.17922	-1.26007	-1.61965	-1.72714	-1.6926	-1.376	-1.65555	-1.68344	-0.919447	-1.59844	-1.47869	-1.64898	-1.48129	-0.833171	-1.37906	-1.67606	-2.15361	-1.81337	-1.25612	-0.597836	-1.44883	-1.4698	-1.9576	-1.35436	-1.88149	-1.82774	-1.04285	-1.03258	-1.60214	-0.770021	-1.5766	-1.12506
439.231	-2.02942	-1.10766	0.0110462	-2.35458	-1.71124	-0.409275	-1.58299	-1.28824	-0.724803	-2.2771	-0.207968	-0.549925	-1.05857	-2.11585	-0.681847	-1.80761	-1.63106	-0.605288	-0.949517	-0.777103	-1.69401	-0.813765	-0.586103	-0.520238	-0.389734	-0.713783	-1.09762	-0.48312	0.0041281	-1.48592	-0.700249	-0.877194	-0.657142	-1.69308	-2.09037	-1.01026	-0.142113	-0.597325	-1.8263	-1.65677	-0.848598	-0.446691	-1.11593	-1.03725	-0.823547	-0.28054	-1.06999	-0.758233	-0.332881
441.538	-2.64075	-2.27679	-1.67896	-2.66732	-2.33369	-2.39758	-2.361	-2.41357	-1.64166	-2.06488	-0.544365	-2.26747	-2.10926	-2.45934	-1.85552	-1.89438	-2.57182	-1.4016	-0.904236	-1.61114	-1.03536	-1.49822	-0.834893	-1.48129	-1.30004	-1.43248	-1.9239	-1.29653	-1.55073	-2.14009	-1.45635	-2.07705	-1.79051	-1.80981	-2.34595	-1.92093	-1.49155	-0.739369	-1.79675	-1.9398	-1.63043	-1.41092	-1.60962	-1.92629	-1.54671	-2.28495	-1.30302	-1.75348	-1.35831
443.846	-2.00883	-1.73595	-1.66079	-2.66143	-2.59517	-2.0091	-2.0118	-2.00382	-1.34733	-2.41411	-0.153062	-1.5884	-2.47361	-2.11622	-2.47979	-1.96838	-1.87231	-1.18993	-0.742624	-1.27293	-1.36461	-0.824803	-0.754683	-0.536881	-0.769947	0.0108907	-0.994215	-0.484904	-0.486282	-0.790373	-0.593805	-0.416038	-1.66291	-1.52357	-0.751972	-0.960695	-1.11603	-1.14404	-1.39525	-1.09954	-0.594656	-0.649329	-0.301519	-1.22864	-0.760363	-0.500546	-0.716934	-0.338502	-1.18612
446.154	-2.11955	-2.07677	-2.11183	-2.2088	-1.89717	-1.83672	-2.23826	-2.02228	-1.70429	-2.26612	-0.223279	-1.55702	-2.28458	-2.71649	-2.52588	-1.48312	-1.19506	0.119587	-0.428228	-0.934431	-0.423359	-0.771788	0.201043	-0.524281	0.376206	-0.018863	-0.231298	-0.416916	0.217603	0.171914	-0.671239	-0.300386	-0.624187	-0.816327	-0.928061	-0.0487062	0.398705	-0.548779	-0.766506	-0.607548	-0.445593	-0.670208	-0.766932	-0.635843	-0.211662	-0.147527	0.158575	0.182236	-0.102991
448.462	-2.47405	-2.4899	-2.5306	-2.57759	-2.13265	-2.47505	-3.48054	-2.5169	-1.69281	-3.20312	-0.48983	-2.26734	-2.85433	-2.60579	-2.45235	-1.61649	-1.62063	0.0625742	0.236578	-0.437356	-0.601161	-0.0327848	0.16965	-0.353096	-0.431814	0.399108	-0.397587	-0.158276	0.233451	-0.829453	-0.309268	-0.675169	-1.32062	-0.278498	-0.692398	-0.183807	0.317986	-0.440063	-0.817027	-1.1755	-0.936108	-0.38207	-0.641707	-0.265538	-0.803168	-0.620632	-0.0683004	-0.0535405	-0.693723
450.769	-2.17528	-1.94311	-1.80493	-2.40765	-1.68952	-2.04186	-3.02397	-1.40147	-0.841509	-2.06669	0.0244164	-1.91155	-2.6135	-2.48236	-2.199	-1.21064	0.322987	1.1483	1.24263	0.748746	1.70069	0.772229	1.20462	0.916116	1.09757	1.97261	1.53041	0.95235	0.561501	0.696026	1.00549	-0.0107388	0.538927	1.1008	0.65781	0.532788	2.32196	0.977244	-0.176647	1.19922	0.539723	0.985272	0.367321	1.18326	0.718101	1.24665	1.87444	1.27607	0.552695
453.077	-0.852201	-1.86629	-1.41162	-2.00976	-1.79715	-1.43679	-1.94371	-0.523781	-0.694663	-1.7825	-0.47933	-1.08115	-1.94083	-1.04572	-1.25376	-0.769757	0.770029	3.10073	2.94288	1.40494	2.71531	2.38393	2.39624	1.13744	2.41543	4.25661	3.00297	1.42238	2.44885	3.28728	2.8419	1.85723	1.67558	2.23061	2.02955	2.22625	2.50107	2.21388	0.896158	2.30336	1.56348	1.67995	1.62849	2.53913	1.00858	1.49915	2.79436	1.27499	2.06835
455.385	-1.28982	-2.35549	-1.8603	-1.84408	-1.71614	-2.73222	-2.01615	-1.63854	-0.821881	-2.02807	-0.0946261	-1.79607	-1.51453	-1.59421	-2.12264	-1.48378	0.352573	3.22928	3.83154	2.28076	3.43274	2.60022	2.34108	1.7071	3.07543	4.46617	3.69454	1.86348	1.84845	3.16154	2.95807	2.21849	1.90014	2.75627	2.99097	2.44638	2.67059	2.30019	2.07995	2.34565	1.94171	1.74898	2.38704	3.04002	2.10337	2.122	2.7978	2.15325	2.25998
457.692	-1.39575	-2.14437	-2.22134	-2.13758	-1.31518	-1.99083	-2.85512	-1.48709	-0.333211	-2.6186	-0.819267	-2.56812	-1.79221	-2.20975	-2.11688	-1.8596	1.79534	3.16113	4.71492	3.50171	3.89798	4.21842	3.3476	1.98447	3.82793	4.42154	4.62524	3.34717	3.01569	3.78632	2.92346	2.56082	2.57931	2.69982	3.14169	2.82246	2.71865	1.67088	2.61295	3.06221	2.83394	1.85484	2.58785	3.44812	2.8915	2.35085	3.59948	2.26517	2.24987
460	-2.20978	-2.24582	-1.96436	-1.90057	-2.25451	-2.44411	-2.12345	-1.49854	-0.839258	-2.27585	-0.566772	-2.07776	-1.86067	-1.68241	-2.65514	-1.68842	0.821096	3.85968	5.49144	4.8107	4.70608	4.09605	3.83677	2.9856	4.43121	4.81065	5.37679	4.51894	3.33714	4.5626	3.93515	3.29217	3.10472	3.91169	3.67617	3.41397	2.71936	2.78074	2.78093	3.42617	3.43612	2.89643	3.37294	3.73206	3.33028	2.50864	3.79907	3.83278	2.7397
462.308	-1.39183	-2.43991	-1.67598	-2.14425	-1.6955	-2.34533	-1.9854	-1.39378	-1.26464	-2.36087	-0.850733	-2.32797	-2.1445	-1.30377	-2.06572	-1.78262	0.282919	5.08063	6.44673	4.73308	4.83117	5.27239	4.41425	3.10181	4.50216	6.00141	5.50798	4.0738	4.65121	4.27478	4.5086	3.92161	3.91324	3.87987	3.95067	3.68953	3.31819	3.45434	4.03814	3.30754	4.02451	2.89302	3.18884	4.33619	3.66515	2.92019	4.26564	3.66972	3.02907
464.615	-0.975627	-1.22322	-1.91132	-2.11026	-1.84563	-1.98811	-2.58955	-1.4924	-0.704563	-1.76619	-0.476951	-1.62961	-1.88777	-1.22229	-1.49592	-0.939586	1.13477	5.25827	6.95223	5.71088	6.23386	4.9807	5.71689	3.61157	4.5415	6.54434	5.52688	4.44132	5.0417	5.42474	5.41756	4.72796	3.665	4.33718	4.72076	5.08468	4.13538	3.78841	3.45657	3.54337	3.0613	3.81753	3.81003	4.41713	3.61324	3.65276	4.52768	3.94077	3.59427
466.923	-1.14543	-1.35788	-1.60154	-1.35444	-0.963352	-1.26832	-2.33716	-0.740258	-0.478539	-1.51529	0.188366	-1.08357	-0.821717	-0.947728	-1.66121	-0.819432	1.06355	5.18629	7.13554	5.68513	6.20113	5.76105	5.1683	4.29646	4.82582	6.4753	5.92741	5.21802	5.62676	5.64682	4.99888	4.12412	4.78869	4.44892	4.27313	4.69843	4.49471	3.803	4.25897	4.3232	3.51389	3.84365	3.86006	4.31832	4.05817	4.01303	4.93116	4.47012	3.78132
469.231	-1.20711	-2.5514	-1.92665	-2.47411	-1.89148	-2.56801	-2.09611	-1.2954	-1.49497	-1.98493	-0.187483	-1.77713	-1.96399	-1.01348	-1.87728	-1.12436	1.01547	4.61419	6.64819	4.81182	4.70446	4.4913	4.58595	3.85789	4.02914	5.03013	4.29812	3.63351	3.59873	3.70118	3.99835	2.64559	2.95494	2.87521	3.50982	3.26662	2.80171	3.45706	2.58469	2.50757	2.63903	2.7198	2.8211	3.06482	3.10581	3.50969	3.42377	3.11178	2.79369
471.538	-0.824993	-2.18292	-1.41786	-2.22326	-1.78508	-1.84237	-1.63227	-0.869308	-0.836503	-1.65786	0.232492	-1.14008	-0.717038	-0.859187	-2.31454	-1.22712	0.125206	2.54745	4.84618	4.05801	3.29389	3.37183	2.86084	2.51978	2.84292	3.70192	3.19819	2.6814	2.36412	2.31717	2.80211	1.91751	1.78321	1.5541	2.35499	2.27736	1.94753	2.29219	1.92959	1.8556	1.17974	1.32241	1.7611	1.88304	1.25743	1.76886	2.07907	2.04903	1.63123
473.846	-1.0872	-2.41073	-1.72281	-1.57568	-2.0804	-2.38078	-2.54866	-1.05654	-1.33207	-1.7051	-0.834313	-1.62059	-1.74895	-0.83969	-1.78734	-2.24984	-1.60073	0.389261	1.33439	1.01419	0.451994	0.362944	0.259147	0.494564	-0.133231	1.11777	0.899557	-0.31896	0.760063	0.562088	0.27757	-1.42788	-0.454617	-0.76021	-0.516321	0.000328336	0.321462	-0.830885	-0.600059	-0.197201	-0.5737	-0.148684	-1.03217	-0.300187	-0.783825	-0.550924	-0.112127	-0.521579	-0.267216
476.154	-1.11238	-1.68587	-1.7354	-1.90323	-1.29645	-2.06851	-2.17728	-0.772791	-1.01786	-1.34185	0.654488	-1.71166	-2.03164	-1.49497	-1.95627	-1.74063	-2.44405	-2.49353	-0.935598	-1.15729	-1.81765	-1.29053	-1.71052	-1.70539	-1.93226	-1.1619	-1.40046	-1.29766	-1.36606	-1.49055	-1.66052	-2.48631	-2.35292	-1.62122	-2.92201	-1.79673	-1.54394	-2.32065	-2.61161	-1.90152	-2.59432	-2.63211	-2.57504	-1.78402	-2.31158	-2.74161	-1.59452	-2.38651	-1.7075
478.462	-1.35321	-3.24778	-1.66315	-1.6749	-1.67521	-1.67418	-1.98965	-1.54239	-0.966709	-2.2641	0.0235804	-1.61538	-2.2741	-1.69921	-1.93621	-1.86135	-3.09702	-4.69166	-3.76874	-3.38567	-4.27124	-3.78608	-3.97876	-4.67685	-4.57005	-3.09622	-3.44114	-3.6397	-3.40452	-3.25953	-3.45023	-4.50815	-3.25951	-3.89569	-3.87005	-3.37522	-3.07407	-3.63145	-5.35631	-3.41584	-4.42766	-3.84898	-4.3188	-3.37012	-3.55297	-4.2468	-3.46452	-3.34056	-3.80424
480.769	-0.439628	-1.52044	-0.938585	-1.54742	-1.27944	-1.40119	-1.25583	-0.800117	-1.08474	-1.67658	0.369346	-0.765552	-1.5791	-0.558006	-1.01582	-1.5147	-2.93458	-4.9504	-5.56374	-3.66414	-4.85627	-4.31415	-5.13726	-5.23358	-5.19295	-4.44464	-4.46716	-3.79917	-4.77833	-4.46258	-4.48266	-4.78541	-4.63791	-4.96349	-4.81823	-4.04948	-4.188	-4.57636	-4.86718	-4.19733	-4.74973	-4.49046	-4.83949	-4.38441	-4.35992	-4.22476	-3.38813	-4.70554	-4.38542
483.077	-0.588537	-1.37659	-1.47017	-1.25131	-0.987229	-1.26086	-1.38761	-0.150773	-0.333882	-1.50469	0.694428	-0.631419	-1.13281	-0.152583	-0.973411	-0.949485	-2.12938	-5.23754	-5.65872	-3.95822	-5.79477	-4.88238	-5.21406	-5.94232	-5.72166	-4.9184	-5.04525	-4.25907	-3.91958	-4.59375	-4.39568	-4.83424	-4.92046	-5.38153	-4.70197	-3.97541	-4.25755	-4.64803	-5.61767	-4.06088	-4.73496	-4.56164	-4.80103	-3.67581	-4.45552	-4.64235	-4.27764	-4.00699	-4.00396
485.385	-1.00644	-1.72807	-0.916251	-1.90511	-1.29147	-1.52352	-1.93404	-0.536059	-0.557528	-1.90542	0.180954	-1.21537	-1.80644	-0.681572	-1.59619	-1.16542	-2.40625	-5.02463	-6.07323	-5.21974	-5.67589	-5.29831	-5.36946	-6.35472	-5.39675	-4.88992	-4.76679	-5.57824	-4.80015	-4.90011	-4.61229	-4.52326	-4.9402	-5.21771	-4.90736	-4.20013	-4.8715	-5.31924	-5.00498	-4.39719	-4.90946	-5.2758	-4.93858	-4.10909	-4.50587	-4.54663	-4.22438	-4.44692	-4.46968
487.692	-0.285081	-1.32578	-0.352551	-0.767795	-0.555035	-0.979074	-1.01217	-0.326691	-0.10279	-1.25243	1.15917	-0.990248	-0.560733	-1.05575	-1.25682	-0.526799	-1.43531	-3.6447	-5.88505	-4.71904	-4.48586	-3.89691	-4.67991	-5.42312	-4.17065	-4.43729	-4.04922	-4.15848	-3.92184	-3.83356	-3.32022	-3.79459	-4.65294	-4.33822	-3.82749	-3.47979	-3.59639	-3.90532	-3.59491	-3.50167	-3.74974	-4.39608	-3.99899	-3.77636	-3.15551	-3.32198	-2.96552	-3.28626	-3.4475
490	-1.15848	-0.879799	-1.25489	-1.20362	-1.00608	-1.36583	-1.21088	-0.304049	-0.781157	-1.23531	0.539116	-0.629293	-0.86515	-0.978344	-1.28012	-0.651414	-1.30333	-3.11435	-5.18446	-4.35942	-4.14075	-4.25033	-3.2711	-4.61132	-4.13231	-3.38411	-3.49309	-3.53051	-3.40156	-3.70999	-2.9095	-3.63718	-3.54759	-3.32518	-3.20719	-3.08258	-3.06434	-3.08793	-3.77398	-3.75455	-3.4436	-3.54941	-3.69	-3.01992	-2.66231	-3.11804	-2.11385	-2.51615	-2.72092
492.308	-0.911196	-1.0539	-1.12895	-1.36151	-0.895242	-1.59008	-1.55562	-0.287348	-0.949242	-1.62143	0.474508	-0.925574	-1.22309	-0.923556	-1.53221	-1.15872	-0.64327	-2.00961	-3.80304	-3.22416	-3.82814	-2.79168	-3.6302	-3.77623	-3.4309	-2.1957	-3.26883	-2.89737	-2.34896	-2.45374	-2.54309	-3.14941	-3.14565	-3.00377	-2.90771	-2.77569	-2.48464	-3.17899	-3.3097	-2.49532	-2.75669	-2.92899	-2.86289	-2.20587	-2.56331	-2.88996	-1.80387	-2.13404	-2.61383
494.615	-1.18765	-1.59072	-0.565903	-1.01634	-1.13813	-0.819492	-1.59234	-0.812301	-1.31726	-1.44161	0.568825	-1.05955	-1.21896	-0.885728	-1.47121	-0.81071	-0.820273	-1.43234	-2.46904	-2.11547	-2.49283	-2.63292	-2.06787	-3.80107	-2.47032	-1.68465	-2.66321	-2.41167	-1.75499	-1.95473	-1.70125	-1.96502	-2.24034	-2.66422	-1.90163	-1.5159	-2.35679	-2.32245	-3.01903	-1.97836	-2.52393	-1.91267	-2.37084	-1.67545	-1.42989	-1.85543	-1.43316	-1.64669	-1.91488
496.923	-0.203625	-1.02905	-1.20304	-1.05628	-0.903216	-1.0532	-1.23498	-0.564891	-0.93555	-0.89804	0.837588	-0.571764	-1.09923	-0.811568	-0.755922	-0.76281	-0.588865	-0.728993	-1.91374	-1.16187	-1.08514	-0.899691	-1.20699	-2.1087	-1.02197	-0.590093	-1.43307	-0.747839	-0.495619	-0.974277	-0.836004	-0.708784	-0.788861	-1.67717	-1.25791	-0.702718	-1.28005	-1.38643	-1.18135	-0.764721	-1.167	-0.681695	-0.890781	-0.901718	-0.159675	-0.65212	-0.187604	-0.956037	-0.729634
499.231	-0.289035	-1.11565	-0.140594	-0.811906	-0.799654	-1.30165	-1.10051	-0.603967	-0.314371	-1.03618	0.476757	-1.01211	-1.40197	-0.943507	-1.34552	-0.364796	0.0567228	-0.574308	-1.093	-0.567641	0.0439664	-0.482465	-0.989119	-0.662045	-0.109897	-0.212922	-0.500747	-0.370994	-0.160713	-0.34297	-0.205775	-0.776829	-0.643281	-0.596762	-0.519293	-0.0714688	-0.172146	-0.551113	-0.649941	-0.29342	-0.743987	-0.239413	-0.677235	-0.029285	0.124756	-0.211249	0.462787	-0.108728	-0.322354
501.538	-0.456493	-1.22412	-0.23871	-0.790018	-0.764231	-0.654676	-0.919712	-0.502702	-0.347211	-0.957775	0.695642	-0.336297	-0.634547	-0.396174	-0.408956	-0.825276	-0.371685	0.549794	0.0288695	1.00254	-0.892458	0.0721156	-0.0537692	-1.04041	-0.241388	0.888622	-0.00181045	-0.226808	0.68325	0.330168	-0.0994936	0.172677	0.505296	-0.410545	0.230193	0.388067	0.127676	0.295807	-0.761313	-0.107045	-0.684437	0.302859	-0.411161	-0.109026	0.745994	0.114771	0.447498	0.239312	0.228707
503.846	-0.81767	-1.49772	-0.819221	-1.56933	-1.182	-0.922237	-1.17338	0.22524	-0.220896	-0.541754	0.809172	-0.600802	-0.675713	-0.598814	-1.19323	-0.763072	-0.335633	0.560654	0.10078	0.792559	0.126468	0.23377	0.0123798	0.00489498	0.0350699	0.862049	0.751675	0.17269	0.786673	0.605891	0.676991	0.572995	0.0371386	-0.579588	-0.148698	0.260612	0.663749	0.377977	0.0869522	0.630081	0.632065	0.196583	-0.280555	0.895798	0.700596	0.0352708	0.886612	0.672562	0.8954
506.154	-1.00276	-1.18627	-1.15123	-1.17142	-1.07999	-0.972336	-1.23007	-0.494077	-0.307544	-1.33029	0.730737	-0.641493	-0.833929	-0.352709	-1.10875	-1.05007	-0.28983	0.351749	0.896191	1.74764	0.194456	0.581555	0.426109	-0.293015	0.187076	0.989133	0.39754	0.901472	0.625625	0.475371	1.24279	0.843334	0.446548	0.280949	0.526708	0.864053	0.803977	0.390777	-0.252034	0.189836	0.798451	0.357584	-0.234535	0.684733	1.06654	0.390236	1.54022	0.816573	0.606517
508.462	-1.30634	-1.36373	-0.921237	-1.32449	-0.773969	-1.444	-1.08683	-0.66406	-0.994177	-1.62407	0.60896	-0.743167	-1.11689	-0.524711	-1.47883	-0.173353	-0.964091	-0.234416	1.22507	2.00124	0.456905	0.468538	0.608244	-0.0437268	0.663139	1.13505	0.500646	0.817312	1.45159	1.11842	0.735606	1.10453	0.71095	-0.0834726	0.978973	0.910637	0.634884	0.828556	-0.0641231	0.338501	0.943017	1.01943	0.585364	0.645657	1.19664	0.939909	0.835826	0.721556	0.994388
510.769	-0.716351	-0.607627	-0.7443	-0.727942	-1.05088	-0.918891	-0.828834	-0.490421	-0.620827	-1.12476	0.624574	-0.0761496	-0.864738	-0.469033	-1.29536	-0.786205	-0.410507	0.374431	2.14404	2.82634	1.15564	1.32268	0.91155	0.49608	0.928126	1.78299	1.43959	1.4807	1.76587	1.44568	1.442	1.4885	1.15366	0.412574	1.5476	1.8353	1.57505	1.24245	0.24479	1.20039	0.749018	1.35821	0.58031	1.44552	1.37435	1.30975	1.61815	1.19777	1.12663
513.077	-0.630503	-0.750725	-0.599911	-1.56709	-1.0749	-1.32091	-1.16915	-0.568599	-0.66165	-1.06377	0.757468	-0.104778	-1.27539	-0.475261	-1.26847	-1.08845	-0.520388	0.717344	2.20269	2.7218	1.36773	1.75421	1.59782	0.909032	1.02801	1.75922	1.38369	1.93056	2.23679	1.55202	2.04142	1.37712	1.09777	1.30785	1.57015	1.86644	1.45475	1.5475	0.694739	1.03615	1.45823	2.13127	0.222114	1.04674	1.89742	1.89675	2.20843	1.59389	1.94455
515.385	-0.27891	-1.53034	-0.909287	-1.65019	-1.42098	-0.848509	-1.46617	-0.416223	-0.326092	-1.52218	1.05709	-0.606267	-1.22339	-0.357614	-1.47735	-0.684433	-0.802383	0.828157	2.41427	3.01908	1.69057	1.54643	2.19485	0.423441	1.40806	2.19088	1.60311	1.5856	2.17047	1.79393	1.37417	1.48222	1.16437	0.804252	1.04055	1.72029	1.79151	2.00364	0.817834	1.39625	1.42724	1.91286	0.764493	1.61497	1.73389	1.23971	2.36025	1.69511	2.09018
517.692	-0.282143	-1.00819	-0.647942	-0.700293	-0.7151	-0.715516	-0.624428	0.512526	-0.453088	-0.790728	0.945737	-0.340503	-0.702617	-0.646539	-0.923592	-0.368721	-0.450573	0.531199	3.19072	3.58933	1.65097	2.78615	2.00829	1.63265	1.76302	2.53166	2.9728	2.43944	3.31731	2.19488	2.15344	1.88271	1.83039	1.12374	1.73609	2.24961	2.51124	2.65398	1.33402	1.49928	1.8395	2.07817	1.29764	1.88677	2.60825	2.47616	2.43061	2.18454	1.81481
520	-0.531425	-0.763372	-1.03452	-1.3579	-1.18716	-0.917067	-1.4355	-0.254491	-0.992276	-1.37677	0.733117	-0.375152	-1.02149	-0.889631	-0.979743	-0.424131	-0.838647	0.660473	2.88312	3.52262	2.01544	2.03097	1.7292	0.869723	1.67591	2.61712	2.06429	2.64289	3.18794	2.51083	2.24869	1.98234	1.52881	1.13306	1.55498	2.50644	2.00244	2.48888	1.57812	1.71852	1.24287	2.03534	1.71683	1.93297	1.98339	1.83078	2.46369	1.95631	2.80199
522.308	-0.578249	-1.11419	-0.950624	-1.23863	-1.57153	-0.956312	-1.39218	-0.597367	-0.745259	-1.8885	0.877449	-0.869936	-1.28776	-1.41368	-1.28755	-0.855021	-1.17161	0.878992	2.47146	3.30054	1.89414	1.96989	2.53678	1.61257	1.59061	1.88449	2.18776	2.00547	2.64087	2.01869	2.67912	2.14035	1.8172	1.52595	1.21839	2.11918	2.32745	1.62706	1.40205	1.67631	1.29987	1.96298	1.65332	1.77053	2.6085	2.20493	1.70341	1.97839	2.17535
524.615	-0.52644	-0.98209	-0.666819	-1.07164	-1.22895	-0.729252	-1.23622	0.0437658	-0.557662	-1.41215	0.370968	-0.820391	-0.849273	-0.367673	-0.956958	-0.80911	-0.873274	1.01197	3.18942	4.08525	2.429	2.55261	2.42443	2.13277	1.70651	2.92492	2.45893	2.87676	3.24446	2.3497	2.75913	2.0404	2.41556	1.70888	2.37573	2.49674	2.50905	2.35239	1.51803	1.93818	1.72169	2.79085	1.04571	2.27874	2.99905	2.52592	2.87834	2.34868	2.69531
526.923	-0.699116	-1.37682	-0.872168	-1.44949	-1.17585	-0.922459	-1.41867	-0.0534477	-0.87964	-1.49618	0.655268	-0.609398	-0.818973	-0.564486	-1.42515	-0.719583	-1.24274	1.00892	3.10323	4.09622	2.56704	2.28975	2.29002	2.14015	2.26517	2.67475	2.5709	2.21685	2.74023	2.33192	2.91511	2.12344	1.84242	1.90496	1.76756	2.49763	2.19846	2.05106	1.24241	1.99112	1.43133	2.3966	1.82918	2.4103	2.8641	1.99176	2.4371	2.0685	2.59476
529.231	-0.525877	-1.16626	-1.22552	-1.03035	-1.06463	-0.890132	-1.37568	-0.73435	-1.18409	-1.67743	0.379036	-0.78432	-1.57811	-0.465426	-0.925996	-0.848039	-0.680384	0.819717	3.30298	4.26393	2.70419	2.99201	2.91925	3.02108	2.29496	2.96135	3.10214	2.96221	3.05757	2.44187	2.98121	2.04198	2.16465	1.57461	2.26375	2.89447	2.96791	2.8487	1.86492	2.3611	1.95863	2.57691	1.88314	1.98873	2.78296	2.17462	3.32978	2.41579	2.55738
531.538	-0.396806	-0.569443	-0.420316	-0.602423	-0.730998	-0.237164	-0.737527	0.134044	-0.571617	-0.830294	0.797166	-0.0769845	-0.162997	-0.155661	-0.532677	-0.719344	-0.468585	1.53056	3.4042	5.19989	3.02805	3.54387	3.40374	2.64601	3.19333	3.75344	3.49	3.63903	3.96539	3.41822	3.59346	2.88197	2.41742	2.49218	2.69454	3.35017	3.32979	2.81838	2.15961	2.45766	2.48491	3.14475	2.34536	3.3912	3.48906	3.05581	3.54593	3.46501	3.34345
533.846	0.00354846	-0.835681	-0.411816	-1.16141	-0.45083	-0.725793	-0.441593	-0.440965	-0.703086	-0.568427	1.51776	-0.179837	-0.353809	-0.373393	-0.868978	-0.934518	-0.368836	0.694269	3.69491	4.56546	3.77258	3.87872	3.37128	2.86663	2.68258	3.45535	3.71188	3.36265	3.2343	3.37582	3.14617	3.2283	2.92418	3.10011	2.80963	2.98696	3.26862	3.19924	2.54283	2.43443	2.62381	3.38142	2.93304	3.07125	3.47625	2.56716	3.47469	3.40211	3.21018
536.154	-0.415227	-1.17122	-0.997742	-1.537	-0.528097	-0.697395	-1.33263	-0.501319	-0.579852	-1.04066	0.0809298	-0.44266	-1.22719	-0.83534	-1.11229	-0.83357	-0.783921	0.634589	2.93588	4.18885	3.13711	3.35215	3.69161	2.53754	2.54872	3.73253	3.336	2.50535	2.9647	2.83391	3.1556	2.70812	2.76938	2.08429	2.44283	3.30491	2.77807	2.94636	2.90116	2.78074	2.50005	2.88397	2.14806	2.71458	3.35394	2.54455	3.2334	3.08988	2.83413
538.462	-0.524743	-0.866557	-0.883198	-1.48766	-1.03797	-1.46187	-1.29596	-0.485682	-0.580501	-1.24575	0.379957	-0.926242	-1.19685	-1.00747	-1.44896	-1.49446	-0.716738	0.797621	2.89833	4.16828	3.52651	2.88526	2.60652	2.5356	3.12842	3.23925	3.61054	2.63964	3.00353	3.07981	2.59781	1.92672	2.7452	2.02907	2.29872	3.24549	2.48856	2.38807	2.48772	2.93037	2.44458	2.66302	2.81843	2.7761	2.82729	2.39845	3.41018	2.46245	3.06623
540.769	-0.64617	-0.82296	-0.842238	-0.510619	-0.240169	-0.924822	-0.790336	-0.0849416	-0.410211	-0.614556	0.244182	-0.311304	-0.740783	-0.425548	-1.13405	-0.994771	-0.382893	1.44505	3.01964	4.27586	3.70144	3.82921	3.2811	2.8506	3.00306	3.75242	4.04761	3.04899	3.652	3.44304	3.58051	2.91912	3.17095	2.97481	2.76985	3.13745	3.01068	2.61013	2.78254	3.19453	2.9317	2.97461	2.76649	2.82888	3.46386	2.92418	3.49343	3.11991	3.40788
543.077	-0.679413	-1.07361	-0.800238	-1.06524	-1.01363	-0.997696	-0.645793	-0.430415	-0.809609	-1.02092	0.239377	-1.08248	-1.38063	-0.855197	-0.966637	-0.839126	-1.01734	0.789456	2.83878	4.47912	3.76473	3.57639	3.55272	2.81942	3.02057	3.93144	3.38634	3.40393	3.13403	3.83108	3.18755	2.81095	2.37441	2.82948	2.81546	3.2425	2.72367	2.41961	2.60436	2.65102	2.4911	2.51038	2.41355	2.7628	3.10039	2.71458	3.16601	2.72309	2.23149
545.385	0.1695	-0.27834	-0.0679078	-0.655895	-0.122314	-0.566308	-0.904651	0.293202	0.0150536	-0.27776	0.752915	0.0437319	0.299926	-0.0673896	-0.236293	-0.539103	-0.13864	1.27558	3.46416	5.19004	4.04141	4.11788	3.67439	3.12211	3.55778	3.89368	3.8803	3.63952	4.19253	3.28104	3.02826	3.88688	3.12431	3.19891	2.96011	3.61841	2.94169	3.24552	2.77234	2.88732	3.15345	3.4204	2.66671	3.43444	3.34933	3.54445	3.56738	3.3172	3.51852
547.692	-0.0839847	-1.00702	0.184397	-1.32363	-0.245229	-0.806186	-0.181866	-0.633434	-0.78762	-1.21991	0.578141	-0.611929	-0.961323	-0.413593	-0.895323	-0.3508	-0.607433	1.09002	2.98471	4.23849	3.84059	3.43572	3.70509	2.61168	3.17483	3.9224	2.97838	2.98136	3.94976	2.81563	2.87024	2.85834	2.62863	2.33027	2.75652	3.22261	3.12022	2.8804	2.04983	2.46461	1.8949	2.87514	2.69604	2.47672	2.92069	2.75801	2.77943	2.78655	2.30628
550	-0.423888	-0.713959	-0.734876	-0.614114	-0.152579	-0.31326	-0.657203	-0.813202	-0.223645	-0.387942	0.799293	-0.262058	-0.603887	-0.196203	-0.894905	-0.531485	-0.473227	0.439347	2.02482	4.72632	3.57754	3.1215	3.54674	2.00643	2.70023	2.93026	3.12203	3.01115	3.3881	2.91193	3.01527	3.00181	2.45981	2.12385	2.5312	2.90451	2.71435	2.39955	2.20628	2.68471	2.67086	2.55696	2.62225	2.23409	2.43063	3.04611	2.73159	2.61476	2.79005
552.308	-0.95627	-1.25121	-1.16165	-1.01197	-0.839686	-0.957695	-1.76884	-0.778342	-1.00034	-1.67428	0.799705	-0.834975	-1.50301	-0.615824	-1.08496	-0.904213	-0.582386	0.212316	2.35373	3.08646	3.14609	2.62068	2.55446	1.5836	2.18899	2.47351	2.24422	2.42689	2.94617	1.88355	2.4288	1.98551	2.16967	0.939446	1.51271	2.07397	2.44148	1.81479	1.72777	2.09702	2.15096	1.96911	1.43701	1.9204	1.99956	1.77529	2.16208	2.08975	2.07678
554.615	-0.236086	-0.675017	-0.233827	-0.871837	-0.0602013	-0.0890723	-0.00207141	-0.014864	0.00145769	-0.375251	0.666624	-0.0243111	-0.484969	-0.377956	-0.879197	0.0744576	-0.185018	0.798739	2.16958	3.77214	3.48255	2.94652	2.46056	2.06719	2.83153	3.15828	2.90181	2.53785	2.82703	2.57097	2.72947	2.04848	2.51682	1.83227	2.5368	2.18797	2.61237	1.87256	2.06856	2.07313	1.5767	2.13096	2.16837	2.21235	2.23262	2.1523	2.13125	1.80744	2.14986
556.923	-0.280322	-1.59196	-0.257105	-0.706995	-0.581594	-0.611712	-1.17479	-0.279192	-0.594808	-1.05781	0.498149	-0.821875	-0.952844	-0.915014	-0.752339	-0.637159	-0.653267	-0.0971201	2.3024	2.72392	3.46787	2.45028	2.0748	1.95677	2.03527	1.85049	1.96364	1.86206	1.75404	2.01865	1.89612	1.33135	1.22211	1.29506	1.57016	2.08106	1.37654	1.51793	0.879835	1.16105	0.887164	1.42669	1.19173	1.60885	1.74234	0.863225	1.46995	0.989492	1.95535
559.231	-1.00872	-1.28737	-1.25021	-1.22995	-0.640368	-1.33025	-1.45144	-0.479226	-1.37502	-1.13522	-0.303737	-0.555912	-1.48725	-0.770377	-1.16055	-0.829966	-0.487559	-0.0550493	1.47225	2.42813	2.12464	1.30759	1.40005	1.01127	1.50949	2.0728	1.63992	1.91224	1.64895	1.19541	1.32377	1.19971	0.688032	1.08556	0.38127	1.24578	0.482061	1.33218	0.0505848	1.14243	1.33143	0.891012	0.516478	0.942626	1.56293	1.09095	0.920945	0.80011	1.20235
561.538	-0.490441	-1.12427	-1.06785	-1.45159	-0.680911	-0.477181	-1.09286	-0.887151	-1.29585	-1.27747	0.224166	-0.477105	-1.04506	-0.637487	-1.02503	-0.355467	-0.856074	0.289175	0.746621	2.00902	1.47543	1.43416	1.72929	1.08389	1.00525	1.06975	1.20718	1.39716	1.58334	0.939532	1.45457	0.799752	0.831515	0.590466	0.46761	1.02717	1.74935	1.04369	-0.0912547	0.45911	0.605778	0.985064	1.79816e-05	0.907738	1.7477	0.796613	1.19191	0.218769	1.69041
563.846	-0.785176	-1.04368	-0.896635	-1.26759	-1.04504	-0.727203	-0.993138	-0.127193	-1.26055	-1.58413	0.160936	-0.943759	-0.959364	-0.684342	-1.44527	-0.714707	-0.686877	-0.431351	0.846995	2.01505	1.7065	1.17042	1.51072	-0.0347554	0.948588	0.930017	1.17395	0.891348	1.30457	1.22506	0.58486	0.0555077	0.470571	-0.180401	0.430092	0.658349	0.0534771	0.400273	0.577658	-0.00775865	0.225135	0.728518	0.741954	0.882797	0.984608	0.23393	0.982957	0.649512	0.70246
566.154	-1.37117	-1.31879	-1.61587	-1.7696	-1.34242	-1.25316	-1.15822	-0.991028	-1.70831	-1.74677	-0.575961	-0.981861	-1.47265	-0.921779	-1.95151	-1.00032	-1.25287	-0.0864565	0.657518	1.42734	1.28681	1.22828	0.752222	-0.120049	0.296248	1.19451	0.633749	0.478578	1.28107	0.0590001	0.699951	0.00851334	0.545613	0.0105064	-0.535671	0.215261	0.587384	0.139435	-0.350443	0.367328	-0.00981007	0.0768794	-0.476769	-0.692012	0.469358	-0.00577794	0.723941	0.0891731	0.526342
568.462	-1.39789	-1.91894	-1.18023	-1.27026	-1.31378	-1.3044	-2.01544	-0.99906	-1.20187	-1.06832	-0.605022	-1.08686	-1.91245	-1.3401	-1.43995	-1.34724	-1.26474	-0.318994	-0.274177	1.18317	0.845376	0.390096	0.898062	-0.208192	0.422721	0.575238	0.61841	0.214991	0.529959	-0.0682775	-0.241711	-0.407441	-0.125002	-0.0647131	-0.607696	-0.165438	0.0649672	0.0472181	-0.115668	-0.426372	-0.556078	0.490763	-0.379625	-0.294667	-0.258788	-0.00794267	-0.142747	0.139941	-0.156437
570.769	-0.329988	-1.18491	-1.24256	-1.48896	-1.32399	-0.988673	-1.50745	-0.953225	-0.917321	-1.18033	-0.434885	-0.509034	-0.818397	-0.581436	-1.19968	-1.33156	-0.926517	-0.179262	0.223474	1.51884	1.27235	0.246243	0.527093	-0.227393	0.659323	1.0764	0.315104	0.981626	1.40918	0.163883	0.779215	-0.181142	-0.0261432	-0.566153	0.328338	0.244909	0.293882	-0.118024	0.437638	0.234364	-0.194186	0.255136	-0.60444	-0.0780762	0.337664	-0.0607863	-0.0585248	-0.324969	0.414121
573.077	-0.884077	-0.753933	-0.871253	-1.61458	-0.696273	-1.39436	-1.19726	-0.629861	-0.746623	-1.25906	-0.267241	-0.943016	-1.28499	-0.568166	-1.30957	-0.844074	-1.00709	-0.659748	0.411109	0.893004	0.66889	1.2675	0.534289	-0.239204	0.809936	-0.0313436	0.0558497	0.649013	-0.0684521	0.456832	0.160601	0.517801	0.138172	-0.694486	-0.332585	-0.0676635	0.398922	-0.0676007	-0.402389	0.123824	0.242082	0.0892811	0.261976	-0.227578	0.121739	-0.789179	0.47808	-0.091876	0.511678
575.385	-1.78003	-2.35278	-1.65136	-1.91909	-1.33123	-1.5519	-2.07261	-1.3844	-2.19951	-2.82944	-0.66838	-1.91807	-1.41009	-1.26972	-2.46914	-1.2467	-1.62754	-0.984072	-0.48126	0.65799	-0.298817	-0.00463392	-0.974864	-0.696121	-0.330712	-0.266274	-0.254187	-0.21085	-0.672302	0.0432323	-0.807973	-1.72909	-0.803932	-0.631504	-0.647278	-0.557924	-0.466626	-0.431942	-1.28014	-0.721165	-0.849938	-0.815167	-1.33104	-0.762846	-1.21381	-1.00922	-0.760265	-1.11986	-1.00532
577.692	-1.49195	-1.53457	-1.14259	-1.5527	-1.18706	-1.06367	-1.59956	-0.345917	-0.809848	-1.2524	-0.0796168	-0.66076	-1.11599	-1.04387	-0.863703	-0.368134	-0.961522	-1.13212	0.471837	1.15256	0.489796	0.689475	0.0375799	0.165618	0.441126	0.233648	0.27972	-0.00575777	-0.152845	0.287286	-0.116689	-0.0687817	-0.431085	-0.886095	0.12592	0.348321	0.288627	0.0533979	-0.374976	-1.08969	-0.168742	-0.397908	-0.396204	-0.501623	0.089161	0.214228	0.179857	-0.286992	-0.365089
580	-0.609343	-1.57211	-1.05424	-1.16568	-0.777362	-1.45456	-1.08835	-0.951127	-1.05155	-1.08657	0.250472	-1.09993	-1.40621	-0.746041	-1.33399	-0.949196	-0.685119	-0.765141	-0.165296	1.22156	0.128842	-0.058179	0.00978816	-0.810359	-0.723264	0.112057	0.369974	0.343927	0.281249	-0.467437	-0.313196	-0.56938	-0.0657559	-0.962423	-0.668681	-0.36418	-0.156507	-0.701796	-0.00591872	-0.568598	-0.0610448	-0.347592	-0.824889	-0.0409532	-0.394941	-1.18912	-0.204231	0.0411108	-0.615861
582.308	-0.297609	-1.64626	-1.64032	-1.52962	-1.51533	-0.771668	-1.65242	-1.26928	-1.45439	-1.39271	-0.27671	-1.03167	-0.997825	-0.738184	-0.971273	-1.37064	-1.04409	-0.772824	0.400514	0.723346	0.21407	0.549005	-0.212971	-0.957453	-0.285588	-0.176879	-0.0335358	0.0471963	0.336953	-0.0817403	0.478821	-0.509062	-0.809148	-1.05238	-0.146847	-0.308572	0.189903	-0.278246	-1.13089	-0.775211	-0.814201	-0.590882	-0.246328	-0.284854	-0.0117993	-0.487884	-0.361912	-0.362353	-0.244378
584.615	-1.53278	-2.54324	-2.06247	-1.80988	-1.85556	-2.2679	-2.04389	-1.93093	-1.93385	-1.68788	-0.850479	-1.54092	-2.273	-1.95567	-2.02661	-1.82878	-1.93726	-1.77853	-0.286747	-0.30364	-0.396716	-0.49218	-0.648201	-1.44375	-0.956804	-0.922714	-0.672566	-0.614383	-0.504145	-0.723405	-0.710653	-1.01157	-1.45613	-1.28037	-0.367916	-1.46336	-0.523777	-1.22686	-1.40989	-1.54593	-1.0162	-0.447654	-0.983926	-0.515966	-1.29968	-0.60921	-0.72728	-0.812105	-0.960513
586.923	-1.42184	-1.62474	-0.878996	-1.55316	-1.17132	-1.0506	-1.28091	-1.26773	-0.844805	-1.22622	-0.221742	-1.59194	-1.74426	-1.04766	-1.66203	-0.73629	-1.5903	-0.734221	0.564541	0.698559	0.359571	0.164756	-0.358776	-0.873247	-0.0679298	-0.0684537	-0.314584	0.455604	-0.386035	-0.701339	0.036852	0.281553	-0.604753	-0.914233	-0.461273	-0.444413	0.520875	-0.3618	-0.559761	-0.395421	-0.542348	0.205205	-1.01259	-0.02138	0.219362	0.0411802	-0.225066	-0.768582	-0.651513
589.231	-0.837368	-1.55359	-1.24709	-0.473579	-1.15408	-1.33353	-1.23857	-0.755573	-1.17507	-1.09976	0.453728	-1.37863	-1.15769	-0.411529	-1.17784	-1.047	-0.992693	-0.667678	0.211192	0.903116	0.657645	0.554997	-0.277752	0.367155	-0.0346541	-0.309387	-0.283643	0.367101	0.463783	0.109368	0.0971462	-0.206998	-0.0722515	-0.330543	-0.0992754	0.0796562	-0.469379	-0.191931	-0.330847	-0.423978	0.115719	0.13326	-0.143995	-0.0614546	-0.233733	-0.332078	0.295489	-0.101422	-0.510064
591.538	-1.15864	-1.65402	-1.16938	-1.13633	-1.75358	-1.47351	-1.51274	-1.12419	-1.3788	-1.97786	-0.895114	-1.2317	-1.68676	-1.57737	-1.00045	-1.02955	-0.994776	-0.779799	0.710299	0.818665	0.258339	-0.416078	-0.736707	-0.378791	-0.770081	-0.399456	-0.410759	0.359386	-0.05548	-0.184235	0.0253824	-0.357983	-0.775481	-0.984517	-0.356336	-0.62998	0.0251034	-0.682063	-0.725999	-0.355887	-0.733674	-0.0741902	-0.472039	-0.313145	-0.609396	-0.268454	-0.485461	-0.640204	0.232333
593.846	-1.59716	-1.41639	-0.938775	-1.82067	-1.87097	-1.23934	-1.39645	-1.37543	-1.03239	-1.51011	-0.611389	-0.914344	-1.69091	-1.64946	-1.48239	-1.56784	-1.08593	-0.707742	-0.101249	-0.0111124	0.250661	0.214615	-0.281878	-0.419381	-0.602192	-0.143935	-0.466664	0.178824	0.13245	-0.457738	-0.663366	-0.598592	-1.0373	-1.10186	-0.726833	-0.267158	-0.833595	0.0033646	-0.632229	-0.558156	-0.629688	-0.662863	-0.447348	-0.301222	-0.260148	-0.600747	-0.522402	-0.513428	0.024144
596.154	-1.71173	-1.1458	-0.854691	-1.88022	-2.04694	-0.96721	-1.6302	-1.63793	-1.33097	-1.48213	-0.166936	-1.07561	-1.25949	-1.70303	-1.55601	-1.50428	-1.0697	-0.764209	0.00895156	0.335091	0.489126	-0.25138	0.54267	-0.136104	-0.426285	-0.0456055	-0.27257	-0.459554	0.45082	-0.627549	-0.0971568	-0.451314	-0.545998	-0.717327	-1.15598	-0.154249	-0.0765434	-0.490432	-0.480754	-1.20734	-0.239329	-0.141433	-1.00896	-0.558544	-0.138645	-0.694577	-0.683912	-0.585126	-1.01865
598.462	-1.46979	-1.82898	-1.43882	-1.42097	-1.67098	-1.86355	-1.49541	-1.35542	-0.895244	-1.64982	-0.872225	-0.873922	-1.208	-1.40885	-1.50712	-1.15606	-1.31894	-1.22769	0.0495064	0.267119	-0.337475	0.0769157	-0.23819	-0.37552	-0.342355	-0.73565	-0.715936	0.281643	0.577107	-0.375096	-0.514335	-0.601905	-1.08403	-0.584316	-0.842789	-1.13447	-0.599561	-0.749106	-1.00948	-1.29727	-0.704042	-0.488557	-0.668002	-0.758207	-0.643369	0.263857	-0.525163	-0.835459	0.112799
600.769	-2.08661	-2.18568	-2.57905	-2.45713	-2.55166	-1.87621	-2.57793	-2.598	-1.53714	-2.52741	-1.43836	-1.9506	-2.65545	-2.75399	-2.43103	-2.37413	-1.86816	-2.33774	-1.05061	-0.294247	-1.61841	-1.28539	-1.17584	-1.26113	-1.59844	-2.39135	-1.63732	-0.83879	-1.25362	-1.20365	-1.20908	-2.14427	-1.4366	-1.55149	-1.75142	-1.44959	-1.00144	-1.81053	-1.35645	-2.19343	-1.76466	-1.73867	-1.65162	-1.63062	-0.929679	-0.882164	-1.23654	-1.89457	-1.68771
603.077	-2.75872	-2.5479	-2.79248	-2.69746	-2.76614	-1.98739	-2.60328	-2.1368	-2.24353	-2.17022	-1.12727	-2.55853	-2.55638	-2.54362	-2.33673	-1.90184	-2.02358	-1.78541	-0.563073	-0.479352	-1.65506	-1.81437	-1.79183	-1.73014	-1.92684	-2.33323	-1.92041	-1.26565	-1.20103	-0.905295	-1.71026	-1.55097	-1.99294	-1.95938	-1.86929	-1.04676	-2.0931	-1.83636	-1.61989	-2.34762	-2.02142	-0.805409	-1.59705	-0.979935	-1.72631	-1.66115	-0.962429	-1.52334	-1.45392
605.385	-1.33913	-0.72381	-0.756283	-1.43832	-1.41583	-1.22214	-1.40435	-1.23125	-1.12562	-0.834371	-0.317688	-0.66325	-0.515551	-1.05584	-1.4446	-1.17579	-1.58479	-0.447147	0.287926	0.218051	-0.207646	-0.226629	0.89408	-0.310898	-0.340142	-0.617466	-0.0182838	-0.466204	0.385777	-0.107213	-0.509334	0.0573123	-0.493754	-0.564424	-0.183558	-0.201689	0.34544	-0.271168	-0.175081	0.324971	-0.149867	-0.275367	-0.393037	0.612262	-0.21666	-0.321137	-0.340453	-0.887894	-0.323795
607.692	-2.09277	-2.35911	-2.33201	-2.11313	-2.08574	-1.23866	-1.85756	-1.71667	-1.84039	-2.08325	-1.11481	-1.28811	-1.32843	-1.89817	-1.45419	-2.12377	-2.20684	-1.65274	-0.818905	-0.388268	-0.720097	-0.768922	-0.719777	-1.20708	-0.928925	-0.861313	-1.86867	-1.38394	-1.025	-0.612164	-1.39016	-1.47069	-0.58737	-1.02348	-1.2144	-0.456483	-0.672756	-0.4046	-0.69961	-1.15676	-1.45431	-0.202933	-1.24968	-1.07124	-1.08726	-1.20643	-1.07182	-0.975311	-1.43257
610	-1.69905	-1.11864	-1.55314	-1.77681	-1.84378	-0.979699	-1.01057	-1.34263	-1.96886	-1.3124	-0.673333	-0.842591	-1.73168	-1.45515	-1.12804	-1.60654	-1.0546	-1.24158	0.244159	0.0319426	-0.161807	-0.247018	-0.299736	-0.982019	-0.536842	-0.694178	-0.0247671	-0.491461	-0.477348	-0.445096	-0.161656	-0.221483	-1.03431	-0.850322	-0.546653	-1.22999	0.0681165	-0.483278	-0.317815	-0.431182	-0.617977	-0.437943	-1.23559	-0.154113	-0.569398	-0.540317	-0.333868	-0.130305	-0.109696
612.308	-1.02067	-1.05198	-0.641951	-1.58927	-0.35039	-1.19753	-0.917723	-0.156921	-0.828315	-0.498313	-0.431874	-1.2209	-1.05669	-1.28258	-0.887251	-0.991463	-0.949082	-0.974684	0.508076	1.34296	-0.391493	0.957903	0.132048	-0.397253	-0.027073	-0.221885	0.411327	-0.430232	-0.385752	0.224082	0.308571	-0.385959	0.426148	-0.396696	0.179026	-0.138233	-0.0695729	0.47344	0.0250741	-0.0906672	-0.122699	0.412153	0.850101	0.146551	-0.442374	-0.443598	0.0672679	-0.151515	0.0225395
614.615	-2.54888	-1.90736	-1.76197	-1.57743	-1.65707	-1.35629	-1.70145	-1.19434	-1.48945	-2.62161	-1.11715	-1.00559	-1.59437	-1.5608	-1.40569	-2.04118	-1.22871	-1.06897	-0.929881	0.805411	-0.387931	-0.731243	0.0251921	-1.19596	-0.360241	-0.82329	-1.06482	-0.580984	0.33691	-0.596815	-0.518462	-1.14823	-0.614225	-1.55851	-0.969589	-1.15825	0.603326	-1.26044	-0.363163	-0.685625	-0.842917	-0.81447	-0.211708	-0.883863	-0.703248	-0.267201	-0.797573	-0.943012	-1.04783
616.923	-0.1163	0.66174	0.603635	-0.0718975	1.04241	0.616028	-0.56916	0.146467	0.82664	0.176174	0.906398	0.39538	1.00292	0.176604	0.729435	-0.306989	1.23417	0.412131	1.50369	2.32983	0.978159	1.32184	1.8971	1.5592	1.13038	0.308148	1.69958	1.62841	1.95618	1.39473	0.56916	0.765878	0.916009	0.2989	1.35129	1.16364	0.982765	0.645032	1.02684	0.883792	0.670882	1.26824	2.1091	1.37867	1.02876	2.35688	0.835494	1.61834	1.21478
619.231	0.320067	0.0294105	0.484922	0.051004	0.694671	-0.267411	0.166233	0.0737717	0.809795	-0.140015	0.51202	0.11789	0.671886	0.271706	0.0547773	0.139465	0.974506	0.74682	0.917769	1.5053	1.63007	1.80735	0.543046	0.720617	0.762112	0.567705	1.40235	1.72812	1.08066	1.62968	1.22916	1.1861	1.22266	0.928627	1.00226	0.952255	1.11774	0.397591	1.22669	0.813964	0.522614	1.40965	1.28267	1.4878	0.840789	1.27024	1.04221	0.604496	1.63783
621.538	0.829005	0.185519	0.573572	0.777478	0.957313	0.621185	-0.364841	0.95924	0.27272	-0.196967	-0.178039	-0.114865	0.77402	0.903432	0.110567	-0.46182	0.968906	1.28959	1.08855	2.18924	1.3797	1.5352	0.604643	0.400373	1.0543	1.41141	1.75233	1.36685	1.43235	2.11699	1.95709	1.18959	1.11196	1.66698	1.97993	1.99707	1.98135	1.16972	2.29719	1.73044	0.66509	0.263742	1.29225	1.37551	0.951041	1.50928	1.9509	1.6511	1.62637
623.846	0.20889	0.934363	0.859192	1.13778	0.790682	1.62259	0.823156	1.22799	1.58383	0.573233	1.22007	0.939568	1.64349	0.992308	0.835071	0.481726	0.917577	1.19747	1.92286	2.77126	2.5505	1.63391	1.6403	1.28563	2.08834	0.910067	1.4201	2.30959	2.37992	1.09051	1.79025	1.26231	0.888413	1.53595	2.05589	1.68659	1.53593	1.0223	2.41503	2.09907	1.18038	0.922343	1.75099	1.36962	2.1536	1.71533	1.30053	1.2618	1.75867
626.154	2.24724	2.11305	2.18149	1.98285	2.54775	2.30384	2.53947	2.22932	2.36314	2.04878	2.24564	2.36866	2.42129	2.67332	2.9534	2.16175	2.21774	2.18513	2.8898	4.43976	3.26728	3.77186	2.79762	2.64987	2.70691	3.37387	3.75397	2.87593	2.96034	3.2516	3.03431	3.62324	2.86618	2.45341	2.98814	2.99547	3.02929	2.64545	2.86532	3.37396	2.95097	2.75811	3.50563	3.98758	2.99953	2.96078	3.49274	3.09778	3.34615
628.462	3.59286	3.37339	3.09184	3.72602	4.1573	3.44583	3.17227	3.69718	3.4131	2.98839	2.60521	3.40049	3.88622	3.3197	2.97135	3.30188	3.59773	3.52818	3.5856	4.56854	4.22926	4.65609	3.89833	3.14023	3.89124	3.46599	4.65473	3.62971	4.29475	4.70774	4.00181	3.76277	3.92459	4.33028	4.09018	4.41211	3.35144	4.44729	4.86821	3.80939	2.31003	3.29009	4.45974	4.64537	3.61374	3.18534	4.4751	3.76436	3.84896
630.769	0.916695	2.27109	1.91143	1.03911	1.53385	2.69575	2.97626	1.29269	1.1331	1.75863	2.94583	2.10829	2.1068	1.45305	2.98378	2.39198	1.72449	2.06009	2.73332	4.27152	2.28699	2.85445	2.88231	2.599	2.32851	2.03337	3.16695	2.54274	2.95881	2.77545	2.70473	2.67476	2.8247	2.15897	2.14061	3.19869	3.74675	3.31564	2.32213	2.13123	2.83036	2.60783	2.57201	2.51819	2.82861	3.74184	3.45133	2.70202	2.85163
633.077	-0.315822	1.13286	1.01142	-0.995543	-0.36338	1.0763	0.675527	-0.649469	-1.5343	0.0266089	1.45946	1.06618	-0.396201	-0.875974	0.376204	1.1655	0.938161	0.660747	1.39575	2.28696	0.188466	1.08742	1.77993	1.66159	1.57643	-1.29139	0.119981	1.30315	2.26851	0.971774	-0.223632	1.33579	1.30636	0.749008	0.0634971	1.40871	1.70822	2.42138	1.32742	-0.484556	0.794106	1.16424	1.96917	0.86387	1.58555	1.17911	0.672234	1.12595	2.34023
635.385	-0.836749	-0.564477	0.270102	-1.08037	-0.288225	0.337489	0.0958138	-1.53302	0.0338636	-0.301121	-0.316071	0.443022	-0.365817	-1.11084	0.22844	0.74247	-0.0800376	-0.548163	0.590924	1.19222	-0.0992405	0.596599	1.21249	2.30912	0.228213	-0.726427	0.00931829	0.522475	1.52247	0.0383554	-1.24526	0.749076	0.698901	-0.512513	-0.227386	0.231155	1.25056	1.51331	0.409619	0.281485	1.06815	1.28024	0.236844	-0.823256	0.983179	1.0117	-0.321853	-0.119008	0.829163
637.692	-1.94564	-2.06269	-1.68769	-2.1106	-1.72904	-1.70609	-2.00239	-2.23805	-0.885843	-2.32744	-1.33929	-1.37007	-2.19961	-1.2565	-2.069	-1.04308	-1.65667	-1.24291	-0.6786	-0.192377	-0.297183	-1.47839	-0.474924	-0.303502	-1.08632	-0.980921	-0.65821	-0.567859	-0.56799	-1.47409	-1.48109	-1.56317	-1.50223	-1.44354	-0.51055	-1.66117	-0.846152	-0.185824	-1.00344	-0.972534	-1.76501	-0.232915	-1.29326	-1.02507	-1.4507	-0.268998	-0.828918	-1.73868	-0.597776
640	-2.87624	-3.33958	-2.47775	-3.80822	-3.43837	-2.34909	-2.77165	-2.97118	-2.47606	-3.08281	-2.2332	-2.64762	-2.89497	-3.01617	-2.10847	-1.83803	-2.13839	-2.65648	-2.22595	-1.58655	-1.82155	-1.69524	-1.74622	-1.17483	-2.75923	-2.7299	-2.15225	-2.02417	-1.84146	-1.81917	-2.34768	-2.90425	-1.75704	-2.30697	-2.07607	-2.72992	-1.9475	-1.22698	-2.29897	-2.26494	-2.87418	-1.15592	-1.82464	-2.21039	-0.84161	-1.28494	-1.98555	-1.8724	-1.02429
642.308	-2.1232	-2.18828	-2.11099	-2.21765	-1.98762	-2.29501	-1.70933	-2.21441	-2.11857	-1.95162	-1.25405	-1.76683	-1.08375	-1.79051	-1.75133	-1.55814	-1.03652	-1.1916	-1.6201	-0.453242	-1.68773	-1.48237	-1.23146	-0.716384	-0.932213	-1.40254	-1.21955	-1.35005	-0.129148	-1.32538	-0.872685	-1.62156	-1.37105	-0.967228	-1.34894	-1.32113	-0.693418	-0.186073	-0.797276	-1.07848	-1.27569	-1.00607	-0.673159	-1.63046	-1.09216	-1.59579	-0.964944	-1.40171	-0.562911
644.615	-0.6479	0.349641	0.24317	-0.611898	-1.05769	0.0458146	0.0114271	-0.549008	-0.929017	0.471388	-0.249106	-0.0195408	-0.0936549	-0.624344	0.459445	0.130011	0.150046	0.048915	0.703441	1.50363	-0.271363	0.0367225	1.03005	0.219752	0.735631	-0.780766	0.0850474	0.413311	1.61222	0.4239	-0.520263	0.652697	0.78513	0.0977563	0.0916689	-0.250111	1.08546	1.16249	0.268666	-0.111058	-0.404972	0.95895	0.757099	0.341833	0.87199	0.706578	-0.115833	-0.623135	0.823128
646.923	-2.44842	-1.50376	-0.901834	-1.88362	-1.86918	-0.582332	-0.947404	-2.03324	-2.60996	-0.786324	-0.120131	-0.613501	-1.59239	-3.10445	-1.08367	-0.513471	-0.744436	-1.09015	0.267162	0.287649	-1.68091	-0.929734	-0.0910373	-0.408797	-0.478794	-2.36819	-1.4142	-0.247312	0.105385	-0.776614	-1.28918	-0.209407	-0.139687	-1.23027	-1.68178	-1.08218	0.374809	0.560807	-1.25678	-1.93158	0.0514119	-0.049362	-0.447394	-1.39429	0.731166	-0.22211	-0.931984	-1.38595	-0.169346
649.231	-2.56882	-2.52435	-1.4844	-2.87803	-2.46516	-1.92087	-1.98303	-2.65959	-2.11081	-1.93588	-1.91297	-1.19423	-2.28559	-2.72878	-1.37978	-1.89235	-2.48204	-2.7738	-1.49084	-1.07569	-2.41571	-1.95692	-0.562401	-0.575879	-1.8429	-2.3208	-2.14044	-0.953388	-0.981636	-1.80907	-2.79595	-1.30042	-1.63159	-2.6555	-1.29255	-2.22584	-0.39683	-0.313037	-1.88455	-2.2259	-1.7696	-0.330611	-1.54145	-1.74614	-1.49849	-1.36488	-1.36489	-2.36204	0.0936744
651.538	1.24486	-0.0149008	0.367482	0.922384	2.05983	0.385059	0.490582	1.78322	1.50909	1.34113	-0.653235	0.0925488	0.909943	1.39342	0.74978	-0.216511	2.02095	2.34811	0.292433	1.9862	1.12117	1.18493	0.325524	0.179461	1.26989	1.6757	1.81461	0.964656	0.579277	1.39747	1.61807	0.24311	0.531018	1.57335	2.25009	0.785461	0.723842	0.849746	1.94616	1.63591	0.401324	0.490167	2.06939	1.67002	0.38995	0.952596	2.55152	1.49721	0.543404
653.846	-0.184375	-0.489474	-0.648101	-0.841091	-0.245159	-1.08539	-0.43914	-0.816337	-0.681932	0.664127	-1.50437	-1.80291	0.162476	-0.770065	0.199094	-1.86116	0.752083	0.276617	-1.64828	-0.203417	0.0481756	-0.655816	-1.28038	-1.5822	-0.626808	-0.197367	0.572121	-0.589131	-0.883691	0.473785	-0.825149	-0.518701	-0.0963655	0.282102	-0.296098	0.73437	-1.04044	-0.803961	0.350248	-0.858069	-0.53511	-0.947797	-0.483034	-0.701612	-0.529801	0.0482685	0.476652	0.12556	-0.580198
656.154	-0.95534	-0.414871	0.115373	-0.0355321	-0.46356	0.271521	-0.308709	-1.445	-1.21924	-0.576962	0.391517	-0.0380143	-0.371949	-1.45038	0.0407599	-0.359467	-0.461239	-0.0666784	0.0258686	1.29255	0.164221	0.655996	0.733624	0.237623	-0.790096	-1.46713	0.0738823	0.329378	0.847877	-0.464952	-0.686904	0.129629	0.467572	-0.947953	-1.06122	0.103029	0.988151	1.08689	-0.311924	-1.97608	1.21737	-0.0369885	-0.150252	-1.52968	-0.0568277	0.965633	-1.31164	-0.296241	0.717701
658.462	-0.660145	-0.198554	-0.330178	0.45076	0.147542	-0.119567	0.00135839	-0.825977	-0.0437387	0.138521	-0.29887	-0.272165	-0.561845	-0.629572	-0.744254	-0.887763	0.471649	0.447146	-0.365588	1.18918	0.830786	0.525841	0.341144	-0.248587	0.578189	-0.527475	0.525638	0.276258	-0.120458	0.842047	0.213005	-0.373445	0.514694	0.543545	-0.435722	0.353734	0.747776	0.0514625	0.194425	-0.0808415	-0.334625	-0.0544349	0.911487	-0.28259	0.810894	0.950753	1.2182	0.0737215	0.423722
660.769	1.66651	0.409815	1.06915	1.79021	1.13039	0.913493	1.02018	0.607267	1.40383	0.731905	1.01781	0.695135	0.788274	0.195855	0.679585	0.0120614	1.57203	0.866606	1.24004	1.08356	1.08403	0.820611	0.66861	0.567434	0.30554	1.20843	1.55446	0.416564	0.78526	1.55663	1.33456	0.177187	0.315018	1.9955	1.48675	1.18147	1.61742	1.46893	1.0245	0.819342	0.426795	0.285917	1.85867	1.73672	0.886998	0.999641	1.00053	0.627979	0.726166
663.077	1.18965	1.58243	1.71965	1.74974	1.8655	2.12682	1.73012	1.26522	1.75003	1.8512	1.65145	1.33546	1.4385	1.34064	0.818543	1.12314	1.98672	1.92682	1.41943	1.88465	2.08299	1.76722	1.83504	1.1928	1.41083	1.48773	2.43974	1.23454	1.90989	1.92518	1.53055	2.2342	1.56983	1.30497	1.61669	1.45789	1.95855	1.74602	1.99152	0.956901	2.17678	1.41535	2.2524	1.98624	2.45793	1.56991	2.11015	1.06033	1.6027
665.385	1.05524	-0.104461	-0.0454212	0.736487	1.21803	0.404748	0.813319	1.84761	1.66031	1.57622	-0.815283	-0.308552	1.07405	0.775701	0.807408	-0.544172	1.77475	1.76927	-0.517267	1.18311	0.810271	0.19423	-0.207768	0.177631	0.825909	0.973593	1.5649	0.445251	0.627231	1.35497	1.25952	0.0544791	0.635246	2.22981	2.33082	1.01361	-0.0651101	-0.372198	1.74135	2.66138	0.366911	-0.558843	2.24241	2.22269	0.0986351	0.198365	1.98775	1.05724	0.132108
667.692	-1.94379	-2	-1.39573	-2.57021	-1.88312	-2.73265	-2.70978	-1.86941	-2.02035	-1.88995	-1.98473	-1.45236	-2.10352	-2.39539	-1.63029	-1.85753	-1.50601	-2.46186	-2.40273	-1.73947	-2.35355	-1.97285	-1.14024	-0.598645	-2.246	-1.62038	-1.80477	-2.23432	-1.32127	-1.33292	-1.36848	-2.41835	-1.5066	-1.80128	-1.93679	-1.79557	-2.09558	-1.19401	-1.18453	-1.92488	-2.51685	-2.43551	-1.91906	-1.49898	-1.91924	-1.68966	-1.19721	-1.53723	-1.20675
670	2.52497	2.46623	2.3739	2.81075	2.70021	2.06536	2.60585	1.96593	2.63991	2.47109	2.01905	2.93754	2.47438	1.73632	2.27544	2.82337	3.00859	2.93129	2.05662	2.84718	3.1963	2.45162	2.77155	2.45138	2.28086	2.76129	3.14084	2.92368	2.8171	3.26958	2.44142	2.51752	2.30328	2.84493	2.30715	2.24862	3.03732	2.74698	3.5334	2.10093	2.64599	2.63066	2.17479	2.64918	2.8391	2.65016	2.91682	2.19906	2.53512
672.308	-1.05225	-1.68418	-1.54747	-1.51787	-2.00835	-1.65514	-1.27419	-1.48172	-1.54711	-1.37323	-1.32549	-1.51592	-1.93987	-1.9626	-1.31703	-1.30337	-0.956576	-1.48367	-1.10883	-0.383924	-0.859555	-1.63655	-1.29519	-0.42174	-1.27266	-1.55458	-0.655419	-0.864026	-0.724125	-1.22249	-1.65683	-1.39382	-1.05311	-1.49243	-1.90885	-1.83803	-1.08095	-0.791207	-1.77114	-2.16767	-0.865446	-0.858222	-1.25579	-1.50787	-1.42543	-0.846767	-1.25906	-1.48163	-0.87808
674.615
[truncated: 100 more columns]

## Sheet: SI_Fig_18_D
1st round ΔT/T (10^-3) for Cs3Sb2I9
	Time (ps) →
Wavelength (nm) ↓	-4.7	-3.7	-2.7	-2.2	-1.7	-1.5	-1.3	-1.1	-0.9	-0.7	-0.6	-0.5	-0.4	-0.3	-0.2	-0.1	0	0.1	0.2	0.3	0.4	0.5	0.6	0.7	0.8	0.9	1	1.1	1.2	1.3	1.4	1.5	1.6	1.7	1.8	1.9	2	2.1	2.2	2.3	2.4	2.5	2.6	2.7	2.8	2.9	3	3.1	3.2
425.385	0.0559489	-0.223409	-0.604586	-0.360638	1.88655	-0.234986	-0.664154	1.25726	0.380411	-1.47386	-1.29848	-0.378876	1.15134	-0.842047	0.0523743	-0.591544	-0.219971	0.443737	0.177099	1.24929	2.14527	0.262815	0.825829	0.680238	-0.438834	0.531125	0.102717	1.2334	0.112441	1.0596	-0.110269	-0.448309	0.138472	-0.775009	1.20025	-0.219363	0.294535	-0.901482	0.291014	0.145428	-0.513903	-0.231311	-1.00837	0.341213	-0.32272	0.764537	0.176199	1.05482	-0.368529
427.692	0.50464	-0.836965	-0.990255	-1.28678	2.25173	0.13816	-0.465769	0.686178	0.262247	-0.563862	-1.43873	-0.798281	1.27891	-0.850016	0.634903	-1.55316	-2.16663	0.196729	-0.00785552	1.24937	2.21084	-0.692137	-0.495835	0.150268	0.0478757	-0.0453716	-0.288274	0.539662	0.317029	0.606306	-0.304883	0.233155	-0.360729	-0.584245	1.2054	-0.250088	-0.202176	-1.24711	-0.272982	-0.18101	-0.362612	0.109586	-1.10037	-0.443625	-0.591094	0.315972	-0.38603	0.647536	-0.466273
430	0.523131	-0.962238	-0.7547	-0.0970032	2.08006	0.734881	-0.259457	1.16479	0.0259682	-0.308761	-0.714407	-0.632153	1.1259	-0.00525764	0.533885	-1.7652	-2.53343	-0.15234	-0.859076	1.22399	2.90476	0.295722	-1.17067	-0.504943	-0.729785	0.501785	-0.542051	0.0467771	-0.0631885	0.936163	-1.13465	-0.660889	0.0648281	-0.912026	1.25402	-0.867459	-0.748195	-0.544678	0.232777	-0.656978	-0.738535	-0.547754	-1.07665	0.177575	-0.458379	1.54608	0.0845528	-0.477335	-0.306672
432.308	0.371745	-0.575802	-0.642318	-0.594258	1.34403	0.262564	-0.953699	-0.0885339	-0.659187	-0.188338	-0.825082	-0.0167561	1.13474	-1.29528	1.62981	-2.4543	-3.16743	-1.09276	-1.20105	0.87848	1.17277	-1.26261	-1.14648	-0.552212	-1.05908	0.124304	-0.824141	0.139002	-1.182	0.71298	-1.12998	-1.36926	-0.678737	-0.881255	0.794872	-1.40958	-1.03603	-1.85011	-0.456148	-0.384452	-1.29405	-0.322129	-1.4233	-0.731709	-1.4742	0.13164	-1.58802	-0.936679	-1.72985
434.615	0.0468653	-0.214193	-0.541282	-0.43749	1.64017	0.509868	-1.20084	0.541273	0.024546	-0.300414	0.115766	-0.507545	1.52608	-0.792436	0.315489	-2.40709	-2.7989	-1.78734	-1.56704	0.57787	1.4896	-0.870785	-0.650112	-0.803764	-1.28851	-0.211216	-0.707553	0.0858246	-0.984947	0.410586	-1.57754	-1.00593	-1.09762	-1.81981	1.13486	-1.93682	-0.446966	-0.983518	-0.929326	-0.957717	-1.13485	-1.16281	-1.02886	-0.535697	-1.73965	0.0310133	-0.842786	-0.0671941	-1.2952
436.923	-0.436093	-2.13516	-0.507334	-1.4866	0.607428	0.0428629	-1.52647	-0.533695	-1.06859	-1.78792	-1.53088	-1.61109	-0.143812	-2.14558	-0.265967	-2.65176	-3.42027	-3.51	-3.72013	-0.674811	0.346029	-2.71817	-3.3319	-2.15703	-1.44396	-1.16652	-2.13382	-1.56917	-2.69302	-0.921009	-2.7436	-2.47202	-1.90323	-3.01007	-0.12745	-3.63822	-2.34919	-3.03186	-1.04739	-3.52661	-2.72765	-2.01691	-2.65311	-2.29237	-2.52771	-1.39566	-2.60731	-2.27638	-2.34615
439.231	0.0422221	-0.820727	-0.549777	-0.70872	1.32968	-0.121879	-1.20761	-0.0212797	-0.166367	-1.15594	-0.842027	-1.05452	1.83791	-0.950287	0.370513	-2.08632	-2.94089	-2.43182	-3.23344	-0.379485	0.570224	-2.95683	-1.97723	-1.80874	-1.98797	-0.999143	-1.85835	-1.11277	-2.03478	-0.232203	-2.17507	-2.45811	-1.45732	-2.23749	-0.0349378	-2.29755	-2.21783	-2.83479	-1.24026	-2.55944	-1.37119	-1.8289	-2.28073	-1.23184	-2.30837	-0.845989	-2.20265	-1.65805	-2.79879
441.538	-1.03618	-1.46869	-1.12722	-1.72142	-0.072595	-1.23842	-1.93733	-0.255835	-1.40897	-2.11142	-1.65825	-1.77991	-0.200819	-2.78946	-0.262979	-2.9284	-3.64792	-3.26977	-4.01692	-1.67167	-1.3065	-3.7109	-2.60785	-2.89954	-3.07409	-2.73389	-2.26784	-1.53263	-2.54542	-1.54565	-3.96092	-3.07447	-1.89908	-3.68918	-1.45553	-3.53184	-2.88812	-3.9346	-1.97471	-2.96849	-3.48045	-3.10831	-3.38895	-2.62313	-2.91179	-1.12409	-3.15182	-2.64394	-2.08973
443.846	-0.916927	-2.05644	-1.1008	-1.75286	0.91525	-1.4775	-2.54387	-0.226181	-1.30747	-1.89696	-1.61144	-2.43493	0.429689	-2.52234	-0.73491	-2.8848	-3.79785	-3.97014	-5.49014	-1.8386	-1.33827	-3.432	-3.38044	-3.11956	-3.20033	-3.174	-3.20629	-1.44707	-3.71791	-1.638	-3.07849	-2.4694	-2.46763	-3.56776	-1.52888	-3.77515	-2.85222	-4.13139	-2.63857	-3.31658	-3.51605	-3.80172	-3.93882	-2.7049	-4.13934	-2.207	-3.46525	-2.79074	-2.90541
446.154	-0.84985	-2.31361	-0.73449	-2.73248	0.407637	-0.857123	-2.48548	-0.707955	-1.0369	-2.20968	-1.59524	-2.04692	-0.00949277	-1.92679	-0.349727	-2.89836	-4.06049	-4.07059	-5.52515	-1.89337	-1.01495	-4.63615	-2.83799	-3.37417	-2.94598	-3.19935	-3.54845	-2.07185	-3.78395	-1.89226	-3.93748	-2.60915	-2.31452	-4.67716	-1.28804	-4.31163	-2.90208	-4.34611	-1.95272	-3.94059	-3.64332	-2.96177	-3.92938	-2.75197	-3.72794	-1.46331	-3.682	-3.333	-3.16167
448.462	-0.827922	-2.04307	-1.64136	-3.45003	0.386761	-0.328404	-2.74615	-0.180299	-1.45211	-2.22371	-2.28612	-2.39223	0.0285683	-3.21658	-0.304438	-3.30817	-2.93418	-4.1284	-5.77749	-2.60225	-1.14943	-5.08668	-3.29802	-3.45389	-3.90175	-3.31629	-3.93909	-2.12314	-3.90208	-2.2233	-4.33716	-3.46306	-2.72148	-5.04533	-1.67301	-4.05604	-3.36353	-4.04651	-2.03446	-4.84656	-3.58349	-3.47784	-3.69724	-2.80804	-4.32131	-1.94124	-3.60436	-2.95431	-3.29869
450.769	-0.0569385	-1.38039	-0.362367	-2.66386	1.06502	0.41371	-2.20941	-0.521038	-0.961611	-1.07955	-0.583483	-2.05092	0.531602	-2.09649	0.123299	-1.83903	-3.35062	-3.31659	-5.22835	-1.95384	-0.727456	-4.04003	-2.92976	-2.6642	-2.4094	-2.34325	-2.82455	-1.31021	-4.05222	-1.38029	-3.19496	-2.48187	-3.2014	-3.48987	-0.76389	-3.99789	-1.98462	-3.74399	-1.84201	-3.69859	-3.81922	-2.15674	-2.92326	-2.44903	-3.92984	-1.41335	-3.11671	-3.12387	-2.96088
453.077	0.303564	-2.20127	-1.21025	-2.15372	0.0850093	0.221572	-2.22356	-0.654281	-1.37879	-0.295638	0.0175154	-1.64892	-0.144649	-1.57335	0.33555	-1.64068	-2.32185	-4.71449	-4.78777	-1.54065	-0.480849	-3.29101	-3.20193	-3.4883	-2.74812	-1.92561	-3.33198	-2.09253	-3.51171	-0.756258	-3.23997	-2.85428	-3.18957	-3.9528	-1.06821	-3.4443	-2.89706	-2.66506	-1.75706	-3.75825	-3.55294	-2.36299	-3.51618	-3.5645	-3.33034	-0.991566	-3.36462	-3.17145	-2.87907
455.385	-0.80743	-2.35396	-2.28635	-2.49061	-0.397991	-0.0963046	-2.3887	-2.38074	-2.05904	-0.859637	-2.24811	-2.64252	-0.786937	-2.11935	0.338022	-1.51688	-3.19799	-5.20858	-5.07516	-2.97165	-2.0448	-4.39978	-4.94387	-4.38257	-2.96701	-3.42569	-4.46254	-3.11559	-4.62933	-2.18011	-4.00297	-4.42018	-3.88579	-4.95539	-1.85096	-4.17045	-3.71729	-3.22961	-2.15262	-4.23292	-4.46037	-2.68305	-2.91166	-3.7871	-4.07191	-2.5997	-3.76621	-4.06098	-4.49011
457.692	-0.705125	-2.77134	-2.00388	-2.36825	-0.343024	-1.29475	-2.49723	-2.35213	-2.34012	-1.22969	-2.05699	-2.04134	-1.86302	-2.22161	-0.211666	-1.95835	-3.13103	-4.998	-5.46368	-3.34656	-2.65743	-3.8309	-5.25852	-5.31643	-3.38297	-3.84074	-4.55263	-4.3042	-4.03187	-2.61649	-4.15058	-4.7325	-4.88513	-4.74191	-2.77687	-4.17363	-3.94653	-3.39439	-2.10945	-4.2283	-4.23	-3.27322	-3.39428	-4.65368	-4.41375	-2.82992	-3.31115	-4.52447	-4.61591
460	-1.81885	-3.24491	-2.48465	-2.66345	-1.63528	-1.14287	-3.05974	-2.34408	-3.46326	-1.38153	-1.78893	-2.26298	-1.44947	-2.02541	-0.202153	-2.4263	-3.76418	-6.27428	-5.11779	-4.48983	-3.17058	-4.31841	-5.14925	-5.00101	-3.63747	-3.70302	-4.63922	-4.75631	-4.61328	-3.29321	-3.96988	-5.47018	-4.6657	-4.6538	-2.46824	-5.06604	-4.81637	-3.16914	-3.09148	-4.37246	-4.80453	-3.59206	-3.36674	-4.4101	-4.71998	-2.80209	-3.98704	-5.1509	-5.31902
462.308	-1.38398	-3.17167	-2.6653	-3.32817	-1.7782	-1.92551	-2.50575	-2.56155	-2.73488	-1.32306	-2.32772	-2.63845	-1.31279	-2.2166	-1.59985	-1.91893	-3.37324	-5.75955	-5.43231	-4.91167	-3.24709	-4.48942	-5.89939	-5.65931	-3.90139	-4.5666	-4.91697	-4.63836	-5.3513	-3.44783	-4.4277	-5.62209	-5.27514	-4.82416	-3.50047	-4.21137	-4.9145	-3.66589	-3.00172	-5.20515	-5.34821	-3.24143	-3.65624	-5.49339	-5.24395	-3.54484	-4.06552	-5.11844	-5.03954
464.615	-1.46999	-2.31185	-2.43659	-3.43801	-0.943142	-2.19307	-2.29777	-2.84224	-3.19969	-1.52495	-2.41381	-2.52641	-1.09237	-3.10086	-0.822014	-2.45546	-3.18217	-4.93695	-4.69291	-4.73463	-3.45754	-4.68314	-5.32196	-4.8955	-3.95317	-3.72975	-4.75997	-3.75564	-4.62415	-3.2443	-4.18103	-4.65661	-4.74196	-4.5682	-3.59978	-4.93825	-4.63684	-4.57555	-3.08122	-4.99617	-4.8811	-3.74009	-3.29739	-5.00247	-4.52837	-3.99892	-3.72842	-4.92831	-5.4476
466.923	-0.945042	-1.99564	-1.56404	-2.66003	-0.602762	-1.24062	-1.72952	-1.93029	-1.7836	-0.582069	-1.118	-1.51569	-0.830613	-1.36854	-0.110987	-1.55857	-2.36952	-3.76581	-3.9433	-3.78601	-2.84477	-4.04846	-4.60627	-4.34963	-3.1659	-3.2311	-3.94839	-2.30326	-3.73669	-3.25922	-3.9754	-3.96194	-4.27505	-4.41106	-2.98722	-3.97111	-3.9147	-3.69099	-2.34323	-3.80673	-4.18905	-2.73396	-3.01792	-3.57466	-4.36653	-3.00485	-3.17624	-4.0099	-3.38026
469.231	-2.30263	-2.77761	-1.6277	-2.32911	-1.29506	-1.86597	-2.37558	-1.56002	-2.16532	-1.07223	-2.041	-1.86854	-1.49664	-1.90103	-0.768237	-2.04864	-2.27519	-2.97807	-3.84326	-3.89596	-3.34731	-3.86113	-4.06217	-4.17289	-4.28138	-3.56421	-4.02958	-2.95745	-4.30744	-3.89287	-3.95557	-3.99875	-3.04748	-3.68358	-2.92388	-4.14136	-4.02199	-3.56805	-2.77926	-4.36562	-3.67371	-3.94827	-2.69255	-3.26945	-4.5832	-2.99773	-3.92825	-4.36243	-3.54714
471.538	-1.1945	-1.75362	-1.6	-2.70374	-0.889793	-1.0658	-1.45943	-0.619564	-2.57519	-1.40731	-1.6489	-1.17126	-0.618962	-1.30302	-0.726791	-1.15842	-1.62415	-2.42899	-2.88092	-3.59635	-2.53339	-3.4809	-3.52777	-3.22797	-2.7925	-2.91264	-3.76021	-1.06837	-3.28608	-2.95617	-3.70586	-3.14422	-3.62348	-3.68278	-2.55975	-3.47299	-2.87205	-2.82503	-2.43963	-2.92925	-3.38299	-2.70493	-3.20174	-2.5378	-3.67853	-3.04467	-2.81923	-2.56453	-3.23416
473.846	-1.69632	-2.62796	-1.34937	-2.52637	-1.33181	-1.64167	-2.30351	-1.2276	-2.73767	-1.52335	-1.64283	-2.69115	-0.877396	-2.63579	-1.19025	-1.84065	-2.30358	-1.85103	-2.49204	-4.00631	-2.85899	-3.19817	-3.07535	-3.3802	-3.09879	-3.06899	-4.45912	-1.50664	-3.67793	-3.82493	-3.73954	-3.00556	-2.54856	-3.30208	-3.18608	-3.53146	-3.39236	-3.09907	-1.50859	-4.26862	-3.4865	-2.5583	-2.65474	-2.8971	-3.82837	-2.77443	-3.28201	-2.94561	-3.57136
476.154	-1.11851	-1.94591	-0.997639	-2.47551	-1.19743	-1.44046	-1.5686	-1.24186	-2.07106	-1.04807	-1.62348	-1.35766	-0.842707	-2.16981	-0.0829388	-2.14566	-1.518	-0.648861	-1.06943	-2.85765	-2.37125	-1.85673	-2.87097	-2.28922	-1.6658	-1.77155	-2.80948	-0.816863	-2.40649	-2.27949	-2.47603	-2.66484	-2.31009	-2.48814	-2.43748	-1.92453	-2.51365	-2.31462	-0.535941	-2.97655	-2.04457	-2.03949	-2.37547	-1.78024	-1.825	-2.2042	-2.0077	-3.11098	-2.78841
478.462	-1.45549	-1.98504	-1.41046	-2.13767	-1.56158	-1.57866	-1.52991	-1.74151	-1.99857	-0.486445	-1.75065	-2.12905	-0.685073	-2.00553	-0.805695	-2.46882	-1.21234	-0.217708	-0.650417	-2.93565	-2.1212	-1.37571	-2.0226	-1.9727	-1.60734	-1.39781	-1.77059	-0.383247	-2.37745	-2.95807	-2.33747	-2.06146	-1.83876	-2.06246	-1.7228	-2.07847	-1.9231	-1.79188	-0.916498	-2.6012	-2.15081	-1.62161	-1.74424	-2.11976	-2.22202	-1.52888	-1.20897	-2.45863	-1.64982
480.769	-1.46852	-1.21909	-0.744226	-1.32597	-0.961117	-1.05531	-1.2548	-0.618868	-1.58099	0.262173	-1.77366	-1.54477	-0.580906	-1.29655	-0.631831	-1.53081	-1.20791	0.988954	0.259413	-1.42977	-0.603056	-0.414583	-1.16277	-0.537313	-0.544548	-0.790401	-1.37048	-0.144015	-1.00929	-1.36418	-1.59573	-0.745711	-0.796679	-0.637391	-1.73262	-2.07609	-0.934522	-0.723036	-0.16619	-1.40527	-0.713539	-1.32851	-0.398108	-0.950434	-1.19055	-1.35157	-0.095633	-0.87442	-0.608343
483.077	-0.690656	-1.06409	-0.805304	-0.534631	-0.960018	-0.915271	-0.594895	-1.05422	-1.37939	0.369787	-1.07993	-0.490831	-0.3455	-0.661501	-0.400858	-0.977891	-0.00938132	1.56858	1.53894	-0.866317	0.0762884	0.255525	-0.203352	-0.156047	0.399996	-0.309832	0.0790607	0.961447	-0.333775	-0.960013	-0.599486	-0.176968	-0.185149	-0.296136	-1.07979	-0.724275	0.100815	0.0189301	0.223183	-0.599696	-0.489519	-0.23725	-0.522099	-0.377764	-0.653986	-0.546715	0.418979	-0.856941	-1.03785
485.385	-1.49619	-2.21472	-1.08041	-1.53427	-1.29293	-1.84504	-1.22416	-1.38149	-1.84649	-0.912329	-1.928	-1.99942	-1.01644	-2.27551	-1.51272	-2.16082	-0.453619	1.49564	1.72782	-0.936422	-0.44651	-0.227683	-0.472041	-0.021422	-1.00788	-0.652954	-0.866715	0.209481	0.0725177	-1.77488	-1.30201	-0.892496	-0.464213	-0.50741	-1.3473	-0.740608	-0.34806	-0.514936	-0.23665	-1.63552	-0.926442	-1.00963	-0.758962	-0.927801	-1.37972	-1.12014	-0.0357892	-0.854088	-1.32306
487.692	-1.24935	-2.17424	-1.15981	-1.05271	-1.72735	-1.61453	-0.300589	-1.27978	-1.24707	-0.667396	-1.86194	-1.31676	-0.466561	-1.01095	-0.807039	-1.72858	-0.22593	1.6467	2.04116	0.476996	0.109305	1.18328	0.111913	0.862865	-0.00452728	-0.413729	0.100457	1.05808	0.998046	-0.855265	-0.233026	-0.671842	0.185768	-0.263669	-1.24819	-0.497172	0.126519	-0.288451	0.265166	-0.426518	-0.0280089	-0.546895	-0.366039	-0.1315	-0.501354	-0.737086	-0.142184	-0.106535	0.335456
490	-2.32652	-1.55026	-0.927297	-1.19779	-1.10887	-1.57653	-1.03732	-1.00647	-1.57785	-0.85567	-1.43575	-2.09226	-0.591023	-1.57695	-1.71467	-1.31633	-1.20027	1.70433	1.37473	-0.346359	0.707785	0.536615	0.688645	0.999308	-0.17968	-0.341195	-0.0354609	1.06544	0.822607	-1.28478	-0.790142	-0.448067	0.430508	-0.174877	-1.29056	-0.386654	0.434785	-0.594096	-0.292063	-0.389179	0.455989	-0.612753	-0.443541	-0.42597	-0.717445	-1.30736	0.156071	-0.297295	-0.182644
492.308	-1.91766	-1.80241	-1.61311	-0.979963	-1.81989	-2.2557	-1.3575	-1.23112	-1.6844	-1.04698	-2.28108	-2.01979	-0.750745	-1.55893	-1.65751	-2.37121	-0.929215	1.45544	2.43152	0.103952	-0.516955	0.907576	-0.0825166	0.402281	-0.612939	-0.877525	0.266991	0.382514	0.788242	-1.64071	-0.802474	-0.284205	0.091728	-0.0196572	-1.72608	-0.58115	-0.232012	-0.993863	-0.899109	-0.0567317	-0.373423	-1.43165	-1.84276	-0.624906	-0.52049	-1.48089	0.056318	-1.21028	0.0885596
494.615	-1.98611	-1.90204	-1.64474	-1.50013	-2.1749	-2.48518	-0.917558	-0.645459	-2.0008	-1.40105	-2.24077	-1.39467	-0.631292	-2.00839	-1.21985	-2.65482	-1.62635	1.30954	2.12779	0.352976	0.608154	1.023	0.625804	1.07119	-0.162384	-0.985817	0.110598	0.691338	0.493241	-1.05724	-0.692523	-0.0863472	0.72691	-1.29437	-1.36722	-1.05835	-0.290451	-0.703621	-0.577536	-0.365957	-0.811943	-1.18936	-0.973395	0.00344587	-0.294762	-1.44497	-0.164869	-0.538769	-0.843212
496.923	-1.28221	-1.41549	-1.45731	-1.22198	-1.30884	-2.26955	-1.21778	-1.11857	-1.09257	-0.743738	-1.82387	-1.28542	0.117576	-1.72249	-0.918225	-2.28913	-0.400909	1.67362	3.01981	0.779356	0.828947	1.20583	1.2704	1.81962	-0.15133	-0.320666	0.493318	1.87733	0.755456	-0.673067	-0.342014	0.509772	0.87696	-0.365455	-1.30833	-0.124614	0.742355	0.386345	-0.276869	0.0383753	-0.0799678	-0.454918	-0.678014	0.654084	0.114267	-0.582441	0.262228	0.592294	-0.166558
499.231	-1.87072	-1.16137	-0.800077	-1.4435	-1.05167	-1.57675	-0.996697	-0.422393	-1.43527	-0.73297	-1.73804	-1.14717	0.0953527	-1.45228	-1.48294	-1.03015	-0.865893	1.74505	2.40113	0.764526	0.75299	1.64168	0.793301	1.04641	0.240914	-0.25033	0.591725	1.8491	0.648916	-1.02856	-0.22847	0.256473	1.0075	-0.478685	-0.868498	-0.226842	1.1548	-0.355103	-0.252503	0.36943	0.556652	-0.850076	-0.614959	0.614748	-0.401032	-1.07937	0.465588	0.511044	0.221103
501.538	-1.5275	-1.68291	-0.918113	-1.18845	-1.34497	-1.88628	-0.985412	-0.535602	-1.04967	-1.50342	-1.47862	-1.85424	-0.285218	-1.33156	-1.22791	-1.50598	-0.627702	1.59429	2.34133	1.44268	1.15187	1.33709	1.24755	1.44755	0.315712	0.21037	0.582743	2.65316	0.880929	-0.618167	-0.118441	-0.149614	1.01163	0.33798	-0.767143	-0.509458	0.633396	-0.173103	0.327309	-0.199263	0.863452	-0.561243	-0.436378	-0.0394328	-0.0240802	-0.288814	0.37115	0.70544	0.393923
503.846	-1.08075	-1.63194	-0.888849	-0.891848	-0.87198	-1.88926	-1.19231	-0.645705	-0.886511	-1.10741	-1.83486	-1.72101	-0.0151036	-0.500115	-1.23132	-2.79211	-1.31193	1.62498	2.21964	1.772	1.11439	1.54207	1.73552	1.51976	0.66427	-0.740628	0.0845344	1.36752	0.769765	-0.830883	-0.770115	0.0790256	1.01832	-0.163845	-1.45294	-0.596946	0.816066	-1.04437	-0.350515	-0.372696	-0.191877	-0.843354	-0.487665	0.235292	-0.466269	-0.364375	0.0210219	0.314303	-0.302132
506.154	-2.04035	-1.74581	-1.13587	-2.28409	-1.3886	-2.08205	-1.63153	-1.20905	-1.62193	-1.59199	-1.86481	-2.27133	0.0157151	-1.65179	-1.38249	-2.03465	-1.08123	0.613894	1.92587	0.796985	0.947166	1.14207	0.591791	1.76302	-0.232807	-0.0516458	-0.0719698	1.54723	0.172685	-0.927752	-0.559086	0.27947	0.398327	-0.778383	-0.752052	-0.668674	0.29624	-0.753208	-1.00785	-0.777486	-0.410039	-0.563794	-0.720486	-0.266803	-0.593852	-1.51825	-0.400209	0.0305657	-0.847319
508.462	-1.6922	-1.8884	-1.22553	-1.49057	-0.771245	-1.95562	-1.0453	-0.535599	-1.26122	-1.17627	-1.76139	-1.81658	-0.798472	-1.80751	-1.79128	-1.7706	-1.43629	1.30361	1.81491	1.17662	0.840677	1.09371	1.20142	1.61658	0.0223761	0.0980975	0.160505	1.78706	0.331539	-1.29095	-1.07176	-0.171175	0.690518	-0.985925	-0.792139	-1.35772	-0.0467386	-0.780247	-0.936581	-0.679521	-0.207038	-0.773666	-0.979213	-0.175991	-0.666558	-1.37337	-0.300459	0.135102	-0.344199
510.769	-1.69666	-1.50836	-0.589088	-1.65472	-1.17339	-1.599	-1.45614	-0.24124	-0.561652	-0.439434	-2.12635	-1.41	0.148966	-1.20682	-1.29446	-2.07262	-1.02397	0.801168	2.21234	1.28323	1.21211	2.20586	0.947883	1.46024	0.163021	-0.0697399	0.236602	2.00072	0.806056	-0.764651	-0.117143	0.808918	1.00794	-0.00329695	-0.953931	-0.590153	1.00325	-0.383515	-0.234006	0.201283	0.396095	-0.641495	-0.315269	0.0251675	-0.677125	-0.493286	0.654126	0.0604624	-0.335914
513.077	-1.35048	-1.18516	-0.773846	-0.905845	-1.34477	-1.74257	-1.03293	0.198035	0.208536	-0.630548	-1.52212	-2.17955	0.192977	-1.25508	-1.57884	-2.07431	-0.991082	1.5551	2.11539	1.55305	1.16827	1.70833	1.39074	1.445	0.425286	0.0300704	0.928511	2.17132	1.26887	-0.0779322	-0.446236	0.340628	1.3937	-0.20315	-0.491559	-0.521876	0.959884	-0.125902	-0.257816	0.387422	-0.262279	-1.13667	-0.827171	0.149492	-0.519315	-0.882924	0.181347	0.792755	-0.0649327
515.385	-1.6623	-1.44381	-0.386101	-1.35095	-1.52635	-1.71748	-1.34848	0.394393	-0.303122	-0.795758	-1.23522	-2.0427	-0.302298	-1.49325	-1.18273	-1.58257	-1.25981	1.23962	2.04157	0.910242	0.635877	1.39384	1.28084	1.50681	-0.308805	-0.507703	0.249731	2.19237	0.440233	-0.621651	-0.369646	-0.301613	0.795853	-0.407739	-1.29478	-0.388659	0.264143	-1.10196	-0.232253	0.0322157	0.423499	-1.28205	-0.931066	0.379296	-0.86266	-1.82382	-0.496879	0.374668	-0.267299
517.692	-1.35904	-0.579446	-0.243177	-0.442763	-0.980214	-1.96139	-1.19227	0.813839	0.197344	-0.934971	-1.08233	-1.53745	-0.0778224	-1.10484	-0.8867	-1.59665	-0.378706	1.50127	1.75575	1.53639	1.20237	1.33849	1.34868	1.77355	0.2336	0.0590574	0.792602	1.88783	1.19458	-0.574919	-0.815957	0.158836	0.676244	0.118762	-0.576551	-0.610488	0.551906	-0.612798	-0.124251	0.258322	0.012302	-0.821464	-1.21365	0.0733803	0.0592154	-1.15008	0.0241327	0.551862	0.180773
520	-1.45274	-1.23438	-0.783185	-0.995738	-1.61705	-1.97967	-1.32106	-0.110057	-0.578864	-0.534347	-2.22058	-1.94926	-0.105002	-1.73495	-1.05745	-1.92651	-1.33098	0.446636	1.38398	1.08813	0.261066	1.35054	0.237849	0.527335	-0.630779	-0.433648	0.558782	1.80088	0.0194857	-0.974265	-0.577025	-0.398498	-0.398804	-0.651513	-1.53677	-1.37117	-0.121181	-1.20607	-0.596774	-0.6646	0.0966164	-0.542048	-1.56911	-0.0982056	-0.179598	-1.02206	0.0164582	0.604967	-0.463714
522.308	-1.75148	-1.88145	-0.814877	-1.01903	-1.68279	-2.30339	-1.41217	-0.655383	-1.18435	-1.48067	-1.98455	-1.74018	-0.48453	-1.7675	-1.4545	-1.98476	-0.840238	0.0468293	0.716062	0.491385	-0.0652118	0.266972	0.250673	0.842959	-0.696516	-0.597228	-0.173273	0.703607	-0.266838	-1.49042	-1.18467	-0.804603	0.538634	-1.04261	-1.82674	-1.57298	-0.298407	-1.99567	-1.15007	-0.820971	0.0108865	-1.32707	-0.781841	-0.619762	-1.62253	-1.95687	-0.702346	-0.524753	-0.818538
524.615	-1.13849	-1.06099	-0.312835	-0.426676	-1.0679	-1.87077	-0.867383	0.209864	-0.733469	-0.647421	-1.36271	-1.18563	0.0926679	-1.54817	-1.11333	-1.62696	-0.407021	0.599607	1.73622	0.925951	0.654689	0.973462	0.575147	1.02361	-0.402948	-0.0131114	0.519225	1.4533	0.753307	-0.897756	-0.80443	-0.0266104	0.779946	-0.209575	-0.808057	-0.798147	0.588992	-0.248582	-0.590658	-0.484561	-0.200016	-1.03002	-0.817418	-0.0231254	-0.619908	-1.18089	-0.660994	0.269477	-0.63701
526.923	-1.12835	-0.910421	-0.458296	-1.50766	-0.811253	-1.47451	-1.09521	-0.115427	-0.645701	-0.916959	-1.36475	-1.17689	0.0375734	-1.26695	-0.808501	-1.55398	-0.604065	0.141659	1.30467	0.730942	0.994118	0.660695	0.0830426	0.37469	0.126491	-0.201042	0.11722	0.767855	0.291588	-0.887861	-0.35124	-0.354417	-0.125578	-0.582716	-0.64334	-0.792074	-0.139929	-0.942569	0.0214956	-0.268116	-0.624184	-0.938322	-1.29673	-0.570209	-0.591195	-1.04021	-0.463466	-0.0323474	-0.728894
529.231	-1.3703	-1.28001	-0.674687	-1.17795	-0.570288	-1.64331	-1.53853	0.0648213	-0.715818	-0.900538	-1.38858	-1.81516	0.0839044	-1.21218	-1.19016	-1.60803	-0.952183	-0.0867772	0.690979	0.26211	0.59708	0.149216	0.444882	-0.0372675	-0.941563	-0.508354	-0.496213	0.791318	-0.00790069	-0.925492	-1.04143	-1.15336	-0.287416	-0.899352	-0.88808	-1.13652	-0.143823	-1.36074	-0.802313	-0.566476	-0.622315	-1.10719	-1.10288	-0.943819	-1.20153	-1.01713	-1.16361	-0.557609	-0.831576
531.538	-0.748848	-0.816937	-0.306674	-1.18245	-0.721698	-1.12339	-0.823762	0.296818	-0.430703	-0.48989	-1.39169	-0.947728	0.536259	-1.37337	-0.851073	-1.49769	-1.21387	0.382918	0.966265	0.481701	0.967483	0.954561	0.269587	0.441647	-0.012101	-0.194471	-0.375578	0.671941	-0.501173	-0.545418	-0.22423	-0.472834	-0.322116	-1.02282	-0.358054	-0.574452	-0.0432573	-1.08796	-0.899548	-0.454005	-0.62069	-0.589716	-1.38291	-0.729245	-0.75488	-0.968437	-0.358085	0.173072	-0.335093
533.846	-0.500886	-0.803657	-0.525099	-1.10377	-0.313911	-1.20721	-1.18696	-0.132458	-0.871474	-0.812833	-1.19912	-1.30358	-0.194797	-1.23029	-0.459706	-1.37927	-1.10631	-0.309875	0.172183	0.093896	0.407931	0.40817	0.0231469	0.210339	-0.304829	-0.741085	-0.0199706	0.633283	-0.841872	-0.795722	-0.665535	-0.853683	-0.156771	-0.492932	-0.345176	-1.23687	-0.252429	-0.596893	-0.211291	-1.1098	-0.587408	-0.939878	-0.969512	-0.942519	-1.18729	-1.05052	-0.343015	-0.851527	-0.743923
536.154	-1.1418	-1.70149	-0.468367	-1.5628	-0.908127	-1.50619	-1.09207	-0.216396	-1.0432	-1.08531	-1.22265	-1.88158	-0.279888	-1.43908	-0.92905	-1.87644	-1.01642	0.222015	-0.545124	-0.9332	0.196651	-0.752875	-0.701593	-0.435951	-0.815051	-0.966821	-0.909654	-0.626102	-0.844305	-1.48509	-0.938555	-1.31738	-1.16635	-1.70266	-1.42366	-1.83849	-0.876582	-1.464	-1.19741	-1.91641	-1.26333	-1.3488	-1.74214	-1.19166	-1.88298	-1.51406	-0.882532	-1.38996	-1.57573
538.462	-1.3444	-1.8388	-1.16208	-1.36758	-0.775946	-1.23332	-0.913604	-0.415839	-1.75804	-0.85094	-1.26649	-1.83019	-0.944617	-1.58342	-1.07006	-1.62064	-1.25327	-1.05662	-0.382324	-0.67487	0.100118	-0.285246	-0.942605	-0.508403	-1.05457	-0.450247	-0.84747	-0.309412	-1.0533	-1.28796	-2.16	-1.81443	-1.24851	-1.62169	-1.40619	-1.92855	-1.17005	-1.78327	-1.16836	-1.49541	-1.62939	-2.10889	-1.45524	-1.74925	-1.21673	-1.80358	-1.33482	-1.38026	-1.73984
540.769	-0.498878	-0.866373	-0.621943	-1.56991	-0.641321	-1.34191	-1.16764	-0.341862	-0.760954	-1.11473	-0.897846	-1.0427	-0.759334	-1.17094	-1.03747	-1.3321	-0.812039	-0.79557	-0.586997	-0.533839	-0.0791121	-0.51451	-0.221053	-0.651692	-0.694883	-0.981047	-0.958347	-0.423049	-0.488756	-0.816892	-1.19347	-1.25508	-1.42582	-1.88609	-1.32816	-1.48602	-0.921564	-1.57905	-0.602829	-1.26871	-1.41657	-1.32156	-1.49755	-1.35837	-1.66431	-0.974271	-1.15058	-1.30352	-2.00452
543.077	-0.765777	-1.72977	-0.749112	-1.58867	-1.08242	-0.961207	-1.10589	-0.644404	-1.00944	-0.753713	-1.09515	-1.28888	0.0111524	-0.92833	-1.0252	-1.18195	-1.34642	-1.05979	-0.685844	-0.406402	-0.258815	-0.686751	-0.857434	-0.959033	-1.60332	-0.784477	-1.28918	-0.0524155	-1.44265	-1.55491	-1.51823	-1.30019	-1.22131	-1.7807	-1.29074	-1.90221	-1.10844	-1.81371	-0.788569	-1.67858	-1.41287	-1.53301	-1.98594	-1.24769	-1.70847	-1.05747	-1.56621	-1.14593	-1.78682
545.385	-0.63599	-0.962135	-0.394152	-0.504988	0.169849	-1.20106	-0.873141	-0.442525	-0.212364	0.0823496	-0.5165	-1.03973	0.0891684	-1.26031	-0.613442	-1.34193	-1.153	-0.220628	-0.199429	-0.858262	0.0329184	-0.621834	-0.94273	-0.829141	-0.731428	-0.458328	-1.25422	-0.432235	-0.603494	-1.01887	-0.991915	-1.71921	-1.23024	-1.11564	-0.945652	-1.11763	-0.947128	-0.825135	-0.149294	-1.27573	-1.26107	-0.81185	-1.48592	-1.3745	-1.30515	-1.09027	-0.887893	-1.0413	-1.32597
547.692	-0.67142	-1.22379	-1.0278	-0.570476	-0.436047	-0.919925	-0.7652	-0.741996	-1.13274	-0.954555	-1.68464	-0.764655	-0.593722	-0.875889	-0.0534625	-1.39837	-1.08491	-0.746652	-0.199199	-0.880908	-0.509049	-0.544809	-1.44456	-0.709666	-0.909175	-1.02179	-1.18276	-0.508612	-0.839605	-0.965033	-1.25604	-1.8767	-1.68554	-1.50068	-1.33329	-1.32283	-1.58158	-0.843443	-0.930985	-1.13295	-1.77556	-1.57607	-1.80516	-1.5489	-1.59192	-1.70779	-0.87939	-1.33208	-2.07413
550	-0.795807	-1.34609	-0.0144281	-1.192	-0.1111	-0.664679	-0.647436	-0.670963	-0.779089	-0.27974	-0.913293	-1.09965	-0.499625	-0.914702	-0.553521	-1.56942	-1.15778	-0.351575	-0.486294	-0.631435	-0.051478	-0.833299	-0.880473	-1.15613	-1.1399	-1.09009	-1.5881	-0.520295	-1.13323	-1.03273	-0.559157	-1.30775	-0.907844	-1.07167	-1.11659	-1.55133	-1.21644	-1.77745	-0.383899	-1.64573	-1.36152	-1.42131	-2.3418	-1.39903	-2.22569	-1.28403	-1.27329	-1.47366	-1.42908
552.308	-1.23684	-1.43201	-1.16641	-1.15663	-0.519511	-1.65319	-1.23905	-0.875418	-0.786551	-0.647126	-1.7321	-1.3139	-0.40254	-1.10746	-0.809234	-1.854	-1.20316	-0.865586	-0.974651	-1.48874	-0.415955	-1.00102	-1.4621	-1.30586	-1.12391	-1.30221	-1.22613	-0.699742	-1.66087	-1.98147	-1.8772	-1.88138	-1.7624	-1.48	-1.76673	-1.49412	-1.06045	-1.52366	-1.25572	-1.34323	-1.56896	-1.82793	-1.79212	-1.64572	-2.05485	-1.04635	-1.57556	-1.44491	-1.68383
554.615	-0.633665	-1.296	-0.580692	-0.795494	-0.440486	-0.760718	-0.795336	-0.280183	-0.745624	0.310456	-0.688209	-0.713785	0.00625318	-1.23163	-0.952033	-0.687279	-1.09545	-0.641169	-0.511392	-0.843095	0.311484	-0.665484	-0.669939	-0.826939	-1.1994	-1.13484	-1.52544	0.251422	-0.929172	-1.36378	-1.3726	-1.21272	-1.22471	-1.51192	-0.860277	-1.82645	-0.900711	-1.09782	-0.56874	-1.10124	-0.833799	-1.70126	-1.09792	-1.30421	-1.76259	-1.14434	-0.656735	-1.21048	-1.65604
556.923	-0.909839	-1.62078	-1.08238	-1.20901	-0.664701	-1.43436	-1.02974	-0.528005	-0.760248	-0.856716	-1.31433	-1.76299	-0.367439	-1.13444	-0.504369	-1.34124	-0.997642	-0.660717	-0.724649	-1.6615	-0.815847	-1.1048	-0.810932	-0.963855	-1.39811	-1.05114	-1.21104	-0.692451	-1.32333	-1.74386	-1.30875	-1.7717	-1.70883	-1.41055	-1.5698	-1.92198	-1.69393	-1.60703	-1.2582	-1.74451	-1.64132	-1.37084	-1.71636	-1.97748	-1.60366	-1.26877	-1.20541	-1.83571	-1.97069
559.231	-0.887821	-1.59844	-1.12101	-1.29485	-0.655146	-1.3614	-1.50982	-0.937519	-1.28815	-0.840518	-1.40166	-1.66094	-0.946862	-1.53937	-0.871737	-1.43827	-1.13645	-0.609337	-0.748047	-1.25984	-0.144557	-0.995013	-0.980816	-1.29918	-0.912158	-1.69745	-1.76212	-0.56535	-1.81235	-1.78141	-1.77455	-2.14238	-1.54575	-1.75305	-1.34294	-1.86567	-1.67924	-1.43622	-1.22988	-1.8051	-2.06503	-1.97133	-2.30474	-1.83801	-2.24388	-1.42409	-1.09963	-1.86856	-2.17497
561.538	-0.978907	-1.08422	-0.49858	-0.748493	-0.399039	-0.943962	-0.823344	-0.513487	-0.389564	-0.592612	-0.86361	-1.4011	-0.473897	-0.666597	-0.558207	-1.15767	-1.17465	-1.41461	-0.955891	-1.19949	-0.504832	-0.907641	-0.920393	-1.087	-1.51119	-1.23368	-1.13261	-0.61222	-0.888041	-1.80497	-1.28094	-1.80405	-0.990665	-1.79445	-1.2567	-1.74211	-1.21153	-1.40503	-1.22057	-1.87872	-1.22695	-1.64777	-1.18265	-1.73935	-1.77034	-1.41459	-0.987812	-1.76763	-1.79948
563.846	-0.864574	-1.13131	-0.847264	-0.929939	-0.881743	-1.70036	-1.24082	-0.716655	-0.849494	-0.80097	-1.15846	-1.57536	-0.442084	-1.46744	-0.510539	-1.03584	-1.08154	-0.366449	-0.568416	-1.4316	-0.903485	-1.64506	-1.43073	-1.1897	-1.61458	-1.85056	-1.38875	-1.15479	-1.54066	-1.61251	-1.63241	-2.17964	-1.59223	-2.2067	-1.61535	-1.6705	-1.88664	-1.4957	-1.11228	-1.88193	-2.05623	-1.76123	-2.02418	-1.78503	-2.06842	-1.54477	-1.81475	-1.54882	-2.16166
566.154	-1.15489	-2.29561	-1.41882	-1.43399	-0.602315	-1.41083	-1.85129	-0.564674	-1.60556	-0.725536	-1.69719	-1.16203	-1.10058	-1.84388	-0.485841	-1.38362	-1.13268	-1.29931	-0.82739	-0.757663	-1.68263	-2.1179	-1.89498	-1.50385	-1.61475	-1.38738	-2.05208	-1.28652	-1.44589	-1.85401	-2.08119	-1.77905	-1.65664	-1.8091	-2.01332	-2.02167	-2.70326	-2.19292	-1.36701	-1.82762	-2.21059	-1.71431	-1.96735	-2.34726	-2.26125	-1.83683	-1.65032	-2.38125	-2.43869
568.462	-1.42327	-2.1906	-1.48488	-1.21298	-0.654239	-1.76584	-1.61112	-0.652504	-1.44558	-0.709112	-1.82877	-1.35809	-0.798276	-1.23181	-0.803765	-2.12073	-1.40711	-0.745082	-0.438762	-1.29299	-1.12321	-1.54324	-1.54299	-1.99787	-1.93488	-2.2621	-1.91574	-1.57278	-1.67711	-1.93642	-1.97247	-2.57798	-2.19812	-2.50267	-2.02159	-2.0249	-2.02979	-2.2892	-1.46451	-1.59551	-1.7548	-2.20059	-2.03232	-2.31656	-1.95522	-1.98115	-2.09404	-2.3372	-2.33358
570.769	-0.71898	-1.07567	-1.03595	-1.30868	-0.551273	-1.05732	-0.936572	-0.743907	-0.969897	-0.683124	-1.16236	-1.24716	-1.0857	-1.13777	-0.464211	-1.68504	-0.612653	-0.355468	-0.185029	-1.01419	-0.832772	-1.19822	-1.68534	-1.98165	-1.77635	-1.59941	-1.74577	-0.83516	-1.69366	-2.07556	-1.97646	-2.06385	-1.34021	-1.89796	-1.57524	-1.47275	-1.80288	-1.36336	-0.855243	-1.8002	-1.58557	-1.87095	-1.96703	-1.81162	-2.09125	-1.43699	-1.96235	-1.4184	-2.10957
573.077	-0.960059	-1.19456	-1.40848	-1.21914	-0.389959	-1.26574	-1.13981	-0.808442	-1.176	-0.662149	-1.04813	-1.11304	-0.350859	-0.880397	-0.458567	-1.43874	-1.07383	-0.837543	-0.0598931	-0.680282	-0.959192	-1.7061	-1.36862	-1.47187	-1.39398	-1.88987	-2.26023	-1.49773	-1.95291	-1.24152	-2.25443	-2.30104	-1.9802	-1.56029	-1.69981	-1.9676	-1.71023	-2.19188	-1.01292	-1.88013	-2.21375	-1.40286	-1.95535	-2.08547	-2.14013	-2.40552	-1.64225	-1.76447	-2.19869
575.385	-1.5279	-1.62042	-1.58158	-1.77687	-0.737547	-1.52498	-1.58066	-1.27104	-1.25459	-1.53378	-2.08432	-1.41997	-1.07089	-1.71134	-1.5093	-1.43474	-1.92836	-1.06342	-0.192041	-1.39591	-1.72785	-2.41606	-2.83768	-3.13753	-2.30809	-2.68823	-3.08487	-1.67257	-2.50153	-2.57247	-2.59309	-3.09779	-2.21864	-2.59706	-2.28633	-3.10058	-2.54547	-2.64307	-1.75632	-2.92681	-2.68482	-2.45421	-2.61448	-2.28013	-2.69053	-2.26393	-2.28663	-2.73737	-2.77306
577.692	-1.36738	-1.05835	-1.17308	-0.964206	-0.546603	-1.19967	-1.52091	-0.862646	-1.02678	-0.637891	-1.30279	-1.70233	-0.269968	-0.901086	-0.962916	-2.11571	-1.62687	-0.940552	-0.310228	-1.07044	-1.33337	-2.35517	-2.0201	-2.05535	-1.99612	-2.0854	-2.08923	-2.30901	-2.10197	-1.98699	-2.13904	-2.38858	-1.42159	-2.30665	-1.89429	-2.06508	-1.52098	-2.16994	-1.37432	-1.92611	-2.06323	-2.13491	-1.8678	-2.20354	-2.16058	-1.96999	-1.75451	-1.85032	-2.67956
580	-1.54536	-1.46573	-1.81764	-1.78726	-0.708515	-0.798535	-1.97895	-1.02658	-1.01986	-0.931084	-1.1163	-1.48136	-0.898192	-1.46959	-1.11254	-1.96623	-1.55405	-1.21751	-0.427848	-0.874709	-1.3074	-2.65077	-2.3135	-2.96168	-2.65248	-2.2454	-2.89673	-2.70987	-2.21447	-2.45767	-2.1787	-2.42672	-2.24742	-2.39453	-1.70289	-2.83072	-2.34795	-2.1673	-1.65179	-2.46011	-2.37504	-2.06977	-1.55901	-2.85216	-2.85755	-1.84409	-1.76556	-2.03627	-2.98595
582.308	-1.03885	-1.67927	-1.65841	-1.41599	-0.643989	-1.5317	-1.93846	-1.92965	-1.41649	-0.398293	-0.642887	-0.883972	-1.1568	-1.37491	-0.822187	-1.78273	-1.57811	-1.88915	-0.648737	-0.665716	-1.94042	-2.09877	-2.0556	-2.54347	-2.12439	-2.55233	-2.76013	-2.97223	-2.72577	-2.30584	-2.51742	-2.86917	-3.14329	-2.03887	-1.86112	-2.94488	-2.46112	-2.33501	-1.35745	-2.84556	-2.20993	-1.52787	-2.58338	-1.80683	-3.44487	-2.25125	-2.84841	-1.82475	-2.85364
584.615	-1.51436	-2.12986	-1.39102	-2.45875	-1.129	-1.99153	-2.25482	-1.97357	-2.09736	-1.76256	-1.85954	-2.22054	-1.03938	-2.14178	-1.51562	-1.80255	-2.00281	-1.49149	-1.36666	-1.5427	-2.74345	-2.98546	-3.38504	-3.72134	-2.97773	-3.05792	-3.7921	-3.87507	-3.46038	-2.98127	-3.0746	-3.54914	-3.84554	-3.72271	-2.7332	-3.15931	-2.91395	-2.84301	-2.38766	-2.90545	-2.69554	-2.52462	-3.44128	-2.77233	-3.27298	-3.01182	-3.01765	-2.93977	-3.33212
586.923	-0.471658	-1.98849	-0.874745	-1.24872	-0.802389	-1.40899	-1.3863	-0.913103	-1.38821	-1.06879	-1.58707	-1.86206	-1.26378	-1.40414	-0.323431	-1.29621	-1.2293	-1.18422	-0.771361	-1.41422	-2.02319	-2.72216	-2.87578	-3.18408	-2.54582	-2.42781	-2.90144	-2.8577	-2.29886	-2.77657	-2.52201	-2.58208	-2.48179	-3.32514	-2.40591	-3.00205	-2.75734	-2.49702	-2.79922	-2.54948	-2.59283	-2.14255	-2.31906	-2.85312	-2.88398	-2.26969	-2.38369	-2.62531	-3.16798
589.231	-0.650793	-1.50112	-1.05324	-1.26042	-0.893796	-1.97117	-1.07203	-1.59749	-1.33698	-0.579502	-0.736741	-0.979878	-0.880733	-1.10456	-0.52571	-1.07986	-1.38226	-1.44401	-0.498767	-0.605458	-1.37665	-3.18786	-2.80701	-2.48034	-3.039	-2.73735	-2.98227	-2.62241	-2.35499	-2.07537	-2.91129	-3.53178	-2.78105	-2.75367	-1.99417	-2.62705	-2.48219	-2.60645	-1.85502	-2.52504	-2.48665	-2.19687	-2.38948	-2.59272	-2.33263	-2.47831	-2.70983	-2.36764	-2.52275
591.538	-1.07171	-2.04356	-1.98074	-1.90396	-0.617544	-1.34819	-1.97428	-0.970555	-1.34447	-1.30416	-1.58315	-2.1025	-1.46988	-1.30928	-1.29843	-0.798868	-1.83119	-1.25359	-0.88824	-1.34869	-1.35512	-3.06803	-3.73827	-3.41831	-2.94098	-2.3983	-3.06652	-3.91214	-3.14988	-3.18599	-2.71043	-3.38684	-3.21701	-2.96919	-2.49119	-2.90554	-3.12247	-2.26279	-2.46461	-3.34452	-2.7018	-2.41649	-2.55385	-2.97878	-2.6612	-2.10932	-2.59452	-3.10413	-2.98351
593.846	-1.20692	-1.81789	-1.63219	-2.05888	-0.548619	-1.79693	-1.0747	-1.98964	-2.23554	-1.74819	-0.441335	-1.52589	-1.1416	-1.891	-1.34648	-1.31005	-1.84611	-1.63998	-0.959699	-0.909001	-2.07066	-3.82063	-3.88206	-3.52826	-3.12076	-3.37889	-3.35231	-3.64622	-3.35538	-3.49174	-2.74224	-3.52108	-3.20116	-3.29063	-2.6024	-3.04107	-3.00689	-2.85184	-2.77812	-3.29447	-2.7361	-2.45198	-2.59154	-2.56664	-2.84285	-2.29542	-2.71489	-3.26735	-3.08879
596.154	-0.973326	-1.61079	-1.81127	-1.60589	-0.385726	-1.88818	-1.74173	-1.31429	-1.08684	-1.45716	-1.38002	-1.51588	-1.27563	-1.44564	-1.16547	-1.29185	-1.59617	-1.70856	-0.767075	-1.51773	-2.0465	-4.22835	-3.62095	-4.29338	-3.71055	-3.28162	-3.52831	-4.39775	-2.6717	-3.82804	-3.15019	-3.55828	-4.18026	-3.59087	-2.86361	-3.1095	-3.10308	-3.27235	-2.32738	-2.60866	-3.20481	-3.27101	-2.93503	-2.9462	-3.1256	-2.01499	-2.37744	-3.1729	-3.41253
598.462	-0.850809	-1.74454	-1.08878	-1.80515	-1.27142	-1.40892	-2.12793	-1.92461	-1.04913	-0.801384	-0.899202	-1.30928	-1.3395	-1.46943	-0.761168	-1.62994	-1.54684	-1.47357	-0.923873	-0.806395	-1.5502	-3.81928	-3.61	-3.42257	-2.50168	-3.02354	-3.42495	-3.7918	-3.18055	-3.51326	-2.91011	-3.54673	-3.23725	-3.98041	-2.32026	-3.6062	-3.38724	-2.75879	-2.28172	-3.47512	-2.94659	-3.11066	-2.23452	-3.31425	-3.68256	-2.14576	-2.78841	-2.96441	-3.19863
600.769	-1.6262	-1.9239	-2.41165	-1.83001	-1.68989	-2.02223	-2.14468	-2.06083	-1.69944	-2.04821	-1.8268	-2.19739	-2.21536	-2.63654	-1.83133	-2.15899	-2.13145	-1.88225	-1.4728	-1.65441	-3.60951	-4.35157	-4.14772	-4.40109	-3.301	-4.00212	-3.73961	-4.2596	-3.3674	-3.95939	-3.60449	-4.31221	-3.33618	-4.24944	-3.19606	-3.3464	-3.88351	-3.25239	-2.85448	-3.29733	-3.5277	-3.84975	-3.06555	-4.00287	-3.30032	-3.46911	-3.72747	-3.1503	-3.68497
603.077	-1.76309	-1.64622	-2.66187	-2.38569	-2.08405	-2.53931	-1.93155	-2.09552	-2.38446	-1.05333	-2.12657	-1.6209	-2.93024	-3.10741	-1.73471	-2.40925	-3.0233	-1.96117	-1.39917	-1.59543	-3.45667	-4.58587	-4.63911	-4.47014	-5.146	-3.75379	-4.60008	-4.44828	-4.22239	-4.39619	-4.13621	-3.82869	-3.87244	-3.71716	-3.79494	-3.31305	-3.73808	-4.21052	-3.73027	-3.50848	-3.42296	-3.41161	-3.27244	-3.6204	-4.64434	-3.30919	-3.55489	-3.95534	-3.4305
605.385	-1.40692	-1.13109	-1.93528	-1.17687	-0.842625	-0.985084	-1.12096	-1.24513	-0.991817	-1.51394	-1.45262	-1.2399	-1.23349	-1.23927	-0.828872	-1.57243	-1.881	-0.789775	-0.697416	-1.53543	-2.02535	-3.5458	-2.87101	-2.92533	-3.28593	-2.2169	-3.29969	-3.41602	-2.35719	-2.56799	-2.59573	-3.93024	-2.36521	-2.83312	-2.2646	-2.5998	-2.44332	-2.49109	-2.4562	-2.74619	-2.6484	-2.51408	-2.30305	-2.70718	-2.66866	-2.11665	-2.38513	-2.72668	-2.42303
607.692	-2.2144	-2.58425	-2.43559	-2.78227	-1.65277	-1.87353	-2.15209	-1.99177	-1.74108	-2.26509	-2.26837	-2.00845	-2.38859	-2.45783	-2.17473	-2.41664	-1.84388	-1.895	-1.37667	-1.75739	-2.57434	-4.67738	-4.36601	-3.62738	-3.78844	-3.3192	-3.8817	-4.25617	-4.61257	-4.77924	-3.45988	-3.77632	-4.71566	-3.54082	-3.09611	-3.68343	-4.06078	-3.38619	-3.08936	-4.11051	-3.66861	-3.43472	-3.44115	-3.71533	-3.50671	-2.9343	-3.80651	-3.27792	-3.66065
610	-1.23663	-2.06488	-1.99479	-2.53684	-1.42239	-2.41942	-2.1026	-2.57807	-2.16147	-2.62619	-2.01104	-2.3472	-2.36826	-2.62326	-2.23933	-2.74142	-2.60922	-2.29398	-1.08678	-1.75446	-2.54185	-4.91581	-4.72473	-4.65716	-4.03715	-3.89281	-3.72139	-4.07981	-4.02168	-4.33836	-3.42639	-4.10962	-3.75932	-4.17417	-3.45608	-3.82628	-3.30096	-3.79868	-3.34345	-3.1166	-3.46581	-3.54352	-2.81421	-4.12902	-3.63202	-3.03389	-3.16471	-3.21738	-3.87195
612.308	-1.64343	-2.09162	-1.28229	-2.4884	-1.73775	-1.94647	-2.01737	-1.13957	-1.02752	-2.10641	-2.2241	-2.18172	-1.79304	-2.57073	-1.16043	-2.6165	-1.48337	-0.842915	-1.0277	-1.24338	-2.41524	-4.04897	-3.77574	-4.94181	-3.8709	-4.28298	-3.40928	-3.46726	-3.03253	-3.8729	-2.94603	-3.29605	-2.74051	-3.12298	-2.86789	-3.64756	-3.27793	-3.08814	-3.46503	-2.8238	-3.54156	-4.0285	-3.4658	-3.11117	-3.10753	-2.68359	-2.9374	-2.50191	-3.65115
614.615	-2.46316	-2.42859	-2.37812	-2.33474	-1.74332	-2.96411	-2.37438	-1.81656	-1.88828	-2.18183	-2.82364	-2.18587	-2.63185	-3.57293	-1.65576	-3.23515	-2.69144	-1.99125	-2.19868	-2.27219	-3.4747	-4.69781	-4.17837	-4.90691	-4.70262	-4.48269	-4.02478	-4.03332	-4.62381	-5.21233	-4.22873	-4.07516	-3.89696	-3.85512	-4.4996	-4.45006	-4.08534	-3.70938	-3.13247	-3.87803	-4.03959	-4.07215	-3.34046	-3.62119	-3.88303	-3.80396	-4.1568	-3.36907	-3.87304
616.923	-1.09748	-0.765361	0.0531633	-0.773299	-0.21172	-1.01247	-0.773832	-1.27418	-0.270099	-0.964728	-1.14787	-1.12922	-1.00176	-0.787204	-1.10619	-1.6277	-0.238697	0.122003	-0.504023	-0.987087	-2.43162	-2.93638	-3.10643	-2.64339	-3.1501	-2.66274	-2.14035	-2.67722	-2.39693	-2.76819	-2.1816	-2.64176	-1.76482	-2.1004	-2.21003	-2.03939	-1.56495	-2.44707	-2.41904	-2.48923	-1.75449	-2.33945	-2.16831	-1.99914	-1.69493	-1.38963	-1.82889	-1.63098	-1.51087
619.231	-1.14244	-0.969985	-0.957116	-1.51864	-1.81224	-1.91532	-1.18294	-2.29268	-1.63249	-1.46443	-1.70205	-1.10586	-1.11144	-1.67098	-1.73902	-1.11434	-1.37674	-0.555351	-0.518526	-1.53399	-2.55801	-2.97227	-3.16185	-3.29389	-3.35357	-3.37858	-2.32398	-3.47724	-2.38532	-3.82228	-2.90042	-2.8626	-2.65203	-3.23456	-2.72996	-2.41635	-2.46502	-2.16399	-2.49908	-2.96084	-2.52114	-2.51498	-1.1581	-2.21475	-2.1234	-2.42019	-2.38113	-1.86644	-2.21425
621.538	-1.0152	-1.74046	-0.312574	-1.74222	-1.50802	-1.52649	-1.60656	-1.21925	-0.993741	-1.80893	-1.65099	-0.927107	-1.35897	-1.55885	-0.931118	-0.794278	-1.21862	-0.997731	-0.621536	-1.3049	-1.90284	-2.78998	-2.09819	-3.62244	-2.82697	-2.57333	-2.19669	-3.22166	-2.86335	-3.08647	-2.75701	-2.61427	-2.72999	-2.99126	-2.63497	-2.66749	-2.6422	-2.86851	-2.59556	-3.04811	-2.57786	-2.2851	-2.01452	-2.68242	-2.3483	-2.19744	-2.25665	-1.3819	-2.97781
623.846	-0.435175	-1.22866	-1.19181	-0.747659	-0.981802	-1.038	-0.859508	-0.633377	-0.622606	-0.814912	-0.937587	0.0272287	-0.606123	-1.21794	-1.21217	-1.20282	-0.600151	-0.773401	0.201387	-0.477791	-0.683022	-2.14954	-1.94353	-2.39831	-1.94884	-1.93761	-1.78871	-2.42514	-1.68027	-2.13968	-1.79522	-2.19119	-2.12552	-1.49692	-2.25958	-2.20545	-1.79786	-1.79711	-1.72212	-2.17358	-0.858062	-1.322	-1.48997	-1.62229	-1.7553	-0.981775	-0.953005	-1.43764	-1.80091
626.154	0.348545	0.918411	-0.097432	0.394236	-0.677981	0.286131	0.125251	-0.492169	0.476471	-0.150921	-0.649237	0.32564	-0.705928	-0.222292	-0.0328647	0.205083	0.0637688	1.19591	0.607817	-0.0283478	-0.491002	-1.18755	-0.542974	-0.435825	-0.648702	-1.69046	-0.76954	-1.22171	-0.750991	-0.701213	-0.50715	-1.34584	-0.823127	-1.28815	-0.86262	-0.344934	-0.570224	-1.06709	-1.17681	-1.01888	-0.452436	-0.901463	-1.06216	-0.71023	-0.617732	-0.685197	-0.343708	-0.202674	-0.500792
628.462	1.66754	1.78493	2.80846	0.6355	1.44158	1.39089	1.42661	1.21806	2.53458	1.14539	1.11414	1.91412	1.53825	1.69426	0.724741	1.04418	1.78772	1.88265	2.02001	1.56437	0.801349	-0.00973475	0.895127	-0.0778504	-0.582229	-0.0951212	0.488256	0.296136	0.457055	-0.970625	-0.00219443	1.18437	0.784522	0.24851	0.341303	0.278548	0.57885	-1.13405	0.0817995	-0.271061	0.916252	-0.216241	-0.467894	1.09439	1.43936	0.200009	-0.111461	1.15987	1.08818
630.769	0.595229	1.03101	2.12937	0.68952	1.14503	0.127788	0.673523	0.276567	1.42123	0.39836	0.291235	0.954702	0.561243	1.1216	-0.436111	-0.0552106	1.08369	1.10676	1.77834	0.292611	-0.751964	0.278129	1.0535	-0.908839	-0.351079	-1.04358	0.123575	-0.0613917	-0.261098	-0.522671	-0.363961	0.262265	0.338887	-0.123683	-0.700022	0.345385	-0.362522	-0.636464	-0.463034	-0.442427	0.25741	-0.046056	0.205222	0.50072	0.478484	-0.168889	-0.121496	0.571794	0.034222
633.077	0.507401	0.346129	0.91719	1.16606	1.01787	1.07805	1.20404	0.921403	2.1553	1.03061	0.600064	2.2972	0.144898	1.34374	1.55054	0.725933	0.983495	1.67421	1.72998	1.41568	0.453697	0.232013	1.12197	-0.435508	0.912193	-0.23549	0.028929	-0.756079	-0.00107912	-0.415176	0.300386	-0.254725	0.373145	-0.205245	-0.644235	0.546794	-0.405909	0.0532329	-0.680257	-0.250219	0.779628	0.781416	0.60417	0.0400462	0.187654	0.289822	0.685561	0.183058	0.0232131
635.385	2.15882	1.00415	0.374502	0.947572	2.65821	1.731	1.92947	0.704313	0.364521	1.07091	2.39817	2.38968	0.897867	1.7531	1.92524	2.41684	1.84459	1.37901	2.93264	2.79775	1.67375	-0.203699	1.15459	-0.703392	1.3675	0.521051	0.959676	-1.25658	0.20523	0.813969	1.69554	0.515215	0.723023	0.350965	1.41421	0.165647	0.644307	0.154795	1.00093	0.882574	0.811894	1.47955	1.18144	0.26433	1.73752	1.62258	0.638415	0.243974	0.836699
637.692	1.74931	-1.65421	-1.01159	-1.72254	1.57	1.82036	-0.843132	-2.55569	-0.837725	0.414713	1.76289	-0.430819	-2.80016	-0.959618	0.7533	0.415866	-1.80357	-2.22707	-0.823752	2.0187	1.10799	-1.56841	-1.48083	-2.9759	0.173773	-0.278915	-2.84059	-3.2759	-2.24544	0.577554	-0.966574	-2.26684	-1.98536	-2.0296	0.206888	-2.06714	-1.97493	-0.92106	0.0552109	-1.15426	-2.31784	0.246417	-0.188087	-2.37768	-1.81977	0.557637	-1.45167	-2.56062	-2.36003
640	-1.62214	-3.51615	-3.81487	-3.90115	-1.71786	-1.76806	-3.09807	-4.41413	-3.87333	-3.26807	-1.56462	-3.12716	-4.74891	-2.77926	-2.64294	-3.41343	-3.03249	-3.2273	-3.44824	-0.703465	-1.47964	-3.50611	-3.70439	-5.3946	-3.44691	-3.49482	-4.20449	-5.20974	-3.77762	-3.14979	-2.55866	-4.11529	-3.68766	-3.95198	-2.87728	-2.78372	-3.65181	-3.69126	-3.37883	-3.83147	-3.7851	-3.23985	-3.07492	-3.70494	-3.21226	-3.27394	-3.31796	-4.05799	-4.86064
642.308	-2.38799	-3.24549	-2.23567	-3.68342	-3.49774	-2.71676	-1.86812	-4.30324	-3.06574	-3.02776	-2.53174	-2.56338	-3.71526	-2.2527	-3.0664	-2.7892	-3.27133	-2.59227	-1.74753	-2.00961	-2.87992	-3.05881	-2.62552	-4.25632	-3.26312	-3.57896	-3.158	-4.61862	-3.48653	-4.23827	-2.75065	-3.70509	-3.42022	-3.55135	-2.93856	-3.03482	-3.82619	-3.25375	-3.84996	-3.33824	-2.93961	-2.33813	-3.11789	-4.05917	-3.12005	-3.34779	-3.73828	-2.99716	-4.05158
644.615	-1.19871	-1.37266	0.202601	-1.86411	-1.43455	-1.5504	-1.27599	-1.18528	-1.91459	-1.87641	-1.75074	-0.524071	-1.56674	-0.766074	-1.79835	-1.60163	-1.61555	-0.99788	-0.871031	-1.08888	-1.32474	-2.10245	-0.833517	-1.75912	-2.26699	-2.12148	-1.76938	-1.85124	-2.30183	-1.81143	-2.82294	-0.69827	-1.45913	-2.12282	-2.22691	-1.38628	-2.04134	-2.42841	-2.52468	-1.39245	-1.07692	-1.73972	-0.69718	-1.08915	-0.891707	-2.86027	-1.74721	-1.85699	-2.21747
646.923	-2.26259	-2.19367	-1.06194	-1.1339	-1.86836	-2.2815	-1.52399	-2.83428	-1.26681	-2.64959	-1.98139	-1.05157	-3.50028	-1.51013	-2.44254	-1.7948	-1.41368	-1.65695	-0.955169	-0.853051	-2.57719	-2.68476	-1.79235	-2.20475	-2.46852	-3.55265	-2.10601	-2.75664	-2.75969	-4.00381	-2.34425	-2.32945	-2.18884	-2.99107	-3.45654	-1.16251	-2.46477	-2.87669	-3.10285	-2.12326	-1.67215	-2.6308	-2.25212	-1.92026	-1.63193	-2.93922	-2.27874	-2.35758	-2.08948
649.231	-1.38853	-2.32787	-2.4452	-2.29981	-1.72352	-1.36767	-1.1035	-3.44587	-3.46776	-2.01599	-0.186062	-1.90128	-3.50917	-1.94898	-2.08129	-0.983331	-2.43064	-2.12699	-1.02729	-0.702678	-1.8216	-2.32244	-1.9917	-3.58323	-1.76077	-1.28233	-3.0788	-3.5504	-2.06683	-2.23064	-1.06852	-3.12269	-3.17564	-1.51316	-2.45102	-1.49635	-3.60236	-1.78017	-2.12821	-2.55937	-2.65822	-0.78574	-0.909418	-3.18808	-3.3505	-1.67796	-1.71996	-3.12099	-3.68252
651.538	1.07483	-0.566003	0.916094	-1.27201	1.31452	2.01157	-1.42885	0.0328535	0.136818	-0.22502	0.700624	-0.276211	0.0130471	0.335386	0.183536	-0.00170719	-0.727314	0.814536	-0.10923	1.7366	0.661931	-1.16082	1.03425	-1.2481	-0.268674	-0.256755	-1.17703	-0.710352	-0.979936	-0.0699154	-0.632907	-0.385916	-0.229875	-0.836044	0.977353	-0.00549027	-1.42467	-0.148583	0.203418	-1.14323	-0.425459	0.361913	0.457366	-0.0258821	-0.525666	0.816402	-0.601169	-0.138462	-0.740143
653.846	-1.00606	-1.45288	-0.953959	-2.33039	-1.42826	-1.09572	-2.36447	-2.31494	-0.972612	-3.44271	-1.41551	-1.54816	-2.11615	-2.00572	-1.63851	-1.30686	-1.34251	-0.535375	-2.65798	-0.236782	-0.968284	-3.27239	-0.361056	-1.69427	-2.28013	-1.99633	-1.43741	-2.10702	-3.34183	-2.77562	-1.21045	-1.15421	-1.25974	-2.33456	-1.86497	-1.97412	-2.30127	-3.3889	-3.10402	-1.54942	-2.05859	-2.20308	-1.51787	-1.46157	-1.74985	-2.45523	-1.41687	-1.95841	-1.72608
656.154	-2.69526	-1.12129	-1.45468	-1.31775	-2.07319	-1.73636	-0.849564	-2.4845	-2.10468	-1.68393	-2.23894	-0.654421	-3.13091	-0.539871	-2.52682	-1.1538	-1.32441	-1.30379	-0.586065	-1.06785	-2.69715	-1.83262	-0.93679	-2.07549	-2.36372	-2.29086	-1.22389	-2.72638	-1.01157	-2.7235	-1.42346	-1.79207	-0.892806	-1.9201	-2.58924	-0.743242	-0.875931	-2.66749	-2.74714	-1.78882	-0.719384	-1.87294	-2.08381	-1.23689	-0.555413	-2.65087	-0.948124	-1.95745	-1.92933
658.462	-1.31818	-0.812433	-0.44213	-1.6138	-1.7254	-1.34289	-1.53715	-2.25145	-1.04434	-1.62887	-1.22102	-0.85468	-2.52024	-1.18804	-1.54557	-1.19606	-1.01375	-0.54201	-1.61206	-0.710849	-1.97764	-1.59168	-0.535121	-1.43055	-1.52801	-1.8019	-1.52075	-1.82638	-1.38129	-2.0209	-0.488336	-1.06163	-0.774858	-1.59569	-1.40234	-0.923927	-2.01214	-2.01548	-1.84291	-1.17014	-0.53899	-1.27173	-1.22896	-1.31889	-1.59954	-1.05956	-1.1604	-1.79595	-1.82137
660.769	-1.20117	-0.85713	0.48777	-0.880973	-0.996019	-1.22281	-0.145128	-0.391314	-0.23865	-0.833369	-1.43309	-0.179739	-0.43936	-0.0230817	-1.55218	-0.51216	-0.329983	0.258013	-0.667896	0.0717717	-0.72654	-0.490928	0.360964	-0.295306	-0.345628	-0.967304	-0.0176098	0.187176	-0.0859506	-1.59799	-0.301795	-0.0598966	0.121451	-0.606145	-1.62697	-0.144033	0.354392	-1.08063	-1.18117	0.335952	0.310356	-0.263421	-0.883632	-0.451489	-0.337137	-0.973593	-0.712389	0.0863377	-0.519582
663.077	-0.834129	1.19256	0.840808	-0.0266253	-0.753459	-0.703735	0.447792	-0.170519	0.700947	-0.0576436	-1.74323	0.883576	-0.459577	0.403025	-1.78425	-0.269468	0.952109	0.855454	0.610438	-1.21476	-1.80398	0.672376	1.43213	0.290246	-0.549825	-0.200932	0.60242	-0.0877074	-0.296441	-1.43173	-0.393796	0.952468	1.01984	0.369964	-1.52542	0.846843	0.569755	-0.419788	-1.09775	0.754175	1.11427	0.366918	0.387886	0.0185603	0.0472431	-1.12761	0.634669	0.0955709	0.0219628
665.385	0.270532	-0.163539	0.856833	-1.24568	-0.460831	-0.202183	-1.52306	1.30344	0.616595	-0.987211	-0.210836	-0.584532	1.03846	-0.443569	-0.591664	-0.535086	0.26748	0.815866	-1.09176	1.27155	0.92619	-2.08848	1.49313	0.262394	-1.03196	-1.70398	0.236531	0.589025	-1.46418	-1.562	-1.05495	0.97395	0.854452	-1.27122	-0.263361	-0.177513	-0.274657	-1.60195	-1.97714	-0.351805	-0.482536	-1.18951	-0.718077	1.09848	0.202555	-1.30765	-0.728101	0.843723	0.463525
667.692	-0.0626192	-2.86339	-3.08696	-2.62277	-1.06634	-0.261691	-2.83501	-2.1849	-2.34849	-1.75562	-0.509112	-2.60358	-2.68974	-3.1338	-1.27592	-1.2087	-2.45745	-1.68497	-2.19724	0.101736	0.158144	-2.23412	-1.7042	-3.21372	-1.89817	-1.84379	-2.88743	-2.5021	-2.2342	-1.73492	-1.99552	-2.0136	-1.9568	-2.05553	-0.941338	-1.47276	-2.71611	-2.27165	-1.92259	-3.22472	-2.72153	-1.84354	-1.38584	-1.5819	-3.65272	-1.93109	-2.20073	-2.71153	-2.81836
670	0.699296	1.13167	1.21219	1.74083	0.806442	1.77421	0.931897	0.757751	1.358	0.875086	1.46054	1.49511	0.747023	1.35068	1.07789	1.32929	1.08286	1.08541	1.30583	1.10326	0.0772554	1.30193	1.45861	0.671689	0.658153	1.16826	0.489623	0.270445	1.59239	0.485002	1.12965	0.516791	1.81581	1.20358	0.245596	2.32009	0.649052	0.725647	0.398463	0.863028	1.26222	0.745867	1.59155	0.951934	1.48255	1.06778	1.3854	1.43002	0.683504
672.308	-1.72188	-2.59199	-1.52915	-2.6251	-2.3605	-1.54234	-2.1427	-3.89136	-2.52896	-2.60062	-2.22582	-2.06547	-3.22269	-2.5067	-2.8667	-2.34751	-2.71505	-2.37001	-2.13363	-2.00509	-2.51325	-1.77685	-1.68078	-2.81217	-2.14571	-2.41567	-3.08688	-2.92322	-2.44974	-2.8577	-1.90765	-3.16811	-2.24398	-2.71188	-2.20141	-1.65292	-2.2448	-1.86055	-2.65158	-2.64289	-2.10579	-2.1556	-1.69308	-3.0867	-2.64414	-2.61625	-2.45549	-2.54973	-2.96969
674.615
[truncated: 100 more columns]

## Sheet: SI_Fig_18_E
2nd round ΔT/T (10^-3) for Cs3Sb2I9
	Time (ps) →
Wavelength (nm) ↓	-4.7	-3.7	-2.7	-2.2	-1.7	-1.5	-1.3	-1.1	-0.9	-0.7	-0.6	-0.5	-0.4	-0.3	-0.2	-0.1	0	0.1	0.2	0.3	0.4	0.5	0.6	0.7	0.8	0.9	1	1.1	1.2	1.3	1.4	1.5	1.6	1.7	1.8	1.9	2	2.1	2.2	2.3	2.4	2.5	2.6	2.7	2.8	2.9	3	3.1	3.2
425.385	2.72898	0.22817	-1.44373	0.0754521	0.264415	-1.19851	0.0368109	-0.368277	-0.645466	-0.881709	1.11522	0.507856	-0.717919	-0.781166	-0.51867	-0.504971	-1.83967	1.55843	1.26179	0.00788683	0.616477	-0.378889	-0.236352	1.45757	-0.671203	0.810482	0.648203	-0.501274	1.57295	0.131637	1.23841	-0.0417602	0.326015	-0.709394	-0.353178	1.26894	-0.9292	0.496206	-0.662859	1.54324	0.116195	0.9241	-0.0251092	-0.255232	0.608815	-0.253211	0.00778265	-0.257261	-0.0908134
427.692	2.38551	0.894907	-0.971437	-0.158155	0.601843	-0.581367	-0.267715	-0.527571	0.51912	-1.0627	0.290831	-0.147553	-0.645896	-0.0133574	-0.291682	-1.334	-1.22369	1.09942	-1.43226	-0.475858	0.10489	-0.501987	-0.192305	1.54435	-0.807213	0.242725	-0.672563	-0.252023	0.800949	-0.606762	0.119782	-0.628188	-0.283365	-0.64731	0.0324587	1.01316	-0.883217	0.0606245	-0.758175	1.55995	-0.344911	-0.0531034	-0.69217	-0.417568	0.412208	-0.607168	0.129516	-0.466207	-0.359908
430	2.59451	0.296226	-0.688217	-0.0515464	1.79991	-1.02645	-1.16382	-0.664425	0.528002	-0.189506	-0.22277	0.181035	0.010362	0.197058	-1.06941	-0.462331	-1.40941	0.835665	-0.676796	-0.453893	-0.4463	-1.06149	-1.23035	0.512716	-1.27688	-0.242548	-0.683316	-0.788605	1.3779	-1.00457	-0.652944	-0.126022	-0.583896	-0.856523	-0.750702	1.47453	-0.622383	-0.990999	-0.354796	0.980954	-1.27823	-0.246996	-0.440923	-0.596487	0.906374	-0.593658	-0.0874783	-0.510984	-0.673444
432.308	1.5089	0.419933	-1.05883	-0.578384	0.114337	-1.10779	-0.94384	-0.701963	0.440357	-0.92365	0.105732	-0.34361	-0.863359	-0.611217	-0.328448	-1.61863	-2.70878	0.61504	-1.69939	-1.31162	-0.965103	-1.58106	-1.46855	0.55073	-1.36502	-1.14554	-1.5041	-1.43047	0.199309	-1.56723	-0.59251	-0.617718	-1.58534	-1.20811	-0.833197	0.217804	-1.21651	-1.19313	-1.2814	1.25174	-0.402054	-1.1937	-1.27609	-1.47163	-0.0329476	-1.67304	-0.841099	-0.495693	-0.35225
434.615	1.94135	0.595369	-0.777445	-0.0318433	0.464111	-0.687345	-0.401049	-0.41221	-0.200187	-0.498227	0.750103	0.449296	-0.61946	-0.281486	-0.729227	-0.665968	-2.08648	-0.472884	-0.943863	-1.62508	-0.621544	-1.37169	-1.62507	0.457467	-1.78448	-1.06222	-1.04269	-1.27671	-0.169597	-1.16564	-0.690753	-1.01625	-0.235355	-1.37985	-0.844005	0.778912	-1.45065	-0.836803	-1.72147	0.55208	-1.41676	-0.217588	-1.52611	-1.16528	0.477336	-1.8562	-1.25516	-0.737925	-0.809498
436.923	1.24891	-0.180317	-2.07287	-0.996368	-0.624965	-1.86382	-1.28897	-1.836	-0.544271	-1.70666	-0.587635	-1.82724	-1.7819	-0.384587	-1.14862	-2.07839	-3.42892	-2.10287	-3.36257	-2.57427	-2.45017	-3.20793	-3.39593	-1.19832	-3.33367	-2.11712	-2.3726	-3.66067	-1.84431	-2.82987	-2.596	-2.37855	-1.67595	-2.73204	-2.65131	-0.716092	-2.44963	-2.62069	-3.18717	-0.654552	-1.99133	-2.19823	-3.24508	-2.7616	-0.770521	-2.50447	-2.43296	-1.83801	-1.91846
439.231	1.86421	0.167132	-0.933021	-1.01262	0.637833	-0.903738	-0.147363	-1.34635	-0.125777	-0.979722	-0.4179	-0.969083	-0.564611	-0.524484	-0.731568	-1.50447	-2.84346	-1.18286	-2.80595	-1.95578	-1.42097	-2.81091	-2.13354	-0.290342	-2.53849	-1.77023	-2.11883	-2.35589	0.10924	-1.67622	-1.5306	-1.76871	-1.30577	-2.13771	-1.30191	-0.353973	-2.61193	-1.76988	-1.64017	0.634663	-1.59406	-1.29663	-2.03621	-2.5429	-0.600892	-1.81283	-1.37999	-1.88417	-1.81031
441.538	0.655053	-1.16402	-1.43045	-1.03964	-0.448818	-2.03581	-1.29985	-2.2954	-2.22746	-3.09158	-0.619139	-1.36828	-2.08988	-1.89758	-1.77105	-1.45965	-3.80942	-3.05574	-4.44142	-3.1349	-3.06808	-3.94801	-3.79178	-2.47753	-4.08506	-2.50145	-2.57756	-3.08089	-1.90385	-2.32472	-2.39501	-3.21592	-3.15774	-2.58939	-2.73636	-2.07244	-3.78942	-2.08606	-2.82972	-0.807573	-3.04273	-2.7045	-2.36582	-3.18795	-1.72097	-3.56914	-2.6333	-2.88464	-2.70939
443.846	0.869461	-1.21885	-2.67516	-2.0156	-1.01188	-2.8761	-2.03568	-2.91104	-1.36618	-1.65224	-1.36278	-1.69799	-2.37012	-1.40532	-2.34009	-1.31352	-4.14886	-3.54957	-4.18213	-3.57021	-3.71929	-3.6495	-3.81495	-2.77535	-4.76537	-2.66968	-2.66983	-4.42565	-1.68233	-3.7453	-3.11776	-3.5695	-2.46737	-2.8632	-3.2291	-1.69607	-4.09391	-2.88976	-3.68412	-1.5206	-3.57952	-3.33266	-3.23319	-3.13062	-1.78416	-3.40788	-2.42485	-2.81655	-2.79651
446.154	0.702906	-1.12558	-2.14853	-2.04244	-1.17197	-2.17805	-1.66875	-2.67192	-1.2059	-2.44622	-0.981283	-1.52979	-2.27279	-2.04254	-2.93591	-2.38892	-3.2165	-3.82789	-4.73613	-3.95216	-3.73335	-3.71948	-4.72733	-2.47026	-3.91195	-2.93697	-3.07142	-4.01773	-1.3029	-3.56594	-2.88943	-3.54263	-3.18021	-2.73099	-3.88546	-2.02742	-3.10672	-2.9467	-3.95344	-1.1991	-3.59701	-2.83995	-3.29441	-4.43621	-1.7863	-3.99351	-2.97305	-3.13319	-2.94459
448.462	1.40532	-1.03226	-3.60686	-2.56861	-0.997462	-2.60757	-1.949	-2.65103	-1.05826	-2.90804	-1.22959	-1.70022	-2.10486	-1.86026	-2.28663	-1.95629	-3.84805	-4.02821	-4.38717	-4.19839	-3.58906	-3.60037	-3.83276	-2.69018	-4.57538	-2.98643	-3.49122	-4.79216	-1.74674	-4.39394	-3.2435	-4.0189	-3.43986	-3.65096	-3.60038	-1.4332	-4.01123	-3.11215	-5.12897	-0.892442	-3.51198	-3.37292	-2.95641	-3.81145	-2.38043	-4.56675	-2.93891	-2.93858	-3.41517
450.769	0.0132014	-0.521494	-2.30002	-1.63316	0.379444	-2.07228	-1.89075	-1.75083	-0.778789	-2.02148	-1.42979	-1.80634	-1.6825	-1.45647	-2.00601	-1.2648	-3.04335	-3.90379	-4.30176	-3.98182	-3.09979	-3.6374	-3.75889	-1.72584	-3.58047	-2.46322	-2.16482	-3.55901	-1.40466	-3.10905	-2.65193	-2.76848	-2.92965	-2.77466	-2.75475	-0.629497	-3.09127	-2.63647	-3.0114	-1.2576	-2.99152	-1.95736	-3.02668	-3.48429	-1.39456	-3.77337	-3.07908	-2.7561	-2.48993
453.077	0.802327	-0.983861	-1.70875	-1.06196	-0.0350059	-1.20892	-2.11876	-1.79384	-0.928524	-2.14808	-1.10336	-1.42444	-1.11594	-0.702819	-1.92698	-1.49891	-2.54058	-3.0494	-4.02432	-4.13563	-2.58154	-3.8703	-3.53608	-2.09454	-3.28274	-3.15759	-2.62877	-2.85436	-1.4331	-3.02069	-2.89611	-2.74504	-2.99106	-3.3464	-3.20393	-1.08264	-2.65382	-3.74312	-3.21844	-0.497527	-2.74373	-1.81129	-3.07271	-3.46805	-1.17802	-3.97037	-3.06442	-2.6532	-2.06938
455.385	-0.154698	-1.4238	-2.15147	-2.39817	-1.15914	-1.68372	-1.83583	-2.71509	-2.40469	-1.96011	-2.43597	-2.54651	-1.42024	-0.972974	-3.02414	-2.34832	-2.89654	-4.1774	-4.26993	-4.72982	-3.7209	-4.49366	-4.39821	-3.69184	-3.53622	-3.99724	-4.45403	-3.54692	-2.51588	-3.31295	-3.43994	-4.49584	-4.01609	-4.0727	-3.92971	-1.75797	-3.23687	-4.30778	-3.56021	-1.1816	-3.73054	-4.13351	-5.41339	-3.78402	-2.79497	-4.42841	-3.7748	-2.69611	-2.52044
457.692	-0.0991725	-2.07455	-2.51784	-1.95524	-1.06522	-1.76265	-2.36532	-2.35624	-2.5223	-1.40132	-2.41875	-2.96692	-1.96412	-2.09279	-2.76665	-1.8433	-2.28234	-4.15878	-4.9334	-4.14854	-3.72752	-4.85824	-3.47111	-3.97544	-3.36561	-4.7339	-4.91368	-3.46587	-3.75138	-3.33633	-4.18852	-3.88229	-4.13509	-4.11215	-3.75356	-1.80339	-3.50196	-4.75921	-3.54884	-2.09606	-4.03162	-4.42994	-4.78965	-4.34124	-2.8633	-3.50563	-4.77608	-2.76862	-3.30582
460	-0.322184	-2.90006	-1.83603	-2.36346	-1.27038	-1.91829	-2.64489	-2.6091	-2.59018	-1.82247	-2.65897	-2.98628	-2.51163	-2.61393	-2.63456	-2.21052	-3.45388	-4.42542	-5.45433	-4.632	-4.19278	-4.58444	-4.96527	-3.77372	-3.90789	-5.18011	-5.28571	-4.26979	-4.33211	-3.76849	-4.28836	-3.81357	-5.14621	-4.45371	-4.05055	-2.4579	-4.21835	-4.49643	-4.35479	-2.98857	-3.87182	-4.38917	-5.22012	-4.2511	-3.17818	-4.18998	-4.53476	-2.96716	-3.61845
462.308	-1.14286	-2.36601	-2.52526	-2.24656	-1.83935	-1.51864	-2.56087	-3.02771	-3.8121	-1.81705	-2.57055	-3.20701	-2.13006	-2.49236	-2.81853	-2.52064	-2.21282	-3.72108	-4.51523	-5.12705	-4.44688	-5.64167	-4.74094	-4.07848	-4.64381	-5.40653	-5.42623	-4.39464	-3.72721	-4.34973	-4.29398	-4.45683	-4.42005	-4.17895	-4.45357	-3.02924	-3.83683	-4.49782	-4.24187	-3.51203	-4.21656	-5.01257	-5.19557	-3.99638	-4.07393	-4.36791	-4.98258	-3.94952	-3.91858
464.615	-0.815044	-2.12976	-1.66417	-2.01146	-1.14814	-1.40452	-2.80801	-2.52237	-2.76316	-2.34711	-3.04423	-2.00751	-1.97173	-2.33202	-2.57837	-1.46262	-2.99115	-4.42777	-4.16634	-5.34812	-4.50131	-5.14103	-4.52276	-4.39197	-3.38418	-4.37984	-5.18943	-4.46387	-3.92645	-4.0404	-3.91882	-3.61903	-4.53849	-3.68922	-4.69727	-2.4402	-2.99586	-4.49007	-4.47254	-2.82625	-4.25507	-4.69458	-4.66115	-3.74688	-3.20437	-4.4952	-4.92546	-2.94028	-3.43479
466.923	-0.237876	-1.64511	-1.33028	-1.64673	-0.532335	-1.70381	-1.59658	-2.34396	-2.28107	-0.835481	-0.637002	-1.63614	-1.57694	-1.73471	-1.62547	-1.46273	-2.45433	-3.87878	-3.41453	-3.88627	-3.46199	-4.33855	-3.57941	-3.83804	-3.75965	-4.47115	-4.35385	-3.7531	-2.91938	-3.98784	-3.1992	-3.86265	-4.28414	-3.45961	-3.52513	-2.77623	-3.41189	-3.37124	-3.84647	-2.75849	-3.56794	-3.48609	-3.95473	-3.70688	-3.14454	-3.44283	-3.91438	-2.45857	-3.05651
469.231	-0.395348	-1.48327	-1.74324	-1.53905	-0.815518	-1.80568	-1.88459	-2.04492	-2.37211	-2.04626	-1.98061	-2.31925	-1.71336	-1.93189	-2.48321	-2.19565	-2.78068	-3.20641	-3.32438	-4.29248	-3.20485	-4.45958	-3.99857	-4.47655	-4.558	-4.49421	-4.11922	-4.36407	-3.47176	-3.54041	-4.01806	-3.10235	-3.90408	-3.59146	-3.22641	-2.92986	-3.80254	-3.51301	-3.95262	-3.10504	-3.79729	-3.20894	-3.57603	-3.84394	-3.0087	-3.98607	-3.96493	-3.08437	-3.09039
471.538	-0.442806	-1.85276	-1.98677	-1.14724	-0.759543	-0.71763	-2.46498	-2.16766	-2.43639	-1.3336	-2.26707	-1.75817	-1.8663	-1.62879	-2.16889	-1.99793	-1.83252	-2.79994	-2.25576	-2.55686	-3.18761	-3.91132	-3.02714	-3.67429	-2.58422	-3.50843	-3.52775	-3.01979	-2.59373	-3.04597	-2.59081	-3.35938	-3.23837	-2.97054	-3.24134	-2.52427	-2.67612	-3.12538	-3.46846	-2.1447	-3.52345	-2.68008	-3.52806	-2.50234	-3.34585	-3.28124	-3.40949	-2.53923	-2.65807
473.846	-1.3668	-2.35697	-2.02373	-2.8447	-1.26111	-1.64619	-2.28811	-3.20116	-2.186	-1.94551	-2.09885	-2.90249	-1.53772	-2.39612	-2.28058	-2.4938	-2.14131	-2.53678	-2.07499	-3.10233	-2.40237	-3.62415	-3.46089	-3.75015	-2.7813	-3.54835	-3.65279	-2.96727	-2.90448	-2.97749	-1.72676	-3.72026	-3.46776	-2.7441	-2.8241	-2.48944	-3.53981	-2.92871	-2.76703	-2.55614	-3.54344	-3.02068	-3.25775	-3.86697	-2.63398	-2.97432	-3.70061	-2.7389	-2.73373
476.154	-0.753239	-1.13516	-1.26715	-1.47337	-1.35881	-0.899278	-2.30669	-2.18316	-2.04494	-1.78759	-1.85469	-2.098	-1.15608	-1.55313	-1.92066	-2.27903	-1.62609	-1.6955	-0.511176	-1.56732	-1.7981	-3.07885	-2.38702	-2.72819	-1.75395	-2.39297	-1.81533	-2.27488	-2.44959	-2.35401	-0.514418	-2.32708	-2.14085	-1.64817	-2.17249	-2.26469	-1.83215	-2.5241	-2.04776	-1.89589	-2.83545	-1.62733	-2.5796	-1.63785	-1.7039	-2.1375	-1.93653	-1.59124	-2.03694
478.462	-1.00376	-2.08871	-1.34667	-1.54797	-1.75203	-1.53639	-2.17988	-1.88029	-2.33982	-1.42824	-1.46871	-2.48022	-1.35788	-2.32622	-1.46814	-2.23976	-1.78282	-0.850101	-0.0285497	-0.843911	-2.10574	-2.27013	-1.8687	-2.99519	-1.56988	-1.99537	-1.92149	-1.88103	-2.46243	-1.94362	-1.57157	-2.51769	-3.26614	-1.35033	-1.38863	-1.75365	-1.70617	-1.52265	-2.03262	-1.94141	-2.26793	-1.49813	-1.96326	-1.74161	-2.5969	-1.90123	-2.48771	-1.93726	-1.72357
480.769	-0.342951	-1.97484	-0.481948	-1.36163	-1.46497	-0.717607	-1.53498	-1.68634	-1.95252	-0.811066	-0.931379	-1.82448	-0.627366	-1.62755	-1.10652	-1.37241	-0.634317	-0.545608	1.42242	0.0706353	-1.05419	-0.736079	-0.598382	-1.5604	-0.340211	-0.909775	-0.887898	-0.789216	-1.37813	-0.586974	-0.420255	-1.63093	-1.6707	-1.2715	-0.805988	-1.2952	-0.31885	-1.20587	-1.13452	-1.80956	-1.99657	-0.721515	-1.06962	-0.519253	-1.02309	-1.15594	-1.18148	-0.839246	-1.15001
483.077	-0.0046342	-1.47945	-1.32223	-0.476255	-0.620996	-0.712272	-1.32043	-1.35321	-2.21967	-0.607346	-0.872994	-2.02282	-0.942311	-1.68419	-1.22043	-0.945616	-0.443552	0.724955	2.51839	1.57467	0.126366	-0.263916	0.185178	-1.99282	0.0782838	-0.241499	-0.20515	0.0442791	0.242989	0.200411	0.977952	-0.60328	-1.22753	-0.421723	0.716925	-0.008368	-0.529106	-0.0362784	0.147605	-0.976025	-0.640712	-0.159232	-0.865653	-0.734728	-1.02176	-0.313067	-1.01663	-0.324933	-0.047361
485.385	-1.08065	-2.6288	-1.48047	-1.88233	-1.59003	-1.48796	-2.05483	-1.60534	-2.6467	-1.06395	-1.7276	-1.90654	-0.878012	-2.51018	-1.78191	-1.81164	-0.924537	-0.517302	2.08715	1.58959	0.0829936	-0.545662	-0.189737	-2.03383	-0.150345	-0.560387	-0.819061	-0.994665	-1.51984	-0.30215	0.0356375	-1.57933	-1.45796	-0.586185	-0.542589	-0.495161	-0.999432	-0.6541	-0.857015	-1.63628	-1.34584	-0.89241	-1.22682	-0.813998	-2.01668	-0.492906	-1.02312	-0.94561	-0.864682
487.692	-0.872347	-1.90141	-1.46043	-1.24598	-1.4143	-1.10707	-1.40286	-1.85963	-2.1709	0.226271	-1.07894	-1.41403	-0.698546	-2.33173	-1.0047	-1.18151	-0.416131	0.0981654	3.25478	1.7872	0.370698	0.0435938	0.407388	-1.37495	0.104218	0.0224304	-0.504995	-0.487585	-0.789977	-0.0995551	0.452011	-0.569523	-1.26732	-0.30276	0.373728	-0.870074	-0.778464	-0.259848	0.145796	-1.28346	-1.23813	-0.134596	-0.395985	-0.628024	-1.38017	0.478896	-0.394544	-0.51937	-0.982441
490	-0.974825	-1.56257	-1.40136	-1.3196	-1.40246	-0.791042	-1.34371	-1.6443	-2.56617	-0.792314	-1.8156	-1.84748	-1.21556	-2.32623	-1.09174	-1.5362	-0.852779	-0.152423	3.17783	2.58115	0.41175	0.831071	0.799966	-1.42082	0.532432	0.454011	0.243018	-0.206656	-0.636164	0.0382261	0.681053	-0.901691	-0.763407	-0.380467	0.51146	-1.14944	-0.604431	-0.296006	-0.268237	-1.09655	-1.22659	0.195827	-0.522294	-1.38868	-1.36883	-0.282487	-0.486676	-0.928907	-0.704284
492.308	-1.65405	-2.09166	-1.51546	-1.47651	-1.88574	-1.89894	-1.3201	-2.1044	-2.31071	-1.60662	-0.735988	-2.28084	-1.60093	-2.15464	-1.66126	-1.47464	-1.61485	-0.339428	2.92096	2.62062	0.552942	0.378217	0.598797	-1.31244	0.27326	0.60282	-0.621563	-0.167726	-0.788633	0.42632	0.614352	-1.13339	-1.24238	-0.558731	0.226041	-1.53589	-0.855005	-0.325658	-0.540262	-1.51011	-0.483711	-0.125557	-0.720114	-0.868561	-1.532	-0.11402	-0.167318	-0.272948	-1.01936
494.615	-0.933279	-2.00188	-1.56845	-1.5253	-1.50985	-1.17326	-1.41627	-2.38415	-3.17086	-1.2632	-0.898853	-1.76884	-1.32239	-2.88659	-1.43795	-1.48901	-2.03956	0.416264	2.97661	3.01871	0.471221	1.0911	0.889473	-1.60795	0.545908	0.00346003	0.596861	-0.0118027	-0.852869	-0.11528	0.717326	-0.998144	-1.53353	-0.398243	0.452575	-1.18479	-1.10263	-0.341805	-0.662907	-1.64009	-1.47744	0.0125398	-0.562331	-1.21088	-1.55706	-0.343401	-0.725849	-0.740064	-1.25205
496.923	-0.585746	-0.906131	-1.48478	-0.766958	-0.934697	-1.36742	-1.23424	-1.51801	-2.02033	-1.28609	-0.570164	-1.18702	-1.18898	-2.00671	-1.13693	-1.38086	-1.36409	0.261254	3.64852	3.23168	1.23462	1.63369	1.09684	-0.746979	0.130498	0.81491	1.08815	0.360677	-0.283317	0.639045	0.644144	-0.527361	-0.889453	-0.368061	1.24804	-0.130347	-0.557977	0.110403	-0.305749	-1.14814	-1.31	0.205664	-0.000371145	-0.616242	-1.41877	-0.0642521	-0.0953366	-0.400447	-0.596456
499.231	-0.542621	-1.75361	-1.06358	-0.931761	-1.26682	-0.654464	-1.31761	-1.78106	-2.04869	-1.36657	-0.526884	-1.10318	-0.88934	-1.24705	-1.6709	-0.78363	-1.14955	0.129393	3.2714	3.54833	0.940477	1.52938	1.21764	-0.684533	0.63944	0.993117	0.786946	-0.1817	0.0351798	0.531149	1.58208	-0.709554	-0.58894	0.0788082	0.585541	-0.18871	-1.0451	0.439343	-0.344116	-0.247515	-0.769977	0.0276404	0.308776	-0.891495	-1.22615	-0.415739	0.0383552	-0.595622	1.25807e-05
501.538	-0.459369	-1.49371	-0.57836	-0.845515	-0.418562	-0.974951	-1.29845	-1.65524	-1.5494	-0.947713	-0.487268	-1.10811	-1.11868	-1.25925	-1.22095	-1.25352	-1.23607	-0.284629	3.40164	3.77295	1.40444	1.21594	1.10836	-0.416061	1.25647	1.22104	0.442548	-0.587951	-0.404245	1.05495	1.43163	-0.520512	-0.55446	-0.0201134	1.37494	-0.421501	-0.199883	0.23423	-0.12769	-1.1365	-0.577479	0.914339	-0.10441	-0.95069	-0.919278	-0.573605	-0.0794597	-0.921658	-0.955162
503.846	0.0406393	-1.72073	-0.788676	-0.922178	-1.09368	-1.55803	-1.89633	-2.55789	-1.74587	-2.06075	-0.765846	-1.46505	-1.0889	-2.11965	-1.92491	-1.67547	-1.16469	0.0820112	2.76467	3.91703	1.21544	0.643617	1.06422	0.034298	0.41314	1.10534	0.236983	0.519993	-0.702292	0.317939	0.972793	-0.666565	-0.675745	0.130422	0.505955	-0.342787	-1.00036	0.0214757	-0.411868	-0.933122	-0.972647	0.555374	-0.678551	-0.641552	-1.50086	-0.282061	-0.473663	-1.0236	-0.515989
506.154	-1.11178	-1.63262	-1.72578	-1.613	-1.50816	-1.38435	-1.81058	-2.63062	-2.86092	-1.70531	-0.950764	-1.55348	-1.87461	-2.38251	-1.71848	-1.3171	-0.713037	-0.32414	2.76749	3.00592	0.920089	0.501883	0.197611	-0.873807	0.0434995	0.0460799	0.406094	-0.289538	-0.249791	0.164168	0.788339	-1.25854	-1.19175	-0.17755	0.101757	-0.547358	-0.898024	-0.270224	-1.22573	-1.70996	-0.999042	-0.142128	-1.16808	-0.755452	-1.2162	-0.527854	-1.2578	-0.812853	-1.19041
508.462	-0.760744	-2.35595	-1.88899	-1.34798	-0.967471	-1.59795	-1.4614	-2.16673	-1.85445	-1.56161	-0.89468	-1.41372	-1.75944	-2.193	-1.77823	-1.50124	-1.55811	-0.0138613	2.27274	3.16783	1.24561	1.11816	0.726605	-0.254216	1.02971	0.794158	0.21718	-0.327283	-0.338819	0.117801	0.779803	-1.1205	-2.02479	-0.793547	0.480478	-1.11987	-1.50083	-0.207553	-0.378585	-1.26925	-1.43053	-0.149508	-0.812576	-1.40722	-1.06087	-0.675277	-0.590551	-0.826589	-1.14879
510.769	-0.164431	-1.71544	-1.57393	-0.585232	-1.5285	-1.18995	-1.52938	-1.55284	-1.67371	-0.953023	0.812631	-1.04655	-0.672842	-1.61471	-1.04062	-0.983689	-1.52754	0.2283	2.48075	3.81784	1.55307	1.25679	1.22335	-0.42236	0.323062	1.2484	0.891166	-0.210569	-0.0164272	0.304793	1.70501	-0.164929	-0.913827	-0.266807	0.805075	0.0651076	-0.746671	0.118991	0.253386	-0.816054	-1.72649	0.802738	-0.818204	-0.579532	-1.05685	-0.134763	-0.375197	-0.380619	-0.636451
513.077	0.243269	-1.70796	-1.25768	-0.573002	-0.872965	-0.847298	-0.982548	-0.959806	-2.03224	-1.15392	0.812944	-1.23544	-1.18472	-1.22343	-0.965849	-0.472769	-1.07998	0.157718	2.99222	3.41938	1.05991	1.27273	1.39314	-0.22126	0.833334	1.04681	1.19874	-0.660281	0.410419	0.454236	1.67109	-0.741706	-0.835562	-0.262713	0.162925	-0.612996	-0.604624	-0.0310626	-0.239316	-1.72096	-1.20882	0.746739	-0.128522	-0.70052	-0.789257	-0.192399	0.137436	-0.447364	-0.671153
515.385	-0.318547	-1.66604	-0.96085	-0.681015	-1.57667	-1.67813	-1.27562	-1.54483	-2.83343	-1.13337	0.256961	-0.639349	-1.34756	-2.41797	-0.78286	-1.15893	-1.64911	-0.19289	2.62149	3.45256	1.09517	1.35661	0.685269	-1.36752	0.148466	0.798823	1.10143	-0.455553	-0.506171	0.73491	0.691065	-0.696714	-1.39151	-0.772355	0.425058	-0.99477	-0.995444	0.434422	-0.508596	-1.49695	-1.62498	0.504351	-0.58469	-1.29225	-1.42041	-0.636766	-0.0387773	-1.0402	-1.25586
517.692	-0.715161	-0.904769	-1.01699	-0.202535	-0.995839	-0.81623	-1.04337	-0.953123	-1.80433	-0.984842	0.483345	-0.531548	-1.00417	-1.94462	-0.76811	0.160764	-0.829125	-0.282539	2.95798	3.1667	0.761487	1.42772	0.955652	-0.714721	0.469248	1.09111	0.952472	0.325162	0.0112614	0.899914	0.947527	-0.758278	-0.865783	0.00886332	0.506292	-0.108892	-1.33447	0.563144	-0.130774	-0.934985	-1.29518	1.21263	-0.0531773	-0.441575	-0.897915	-0.481474	-0.535809	-0.0343442	-0.906962
520	-1.09238	-1.99273	-1.41274	-0.769312	-1.47418	-1.38046	-1.10231	-1.57191	-1.92531	-1.03817	0.0306832	-1.19836	-1.2553	-1.71083	-1.81324	-1.06784	-1.74886	-0.967725	2.17843	3.02819	0.52315	0.511824	1.18029	-0.40296	-0.0380681	0.731074	-0.11754	-0.628425	-0.596301	0.27021	0.981793	-0.898696	-1.21339	-0.0833114	-0.0506466	-0.638608	-0.988138	0.0702348	-0.333776	-1.33916	-1.53601	0.401321	-0.721369	-1.28976	-2.1474	-0.378136	-0.420424	-1.19946	-0.915871
522.308	-1.24202	-2.17178	-1.55846	-1.01587	-1.50716	-1.23111	-1.05621	-2.31137	-2.61211	-1.41448	0.245895	-1.75876	-2.18207	-2.37406	-1.58905	-0.781322	-2.45189	-1.27919	1.89277	2.81824	0.35326	0.167212	0.346023	-1.51184	-0.50543	0.601832	-0.255813	-0.657097	-0.928931	0.0255792	0.725639	-1.74651	-1.65314	-0.984041	-0.324922	-0.887937	-1.60883	-0.389226	-0.456146	-2.09445	-2.2073	0.165048	-0.643614	-1.83408	-2.26372	-1.54228	-0.783589	-1.76387	-1.32987
524.615	-0.345658	-1.70255	-0.976756	-0.738472	-0.903419	-1.05375	-0.824573	-1.64494	-2.09084	-1.14396	0.144292	-1.16595	-1.02652	-1.68757	-0.803496	-0.490283	-1.11897	-0.358784	1.87264	2.58078	0.648121	0.549657	1.04836	-0.250701	0.0933016	0.838728	0.000799221	-0.259476	-0.571868	0.311899	1.19136	-0.484496	-1.0362	-0.89865	0.217369	-0.883564	-0.601005	0.109387	-0.203641	-0.713203	-1.41141	0.252462	-0.425333	-0.968435	-1.10371	-0.408839	-0.43848	-0.448276	-0.840964
526.923	-0.230697	-1.09928	-0.618768	-0.391397	-1.23913	-0.950596	-1.1542	-1.49082	-1.79354	-1.00785	-0.33997	-1.2613	-0.785471	-2.24125	-0.593164	-1.02491	-1.41676	-0.379456	1.6064	2.1816	0.758859	0.0960164	-0.182081	0.0450273	0.265139	0.39055	0.492173	-0.434552	-0.272519	0.0306456	0.968299	-0.652943	-0.725927	-0.599034	0.13197	-0.535695	-0.592482	0.0468827	-1.19173	-0.680649	-1.30962	0.0694507	-1.19719	-0.902363	-1.40282	-0.678238	-0.239319	-1.2133	-1.13314
529.231	0.223829	-2.00676	-1.14755	-1.09304	-0.94347	-1.11793	-1.659	-1.51346	-1.69653	-0.980422	0.0142336	-1.28858	-1.91461	-1.92606	-1.29256	-1.14185	-1.65785	-0.559314	1.17546	1.33262	-0.381611	-0.0368385	-0.0452353	-1.14387	-0.425126	0.161551	-0.439145	-0.800894	-0.775026	-0.302144	-0.163199	-0.864996	-1.69152	-1.25184	-0.571063	-1.17828	-1.12299	-0.965906	-1.61612	-1.28521	-2.07051	-0.643143	-1.20233	-1.50271	-1.81135	-1.39367	-0.936017	-1.39469	-1.50171
531.538	0.0498484	-1.67828	-1.30655	-0.508133	-0.508671	-0.97304	-0.635361	-1.21269	-1.60832	-0.675655	0.359832	-1.0233	-1.12214	-1.56981	-0.733498	-0.786004	-0.653713	-0.0681659	0.602428	1.20579	-0.0182386	-0.284102	-0.666729	-0.437578	0.0989	0.212322	-0.235417	-0.27185	-0.462257	-0.329868	0.362713	-1.94093	-1.23557	-1.04677	-0.565987	-0.60937	-0.723158	-0.827013	-0.5579	-0.722415	-1.31586	-0.32531	-0.61056	-0.928962	-1.30197	-0.304166	-0.733809	-1.21919	-1.09343
533.846	0.157683	-1.08392	-0.117169	-1.40008	-1.12813	-0.929041	-0.796671	-1.84935	-1.72786	-1.1655	0.241203	-0.884358	-1.40154	-1.52787	-0.980758	-1.11117	-1.27544	-0.727519	0.881633	1.3594	-0.234234	-0.187695	-0.310208	-0.460744	0.0571301	0.0556248	-0.270573	-0.660861	-0.45106	-0.0756489	-0.209022	-1.23877	-0.779439	-1.55948	-0.652037	-0.573468	-0.929554	-0.834037	-1.1283	-1.07891	-1.34042	-0.507077	-1.34014	-1.65928	-0.900041	-0.63388	-1.4238	-0.801962	-1.21827
536.154	0.323342	-1.45521	-1.27096	-1.11351	-0.702548	-0.927265	-1.64167	-1.88813	-1.93834	-1.35043	-0.560385	-2.23296	-1.46434	-1.86842	-1.34127	-1.12837	-1.27087	-0.999297	0.0700858	0.486295	-0.55749	-1.09526	-0.47209	-1.23716	-0.784109	-0.32752	-0.939935	-1.21094	-0.870673	-1.24388	-0.788213	-1.86249	-1.59245	-1.66159	-1.03199	-1.29516	-1.74656	-1.52764	-1.17708	-1.71418	-2.14803	-1.66044	-1.0519	-1.62716	-1.66595	-1.78198	-1.78467	-1.8677	-1.64957
538.462	-0.554199	-1.51256	-0.806876	-1.48492	-1.08815	-1.39185	-1.96141	-1.59995	-1.69814	-1.41738	-0.527643	-1.24433	-1.55778	-1.66484	-1.3711	-1.54748	-1.37705	-1.0908	-0.428732	0.0729985	-0.408646	-1.24321	-0.512569	-1.4452	-0.096968	-0.835798	-1.14715	-1.48926	-0.80936	-0.853707	-0.688126	-1.89478	-1.44445	-1.93222	-1.30785	-1.33721	-1.54399	-1.33798	-1.55523	-2.05054	-1.87216	-0.999765	-2.00101	-1.43341	-1.75166	-1.61393	-1.1454	-1.43087	-1.76279
540.769	0.121978	-1.05771	-0.710973	-1.1491	-0.993653	-0.733102	-1.69857	-1.51236	-1.45579	-1.16312	0.0237157	-1.13398	-1.10913	-1.26052	-1.82926	-0.619276	-1.65465	-1.08211	-0.86503	0.546728	-0.484607	-1.05559	-0.873412	-1.22987	-0.223388	-0.232563	-1.24722	-1.20206	-0.964647	-1.38693	-0.914632	-1.37729	-1.8783	-1.82171	-0.970592	-0.655709	-1.64372	-1.75181	-1.28854	-1.67093	-1.58848	-0.948063	-1.58942	-1.34527	-1.58408	-1.44915	-1.10029	-1.8367	-1.40309
543.077	-0.397563	-1.38327	-1.45611	-1.02816	-0.728921	-1.10595	-1.28861	-1.32108	-2.21952	-0.828319	-0.637232	-2.02428	-1.93663	-1.57261	-1.03887	-1.25419	-1.4734	-1.11331	0.0151891	-0.271768	-0.666851	-1.54448	-1.48594	-1.33843	-1.13154	-1.07605	-1.78623	-1.37804	-0.765861	-1.10714	-0.911319	-2.11733	-1.57657	-1.98528	-0.846561	-1.23598	-2.11354	-1.71993	-1.09289	-1.87948	-1.68282	-1.22803	-1.75046	-1.71806	-1.64981	-1.54411	-1.78094	-1.90449	-2.22568
545.385	0.483677	-1.26145	-1.10891	-0.377795	-0.527282	-1.03544	-0.760032	-1.11868	-1.36186	-1.02048	-0.584893	-0.654651	-0.609848	-1.04329	-1.2988	-0.840426	-0.950308	-0.42154	-0.164885	-0.0262665	-0.548474	-1.41443	-0.792789	-0.997666	-0.765074	-1.04151	-0.847349	-1.11192	-0.526815	-0.583059	-0.309232	-1.43441	-1.55457	-1.58325	-0.971884	-0.851845	-1.59223	-1.51151	-0.92361	-1.06823	-1.86396	-0.965545	-1.22518	-1.64831	-1.42258	-1.3933	-1.54038	-1.08647	-1.3007
547.692	-0.108352	-1.4276	-1.2297	-0.883934	-0.592154	-0.68474	-1.35833	-1.16172	-1.52342	-1.14755	-0.557162	-1.49631	-1.47393	-1.09114	-0.91466	-1.0507	-1.57243	-0.953234	-0.447528	0.0494353	-0.871946	-1.71114	-0.489938	-1.24186	-1.37744	-1.6395	-1.03447	-1.3638	-0.878083	-1.12634	-1.30014	-1.3315	-1.36712	-1.50232	-1.25839	-1.31875	-1.32838	-1.55379	-1.01745	-2.0707	-2.01935	-1.64879	-1.90088	-1.07875	-1.39229	-1.95794	-1.60406	-1.60515	-1.93762
550	0.175128	-1.21072	-0.859638	-0.180556	-0.915519	-1.00806	-0.895768	-1.12371	-1.27521	-0.941485	-0.0965975	-1.22106	-1.14984	-0.873823	-1.19606	-1.08471	-1.04639	-0.283828	-0.450364	-0.377144	0.0736984	-1.45667	-1.33212	-1.47936	-1.18991	-0.992306	-1.85918	-1.39894	-1.44721	-0.83345	-0.694166	-1.62746	-1.32372	-1.82969	-1.20261	-1.20482	-1.36037	-1.61335	-1.89434	-0.992752	-1.78282	-1.36486	-2.00674	-1.2131	-1.37614	-1.3704	-1.67978	-1.38468	-1.02653
552.308	-0.0307006	-1.59137	-1.24208	-1.13102	-1.05683	-1.25714	-1.26486	-2.17684	-1.02999	-1.29423	-0.333937	-1.25349	-1.13483	-1.27075	-0.946691	-1.00687	-1.3721	-0.584403	-0.540391	-0.656488	-0.759731	-1.36488	-1.40146	-1.76474	-1.42038	-1.69029	-1.65291	-1.29262	-0.478175	-1.62513	-1.31132	-1.60844	-1.94961	-2.06197	-1.89343	-0.725325	-1.65283	-1.39847	-1.57992	-1.11634	-1.87039	-1.54112	-1.95894	-2.14276	-1.83852	-1.87658	-1.853	-1.0131	-2.00813
554.615	0.769729	-1.11254	-0.784828	-0.491844	-0.731334	-0.820682	-0.392641	-1.07501	-1.25448	0.057605	0.0622464	-1.07138	-0.947853	-0.655822	-1.05622	-0.637188	-0.847957	-0.53865	-0.165625	-0.0330565	-0.0880435	-1.1416	-0.997695	-1.74679	-0.679941	-0.655124	-1.32555	-1.53572	-0.666261	-0.773676	-0.417676	-1.65997	-1.5756	-2.02926	-0.928998	-0.666055	-1.37818	-1.5855	-1.36011	-1.1733	-2.12599	-1.7697	-1.87655	-1.62562	-1.64384	-1.46616	-0.866311	-0.719711	-1.26628
556.923	0.122461	-1.2319	-0.674312	-1.09579	-1.00819	-0.863415	-1.0739	-1.31334	-0.867802	-0.983512	-0.344097	-1.15126	-1.30794	-1.56748	-1.27914	-0.947351	-1.09596	-0.650098	-0.793575	-0.541984	-1.11504	-1.95463	-1.44204	-1.46822	-1.34402	-1.2398	-1.69687	-1.45264	-1.17026	-0.755991	-1.16228	-1.72831	-1.53536	-2.00067	-1.64665	-1.20576	-2.04446	-1.70822	-2.33017	-1.36004	-1.68135	-1.34878	-1.93815	-1.91743	-1.71172	-1.90339	-1.63585	-1.13345	-1.67238
559.231	-0.491765	-1.19657	-0.894924	-1.54656	-0.954447	-1.44715	-1.28617	-1.48997	-0.986623	-0.975487	-0.797292	-1.60297	-0.816654	-1.81164	-1.32338	-1.03977	-1.41905	-0.778799	-0.420148	-0.220923	-0.685486	-1.97213	-1.053	-2.07807	-1.52701	-1.62066	-1.78695	-1.75806	-1.39065	-1.62367	-1.30922	-1.72278	-1.81836	-2.43645	-1.37186	-1.36231	-1.76681	-1.55327	-1.78015	-1.2372	-2.07811	-1.68948	-2.37745	-1.75797	-1.98465	-1.76203	-2.10327	-1.57992	-1.46942
561.538	0.163023	-1.2193	-1.47389	-1.00497	-0.748482	-1.0131	-1.39738	-0.963362	-2.08703	-0.994733	-0.504402	-1.23238	-1.1452	-1.00821	-1.10916	-0.636523	-0.504426	-0.501391	0.0968945	-0.124206	-1.21373	-1.76548	-1.66805	-1.61177	-1.40883	-0.949476	-1.29398	-2.08235	-1.3084	-1.36017	-1.00573	-1.57327	-2.2037	-1.9132	-1.37097	-1.20805	-1.5895	-1.20873	-2.34865	-1.92115	-2.28506	-1.76813	-2.1249	-1.70179	-1.57195	-1.38245	-1.93294	-1.25565	-1.65935
563.846	-0.398466	-1.89761	-1.56638	-1.09004	-0.570784	-0.987331	-1.13443	-1.50489	-1.37939	-0.640093	0.235444	-1.01631	-1.06435	-1.60606	-0.636171	-1.3116	-1.5919	-0.65733	-0.312201	-0.510597	-1.25021	-1.3271	-1.74589	-1.61125	-1.20081	-1.55001	-1.81819	-1.44277	-1.28282	-1.25565	-0.976882	-1.94677	-2.12112	-2.22383	-1.71749	-1.667	-1.95078	-1.79347	-1.80348	-1.9405	-1.97426	-2.15705	-2.61565	-2.12721	-1.71079	-2.11641	-1.45383	-1.6151	-1.90421
566.154	-0.757643	-1.60177	-1.36371	-1.57789	-1.30172	-1.24238	-1.75003	-1.77792	-2.02858	-1.2936	-0.824884	-1.6542	-1.29441	-1.37061	-1.27674	-1.51284	-2.21441	-0.431663	-0.368159	-0.547504	-1.19804	-2.28268	-2.15703	-2.49981	-1.72592	-1.74967	-2.54116	-1.93688	-1.8138	-1.07758	-1.77663	-2.81593	-2.36416	-2.23713	-1.48134	-1.3087	-2.12928	-1.84075	-2.61841	-2.05413	-2.1922	-1.78241	-2.60135	-2.37129	-2.37112	-2.30975	-2.17257	-2.00594	-2.42484
568.462	-0.54563	-1.99309	-0.993506	-1.49019	-1.16707	-1.47473	-1.39134	-1.38973	-1.81581	-1.19641	-0.535555	-1.51871	-1.24723	-1.75249	-0.963254	-1.64484	-1.33121	-0.810009	-0.5165	-0.490897	-1.84586	-2.8358	-1.94117	-1.88603	-2.03503	-2.28046	-2.07299	-2.18056	-2.34524	-1.85062	-1.96789	-2.45345	-1.99995	-2.35835	-2.06962	-1.52744	-2.31467	-2.4533	-1.71666	-2.18094	-2.60293	-1.92839	-2.40379	-2.30948	-2.08649	-2.17929	-2.40371	-2.04818	-1.35042
570.769	-0.361019	-1.30003	-1.33732	-0.681737	-0.786149	-0.929946	-1.02688	-1.39752	-0.933574	-1.43354	-0.368469	-1.32407	-1.03406	-1.13257	-1.10202	-0.743671	-1.4903	-0.572771	0.349536	-0.211563	-1.4532	-2.43832	-1.66069	-2.01512	-2.14199	-1.68523	-2.26008	-1.9636	-1.46425	-1.66521	-1.16607	-1.92958	-1.73725	-1.67832	-1.4483	-2.09355	-1.59774	-2.44844	-1.87897	-1.84054	-1.92819	-2.09975	-2.85971	-1.42238	-1.73321	-1.72992	-1.24116	-1.52505	-1.15881
573.077	-0.224214	-1.15769	-0.766838	-0.942495	-0.657664	-0.768313	-1.38283	-1.15726	-1.65154	-0.717555	-0.619862	-1.07741	-1.08463	-1.35857	-1.14578	-0.951562	-0.785771	-0.867091	-0.118659	-0.395764	-1.57178	-2.296	-0.950786	-1.89969	-1.62222	-2.40273	-2.52419	-1.66011	-1.15629	-2.00582	-1.48078	-2.25207	-1.92937	-2.27057	-2.27208	-1.42924	-1.51418	-2.20238	-2.04918	-1.43671	-2.23136	-2.11149	-2.21469	-1.68893	-1.82246	-1.92671	-2.43545	-1.66068	-1.77691
575.385	-0.883277	-2.18765	-1.79038	-1.70487	-1.66655	-1.82053	-1.92093	-1.97736	-2.30099	-1.19474	-1.27275	-1.86268	-1.56757	-1.91601	-1.85211	-1.50972	-1.97787	-1.19735	-0.269204	-0.715087	-1.96462	-3.33246	-2.57329	-2.839	-2.76053	-2.09592	-3.07592	-2.71101	-2.14087	-2.83776	-2.0975	-2.55748	-2.27323	-2.94838	-2.8415	-2.13782	-2.29612	-2.95377	-2.42464	-2.63514	-2.53517	-2.59299	-3.03413	-2.70615	-2.46406	-2.92742	-2.83903	-2.08984	-1.75275
577.692	-0.284126	-1.31861	-1.19919	-1.22929	-1.16063	-1.36398	-0.877585	-1.75613	-1.69938	-1.04422	-1.01692	-1.37306	-0.728007	-1.39985	-0.90294	-0.652148	-1.51649	-0.825273	-0.0928916	-0.438996	-1.56895	-2.83591	-2.15857	-2.52198	-2.07967	-2.59328	-2.55448	-2.06003	-1.72784	-1.97966	-2.00743	-1.80804	-2.39047	-2.78827	-2.20772	-1.7643	-2.30675	-2.20361	-1.8716	-1.67515	-1.97632	-2.1632	-2.44396	-2.04877	-2.68662	-1.61791	-2.22204	-2.33146	-2.07588
580	-0.696406	-1.56857	-1.14778	-1.10455	-0.914419	-1.22963	-1.31572	-2.03229	-1.29339	-1.28382	-0.976646	-1.06871	-1.63881	-1.04084	-1.42172	-1.18234	-1.45362	-1.18694	-0.517181	-1.14105	-1.57507	-2.68973	-2.5953	-2.46979	-2.30901	-3.14326	-2.8717	-2.33907	-2.05748	-2.44791	-2.2135	-2.38834	-2.96939	-2.94517	-2.25057	-1.846	-2.57144	-2.07041	-2.58226	-2.30376	-2.27923	-2.35929	-2.95064	-2.46298	-2.18584	-2.32376	-2.3048	-2.06088	-2.18498
582.308	0.0239453	-1.33651	-1.07977	-1.36868	-0.836529	-1.2369	-1.58293	-1.54582	-1.56323	-1.19732	-0.526046	-1.47088	-1.36117	-1.73781	-1.76105	-1.16768	-1.81187	-0.883425	-0.269942	-1.38134	-1.98048	-3.08987	-3.73432	-2.40776	-2.69351	-3.29421	-3.69218	-2.92889	-2.04506	-2.17069	-2.14796	-2.75122	-2.87511	-3.35331	-2.82031	-2.13941	-2.9966	-2.43593	-2.42761	-1.43832	-2.5288	-2.3137	-3.3254	-2.54616	-1.51367	-2.67371	-3.23702	-1.92769	-2.38872
584.615	-0.604275	-1.82732	-2.085	-1.75246	-1.44549	-1.4515	-2.2805	-1.90492	-1.9392	-1.54724	-1.49932	-1.63769	-2.17964	-1.35646	-1.30878	-1.35446	-1.9387	-1.36199	-0.557127	-1.73929	-2.9969	-4.03498	-3.61559	-3.17855	-3.98697	-3.50861	-3.84577	-4.01333	-3.07274	-3.47328	-2.89803	-3.06376	-3.61297	-3.44468	-2.73084	-1.951	-2.81455	-3.43776	-3.25662	-2.89407	-3.58873	-2.90226	-3.61789	-2.38056	-2.7113	-2.91413	-3.53723	-3.30336	-3.38553
586.923	-0.496491	-1.18636	-1.27273	-1.2706	-0.967307	-1.22807	-2.17392	-1.66458	-1.24499	-1.68872	-1.18587	-1.47538	-1.35603	-1.23845	-0.959396	-1.67873	-1.60095	-0.852661	-0.275975	-1.09406	-2.41914	-3.82194	-2.74978	-2.9733	-2.56733	-3.37903	-3.58906	-3.31187	-1.9244	-3.15088	-2.38924	-2.77707	-2.31078	-3.40764	-2.65772	-1.66566	-3.12145	-2.81411	-3.07555	-2.209	-2.58233	-2.43799	-2.87628	-2.70396	-2.32684	-2.36182	-2.03614	-2.10516	-1.78388
589.231	0.155577	-1.72166	-0.858958	-1.40235	-0.961731	-1.45782	-1.50573	-1.46067	-1.41476	-0.991406	-0.44165	-0.993577	-1.5811	-0.941796	-1.0126	-1.09955	-1.16633	-0.822944	-0.0492759	-0.560456	-2.07018	-2.77236	-2.77915	-2.90873	-2.99252	-2.92292	-3.58814	-2.37089	-2.31196	-2.23812	-2.80924	-2.87815	-2.83853	-2.57436	-2.27407	-2.11922	-2.63484	-3.13465	-2.64946	-1.50953	-2.17709	-2.54427	-3.06113	-2.18261	-1.71079	-2.40156	-2.8419	-2.01914	-2.19109
591.538	-0.219819	-1.42988	-1.40045	-1.57409	-1.23827	-1.5401	-1.30428	-2.17838	-2.06186	-1.60347	-1.10027	-1.17718	-1.15288	-1.58079	-0.942403	-1.39083	-1.41136	-1.10179	-0.165459	-0.763196	-2.69623	-3.93415	-3.38086	-2.94585	-2.86287	-3.08645	-3.29402	-3.44472	-2.87047	-2.89766	-2.88296	-3.04156	-3.35644	-3.46318	-2.56311	-2.06411	-2.34153	-3.20435	-3.03466	-2.38358	-2.80126	-2.93448	-3.35482	-2.36553	-2.65288	-2.79627	-2.44979	-2.6828	-2.35968
593.846	-0.641407	-1.40579	-1.702	-1.57364	-1.52406	-1.08605	-1.17466	-1.4561	-2.1356	-1.48174	-0.901594	-1.55384	-1.46142	-1.22694	-1.26321	-1.03602	-1.16366	-1.45024	-0.593532	-1.25973	-2.73365	-4.31226	-3.42573	-3.57304	-3.3886	-2.8089	-4.09671	-3.45845	-2.36463	-2.85636	-2.79213	-3.49835	-3.43644	-3.6407	-3.11497	-2.47668	-2.76659	-3.18594	-2.62078	-2.27292	-3.06382	-2.69162	-3.64123	-3.45136	-2.11709	-3.19086	-3.34746	-2.71017	-3.12122
596.154	-0.443838	-1.57825	-1.43646	-1.35925	-0.936821	-1.29318	-1.65794	-1.60158	-1.69151	-1.85328	-1.51625	-1.5292	-1.10529	-1.59748	-1.64678	-0.989337	-1.51333	-1.22225	-0.433607	-1.6249	-3.62506	-4.00353	-3.46663	-3.6479	-3.00361	-3.74804	-3.551	-3.40467	-2.26808	-2.93725	-3.33264	-3.08799	-3.33227	-3.82928	-3.13451	-2.40192	-2.95352	-3.67305	-3.31297	-2.86027	-3.62053	-3.43135	-3.69407	-3.15958	-2.94534	-2.95555	-3.33089	-2.37262	-2.70054
598.462	-0.447372	-1.26873	-1.51847	-1.53128	-1.40572	-1.11638	-1.36739	-1.70026	-1.57181	-1.24002	-1.09513	-1.25692	-1.0763	-1.29253	-1.08796	-1.15994	-1.56344	-0.54748	-1.17142	-1.16692	-2.7279	-3.80245	-3.45619	-3.19742	-3.38288	-3.42733	-4.25758	-2.96081	-2.39036	-3.15615	-3.1213	-2.96965	-3.00538	-3.57546	-2.75615	-2.45703	-3.69371	-3.33313	-3.73091	-2.27948	-2.99812	-3.22804	-2.92695	-2.70783	-2.38553	-3.06136	-3.42882	-2.60245	-2.65025
600.769	-1.505	-1.67973	-1.82585	-2.54378	-1.64545	-2.08271	-2.41104	-3.00111	-2.22056	-1.92673	-2.05387	-1.76432	-2.48848	-1.24259	-1.92101	-2.15907	-2.07683	-1.67643	-1.41223	-1.28815	-3.19985	-4.89383	-4.44939	-4.11389	-3.36653	-4.58769	-4.12452	-3.60206	-3.548	-3.76334	-3.67625	-2.97459	-3.67512	-3.65122	-2.82704	-2.62292	-3.49443	-4.2657	-3.80664	-3.28292	-3.44758	-3.6512	-3.93776	-3.78202	-2.93747	-3.81238	-3.36386	-2.98252	-3.47797
603.077	-1.37588	-2.03159	-3.25716	-2.74603	-2.34059	-2.12349	-2.67454	-2.21546	-2.29764	-2.36407	-2.14998	-1.99421	-2.46772	-2.25662	-3.05346	-1.93447	-2.71417	-1.77348	-1.7041	-1.87116	-3.36992	-5.16695	-4.74088	-3.49631	-4.0864	-4.90755	-4.1781	-3.71256	-2.69766	-3.57881	-3.50544	-3.46663	-3.44698	-3.91973	-3.63385	-3.29684	-3.57405	-3.84027	-4.23722	-2.77754	-3.30727	-3.76839	-3.69009	-4.06772	-3.06472	-4.32518	-3.62017	-2.88211	-3.31747
605.385	-0.521124	-1.1271	-1.93792	-0.968898	-1.07269	-1.56799	-0.630486	-1.76839	-1.26786	-1.23716	-1.11054	-1.33161	-1.03341	-1.26369	-0.677842	-0.760858	-0.953604	-0.715716	-0.193722	-0.193265	-1.88053	-3.51217	-3.12736	-3.23873	-2.95923	-3.40915	-3.33391	-2.98623	-2.44116	-2.81651	-2.85161	-2.6392	-2.94429	-3.11466	-2.69653	-1.99522	-2.89551	-3.004	-2.73808	-2.54706	-2.84316	-2.69766	-2.80802	-2.50622	-2.19034	-2.56709	-2.67368	-2.15227	-2.36298
607.692	-1.6881	-2.55151	-2.70285	-2.74605	-1.80858	-1.7689	-2.94069	-2.3261	-1.66435	-2.48646	-1.82052	-1.82773	-1.73328	-1.91564	-2.32418	-1.52593	-2.08779	-1.93146	-1.71458	-2.36328	-3.50109	-4.85294	-4.28147	-3.42837	-4.19965	-4.35523	-3.92224	-3.94277	-3.09802	-4.0307	-3.31362	-3.27988	-3.74362	-3.8122	-3.07943	-3.27591	-3.95949	-4.14926	-3.46869	-3.33692	-3.47071	-3.49101	-3.60899	-3.38256	-3.45786	-3.40077	-3.8093	-2.48257	-3.15038
610	-1.79586	-2.21638	-2.93596	-2.24905	-1.15463	-1.69843	-1.73487	-2.21203	-1.80808	-1.73487	-1.40783	-2.1181	-1.78649	-2.70333	-2.48435	-1.54235	-2.16881	-1.54572	-1.15979	-1.52017	-3.12906	-4.4024	-4.70839	-3.2225	-3.74471	-3.9677	-4.1001	-4.32933	-3.68087	-3.52014	-3.03707	-3.3732	-3.46298	-4.52698	-3.14759	-2.90002	-3.10846	-4.58141	-3.59251	-2.90541	-3.64023	-3.94798	-3.42647	-2.98672	-3.94209	-3.65674	-3.64078	-3.71598	-3.56646
612.308	-1.67592	-1.5472	-2.27155	-1.74437	-1.93443	-1.60395	-2.00019	-2.85148	-2.35338	-2.42862	-1.4905	-1.52061	-1.23373	-1.99306	-2.65689	-2.10085	-2.69059	-1.60566	-0.901733	-1.11991	-2.93393	-4.00497	-4.5089	-3.79647	-3.72093	-3.26603	-4.25334	-3.55561	-3.37442	-3.8151	-3.12336	-3.07778	-3.26188	-2.97144	-2.73835	-2.86004	-3.68201	-3.19666	-3.48589	-2.788	-3.72831	-3.25406	-3.07836	-3.67161	-3.18471	-3.60446	-3.14544	-2.0478	-3.38445
614.615	-2.24025	-2.96969	-2.48365	-2.36539	-2.65507	-2.82785	-1.95664	-2.92784	-3.22308	-2.72039	-1.85775	-1.79045	-2.11782	-3.32522	-2.46824	-2.44798	-2.94653	-2.26268	-2.10994	-1.90349	-3.80118	-4.68691	-4.3748	-4.21804	-5.03304	-4.09339	-3.44991	-3.09397	-3.43045	-4.48348	-3.3635	-3.52852	-3.81098	-3.78199	-3.90939	-3.96051	-3.94781	-4.02739	-4.3482	-4.06904	-3.85564	-3.26098	-3.55692	-4.38551	-3.9138	-3.87712	-3.3823	-3.57995	-3.06364
616.923	-0.603879	-0.741577	-0.87765	-0.0558016	-1.03908	-1.12418	-0.652754	-0.739743	-1.23128	-0.996027	-0.211841	-0.176028	-1.38277	-1.37078	-1.08899	-0.120214	-0.6092	-1.35701	0.310426	-0.284202	-1.76156	-2.58986	-3.04589	-2.61143	-2.98766	-2.60401	-2.64272	-1.63785	-1.6111	-2.0319	-1.78683	-1.83341	-2.21416	-1.27122	-1.8287	-1.93952	-2.29174	-2.2748	-1.86058	-1.70582	-2.04602	-1.05169	-1.32139	-1.80213	-1.5417	-2.10727	-0.826976	-1.9989	-1.97561
619.231	-1.97654	-1.01703	-1.34438	-1.42317	-0.740969	-1.64412	-1.40917	-1.62217	-1.77076	-1.41973	-0.275931	-1.37693	-1.03188	-1.14061	-1.08317	-1.37694	-1.51237	-1.01281	-0.195178	-0.981994	-2.34677	-3.22488	-3.42654	-2.50664	-3.29986	-3.34351	-3.1997	-2.23112	-1.96319	-2.26431	-2.7204	-2.17337	-2.46708	-2.81119	-2.69594	-1.23788	-2.08531	-2.38072	-3.08519	-2.5239	-1.53054	-1.86911	-2.37	-2.09289	-2.97995	-2.94282	-2.4012	-1.61142	-1.79556
621.538	-1.60545	-1.61493	-1.68381	-1.1864	-1.23384	-1.54794	-1.21061	-1.52726	-1.06287	-1.82316	-1.67697	-1.77292	-2.24849	-1.00909	-1.94719	-0.753733	-1.57484	-1.75323	-0.721746	-0.953	-1.84018	-3.12082	-3.36052	-2.43081	-3.08319	-2.47993	-1.76548	-2.12148	-2.35096	-1.97604	-1.84779	-2.60991	-2.04461	-2.6426	-3.04306	-1.44589	-2.20981	-2.02652	-2.54706	-2.24989	-2.51937	-2.00727	-2.67368	-2.18892	-2.45039	-2.659	-1.69014	-2.16127	-1.93208
623.846	-0.699104	-0.292154	-0.945619	-0.599499	0.0095984	-0.996106	-0.580678	-0.893487	0.267618	-0.961972	-0.241797	-0.595223	0.757088	-0.515026	-0.380999	-0.919338	-0.104908	-0.157809	0.599253	-0.16202	-1.01326	-1.89984	-2.34403	-1.03284	-1.85866	-2.4961	-0.788106	-1.08233	-1.36932	-2.08366	-1.4839	-1.72395	-1.78902	-1.07558	-1.7237	-1.36382	-1.47768	-1.41605	-1.54458	-0.60749	-1.08799	-2.18141	-1.64499	-1.24065	-1.63786	-1.78957	-0.65389	-1.16805	-1.37036
626.154	0.317206	0.799176	-0.117353	-0.297681	-0.00798868	-1.00462	-0.167985	0.541689	0.204907	-0.045826	-0.421048	0.285499	0.898755	-0.373987	0.188833	-0.0604329	-0.459272	0.156887	1.53321	0.527772	-0.982884	-0.871826	-2.00393	-1.29823	-1.23731	-0.961078	-0.729428	-1.36234	-0.519008	-0.797107	-1.01543	-0.560908	-1.40095	-0.907089	-0.491384	-1.26587	-0.270629	-0.607301	-1.47033	-0.992361	-0.313237	0.0163216	-0.71108	-0.860549	-0.868787	-0.808021	0.453889	-0.75439	-0.666015
628.462	1.44777	1.28844	1.4304	1.61074	0.911906	-0.0339011	1.9711	2.10481	1.52951	0.928888	1.8826	1.43664	1.39558	0.865728	1.21	1.71901	1.43398	0.785248	2.49997	1.99454	1.02594	-0.0157447	0.635522	-0.0902646	0.0245493	1.00002	1.06247	0.386174	0.00658567	0.822713	1.43652	0.55415	0.284438	1.74	1.17526	0.337716	-0.116441	1.09141	0.59722	0.625346	0.365191	1.60069	1.4048	0.288565	0.546304	0.541229	1.24436	0.447349	1.17913
630.769	-0.29961	0.453221	1.0575	1.45058	0.980412	0.979819	1.39273	1.20387	1.07625	1.28715	0.69218	0.735663	1.94521	0.110508	1.77106	1.21768	0.554958	0.000223576	1.51028	1.76847	0.527756	1.05021	0.685983	-0.306119	-0.672622	0.677143	0.162512	0.860699	-0.559229	-0.0970475	1.19565	0.797652	0.457558	1.46862	0.472838	-0.632317	-0.119835	0.0577164	0.140653	0.164742	1.7367	0.814221	0.495439	-0.389859	-0.495505	0.309124	0.991133	-0.632321	-0.349351
633.077	0.331033	0.783289	1.11015	0.053691	1.66406	0.048888	1.299	0.977132	1.13172	1.61752	0.40913	0.64985	1.67523	0.414917	1.17736	0.812973	0.130527	0.75569	2.15058	1.95492	0.453314	-0.276272	-0.284273	0.399496	-0.000829043	-0.57027	-0.611304	0.504896	0.537409	-0.485904	-0.17431	0.975058	-0.00587932	0.140066	1.1742	-0.261145	1.01393	0.563653	-0.0167714	0.500169	1.27238	0.378844	0.232902	-0.078038	0.754218	0.517021	-0.0902003	1.10159	0.379828
635.385	1.49134	2.78146	1.99433	1.09192	2.43547	1.70547	1.37152	1.41152	2.95022	2.02781	0.759125	0.925595	1.4869	2.26931	2.1786	1.84315	1.60864	1.76893	2.65131	1.92837	1.69553	1.30326	0.581001	1.20657	0.904354	0.541453	0.018665	1.71738	1.54589	1.46361	0.844418	2.19944	1.08404	1.32589	1.70035	0.969873	1.35097	0.816101	1.485	1.29314	2.23968	1.38383	0.675517	1.0789	2.13253	1.15223	1.59846	1.82272	1.01543
637.692	1.24189	1.54581	-1.61901	-1.80263	1.00152	0.354081	-0.590889	-0.502908	0.916412	-0.21885	-1.87937	-1.42578	0.196942	1.24594	-0.0583864	-1.53533	0.0196295	0.913066	-0.137856	-0.663596	0.769074	-2.16356	-1.64197	0.263615	-0.890342	-2.83818	-2.50481	-0.993133	0.397022	-1.46324	-1.88884	0.110358	-0.143319	-0.799946	-1.02339	0.0775136	-0.0548588	-1.9047	-1.26203	1.26313	0.857623	-1.18988	-2.00549	-1.35535	1.34244	-0.999119	-1.2518	0.33178	-0.186239
640	-1.73101	-1.78183	-3.59232	-3.22953	-2.50693	-2.87672	-2.70644	-2.75246	-1.18001	-2.39801	-3.53264	-2.6863	-2.68152	-2.08495	-2.87899	-3.66576	-2.71569	-1.3187	-3.36872	-2.62041	-2.14559	-3.87141	-3.96587	-2.34359	-3.86086	-3.64444	-4.57882	-3.95915	-2.69996	-3.40958	-4.22118	-2.17291	-2.48406	-3.49001	-3.83344	-3.12285	-3.67564	-3.33912	-3.75401	-3.01549	-1.62377	-2.99714	-3.96948	-3.64298	-1.61277	-3.68528	-3.33619	-2.76964	-2.66753
642.308	-3.6437	-3.0155	-3.46519	-3.7823	-2.18289	-3.08272	-2.3176	-2.53858	-2.01631	-2.48629	-2.9087	-3.03967	-2.63317	-2.50185	-3.05749	-2.73851	-2.60442	-2.0819	-1.46853	-2.59536	-3.37696	-2.7932	-3.64058	-3.37497	-3.84434	-3.59635	-3.76677	-3.27893	-3.10565	-3.33126	-3.62396	-2.31679	-2.60857	-3.2082	-3.00516	-3.65368	-3.22273	-3.22399	-3.54164	-2.66324	-2.60193	-3.21065	-3.98235	-3.52971	-3.12022	-3.03305	-3.20946	-2.64301	-3.18886
644.615	-2.5121	-0.962305	-1.42148	-1.62924	-1.68467	-1.17331	-0.861109	-1.21204	-1.30481	-1.49937	-1.02558	-1.01636	-0.664067	-2.24872	-0.307195	-1.50544	-2.64976	-2.00928	-0.802074	-0.208358	-2.03	-0.888635	-1.89808	-1.0529	-2.65121	-0.778512	-1.70087	-1.88539	-2.15679	-1.64572	-1.02512	-0.8465	-2.48938	-1.09202	-0.652662	-2.17559	-2.13841	-1.02734	-1.39656	-2.20431	-0.991251	-0.777669	-1.12877	-1.15859	-1.82967	-1.10168	-0.585518	-1.01627	-2.15055
646.923	-2.6752	-1.87935	-1.52408	-1.70143	-2.26391	-2.47528	-1.49381	-2.08432	-1.77451	-1.95012	-1.85377	-2.03762	-1.97657	-2.28544	-1.85542	-1.29748	-2.10578	-2.0278	-0.190419	-0.339644	-2.17317	-1.87621	-2.2336	-1.91325	-3.20392	-2.0473	-2.45693	-1.74548	-3.17439	-1.52079	-2.00372	-1.63962	-2.14493	-1.42468	-0.96987	-2.29496	-2.2684	-1.46709	-1.89425	-2.65156	-1.20522	-1.96544	-1.83307	-2.45972	-1.87109	-1.05711	-1.0922	-2.46723	-2.4093
649.231	-2.04385	-1.7974	-1.37066	-2.14777	-1.42532	-1.50876	-2.17592	-2.15194	-0.964281	-1.90213	-3.57599	-3.28038	-1.00314	-1.1684	-2.96098	-3.48484	-2.16304	-1.23755	-1.85891	-1.75712	-0.475859	-2.66077	-2.34076	-1.71879	-1.94199	-2.75831	-3.50458	-1.59197	-1.89681	-2.27365	-3.88013	-0.687109	-2.28249	-2.60909	-2.59147	-1.31793	-1.43193	-3.35579	-1.83582	-2.5556	-0.676735	-3.20959	-3.47952	-1.2816	-1.87197	-2.91376	-2.62396	-1.79284	-1.51097
651.538	0.753297	1.48369	-0.331524	-0.834761	0.80092	0.523873	0.270132	0.226698	1.50381	0.0478339	-0.342298	-0.9252	-0.504094	0.92417	-0.488474	-0.654328	0.0139551	0.762905	0.450346	0.275153	0.94725	-0.419684	-1.65186	0.351124	-0.724936	0.129503	-0.773193	-0.955936	1.44676	-0.651897	-0.506973	1.13474	-0.149193	-0.800582	-0.446214	0.619594	0.530583	-0.115014	-0.198226	0.435994	0.379072	-0.268965	-0.517475	-0.590877	0.435212	-0.138748	-0.435165	-0.274051	0.482762
653.846	-1.63931	-1.01468	-2.76833	-1.44985	-2.58494	-2.17099	-1.35572	-1.77542	-0.588789	-2.86655	-1.86964	-0.99711	-2.94869	-1.74621	-1.93345	-1.71367	-3.187	-1.47221	-1.34185	-1.20285	-2.06312	-0.938925	-2.74053	-1.9003	-3.22182	-0.871316	-2.07739	-2.35629	-1.33192	-1.66378	-1.94325	-1.68371	-2.21479	-2.02417	-1.7155	-1.7236	-2.40265	-1.70052	-2.31861	-1.59198	-1.68918	-1.58249	-1.71519	-2.27181	-0.636109	-1.97756	-0.954995	-2.54324	-2.4086
656.154	-2.47669	-2.32869	-0.541463	-1.03521	-2.48443	-2.49495	-1.03417	-0.823648	-1.99683	-1.55542	-1.51653	-1.72566	-1.34036	-2.63647	-1.14031	-0.996501	-2.33528	-2.37251	-0.372629	-1.17491	-1.62512	-0.531163	-1.46868	-2.68664	-2.26086	-1.69236	-2.09221	-0.683794	-2.5254	-0.845968	-1.15071	-1.45096	-2.46732	-1.35873	-0.368041	-2.05965	-1.76163	-1.15655	-1.93065	-2.82031	-0.980265	-2.13129	-1.485	-1.48148	-3.42069	-0.960348	-0.873408	-2.29509	-2.3172
658.462	-2.23842	-1.78402	-1.0552	-1.89887	-1.23115	-1.91256	-0.724668	-1.13027	-1.24564	-1.35013	-1.81631	-1.22572	-1.03134	-0.964866	-1.85336	-1.48661	-2.04952	-1.48709	-0.335603	-0.599724	-0.611404	-0.3249	-2.4427	-0.884605	-1.8363	-1.01982	-1.85689	-1.43852	-2.11393	-1.09885	-0.798617	-0.761392	-1.73844	-1.9934	-0.548235	-0.800446	-1.22998	-1.03388	-1.17208	-1.75998	-0.681828	-0.714537	-1.46816	-1.50008	-1.96122	-0.543626	-0.836678	-2.68192	-2.10457
660.769	-1.38922	-0.813754	0.134066	-0.199703	-1.05347	-0.727971	-0.509066	-0.224002	-0.914792	-1.00111	-0.971642	-0.356935	-0.287495	-1.0102	0.143842	-0.296872	-1.50887	-0.712932	1.17903	0.499482	-1.52952	-0.0909235	0.156279	-1.33534	-1.42833	0.674863	0.482573	-0.426671	-1.02075	-0.0551475	-0.146901	-0.282826	-0.886328	-0.864301	0.356923	-0.814742	-0.488259	-0.0360427	-0.183309	-0.806324	0.218909	0.222334	0.153687	-1.32584	-0.244304	-0.209023	0.0703277	-0.658688	-0.408961
663.077	-1.94934	-1.18192	0.499719	0.332501	-0.145578	-1.01622	1.08813	0.359895	-1.49748	0.153785	0.133947	0.931377	0.645788	-1.21643	1.1506	1.20576	-0.178275	-0.584902	1.48506	1.1447	-0.331846	1.2922	0.325195	-0.701226	-0.056278	0.71397	0.309325	0.455018	-1.02928	-0.207591	0.357026	0.477853	-0.559696	0.817517	1.12083	-0.532863	-0.902737	0.943755	0.417157	-1.19369	0.65998	0.404397	0.196388	0.204745	-1.54001	0.264527	1.65732	-0.0290519	-0.448864
665.385	0.928061	0.750366	-1.10927	-0.47787	-1.71374	-1.12469	0.757639	-0.966996	0.509338	-1.15572	-0.863263	0.0787752	-0.737467	-0.52047	-0.480524	0.0328148	-2.79716	-0.832354	0.921463	0.408466	-0.502951	0.116268	-1.26007	-1.38077	-1.80434	1.40736	0.799054	-0.899442	-1.20719	-0.486319	-0.55405	-0.696212	-1.65725	-0.541055	-0.433614	-0.364388	-1.91344	0.915415	-0.572079	-0.32009	-0.764733	0.97882	0.715121	-1.29331	0.0615992	-0.866004	0.808583	-1.08204	-0.680599
667.692	-0.257138	0.430145	-3.06627	-2.7165	-1.2152	-1.86858	-2.5872	-2.39623	0.498898	-2.73132	-3.36835	-2.81537	-2.93156	-1.41629	-2.98818	-2.81259	-2.72237	-1.97441	-2.66129	-2.39032	-0.883161	-2.2148	-3.32425	-0.48603	-2.90533	-2.16739	-2.29699	-2.22111	-0.803534	-3.02581	-2.06204	-1.30457	-1.86283	-2.81339	-2.6235	-1.34708	-1.81598	-3.2682	-2.48463	-1.37415	-1.85701	-2.41386	-2.25596	-2.38228	-0.354568	-2.05064	-2.24157	-1.50897	-1.51641
670	-0.0834451	0.8705	1.47178	0.930988	0.183783	1.3646	1.51151	1.6984	1.17384	0.655908	0.986593	1.12496	1.65105	0.993188	1.77937	1.23816	0.747886	0.827784	1.68732	2.10126	1.38941	1.48972	1.11085	0.782448	0.231816	1.62076	1.90662	1.77215	1.11452	1.84354	1.37325	1.47489	1.36495	0.860698	0.903445	1.15713	1.05982	1.68883	0.889916	0.0137894	1.85588	1.83565	1.69931	1.3816	0.955507	0.925399	1.83804	0.768469	0.698933
672.308	-2.98256	-1.72538	-2.3962	-2.64404	-2.09602	-2.09852	-2.29089	-2.53629	-2.0726	-1.90408	-2.93731	-2.39641	-1.43574	-2.0401	-2.13717	-2.40305	-2.59835	-2.56726	-1.82471	-2.1552	-1.26188	-1.86523	-2.35591	-1.0971	-2.09125	-2.45222	-3.52565	-1.987	-2.39374	-2.25316	-2.44256	-1.6025	-2.32773	-2.68232	-2.41122	-2.51402	-1.71862	-2.0956	-2.10335	-1.86066	-1.92023	-2.95776	-2.58277	-1.63673	-2.17891	-1.50783	-2.04885	-1.84668	-1.22063
674.615
[truncated: 100 more columns]

## Sheet: SI_Fig_18_F
3rd round ΔT/T (10^-3) for Cs3Sb2I9
	Time (ps) →
Wavelength (nm) ↓	-4.7	-3.7	-2.7	-2.2	-1.7	-1.5	-1.3	-1.1	-0.9	-0.7	-0.6	-0.5	-0.4	-0.3	-0.2	-0.1	0	0.1	0.2	0.3	0.4	0.5	0.6	0.7	0.8	0.9	1	1.1	1.2	1.3	1.4	1.5	1.6	1.7	1.8	1.9	2	2.1	2.2	2.3	2.4	2.5	2.6	2.7	2.8	2.9	3	3.1	3.2
425.385	-0.367679	-0.821264	-0.504753	-1.47298	-0.757809	-0.892539	0.459483	-0.0735882	-0.965772	0.0660769	-1.00957	-1.21505	-0.544089	0.312192	-0.731262	-1.37792	-0.87502	-0.0655518	1.83191	-0.357872	0.464936	0.0677783	-0.0206648	0.26807	-0.366166	-0.114838	0.181283	-0.0369815	-0.914849	0.589116	0.0582895	-0.218535	-0.266055	0.777857	1.18424	1.9142	-0.0280699	0.43091	-0.42377	-0.0378343	0.301416	-0.27236	-0.794333	-0.846772	-0.212909	0.132668	0.449718	-0.603216	-0.126262
427.692	-1.05385	-1.02699	-0.630207	-1.27191	0.149309	-1.31282	0.462755	0.764954	-0.51151	-0.114507	-0.946072	-1.08164	-0.164128	-0.812796	-0.851018	-1.30555	-1.35324	-0.550867	1.94172	-0.574195	0.529454	-0.513035	-0.133707	0.282955	-0.83819	0.465077	-0.482272	-0.310598	-0.963673	-0.604097	0.61999	-0.571514	-0.578137	-0.294374	1.49345	1.20886	-0.057912	-0.431009	-0.458994	0.757586	0.181716	-0.216613	-0.461668	-1.15829	-0.578153	-0.366509	0.749319	-0.208856	-0.412041
430	-0.689283	-0.621486	0.127235	-1.2032	-0.531038	-0.499573	1.2766	0.309887	-0.63956	-0.0355755	-0.425718	-0.27061	-0.866286	-0.679315	-0.439369	-1.17808	-2.48867	-0.769077	2.06566	-0.832179	-0.136169	-0.61939	-0.182572	1.49032	-0.768076	-0.366159	-0.15868	0.34486	-0.634105	-0.910529	0.233312	-0.137621	0.346299	-0.902287	0.81686	1.69967	-0.00392855	-0.317706	-0.366008	0.373419	-0.148254	-0.200746	0.420252	-1.15153	-0.116853	-0.41354	0.870293	-0.63513	-0.952579
432.308	-1.30827	-0.787188	0.121005	-0.893447	-0.535702	-1.27176	-0.2085	-0.225046	-1.2177	-0.0764332	-0.483381	-1.50889	-0.465389	-1.04516	-0.366454	-1.22868	-2.51759	-0.945757	0.230381	-1.36849	-1.65139	-0.820789	-1.15326	0.104567	-1.32498	-0.724157	-1.20428	-0.903516	-1.24526	-1.3163	-0.655176	-0.908306	-1.29825	-1.12114	0.330445	0.343659	-1.53806	-0.402465	-0.822621	-0.116792	-0.457498	-0.335681	-0.84534	-0.772414	-1.7981	-0.988021	0.289108	-1.05756	-0.885389
434.615	-0.578491	-0.0629041	0.182578	-0.618529	0.00206891	-0.72851	0.277657	0.504555	-0.838567	0.255073	-0.911888	-0.068836	-0.678646	-0.647243	-1.14563	-2.14216	-2.71743	-1.41558	0.394191	-1.49458	-1.18536	-0.740417	-1.43344	0.281569	-1.83068	-1.4678	-0.783851	-0.64966	-0.890802	-1.04525	-0.491759	-1.1287	-0.725765	-0.458563	0.126636	0.43953	-1.30411	-1.1829	-0.526959	0.32667	-1.14647	-0.956535	-0.535199	-1.28264	-0.5602	-1.02657	0.16263	-1.55384	-0.617392
436.923	-2.45665	-2.20839	-1.01578	-1.64924	-1.81772	-1.78046	-0.565728	-0.39095	-2.03422	-1.12693	-1.4929	-1.73055	-1.57502	-1.94439	-1.58684	-2.5368	-4.20675	-3.52377	-0.325937	-3.1019	-2.94844	-2.67605	-2.31066	-1.14602	-2.92952	-2.68658	-2.5508	-2.464	-2.57679	-2.25693	-1.31288	-1.96599	-3.28891	-1.85502	-0.872454	-0.587679	-2.57849	-2.06467	-2.7855	-0.761885	-2.11263	-2.27357	-2.51732	-2.55041	-2.59641	-2.2608	-1.81586	-2.51785	-2.14545
439.231	-1.25225	-0.660552	-0.276491	-1.7234	-0.454302	-1.67632	0.187269	0.299261	-1.00932	-0.152688	-1.22123	-0.836388	0.220183	-1.3432	-1.54556	-2.2296	-3.45485	-2.67475	-0.836464	-2.54651	-1.90636	-1.81114	-2.62604	-0.594004	-2.22936	-1.96619	-1.81276	-2.12084	-2.19351	-1.19572	-0.903705	-1.80095	-1.77038	-1.62308	-0.564559	-0.0317588	-1.45177	-1.32672	-1.47661	-1.2243	-1.51909	-1.81113	-2.188	-2.18458	-1.67846	-1.71136	-1.17865	-1.76073	-1.72947
441.538	-1.92828	-1.30288	-1.82945	-3.12663	-1.15247	-1.79128	-0.844201	-1.13034	-2.37636	-0.398381	-1.72025	-1.66193	-1.32611	-1.966	-2.61333	-2.53878	-3.7712	-4.31577	-2.65318	-3.28198	-3.06437	-2.92852	-3.15296	-1.83137	-2.72114	-2.53328	-3.11999	-2.7979	-2.89601	-2.27845	-3.0563	-2.46486	-2.03291	-2.71998	-1.65011	-2.13421	-2.34399	-2.28968	-2.90301	-1.96368	-2.10169	-3.15847	-3.28879	-3.83561	-3.31902	-2.68668	-1.95994	-3.17878	-2.4981
443.846	-2.38669	-1.743	-1.69297	-1.99648	-1.13547	-2.62825	-1.5684	-2.11876	-2.56154	-0.540982	-2.17712	-2.9682	-1.7191	-2.32524	-2.10677	-2.65287	-3.88045	-4.66981	-2.48457	-4.28546	-3.35466	-3.31179	-4.31973	-1.73112	-3.746	-2.08541	-3.24989	-3.2398	-3.66468	-2.23219	-2.64375	-3.56556	-2.7545	-2.96191	-1.55339	-1.51892	-3.6422	-2.65735	-3.74761	-1.91804	-2.92076	-3.01431	-3.20332	-3.59586	-3.36526	-2.77242	-2.57894	-3.48922	-3.21637
446.154	-3.16083	-2.8109	-1.71939	-1.99231	-2.01282	-2.94433	-0.998056	-1.15262	-3.30925	-1.0545	-2.0629	-3.26238	-2.36604	-3.10177	-2.22307	-2.3654	-3.08946	-5.22602	-3.37265	-3.94464	-3.54908	-3.23964	-3.80846	-2.34878	-4.43256	-3.07451	-3.79873	-3.45167	-3.75675	-2.7175	-2.25879	-4.09066	-3.10888	-3.7023	-2.33113	-2.12157	-3.14737	-2.8637	-3.86651	-1.89719	-3.55287	-3.53324	-3.74459	-3.55923	-3.8213	-3.38991	-2.60234	-3.67232	-2.5618
448.462	-3.49525	-3.02734	-1.58759	-2.60979	-2.56338	-3.47429	-0.543307	-0.968181	-3.09446	-1.03778	-2.73016	-2.49553	-3.04378	-2.40955	-2.19627	-2.02769	-3.65301	-6.2859	-2.59503	-4.05661	-3.13422	-2.85814	-3.87195	-2.22493	-4.65162	-3.37843	-3.8749	-3.33406	-4.76069	-2.68162	-3.07136	-4.03568	-3.21645	-3.3037	-2.27154	-1.81054	-3.87881	-3.33683	-3.86416	-2.00948	-4.30727	-3.34266	-3.18783	-3.86179	-3.98778	-3.84948	-1.94354	-3.60079	-3.21506
450.769	-2.51139	-2.67142	-0.883227	-2.08603	-2.00904	-2.62776	-0.03292	-0.424218	-2.54474	-1.45598	-1.35089	-2.62465	-2.269	-2.01737	-2.14581	-1.16012	-2.28032	-4.95314	-2.32595	-3.46168	-2.89493	-1.95428	-3.0076	-1.82971	-3.6567	-2.72589	-2.51099	-2.80829	-3.83162	-2.53684	-1.85964	-2.82044	-3.30353	-3.06457	-1.19514	-1.52437	-3.68019	-2.58667	-3.18588	-2.34147	-3.45368	-2.53239	-2.60254	-3.5767	-3.06421	-3.52737	-2.46902	-3.59217	-2.56852
453.077	-1.98279	-1.66294	-0.330516	-1.78448	-1.87627	-2.42932	0.0188304	-0.728311	-1.17637	-1.81222	-0.742747	-1.80311	-1.822	-2.45259	-1.75693	-0.756505	-2.42495	-4.959	-2.40311	-2.90395	-2.95703	-3.72602	-2.96315	-2.23034	-3.63914	-2.72287	-1.88933	-2.33463	-3.67682	-2.55552	-2.02498	-2.3798	-3.15134	-2.90719	-1.4057	-1.38148	-2.64408	-2.24789	-3.16355	-1.83292	-2.89252	-3.59683	-2.42384	-3.28421	-3.22999	-2.80751	-2.13065	-3.31447	-3.23494
455.385	-2.65673	-2.40794	-0.0865437	-2.38939	-2.29807	-2.30707	-1.26575	-1.71609	-1.84742	-2.65617	-1.22061	-2.48532	-2.35489	-2.36794	-2.70514	-0.783523	-3.37217	-4.90538	-2.56813	-3.46008	-3.77307	-4.39946	-3.50456	-3.05728	-4.247	-4.05967	-2.763	-2.8149	-4.15242	-3.801	-2.42271	-2.91969	-4.21074	-2.91553	-3.04763	-2.68882	-3.53531	-3.90105	-3.66639	-1.64067	-3.4406	-3.52407	-3.5137	-3.79524	-3.90906	-3.42733	-2.19858	-3.04662	-4.11185
457.692	-2.92365	-2.09532	-0.54302	-1.52869	-2.89099	-2.05413	-1.57868	-1.21536	-1.02584	-3.29465	-1.44626	-3.13644	-1.81759	-2.42512	-2.55432	-0.984426	-3.64701	-4.65496	-3.23871	-3.67248	-4.49946	-3.94315	-3.75733	-3.2396	-3.65527	-4.91061	-2.51147	-3.18198	-4.44776	-3.10911	-3.36595	-3.48872	-4.19701	-4.48903	-3.28709	-2.54798	-4.37598	-4.25519	-4.18465	-2.56466	-3.43515	-4.00218	-3.04425	-4.71706	-3.70702	-3.213	-2.82179	-3.69626	-4.74884
460	-2.07683	-2.9746	-1.07733	-2.02801	-3.32698	-3.08989	-1.71919	-2.85554	-1.62134	-2.40263	-1.27791	-3.27561	-2.70263	-3.09726	-3.55182	-1.30492	-3.5645	-5.27681	-4.03342	-3.95241	-4.56595	-4.88585	-3.32825	-4.32159	-3.96049	-4.81604	-3.16303	-3.59888	-4.82353	-4.24141	-3.83186	-3.26051	-4.57459	-4.3438	-3.76387	-3.76141	-4.03588	-4.23114	-4.92233	-3.02339	-4.32942	-4.06835	-4.12526	-4.33453	-4.55833	-3.2608	-3.5645	-3.76596	-4.91115
462.308	-2.59094	-3.44923	-1.62679	-1.80249	-2.9125	-2.75982	-2.21125	-2.45382	-1.73187	-3.15154	-1.47759	-3.43123	-2.37213	-2.37887	-2.47997	-1.12927	-4.08009	-4.55098	-3.82927	-3.92845	-5.40245	-5.02297	-4.04221	-3.76507	-4.1976	-4.92231	-2.9903	-3.33546	-4.72485	-3.98488	-3.87442	-3.26067	-5.25912	-4.42698	-4.04547	-4.47487	-3.52885	-4.96872	-4.78729	-3.09423	-4.1272	-4.91963	-3.62793	-4.81908	-4.78065	-4.19741	-3.50099	-3.96451	-4.74414
464.615	-2.12975	-2.44253	-0.919449	-2.20057	-2.627	-2.24271	-1.78115	-2.42261	-1.15814	-2.8112	-1.24526	-2.92453	-2.46733	-2.32308	-2.823	-1.81893	-3.32292	-4.62242	-3.92516	-4.48454	-4.22152	-3.9915	-2.84942	-3.30436	-4.05874	-4.9918	-3.91759	-4.00056	-4.36426	-3.5396	-3.25161	-3.86114	-3.81102	-3.71452	-2.9825	-4.12983	-3.90641	-4.05305	-4.52967	-2.959	-3.43934	-4.43833	-3.40226	-4.77519	-4.55976	-3.80209	-3.98018	-3.69151	-4.51936
466.923	-1.25489	-2.04775	-0.746732	-1.44673	-1.6085	-2.49249	-1.37703	-1.39014	-1.73212	-1.56053	-1.09792	-1.63809	-1.37474	-2.02656	-2.25897	-0.940127	-3.04015	-3.50879	-3.58961	-3.26366	-4.07194	-3.69404	-3.56296	-3.93656	-3.44871	-4.08037	-2.78497	-3.54559	-4.10905	-3.57357	-3.45246	-3.29001	-3.77324	-3.56905	-3.37224	-3.33004	-3.95721	-3.36007	-3.6401	-3.18834	-3.24392	-3.33449	-3.40536	-4.18141	-4.28232	-3.21683	-2.90596	-2.77271	-3.49998
469.231	-1.52996	-2.04459	-1.11267	-1.62089	-2.51525	-1.74765	-1.63149	-1.98726	-1.1829	-1.23687	-1.33133	-2.48469	-2.39197	-1.89207	-2.59318	-1.22174	-3.10808	-3.4585	-3.54116	-3.62393	-3.09102	-2.98013	-3.12691	-3.64074	-3.85978	-3.73113	-3.72464	-3.70736	-3.67341	-3.09235	-3.35	-3.44208	-3.37859	-3.6542	-2.95879	-3.02051	-3.40157	-3.71504	-4.21239	-2.96236	-3.27652	-3.26469	-2.93165	-4.18972	-3.73811	-3.84825	-3.23874	-3.17539	-3.63367
471.538	-0.990955	-2.15945	-0.269473	-0.755875	-2.681	-1.91992	-1.61057	-1.83727	-1.04077	-1.41909	-1.28791	-1.88481	-1.94624	-2.3206	-2.49435	-1.61945	-2.36548	-2.54012	-2.09299	-2.65509	-2.95854	-2.63546	-2.43766	-2.81856	-3.02116	-2.92245	-2.88119	-2.54748	-2.73427	-2.3789	-2.57522	-2.94795	-2.53368	-2.44458	-2.64955	-3.33704	-2.57842	-3.10826	-3.61743	-2.51942	-3.25353	-3.04991	-2.14998	-3.72948	-2.59226	-2.84978	-1.80981	-2.57892	-2.4879
473.846	-1.94173	-3.10645	-0.955818	-1.51906	-3.11201	-1.84902	-1.7462	-1.62839	-1.86111	-2.26339	-1.45829	-2.16834	-2.9687	-2.18894	-2.39134	-0.670698	-2.90661	-2.04437	-2.18981	-2.4593	-2.54777	-2.50601	-1.72851	-3.43951	-2.51712	-3.2447	-2.56494	-2.95653	-3.21527	-3.00193	-2.58592	-2.83799	-2.66174	-2.97621	-2.82788	-2.93535	-2.35973	-2.74086	-3.67414	-1.68518	-3.16572	-2.76492	-2.53429	-3.46592	-3.51018	-2.51873	-2.55196	-3.13089	-3.12829
476.154	-1.67045	-1.94011	-0.522069	-1.27031	-2.27701	-1.1225	-1.72239	-1.75785	-0.953769	-1.29812	-0.906417	-2.31771	-2.40469	-1.85675	-2.65812	-0.282795	-1.92112	-0.742244	-0.916833	-1.38147	-1.65527	-1.47187	-1.23245	-2.0227	-1.79563	-2.08875	-1.53319	-1.85159	-2.41059	-0.974319	-1.43162	-1.27892	-1.81855	-1.45332	-2.50629	-2.74205	-1.20928	-2.3541	-3.46402	-1.51553	-2.00317	-1.65134	-1.41069	-3.31271	-2.62508	-1.60785	-1.9192	-2.38766	-1.68527
478.462	-1.22723	-1.22339	-0.747893	-0.862738	-2.5208	-1.7645	-1.7065	-2.06238	-0.688472	-1.65663	-1.40353	-1.97535	-2.07703	-1.48599	-1.92588	-1.06851	-1.71743	-0.227157	-1.63402	-0.987749	-1.37235	-0.886627	0.305742	-2.85621	-2.32186	-1.57536	-1.41315	-1.41476	-1.56787	-1.53009	-1.27495	-1.53758	-1.92739	-1.1804	-2.49526	-2.38835	-1.28598	-1.39746	-2.00562	-2.42621	-1.87	-1.62657	-1.6574	-2.73622	-1.98514	-1.16874	-2.59134	-1.53929	-1.82759
480.769	-0.234302	-1.56944	-0.135952	-1.09482	-1.90714	-0.501913	-1.89022	-1.94762	-0.639046	-1.10481	-0.401263	-1.35693	-1.78815	-1.27369	-1.98511	-0.426994	-0.962417	0.764318	0.411015	0.587096	-0.347481	0.635392	0.551293	-0.960796	-0.660982	-0.584306	-0.407748	-1.16793	-0.816875	-0.173067	-0.932631	-1.08145	-0.793876	-0.716645	-1.40348	-1.3715	-0.721359	-1.19483	-1.53731	-0.634205	-1.2169	-0.675838	-1.16718	-2.79713	-1.52676	-0.493214	-1.03731	-1.18109	-1.25468
483.077	-0.603484	-0.81284	-0.212741	-0.5423	-1.49676	-0.500875	-0.928585	-1.51027	-0.380897	-1.21372	-0.474265	-2.37665	-1.37953	-0.6545	-2.17783	-0.312325	-0.51429	1.52456	0.699293	1.86004	0.611135	0.712214	1.419	-0.667996	0.107811	-0.0964675	0.506249	-0.221214	0.0703698	0.22902	-0.677381	-0.273351	0.279333	-0.796503	-1.21082	-1.30191	-0.237859	-0.128336	-1.32435	-0.711299	-0.812186	-0.216383	-0.431323	-1.08692	-0.850303	-0.0908044	-0.745141	-0.261448	-0.464766
485.385	-0.500596	-1.19906	-0.762118	-2.0348	-2.1498	-1.36426	-1.74201	-2.12693	-1.19812	-1.62274	-1.417	-2.25059	-2.43102	-2.31852	-2.84699	-0.80277	-1.00825	1.36459	0.12017	1.14263	0.730189	0.328489	0.923824	-1.38057	0.0892962	0.0477243	0.00781159	-1.37541	-0.420098	0.102766	-1.1305	-0.379658	-0.378646	-0.478665	-1.49015	-1.81839	-0.896698	-0.738206	-1.13661	-1.02185	-0.820208	-0.772756	-0.713977	-2.09198	-1.05857	0.0574554	-1.72607	-1.11086	-0.719998
487.692	-0.757053	-0.981954	-0.875416	-1.05296	-1.33096	-0.8832	-1.43984	-1.42343	-0.626716	-1.36825	-0.458179	-2.29411	-1.8228	-1.65046	-2.50479	-0.539383	-0.934154	1.6297	1.47208	1.86002	1.52955	1.298	1.65936	-0.868457	0.677209	0.509688	-0.115695	-1.19375	0.00514098	0.542659	-0.651028	0.132574	-0.111301	-0.206073	-1.11539	-1.54803	0.115514	-0.140023	-0.702928	-0.336519	-0.623002	-0.248148	-0.588865	-1.82329	-0.600703	0.219401	-0.603217	-0.630908	0.259304
490	-0.192084	-1.28816	-1.14359	-1.37491	-1.76261	-0.68813	-1.63038	-1.61671	-0.465055	-0.616226	-1.83362	-1.96345	-1.86488	-1.2176	-2.55098	-1.72602	-0.54146	1.77736	0.597491	1.76251	2.14769	1.87472	1.3647	-0.739644	0.416018	0.670761	-0.0308363	-0.89875	0.130719	0.15835	-0.749463	-0.0535011	-0.143043	-0.0391177	-0.95308	-2.034	-0.29067	0.0333157	-0.67246	-1.15382	-0.458915	0.158067	-1.15964	-1.89402	0.0483038	0.147894	-0.843129	-0.627384	0.00688942
492.308	-1.15151	-1.56328	-1.47998	-1.88592	-1.721	-1.36641	-1.95388	-1.34583	-1.42676	-1.16312	-1.16539	-2.76994	-1.96324	-2.00275	-3.05898	-1.4729	-0.269863	1.63995	0.762463	1.40878	1.67952	1.48607	1.3648	-0.679344	0.949118	0.717737	-0.539984	-0.772863	0.134782	0.138361	-0.580353	-0.0815277	-0.254257	0.467376	-1.36146	-1.06258	0.103415	-0.0819312	-1.66837	-1.27351	-0.587435	-0.222761	-1.38699	-1.47894	-0.751384	0.123479	-1.366	-0.52141	-0.783458
494.615	-0.765265	-1.66943	-1.46504	-1.61381	-2.26373	-2.07114	-2.40395	-1.75601	-1.27212	-0.842437	-1.39761	-2.07829	-2.47927	-1.26633	-3.1416	-1.42435	-0.649866	1.72673	0.236683	2.44255	1.78277	1.36053	1.03039	-1.05705	0.770125	1.05354	0.151863	-0.861017	-0.491819	0.548911	-0.999707	-0.252495	-0.185726	0.00174807	-1.09645	-1.2424	-0.680252	-0.493284	-2.06295	-0.865033	-0.852621	-0.0335296	-1.11246	-1.53054	-0.956857	-0.371244	-1.33494	-1.29301	-0.84196
496.923	-0.829465	-0.642513	-1.42943	-1.43189	-1.1566	-1.02859	-1.87623	-1.77363	-0.799794	-0.586428	-1.87982	-1.93609	-1.71946	-1.46031	-2.28141	-0.990274	-0.140554	1.04319	1.62211	2.78443	2.45564	2.2905	1.59169	-0.112505	0.589714	0.899977	0.650631	-0.623723	0.090744	0.637911	-0.514327	0.057326	1.22276	0.137797	-0.49569	-0.851754	0.357547	0.56138	-0.786658	-0.445903	0.224319	0.657608	-0.33301	-1.15536	0.0676736	0.647539	-0.85696	-0.551021	0.224601
499.231	-0.736723	-1.04438	-1.17244	-1.16809	-1.55812	-1.43913	-1.58095	-1.37359	-1.22847	-0.504846	-1.74441	-2.252	-2.19375	-1.89951	-2.3503	-1.4807	-0.362446	1.23345	1.00441	2.8356	2.56972	2.34312	1.62524	-0.176789	0.791765	0.355147	0.0975321	-0.275582	0.357427	0.752459	-0.620442	-0.103473	0.584479	-0.155803	-0.508888	-0.988001	-0.100809	0.0199989	-0.861983	-0.839443	-0.213151	0.648936	-1.28948	-1.02116	-0.127136	0.686011	-1.10742	-0.691786	0.163982
501.538	-0.529515	-0.962254	-1.28295	-1.65541	-1.43494	-1.17489	-1.44897	-1.49406	-1.88895	-0.255408	-1.81079	-1.96557	-2.57161	-1.57265	-2.4211	-1.0627	-0.392367	0.867982	1.28854	3.18855	2.43605	2.55364	1.14685	-0.0659538	1.68207	1.4304	0.202526	-0.337942	0.597284	0.142351	-0.456171	0.332784	0.52517	0.0907008	-0.272416	-0.922937	0.152488	0.357632	-1.30572	-0.18573	-0.485342	0.502219	-0.856518	-1.26757	-0.0902855	0.602735	-0.235643	-0.652511	0.552389
503.846	-0.485299	-1.32666	-0.936646	-1.31375	-0.970857	-1.35681	-1.32517	-1.44274	-1.65388	-0.710086	-1.25766	-1.92671	-2.28667	-1.58533	-2.38492	-1.20409	-0.440101	0.38579	1.5991	2.55534	2.33566	2.05969	1.6393	-0.0507861	0.482644	0.60294	0.0222431	-0.259688	-0.104455	0.391552	-1.04812	-0.29757	0.181578	0.232034	-1.04053	-0.959781	0.0838776	0.409786	-0.808621	-0.385379	-0.454697	-0.137544	-0.707769	-0.647754	-0.392575	0.818553	-1.22384	-0.462132	-0.000740337
506.154	-0.812757	-1.85161	-0.896496	-2.05593	-1.63794	-1.95173	-1.84117	-1.74286	-1.69232	-0.999978	-1.43398	-2.15839	-3.10382	-1.83649	-2.54753	-1.65543	-0.655376	0.691981	0.425804	2.42058	2.10768	2.27456	1.04956	-0.427393	0.0383603	0.462795	0.0615779	-0.693635	-0.24609	0.248303	-0.388124	-0.678015	-0.184859	-0.0454009	-0.880777	-1.04399	-0.322923	-0.0807987	-1.24621	0.00570363	-0.316888	-0.158268	-0.942003	-1.21271	-0.572465	-0.676173	-1.09297	-1.05263	-0.5211
508.462	-0.87105	-1.09632	-1.43165	-1.85301	-1.64194	-1.27053	-1.93555	-2.03628	-1.46448	-0.515029	-1.22802	-2.20959	-2.60712	-1.61885	-2.93565	-1.17615	-0.647725	0.571226	1.08772	2.93767	2.02358	2.1329	1.04691	-0.517762	0.515804	0.806456	-0.485278	-1.10282	-0.236823	-0.020897	-1.10288	-0.28821	0.364242	-0.453503	-0.89334	-0.943507	-0.272842	0.314861	-1.86286	-0.490451	-0.975448	-0.173523	-0.657158	-1.67607	-0.619926	-0.199233	-0.753788	-1.54907	-0.642308
510.769	-0.724497	-1.11945	-0.730199	-1.05892	-1.03886	-1.1589	-1.49278	-1.52054	-0.785878	-0.0867809	-1.0461	-2.15749	-2.02807	-1.19274	-1.80614	-0.960176	0.35766	0.993988	1.30642	3.24868	2.16466	2.03488	1.34588	-0.621019	0.855167	1.17358	0.389041	-0.193878	-0.132916	0.711955	-0.0414045	0.318609	0.356584	0.26044	-0.683876	-1.00421	-0.395955	0.716998	-1.37069	0.535659	-0.577429	-0.0499189	-1.153	-1.62772	0.266787	0.722145	-0.642527	-0.589334	0.0114966
513.077	-0.0408947	-0.386704	-0.963985	-0.810973	-0.878199	-1.34219	-1.24824	-1.60017	-0.650356	0.339594	-0.933822	-1.55935	-2.30795	-1.67393	-2.23042	-0.958129	-0.310026	0.938438	1.60787	3.31311	2.89461	1.93558	1.12852	-0.198014	0.842662	1.27626	0.0828023	0.0250288	0.141849	0.984203	-0.592804	-0.286964	0.413391	0.44479	-0.913879	-1.32507	0.309575	0.3132	-0.773767	-0.373254	0.136852	-0.0454094	-0.957185	-1.8499	0.205519	0.838564	-0.966214	-1.04844	0.530541
515.385	-0.716934	-1.16896	-1.80199	-1.70416	-1.31685	-1.14543	-1.98811	-1.89213	-0.708503	-0.18292	-1.30669	-2.59042	-2.60664	-1.23664	-2.61386	-1.14408	-0.160432	0.613294	1.03902	2.57754	1.90767	1.95416	1.9757	-0.881289	0.418211	1.11764	0.23974	-0.683464	0.366986	0.717626	-0.360276	-0.37202	0.424768	-0.174184	-1.16855	-1.52307	-0.361996	0.658449	-1.21735	-0.71315	-0.380112	0.0856543	-1.59531	-1.83071	-0.131947	0.514311	-1.08155	-1.20523	-0.153853
517.692	0.0497979	-0.681612	-0.913514	-0.939013	-1.35378	-0.591555	-1.49353	-1.38902	-1.05798	0.147432	-1.18427	-1.59443	-2.19795	-1.10912	-2.22608	-1.26876	-0.226007	0.681873	1.04122	2.76731	2.13574	2.68118	1.55172	0.150294	0.805201	1.51204	0.846334	-0.46603	0.242378	0.420377	-0.783925	-0.595132	0.325812	0.209277	-0.966079	-1.02908	0.169132	0.376803	-0.685866	0.0744822	0.0900358	0.38384	-0.831322	-1.58901	0.0808996	0.230139	-0.321155	-0.40764	0.149254
520	0.0714909	-0.908918	-1.51542	-1.86381	-1.10209	-1.14537	-1.69902	-1.52272	-1.32218	-0.079228	-1.1131	-2.44255	-2.49133	-1.72695	-2.63623	-1.29541	-0.355665	0.584868	0.690974	2.18035	1.89975	1.91216	1.17398	-0.861599	0.363527	0.371076	-0.309749	-0.861113	0.174228	-0.143987	-1.01755	-0.866418	-0.587696	-0.313236	-1.58767	-1.77895	-0.817447	-0.496067	-1.38114	-0.579172	-0.611466	-0.34219	-0.975472	-1.7797	-0.179526	0.390809	-1.01768	-1.04678	0.199717
522.308	-0.713147	-1.12522	-1.84012	-1.82941	-1.25806	-1.44981	-1.88878	-2.55349	-1.50884	-0.395312	-1.55534	-2.87394	-2.47807	-1.35596	-2.90343	-1.76129	-0.963775	-0.539388	-0.0789351	1.44709	1.04182	1.15472	1.16004	-1.27362	0.163438	0.229396	-0.285351	-1.0936	0.376159	0.258809	-1.4479	-0.453744	-0.331016	-0.565435	-1.77724	-1.66933	-0.743095	-0.528024	-1.76437	-1.08158	-0.831848	-0.0765594	-2.01234	-1.84054	-0.826154	-0.2075	-1.55612	-1.66925	-0.181264
524.615	0.075015	-0.287957	-0.883261	-1.43453	-0.993696	-0.854878	-1.008	-1.70043	-0.513307	0.147892	-1.5588	-2.14628	-2.2409	-0.971288	-2.60329	-0.948349	-0.268221	-0.0585977	0.736875	2.2382	1.83209	2.19991	1.39153	-0.529744	0.20968	0.659418	0.0596484	-0.18399	0.0565778	-0.0623859	-0.503441	-0.295094	0.510981	0.0504322	-1.01859	-1.3166	-0.154451	0.0191978	-0.932352	-0.781315	-0.811574	-0.219625	-0.592474	-0.782049	-0.0153952	0.567999	-1.16749	-1.05243	-0.304681
526.923	-0.755131	-0.60902	-0.730139	-1.9104	-0.993298	-1.09391	-1.18298	-1.38503	-1.25714	0.107089	-1.55678	-2.01895	-1.83852	-1.40751	-2.05662	-1.26476	-0.902201	0.181577	0.671469	2.29047	1.17203	0.919885	0.404405	-0.66626	0.367138	0.130717	-0.242654	-0.988441	-0.0158672	-0.24727	-0.743146	-0.757055	-0.413965	-0.232646	-1.00522	-0.87824	-0.770322	-0.467643	-1.57268	-0.334867	-0.897235	0.174369	-1.40727	-1.73173	-0.343261	-0.067782	-1.24224	-0.848301	-0.367998
529.231	-0.662933	-0.938781	-0.728796	-1.77428	-0.899998	-1.55354	-1.94296	-1.72542	-0.853606	-0.169664	-1.2002	-2.56184	-2.06475	-0.9468	-2.3326	-1.36315	-1.00113	-0.0267741	0.274593	1.2201	0.414497	0.695773	0.845407	-0.255282	0.234886	-0.0401936	-0.557099	-0.818165	-0.300032	0.1738	-1.2049	-0.745901	-0.665668	-0.872536	-1.38502	-0.944759	-0.99409	-0.936176	-1.66854	-0.347617	-0.734781	-0.857519	-1.27976	-1.65938	-0.799514	-0.360317	-0.673126	-1.41296	-0.58939
531.538	-0.0363712	-1.10894	-0.627227	-0.929556	-0.661854	-0.939576	-0.85135	-1.0583	-0.604521	0.214374	-0.517978	-1.99435	-1.81316	-1.35159	-1.92489	-0.866894	-0.300199	0.064106	1.03844	1.00558	0.826976	0.965413	0.876425	-0.453691	-0.0525701	0.494316	0.245417	-0.628306	0.0594901	0.316011	-0.697045	-0.490406	-0.02824	-0.625733	-0.985856	-0.575981	-1.13564	-0.818021	-1.67581	-0.289875	-0.596092	-0.796037	-0.432978	-1.20807	-1.01371	-0.69747	-0.974883	-1.24805	-0.49361
533.846	-0.78349	-0.631657	-0.998844	-1.00149	-1.61148	-0.0958467	-1.13621	-1.19091	-0.822708	-0.27743	-1.03791	-1.78532	-2.0489	-0.81292	-1.1465	-0.887608	-0.608001	-0.204745	0.435483	0.625592	1.47259	0.578335	0.796221	-0.339786	-0.491433	0.0777067	-0.484886	-0.568635	-1.02575	-0.622316	-0.981078	-0.891284	-0.710494	-0.656459	-0.888158	-1.12285	-1.11261	-0.759923	-1.55072	-0.87914	-1.11362	-0.617151	-0.85838	-1.17763	-1.31098	-0.1033	-0.569285	-0.721258	-1.05621
536.154	-0.588693	-1.30623	-0.642791	-1.47196	-1.3656	-1.15996	-2.23839	-1.44168	-0.986989	-0.832762	-1.27761	-2.1964	-1.65727	-1.27039	-2.32548	-1.59108	-1.33571	-0.572567	-0.706013	-0.0770334	0.0533714	0.169144	-0.300497	-1.34005	-0.462897	-0.967505	-0.959667	-1.49543	-1.07067	-0.984694	-1.64016	-1.48924	-1.55546	-1.24877	-1.26767	-1.34093	-1.54964	-1.56657	-1.83121	-1.20224	-1.37808	-0.847866	-1.65058	-1.68884	-1.10727	-1.39377	-1.68105	-1.16177	-1.60542
538.462	-1.23707	-1.30622	-1.20454	-1.09389	-1.67614	-1.09271	-0.931153	-1.67704	-1.13758	-0.995764	-1.06697	-2.16734	-2.2246	-1.38662	-2.29644	-1.77502	-0.93148	-1.02872	-0.709154	-0.190007	-0.463155	-0.619708	-0.0798664	-0.887436	-0.506858	-0.920661	-1.18386	-1.29674	-1.20503	-1.13862	-1.78355	-0.98513	-1.55169	-1.12967	-1.57122	-1.71065	-1.82465	-1.22344	-1.96084	-0.635334	-1.31378	-1.30066	-1.54781	-1.96451	-1.80254	-0.908636	-1.53501	-1.5264	-1.28116
540.769	-0.923282	-1.38532	-0.869395	-1.02466	-1.24784	-0.607371	-1.54054	-1.33613	-0.842247	-0.968359	-0.301022	-1.37616	-1.86835	-0.929885	-1.92227	-1.10479	-1.32531	-0.978645	-0.181996	0.279772	-0.257474	-0.255097	-0.475769	-1.08976	-0.998455	-1.02598	-1.08737	-1.7998	-1.27853	-1.14123	-1.35319	-0.707848	-1.62167	-1.23775	-1.05895	-1.26584	-1.60663	-1.38841	-1.68108	-0.903772	-0.998326	-1.03983	-1.52554	-1.84962	-1.91729	-0.956345	-1.14984	-1.52346	-1.25287
543.077	-0.799097	-1.48578	-0.66569	-1.11716	-1.42636	-1.40307	-1.13499	-1.2212	-1.16602	-0.868705	-0.756725	-1.90871	-1.94684	-1.33202	-2.36983	-0.952958	-1.40794	-0.99858	-0.987549	-0.474734	-0.473845	-0.730399	-0.851937	-1.04733	-0.93251	-1.15592	-1.42402	-1.17877	-1.25409	-1.30453	-1.58732	-1.58899	-2.03309	-1.58152	-1.71373	-1.45387	-1.75683	-1.37017	-2.25264	-0.900752	-1.56109	-1.76662	-1.49569	-2.30999	-1.42442	-1.53028	-2.13016	-2.19922	-1.78633
545.385	0.0997904	-0.4598	-0.62763	-0.537162	-1.6821	-0.65184	-0.716921	-1.01993	-0.348654	-0.778596	-0.136563	-1.30055	-1.40872	-0.738864	-1.4382	-0.762347	-0.536171	-0.128982	-0.416702	-0.375238	-0.14204	-0.527938	-0.113723	-0.828503	-0.570959	-0.995187	-0.885808	-1.48231	-1.20862	-1.54181	-0.95273	-0.876074	-1.62081	-1.30531	-0.900522	-1.47766	-0.924809	-1.14434	-1.60685	-0.83193	-1.2356	-1.62808	-1.20611	-1.83937	-1.1431	-1.23206	-1.28948	-1.36682	-1.07972
547.692	-1.32205	-1.03511	-0.452651	-0.941215	-1.70366	-0.999215	-0.667171	-0.858162	-0.582296	-0.375884	-0.302828	-1.62026	-1.5627	-0.820623	-1.56689	-1.14785	-1.31436	-0.808976	-0.841976	-0.426297	-1.01947	-0.256381	-0.664487	-1.37935	-1.46564	-1.1372	-0.793754	-1.0991	-1.80911	-1.61395	-1.28388	-0.970288	-1.68982	-1.56396	-1.68276	-1.60944	-1.939	-1.20828	-1.61231	-1.0656	-1.53814	-1.66986	-1.82463	-2.11331	-1.88831	-1.5449	-1.57643	-1.73724	-1.91885
550	-0.243388	-1.09421	-0.400829	-1.43545	-1.1908	-1.00142	-1.06474	-0.958453	-0.778301	-0.0227086	-0.840163	-1.38185	-1.43255	-1.0259	-1.68931	-0.867452	-0.995009	-0.213869	0.0637735	-0.0381768	-0.227948	-1.19167	-0.746162	-1.17569	-0.853988	-1.98734	-1.23215	-1.62693	-1.29653	-1.33488	-1.22539	-1.55427	-1.47938	-1.83833	-1.43334	-1.66465	-0.808784	-1.46396	-1.69976	-1.1289	-1.48539	-1.21661	-2.11064	-2.04555	-1.83056	-1.54838	-1.56058	-1.44841	-1.44771
552.308	-1.01943	-0.752287	-0.889161	-1.38567	-1.40191	-1.29534	-1.38248	-1.3401	-0.816773	-1.14396	-0.823364	-1.85573	-2.16979	-1.51539	-1.81673	-1.00308	-1.46265	-0.570857	-0.257364	-0.426335	-1.46161	-1.53993	-0.61817	-1.29147	-1.65577	-1.50819	-1.33658	-1.61084	-1.74989	-1.50911	-1.21296	-1.29423	-1.48605	-1.50993	-1.45559	-1.81386	-1.30424	-1.78701	-2.12594	-1.41886	-2.1517	-1.78021	-1.68042	-2.25595	-2.4831	-1.49543	-2.40938	-1.82302	-1.441
554.615	-0.385246	-0.813298	-0.142645	-0.647922	-0.803979	-1.10836	-0.652981	-1.10809	-0.299704	0.129549	-0.346894	-1.85458	-1.34914	-0.899445	-1.72694	-0.392571	-0.348621	-0.417574	0.24734	-0.0667641	-0.582764	-0.505779	-0.369559	-1.34256	-0.98295	-1.51906	-0.785147	-1.37447	-1.48598	-0.919312	-0.760388	-1.2239	-1.4905	-1.19872	-1.23482	-1.14364	-1.39278	-1.75975	-1.71869	-1.08595	-1.54363	-1.56732	-1.49623	-1.64123	-1.11227	-0.860856	-1.15868	-1.45178	-1.5389
556.923	-0.919101	-0.928062	-0.798349	-1.4854	-1.90907	-0.917968	-1.48246	-1.13114	-1.24901	-0.75284	-0.701557	-2.26979	-1.75316	-1.27038	-1.84016	-0.970616	-1.03618	-0.387175	-0.37428	-0.862157	-1.3243	-1.5849	-0.833275	-1.37367	-1.56553	-1.34816	-1.13397	-1.77625	-1.59971	-1.65765	-1.2952	-1.06812	-2.00132	-1.80732	-1.39006	-1.52879	-1.72301	-2.25779	-1.62138	-1.32879	-1.74576	-1.96203	-1.90195	-2.63819	-1.84249	-1.09565	-1.47307	-2.22136	-1.57432
559.231	-0.960273	-1.36076	-0.937122	-1.64606	-0.796983	-0.982564	-1.25043	-1.70059	-1.24063	-0.686581	-0.488917	-2.03502	-1.63355	-1.60834	-1.92463	-0.985372	-1.50936	-0.542166	-0.186272	-0.499727	-1.5925	-1.71116	-1.26269	-1.42324	-1.55912	-1.42996	-0.926745	-1.81985	-2.03579	-1.66119	-1.77253	-1.46877	-1.98191	-2.19303	-1.54644	-1.38266	-1.88594	-1.89213	-2.45305	-1.31485	-2.0883	-1.85974	-1.2353	-1.92188	-1.90751	-1.4041	-1.76623	-1.62017	-1.60153
561.538	-1.15334	-0.71657	-0.384365	-1.44896	-1.23927	-0.988066	-1.24498	-1.32654	-0.618952	-1.06548	-0.801435	-1.90458	-1.849	-1.26904	-2.10111	-1.06069	-0.814196	-0.711455	0.560291	-0.246658	-1.14375	-1.32788	-0.822507	-1.83819	-1.12276	-1.71504	-1.34915	-1.5533	-1.5235	-1.15187	-1.62206	-1.65279	-1.75743	-2.24285	-1.58634	-1.92069	-1.81215	-1.68027	-2.03769	-1.15723	-1.67991	-1.77702	-2.11689	-1.90653	-2.33297	-1.74151	-0.976755	-1.46038	-1.35339
563.846	-0.401815	-1.33012	-0.322317	-1.29545	-1.42094	-1.5968	-0.88609	-1.65682	-1.51699	-0.687675	-1.15985	-1.92546	-1.88204	-1.23979	-1.93438	-1.01287	-0.958443	-0.82285	-0.48866	0.0369752	-1.44375	-1.7616	-0.78359	-3.08377	-1.98032	-1.73477	-1.46197	-1.94217	-1.60455	-1.29701	-1.82063	-1.62037	-1.81642	-2.13066	-2.36761	-1.77184	-2.08717	-1.90859	-2.46979	-1.44113	-2.14663	-1.48594	-2.02857	-2.05888	-2.18876	-1.46089	-2.13377	-1.62669	-1.74565
566.154	-0.974346	-1.40256	-1.39471	-1.0833	-1.35607	-1.33816	-1.38324	-1.43668	-0.911547	-0.953029	-0.965698	-2.15398	-2.1721	-1.07225	-1.88702	-0.612149	-0.966878	-0.489347	-0.344125	-0.378494	-1.49664	-2.32831	-1.00981	-1.74804	-2.12526	-1.82894	-1.77642	-2.47879	-1.73812	-2.01695	-1.53602	-1.6094	-1.89497	-2.00396	-2.06306	-2.21102	-2.01063	-2.09449	-2.36437	-1.46177	-1.83262	-2.3532	-2.22215	-2.36072	-2.14756	-1.63038	-1.89451	-2.53802	-2.14437
568.462	-1.24603	-1.64771	-0.969413	-1.27993	-1.01502	-1.24103	-1.56349	-2.23237	-1.00915	-0.805264	-0.938034	-2.09287	-1.63722	-1.36866	-2.1405	-1.16409	-1.44343	-0.758226	-0.876252	-0.828114	-1.43763	-2.03851	-1.53885	-2.19042	-2.19805	-2.5227	-2.02788	-2.16751	-2.14073	-1.29324	-2.37417	-1.78426	-2.39772	-1.32508	-2.29724	-2.6032	-2.06235	-2.11513	-2.47377	-1.81043	-1.88902	-1.74169	-2.03397	-2.38419	-2.06795	-2.20825	-2.10208	-2.19833	-2.04247
570.769	-0.859327	-1.03846	-0.93642	-0.698484	-1.1568	-1.19403	-1.39036	-1.11052	-0.625757	-0.0458177	-0.914113	-2.23995	-1.68358	-1.50922	-1.40594	-0.80411	-0.624015	-0.458722	0.0425014	-0.0231129	-1.18785	-1.77203	-1.27554	-1.57893	-1.61853	-1.27298	-1.59894	-1.51056	-1.91218	-1.30198	-1.69978	-1.71413	-1.9229	-1.38925	-1.99196	-1.75427	-1.52198	-1.95595	-1.38764	-1.78682	-1.3785	-1.81491	-1.47192	-1.77334	-1.91001	-1.61798	-1.63237	-2.03908	-1.52348
573.077	-0.675977	-1.50248	-0.865971	-0.669332	-1.58977	-0.905785	-0.688083	-1.1345	-1.21179	-0.882778	-0.429982	-1.13733	-1.9074	-1.85195	-1.79377	-0.749304	-0.952492	-0.669031	-0.132921	-0.515416	-2.06276	-1.96252	-1.15354	-2.18812	-2.12675	-2.14841	-1.50525	-1.59631	-1.85964	-1.5365	-2.08284	-1.91096	-2.52829	-1.76145	-1.60567	-1.69155	-2.12457	-1.80548	-2.58491	-1.56585	-1.97308	-2.49925	-1.80431	-1.84239	-2.21023	-1.61207	-1.33094	-1.99287	-1.74507
575.385	-1.58519	-1.47901	-1.54977	-1.39251	-1.49176	-2.05744	-2.33501	-1.7687	-1.38529	-1.10705	-1.77418	-1.93769	-1.8993	-2.01132	-2.34991	-1.3765	-1.88602	-1.23596	-0.718907	-0.79151	-2.01353	-2.78652	-2.01522	-2.35287	-3.11432	-2.70801	-2.29057	-2.43302	-2.72261	-2.09579	-2.82567	-2.23228	-2.78907	-2.73346	-2.5042	-2.64513	-2.6854	-2.94906	-2.67409	-2.16367	-2.7313	-2.57193	-2.81836	-2.84051	-2.69705	-2.75226	-2.38018	-2.88543	-2.18004
577.692	-0.709203	-1.35095	-0.993729	-1.13808	-1.32366	-0.997917	-0.881724	-0.929491	-1.36064	-1.00618	-0.606167	-1.7571	-1.35775	-1.74414	-1.49252	-1.02134	-0.613074	-0.208877	-0.165183	-0.108114	-2.20325	-2.42451	-1.5368	-2.24062	-2.69559	-2.59897	-1.9401	-2.33689	-2.09125	-1.80781	-2.02059	-1.47344	-2.23205	-2.49269	-1.95438	-2.46828	-2.464	-2.1222	-2.57624	-1.78636	-1.73479	-2.23395	-2.86775	-2.05279	-2.46731	-2.13754	-2.17545	-2.07533	-1.97591
580	-1.13118	-1.90941	-0.872983	-1.28052	-1.55557	-0.929796	-2.01138	-1.38396	-0.823508	-0.923048	-1.22054	-1.57681	-1.84466	-1.39276	-1.74468	-1.27406	-1.13703	-1.45823	-0.429929	-0.652281	-2.4894	-2.84468	-2.18108	-2.35524	-2.50241	-3.15979	-1.97737	-2.23039	-2.8778	-2.39361	-2.25722	-2.1198	-1.83477	-2.68548	-2.23677	-2.32881	-2.41794	-3.02396	-2.38269	-2.1434	-1.70096	-2.712	-2.00969	-2.33401	-2.43328	-2.11406	-1.94523	-2.53426	-2.54413
582.308	-0.449688	-2.13803	-1.2207	-1.46118	-2.05007	-1.81675	-2.11343	-1.51078	-1.47798	-1.05369	-0.806482	-1.71341	-1.80722	-1.52521	-1.73956	-1.47744	-1.94602	-0.996398	0.106454	-0.998251	-2.81344	-3.21655	-2.59939	-2.62765	-3.06719	-2.8739	-3.04741	-2.22555	-3.30057	-2.65881	-2.14549	-2.33492	-2.3	-2.27764	-2.21504	-2.6078	-2.82141	-2.87248	-2.77449	-1.74577	-2.41304	-2.52619	-2.13858	-2.46176	-2.82507	-2.38559	-2.65334	-2.62941	-2.69797
584.615	-1.37342	-1.75524	-1.53366	-1.98125	-2.11494	-2.18734	-1.6711	-1.76013	-2.0864	-2.01231	-1.47252	-1.92373	-2.49379	-2.07641	-1.88558	-1.37351	-2.2656	-1.69397	-1.06607	-1.47461	-3.4239	-3.76715	-3.04261	-3.13305	-3.57809	-3.81181	-2.76685	-2.95227	-3.57746	-3.13099	-3.35679	-3.29491	-3.52984	-2.487	-2.46832	-2.79147	-3.58068	-2.99026	-3.01253	-2.53874	-3.19085	-2.97111	-2.77863	-2.87358	-2.96105	-3.07227	-2.53055	-2.92552	-3.55884
586.923	-1.09431	-1.66194	-0.946743	-0.89544	-1.28777	-1.1642	-1.57231	-1.2367	-1.05078	-0.62494	-1.07824	-1.31247	-1.4486	-1.18032	-1.21742	-1.08853	-1.09852	-0.691641	-0.285552	-0.654772	-3.21683	-3.34268	-2.39702	-2.96386	-3.56651	-3.19436	-2.14063	-2.77016	-3.1766	-2.45593	-2.94373	-2.32449	-2.8566	-2.73699	-2.58202	-1.82052	-2.76549	-2.8192	-2.43086	-2.3792	-2.88356	-3.36216	-2.51135	-2.3574	-2.56359	-2.70854	-1.86385	-2.57977	-2.39847
589.231	-1.68361	-0.383508	-0.97123	-1.52094	-1.60103	-1.26384	-0.721459	-1.17788	-1.18624	-0.910433	-1.03088	-0.99622	-1.25378	-1.64171	-1.69773	-0.703602	-1.29145	-0.750729	-0.836726	-1.11898	-2.29781	-3.02609	-2.43723	-2.78281	-2.87709	-3.23309	-2.1013	-1.82641	-2.65285	-2.29587	-2.47711	-2.24891	-2.11125	-2.44392	-2.16631	-2.68563	-2.56621	-2.6594	-2.6363	-1.92904	-2.38699	-2.20746	-2.2747	-2.60658	-2.75545	-2.26009	-2.07123	-2.0661	-2.55166
591.538	-1.10801	-1.13372	-1.20743	-1.31573	-1.45872	-1.47603	-1.02792	-1.59941	-1.65693	-1.42194	-0.688656	-1.60276	-1.90936	-1.674	-1.06875	-0.878571	-1.23979	-1.58459	-1.08865	-0.875182	-2.68471	-3.42925	-2.25843	-3.29686	-3.18731	-3.26857	-3.11396	-2.37051	-2.68943	-2.66092	-3.53683	-2.58988	-2.74141	-3.14518	-2.60384	-2.55841	-2.38057	-3.13285	-3.16141	-2.39337	-2.23495	-2.93091	-2.99952	-2.66703	-2.3061	-2.25378	-2.8618	-2.90037	-3.02873
593.846	-1.84676	-1.38764	-0.857558	-1.33813	-1.33872	-1.2616	-0.627131	-1.33873	-1.60279	-1.37261	-1.15696	-1.65156	-1.3228	-1.70966	-2.08805	-1.75277	-1.26085	-1.34752	-0.953544	-0.919417	-3.33902	-3.99634	-2.51417	-3.38799	-3.33492	-3.35014	-3.09476	-3.37704	-3.47628	-2.68775	-2.94348	-3.32031	-3.32878	-2.92501	-2.79213	-2.50754	-3.10356	-3.35778	-3.2175	-2.67414	-2.71983	-2.89457	-2.76595	-2.93563	-3.33939	-2.79175	-2.6855	-2.92166	-2.94048
596.154	-1.54148	-1.45429	-0.891543	-1.76838	-1.81407	-1.65279	-1.61879	-1.82152	-0.970571	-2.05757	-1.29905	-2.06086	-1.50663	-2.15221	-2.34153	-1.48516	-1.76947	-1.40897	-0.752158	-1.61978	-3.4911	-4.17851	-3.13731	-3.37486	-3.53156	-3.34228	-2.65914	-3.30154	-3.85231	-3.49592	-3.75512	-2.56034	-3.27313	-3.41072	-2.2795	-2.6559	-2.97631	-3.00228	-3.09139	-2.09073	-2.80354	-3.35622	-2.5389	-2.89569	-2.91154	-2.9969	-2.60292	-2.79912	-3.27882
598.462	-1.70194	-1.12133	-1.15841	-1.42899	-1.24731	-1.3059	-1.31237	-0.995886	-1.75365	-1.30307	-0.886279	-1.70159	-1.40149	-1.61463	-1.54915	-1.11914	-1.82676	-0.377916	-0.72906	-1.08756	-3.46134	-4.03704	-3.33913	-3.23321	-3.40178	-3.72838	-3.01797	-3.06755	-3.59804	-2.49055	-3.10189	-2.57134	-3.39641	-3.10936	-3.03794	-2.14908	-3.29293	-3.18578	-2.96015	-2.42543	-2.24626	-3.17929	-2.93266	-2.91647	-2.64835	-3.18232	-2.91836	-2.45129	-2.91373
600.769	-2.32085	-1.55988	-1.89968	-2.222	-1.63775	-2.50439	-2.81128	-2.5588	-1.74629	-1.67913	-2.47519	-2.27548	-2.17052	-1.85987	-2.50628	-2.1708	-1.89969	-2.24471	-1.49569	-2.19213	-3.22086	-4.35305	-4.36516	-3.85814	-3.74087	-4.23303	-3.61822	-3.88754	-3.04851	-4.34061	-3.02923	-4.06716	-3.38383	-3.70869	-2.81282	-3.21713	-3.88351	-3.8213	-3.16159	-3.5198	-2.77358	-3.49597	-2.4444	-4.2297	-3.67404	-3.14101	-2.91098	-3.07545	-3.1768
603.077	-1.91574	-2.0355	-1.65279	-2.45595	-1.54314	-2.06672	-2.38375	-2.06063	-1.91677	-1.70897	-1.89495	-2.03891	-2.21077	-2.81231	-2.54016	-1.81641	-2.29901	-2.31521	-1.12277	-1.4232	-4.17204	-4.23777	-3.49219	-3.62659	-4.18134	-4.06764	-3.5232	-3.67148	-4.04578	-3.70643	-3.38007	-3.60917	-3.45021	-4.52272	-3.41604	-3.31152	-3.98887	-3.64749	-3.50082	-3.20919	-3.72393	-3.36642	-3.27124	-3.34889	-3.50654	-2.87152	-3.57531	-3.80318	-3.82489
605.385	-1.48814	-1.29513	-0.989488	-0.880975	-1.34688	-1.722	-1.19204	-0.458062	-1.24036	-1.07498	-1.11715	-0.588375	-1.91968	-1.15311	-1.89645	-1.26569	-1.07978	-1.00921	-0.282675	-0.518361	-3.14272	-3.45588	-3.07469	-2.54502	-3.15787	-3.45092	-2.41125	-2.99559	-3.22465	-2.3996	-2.35065	-3.18991	-3.20877	-2.30128	-2.35299	-1.82001	-2.33196	-2.15341	-2.20311	-1.93652	-2.70925	-2.48469	-2.29398	-2.90052	-2.89888	-2.21607	-1.5872	-1.69803	-2.75422
607.692	-2.58117	-1.4122	-2.60503	-2.92627	-2.39736	-2.56651	-1.83586	-2.14745	-2.44107	-2.27799	-2.57764	-2.46408	-2.13034	-2.1346	-2.23027	-1.81327	-2.26055	-2.09732	-1.52157	-1.96892	-3.9537	-4.61214	-4.26594	-4.09966	-3.95727	-4.29135	-3.60682	-4.11666	-4.12103	-4.11991	-3.17416	-3.76368	-3.80133	-4.12232	-3.50515	-3.70454	-4.22909	-3.26743	-3.64245	-2.94347	-3.33143	-3.47265	-3.48911	-3.57378	-4.01211	-2.85786	-2.99173	-3.10343	-3.20707
610	-1.60773	-2.2449	-2.57674	-3.00494	-2.12296	-1.99044	-2.44804	-2.35117	-2.19754	-1.67193	-2.21373	-2.60623	-2.34228	-2.12883	-1.9667	-1.79066	-2.45525	-2.18417	-1.71064	-1.81643	-3.3857	-4.35137	-3.88352	-4.04867	-4.02155	-3.87237	-3.18124	-3.69919	-3.47343	-3.40629	-3.34946	-3.69843	-4.41127	-3.94345	-3.57673	-4.14996	-3.24114	-3.5216	-4.11377	-3.26354	-3.9005	-3.16026	-3.24638	-3.953	-3.27898	-2.69831	-2.91588	-2.71021	-3.17639
612.308	-2.23632	-1.88082	-2.23406	-2.38919	-0.958263	-1.72405	-1.25884	-1.41611	-1.53967	-1.09879	-1.70819	-1.59125	-1.66323	-1.35099	-2.558	-2.00927	-1.61942	-1.65667	-1.65739	-1.93019	-3.71747	-3.29152	-3.40866	-3.9036	-3.77268	-3.43608	-3.44693	-3.32331	-2.80893	-2.82711	-3.18885	-3.06312	-3.63884	-3.08434	-3.02694	-3.37767	-3.20516	-2.87726	-4.01424	-2.74869	-2.32382	-2.80871	-3.06751	-3.53629	-3.62771	-2.68919	-2.52908	-3.59876	-2.23128
614.615	-2.40507	-2.67322	-3.13692	-2.67807	-2.44805	-2.3708	-2.23409	-3.14652	-2.69904	-1.98627	-2.5322	-3.41927	-2.42507	-3.04846	-3.46155	-2.38514	-2.61804	-2.83421	-3.16087	-2.27923	-2.86106	-4.58919	-3.75479	-4.18232	-4.77386	-4.05958	-3.78089	-4.26063	-3.91943	-3.5615	-4.87113	-3.88265	-4.62934	-3.45546	-3.62376	-3.5248	-3.96309	-3.68022	-3.8716	-3.75484	-3.46765	-3.82503	-3.95598	-3.46137	-3.12124	-3.07624	-3.13169	-3.70608	-3.31473
616.923	-0.507144	-1.38693	-0.978312	-0.454106	-0.328653	-1.20952	-1.08994	-0.985056	-0.678449	-1.4545	-0.926217	-1.65174	-0.745993	-0.543289	-1.18455	-1.30223	-0.518912	-0.268729	-0.349042	-0.462486	-1.63377	-2.64781	-2.37233	-2.92428	-2.12547	-1.92696	-1.53029	-2.45187	-2.57252	-2.05776	-2.27359	-2.26573	-1.57041	-1.46123	-2.0835	-1.38516	-2.77076	-1.94772	-2.15188	-1.70348	-1.91215	-1.48273	-1.61842	-2.31616	-1.92834	-2.23789	-1.83838	-1.95225	-1.52757
619.231	-1.03116	-1.72514	-1.58352	-1.35515	-1.4324	-1.05454	-0.893117	-1.11249	-0.909019	-2.04747	-0.918818	-1.2345	-1.586	-1.54072	-2.14172	-1.36917	-1.2146	-1.45138	-0.751027	-1.35601	-1.94367	-3.1048	-3.15041	-2.52802	-2.83504	-3.11117	-1.93527	-2.22802	-3.0741	-1.79343	-2.85949	-2.14563	-2.79381	-2.10165	-1.98182	-1.62409	-2.64702	-1.93419	-1.89632	-2.24033	-1.8483	-2.76517	-1.8484	-2.44549	-2.71027	-2.31478	-1.84133	-1.96335	-1.79415
621.538	-1.6637	-2.17989	-1.36882	-1.03202	-1.29286	-1.62772	-0.955354	-0.521104	-1.28533	-1.15531	-1.05053	-1.0759	-1.03251	-2.5969	-1.85015	-1.69757	-1.86192	-1.31443	-1.63755	-1.49758	-2.18823	-2.73127	-3.06118	-2.46475	-3.22039	-2.26751	-2.02239	-2.41275	-3.16902	-2.25788	-2.33803	-2.71694	-2.0882	-2.91894	-2.09755	-1.27111	-2.34344	-1.78516	-2.46586	-1.9091	-2.08209	-2.84386	-2.51189	-1.64243	-2.37572	-2.3232	-2.01776	-2.2547	-2.56204
623.846	-0.947612	-0.905805	-0.653467	-1.00536	-1.03377	-1.54984	-0.260749	-0.567416	-1.14052	-1.48028	-0.216676	-0.519096	-0.865313	-0.685102	-1.16858	-1.13715	-0.496953	-0.468322	0.420816	0.200026	-0.536855	-1.84521	-1.60026	-1.69047	-1.54039	-2.1563	-1.37329	-1.09953	-1.24025	-1.12289	-1.42051	-0.753371	-1.32742	-1.39367	-0.861947	-1.55952	-1.59721	-1.19804	-0.56599	-2.13059	-1.5544	-1.27467	-1.49879	-0.562439	-0.990879	-1.02902	-1.21691	-1.0123	-1.74074
626.154	-0.254888	-0.0796918	-0.596908	-0.0449663	-0.27078	-0.532681	0.110661	0.0997006	0.171242	-0.00632019	0.928392	0.220657	0.181368	-0.118471	-0.946477	-0.296421	0.118452	0.155551	0.0325516	0.0638713	-0.522571	-1.60398	-1.89459	-0.489881	-0.92673	-1.54359	-1.0698	-0.598289	-1.03985	-0.184273	-1.23705	-1.46318	-0.681737	-0.523315	-0.162501	-1.39757	-0.459764	0.00794577	-0.192716	-0.683407	-0.941902	0.394787	0.0633557	-0.258257	-0.946928	-0.127238	-0.616986	-0.0840208	-1.28666
628.462	0.649847	0.928521	0.618914	0.304975	2.1926	1.03434	1.18574	1.33666	0.899249	1.54943	1.25363	0.656332	2.16292	1.2095	0.669177	0.952313	0.794056	0.672383	0.650283	1.60971	1.28698	1.27054	0.550659	-0.0311272	0.560046	0.892222	-0.0477556	0.733625	0.433999	0.565265	-0.0894974	0.531257	0.809369	0.354876	0.596335	0.165295	0.164597	1.52451	0.521044	0.047319	0.596366	1.19109	0.48101	0.60127	1.00137	0.838352	0.0272161	0.897353	0.908557
630.769	0.0487873	0.314494	0.34417	0.726053	1.51156	0.91315	0.180975	-0.154573	0.6672	1.02155	0.774584	-0.00904351	1.71501	1.17229	0.497466	0.613487	0.869655	1.45973	1.14281	0.874469	1.33059	0.162872	0.558421	-1.10349	0.133059	0.105037	0.0874806	-0.480029	0.745633	0.411803	-1.03472	-0.675922	0.0914763	1.22576	-0.288514	0.169615	0.395493	0.541671	0.237518	0.39178	0.188361	0.0540111	-0.381575	-0.175538	0.140738	0.46727	-0.0955539	0.690217	0.910997
633.077	0.884138	0.444768	-0.0479809	0.888763	0.875544	0.639748	0.885395	0.323107	0.941748	0.501741	1.60212	0.262481	2.07528	1.15871	0.416224	0.754296	0.844145	0.796613	1.57209	1.0434	0.0406571	0.199322	0.0535899	0.558063	0.478548	0.473985	0.358042	0.457903	-0.077327	0.328452	-0.258113	0.382025	0.04232	1.08408	1.26463	0.350569	0.479933	0.573367	1.6729	0.93259	0.736248	0.719606	0.933117	0.463801	1.51852	0.619464	0.468311	1.45452	1.04557
635.385	2.31125	1.57956	1.03278	2.05558	1.68398	0.824332	2.23616	2.01279	1.50565	1.23842	2.31503	2.18915	2.28831	0.897921	2.27614	1.11836	0.86932	1.91637	1.63974	2.87169	1.76175	0.338148	0.433537	1.04721	0.730856	1.00383	2.10355	1.47974	1.55936	1.65855	1.25386	0.555188	0.530604	1.41364	1.93891	2.0281	1.59339	0.907215	1.88175	2.02597	2.15764	0.887502	1.72283	2.26272	1.01035	2.21224	1.57136	2.08914	0.64234
637.692	-0.899232	-1.36737	-0.860158	0.470266	-1.52036	-0.901814	1.46245	1.36463	-0.825812	-1.73076	0.433375	1.1912	-0.242574	-1.65429	0.977802	-0.187168	-1.76987	-1.0321	0.161897	1.5977	-1.49714	-2.20315	-0.900986	0.602539	-1.12631	-2.12564	0.0629254	0.683428	-2.00648	-1.75421	-0.849643	0.0272257	-1.7478	-0.680413	0.902405	1.14243	-2.27402	-1.5135	-0.777978	-0.0376866	-0.940514	-1.2311	1.13297	0.257752	-1.52492	-1.52356	0.45853	0.935081	-1.83622
640	-4.27528	-4.20121	-3.1643	-2.97147	-3.85245	-3.24437	-1.65082	-1.32069	-3.67311	-4.08603	-2.32275	-1.83156	-2.7466	-3.17006	-1.41092	-3.38742	-3.12622	-3.0399	-2.38365	-2.54167	-3.52596	-4.15735	-3.43129	-2.3057	-3.44965	-3.95793	-2.94099	-2.79321	-3.61143	-3.59374	-3.18415	-3.75438	-3.84871	-3.19634	-2.26748	-2.24315	-3.67892	-3.19355	-2.38958	-2.21957	-2.35734	-4.16771	-2.25066	-2.44484	-3.39012	-3.91457	-2.4887	-2.69348	-4.62417
642.308	-4.11675	-3.55593	-2.52418	-3.28245	-3.26072	-3.05548	-3.03551	-2.86422	-2.50132	-3.51467	-3.12379	-2.25296	-2.78528	-2.75978	-2.8237	-3.7293	-3.1327	-3.31129	-3.72009	-2.16243	-3.51937	-3.51612	-3.48271	-3.16011	-3.45707	-3.85798	-3.57725	-3.29488	-3.42279	-2.96618	-3.34817	-2.88224	-3.61447	-3.07776	-2.88349	-4.17007	-3.51904	-2.8809	-2.48586	-2.96308	-2.82807	-3.30137	-2.461	-3.05189	-3.32611	-3.4435	-3.66474	-2.33608	-3.78222
644.615	-2.24856	-1.08279	-1.85335	-1.35073	-0.884162	-1.8924	-2.43409	-1.50453	-1.5415	-2.06602	-1.30088	-1.98407	-0.194536	-1.34929	-0.9006	-1.54742	-1.55369	-1.7442	-1.68326	-1.11493	-0.596687	-1.64312	-1.67412	-1.57268	-1.42892	-0.968219	-1.85849	-2.10881	-2.01079	-1.35139	-2.71607	-1.90927	-1.24728	-0.431414	-2.12801	-2.14835	-1.1613	0.101939	-1.04559	-1.74339	-0.804446	-0.665361	-1.718	-1.50423	-1.14943	-1.24529	-2.57532	-0.719421	-1.23999
646.923	-2.53606	-1.78143	-2.4501	-2.2795	-1.45165	-1.76398	-2.09211	-2.07107	-1.8763	-2.2192	-1.58358	-1.73393	-0.577271	-2.42044	-2.32165	-2.5239	-1.85601	-2.33511	-2.28936	-1.18441	-1.95212	-2.2528	-2.44192	-2.6392	-1.61671	-1.48093	-2.76198	-3.30189	-1.66119	-2.1734	-2.60301	-2.9723	-1.75272	-1.4409	-2.42604	-2.75563	-1.89081	-1.35928	-2.39135	-2.8483	-0.999332	-1.92516	-2.11061	-1.92934	-1.53287	-2.55401	-2.97345	-1.6366	-2.91736
649.231	-2.30414	-3.38294	-2.03574	-1.35336	-2.83574	-1.79064	-1.23695	-2.02539	-1.91226	-3.17008	-1.87648	-0.577215	-2.26469	-2.23545	-0.723172	-1.00197	-3.38305	-2.50726	-1.48594	-1.00911	-3.73517	-3.39142	-2.48176	-2.74823	-2.94042	-2.2315	-1.23512	-2.09235	-3.05396	-2.89982	-2.41442	-1.65939	-2.38724	-1.94379	-2.11817	-2.17537	-2.34025	-2.42795	-0.561074	-2.03941	-2.07505	-2.41013	-1.10042	-1.30967	-2.67624	-2.96185	-1.95393	-0.233705	-3.39962
651.538	-0.875707	-0.297969	-1.15547	-0.172473	0.855716	-0.513414	0.9687	1.20383	-0.670023	-0.475231	-0.705285	1.60839	0.175871	-0.73068	0.96837	-0.236247	-1.07114	-0.714958	0.11516	0.369211	0.454971	0.434712	-0.66643	1.50002	-1.23223	-0.430588	-0.440765	-0.376644	-0.362095	-0.445619	0.204201	-0.651881	-0.0732712	-1.25288	0.540008	0.86604	-1.49299	-0.39212	0.673863	0.153411	-0.479363	-0.272713	0.483409	0.251854	-0.369356	-0.944935	-0.455684	-0.0773959	0.249828
653.846	-2.22931	-2.02081	-1.78075	-1.38784	-0.584116	-2.6178	-0.877225	-0.523755	-1.95786	-1.70339	-2.21092	-0.923214	-1.01121	-1.75762	-1.8977	-2.14355	-1.74136	-1.89413	-1.23122	-1.07607	-0.284149	-1.77769	-1.54606	-1.42314	-2.30909	-1.68554	-2.30751	-1.73368	-1.32959	-0.777439	-1.98848	-2.2377	-2.14212	-1.41896	-1.71991	-0.676147	-1.71096	-0.638125	-2.13455	-1.82103	-0.975728	-1.08111	-2.09247	-1.51634	-2.59008	-1.60679	-1.51441	-1.62924	-1.42414
656.154	-1.89414	-1.90102	-2.53443	-1.90341	-1.04551	-1.52363	-2.89468	-2.35914	-1.52317	-1.6243	-1.17594	-1.18048	-0.118424	-0.932068	-2.43385	-1.89161	-1.33353	-0.705434	-2.59718	-1.11109	-0.936027	-2.32928	-1.69093	-2.46312	-1.37341	-0.961653	-2.81855	-2.56932	-1.85612	-1.38603	-2.49207	-2.3444	-1.59058	-0.645484	-2.95814	-2.95485	-1.30949	-1.55794	-2.03648	-2.48989	-1.07581	-1.73318	-2.13165	-2.27577	-1.80881	-1.05667	-2.11294	-0.70966	-3.20104
658.462	-1.88896	-1.15152	-1.93458	-1.21521	-0.485815	-2.17051	-1.41175	-1.68374	-1.6094	-1.59597	-1.45824	-1.3253	-0.763892	-1.6248	-0.97442	-1.31802	-0.950518	-1.4774	-1.20214	-1.42024	-0.635648	-2.11822	-1.37354	-1.47483	-1.59855	-0.956896	-1.44929	-1.65551	-1.68839	-0.195032	-1.13923	-1.81098	-0.711085	-1.05071	-1.6369	-2.00728	-1.30582	-0.587051	-0.623215	-2.27449	-0.0206549	-1.17279	-0.802568	-1.30893	-1.21256	-1.5399	-1.3164	-0.120421	-1.52746
660.769	-0.808148	-0.269432	-0.878471	-0.760597	0.927418	0.00741381	-1.06347	-0.554316	-0.00224438	-0.381916	-0.769219	-0.738845	0.47244	0.192368	-0.330696	-0.745249	-0.156069	-0.324422	-1.05582	-0.293897	0.586893	0.284106	0.156164	-1.30623	-0.845477	0.314931	-0.982618	-1.62787	-0.569399	0.455968	-1.61459	-0.724539	-0.133137	0.577568	-1.83532	-0.951392	-0.550442	0.575412	-0.563282	0.218691	0.0860955	0.359565	-0.713146	-0.323132	0.200074	-0.135378	-0.535017	0.228693	-0.0582196
663.077	-0.432936	0.00713081	-0.438175	-0.175414	0.644053	-0.611575	-0.518055	-0.764971	0.249153	-0.198421	0.997423	0.180433	1.11586	0.588921	-0.710525	-0.906342	0.249215	1.01731	-1.08219	0.183643	0.894002	0.408738	0.498897	-0.987166	0.682114	0.818023	-0.277797	-0.898508	0.337885	0.561624	-0.670544	-0.723005	0.775252	0.863674	-1.52069	-1.46772	1.033	0.800852	0.644223	-0.559151	0.929058	1.00633	-0.430133	0.33967	1.29339	0.207098	-0.787578	0.311788	0.250324
665.385	-1.294	-0.151988	-1.55653	-1.00423	0.901296	-1.50677	0.320027	0.728036	-1.4611	0.531247	-1.01404	-0.0663669	0.114177	-0.211244	-0.60062	-1.91899	0.401072	-0.918735	-1.61604	-0.538444	1.141	0.762258	-0.904742	0.110598	-0.561304	0.64305	-1.68782	-1.64699	0.192976	0.887639	-0.858026	-0.99306	-0.0276208	0.746074	0.451028	1.27437	-1.06765	0.672416	-1.54613	-1.74336	-0.702386	0.173945	-0.794637	-0.10456	0.152884	-0.355705	-1.18754	-0.653163	1.46721
667.692	-3.50202	-3.25995	-2.59839	-2.30867	-2.61978	-3.32976	-0.444202	-0.234544	-2.39624	-3.37018	-2.91889	-0.757238	-2.7387	-2.44873	-1.73696	-2.56208	-2.56205	-3.00813	-2.34177	-2.01753	-2.34227	-2.26177	-1.87005	-0.823717	-2.95183	-3.05891	-2.18452	-1.24279	-3.70391	-1.77877	-2.16199	-1.1742	-2.24901	-2.17453	-0.396434	0.122821	-2.82062	-1.80373	-2.65359	-2.17412	-2.76218	-2.29845	-1.54091	-0.834361	-3.31526	-2.96187	-0.876151	-1.71633	-2.85215
670	0.901619	0.434411	0.52644	0.501505	1.25746	1.53709	1.21667	1.21186	1.26396	1.19117	1.66461	1.54695	1.55546	1.51505	0.85636	0.454008	1.69541	1.3815	0.24337	1.10015	1.76315	1.10225	1.53517	1.4151	1.37645	1.15948	1.68028	0.895897	0.504482	1.34212	0.807417	0.575617	1.70187	1.06127	0.184224	0.675329	1.05293	1.47682	1.29593	1.37048	2.01141	0.415908	0.68383	0.812448	0.990979	1.05989	1.2233	2.14676	0.888538
672.308	-3.40469	-2.94869	-2.05644	-1.67584	-2.51548	-3.10443	-1.91198	-1.63252	-2.40432	-3.12957	-2.43827	-1.12649	-2.08636	-1.76597	-2.16684	-1.89234	-2.47439	-2.38301	-3.72048	-1.79821	-2.97784	-2.73041	-2.26374	-2.03356	-2.18197	-2.29182	-2.30161	-2.08434	-2.60675	-3.29572	-2.56798	-2.49741	-2.45347	-2.40387	-2.25473	-2.74577	-2.42275	-3.13184	-1.7055	-2.53584	-2.25598	-2.72273	-1.94707	-2.46413	-2.39063	-3.28952	-2.08075	-1.51847	-2.86449
674.615
[truncated: 100 more columns]

## Sheet: SI_Fig_18_G
1st round ΔT/T (10^-3) for Cs3Bi2Br9
	Time (ps) →
Wavelength (nm) ↓	-4.7	-3.7	-2.7	-2.2	-1.7	-1.5	-1.3	-1.1	-0.9	-0.7	-0.6	-0.5	-0.4	-0.3	-0.2	-0.1	0	0.1	0.2	0.3	0.4	0.5	0.6	0.7	0.8	0.9	1	1.1	1.2	1.3	1.4	1.5	1.6	1.7	1.8	1.9	2	2.1	2.2	2.3	2.4	2.5	2.6	2.7	2.8	2.9	3	3.1	3.2
425.385	1.4433	0.679191	1.54859	2.92304	1.66796	1.60799	1.4178	-0.723968	3.91035	1.81903	1.87389	1.59089	0.609183	0.622498	1.59054	1.58647	0.148781	-0.652832	-3.24864	-0.626355	-1.67947	-1.9872	0.295218	-1.71964	0.617598	-1.66041	-2.91731	0.413075	0.711515	-1.76986	-0.208644	-1.78548	-2.07608	0.216954	-1.19573	0.823461	-0.0601899	-0.00321662	2.43513	-0.222787	1.34353	0.314579	0.778395	1.10014	-0.305216	0.832792	-0.69882	-1.16808	2.87335
427.692	1.19382	0.540457	1.30058	3.16539	1.62188	1.23042	0.605436	-0.665497	3.28197	2.01731	2.14629	1.58978	0.304069	0.0298494	1.62319	1.84794	1.62992	3.36345	1.29037	1.9009	1.54022	-0.324588	2.42442	1.77192	3.7538	0.967179	-0.217334	2.53751	2.19572	-0.14532	0.904258	0.45168	0.619273	3.50204	1.00389	3.05613	2.10518	1.64687	5.36443	1.91938	3.85291	2.82876	2.37301	3.08742	2.58843	3.03123	1.11734	1.30404	5.58487
430	1.43596	1.16344	2.04451	2.92713	2.23469	1.74394	0.682955	-0.386632	3.34145	2.21741	1.96827	2.71978	0.09862	1.121	1.40256	2.47834	3.68455	6.56421	3.94812	5.58321	4.308	2.64851	5.30389	4.16549	6.24742	3.16142	1.28586	4.8137	6.41212	3.33068	4.72775	2.56905	2.13426	6.30778	4.1376	5.37984	5.47116	4.89499	8.36979	4.97518	6.03483	5.12817	5.52776	5.39346	4.9468	5.19391	2.8404	4.26742	8.22265
432.308	2.77807	1.33974	2.61461	3.92344	1.86351	2.14645	1.77055	0.220992	3.55809	2.38823	0.910884	2.97374	0.850594	2.27678	2.23208	2.89011	5.44936	11.6753	6.87965	8.9482	8.48271	7.09279	8.61066	7.61428	9.35504	6.63893	2.98864	8.45063	9.18866	6.82057	7.5631	5.28653	5.88855	9.06448	7.41883	9.13393	8.69308	7.11351	10.5829	8.06338	8.99901	7.41316	9.27606	8.67492	7.01141	8.68359	5.3858	6.89303	10.5295
434.615	3.64985	3.02952	3.97108	4.81391	1.62697	2.01706	3.09367	0.694274	5.20974	3.34966	1.34685	4.39069	2.1383	2.45997	4.13712	2.77264	6.95325	14.8876	10.215	12.2816	11.2259	9.43933	12.7591	10.5989	13.0343	11.0355	4.68937	12.1205	12.0656	9.11221	11.1429	6.35301	7.8507	13.4488	9.88968	12.1786	11.6888	10.0697	14.1289	10.8867	13.452	10.0799	12.1065	12.1349	9.79045	12.055	7.18646	8.4679	14.4743
436.923	2.44745	1.47861	2.09911	4.24889	-1.69835	-0.0918599	2.58569	-0.0300068	3.48989	1.77604	-1.64231	3.11456	0.900373	1.53138	2.81568	-0.135141	5.1636	16.716	11.4543	13.8311	12.2059	10.1457	15.0456	12.6856	14.9987	11.1822	4.18134	13.7611	14.3365	10.6367	13.1146	7.82386	7.65372	14.4745	11.1686	13.3515	13.0467	11.5413	15.4776	12.3638	14.0785	10.9101	13.4741	13.0909	11.0753	13.3615	7.53367	8.92569	15.6039
439.231	2.23431	2.61954	4.05522	6.02629	0.53168	-0.0580936	2.94193	0.927853	4.90818	3.31001	-0.436211	4.00644	1.60596	2.96587	4.01895	1.43562	7.28175	20.5549	14.9841	17.9555	16.1302	12.0488	18.0831	15.5013	18.4663	13.3867	7.61088	17.6747	16.567	12.8813	16.2435	9.82789	10.2965	18.1332	14.0023	16.3249	16.3076	13.5204	18.5918	14.3077	17.9574	12.8325	17.0575	14.852	13.4063	17.7122	9.60521	11.6599	18.7899
441.538	0.600692	1.32387	3.44979	4.76606	-1.94055	-2.18696	3.08727	0.487087	4.47075	2.08358	-2.32058	3.23052	1.25522	2.14939	2.87526	-0.643486	6.38376	22.7667	16.8892	20.1095	18.4541	14.6505	20.2655	17.9861	19.8055	15.1635	8.70091	18.9505	17.698	14.5795	18.8517	10.8392	11.3149	20.0331	15.1013	17.6963	17.1411	13.8018	19.7992	15.9962	18.5828	13.9375	17.238	16.6119	15.0787	17.5047	9.71743	12.1127	20.639
443.846	0.698266	2.11919	3.84089	4.80629	-1.39413	-0.861429	2.9738	0.114014	5.2121	2.33142	-1.4166	2.66134	1.43294	2.98886	3.04926	0.241236	8.32048	24.7535	19.3249	21.7253	21.5259	17.4073	23.4542	20.2708	22.9204	17.7555	11.524	22.2689	19.7886	16.3408	20.9125	12.8462	14.5746	22.4	17.2104	19.5252	19.5075	16.7453	21.6883	17.5574	21.4981	16.1289	19.6373	17.6647	17.0417	20.0987	12.6397	15.3274	21.4694
446.154	1.31936	2.1963	2.79781	5.76668	-2.11255	-1.47917	3.73145	0.430567	4.0747	2.40613	-1.71157	2.16281	2.31872	3.27909	3.57958	-0.18185	8.56125	26.5171	20.3618	23.1189	23.8758	20.0845	25.0467	21.4588	23.7317	21.4447	13.2091	24.0254	20.1478	16.8883	22.3157	15.499	16.067	22.3758	17.5743	20.0495	20.9094	18.4212	22.9058	17.4671	22.085	17.6253	20.4555	18.4625	17.0743	20.9256	13.9064	15.7272	23.0458
448.462	-0.123929	1.42068	2.72412	5.42138	-1.67066	-2.5722	2.62789	0.45046	4.19865	2.30341	-3.18296	3.49696	1.26398	2.79047	3.58165	-1.10033	7.35181	24.0528	18.9173	21.5865	22.7445	20.4863	23.5534	20.5662	22.0308	20.3584	13.1464	23.2995	18.8202	15.6344	21.2708	13.6846	15.2545	19.7393	16.2267	17.456	19.3186	16.4598	19.9915	15.5119	18.2731	15.845	19.3682	16.3014	15.8574	18.857	13.3409	14.1773	19.4232
450.769	3.57043	2.80279	3.49102	6.33379	0.173567	0.126064	3.9648	1.42083	5.54277	4.24372	0.136426	4.67711	2.29135	2.64842	4.83993	1.55326	8.33401	22.6808	18.249	19.2415	22.4991	20.9432	20.9836	19.5101	20.084	20.3457	13.9682	20.454	17.2455	14.5479	18.0115	15.0701	16.669	18.2589	14.7151	15.3731	17.8886	15.9535	17.6055	14.9428	16.8668	16.6449	17.4979	14.1962	13.8586	16.0891	12.9208	13.6021	16.9178
453.077	3.26508	2.10943	3.30769	6.08246	0.619773	1.37855	2.92042	0.728113	2.92041	4.35808	0.962767	5.18944	1.96957	2.63992	3.9936	1.75375	6.02766	15.8788	14.1608	14.5599	17.8147	16.147	16.9174	15.5109	14.761	16.283	9.66118	15.1583	12.7023	11.4469	12.7919	11.7128	10.8578	12.3128	10.3292	10.4646	13.7486	10.9344	12.0792	11.067	11.4469	11.9911	13.271	9.72857	9.90218	10.6395	9.51275	10.0051	12.4612
455.385	3.17988	0.550428	1.57711	3.07795	1.25576	0.825301	0.882681	-0.184774	2.29473	3.94703	0.844277	4.14764	-0.229916	1.16681	1.38852	1.40644	3.08182	8.00409	8.69984	8.65627	11.0401	11.14	9.92945	10.5157	9.30149	10.5944	5.59093	8.46254	7.33971	5.84099	5.80185	6.50424	7.06029	4.97098	5.30225	5.44885	7.30063	5.35247	6.70539	5.68411	5.2834	6.98042	6.66239	4.15352	4.21659	4.44095	4.43257	4.29242	5.91896
457.692	2.9065	-0.120196	0.684777	2.00631	1.9036	1.15182	0.524149	-1.53519	1.88945	2.30862	0.579137	2.3711	0.595064	0.417569	0.503017	0.754083	2.43857	3.29131	3.85376	3.82233	5.5123	5.26305	5.30377	6.12935	3.85973	4.18976	2.07005	3.02563	3.37284	1.43624	0.877492	3.79857	2.20864	0.941895	1.17474	0.625709	2.79493	0.258951	2.39202	1.47484	0.685379	3.13867	0.939777	0.555134	0.801382	-0.569958	0.983678	-0.250585	1.65059
460	1.9669	-0.0473605	-0.0605098	1.81674	1.42294	-0.059369	-0.486423	-0.92114	0.764836	0.467444	1.21136	1.36136	-0.584754	0.00841488	0.823952	1.11875	1.48215	-0.067438	1.13948	0.471157	2.14001	0.638461	2.28163	2.21768	1.32997	1.52789	0.187431	0.222832	-0.851803	-1.31999	-1.94619	2.13344	-1.40782	-2.36214	-0.938084	-3.29897	-0.833573	-2.7252	-1.56007	-1.04485	-2.00008	-0.0712217	-2.58615	-2.6115	-2.27435	-2.37227	-0.927917	-2.63973	-1.43306
462.308	0.66251	-1.64966	0.368486	1.53893	0.596782	-0.657423	-0.937061	-1.41724	0.986734	0.811351	0.378205	0.25537	-1.27303	0.527845	0.0349674	0.243494	1.3698	-2.01949	-2.19919	-2.36631	-1.42105	-0.829822	-1.093	0.31212	-1.33533	-1.28676	-2.44887	-2.64984	-2.72504	-3.45121	-4.34334	-0.854174	-3.29672	-4.17813	-3.35169	-4.15954	-2.79098	-5.25579	-3.44854	-3.67106	-4.02619	-1.89874	-4.28075	-4.48175	-3.69606	-5.5818	-2.83323	-5.5925	-3.43374
464.615	0.0121026	-1.24382	-0.00678855	1.43183	0.62186	-1.43942	-0.733231	-1.44738	0.579031	0.254103	0.710695	-0.183295	-0.859664	0.837971	-0.572488	1.01989	0.382833	-2.13663	-3.77197	-3.26291	-2.2569	-2.3653	-2.33383	-0.946384	-2.14276	-3.25401	-2.18769	-3.22337	-3.59238	-3.23171	-4.8148	-1.26001	-3.65073	-4.7324	-4.28151	-4.42042	-3.16752	-5.12522	-2.65039	-4.01719	-4.43436	-3.00194	-4.37369	-4.1945	-4.19975	-5.57063	-3.30641	-5.04272	-4.44342
466.923	1.30812	-1.1424	1.40311	1.2235	1.56578	0.457045	-0.342497	-0.951514	1.06594	0.753025	1.03863	1.26547	-0.697702	0.87923	0.12351	0.543605	0.615188	-2.56431	-3.7928	-3.0327	-2.6939	-1.21079	-2.02134	-1.28981	-1.61221	-2.82061	-1.5499	-2.97232	-3.30185	-4.1435	-4.73761	-0.466898	-3.82184	-3.97025	-3.40542	-4.96935	-2.94571	-5.0333	-3.40321	-3.44917	-3.97598	-2.77217	-3.46159	-4.23892	-4.06837	-4.57085	-2.80256	-5.14066	-3.26996
469.231	0.0973236	-0.72236	0.547003	0.680727	1.23881	-1.66038	-0.769023	-1.3649	-0.0652429	0.185653	-0.914909	0.163514	-1.48094	-0.393623	-0.694543	-0.189254	-0.119944	-3.1601	-4.30355	-3.28717	-3.42975	-2.83235	-2.38314	-1.40234	-2.76021	-3.19518	-2.72135	-3.63356	-3.39004	-3.99706	-4.85929	-1.06083	-4.5756	-4.77117	-4.1399	-4.14031	-4.00247	-5.67201	-3.22651	-3.82666	-3.99125	-3.02981	-4.35873	-4.61137	-4.15791	-4.89078	-3.87424	-5.69337	-3.48193
471.538	0.559142	-0.352913	0.29484	1.5435	0.621981	-1.38391	-0.0649689	-1.25571	0.426824	0.577288	-0.328613	0.803671	-1.02959	0.295029	-0.0572067	-0.0492946	0.510498	-1.33621	-3.16347	-2.33909	-2.8748	-1.98389	-2.00443	-0.619812	-1.8959	-3.5495	-1.93354	-2.09704	-3.27112	-3.49884	-4.15854	-1.59098	-4.47482	-3.81679	-3.65462	-4.49865	-2.60233	-4.68375	-2.9344	-3.04487	-3.40287	-2.73098	-3.1884	-4.28843	-3.87173	-4.03939	-3.8429	-4.83604	-2.92128
473.846	-0.00570891	-1.02542	0.0764912	0.947917	0.686053	-2.14205	-0.929015	-1.65702	0.310668	-0.807792	-0.835284	-0.652089	-0.877308	-0.155553	-0.246859	-1.73798	-0.454228	-1.97622	-3.66687	-2.055	-2.40121	-1.93092	-1.73186	-1.25427	-1.43659	-2.13156	-2.39857	-2.87356	-3.37768	-3.32003	-3.46016	-0.996629	-4.05385	-3.40461	-3.4916	-3.38628	-2.49379	-4.10844	-2.80132	-2.60721	-3.76005	-1.41064	-3.26012	-3.85463	-3.29788	-3.92495	-3.82648	-4.31213	-2.18533
476.154	-0.111025	-0.610691	-0.368609	1.45354	1.66922	-1.90688	-0.413131	-1.3383	0.362647	0.572125	-0.376547	0.0312604	-1.02655	0.30653	-0.731242	-0.2979	-0.070182	-0.664576	-2.80291	-1.79012	-2.10024	-0.90029	-0.806647	-0.0668615	-1.11229	-1.19815	-1.39621	-1.35556	-2.18467	-3.31857	-2.63	-0.410823	-2.95696	-2.16558	-2.80735	-3.12082	-2.16703	-3.49514	-1.42704	-2.03351	-2.34333	-1.68601	-1.90641	-2.73582	-2.54378	-3.11457	-2.48278	-3.32081	-1.61381
478.462	-0.757715	-1.38082	-0.266834	1.0185	0.47629	-2.11194	-1.21287	-1.11268	0.437001	0.445719	-1.20901	0.535041	-1.29032	-0.465121	-0.838776	-0.453806	-0.547505	-0.190852	-2.00342	-1.37792	-1.14336	-0.694022	-0.546433	-0.409782	-0.585407	-1.00193	-1.83864	-2.28266	-1.504	-2.99766	-2.77732	-0.417918	-2.48513	-1.787	-2.79729	-2.3098	-1.67999	-3.15828	-1.78496	-2.5911	-2.21532	-1.43444	-1.83973	-3.06166	-3.25713	-2.50175	-2.26505	-3.2917	-0.919407
480.769	-0.63619	-0.688447	0.198465	1.28563	1.55513	-1.14623	-0.781648	-1.27332	0.262049	0.0141081	-0.642239	0.318872	-0.275775	0.0705273	-0.0183425	-0.443652	0.421812	-0.25841	-1.96722	0.186293	-0.535068	0.803527	0.431249	0.995754	0.408706	0.114072	-0.254454	-0.00840476	-0.464916	-1.96221	-1.46726	1.28299	-1.40576	-0.834395	-2.05406	-1.48913	-1.45696	-1.92521	-0.352398	-0.917753	-1.09655	-0.345562	-1.02029	-1.67968	-1.69393	-1.83988	-1.50788	-2.15814	-0.571375
483.077	-0.237085	-0.267854	0.516484	1.70757	1.92816	-1.42348	-0.51159	-0.957549	0.986429	0.732799	-0.249948	0.217462	-0.620171	0.548289	-0.21678	-0.618673	1.0291	0.318061	-1.21088	0.644568	1.14755	1.79559	1.6113	0.796163	1.13978	0.691271	0.266307	-0.485022	0.182674	-1.22744	-0.794791	2.27942	-0.856658	-0.781723	-1.25603	-0.65417	-0.425252	-1.21202	-0.276227	-0.750791	-0.793788	-0.278689	-0.467763	-1.02665	-0.904589	-1.09121	-1.00457	-1.30448	0.163686
485.385	-0.981097	-1.27111	0.334938	0.757954	0.290607	-2.21092	-1.10596	-1.45105	0.819538	-0.667239	-1.20312	-0.70613	-1.22047	0.228306	-0.651088	-1.20128	-0.252938	0.35299	-0.903039	0.607725	0.0375002	0.584201	1.12089	0.911635	0.491834	0.0243581	-0.150442	-0.539516	-0.524074	-1.17313	-0.853754	0.938585	-1.39564	-1.488	-1.52239	-1.16615	-0.334628	-1.8158	-0.573935	-1.02553	-0.69502	-0.488684	-1.31579	-1.2251	-0.926072	-1.89503	-0.995791	-2.70274	-0.750375
487.692	-0.461229	-1.01402	0.988337	0.760363	0.946679	-1.61231	-0.837576	-0.45378	0.700394	-0.314789	-0.493921	-0.52918	-0.490771	0.33952	-0.188783	-1.06646	0.645986	0.604606	0.0148824	1.26856	1.03921	1.05314	1.17286	1.59908	1.34122	1.01282	0.00527988	-0.0770457	0.619402	-0.731124	-0.677645	2.37054	-0.784814	-0.321164	-1.09586	-0.497702	-0.0827368	-1.10457	0.0620512	-0.454182	-0.278733	0.161543	-0.334118	-0.509363	-0.957187	-0.749491	-0.458728	-1.73536	0.356032
490	-0.547339	-1.11648	0.441091	0.278056	0.972511	-2.42134	-1.35152	-0.761217	0.374428	-0.446661	-1.18941	-0.46894	-0.710507	0.122142	-0.631618	-0.41876	0.205365	0.0368261	0.347303	0.890793	0.638101	1.43071	1.28536	1.98111	0.780402	1.32996	0.622398	0.117798	0.705982	-0.908072	-0.384574	2.06527	-0.404696	-0.168276	-0.980925	-1.00332	-0.458474	-1.04965	-0.0323682	-0.177576	-0.57472	0.610294	-0.665703	-1.21053	-0.569458	-0.981546	-0.361015	-1.64027	-0.240202
492.308	-0.90018	-1.16052	0.428906	0.629535	0.406263	-2.52159	-1.5449	-0.915569	0.0700085	-0.929305	-1.28216	-0.79857	-0.802549	0.0796717	-1.66356	-0.530104	0.0977717	-0.290478	-0.507377	0.341083	0.875111	2.25278	0.582434	1.91502	1.17414	0.905979	0.411036	0.425212	0.752723	-1.44301	-0.821807	1.9479	-1.02213	-0.354172	-1.36713	-1.08707	-0.639901	-0.876112	0.161773	-0.864406	-0.488426	-0.266862	-0.584056	-1.23592	-0.694309	-1.34084	-0.114916	-1.78209	-0.61214
494.615	-1.20371	-1.4524	0.213812	-0.0696583	-0.114555	-1.65219	-1.93519	-0.964062	-0.246096	-0.807025	-1.71775	-1.10325	-0.909545	0.56918	-0.715325	-1.69483	-0.0103636	-0.342846	-0.73418	0.893594	0.816197	1.23521	0.42288	1.73277	0.927027	0.447978	-0.659784	-0.00803314	0.161865	-1.62157	-0.891367	1.99547	-1.05	-0.891333	-0.548527	-1.29143	-0.737819	-1.01612	-0.605746	-0.981326	-0.807775	-0.325641	-0.945201	-1.3945	-1.26435	-1.75543	-0.999395	-1.80936	-0.395326
496.923	-0.887496	-0.934813	0.697336	0.650069	0.912824	-2.69328	-1.21019	-0.501005	0.150516	-0.300446	-0.35227	-0.45626	-0.989932	0.0725454	-0.503362	-1.19509	0.115469	0.332736	0.128616	1.23029	0.990244	1.46574	1.27056	2.47108	1.30665	0.746405	-0.117487	0.547742	0.563961	-1.22927	-0.696517	2.0065	-0.489891	-0.455566	-0.496675	-0.361458	0.0580905	-1.19528	-0.0315132	-0.22977	-0.219807	0.717627	-0.585233	-1.06692	-0.880205	-1.42544	-0.0299699	-0.718795	0.45228
499.231	-0.310056	-0.804104	1.12105	0.581392	1.68024	-1.82651	-0.914214	-0.534529	0.840748	-0.0455382	-0.942766	-0.393441	-0.527323	0.700488	-0.079133	-0.00415005	0.943318	0.674237	0.401953	1.3436	1.27946	2.57267	1.78117	2.47525	1.44617	1.89167	0.643496	0.814662	0.923404	-0.58398	-0.287672	2.39939	-0.559443	-0.308851	-0.517421	-0.167069	-0.0138938	-1.37601	0.354664	0.161282	0.61026	0.478849	0.384227	-0.18944	-0.503099	-0.882825	-0.682846	-1.19463	0.1066
501.538	-0.44296	-0.84144	1.00456	1.16513	1.91167	-1.8263	-0.954043	-0.597585	0.503449	-0.104774	-0.389809	0.470712	-0.882297	1.05192	-0.239832	0.295989	0.303808	0.45821	0.451356	2.00725	1.76011	2.37886	1.32148	2.71852	1.16402	1.82691	0.311858	0.665861	0.588463	-0.713225	0.0277723	2.94835	0.0926012	-0.0716364	-0.382264	-0.476664	0.396777	-0.757329	0.35587	-0.16965	-0.0699655	0.211043	-0.179863	-0.460653	-0.607101	-0.793933	0.456181	-1.00643	-0.17238
503.846	-0.0171995	-1.14081	0.680506	1.271	1.23735	-2.05345	-0.743862	-0.795399	0.739031	0.576632	-0.459426	-0.12717	-0.628186	0.158952	-0.770511	-0.278912	0.673386	0.503591	0.0602334	1.91734	1.42478	2.07995	1.6215	2.1552	1.29246	1.57797	-0.334359	0.950188	0.883786	-0.6684	-0.690521	2.33525	-0.196499	-0.154222	-0.646866	-0.452512	0.210474	-0.860076	0.0339841	-0.298894	-0.177455	0.246156	-0.163615	-0.723007	-0.703194	-1.13595	0.723839	-0.824946	0.0323259
506.154	-0.269751	-0.937532	0.608261	0.522126	1.0527	-1.42483	-0.587584	-0.918751	0.676707	0.0606338	-1.044	-0.340627	-0.0132863	0.450614	-0.628199	-0.580907	0.0109341	0.0750593	-0.175481	1.53044	1.28604	1.67423	0.944242	2.39567	0.844159	0.289803	0.0982644	0.766191	0.369278	-1.03978	-0.293906	1.9798	-0.150947	-0.743707	-0.758487	-0.305542	-0.361138	-0.89091	0.447604	-0.680017	-0.380115	0.47362	-1.01409	-0.82925	-1.26367	-1.68745	-0.410984	-1.24596	0.387718
508.462	-0.643307	-0.624607	0.633517	0.416134	1.16572	-2.24084	-1.23023	-0.519612	0.936022	-0.610621	-1.29792	-0.444519	-1.2241	0.186615	-0.92325	-0.997444	-0.311818	-0.41081	-0.0865447	1.59938	0.933372	1.5031	1.43423	2.10948	1.00432	0.374705	-0.40234	0.821119	0.33457	-1.29436	-0.802491	2.22384	-1.02442	-0.861954	-1.21634	-0.39234	-0.329331	-0.911491	-0.27255	-0.459414	-0.511606	-0.154815	-0.37167	-1.07206	-0.549275	-1.67325	-0.104516	-1.47895	0.163423
510.769	0.113397	-0.898382	0.814086	0.856022	1.3822	-2.1843	-1.10741	-0.479133	0.804878	-0.065875	-1.23995	0.0104675	-0.527711	0.481872	-0.364331	-1.00236	0.16536	0.440711	0.629473	1.05811	0.685792	1.94875	1.29785	2.63572	1.2347	1.3428	-0.15352	0.937173	0.885162	-0.69447	-0.576109	1.75401	-0.572983	-0.441503	-0.749626	-0.531232	0.508954	-1.24083	0.56933	-0.0500841	-0.511193	0.515285	0.23883	-1.20846	-0.451087	-1.22685	0.304946	-1.0807	0.0691995
513.077	0.0291356	0.0195149	1.24118	0.68922	1.31197	-1.71439	-0.271494	0.0708164	0.824211	-0.438872	-0.642495	-0.147313	-0.456846	0.709356	-0.544004	-1.22475	-0.488217	0.557074	0.447192	0.851123	0.993656	2.19256	1.77781	2.06973	1.12998	0.984775	-0.0534655	0.933615	1.18554	-0.884212	-0.337671	2.02859	-0.95987	-0.631017	-0.279184	-0.675828	-0.156428	-0.81562	1.01189	0.0651742	0.0393523	0.579233	-0.330719	-0.603603	-0.456065	-1.01419	-0.078302	-1.19374	0.560069
515.385	-0.586011	-0.671168	1.26273	1.11432	0.381853	-1.90623	-0.84697	0.0527036	1.24213	-0.564249	-1.48171	0.137582	-0.210965	0.170802	-0.578223	-1.79968	-0.432558	0.352185	0.422594	1.04106	1.1366	1.65243	0.819195	1.67928	0.890812	0.622349	-0.579726	0.386512	0.671646	-1.28991	-0.685087	1.14557	-0.857474	-0.177986	-0.854202	-0.752472	-0.327693	-1.23397	0.253901	-0.297549	-0.405085	0.298945	-0.094417	-0.795419	-0.566505	-1.42323	-0.497078	-1.75822	-0.56152
517.692	-0.653368	-0.565303	1.8104	1.15075	1.33212	-2.00396	-0.907431	0.0246004	1.33459	0.59708	-0.961811	-0.406089	-0.13218	0.566421	-0.509089	-0.735228	-0.0973909	0.332622	0.155332	1.09366	0.975821	1.21195	0.822797	1.8551	0.915556	1.35334	-0.466459	0.410093	-0.00385624	-0.769408	-0.49622	1.74317	-0.313448	-0.43886	-0.98721	-0.407193	0.0952689	-0.820283	0.269807	-0.374129	-0.529726	0.291748	-0.208186	-0.752685	-0.681177	-1.12284	0.0937868	-1.1308	-0.193426
520	-0.122241	-0.698643	1.16043	0.885798	0.88748	-1.55428	-1.13577	-0.924571	0.565952	-0.156706	-1.02461	-0.0955389	-0.562607	0.320555	-0.637952	-1.40846	0.0669939	-0.0492424	-0.270687	0.742833	1.081	1.02879	0.414559	1.335	-0.0197702	0.818173	-1.03415	0.122729	0.225774	-1.65907	-0.968754	1.41922	-0.93841	-0.519471	-0.880464	-0.912883	-0.746627	-1.35895	-0.428027	-0.88977	-0.918204	-0.0855765	-0.605165	-1.26771	-0.956535	-1.6274	-0.49528	-1.16379	-0.120915
522.308	-0.944645	-0.912448	0.253042	0.800084	0.775739	-2.03201	-1.43177	-0.954395	0.217135	-0.859376	-1.65533	-0.844212	-0.642899	-0.192588	-0.674576	-1.27619	-0.0766994	0.211281	-0.473954	0.182327	0.144225	0.954453	0.0216465	1.11	-0.157397	0.00409212	-1.12559	-0.146033	-0.837212	-1.73269	-1.18345	1.40571	-1.05749	-1.0289	-1.41891	-1.42903	-1.14022	-2.09361	-1.28302	-1.27379	-1.65733	-0.844546	-1.41633	-1.77148	-1.33967	-2.00246	-0.75271	-1.6894	-0.912066
524.615	-0.498357	-0.385575	1.28767	1.14262	0.968765	-1.4576	-0.708261	-0.476046	0.595355	-0.23922	-0.557426	0.0584262	-0.406829	0.762941	-0.216495	-0.400212	-0.0436751	-0.048307	-0.469859	0.203273	0.625446	1.08096	0.27838	1.50564	0.100762	1.27713	-0.279421	0.0446592	-0.480077	-1.35697	-0.969385	1.35948	-0.576613	-1.13564	-0.948582	-1.11814	-0.373258	-0.912781	0.116425	-0.680311	-0.657328	0.58292	-0.233386	-1.41766	-0.935083	-1.50613	-0.343574	-1.15426	-0.178505
526.923	0.244166	-0.605936	0.985039	0.736624	1.36968	-1.49017	-0.490254	-0.318224	0.882315	-0.488521	-0.754776	-0.0216051	-0.369661	0.283618	-0.277057	-0.339038	0.189902	0.42492	-0.540809	0.380673	0.446151	1.2038	0.323253	1.24724	-0.0803471	0.883664	-0.71117	0.0628738	-0.22971	-1.50392	-1.07456	1.38247	-0.530385	-1.21645	-1.20226	-0.870629	-0.341634	-1.32538	-0.363948	-0.684978	-0.953446	0.0562661	-0.625565	-1.40571	-0.982678	-1.84594	-0.35656	-1.48832	-0.578255
529.231	-0.426354	-0.382246	0.896067	0.669275	1.2164	-1.38307	-1.09153	-0.590795	0.430086	0.182824	-1.01553	0.391382	-0.473146	0.726471	-0.38661	-0.892517	0.240443	-0.198414	-0.76361	0.107547	0.527182	1.13473	0.591976	0.922662	-0.198529	0.882333	-1.17827	-0.0984034	-0.484496	-1.70337	-1.04575	1.10425	-0.399806	-0.815715	-1.14269	-1.00038	-0.54476	-1.40556	-0.433459	-1.10823	-0.814798	-0.118541	-1.22098	-1.4198	-1.14102	-1.33125	-0.439825	-1.34026	-0.70216
531.538	0.214123	-0.0846653	1.33981	0.698311	0.877472	-1.25041	-0.52149	0.105027	0.486118	0.433233	-0.184487	0.427952	-0.570347	0.430539	-0.389872	-0.259558	0.388078	0.284813	-0.513035	-0.0456242	0.7879	0.893143	0.165503	1.393	0.211537	0.865895	-0.327768	-0.115198	-0.0256395	-1.43554	-1.20056	2.01432	-0.0305185	-1.01158	-1.78488	-0.90416	-0.722733	-1.40343	-0.167815	-0.677075	-1.13123	0.354686	-0.214403	-1.02829	-0.662245	-1.19498	-0.432423	-1.10121	-0.121849
533.846	0.0443041	-0.536528	1.17582	1.14598	1.43414	-1.21654	-0.746854	-0.408959	0.78641	0.190024	-0.4383	-0.0879262	-0.630502	0.547475	-0.458606	-0.230372	0.430626	0.201268	-0.862065	0.733197	0.618646	0.973031	-0.121625	0.796848	0.179819	0.662601	-0.422795	-0.0493133	0.178135	-1.36771	-0.961242	1.03159	-0.718496	-0.775695	-1.70261	-0.917471	-1.04327	-1.65379	-0.576061	-0.80219	-1.13595	0.599663	-1.19265	-1.43269	-1.26336	-1.64164	-0.116686	-1.48598	-0.147569
536.154	-0.503521	-0.892922	0.565105	0.574015	0.969482	-1.49972	-0.377701	-0.529604	0.353188	-0.380062	-0.943628	-0.511516	-0.347325	0.40324	-0.208844	-0.607904	-0.225906	-0.121007	-1.16633	-0.316922	-0.148914	0.4153	0.198251	0.524544	-0.247466	-0.291067	-1.22938	-0.591368	-0.885633	-1.49235	-1.62624	0.887203	-1.67421	-1.61058	-1.50904	-1.07266	-0.763724	-1.82088	-0.806639	-1.48072	-1.42458	-0.488195	-0.909025	-1.81459	-0.986578	-1.77645	-0.378025	-1.94808	-0.851679
538.462	-0.855201	-0.723127	0.63726	0.922177	1.30761	-1.27357	-0.535747	-0.591577	0.256135	-0.961288	-0.656986	-0.377711	-0.372578	0.175316	-0.611804	-1.07264	-0.22451	-0.150585	-1.15822	-0.499461	-0.0197275	0.571171	0.0993156	1.00653	-0.445108	-0.0997259	-1.4989	-0.347168	-0.708429	-1.85847	-1.48858	1.07592	-1.26876	-1.5098	-1.834	-1.42106	-1.32847	-1.74832	-0.829197	-1.24742	-1.65875	-0.823049	-1.33013	-2.10264	-1.52965	-2.15203	-0.749326	-1.85713	-0.942189
540.769	-0.516877	-0.888393	0.461473	0.781618	1.12442	-1.32282	-0.632431	-0.482464	0.511179	-0.15348	-0.305532	-0.274782	-0.475897	0.239124	-0.387782	-0.458904	-0.0573017	-0.0510259	-0.657634	-0.181554	-0.0241441	0.275634	0.318076	-0.0788013	-0.368488	-0.105945	-1.18129	-0.714141	-0.822587	-1.98445	-1.57413	0.545124	-0.471433	-1.13128	-2.1085	-1.50498	-1.35603	-1.39533	-0.707108	-1.6691	-1.72555	-0.479033	-1.19843	-1.78571	-1.63546	-1.3853	-0.533524	-1.73299	-0.694117
543.077	-0.17602	-1.38165	0.589518	0.563	0.517994	-1.57982	-1.17086	-0.483683	0.358044	-0.59053	-0.924629	-0.493051	-0.709556	0.219755	-0.439987	-1.12966	-0.19848	-0.98515	-1.03738	-0.118144	-0.0134099	-0.247584	-0.245124	-0.217857	-0.672753	-0.406157	-1.52172	-0.550462	-0.905421	-2.11521	-1.61049	0.127888	-1.44116	-1.27479	-1.84816	-2.02279	-1.42936	-1.66671	-1.29525	-1.5778	-1.8591	-1.00142	-1.24832	-2.17585	-1.62439	-2.20325	-1.04739	-2.24321	-1.32407
545.385	-0.134636	-0.483812	1.04772	0.605501	1.17924	-1.42884	-0.56811	0.24328	0.373368	-0.10555	-0.424095	0.274627	-0.0828434	0.712524	-0.555984	-0.187362	0.164678	-0.0835637	-0.634198	-0.276498	0.217591	0.813946	0.214869	0.458468	-0.407759	0.350719	-0.850284	-0.555879	-1.07958	-2.05822	-1.46587	1.19466	-1.03232	-1.67811	-1.87496	-1.31203	-1.00756	-1.10245	-0.653761	-1.19148	-1.59409	-0.749246	-1.15473	-1.54753	-1.46335	-1.87264	-0.399721	-1.4762	-0.626472
547.692	-0.154081	-0.126144	0.778669	0.518328	0.649983	-1.62721	-0.317986	-0.1429	0.241959	-0.155483	-1.10441	-0.35259	-0.27236	0.0645725	-0.618693	-0.293511	-0.187886	-0.138961	-1.19626	-0.614849	0.639269	-0.299387	-0.0658451	0.0499143	-0.838548	-0.169125	-0.960526	-0.757927	-1.61057	-1.99709	-1.16357	0.16055	-1.01572	-1.78407	-2.03298	-2.1883	-1.3161	-1.41373	-0.897425	-1.24303	-1.21006	-1.07584	-1.09962	-2.03367	-1.0812	-1.68189	-1.28702	-1.41288	-1.58854
550	0.026266	-0.340193	0.862541	0.690372	1.50123	-0.968164	-0.714932	-0.605411	0.857505	-0.357809	-0.452493	-0.274925	0.0765061	0.343439	-0.383056	-0.350437	0.243532	-0.31924	-1.1314	-0.509519	0.419706	0.226874	-0.341124	0.228416	-0.475698	-0.0270476	-1.45413	-0.571952	-0.893792	-1.73862	-1.7209	1.05086	-1.10871	-2.02986	-1.70759	-1.27574	-1.49629	-1.48423	-0.786355	-1.03408	-0.992698	-0.747978	-1.38541	-1.70505	-1.15826	-2.02112	-1.11129	-1.85875	-0.926007
552.308	-0.601002	-0.49243	0.792085	0.0928047	0.282216	-1.59965	-0.875635	-1.18035	0.226505	-0.432611	-1.426	-0.199384	-0.522077	0.0783731	-0.436068	-0.662113	-0.0737551	-0.1542	-1.21521	-1.11693	-0.339506	-0.645207	-0.632905	-0.565909	-0.861336	-0.805134	-1.64689	-1.12506	-1.69972	-2.02957	-1.78237	-0.0933843	-2.04457	-1.85879	-2.55224	-1.95502	-1.72087	-1.73687	-1.04885	-1.75479	-1.33727	-1.13595	-1.63746	-1.78442	-1.45156	-2.24655	-1.61113	-2.09559	-1.50728
554.615	-0.756581	-0.740311	0.748106	0.37056	0.66295	-1.59788	-0.748842	-0.470856	0.321089	0.106586	-0.467374	-0.0490036	-0.272376	0.407009	-0.488818	-0.886615	-0.0871427	-0.399543	-1.17916	-0.708498	-0.300459	-0.508156	-0.414372	-0.126616	-0.435963	-0.58902	-2.06494	-0.93544	-1.08122	-1.87405	-1.17023	-0.27474	-1.6885	-1.89577	-2.38375	-1.78816	-1.39345	-1.89184	-0.989234	-1.37032	-1.19837	-0.754255	-1.17033	-1.78203	-2.032	-2.22461	-1.22393	-1.65613	-0.924562
556.923	-1.00247	-0.716059	0.440098	0.827674	-0.00635126	-1.39244	-0.70588	-0.477512	0.0656437	-0.954399	-1.64226	-0.480201	-0.174212	0.0289729	-0.792646	-1.49543	-0.453112	-0.631761	-1.50494	-0.915289	-0.971127	-0.880181	-0.636632	-0.500121	-1.38819	-1.0557	-2.5654	-1.36794	-1.41045	-2.17372	-2.35976	-0.0297256	-1.85596	-2.04098	-2.11457	-2.17355	-1.93228	-2.63195	-1.83526	-1.62527	-1.87488	-1.44849	-1.37139	-2.24537	-1.76583	-2.26015	-1.67291	-2.70603	-1.55888
559.231	-0.95765	-0.746662	-0.151384	0.0750237	-0.0829299	-1.69388	-0.823958	-0.932544	-0.148924	-0.751783	-1.64766	-0.612483	-0.741663	-0.214396	-0.726622	-1.67361	-0.762244	-0.832067	-1.54635	-1.34337	-0.59639	-0.707341	-0.754252	-1.05213	-1.65652	-1.43763	-2.93234	-1.00201	-1.69149	-2.2678	-2.5135	-0.808256	-2.20316	-2.22689	-2.72978	-2.64465	-2.01838	-2.67633	-1.57023	-2.03081	-2.1607	-1.83485	-2.368	-2.07077	-2.27335	-2.84402	-2.27265	-2.17811	-1.36036
561.538	-0.242254	-1.1797	0.262473	-0.0140261	0.695982	-1.01705	-0.664549	-0.637295	-0.064863	-0.726073	-1.46154	-0.329462	-0.368153	-0.0122084	-0.859159	-0.903101	-0.687001	-0.380112	-1.86811	-0.886255	-0.312854	-0.628997	-0.657471	-1.13013	-1.10533	-1.04799	-2.15239	-1.25861	-1.3227	-2.62942	-1.72603	-0.222791	-2.15095	-2.03603	-2.584	-1.96082	-1.97243	-2.15141	-1.58921	-2.0735	-1.52637	-1.6962	-1.5116	-1.98931	-1.92512	-2.54304	-1.5738	-2.01352	-1.58384
563.846	0.0107982	-1.06673	0.334986	0.215112	1.05931	-0.85775	-0.546787	-0.888376	-0.380057	-0.577934	-0.891927	-0.400888	-0.964072	0.368775	-0.618528	-0.773828	-0.149439	-0.671567	-1.57842	-1.29075	-0.315317	-0.446264	-1.02964	-0.742567	-1.31009	-0.750973	-1.75077	-1.25802	-1.96452	-3.13435	-2.10919	0.176904	-1.53642	-2.11929	-2.60904	-1.6669	-1.68265	-2.15971	-1.89743	-2.2967	-2.03402	-1.60388	-1.13453	-1.97669	-1.68395	-2.59747	-1.8059	-2.70489	-1.56017
566.154	-0.708738	-1.07386	0.328663	0.243084	0.700987	-0.945888	-1.08674	-0.752707	-0.909013	-0.834373	-1.12211	-0.708967	-0.381265	-0.772547	-0.946715	-0.681946	-0.748006	-0.831527	-1.42013	-1.34312	-0.518683	-0.806565	-1.22878	-1.21608	-1.37836	-1.57265	-1.77142	-1.5905	-1.5051	-2.5446	-2.31705	-0.0792816	-2.03433	-2.77757	-2.81323	-2.43686	-1.87495	-2.38043	-1.97817	-1.85614	-1.95926	-1.59562	-1.57911	-2.46647	-1.80566	-2.43709	-1.74587	-2.46921	-1.88635
568.462	-0.734258	-1.00781	-0.134604	-0.560218	0.616174	-1.33778	-1.22485	-1.20054	-0.611002	-0.737843	-1.45956	-0.918557	-0.901913	-0.574568	-1.10256	-1.22614	-0.294923	-1.06095	-1.34311	-1.2564	-1.0902	-0.763407	-0.903625	-1.30503	-1.8977	-1.10668	-1.88879	-1.55523	-2.05529	-2.67767	-2.48715	-0.364862	-1.89724	-2.64133	-2.97045	-2.56004	-2.27278	-2.42101	-1.81461	-2.39463	-2.17188	-1.59097	-1.65575	-2.25058	-2.20964	-2.48387	-1.73521	-2.56447	-1.71947
570.769	-0.487084	-0.590146	0.0200596	0.187088	0.586118	-0.751101	-0.991339	-0.651801	0.106577	-0.32238	-0.953843	-0.189247	-0.747929	0.0296307	-1.00363	-0.883393	-0.282543	-0.800883	-1.23645	-1.29752	-0.554834	-0.433675	-1.53273	-1.22673	-1.54098	-1.24903	-2.32495	-1.62407	-1.70512	-2.18853	-2.08278	-0.376645	-1.88917	-2.11044	-2.47971	-1.94793	-1.99141	-2.32518	-1.78816	-2.32083	-1.9741	-1.17937	-1.55599	-2.23002	-2.18287	-2.51872	-1.47205	-2.13304	-1.92593
573.077	-1.00772	-0.53317	-0.326391	-0.426654	0.33931	-1.50817	-0.991048	-1.17794	-0.655025	-0.627548	-1.80318	-0.534782	-0.872017	-0.241071	-0.797093	-0.960402	-1.34485	-0.887313	-1.05686	-1.74701	-1.03556	-1.69866	-1.79787	-1.66901	-2.05778	-1.64691	-2.08926	-1.30034	-2.24692	-2.92704	-2.96268	-0.731869	-1.78062	-2.68067	-3.3617	-2.3704	-2.05331	-1.84182	-1.96017	-2.4019	-2.78786	-2.06689	-2.09864	-2.01854	-2.19215	-2.97001	-2.48507	-2.4253	-1.66629
575.385	-1.36555	-1.61827	-0.81646	-0.201575	0.0326551	-1.99318	-1.03227	-0.944068	-1.0004	-1.15606	-1.81676	-0.530803	-1.25991	-0.271398	-0.994601	-1.61933	-1.09266	-1.79769	-1.67111	-1.64868	-1.88744	-1.73152	-2.17656	-1.88956	-2.24243	-2.63039	-3.04196	-2.26529	-2.64998	-3.03603	-3.01085	-1.34677	-2.90686	-2.8124	-3.4053	-3.16844	-2.54662	-3.09049	-2.27435	-2.77312	-2.65652	-2.30509	-2.43885	-2.34964	-2.94531	-2.98065	-2.39729	-3.0066	-2.54138
577.692	-0.966508	-0.513756	0.262496	-0.30177	0.0220462	-1.75111	-1.00423	-0.783154	-0.286638	-0.649473	-1.73293	-0.522761	-1.25397	-0.0204979	-0.877972	-1.17445	-0.676997	-0.875506	-1.4751	-1.31821	-1.15899	-1.2923	-1.49129	-1.14352	-1.98136	-1.62751	-2.5281	-2.36708	-2.00238	-2.88844	-2.62361	-1.00748	-2.43518	-2.81374	-3.0497	-2.45011	-2.51441	-2.50354	-2.43762	-2.43357	-2.78733	-2.29255	-2.68313	-2.8195	-2.36213	-2.65396	-2.4939	-2.66642	-1.64602
580	-0.928545	-1.07557	-0.477142	-0.111172	0.575968	-1.29453	-1.1953	-1.11278	-0.452128	-1.00382	-1.45203	-0.518597	-0.822849	-0.708754	-0.953776	-0.649922	-0.451726	-0.456785	-1.86307	-1.43966	-1.85355	-1.67864	-1.51309	-2.06131	-2.11395	-1.96795	-2.52333	-2.29469	-2.38082	-2.88606	-2.56637	-0.993131	-2.03843	-2.32525	-3.32503	-2.50364	-2.32254	-2.68528	-2.08999	-2.60715	-2.54323	-2.28326	-2.44623	-2.67776	-2.44427	-2.86345	-1.92719	-2.62616	-2.58889
582.308	-1.02738	-1.26514	-0.910279	-0.332644	0.302805	-1.66381	-1.35077	-1.47312	-1.02097	-0.633931	-1.39307	-0.550592	-1.28009	-0.548569	-0.570808	-1.84599	-0.65262	-1.25897	-1.58349	-1.7968	-1.60258	-1.93878	-1.76768	-2.31684	-2.5283	-2.23781	-2.28286	-2.61752	-2.79036	-2.56844	-3.06695	-1.05848	-2.42732	-2.29794	-3.50126	-2.54021	-2.55209	-2.68007	-2.53124	-2.74557	-2.6692	-2.39574	-2.41231	-3.01984	-3.32788	-2.83377	-2.43514	-2.43056	-2.17685
584.615	-1.29846	-1.39729	-0.985014	-0.304824	0.192272	-1.29421	-1.05721	-1.56626	-0.713342	-1.174	-1.90114	-1.56755	-1.62	-0.882587	-1.83469	-1.09342	-1.06976	-1.21178	-2.18064	-2.51065	-1.89607	-2.2525	-2.20399	-2.11519	-2.60503	-2.37698	-2.77312	-2.44015	-3.07024	-3.76167	-3.2971	-1.57242	-3.17721	-2.82146	-3.43858	-3.4006	-2.92038	-3.20633	-2.75075	-3.21658	-2.88887	-2.68931	-2.52207	-3.10291	-3.26794	-3.16748	-3.33081	-3.08493	-3.35063
586.923	-0.899073	-0.966697	-0.0849648	0.102606	0.392679	-1.37903	-1.07674	-0.616256	-0.37744	-0.544752	-0.517249	-0.59887	-1.11744	-0.650696	-0.953094	-0.977864	-0.467039	-1.33565	-1.76411	-1.46708	-1.2395	-2.01557	-1.61115	-2.02165	-2.38107	-2.23657	-2.21165	-2.12099	-2.73117	-3.15394	-2.48198	-1.01505	-2.30323	-2.73049	-2.97268	-2.91901	-2.24047	-2.77022	-2.49273	-2.54957	-2.9583	-2.34258	-1.82247	-2.33347	-2.90968	-2.5495	-2.02216	-2.55633	-2.26296
589.231	-0.790142	-1.18479	-0.499947	0.0117432	1.06788	-1.22538	-1.25964	-0.389556	-0.760704	-0.735155	-1.14827	-0.550528	-1.1962	-0.342671	-1.3703	-1.16233	-0.852888	-1.09595	-1.62801	-2.10856	-1.58712	-1.70188	-1.70732	-1.7683	-1.69599	-2.10431	-2.24656	-1.87905	-2.772	-3.33424	-2.36856	-0.616417	-2.31212	-2.5951	-3.27137	-2.594	-2.40592	-2.40629	-2.21593	-2.82383	-2.5967	-1.86431	-2.04688	-3.01413	-2.60507	-2.58105	-2.4525	-2.44215	-2.26881
591.538	-0.973202	-0.590072	-0.174631	-0.278338	0.232327	-1.78451	-0.938641	-1.04169	-0.708699	-0.727223	-1.54488	-0.78207	-1.29721	-0.833846	-0.833702	-1.1865	-0.804993	-0.389953	-1.48701	-2.30521	-1.58841	-1.67532	-2.02113	-2.24278	-2.43339	-2.66627	-3.1566	-2.7013	-2.68367	-2.75952	-2.36641	-1.29902	-2.64068	-2.74999	-3.20203	-3.21085	-2.29908	-2.81685	-2.62417	-2.58352	-2.5959	-2.58868	-2.26584	-3.26747	-3.2783	-2.6834	-2.64401	-2.84256	-2.67358
593.846	-1.20864	-1.64326	-0.876816	-0.844966	0.297143	-1.40842	-1.55724	-1.26132	-0.885631	-0.519126	-1.6753	-0.505809	-1.47121	-0.592767	-1.11381	-0.803255	-0.61991	-1.16583	-1.94771	-2.23613	-2.18906	-2.37499	-2.38104	-2.73454	-3.30023	-2.19069	-2.79318	-2.44939	-3.49227	-3.46494	-3.2829	-1.25681	-2.69484	-2.87007	-3.51257	-3.19736	-3.00579	-2.93209	-2.51387	-2.81711	-3.03677	-2.69123	-2.5817	-3.27802	-3.06955	-3.55331	-2.83715	-2.98117	-2.60255
596.154	-0.610961	-1.71381	-0.512162	-0.840862	-0.0855672	-1.60017	-1.26902	-1.19898	-0.973663	-0.69481	-1.56548	-0.485957	-1.14117	-0.438386	-0.787251	-0.746495	-1.15162	-0.606796	-1.73632	-1.83414	-2.20805	-1.86853	-2.1294	-2.43991	-2.70116	-2.52982	-3.03388	-2.61843	-3.20332	-2.90382	-3.04676	-1.361	-2.54807	-2.58144	-3.16873	-2.93243	-3.09096	-2.73925	-2.89874	-2.59728	-3.12133	-2.52114	-2.57717	-3.29947	-2.73098	-3.02357	-2.66766	-2.74474	-2.27013
598.462	-0.601743	-0.803081	-1.01399	-0.501046	0.262336	-1.48671	-1.53599	-1.68021	-0.765878	-1.08365	-1.86027	-0.844454	-0.765446	-0.812778	-1.3452	-1.19767	-0.915046	-1.27281	-2.23723	-2.82181	-2.1702	-2.61101	-2.40091	-2.11262	-2.73017	-2.74983	-3.13203	-3.17302	-3.44885	-3.4757	-3.24437	-1.71264	-3.06573	-3.02026	-3.83634	-3.26895	-3.05318	-3.5181	-3.03572	-3.08403	-3.70992	-3.50725	-2.73051	-3.16122	-3.62528	-3.27636	-2.71312	-2.73982	-2.9376
600.769	-1.79177	-1.90106	-1.44106	-1.35543	-1.22458	-2.25613	-1.84215	-1.71357	-1.20547	-1.55298	-2.33847	-1.31446	-1.289	-0.990495	-2.40702	-2.12403	-1.64207	-1.7922	-2.08432	-2.94551	-3.01313	-2.89743	-3.19001	-3.21769	-3.39151	-3.20587	-3.88885	-3.08631	-3.49477	-4.20812	-3.65259	-2.52377	-3.83895	-3.49294	-4.46736	-3.35737	-3.86872	-3.87975	-3.2511	-3.54677	-3.81102	-3.48979	-3.63479	-3.41556	-3.29756	-3.21185	-3.86723	-3.38522	-3.08714
603.077	-1.47887	-1.95776	-1.63801	-1.19738	-1.47599	-2.30696	-1.83731	-1.74477	-1.584	-1.5104	-2.01478	-1.66363	-1.82499	-1.43945	-1.66735	-2.11412	-1.44091	-2.16284	-2.57805	-3.06901	-2.88043	-3.06994	-3.59371	-3.48944	-3.34425	-3.76759	-3.83348	-3.75706	-3.90505	-3.94916	-3.8483	-2.23317	-3.23655	-3.54725	-4.09738	-4.1544	-3.07952	-3.09947	-3.50461	-3.75897	-3.52325	-3.45109	-3.97818	-4.25304	-3.80078	-3.49686	-3.37174	-3.66474	-3.33569
605.385	-1.31971	-1.15638	-0.47026	-0.537599	0.335107	-1.48228	-0.892043	-0.57855	-0.843056	-0.668983	-1.03658	-0.576707	-0.834772	-0.419005	-0.767617	-0.970232	-0.680649	-0.663135	-1.93784	-2.21427	-2.90874	-2.18673	-2.89395	-2.3714	-2.74466	-2.83641	-2.78858	-2.76082	-3.82238	-3.05602	-2.55146	-2.30396	-2.91658	-2.63168	-3.87663	-3.27147	-3.12259	-3.23721	-2.79212	-2.66725	-2.78316	-2.56266	-2.62053	-2.73689	-2.57846	-3.28947	-2.67039	-3.24291	-2.42733
607.692	-1.8304	-1.65272	-1.29275	-0.924571	-0.456139	-2.5072	-1.86356	-1.87285	-1.44113	-1.78673	-1.77088	-1.21554	-2.19748	-1.22719	-1.90897	-1.67668	-2.02036	-1.2639	-2.37258	-3.19318	-2.91546	-2.70782	-3.42753	-2.88266	-3.93084	-3.51287	-4.0238	-3.38157	-3.95488	-3.87303	-4.04529	-2.73414	-3.25502	-4.03066	-4.21448	-3.92988	-3.56029	-4.01977	-3.70944	-3.80731	-3.68666	-3.79973	-3.40931	-3.57194	-3.78912	-3.73393	-3.15057	-4.282	-3.50303
610	-1.15186	-1.90765	-1.71355	-0.856171	-0.387921	-1.64188	-1.25925	-1.70416	-0.954876	-1.20055	-1.45514	-0.770165	-2.14685	-0.963129	-1.34244	-1.37543	-1.17114	-1.07583	-2.16504	-2.89942	-2.80982	-2.72875	-3.75287	-3.09841	-3.70412	-3.34392	-4.04812	-3.07931	-3.66581	-3.7488	-3.92776	-2.39658	-3.3433	-3.1948	-3.98278	-3.90882	-3.46302	-3.3974	-3.24841	-3.49227	-3.37485	-2.78971	-2.77486	-3.28986	-3.48898	-3.30845	-3.7586	-3.33535	-3.18449
612.308	-1.44963	-1.94902	-1.0742	-1.27121	0.0936735	-1.40365	-1.26079	-0.988015	-0.744113	-1.48393	-1.48912	-1.55236	-1.90849	-1.28472	-1.60791	-1.21235	-1.20283	-1.36791	-2.29003	-3.1686	-3.37912	-3.04838	-2.81975	-3.89843	-3.44785	-3.3233	-2.98321	-3.19934	-3.97113	-3.96433	-3.4449	-3.05988	-4.02723	-3.23779	-3.81561	-3.63719	-3.62414	-3.58219	-3.85912	-3.78282	-3.3673	-3.23336	-3.10466	-3.37673	-4.01392	-3.26144	-2.96775	-3.34622	-3.06476
614.615	-2.26765	-2.4968	-2.43629	-2.04984	-1.18718	-2.08882	-2.76033	-2.05983	-2.12289	-2.06092	-2.70045	-2.04516	-2.80278	-2.00203	-2.48147	-1.87065	-2.17426	-2.20386	-2.60027	-3.80883	-4.03006	-3.58939	-4.21323	-4.49119	-4.89569	-4.2527	-4.73825	-4.11721	-5.25855	-5.01982	-4.8335	-4.22954	-4.38098	-3.97175	-5.21221	-5.25532	-4.08908	-4.3183	-3.9679	-4.6146	-4.19016	-4.74278	-4.0734	-4.13922	-4.55004	-4.34152	-4.25822	-4.0081	-3.92865
616.923	-1.36549	-1.44021	-1.22645	-1.24869	-0.819234	-0.983229	-1.71947	-1.28462	-0.969287	-1.60508	-1.28396	-1.8517	-2.11112	-0.799989	-1.53218	-1.26569	-1.87533	-1.78468	-2.23127	-3.70421	-3.62696	-3.26941	-3.71298	-3.6736	-3.5671	-3.34725	-3.36616	-3.60289	-4.49389	-3.9003	-3.28524	-2.89653	-3.83603	-3.35932	-4.55166	-3.81924	-3.22356	-3.49219	-3.52497	-4.59948	-3.09261	-3.68958	-3.30302	-3.61953	-3.57968	-3.46658	-3.66115	-3.53839	-3.99598
619.231	-1.83415	-1.66744	-1.94795	-1.51505	-1.70151	-1.8669	-2.0285	-1.95191	-1.65802	-2.1213	-1.29564	-1.83257	-2.2043	-1.71715	-1.42713	-1.57181	-1.15182	-1.99998	-3.11631	-4.02869	-4.53807	-3.5692	-4.94113	-4.44811	-4.3554	-3.78548	-4.21987	-4.56153	-4.6032	-5.30023	-4.62275	-3.47939	-4.18402	-3.92344	-4.78764	-4.82591	-3.77306	-3.92636	-4.06513	-4.39197	-4.09171	-4.1741	-3.63437	-4.05443	-4.20307	-4.46368	-3.52001	-4.60687	-4.05243
621.538	-2.61578	-1.99106	-2.3665	-1.93095	-1.67227	-2.5808	-1.64005	-2.14398	-1.64766	-1.9944	-1.95186	-1.81397	-2.50647	-2.18098	-1.93579	-1.83856	-2.07482	-2.2829	-3.17102	-4.10838	-4.56962	-3.53752	-4.15897	-4.51219	-4.41533	-4.73748	-3.86916	-4.63527	-4.91184	-5.1069	-4.52723	-3.24346	-4.46289	-4.29951	-5.11578	-5.14042	-4.31308	-3.93053	-4.41659	-4.18898	-4.94445	-4.36813	-3.91751	-4.66414	-4.5559	-4.59886	-4.02506	-4.27527	-4.28356
623.846	-2.1112	-2.04056	-1.95831	-2.00824	-1.20184	-2.42755	-2.22538	-1.64851	-2.27756	-1.84964	-1.88785	-2.34848	-2.12589	-1.79131	-2.39246	-1.94576	-1.68474	-2.03018	-3.35588	-4.74032	-4.07939	-3.82316	-4.16844	-4.43508	-5.22011	-3.52496	-4.45014	-4.60329	-4.96	-5.28469	-4.23709	-3.74002	-4.22492	-4.4616	-5.00149	-4.44196	-3.81438	-3.74721	-4.26083	-4.39767	-4.26574	-4.32936	-3.5856	-3.83741	-4.31869	-4.98677	-4.56999	-4.1557	-4.53759
626.154	-1.25019	-2.07369	-1.8286	-2.14125	-1.31818	-1.86983	-2.04634	-1.47336	-2.23706	-1.47504	-1.70664	-1.38954	-1.58137	-1.85994	-1.32256	-1.8288	-1.95728	-1.72938	-3.32081	-3.89571	-4.41644	-4.07136	-4.20813	-4.41873	-4.84081	-4.32121	-3.46403	-4.30381	-4.13133	-4.44712	-4.21964	-3.60479	-3.84985	-3.85659	-4.78414	-3.61693	-4.05045	-4.08579	-4.00402	-4.32357	-4.40672	-3.73033	-4.15464	-3.84673	-4.34871	-3.88874	-3.95208	-3.44387	-4.11092
628.462	-0.908021	-1.58652	-1.09242	-1.52429	-0.746165	-1.97266	-1.76107	-1.57603	-1.78804	-1.46377	-1.70766	-1.3643	-1.24983	-0.95522	-1.36346	-1.72348	-1.75173	-1.1806	-2.14978	-3.51707	-3.38825	-3.73607	-3.99967	-4.34697	-4.659	-3.84959	-4.22726	-4.18594	-3.70641	-3.87621	-3.92791	-3.48454	-4.10825	-3.55907	-4.41307	-3.77965	-2.96778	-3.70343	-3.90245	-4.51743	-3.50548	-3.96294	-3.64957	-3.26879	-3.58955	-4.08943	-3.26046	-2.81922	-3.51842
630.769	-2.32321	-1.92213	-1.37759	-1.46954	-1.8586	-1.68171	-1.46873	-1.93878	-1.77467	-1.55069	-1.8443	-2.31407	-1.72779	-1.28833	-1.80547	-1.68662	-1.82055	-1.92715	-2.38191	-3.6921	-4.32426	-4.62653	-4.19677	-4.3182	-4.41148	-5.00882	-4.26005	-4.662	-4.54832	-5.01113	-4.52231	-4.31416	-4.85583	-4.40812	-4.73443	-4.8229	-4.45964	-3.90329	-4.19556	-4.79226	-4.28087	-4.51153	-3.62115	-3.5838	-4.09126	-4.47308	-3.78876	-3.83888	-3.69945
633.077	-2.05669	-1.49487	-1.76048	-1.85937	-1.62399	-2.08156	-1.15222	-1.56305	-1.47527	-1.82694	-2.09552	-2.14226	-1.30345	-1.3519	-1.91761	-1.54478	-1.99667	-1.94672	-3.22199	-4.42857	-4.54553	-4.40103	-4.94699	-4.94984	-4.77241	-5.33319	-4.38429	-4.21572	-4.24774	-4.57778	-4.62485	-4.40858	-4.46456	-3.92922	-4.83875	-4.33186	-5.09614	-3.99189	-4.63886	-4.00824	-4.48952	-4.89783	-4.09056	-3.88304	-4.04768	-4.4496	-4.37209	-4.37151	-3.54824
635.385	-1.52496	-1.08237	-1.00322	-1.06961	-1.49795	-1.71851	-1.7609	-0.57806	-1.29344	-1.18846	-1.94904	-1.75022	-1.08121	-1.09911	-0.801578	-1.74742	-1.89353	-1.559	-1.93202	-3.18093	-4.25201	-4.04928	-3.8425	-4.39852	-3.38504	-4.40407	-3.79062	-4.16082	-4.18964	-3.7638	-3.69679	-3.85745	-3.97781	-4.295	-4.51689	-3.22268	-3.8983	-3.87154	-3.41103	-4.26442	-3.96007	-4.22697	-2.82015	-3.62139	-3.20942	-3.68225	-3.29632	-4.01126	-3.65133
637.692	-1.59429	-1.22658	-1.11859	-1.15424	-1.75001	-1.90062	-1.46592	-0.75478	-0.71053	-1.55782	-1.73736	-1.39009	-0.998881	-0.987594	-1.26301	-1.25398	-1.31738	-0.361219	-1.93899	-4.58563	-4.11514	-3.85028	-3.62741	-4.25076	-4.41508	-4.51706	-4.13688	-4.14788	-4.70524	-4.28069	-4.19979	-4.20623	-4.4801	-4.25131	-3.80542	-3.67702	-3.72642	-3.4358	-4.17834	-3.9599	-3.43057	-4.28378	-3.00496	-3.67615	-3.677	-3.7144	-3.82126	-4.101	-4.13006
640	-3.08633	-2.50681	-1.35841	-1.9322	-2.10206	-3.18953	-1.79736	-1.75245	-1.69365	-1.84378	-2.13425	-2.39691	-1.94541	-2.372	-1.96614	-3.07446	-2.70968	-2.65221	-2.88838	-4.38493	-4.78353	-5.00494	-4.75729	-3.99888	-4.87775	-5.47639	-4.4872	-4.93196	-5.3255	-4.83009	-4.72323	-5.14019	-5.16241	-3.99331	-4.29045	-4.05489	-5.22642	-4.21032	-4.2587	-4.07695	-4.71499	-4.79142	-3.49889	-4.00906	-4.46752	-4.08728	-4.75849	-4.61285	-3.8048
642.308	-0.970263	-0.738788	-1.70079	-0.631556	-1.26264	-1.83774	-1.12207	-1.61771	-1.79986	-0.573802	-0.803332	-0.804054	-1.07552	-1.29398	-0.863108	-1.64349	-0.912381	-1.08713	-2.74538	-4.33446	-3.96127	-3.85445	-4.15426	-3.19648	-4.63288	-4.07117	-3.23592	-4.04854	-4.45711	-4.64717	-3.7493	-4.20658	-4.22519	-2.81229	-3.51634	-3.31976	-3.1678	-3.12899	-3.50826	-3.42323	-4.62055	-3.93365	-3.02168	-3.91868	-3.13825	-2.86067	-3.34734	-3.76414	-3.54754
644.615	-0.570194	-1.19322	-0.798065	-1.20997	-0.923383	-1.54347	-0.618562	-0.661495	-0.157494	-0.0502793	-1.70204	-0.0479635	-0.707598	-0.841557	-0.936478	-0.854641	-1.82132	-0.918671	-0.883879	-3.01613	-3.29187	-3.24572	-3.2327	-3.15112	-3.72561	-2.68945	-3.22412	-3.85719	-3.08072	-2.62375	-3.18394	-3.7414	-2.98958	-2.98224	-3.26471	-3.00588	-2.94117	-2.81467	-3.00193	-3.29644	-3.17711	-3.16725	-2.0614	-2.42049	-3.01621	-2.7191	-2.6901	-2.68575	-2.5819
646.923	-0.293572	-0.104954	-0.222572	-0.841414	-0.911976	-1.07275	-0.823045	-0.979031	-0.971847	-0.324512	-1.32207	-0.938084	-0.682179	-0.288502	-0.5209	-1.47338	-1.17584	-0.791688	-1.64851	-3.07671	-3.37616	-3.41066	-2.84946	-4.27099	-3.63285	-3.19805	-3.09403	-3.58123	-4.00688	-3.26286	-3.4462	-3.35987	-2.56416	-2.85637	-3.05205	-3.22253	-2.58989	-3.14832	-3.65692	-3.73228	-3.53444	-3.32639	-2.94364	-2.40503	-2.40882	-3.44517	-2.24913	-3.46323	-3.43671
649.231	-0.782679	-0.648137	0.79728	-0.660516	-0.922884	-0.504831	-0.791082	-0.169014	-0.725592	0.299025	-1.44707	0.0101795	-0.159039	-0.988631	-0.077338	-1.30269	-1.75071	-0.758864	-1.47613	-3.53425	-3.41092	-3.62336	-3.39476	-2.13582	-2.82221	-2.35231	-3.05129	-3.39463	-3.22986	-2.75491	-3.80881	-3.86957	-3.10898	-2.65028	-2.33841	-1.72578	-2.73486	-2.42097	-2.12362	-2.4022	-2.95395	-3.22006	-2.92413	-1.6785	-2.9334	-2.96523	-2.49303	-2.74624	-3.70093
651.538	0.226984	1.07084	0.543312	0.504751	0.717814	0.191887	1.08698	1.12806	0.996421	1.07679	0.588498	-0.0248691	1.10913	0.688827	0.896778	0.155604	0.581951	0.751685	0.82897	-1.29801	-2.22285	-1.87501	-1.53403	-1.101	-2.2396	-2.46214	-1.84587	-2.1358	-1.81035	-1.87926	-1.57424	-2.43233	-1.6947	-2.0588	-1.40936	-1.12444	-2.01077	-1.55377	-1.73509	-1.67221	-1.49775	-2.4004	-1.01872	-1.10324	-0.812711	-1.44039	-0.415306	-0.802529	-1.10628
653.846	-0.360382	0.815923	1.42371	-0.652931	-0.679278	-0.397562	0.544893	1.43049	0.0962158	0.104138	-1.37141	-0.271286	0.322269	1.13326	0.50651	0.252717	-0.396741	0.17619	-0.00878004	-1.8881	-2.23113	-2.33992	-2.59529	-0.851315	-2.64792	-2.41801	-1.84718	-3.02676	-1.94071	-2.5096	-2.48013	-3.12906	-1.80671	-2.25387	-1.54185	-1.06228	-1.3511	-2.30594	-2.17216	-1.34236	-2.43678	-2.8848	-1.62947	-1.54653	-1.41957	-1.69849	-2.19227	-1.92262	-2.49722
656.154	0.121874	0.14642	0.457459	-0.939688	-0.92098	-1.2669	-0.861037	1.76783	-0.0790694	0.170467	-0.785249	-0.459052	-0.10616	1.07536	-0.0784023	-0.787662	-1.13083	-0.420735	-0.574964	-1.65764	-3.22056	-2.76855	-2.35465	-1.82194	-3.18844	-3.20827	-1.76302	-2.72246	-2.1134	-1.26274	-2.53608	-3.70669	-2.53538	-1.87319	-2.25874	-2.12	-2.02693	-1.92138	-1.28794	-2.27834	-2.44513	-3.42903	-1.50272	-1.64016	-2.03149	-2.66648	-1.50668	-1.34689	-2.03391
658.462	-0.0013265	-0.161625	-0.385439	-0.158144	-0.310339	0.502002	0.107619	0.239726	-0.718559	-0.382495	-0.253809	-0.592318	0.0120563	-0.181927	-0.0377538	-0.707046	-0.145371	0.0725744	0.0738447	-2.77546	-2.20738	-2.62704	-3.10748	-2.77778	-3.89789	-2.57162	-2.18042	-2.35116	-3.52053	-3.03511	-2.35548	-2.57557	-2.55031	-1.75078	-1.5151	-2.39327	-2.01585	-1.93413	-1.37229	-1.20568	-2.44755	-2.40304	-1.0158	-1.88228	-1.65971	-2.05915	-1.78621	-1.26674	-2.5025
660.769	0.0232201	-1.03269	-0.214734	0.208451	0.481527	1.19458	-0.08767	0.295345	-0.985134	-0.417698	0.366623	-0.406971	-0.531875	0.836206	0.424124	0.939622	0.79411	-0.212357	-0.44102	-2.95012	-1.91679	-1.46298	-2.49779	-2.70198	-3.30623	-2.0029	-0.987974	-2.31931	-2.68903	-2.61408	-1.96851	-2.45487	-1.64006	-1.84747	-2.62339	-2.08095	-0.994232	-1.01565	-2.31288	-2.40852	-2.90796	-2.32182	-0.707265	-1.81482	-2.21745	-1.65113	-0.921932	-1.51914	-2.21423
663.077	1.68802	-0.201393	0.178499	-0.0157999	0.365487	0.919164	-0.10464	1.3908	-0.0201274	-0.264584	0.46169	0.706119	0.0354003	-0.172386	1.03112	0.829558	-0.355753	0.514439	-0.717684	-1.96888	-2.50878	-2.04268	-2.39871	-2.73798	-1.56436	-1.86364	-0.770148	-2.54528	-3.0623	-1.63712	-1.49066	-1.75111	-1.63463	-1.57431	-2.05718	-0.985039	-1.13312	-1.39135	-1.28351	-1.60714	-3.16083	-1.17672	-1.31994	-2.3317	-2.1064	-1.6592	-1.28552	-1.07133	-2.35338
665.385	1.13762	-0.544543	0.0792065	0.349094	1.08348	1.2168	0.335796	0.381838	-0.786683	2.03373	1.15629	1.04203	-0.510334	-0.627	1.10413	0.633397	0.0267097	0.66641	-1.10526	-3.57692	-1.41299	-2.23753	-2.77164	-1.77758	-2.42173	-1.7117	-0.59452	-1.61128	-2.85993	-3.60939	-1.20295	-2.21125	-0.789984	-0.752637	-1.68329	-2.02604	-1.35129	-0.660053	-2.47319	-2.03865	-2.31301	-1.44486	-0.0646015	-1.65431	-1.85954	-1.11876	-1.24566	-0.150144	-1.62923
667.692	-0.121972	-0.121644	-0.492887	0.206709	0.429287	0.564003	0.0389178	-0.5553	-1.12475	0.495206	0.315808	0.248972	-0.493387	-0.717252	0.456926	0.331059	-0.347908	0.555568	-1.27506	-2.91961	-1.33591	-1.50801	-3.87351	-3.20917	-2.79749	-1.45411	-0.997718	-3.13474	-3.35158	-3.18974	-1.55769	-2.47669	-2.18869	-1.8442	-1.36708	-2.2515	-1.74366	-1.73753	-1.93216	-1.62104	-2.88481	-1.75201	-0.889345	-2.30583	-2.06107	-1.55321	-1.58502	-1.54811	-2.78641
670	1.10893	1.2684	-0.114984	1.1669	1.81487	0.941028	2.10377	1.36284	0.857751	0.792696	1.39583	1.46039	0.29112	1.22621	1.29596	2.31055	1.28967	0.996314	-0.423405	-0.868653	-1.13599	-1.40361	-0.94891	-2.64377	-2.40083	-0.796586	0.190577	-1.66364	-1.82948	-1.3481	-0.958341	-1.08649	-0.786346	-0.911	-1.7023	-2.10297	-0.233204	0.236532	-0.881544	-1.79171	-1.52468	-1.49846	0.567169	-1.77982	-0.552231	-1.12122	-0.612588	0.0641509	-0.399871
672.308	-2.07426	-2.64109	-1.77652	-1.48957	-1.08399	-0.387605	-1.99212	-2.31795	-2.73	-2.01962	-0.582737	-2.23175	-3.2388	-1.93421	-1.66662	-0.459863	-0.686319	-1.68793	-2.94807	-4.24509	-4.24571	-3.49879	-4.41154	-4.96982	-4.8664	-4.20995	-2.7737	-4.47877	-4.81977	-4.28323	-2.98136	-4.19773	-3.51107	-3.63828	-4.13748	-4.19341	-2.49561	-3.1377	-4.53579	-4.20273	-4.21048	-3.08517	-3.12013	-4.74652	-3.24645	-3.73083	-2.52629	-2.55378	-3.49611
674.615
[truncated: 100 more columns]

## Sheet: SI_Fig_18_H
2nd round ΔT/T (10^-3) for Cs3Bi2Br9
	Time (ps) →
Wavelength (nm) ↓	-4.7	-3.7	-2.7	-2.2	-1.7	-1.5	-1.3	-1.1	-0.9	-0.7	-0.6	-0.5	-0.4	-0.3	-0.2	-0.1	0	0.1	0.2	0.3	0.4	0.5	0.6	0.7	0.8	0.9	1	1.1	1.2	1.3	1.4	1.5	1.6	1.7	1.8	1.9	2	2.1	2.2	2.3	2.4	2.5	2.6	2.7	2.8	2.9	3	3.1	3.2
425.385	0.361837	2.30913	2.06931	2.88014	2.8189	1.07727	-1.3523	1.87342	2.86653	1.03983	1.78946	0.226202	2.0151	1.69122	2.9029	1.52529	0.680651	-0.257509	0.283735	-0.125931	-4.42858	-3.69772	-2.27975	-2.6507	0.714331	-2.01706	-0.816816	-0.399928	0.204353	-0.439656	-2.16729	0.158907	0.240121	-0.438189	0.0373997	-2.10646	-0.686645	-0.476509	0.286381	0.149588	-1.49433	-1.84188	-0.762548	0.395228	0.0787498	-0.156787	-1.47095	-1.13786	-3.20089
427.692	0.656424	2.48253	1.88038	2.82604	2.36816	0.219385	-1.08513	2.20948	2.72592	1.54149	1.90335	-0.894522	1.87965	1.62852	3.03908	2.07407	2.81183	3.03996	3.13696	2.86414	-1.87678	-0.467477	1.0541	0.0332796	2.82712	0.35181	1.18331	2.2527	3.03945	2.2298	-0.184395	1.94555	2.81332	2.01709	3.23144	0.126189	1.66443	2.47634	2.45391	2.52212	1.56011	0.0500094	1.74901	2.51939	2.15861	1.15951	1.28224	1.79483	-1.05187
430	1.17303	3.31622	2.04087	2.87701	2.21789	-0.300946	-1.41924	1.83809	3.20354	0.957245	2.37584	0.200613	2.39248	2.26564	1.76833	3.05887	5.64655	5.99261	6.47213	6.34088	0.430792	3.21315	3.0487	2.76728	6.14813	2.939	4.31732	3.50672	5.72918	5.90803	2.48852	5.02912	6.44263	5.19946	5.44857	1.20068	4.7952	4.52675	4.72492	4.57758	3.61237	2.33498	3.75778	5.454	4.74564	4.13373	3.47127	3.22877	1.32641
432.308	0.916297	2.81182	2.42832	2.97608	3.8243	0.501671	-0.747362	2.65764	3.82233	1.38379	3.5727	0.141356	2.60782	2.83871	3.06386	3.10387	8.77479	10.4803	9.09448	9.84303	2.19137	6.09782	6.39706	6.04796	9.52018	5.56091	8.17042	7.55757	8.77391	8.77952	6.36721	8.742	8.90281	8.10872	8.6831	3.08898	7.98968	7.18624	8.17995	7.74819	6.13211	5.05321	6.25973	8.48421	7.48621	8.53504	7.49588	5.73183	3.8372
434.615	1.85841	3.63642	4.07197	2.19857	3.85615	2.01801	-0.157142	2.61562	4.41459	0.291944	4.6893	0.479042	3.04462	3.65299	2.48229	3.13209	11.0644	14.4166	12.9452	13.4939	3.27668	9.51034	10.7422	9.35219	13.7965	7.65526	11.8017	10.9445	12.1825	12.4798	7.83424	12.4465	13.0554	11.0795	12.4163	5.39696	11.3844	10.6542	10.8777	11.4687	8.02042	5.91381	11.5076	11.5469	9.90493	11.6337	9.39042	9.71258	6.50963
436.923	1.06675	3.70227	2.46617	-0.48557	1.29811	0.965161	-0.357119	2.71968	2.92718	-1.6865	2.98672	-0.918751	2.05656	3.56448	-0.166853	1.22377	11.2832	16.2563	14.408	15.2426	2.95132	10.5483	12.9099	11.6267	15.6531	8.54732	14.0679	12.9227	13.8512	13.5264	7.90041	13.6902	14.3628	11.9787	12.7804	3.64464	11.8707	11.2383	12.3666	13.1549	8.20921	5.74481	11.8986	12.6274	11.2563	11.7104	9.1778	10.0353	6.73164
439.231	1.99766	3.79814	4.22279	0.976155	1.26814	2.09939	0.246897	3.98148	3.39732	-0.508353	3.47038	0.860268	3.15831	4.70789	0.303094	1.25452	14.4083	19.7052	18.7657	20.0285	6.4026	14.1267	15.8694	14.224	19.7018	10.8731	17.4395	15.1808	16.4806	18.1335	10.5568	16.9264	17.1772	15.7871	15.8701	6.8512	14.9851	15.1745	15.0541	16.3953	10.7804	7.86982	15.3187	15.1426	13.5521	16.6634	11.5898	14.0655	10.3013
441.538	1.34645	3.20741	3.74318	-0.351469	0.477036	1.84738	-0.299114	2.76511	1.92315	-1.89944	3.49504	-1.04348	2.37403	3.82308	-0.6887	0.0896522	14.6051	20.8033	19.2764	21.0905	6.91756	15.1918	18.0413	16.7832	20.8021	12.2313	19.2523	16.5564	17.9152	19.1648	12.4269	18.7127	17.9998	17.5076	17.0938	8.03706	16.7451	15.7859	16.0073	17.426	11.4312	7.93126	16.8915	15.8443	15.0237	16.8054	12.2122	14.878	11.7283
443.846	1.89467	3.71806	3.56326	-0.71992	0.169012	2.13689	-0.0872817	3.68785	1.58251	-2.20187	3.00009	0.505919	2.80234	3.86597	-0.946926	-0.0303032	14.926	21.9132	21.4844	23.64	10.4863	18.9773	20.601	18.6186	24.5038	15.1263	22.1855	17.6836	20.6098	21.2825	15.1538	21.5964	20.6887	18.963	20.0745	10.2352	18.9598	17.1519	17.3088	20.0233	13.3086	11.9066	19.3491	16.9193	15.6742	19.9332	14.3487	16.5509	12.8123
446.154	1.9339	3.23719	4.1253	0.609688	0.257931	2.945	-0.3893	3.56758	3.2323	-1.73114	2.87296	0.341728	3.08824	5.09983	-0.459724	0.471943	14.7147	22.5703	22.9291	26.448	12.537	22.4214	21.5211	19.3991	24.7502	17.8945	22.6224	18.601	20.2169	22.6531	16.754	22.4423	20.2965	19.302	20.7037	10.8095	19.4995	18.0119	17.4335	20.1311	14.5927	12.468	19.2636	16.6898	16.2034	19.1728	15.5693	17.1054	11.8939
448.462	1.92971	2.39556	3.59	0.251982	-0.244541	1.57625	-0.894061	2.93614	2.62571	-3.6503	3.56318	-0.640394	1.65426	3.94036	-0.997303	-0.659344	12.9078	20.0961	21.1188	24.2303	12.3693	21.1037	20.5408	18.5724	23.3015	17.5977	21.8109	17.6296	18.8958	19.4385	15.7941	19.2306	18.9734	16.0604	19.7961	10.3204	17.7075	15.02	15.9978	18.1219	12.8519	11.8628	16.1686	15.114	14.1158	17.1786	14.6178	13.9423	10.6187
450.769	2.08479	3.72828	4.962	2.64858	2.79908	2.6246	0.871188	4.05035	5.43081	1.19378	5.85581	1.22919	2.6866	4.77226	2.03454	2.54577	12.3009	18.4729	20.1422	22.7518	15.3028	20.2291	19.776	17.0119	21.3916	19.0557	19.1482	15.6763	16.761	18.3046	16.0351	17.5407	17.1903	14.1929	18.6911	11.4487	16.8877	13.6479	14.0806	15.4349	12.7971	12.069	15.3174	13.1315	13.0351	15.6424	13.2621	11.1772	9.30257
453.077	1.51451	2.87262	4.88046	2.74359	2.85171	1.8566	-0.76616	2.86775	5.13922	0.585765	5.36955	0.803818	2.32953	4.27396	2.98619	2.13799	8.12281	13.3989	15.5085	18.1175	11.9157	16.0783	13.3123	13.3096	15.8603	14.0632	13.8631	11.2673	11.7392	12.863	11.8432	12.2692	13.3972	10.3427	12.6768	8.21323	12.4166	8.88016	10.6622	10.0614	8.88614	8.33496	9.18752	9.89659	7.48013	9.77082	9.10678	6.08724	6.18954
455.385	-0.239421	1.18571	2.7678	2.89	3.43196	0.673673	-1.62144	1.02794	4.76241	0.124486	3.36948	-1.49466	1.22163	1.43876	1.75166	1.56338	4.43209	7.55354	8.96555	10.7411	6.75374	8.83804	7.77422	8.09045	9.37648	9.44247	7.47228	5.99234	6.33946	6.65885	7.1937	6.02056	8.39396	4.37334	7.42917	3.12762	6.26024	3.173	5.04635	4.19837	4.40283	4.58137	2.8838	4.27854	2.79706	4.19642	3.71048	-0.217884	0.646082
457.692	0.00456437	0.273239	0.560194	3.62936	2.39036	-0.708763	-1.37902	0.527412	3.34809	0.176915	2.48857	-1.14335	0.133512	1.17799	1.15769	0.837196	1.94388	3.44634	4.07734	5.43453	4.08657	3.44786	3.07456	3.8759	3.85473	5.00142	2.10974	1.64747	1.80522	0.83682	2.68957	1.26063	3.63472	0.637677	2.05162	1.55856	0.970701	-0.718069	1.46274	-0.0287697	0.856379	0.502572	-1.50051	0.306794	-0.581782	0.0573789	-0.0860776	-2.59043	-2.2628
460	-0.329076	0.210963	0.617724	2.05362	1.37552	-1.3118	-2.23717	0.321779	2.06427	0.00659623	1.16659	-2.48013	-0.280122	0.672586	1.2176	1.05197	1.04021	0.565123	0.590818	1.07571	1.197	0.0847763	-0.210842	0.466414	1.45814	1.19892	-0.750064	-0.896648	-1.30475	-0.622716	-1.25962	-1.3908	0.851086	-2.23118	-1.33682	-1.13774	-1.49529	-3.60569	-1.18111	-2.55721	-2.4048	-2.53193	-3.91801	-1.32004	-2.89589	-2.94184	-3.82929	-5.39491	-4.84289
462.308	-1.04976	-0.103297	0.141556	3.1145	0.449711	-1.42513	-2.06262	-0.0745147	1.54106	-0.102352	0.694158	-2.35818	-0.532832	0.613764	-0.244255	0.227364	-0.805962	-1.28293	-2.08594	-0.290061	-0.491098	-2.61474	-2.93499	-1.86179	-1.49658	-0.870969	-2.05315	-3.10983	-2.87498	-3.45063	-2.98888	-3.96523	-0.939537	-4.29361	-2.49035	-3.22763	-3.41187	-6.02203	-3.17542	-4.38936	-4.64625	-4.38261	-5.74954	-3.06041	-4.44626	-4.94473	-6.35443	-7.44493	-5.49418
464.615	-0.768124	0.809119	-0.574125	3.49048	1.23614	-1.25986	-1.77824	-0.485435	1.14591	0.210137	1.03951	-1.62237	0.239436	0.238062	1.13231	0.103289	-0.410895	-2.65613	-2.90038	-1.41134	-1.09639	-2.62417	-3.62008	-2.20867	-2.60917	-1.81635	-3.96545	-4.06057	-4.0372	-4.42385	-3.20063	-4.49705	-1.79592	-5.38666	-3.92009	-2.98313	-4.17735	-6.00303	-3.31464	-5.43138	-5.109	-5.44562	-6.06884	-3.31304	-4.24295	-5.12378	-5.37045	-7.34182	-6.14084
466.923	-0.179989	0.805417	0.400816	3.09549	0.832383	-0.465323	-1.19088	0.369964	1.94058	0.559272	1.02233	-0.770785	0.145401	0.783619	1.07743	0.921767	0.413875	-1.771	-2.56792	-1.84652	-1.44139	-3.06073	-3.21779	-2.75037	-1.6373	-1.90059	-3.55767	-3.64978	-3.60225	-3.67067	-3.44865	-3.73493	-1.05784	-4.36498	-2.93297	-3.28149	-4.33691	-5.4982	-3.05667	-4.829	-4.76605	-4.39544	-5.55807	-3.38047	-4.5095	-4.69084	-5.04698	-7.12221	-5.61316
469.231	-0.80135	0.777205	0.177042	2.06379	0.132925	-1.48158	-1.22337	0.352216	1.46479	-0.600578	0.564558	-1.49257	-0.287224	-0.512065	0.465812	-0.410489	-0.236946	-1.96463	-2.81296	-1.30667	-2.42839	-3.46746	-3.89778	-2.90117	-2.28752	-2.15361	-2.84242	-4.10152	-3.23822	-4.29065	-4.23147	-4.19507	-1.80763	-4.6124	-3.34041	-3.87891	-3.99514	-5.55778	-3.25738	-4.53609	-5.17249	-5.03637	-5.09357	-3.29151	-5.16196	-5.28212	-6.02247	-7.27509	-5.62076
471.538	-0.868202	0.948503	-0.374657	2.6077	0.614099	-1.5205	-1.58631	-0.208504	1.63801	0.0362766	1.70748	-1.6091	-0.220856	1.00438	0.200687	-0.324045	0.763984	-1.72688	-2.63604	-0.522797	-1.71779	-2.43022	-3.00511	-2.45138	-1.76854	-2.25437	-2.06639	-3.77969	-3.11127	-3.32507	-3.31493	-3.03045	-1.77219	-3.72488	-2.40691	-3.48527	-3.50234	-4.5568	-2.66491	-4.61447	-3.98105	-4.95973	-4.87923	-3.08691	-4.13097	-4.4319	-5.36612	-6.01293	-6.04377
473.846	-0.984788	0.224008	-0.522755	1.73323	-0.979258	-1.45033	-1.84438	-0.231426	0.920132	-0.641785	0.545823	-2.09282	0.0586702	-0.34773	-0.968913	-1.23948	-0.00106138	-1.7158	-2.39333	-0.495184	-2.81146	-2.29928	-2.98629	-2.10042	-1.06894	-1.51865	-2.82343	-3.00437	-2.80884	-3.82517	-2.69871	-2.72422	-1.32855	-3.90572	-2.59179	-3.93807	-3.4339	-4.30593	-2.86735	-4.11252	-4.79065	-4.91459	-4.57099	-3.36143	-4.24164	-3.33582	-4.9656	-5.56597	-5.89748
476.154	-0.788052	0.443613	-0.00347015	2.33122	-0.293977	-1.07474	-1.12808	-0.227988	1.10766	-0.327578	0.290289	-1.64141	-0.581615	-0.132425	-0.578224	-1.00259	0.391937	-0.794482	-1.59529	0.373742	-0.649311	-1.70282	-2.73165	-1.98212	0.130489	-1.32436	-1.30316	-2.49619	-1.66828	-2.9197	-2.40214	-2.32868	-0.651398	-3.12543	-1.42218	-2.22378	-2.06867	-3.68943	-1.74189	-2.51635	-3.28297	-4.63058	-3.49655	-2.48194	-3.13967	-3.55212	-4.14842	-4.55293	-4.65765
478.462	-1.10809	0.23234	-0.0884826	1.79422	-1.48029	-1.41285	-1.56705	-0.488594	-0.0080214	-1.23539	0.761054	-1.75992	-0.487924	-0.073907	-0.961187	-1.0655	0.284455	-0.669873	-1.93431	0.865902	-1.04881	-1.14933	-2.68177	-1.43532	-0.616819	-0.885846	-1.43141	-2.1408	-1.26026	-1.47948	-2.68397	-2.32952	-0.587869	-2.77282	-1.95832	-2.69381	-2.28961	-3.57266	-1.98104	-2.97504	-3.20276	-4.29342	-3.27966	-2.14698	-3.02557	-2.92937	-3.96449	-5.06009	-4.49489
480.769	-1.04225	0.985628	-0.514079	2.02706	-0.0331087	-1.2097	-1.22335	-0.14613	0.833198	0.296655	0.803412	-1.45267	-0.0285483	0.55522	-0.0781739	-0.817455	0.672856	-0.0996044	-0.7002	1.63503	0.339053	-0.201758	-1.97129	-0.510752	0.609085	-0.240119	-0.280071	-2.23163	-0.543035	-1.61578	-1.12599	-1.30122	0.09743	-2.13047	-0.950924	-2.44907	-1.87236	-2.09586	-0.694633	-1.85225	-2.5957	-3.09088	-3.21955	-1.70747	-2.40687	-1.86445	-3.18355	-4.05261	-4.33275
483.077	0.275016	1.12206	0.0345772	3.03926	0.0074633	-0.81257	-0.897711	-0.126443	1.09145	-0.124054	0.660551	-1.51422	0.445463	-0.0421133	-0.127514	-0.342866	1.5888	0.548444	0.22843	2.02325	1.22985	0.488989	-0.35575	-0.0251791	0.9523	0.55317	0.166686	-0.925443	0.265106	-0.759284	-0.105571	-0.0676301	0.906613	-1.08578	-0.348762	-1.10149	-0.491981	-2.25222	-0.286857	-1.51395	-1.18072	-2.39243	-1.99155	-0.886929	-1.42473	-1.22485	-2.49417	-3.30823	-3.62182
485.385	-0.968331	0.541003	-0.711404	1.16158	-0.727925	-1.88784	-1.45177	-1.18493	0.147172	-1.68911	0.00270762	-2.26642	-0.379255	0.372239	-1.46594	-0.995996	-0.194673	0.132455	0.149622	2.08108	0.486639	0.0456602	-0.726411	-0.250808	0.578932	0.79726	-0.339612	-1.21935	0.119977	-1.29157	-1.15505	-0.637462	0.60379	-1.66805	-0.718829	-1.87793	-1.42535	-1.95615	-0.753426	-1.82907	-1.83024	-3.20545	-2.24748	-1.10506	-1.88938	-2.28778	-2.67195	-3.3815	-3.51524
487.692	-0.516023	0.621131	-0.444161	1.72699	-0.261179	-1.23016	-1.22953	-0.577615	0.507243	-0.611987	-0.0511199	-1.86524	0.12177	0.11667	-0.596055	-0.546773	0.486462	0.478203	0.347425	2.27991	1.33576	1.14059	-0.131918	0.857942	1.04756	1.40676	0.555661	-0.464717	0.537049	-0.652844	-0.423361	-0.622656	1.22865	-1.08147	-0.612874	-0.764195	-0.669568	-1.21852	0.106168	-1.18405	-0.965383	-2.0641	-1.36518	-0.377856	-0.6919	-1.14559	-1.95775	-2.97564	-2.9334
490	-1.1005	0.483657	-0.43303	1.23421	-0.654763	-1.21592	-1.01926	-0.529909	-0.355247	-0.726484	-0.762625	-1.20001	0.685558	-0.59266	-1.02528	-0.900308	0.44246	0.478336	0.43159	2.40921	1.66469	0.90999	-0.841748	0.889738	0.402245	1.30249	0.301009	-0.628157	0.74973	-1.09266	-0.0391331	-0.922668	1.35533	-1.19057	-0.361982	-0.562346	-1.03869	-1.01575	-0.477121	-1.40576	-1.29356	-1.87292	-1.53325	-0.707558	-1.08165	-1.7829	-2.07459	-3.34632	-2.94168
492.308	-1.12908	0.392483	-0.610301	1.13379	-0.745206	-1.86738	-1.42726	-0.666173	-0.0188196	-1.5095	0.13057	-1.66005	0.109311	-1.26469	-1.40407	-0.922917	-0.117086	0.0159325	0.521162	2.13511	2.06134	0.693737	-0.63493	0.468854	1.04525	1.57302	-0.0372104	-0.653947	0.112585	-1.03718	0.0883494	-0.938363	1.26973	-1.30738	-0.432345	-1.23991	-1.27166	-1.60746	-0.514779	-2.16886	-1.65692	-2.36311	-1.77541	-0.861359	-1.91015	-1.66248	-2.18664	-2.7817	-3.19408
494.615	-1.48969	0.229078	-1.22101	1.20745	-1.33222	-2.32706	-1.56846	-0.610968	0.0482212	-1.51397	-0.516935	-1.8691	-0.203366	-0.834252	-1.1739	-1.36619	0.250692	-0.209343	0.676799	1.47469	1.67135	0.396734	-0.969654	0.220535	0.934616	1.2461	-0.139251	-0.618959	0.0324954	-1.60417	-0.108075	-1.89244	0.927307	-1.62508	-0.847961	-1.67957	-0.651065	-1.82277	-0.520394	-1.82469	-2.03016	-2.00624	-2.20258	-0.69737	-1.40762	-1.73374	-2.76803	-3.2534	-3.12262
496.923	-0.967739	0.892139	-0.645059	1.75282	-0.98186	-1.99461	-1.06058	-0.135087	0.567992	-1.2377	0.166651	-1.18894	0.000115108	-0.596074	-0.221743	-0.651927	0.150765	0.293497	0.751785	2.2187	1.4913	0.601875	-1.10524	0.567469	1.16872	1.27789	0.0159734	-0.706063	0.509052	-0.834626	-0.204085	-1.13999	1.20558	-1.13525	-0.379153	-0.630774	-0.569748	-1.47365	-0.51087	-0.983247	-1.46165	-2.48134	-1.71402	-0.552327	-1.34693	-0.992683	-1.66059	-3.04097	-3.46843
499.231	-0.553068	0.778425	-0.763606	2.13136	-0.474275	-1.13221	-1.05016	0.107848	0.59983	-0.988558	0.0678464	-1.30049	-0.274229	-0.207703	-0.439255	-0.0938201	-0.0639951	0.520817	0.741667	2.58608	2.16758	0.585597	-0.263657	0.983525	1.21165	1.79416	0.300325	0.184574	0.605767	-0.96977	0.295773	-0.9294	1.63113	-0.650475	-0.0927318	-0.94293	-0.402059	-0.766239	-0.135371	-0.968863	-1.28996	-1.95787	-1.22793	0.463052	-1.12622	-1.30134	-1.36018	-2.83224	-2.73778
501.538	-0.425493	1.0884	-0.106151	2.16166	-0.270578	-1.32837	-1.11469	-0.34996	0.777405	-0.446031	0.815168	-1.68517	0.35591	-0.304102	0.314497	-0.0640426	0.720143	0.69781	1.18669	2.78696	2.30099	1.14231	-0.595149	0.782862	1.24667	1.57777	0.728986	0.000539903	0.853089	-0.174673	0.368251	-0.853239	2.05926	-0.928031	0.179896	-0.825308	-0.69328	-0.440812	0.323624	-0.867204	-0.893038	-1.26418	-1.43474	-0.107871	-1.19947	-0.95406	-1.62465	-2.87011	-2.67017
503.846	-0.84886	0.670227	-0.0517852	1.14153	-0.447692	-1.0611	-0.613592	-0.473776	0.468796	-0.642424	0.450719	-1.58705	0.312126	-0.0173971	-0.0401243	-0.114558	0.0378995	0.736947	1.05479	3.00652	2.50526	0.7692	0.121875	0.845936	0.578139	2.29894	0.296263	-0.402052	0.354658	-0.899788	0.404523	-0.857656	1.87848	-0.937099	-0.308315	-0.697814	-0.104904	-0.859887	-0.215662	-0.759219	-0.580162	-1.55254	-1.17408	-0.272512	-1.6325	-1.86391	-1.5896	-2.76292	-2.47158
506.154	-0.848565	0.767877	-0.255028	1.18241	-0.368	-1.70678	-0.941424	0.12155	0.390869	-1.32803	0.516484	-1.79541	-0.0367833	-0.489004	-0.165801	-1.29861	0.170779	0.338512	1.04351	2.24929	2.04657	1.02998	-0.312471	0.547882	0.877163	1.14403	0.396338	-0.471082	0.014583	-0.289706	-0.150491	-0.786215	1.61822	-1.18287	0.158754	-1.25197	-0.516701	-1.0251	-0.170772	-1.39345	-1.01225	-1.86264	-1.43665	-0.635345	-1.09409	-1.48816	-1.72405	-3.48489	-2.83543
508.462	-0.776451	0.291439	-0.703381	1.26772	-0.559494	-1.6509	-1.47552	-0.477301	0.250714	-1.34782	-0.310323	-1.8694	0.033026	-0.677426	-0.540423	-1.42958	-0.0801864	0.609648	0.700641	2.05975	1.60148	0.727421	-0.640052	0.432567	0.63705	1.73612	-0.176158	-0.667994	0.25348	-1.21246	-0.11846	-0.940857	1.19188	-1.17485	0.197482	-1.22465	-0.962088	-1.4506	-0.582058	-1.07198	-2.03142	-2.3743	-1.74193	-0.54852	-1.41717	-1.35794	-2.58799	-3.16063	-2.81243
510.769	-0.664353	0.772385	-0.837391	1.79226	-0.512538	-1.09485	-0.895591	0.101383	0.214077	-1.08153	0.0234138	-1.21288	0.3581	-0.313325	-0.380955	-0.613103	0.751075	0.700276	0.948015	2.21144	2.05421	0.615614	-0.263945	1.03362	0.694296	1.5891	0.0661857	0.152023	0.74631	-0.820491	-0.0163691	-0.818623	1.45435	-0.722712	-0.0285719	-0.980023	-0.870719	-0.8241	-0.340127	-0.830299	-1.31592	-2.10204	-1.68985	-0.273418	-0.980751	-1.31845	-1.98595	-2.95464	-2.75203
513.077	-0.276504	0.774616	-0.347094	1.96863	-0.391163	-0.71118	-0.64381	0.112018	0.196993	-0.341898	0.619382	-0.46426	0.625938	0.037788	-0.154043	-0.431055	0.387459	1.20796	1.1499	2.40281	1.83396	0.232763	-0.479007	0.974848	0.675417	1.42093	-0.18003	-0.113757	0.929426	-0.790814	-0.152279	-0.74239	1.68909	-0.734672	0.0320492	-1.15823	-0.816329	-1.01068	-0.453707	-1.10449	-1.3613	-2.45931	-1.21071	-0.720355	-1.16074	-1.43159	-1.64458	-3.21847	-2.62114
515.385	-0.89564	0.809727	-0.252355	1.93071	-0.438078	-1.15215	-0.779391	-0.166136	0.59104	-0.957751	-0.03201	-1.70673	-0.000636051	-0.543795	-0.384094	-0.807254	0.296697	0.294039	1.02052	2.20768	1.58093	0.0577248	-0.674697	0.0751626	0.398751	1.32471	-0.843314	-0.429367	0.451871	-0.584221	-0.368276	-1.07061	1.2731	-1.4143	-0.474884	-1.58109	-0.539138	-1.07057	-0.32118	-1.64358	-1.64009	-2.13485	-1.7699	-0.228787	-1.15637	-1.7037	-2.47972	-2.86739	-2.32234
517.692	-0.578108	0.581645	0.600651	1.99966	-0.336865	-0.972149	-0.82607	0.118037	0.415681	-0.0031638	0.0684003	-1.05179	0.273049	-0.186774	0.104303	-1.04536	0.125793	0.692671	0.809451	2.30072	1.67508	0.614595	-0.6824	0.203827	0.678351	1.61247	-0.14907	-0.63449	0.451546	-0.339956	0.140859	-0.538467	1.15821	-0.488524	-0.277831	-1.12082	-0.663198	-0.764779	-0.623362	-0.580678	-1.3148	-2.35154	-1.76767	-0.708533	-1.05767	-1.76217	-1.64676	-2.93484	-2.60929
520	-0.748772	0.831164	-0.291121	1.31491	-0.746314	-1.17363	-0.908113	-0.108115	0.371984	-0.882572	-0.264963	-1.36868	-0.577888	0.202212	-1.09818	-0.770837	0.201992	0.29872	0.600393	1.78341	2.29734	0.235889	-1.05492	0.430016	0.0705399	0.863928	-1.10483	-0.742321	0.260669	-1.37458	-0.530761	-1.16209	0.745448	-0.821919	-0.535383	-1.11012	-0.431239	-1.7786	-0.985354	-1.7494	-2.03856	-2.17872	-1.49082	-0.415591	-1.64448	-1.65053	-1.59567	-3.08188	-2.72483
522.308	-0.586717	0.322492	-0.735588	1.28009	-1.12624	-1.52661	-1.03555	-0.367931	-0.224353	-1.53442	-0.206525	-1.80175	-0.312309	-0.925695	-1.29869	-0.930436	-0.425694	0.526554	0.00380794	1.31255	1.46386	-0.141996	-1.35502	-0.653945	-0.5835	1.25404	-1.16253	-0.664233	-0.692453	-1.4497	-0.48121	-1.48393	0.623144	-1.4417	-0.718193	-1.96107	-1.56814	-1.22546	-0.709199	-1.60284	-2.11746	-2.659	-2.55355	-1.19016	-1.91949	-2.08346	-2.31692	-3.2525	-3.43806
524.615	-0.602423	0.682795	0.0968386	1.793	-0.180116	-1.05737	-0.712425	-0.203711	0.476047	-1.38175	0.168658	-0.956947	0.214376	-0.164113	-0.606152	-0.142699	0.506047	0.538828	-0.0812186	1.86077	1.83856	0.383187	-1.44926	0.108588	0.0757724	1.38576	-0.0422273	-0.949656	0.073569	-0.585463	0.156286	-0.396255	0.443662	-1.34988	-0.441502	-1.42691	-0.748625	-1.55055	-0.667387	-1.54968	-1.28161	-2.22232	-1.67326	-0.779009	-1.49861	-1.42841	-1.58711	-2.81237	-2.7308
526.923	-0.213415	0.493124	-0.531308	2.12713	0.123698	-1.02685	-0.930674	-0.152145	0.287748	-1.09153	0.187053	-1.31647	0.447915	-0.0612674	-0.438247	-0.275734	0.162693	0.570386	0.195282	1.46733	1.70402	0.192384	-1.14638	-0.177675	0.0578257	1.32849	-0.188351	-0.848571	-0.217017	-1.07428	-0.0319336	-1.2207	0.831715	-1.39164	-0.507607	-1.26013	-1.24181	-1.34819	-0.827111	-1.67297	-1.43593	-2.18948	-2.11298	-0.768116	-1.37406	-2.31386	-1.64055	-3.2998	-3.23305
529.231	-0.810307	0.106288	-0.188731	1.40604	-0.12149	-1.23855	-1.0378	-0.21033	0.675212	-1.0233	-0.168228	-1.47253	-0.474691	-0.530616	-0.156074	-0.0467426	0.632336	0.185767	0.0731719	1.14672	1.73522	0.353841	-0.918811	-0.455978	-0.0989993	1.34726	-0.855913	-0.953395	-0.866978	-1.14881	-0.711622	-0.920349	0.64059	-1.73853	-0.52375	-1.81126	-0.90589	-1.78343	-1.01518	-1.57105	-1.46189	-2.21037	-1.97576	-0.92768	-1.88235	-1.78288	-1.57458	-3.07317	-3.25339
531.538	-0.460721	0.67442	0.160569	1.68308	-0.436092	-1.18002	-0.713535	0.136873	0.741234	-0.673449	0.423317	-1.21797	0.0266387	0.0691196	-0.165268	-0.328255	0.369154	0.804805	0.63699	1.47121	1.93	0.0687716	-0.876093	0.298288	-0.0698956	1.05339	-0.0465798	-0.739742	-0.638339	-0.545494	-0.248039	-1.18507	0.405854	-1.65161	-0.429752	-1.26433	-0.743375	-1.44425	-0.680468	-1.58455	-1.43738	-1.8175	-1.9213	-1.0015	-1.46649	-1.10368	-1.16272	-2.83948	-3.23813
533.846	-0.659481	0.359675	-0.6075	1.88817	0.0296922	-0.68629	-0.608292	-0.40882	0.502257	-1.11047	0.389283	-1.07404	0.260748	-0.199885	0.173909	-0.58217	0.876871	0.479932	0.236357	1.5384	1.27488	0.356786	-0.795095	-0.529876	0.0514971	1.1372	-0.600427	-0.965923	-0.681116	-0.563316	-0.611913	-0.991304	0.440608	-1.53319	-0.058833	-1.34058	-0.83604	-1.47438	-1.28654	-1.16448	-1.19591	-1.7171	-2.48084	-0.965702	-1.61104	-1.6695	-1.24711	-3.125	-2.99019
536.154	-0.433917	0.568239	-0.666438	0.881387	-0.535934	-1.13697	-0.803601	-0.367268	0.493281	-0.975424	-0.131457	-1.03293	0.0679206	-0.249448	-0.639015	-0.90975	-0.00775299	0.115293	-0.24428	0.566104	1.0396	-0.341624	-1.4726	-0.638341	-0.111633	0.374438	-0.91768	-1.03516	-0.40179	-1.19293	-1.20054	-1.6799	0.0675182	-1.72056	-0.558994	-1.87029	-1.27628	-1.61903	-1.38671	-1.94703	-1.54832	-2.13807	-2.33445	-1.30437	-1.99469	-1.84631	-1.74951	-3.28078	-3.49942
538.462	-0.982846	0.302317	-0.198082	0.775909	-0.741586	-1.34142	-0.954224	-0.32024	-0.461836	-0.902182	-0.520325	-1.24131	-0.560287	-0.0901011	-0.295351	-1.2688	0.30038	0.16854	-0.313747	0.586309	0.985118	-0.212643	-1.59645	-1.15402	-0.760452	0.293636	-0.87015	-1.73445	-1.11415	-1.49264	-1.0794	-1.98774	-0.677507	-2.11279	-0.801518	-2.21922	-1.40468	-2.30633	-1.14586	-2.04817	-1.77466	-2.13482	-1.81706	-1.51848	-2.19026	-1.92571	-2.36872	-3.79746	-3.39048
540.769	-0.657785	0.72369	-0.5041	1.43737	-0.403452	-0.619831	-1.08408	0.0396535	0.261298	-0.283911	0.0860511	-1.54898	-0.381441	-0.399634	-0.125186	-0.216702	-0.146644	-0.18985	-0.413917	0.699505	1.23057	-0.678316	-1.72161	-1.21257	-0.588947	0.927655	-1.03016	-1.21635	-1.03964	-1.20606	-1.22329	-1.88795	-0.532371	-2.10349	-0.841728	-1.9552	-1.43449	-2.22028	-1.54294	-2.32439	-1.81677	-2.2669	-2.2343	-1.61414	-2.15231	-1.93552	-1.97731	-3.06554	-3.57607
543.077	-0.814438	0.175846	-0.194821	1.04295	-0.673349	-1.26005	-0.845802	-0.516555	-0.0369865	-0.774974	-0.140522	-1.70868	0.00186982	-0.39775	-0.567078	-0.603874	0.393735	-0.0562792	-0.455551	0.362103	1.22832	-0.753321	-1.52113	-1.29565	-1.0867	0.0372691	-1.45599	-1.52857	-1.0953	-2.0167	-1.09804	-1.82619	-0.483866	-1.96329	-1.18593	-2.19146	-1.5541	-2.06162	-1.34764	-2.27123	-2.17474	-2.87137	-2.44541	-1.65307	-2.18642	-2.02039	-2.27735	-3.76588	-3.53124
545.385	-0.334347	0.325954	-0.326812	1.50181	-0.201396	-1.14286	-0.329729	-0.184326	0.127581	-0.280005	0.139967	-1.06749	0.416326	0.0451134	-0.556983	-0.232604	0.570828	0.191016	-0.279282	0.786241	1.35298	-0.585704	-1.61408	-1.06544	-0.20314	0.577787	-0.996308	-0.862593	-0.861099	-1.21136	-1.01721	-1.36236	-0.168535	-1.60918	-0.830453	-2.10708	-1.684	-1.94153	-1.1353	-1.63312	-2.04707	-2.53901	-2.11513	-0.956615	-1.80207	-1.61269	-1.61144	-2.68342	-2.85542
547.692	-0.518619	0.307494	-0.22676	1.13211	-0.271823	-0.668094	-0.514274	0.305312	0.418521	-0.399448	-0.28018	-1.08795	0.237693	-0.26218	-0.265373	-0.486853	0.185131	0.0274643	-0.348519	0.609564	0.93229	-0.487076	-1.72127	-0.782996	-0.671286	0.510151	-1.16853	-1.4608	-0.754772	-1.69605	-0.734408	-1.29233	-0.310476	-1.22333	-0.83501	-2.08577	-1.4504	-1.78113	-1.51323	-2.05268	-1.79417	-2.53645	-2.11079	-1.52604	-2.40952	-1.88749	-2.52338	-3.32107	-2.42692
550	-0.332916	0.607834	-0.288891	1.49984	-0.241101	-0.549002	-0.646417	-0.149651	0.430132	-0.326761	0.596956	-0.914021	-0.0113228	-0.284231	-0.145348	-0.239074	0.191988	0.553592	0.154028	1.01796	0.535025	-0.830727	-1.14036	-1.22708	-0.816506	-0.0439246	-1.08333	-1.1974	-1.07745	-1.17821	-1.40241	-1.52973	-0.316368	-1.70075	-0.586404	-2.17648	-0.686865	-1.89338	-1.34481	-1.71171	-2.01068	-2.21693	-2.18679	-1.77078	-1.71692	-1.77104	-2.04323	-3.17727	-2.67594
552.308	-0.526134	0.233933	-0.426608	0.940872	-0.456663	-1.2884	-0.702286	-0.294328	-0.36302	-0.961377	-0.407552	-1.26068	-0.391124	-0.365338	-0.588667	-0.8612	0.385384	-0.076277	-0.625261	-0.319161	0.252551	-1.3584	-1.93534	-1.08041	-0.941789	-0.417623	-1.84701	-1.66624	-1.41619	-1.83333	-1.852	-2.1655	-0.462215	-2.21304	-1.35477	-2.56585	-1.82015	-2.39197	-1.37408	-2.35616	-2.02722	-1.8751	-2.58652	-1.95612	-2.12265	-1.91682	-2.36779	-3.29246	-3.82371
554.615	-0.456899	0.370631	-0.0338023	0.969439	-0.363894	-0.856811	-0.599433	-0.234493	-0.0493705	-0.412782	0.239119	-1.19134	0.639855	0.396313	-0.610933	-0.816402	0.487416	-0.258782	-0.533191	0.276474	0.650261	-1.03622	-1.79014	-1.61546	-1.30491	0.257301	-1.55195	-1.77394	-0.826011	-2.00964	-0.915818	-2.19377	-0.539511	-1.90342	-1.04848	-2.81109	-1.71963	-1.96805	-1.77117	-2.02677	-2.14654	-1.89966	-2.46879	-1.40929	-2.25193	-1.77258	-1.97294	-3.28421	-3.2736
556.923	-0.644713	0.0878314	-0.519085	0.869665	-0.594557	-1.1761	-1.2538	-0.526847	-0.149844	-1.65277	-0.631161	-1.06732	-0.0192848	-0.684046	-0.637359	-1.06408	-0.15693	-0.102133	-0.770326	0.0471238	0.0331308	-1.49876	-2.38752	-1.51433	-1.50381	-0.780186	-2.00307	-1.65355	-1.40964	-2.24355	-1.75155	-2.38891	-0.864037	-2.10893	-1.40538	-3.08415	-2.16358	-1.91522	-1.89417	-2.20534	-2.49462	-3.41494	-2.63876	-1.61413	-2.30083	-2.36168	-2.2746	-3.63187	-3.64799
559.231	-1.14992	-0.108515	-1.01222	0.22267	-1.26852	-1.05975	-0.971068	-0.607625	-0.337462	-1.67661	-0.500614	-0.896425	0.10302	-0.909038	-1.15289	-1.38149	-0.0889103	-0.163633	-0.666848	-0.513465	-0.771425	-1.84837	-2.395	-1.86549	-1.6887	-0.838112	-1.82762	-2.37291	-1.74075	-2.16936	-1.91368	-2.52983	-1.21449	-2.53	-1.92383	-4.218	-2.44936	-2.66561	-1.52027	-2.73658	-3.15544	-3.33927	-3.15707	-1.71109	-2.40004	-2.42229	-2.91513	-3.84747	-4.11918
561.538	-0.282498	-0.579576	-0.52439	0.828193	-0.417063	-1.17508	-1.54841	-0.607379	0.136391	-0.878942	-0.58344	-1.53026	-0.282587	-0.732587	-0.871685	-0.65009	-0.397264	-0.219385	-0.896145	-0.393117	0.237717	-1.66104	-2.24206	-1.74245	-1.38125	-0.694238	-1.84636	-1.75239	-1.58235	-2.52535	-2.0976	-2.24635	-0.639234	-2.42118	-1.83117	-3.05209	-2.00518	-2.58032	-2.21153	-2.34341	-2.08745	-2.70118	-2.27635	-2.02039	-2.64767	-2.44407	-2.31749	-3.30867	-3.63839
563.846	-1.04227	-0.127581	-0.278248	0.480522	-0.0718035	-1.34179	-0.859262	-0.229241	-0.00860083	-0.728226	-0.436888	-1.31403	-0.407785	-0.730834	-0.646382	-0.320854	-0.561729	-0.330845	-0.990153	-0.211959	0.662262	-0.991601	-2.03382	-2.07325	-1.67222	-0.578688	-1.06013	-1.34876	-1.74429	-1.67204	-1.43451	-2.38096	-1.27669	-2.36921	-1.43174	-2.54987	-1.43706	-2.51898	-1.53627	-2.47439	-2.15033	-2.59316	-2.50464	-1.79148	-2.62795	-1.91871	-1.95536	-3.47799	-3.31974
566.154	-0.923905	-0.551138	-0.637581	0.548063	-0.303121	-0.991992	-1.28432	-0.526268	0.140351	-0.797799	-0.476841	-1.57344	-0.316153	-0.784094	-0.528765	-1.53364	-0.183204	-0.626564	-1.03629	-0.0817295	-0.0518428	-1.06604	-2.67657	-2.34729	-1.6011	-0.997389	-1.34269	-2.24751	-1.79251	-2.00984	-1.62797	-2.31374	-1.56092	-2.63535	-1.66799	-2.98629	-1.61698	-2.5688	-2.35809	-2.65451	-2.52543	-2.39103	-2.54955	-1.73466	-2.42555	-1.85903	-2.15873	-3.25786	-3.53352
568.462	-1.36441	-0.892873	-0.956649	0.389043	-0.582318	-1.50375	-1.31798	-0.478604	-0.593773	-0.924286	-0.0917367	-1.54109	-0.840006	-0.532031	-0.947949	-1.2885	-0.419268	-0.512811	-1.36086	-0.104954	-0.0389722	-1.49838	-2.62698	-2.26697	-2.11576	-0.833261	-1.67303	-2.45366	-2.32483	-2.42374	-1.7162	-2.67869	-1.7363	-2.97016	-1.91593	-3.08696	-1.77974	-2.58276	-2.39072	-2.78315	-2.72884	-2.91969	-3.00847	-2.16117	-2.92846	-1.94424	-2.21619	-3.34842	-3.80404
570.769	-0.831701	-0.184889	-0.54064	0.696353	-0.10426	-0.965677	-0.981994	-0.563013	-0.393749	-0.769397	-0.423413	-1.40642	-0.315573	-0.818648	-0.495682	-0.657368	-0.0251683	-0.0205057	-1.04242	-0.586623	0.272453	-1.01164	-2.39679	-2.21783	-1.36264	-0.647025	-1.66306	-1.94356	-1.83484	-2.41353	-1.9763	-2.08437	-1.15639	-2.39943	-1.72451	-3.32222	-1.99341	-2.84707	-2.23617	-2.27284	-2.36227	-2.52685	-2.67796	-2.69515	-2.94669	-2.21507	-2.57592	-3.14489	-3.58989
573.077	-1.02702	-0.545793	-0.507198	0.19432	-0.7884	-1.31957	-1.23211	-0.539876	-0.199951	-1.33841	-0.61697	-1.94531	-1.00332	-0.611469	-0.738502	-1.09541	-0.713636	-0.646511	-0.999576	-0.982395	-0.426245	-2.16728	-2.25296	-2.38102	-1.97338	-1.18735	-2.14887	-2.38605	-2.17472	-1.8411	-2.11997	-2.49387	-1.5797	-2.62795	-2.24235	-2.98511	-1.74191	-2.43304	-2.55241	-2.82573	-2.26486	-2.66569	-3.15784	-2.11531	-2.94767	-2.28564	-2.32512	-3.47036	-3.45445
575.385	-1.6333	-1.18748	-0.881392	-0.757242	-1.01105	-1.90909	-1.41367	-0.928089	-1.28161	-2.00947	-0.762535	-1.80476	-1.04329	-1.56493	-1.40911	-1.42052	-0.88795	-0.709486	-1.83551	-1.62378	-0.774399	-2.94856	-3.29967	-2.76896	-2.56757	-2.13586	-2.8009	-2.86958	-2.9699	-2.77305	-2.69327	-3.35635	-2.21209	-3.10778	-2.34452	-4.31923	-2.90312	-2.9563	-2.76625	-2.9718	-3.56198	-3.16983	-3.38724	-2.70898	-3.51748	-2.69192	-3.22054	-3.70327	-3.85165
577.692	-0.929283	-0.0977404	-1.40229	0.293198	-0.496822	-1.80632	-1.05866	-1.26031	-0.867612	-1.54464	-0.846572	-1.18234	-0.911304	-0.977461	-0.793779	-1.20693	-0.33942	-0.622935	-1.27465	-1.30574	-0.635141	-2.03556	-2.34105	-2.23849	-1.55959	-1.83536	-2.7737	-2.39499	-2.38214	-2.88666	-2.51372	-2.98112	-1.77926	-2.52209	-1.83993	-3.8391	-2.34745	-2.82669	-2.24013	-2.92521	-3.07269	-2.93495	-2.87364	-2.16976	-2.98621	-2.61428	-3.08672	-3.60249	-3.66149
580	-0.617457	-0.964711	-0.374551	0.0797784	-0.610166	-1.45027	-1.17524	-0.723813	-0.614458	-1.45158	-0.425457	-1.92974	-0.976901	-1.35399	-0.791515	-1.54597	-0.45067	-0.821102	-1.39892	-1.01107	-0.894417	-2.11054	-2.59362	-2.41084	-2.2845	-1.75282	-2.46155	-2.45569	-2.4166	-2.57543	-2.53298	-2.43676	-2.1026	-3.03351	-2.5144	-3.777	-2.38985	-2.74075	-2.31924	-2.85215	-3.10762	-3.57171	-2.75162	-2.32119	-2.85085	-2.2364	-3.02475	-2.91998	-3.71714
582.308	-1.17836	-1.17598	-1.19341	0.123599	-0.459558	-1.32681	-1.60616	-0.978019	-0.295898	-1.11362	-0.849157	-1.56063	-0.865377	-0.602688	-0.755931	-1.2764	-0.516178	-0.802483	-1.76148	-0.861835	-0.865455	-2.13823	-3.03962	-2.99299	-2.77347	-1.85783	-2.4874	-2.91245	-2.75107	-2.51258	-2.73291	-3.07886	-2.36196	-2.8387	-2.69488	-3.56535	-2.5278	-2.80909	-3.01324	-2.92767	-2.40558	-3.48937	-3.65676	-2.8982	-3.25148	-2.96092	-2.60104	-3.8868	-4.2796
584.615	-1.45491	-1.30829	-1.13616	-0.389644	-1.42735	-1.9695	-1.60672	-1.24405	-1.01867	-1.2962	-1.05599	-1.59191	-1.25657	-1.09949	-0.756148	-1.28214	-1.12161	-1.32989	-1.35046	-1.48846	-1.06795	-2.64541	-3.20589	-3.20505	-3.09479	-2.51561	-2.3467	-2.9462	-2.97425	-3.2126	-3.30039	-2.94866	-2.58481	-3.15031	-2.78227	-3.9111	-3.01012	-3.12365	-2.73918	-2.96793	-2.94915	-3.26091	-3.20795	-3.15397	-3.59995	-2.61643	-3.03239	-3.67024	-4.22399
586.923	-0.880302	-0.438331	-0.915581	0.0924349	-0.226447	-1.18283	-1.68822	-0.568028	-0.721056	-0.623042	-0.8076	-1.24581	-0.76285	-0.986403	-1.04652	-0.847617	-0.279763	-0.489006	-1.04792	-1.53328	-0.983403	-2.24297	-2.49964	-2.4949	-2.28187	-1.60272	-2.55619	-2.79755	-2.85603	-2.51405	-2.31063	-2.98612	-2.76161	-2.6729	-2.66085	-3.21252	-2.6649	-2.85415	-2.35301	-2.90416	-2.90339	-3.26345	-2.75903	-2.51979	-2.99547	-2.4201	-2.56254	-3.43574	-3.51682
589.231	-1.07936	-0.76074	-0.913184	0.32071	-0.713641	-1.35872	-0.777347	-0.880514	-0.596468	-0.760272	-0.420721	-1.06592	-0.862276	-0.889278	-0.955745	-1.01074	-0.0414372	-1.13171	-1.14749	-1.26327	-0.28524	-1.70506	-2.45456	-2.8188	-2.48872	-1.95018	-2.10614	-3.07728	-2.27922	-2.39029	-2.34498	-2.9373	-1.95684	-3.07256	-2.26025	-2.64444	-2.33179	-2.44738	-2.10899	-3.04714	-2.3929	-2.96317	-2.60243	-2.05462	-2.96767	-2.22739	-2.7228	-3.03644	-3.90155
591.538	-1.06791	-0.645408	-0.770375	0.0871761	-0.798661	-1.54918	-1.41256	-0.899307	-1.01553	-1.47475	-0.854954	-1.2487	-1.38543	-0.893294	-0.732214	-1.16365	-0.504192	-0.377675	-1.72643	-1.26895	-1.16602	-2.17243	-2.88779	-2.822	-2.33297	-2.10214	-2.52226	-2.95879	-2.62849	-3.29184	-2.85322	-3.04836	-2.38799	-2.92259	-2.0238	-3.29234	-2.74837	-3.41842	-2.436	-2.83021	-2.85907	-3.09918	-3.15633	-2.72938	-3.10454	-2.53918	-2.9021	-3.27475	-4.00675
593.846	-1.39909	-1.24941	-0.900353	-0.420224	-0.346281	-1.55691	-1.16082	-1.18092	-0.504153	-1.5631	-0.925267	-1.72888	-1.24613	-1.42432	-0.590846	-0.619196	-0.494575	-0.424403	-2.12567	-2.38244	-1.56692	-3.22473	-2.84168	-3.25035	-3.19002	-2.06445	-3.21253	-3.13542	-2.91789	-3.22554	-2.85635	-3.09251	-3.02886	-3.18065	-2.68296	-3.77162	-2.97644	-3.34642	-3.13095	-3.13274	-3.09731	-3.42615	-3.46594	-2.83563	-3.52511	-3.11565	-3.52295	-3.58962	-4.00898
596.154	-1.34546	-1.2343	-0.848235	-0.76166	-0.576468	-1.59888	-1.66359	-1.41317	-0.898549	-1.12897	-0.87003	-1.65483	-1.11959	-0.824791	-0.921965	-1.08608	-0.839744	-1.34093	-1.16133	-1.93814	-1.73728	-2.3108	-3.42677	-3.17467	-2.96772	-2.48729	-2.88834	-3.11686	-2.90772	-3.03778	-2.56201	-3.54475	-3.07128	-3.17045	-2.73453	-3.64278	-2.79659	-2.87901	-2.29733	-2.68719	-2.82488	-3.2507	-3.13151	-3.07583	-3.08594	-3.00033	-3.19559	-3.57955	-4.01586
598.462	-1.37493	-1.0283	-0.824349	-0.706581	-0.546541	-1.17594	-1.64387	-1.05665	-1.19221	-1.12353	-0.64937	-1.0088	-1.18271	-1.09594	-1.21951	-1.20431	-0.52843	-1.23333	-1.4881	-2.27384	-1.72964	-3.34991	-4.04099	-3.43797	-3.13308	-2.64676	-3.04083	-3.51948	-3.4072	-2.96632	-3.11659	-3.30977	-2.95574	-3.33343	-2.92041	-4.2392	-2.8835	-3.75536	-3.07892	-3.37905	-3.32102	-3.79572	-3.31158	-2.90357	-3.91206	-3.3716	-3.43818	-3.43368	-4.07954
600.769	-1.58457	-1.66899	-1.68531	-1.27184	-1.14373	-2.20842	-1.51998	-1.50753	-1.3418	-1.68352	-2.10775	-1.50656	-1.28135	-1.57858	-1.45495	-1.47182	-0.97754	-1.77587	-2.15779	-2.52553	-1.98774	-3.52752	-3.86335	-3.69533	-3.76612	-3.20436	-3.65096	-3.22331	-3.64597	-3.83819	-3.58076	-3.77471	-3.18882	-4.04126	-3.44252	-4.12748	-3.40327	-4.11714	-3.79916	-3.59064	-3.69663	-4.13623	-3.86677	-3.54571	-3.93566	-3.58112	-3.83536	-4.13754	-4.37993
603.077	-2.158	-1.81167	-1.70606	-0.797565	-1.21534	-1.8355	-2.26326	-1.5686	-1.59437	-1.99294	-1.76708	-1.6675	-2.23335	-1.5202	-1.58627	-1.58328	-1.5499	-1.90548	-2.66593	-2.62829	-2.73543	-3.50168	-3.79089	-3.80064	-4.07523	-3.78578	-3.4283	-4.11645	-3.99217	-3.70612	-3.78127	-4.00966	-3.19505	-3.44815	-3.41113	-4.08662	-3.32688	-3.65279	-3.67542	-4.16358	-3.66642	-3.64022	-3.73846	-3.25443	-4.01094	-3.61444	-3.88106	-4.43281	-4.27971
605.385	-1.0333	-1.35818	-0.735318	-0.0748116	-0.368212	-0.966855	-1.56367	-0.511818	-0.400215	-1.0402	-0.315639	-1.1974	-0.953619	-0.790591	-0.723736	-0.962588	-0.52955	-0.302384	-1.01288	-1.97817	-2.12153	-2.7746	-3.07479	-3.26516	-3.45197	-2.80905	-3.08367	-2.9315	-3.24811	-2.73125	-2.77654	-3.0887	-2.60878	-3.40745	-2.72796	-3.65679	-3.34133	-3.11534	-2.55155	-2.90714	-3.2257	-3.34679	-3.3892	-2.83275	-3.5135	-2.949	-3.57983	-3.44805	-4.02402
607.692	-1.24633	-1.85546	-1.32752	-1.31982	-1.20151	-1.97563	-1.67788	-2.23305	-1.69906	-1.79998	-1.77104	-1.86285	-1.8911	-1.48412	-1.77358	-1.34346	-1.47246	-1.5868	-1.96276	-3.25425	-3.0122	-3.50374	-4.10911	-3.93393	-3.97587	-4.33947	-3.90784	-4.08829	-3.35775	-4.16131	-3.56843	-3.88487	-3.42486	-3.93448	-3.99634	-4.73829	-4.12552	-4.04999	-3.71717	-3.74015	-3.5146	-4.036	-3.88665	-3.75525	-3.83404	-3.819	-3.46577	-4.07146	-4.55517
610	-1.35601	-0.968653	-1.303	-0.236163	-1.18575	-2.13183	-1.60078	-1.22327	-1.13458	-1.81509	-1.19894	-1.70119	-1.77444	-1.33944	-1.254	-0.993569	-1.57445	-0.952555	-1.62351	-3.52568	-2.52096	-3.21056	-4.06357	-3.32827	-3.96151	-3.23859	-3.4988	-4.01347	-3.12971	-2.87375	-2.99473	-3.40339	-3.29482	-3.78991	-3.42581	-4.16	-3.8322	-4.22189	-3.68282	-3.67589	-3.43193	-3.63804	-3.63784	-3.22175	-3.54606	-3.36054	-3.97417	-3.69036	-4.44967
612.308	-2.30841	-1.37736	-1.46433	-1.06555	-1.32696	-1.66847	-1.76993	-1.60778	-1.01456	-1.53369	-1.5415	-1.35186	-1.34334	-0.976227	-1.06799	-1.36075	-1.48456	-1.4488	-2.09479	-2.90888	-3.18026	-2.88589	-3.91111	-4.24183	-3.67948	-3.88208	-3.80075	-3.73677	-3.94202	-3.78189	-3.4235	-4.03414	-4.18992	-3.90927	-3.51641	-4.0095	-3.8637	-3.62629	-3.87046	-3.92709	-3.82449	-3.43102	-4.30526	-3.34461	-3.57982	-3.49951	-3.57441	-4.13336	-4.29688
614.615	-2.4131	-2.61388	-2.10222	-1.9133	-2.34296	-2.67224	-2.17895	-2.19517	-2.28672	-2.19446	-2.13869	-2.08735	-2.74549	-2.06734	-1.94376	-1.71009	-2.0504	-2.68825	-2.44383	-3.94893	-2.98372	-4.47913	-4.64317	-4.66427	-4.39133	-4.29987	-4.15654	-4.95711	-4.09639	-4.27175	-4.39407	-4.1824	-4.39407	-5.07458	-3.90967	-5.07469	-4.30249	-4.66696	-4.61515	-5.01447	-4.79899	-4.23546	-4.75808	-4.27773	-5.1309	-4.55246	-4.56496	-4.8733	-4.99659
616.923	-1.96001	-1.47669	-1.25641	-1.28888	-1.04697	-2.15062	-1.90046	-1.66974	-1.19436	-1.4267	-1.55984	-1.57738	-1.58337	-1.35963	-1.15759	-0.980582	-1.20957	-1.75167	-2.15112	-3.38489	-3.30576	-3.81209	-4.23688	-3.92996	-3.83961	-3.90445	-4.19774	-3.9824	-4.01527	-3.87817	-3.44319	-3.77705	-4.12595	-3.92434	-3.64044	-4.22728	-3.88814	-3.77973	-4.17629	-4.10819	-3.07861	-3.82646	-3.70874	-3.97742	-4.25048	-3.66103	-3.73001	-3.58378	-4.07591
619.231	-2.38361	-2.46789	-1.65651	-1.02421	-1.45038	-2.16388	-1.81035	-1.88766	-1.6057	-2.30453	-1.8458	-1.5195	-2.16259	-1.66689	-2.33526	-2.02574	-1.77182	-2.05566	-2.36755	-4.00627	-3.23773	-4.08798	-3.93428	-5.28257	-3.70495	-4.32182	-4.28059	-5.29271	-4.89513	-4.13439	-4.02506	-3.74744	-5.03739	-5.31404	-3.83113	-5.0822	-4.32035	-3.91634	-4.48271	-4.36806	-3.87414	-4.61256	-4.32381	-4.2897	-4.64472	-4.00793	-4.48806	-4.43646	-4.81964
621.538	-2.1458	-2.61277	-1.38862	-2.03934	-1.65143	-2.47603	-2.09079	-1.93939	-1.46198	-2.16367	-2.00962	-1.65571	-2.35159	-1.52515	-1.98671	-2.95528	-1.71703	-2.46958	-3.23556	-4.0719	-3.83374	-4.2689	-4.65582	-4.87154	-4.08369	-3.75506	-4.49478	-5.68719	-5.21127	-4.30693	-4.68613	-4.5672	-4.61769	-4.47372	-4.4098	-4.32534	-4.34454	-4.4897	-4.62514	-5.17477	-4.25271	-3.93957	-4.2809	-4.37056	-4.41513	-3.86059	-4.0183	-4.36187	-5.16791
623.846	-2.03118	-2.74694	-1.74797	-1.37663	-1.37148	-2.12013	-2.78791	-1.91627	-2.14691	-1.92855	-2.27003	-1.55431	-2.24646	-1.71523	-1.75254	-2.49444	-2.01176	-2.17595	-2.86334	-4.33556	-3.79246	-4.24712	-4.89511	-5.00519	-4.07766	-3.75359	-4.44226	-4.97159	-5.02159	-4.76389	-4.78263	-4.91201	-4.45608	-4.92598	-4.60375	-4.41435	-4.43415	-5.08835	-4.58172	-4.25382	-4.14725	-4.32997	-4.03185	-4.35733	-4.45737	-3.77324	-4.80206	-3.74062	-4.97556
626.154	-1.62361	-2.01673	-1.01382	-1.04212	-1.39418	-2.22727	-2.22041	-1.57976	-1.19482	-1.78017	-1.56822	-1.6749	-2.01327	-1.5304	-2.10321	-1.52793	-1.74764	-2.32697	-3.19289	-3.61048	-3.78739	-4.13284	-4.75477	-4.59605	-4.74483	-3.97322	-4.57677	-4.42886	-4.87768	-4.64424	-3.75386	-4.77437	-4.5015	-4.6812	-3.95732	-3.93632	-4.29256	-5.12995	-4.33352	-4.27813	-4.16258	-4.42731	-4.37471	-4.03581	-4.2339	-4.65095	-4.03814	-4.06683	-4.50445
628.462	-1.80374	-1.34595	-1.31842	-1.10449	-0.924565	-1.56226	-0.780387	-1.04433	-1.15901	-0.94096	-1.33266	-0.724158	-1.45015	-1.19188	-0.785934	-0.954998	-0.507729	-1.32527	-1.87712	-3.8643	-3.10929	-4.08081	-4.618	-3.9584	-4.34832	-3.67948	-3.9335	-4.01346	-3.24046	-3.32941	-3.66641	-4.0738	-4.05858	-3.9357	-3.98554	-3.39786	-3.69302	-3.44475	-3.34914	-3.57095	-3.74899	-3.24917	-3.69062	-3.58025	-3.9471	-3.27431	-3.81101	-4.00141	-3.84003
630.769	-1.79206	-1.45443	-1.77981	-1.28599	-1.8826	-2.05656	-1.19066	-1.51781	-1.48761	-1.85831	-1.61336	-1.76054	-1.71537	-1.71386	-1.43197	-2.48558	-1.30576	-2.2296	-2.37703	-3.82303	-3.68709	-4.44334	-3.97988	-4.10251	-4.07477	-4.35816	-4.68957	-4.244	-4.29243	-4.36924	-4.234	-4.51019	-4.28975	-4.29653	-3.79349	-4.15048	-3.58273	-3.14825	-4.30725	-4.31516	-4.39656	-3.87573	-4.23581	-4.51049	-4.28913	-4.55817	-3.63751	-4.23095	-4.28349
633.077	-1.61966	-2.18767	-1.42863	-2.00566	-1.38198	-2.1948	-1.94906	-1.52828	-2.31455	-2.0044	-1.70902	-1.83335	-1.7347	-1.50868	-1.39727	-2.16632	-1.31617	-2.10506	-2.64264	-4.24161	-4.58582	-4.51111	-4.67765	-3.92712	-4.68538	-4.53618	-5.19489	-4.3607	-4.532	-4.61917	-3.87005	-4.98967	-4.82621	-4.40311	-4.64035	-4.18726	-5.0125	-3.53362	-4.17027	-4.60314	-4.51515	-4.73425	-4.70445	-4.23786	-4.93325	-4.42105	-4.82687	-4.06059	-4.49749
635.385	-1.19708	-1.15421	-1.95611	-1.70484	-1.36784	-2.22748	-0.427045	-1.20012	-2.02323	-1.12105	-1.64542	-0.486415	-0.868956	-0.928009	-0.799176	-1.71354	-0.916052	-1.17302	-2.49645	-3.73717	-4.18218	-3.81241	-3.69557	-3.91403	-3.83679	-3.71568	-4.73338	-4.62256	-2.99321	-3.71508	-4.04949	-4.09568	-3.95405	-3.62921	-4.23921	-3.92196	-4.12025	-2.97601	-3.97357	-3.57668	-3.79354	-4.16028	-3.65866	-3.67204	-3.59956	-3.37271	-4.36272	-3.34465	-3.43975
637.692	-1.7038	-2.35224	-1.39909	-1.65867	-1.47243	-1.19619	-1.65705	-1.27602	-1.88075	-1.5639	-1.44581	-0.824367	-1.09876	-1.2365	-2.04906	-1.55032	-0.343088	-2.13724	-2.73381	-4.44511	-4.92191	-3.82034	-4.35263	-4.47864	-4.32075	-4.10638	-4.3135	-3.96118	-3.69858	-4.13377	-3.70582	-3.71386	-3.63242	-4.03523	-3.7211	-3.74799	-3.84302	-4.25885	-3.51125	-3.45514	-4.33419	-4.17291	-2.97891	-3.27268	-3.62683	-2.96161	-3.8176	-3.99146	-3.55547
640	-1.31644	-2.19483	-2.35651	-2.31085	-2.4902	-1.49677	-1.84474	-1.40595	-1.74896	-2.52267	-1.97276	-1.27533	-2.99334	-1.49633	-2.13262	-2.37663	-1.1698	-2.6299	-3.01413	-4.52966	-4.70521	-4.43862	-4.49465	-4.52136	-4.24961	-4.93429	-4.89206	-4.16301	-4.10304	-3.77979	-5.27215	-4.41927	-4.111	-4.06781	-4.44263	-4.72198	-4.26355	-4.73922	-3.5606	-3.82114	-5.15173	-4.04214	-4.09203	-4.24639	-3.67401	-3.55875	-4.58306	-4.03743	-3.70018
642.308	-1.81332	-1.76106	-1.03492	-2.264	-0.59836	-1.56015	-1.12141	-1.64542	-2.15028	-1.57222	-1.41226	-0.939089	-1.47996	-1.37146	-1.33872	-1.21496	-1.05505	-1.08874	-2.24728	-3.12829	-3.58626	-3.82882	-3.78908	-4.61918	-3.09705	-3.85394	-4.09343	-3.96554	-3.98604	-2.86161	-4.21414	-3.40519	-4.23436	-3.88221	-3.1835	-4.15222	-2.91855	-3.64645	-3.84208	-3.471	-3.89199	-3.96715	-3.7978	-3.92812	-4.4036	-2.62453	-3.84453	-3.27925	-3.78971
644.615	-0.573238	-0.755116	-0.343275	-1.17023	0.100339	-0.69911	0.184808	-0.322789	-0.450602	-1.83638	-1.08452	-0.373658	-0.765484	-0.203078	0.946149	-0.954302	-0.632996	-0.5496	-2.17793	-2.65847	-2.99022	-2.96277	-3.47357	-3.55341	-2.22296	-2.87483	-3.59842	-3.55158	-3.2211	-3.18039	-2.64541	-2.61697	-3.50955	-2.70821	-2.73635	-3.61384	-3.37161	-2.16099	-2.52768	-3.44835	-3.11782	-2.61564	-3.45907	-2.58127	-2.10863	-2.39128	-2.27518	-2.57615	-2.33697
646.923	-0.162724	-1.01886	-0.648415	-1.0247	-0.288847	-1.23396	0.0623992	-0.419116	-0.454085	-0.580538	-0.885781	-0.773501	-1.18429	-0.427695	-0.203886	-0.897887	-1.35323	-1.94058	-1.79471	-2.94535	-3.58588	-2.23022	-3.56682	-3.99755	-3.42527	-3.01493	-2.96673	-3.38557	-3.54555	-2.71721	-3.49603	-3.31589	-2.73496	-2.96593	-3.11542	-3.46309	-1.93572	-2.96959	-2.97297	-3.34515	-2.5993	-2.48406	-2.25604	-2.66624	-3.13909	-2.24829	-2.8967	-1.84951	-2.64361
649.231	-0.0433379	-0.570798	-0.158172	-1.55017	-0.0745821	-0.959044	-0.0838504	-0.0970786	0.440702	-0.638338	-0.683004	-0.0688436	-0.238706	-0.181998	-0.582711	-1.2256	-0.308078	-1.22705	-1.57714	-2.00869	-3.13108	-2.90799	-2.71318	-2.26841	-3.24664	-3.06651	-2.96368	-2.85352	-2.11142	-3.19311	-2.86201	-2.77026	-2.74722	-2.88773	-2.63243	-3.12809	-2.18526	-2.32871	-1.74178	-3.05834	-2.95385	-2.47824	-2.72628	-2.19601	-2.75578	-2.24442	-2.49443	-2.01541	-1.94552
651.538	1.26143	0.693234	1.32488	0.448377	0.709357	1.02185	2.37683	0.659753	0.627501	-0.298291	0.514081	1.74822	0.944101	0.990721	1.27193	0.280747	0.0560981	0.421015	-1.06149	-1.67179	-2.00165	-2.1686	-1.18921	-1.18922	-1.32271	-2.11789	-2.66602	-1.88016	-1.38744	-1.33968	-1.48924	-1.54517	-0.906018	-1.42956	-2.31721	-1.80882	-1.64497	-1.42827	-0.760564	-0.785491	-1.67568	-1.62717	-1.51222	-1.47319	-1.32348	-0.850513	-1.63663	-1.73994	-0.0205663
653.846	1.49839	-0.362952	0.015835	-0.587809	-0.148756	-0.154896	0.0767305	-0.604017	-0.347602	-1.41269	-0.834553	0.794861	1.23691	-0.0662619	0.119282	-1.03037	-0.092873	-0.502222	-1.03351	-3.05374	-2.94254	-1.92945	-2.44454	-1.99771	-2.12988	-2.79408	-2.79067	-1.96182	-2.48248	-1.6273	-2.84603	-2.70216	-2.01749	-3.11626	-2.63664	-2.72464	-2.79001	-1.37435	-0.989988	-2.39431	-2.53886	-2.93857	-2.52231	-1.35202	-1.93524	-0.973899	-2.86385	-1.96412	-1.35907
656.154	0.975784	0.120924	-0.24158	-0.342724	-0.0880696	-0.310714	1.03145	-0.837899	0.533803	-1.24578	-0.467194	0.702629	-0.207522	-0.586838	-0.327105	-0.606597	-0.511556	0.136407	-1.32186	-2.6085	-3.6855	-2.48642	-2.89418	-2.40214	-1.86035	-2.61254	-2.8591	-2.61614	-2.57948	-3.4411	-3.36175	-2.05436	-2.27204	-1.86212	-2.44507	-3.2933	-2.06147	-1.82393	-1.69097	-1.91958	-2.25229	-2.69017	-2.06384	-2.3577	-1.79914	-1.96279	-2.67093	-1.86966	-1.55607
658.462	-0.0468818	-0.906181	0.560304	0.38687	0.40913	-0.247199	0.364764	-0.151298	0.0536939	0.146199	0.0887826	-0.34942	-0.49537	0.421907	0.753961	0.361333	0.299054	0.0329258	-1.37629	-2.186	-2.86126	-2.40995	-1.71742	-2.27383	-2.14406	-2.24735	-2.00147	-3.64635	-2.38062	-1.99541	-2.81183	-1.0999	-2.11588	-2.06153	-2.36531	-1.95234	-2.01556	-1.5793	-2.42694	-1.37905	-1.4702	-1.15049	-1.80088	-2.79651	-1.72854	-1.85136	-1.60902	-1.67146	-1.7448
660.769	0.176091	-0.735672	0.456473	1.39314	1.0475	0.132314	-0.235374	0.315276	0.0843737	0.955446	0.205191	-0.000174221	-0.37943	0.305984	0.587989	-0.390426	-0.777316	-0.978184	-1.25424	-2.27607	-2.08609	-1.89981	-2.40978	-2.86301	-1.93306	-1.66701	-2.68616	-2.1401	-3.04861	-1.77013	-1.94114	-1.94054	-1.80729	-2.11635	-2.56503	-1.25623	-1.81243	-1.99349	-2.57214	-2.2382	-1.0067	-1.12635	-2.01139	-3.10247	-2.19407	-1.95377	-1.37468	-1.69807	-1.47366
663.077	0.97107	-0.173989	0.470432	1.21019	1.17906	0.26525	-0.00995941	0.265135	0.164827	0.616274	0.0588944	0.280197	0.204884	-0.33791	2.01547	0.329389	0.998064	-1.27756	-1.07232	-1.02812	-1.84126	-1.86455	-1.9051	-1.96299	-2.34046	-2.0481	-1.41893	-2.14752	-2.13578	-1.31387	-1.58575	-0.986412	-2.16252	-1.41121	-1.66944	-0.332704	-0.818372	-2.20183	-1.60672	-1.10861	-0.608669	-0.511381	-0.999915	-1.92509	-1.99671	-1.17863	-0.910128	-1.59833	-1.23632
665.385	0.833093	0.394828	1.32485	1.53587	1.24562	0.656287	-0.624343	1.23629	0.564409	1.33988	0.495287	-0.259094	0.38053	1.61557	1.45222	0.692276	0.484084	-0.932896	-1.01959	-0.767761	-1.74812	-1.08893	-2.03631	-2.46845	-1.28738	-2.35924	-1.49787	-2.62692	-1.82389	-0.330757	-1.39117	-1.51047	-2.64622	-2.98924	-0.74123	-0.606757	-1.48962	-1.87134	-1.78646	-1.83503	-0.711707	-1.3097	-1.16396	-1.78884	-1.7881	-0.677445	-0.94516	-0.959946	-1.23669
667.692	-0.430907	-2.0279	0.629718	0.117228	0.978536	-0.190373	-1.3134	0.652155	0.603815	0.463005	0.722624	-0.534817	-0.33682	0.14742	0.882941	0.277876	-0.308422	-1.59422	-1.28194	-1.82431	-2.93398	-1.22162	-3.46137	-3.07533	-3.0712	-2.50646	-2.17257	-2.4749	-2.74574	-1.44509	-1.85767	-2.02728	-2.87254	-2.65886	-1.29245	-1.52663	-1.18441	-2.47464	-2.15867	-1.74559	-1.7613	-0.882069	-2.342	-3.18313	-2.81005	-1.14279	-1.78081	-1.7761	-2.19236
670	0.626565	-0.0785609	0.989449	2.00325	2.04438	1.43351	-0.136348	1.23761	1.42326	2.9014	1.51504	0.950982	-0.100337	1.36778	1.57095	1.31913	1.32005	-0.764151	0.14422	-0.251841	-0.480395	-0.500962	-0.749337	-2.38006	-0.69079	-1.08745	-1.42807	-1.61382	-1.86107	-0.460778	0.385677	-0.466601	-2.07947	-1.37252	-1.57884	0.353383	-0.735642	-1.08169	-0.922988	-0.330636	0.778125	-0.0686589	-0.567181	-1.28263	-0.914256	0.350686	-0.350337	0.175848	-0.88097
672.308	-2.68447	-2.57607	-1.92012	-1.27542	-1.30894	-2.2787	-2.25071	-1.48624	-2.0745	0.210971	-2.33848	-1.35941	-2.85583	-1.89188	-0.481326	-2.06647	-1.68779	-3.71259	-3.17602	-2.58977	-2.96379	-2.75157	-2.99171	-4.25166	-2.94141	-3.73699	-4.10946	-3.57816	-4.26798	-3.7777	-3.03	-2.73679	-4.00828	-3.2236	-2.95669	-1.97075	-2.74703	-4.12041	-3.53652	-2.85114	-1.59724	-2.30755	-3.18151	-3.63734	-3.12254	-2.14976	-2.1784	-3.3656	-4.22007
674.615
[truncated: 100 more columns]

## Sheet: SI_Fig_18_I
3rd round ΔT/T (10^-3) for Cs3Bi2Br9
	Time (ps) →
Wavelength (nm) ↓	-4.7	-3.7	-2.7	-2.2	-1.7	-1.5	-1.3	-1.1	-0.9	-0.7	-0.6	-0.5	-0.4	-0.3	-0.2	-0.1	0	0.1	0.2	0.3	0.4	0.5	0.6	0.7	0.8	0.9	1	1.1	1.2	1.3	1.4	1.5	1.6	1.7	1.8	1.9	2	2.1	2.2	2.3	2.4	2.5	2.6	2.7	2.8	2.9	3	3.1	3.2
425.385	1.88922	0.948426	-0.798444	0.917235	0.776897	2.13891	1.09408	2.69038	2.17575	0.581796	1.82726	2.34345	1.26982	1.70933	1.88071	1.70947	-0.372379	-0.683501	-1.42954	-1.39536	-1.48847	-3.42568	-1.30632	-1.25763	-0.551141	0.130719	-2.56021	-0.985929	-1.79395	-2.32147	-0.640016	-2.26015	-1.22538	-2.12031	-0.0297089	-1.81804	-1.10264	0.302537	-1.39389	0.274426	-0.458699	0.36111	-0.820999	-1.01755	-0.50621	-1.21784	-2.05128	0.16767	-1.78312
427.692	2.03335	1.47069	-0.377155	1.1547	1.80202	2.53912	1.71898	2.25833	2.20638	0.37309	1.26646	2.02379	1.56751	1.69145	1.92088	2.23599	3.00087	2.56697	1.14825	2.25443	1.37985	-0.55298	1.24138	1.47455	1.75047	3.52034	1.2604	2.21818	1.17384	0.0261513	2.64955	0.322024	1.48144	-0.6247	1.65939	1.30272	1.84426	2.33834	1.22126	3.14949	2.68971	2.45692	1.16143	0.992113	1.62269	0.814062	0.577917	2.89245	0.9171
430	2.69559	2.21889	-0.464006	0.275304	1.84021	2.70188	0.785841	2.4031	1.69806	0.256819	2.07825	2.70021	1.41967	2.05252	1.56225	2.83486	5.81611	6.2263	4.40454	5.34093	5.64741	1.35883	4.70268	3.50745	5.41012	5.90581	3.44769	4.60554	3.89147	3.56336	4.72614	2.42929	4.40135	2.06911	5.18496	4.18152	3.99893	5.78423	3.47304	5.68959	5.72134	5.32259	3.79044	3.68894	4.05289	3.06749	3.29726	5.19116	3.18542
432.308	3.10896	3.47498	-0.235729	1.08147	3.13766	2.29848	2.67504	3.24917	2.62522	0.869207	3.14926	3.90868	1.5902	2.26514	1.94623	4.75576	7.55287	10.4608	7.79682	8.56062	8.80585	3.76254	7.71759	7.19951	8.46856	8.82576	6.54113	8.61017	7.16273	6.55129	7.94552	5.01098	7.99718	5.4762	7.42986	8.03939	7.76806	8.74295	7.15183	9.15608	8.3987	9.18783	7.2271	6.14055	7.71454	6.36314	5.89309	9.26709	6.35826
434.615	4.22328	3.40101	1.1419	1.45662	4.47105	2.74103	3.17357	4.44592	3.58107	2.20633	3.51567	5.63452	2.25426	3.16881	3.44372	4.57504	8.82817	15.4229	11.0422	12.3769	11.231	5.06617	11.2267	11.3346	11.4397	12.8633	9.43764	12.0167	11.095	9.68908	12.3638	7.76689	12.0393	9.02124	11.276	11.7106	10.9799	11.8579	9.79019	12.7033	10.8651	11.743	10.6775	10.3449	11.1957	8.02063	9.2912	12.2288	9.60631
436.923	1.92562	1.66885	-0.835007	0.838968	3.09757	-0.374294	1.28273	2.51849	2.95373	0.51367	2.22542	2.66367	1.12371	1.62827	1.81005	2.62583	8.79053	17.1162	13.2724	14.1598	13.6477	6.29996	11.9183	12.8816	13.6558	14.3655	10.6327	14.0437	12.235	11.487	13.9913	6.91063	12.9969	10.6238	12.2088	12.3747	11.618	13.4272	10.2898	13.4706	10.7448	13.2801	11.9194	9.83351	12.4078	7.79591	8.50394	13.4927	10.599
439.231	2.3549	3.01771	0.135517	1.7711	3.85048	0.389834	1.94705	4.45463	2.35274	2.20087	1.88463	4.57792	2.68419	3.54475	3.12289	2.2283	10.5835	21.392	16.9025	17.6981	17.7883	8.59883	16.6189	16.5323	16.8712	18.8243	13.5099	17.3187	14.5868	14.2362	18.5114	9.83322	16.4048	12.543	14.8605	16.764	14.2639	16.8187	14.181	17.5544	15.3064	17.5688	14.8979	12.695	16.2721	10.0609	11.3265	17.3899	13.1359
441.538	0.950021	1.59687	0.00445198	0.805098	3.22577	-0.81956	-0.144767	3.38093	3.12048	1.61366	0.624961	3.40235	2.10234	2.82294	2.53552	0.89076	9.36479	22.1821	17.6882	19.4851	20.2811	10.4537	17.7492	18.27	17.9613	21.0634	14.738	18.5385	16.3914	15.1402	19.5283	12.3923	17.9683	14.2433	16.7	17.5853	16.3248	18.0693	15.0662	17.7541	14.9521	17.7719	15.1831	13.2634	17.0523	10.7768	11.5214	17.3447	13.5916
443.846	1.59944	2.78275	0.0304644	1.74931	2.71483	-0.589168	-0.163567	4.12854	3.15228	1.84835	0.79133	3.75937	1.27389	2.87968	3.33611	1.74981	11.0667	24.0773	20.1132	20.7029	23.1579	12.638	21.194	19.9372	19.5765	21.8444	17.474	20.8387	17.7204	17.2622	21.7964	13.9353	20.54	14.5698	17.3293	19.5833	17.2304	19.614	16.5552	20.3177	18.268	19.9348	16.147	13.9234	18.6949	12.6598	14.0719	19.3377	14.2161
446.154	2.01364	2.38266	0.210634	1.77966	3.815	-0.234027	0.701736	3.90208	2.62076	1.57704	1.6754	4.07236	2.61246	2.69696	2.87692	2.53785	11.3006	23.2898	19.9031	21.6536	25.2216	15.2618	23.0834	21.8005	19.6587	23.8983	19.995	22.3448	17.6512	17.0728	22.674	15.2726	19.9876	14.9825	17.5088	20.6125	19.3711	19.3139	15.7668	18.9861	18.6555	20.802	16.5316	14.0001	18.8004	14.6976	15.1325	19.1302	14.424
448.462	1.3471	1.73632	-0.49347	1.53577	3.48494	-1.29728	-0.390402	4.23199	2.81717	1.35542	0.982241	3.33804	1.81589	1.91061	3.27029	0.5764	9.76254	21.5577	19.1022	19.5073	22.7846	15.51	22.0656	18.8452	18.025	21.1746	17.3895	20.4992	14.8896	14.6317	19.7737	13.7177	17.9482	12.7267	14.7848	18.2564	16.4736	16.5919	13.8838	16.4165	16.1001	18.7108	14.3543	12.8129	16.0268	12.7106	13.6664	15.9549	13.0711
450.769	5.18476	4.6353	1.31204	2.3137	6.03277	2.61916	2.14419	5.31665	3.4443	2.8254	4.26459	5.35169	2.65201	2.71385	3.91641	3.31375	10.8931	18.6302	17.3157	17.4529	22.0263	16.2085	21.1545	17.1136	16.6578	18.7281	17.6794	19.1521	13.633	12.6586	18.5723	14.9271	15.3686	11.1602	13.2285	17.0223	15.9937	15.4548	12.4237	15.6593	16.0752	16.2452	12.0119	10.9136	13.9466	13.2045	13.2631	13.0466	11.7385
453.077	4.61084	3.80551	0.0130512	1.42986	5.25612	3.03758	3.55295	3.74503	2.35126	1.66214	3.392	5.38302	1.89067	2.6524	1.93469	4.0747	8.04119	12.283	13.2764	12.8788	16.4532	12.4827	16.266	12.6108	12.9591	13.8503	12.9235	13.5857	9.85297	9.06731	12.0989	11.4289	10.2917	8.23873	9.36766	10.8859	11.4949	10.4132	8.72491	9.78937	11.4874	10.7901	8.80906	7.60396	9.10355	9.29314	9.45623	9.18094	7.3042
455.385	2.93855	1.60518	-1.64686	-0.857735	2.33679	2.62748	1.70869	1.79874	1.29448	0.675198	2.87034	3.53479	1.11121	1.68387	0.212031	3.37554	5.39166	6.09869	8.25615	7.73179	10.5547	8.0578	10.7122	6.68098	8.35676	8.03061	7.23035	6.41517	4.53626	4.01765	5.77096	7.08789	3.8083	3.15816	4.62758	4.01831	5.8585	5.18034	4.15987	5.08787	6.36331	4.80666	3.15888	3.13714	3.12683	4.59322	5.17281	2.22254	2.34939
[truncated: 95 more rows]
[truncated: 100 more columns]

## Sheet: SI_Fig_18_J
1st round ΔT/T (10^-3) for Cs3Sb2Br9
	Time (ps) →
[truncated: 110 more rows]
[truncated: 100 more columns]

[truncated: 2 more sheets: SI_Fig_18_K, SI_Fig_18_L]
