# Supplementary material for: High-throughput micro-scale bandgap mapping for perovskite-inspired materials with complex composition space
Source: Nat Commun. 2025 Aug 12;16:7477. doi: 10.1038/s41467-025-62774-y (PMC12343849; doi:10.1038/s41467-025-62774-y)
Supplement: Supplementary file 3 — Source Data [file 41467_2025_62774_MOESM3_ESM.zip › Source Data Files/SourceData_Fig4.xlsx]

## Sheet: Fig_4_A_and_D
Normalized ΔT/T @ 1-10 ps
	x of (Cs3Bi2I9)1-x (Cs3Sb2I9)x →
Energy (ev) ↑	0	0.1	0.2	0.3	0.4	0.5	0.6	0.7	0.8	0.9	1
2.91501	0.112888	0.244873	0.0851631	0.41778	0.926308	0.764102	0.699957	0.737586	1	0.298154	0.138181
2.89928	-0.00873936	0.212552	0.0981734	0.504049	0.977325	0.824079	0.800551	0.81694	0.982355	0.303295	-0.0457377
2.88372	-0.078959	0.214434	0.131194	0.587977	1	0.875049	0.878845	0.880465	0.957394	0.312149	-0.219691
2.86833	-0.103585	0.245429	0.18125	0.668104	0.996643	0.917159	0.936389	0.929286	0.926395	0.324339	-0.383259
2.8531	-0.0884306	0.300444	0.245369	0.742971	0.969563	0.950559	0.97473	0.964526	0.890638	0.339487	-0.536022
2.83803	-0.0393104	0.374388	0.320574	0.811119	0.921071	0.975395	0.995418	0.98731	0.851402	0.357213	-0.677563
2.82312	0.0379618	0.462171	0.403893	0.871089	0.853475	0.991815	1	0.99876	0.809966	0.377139	-0.80746
2.80836	0.137572	0.558702	0.492351	0.921421	0.769086	0.999968	0.990025	1	0.767611	0.398887	-0.925297
2.79376	0.253707	0.658888	0.582973	0.960656	0.670214	1	0.967041	0.992155	0.725615	0.422078	-1.03065
2.77931	0.380552	0.757639	0.672786	0.987336	0.559167	0.99206	0.932597	0.976347	0.685258	0.446334	-1.12311
2.76501	0.512293	0.849864	0.758814	1	0.438257	0.976295	0.888241	0.953702	0.647818	0.471276	-1.20224
2.75085	0.652922	0.925961	0.841026	0.988584	0.309925	0.949084	0.834765	0.92736	0.620446	0.49341	-1.28524
2.73684	0.788689	0.978578	0.910224	0.955285	0.168832	0.912572	0.773842	0.894645	0.596511	0.515395	-1.35666
2.72297	0.902964	1	0.962628	0.902259	0.02302	0.867725	0.706927	0.861125	0.581253	0.536183	-1.40252
2.70924	0.977862	0.980154	0.99473	0.822581	-0.120483	0.818078	0.640195	0.823529	0.570708	0.559612	-1.41551
2.69565	1	0.919692	1	0.722409	-0.260993	0.759203	0.567796	0.780929	0.573337	0.582123	-1.40375
2.6822	0.970713	0.825371	0.972243	0.60737	-0.390496	0.697871	0.495336	0.7389	0.579508	0.607603	-1.36297
2.66887	0.887951	0.701394	0.916082	0.486402	-0.501892	0.636577	0.426252	0.698456	0.602782	0.634999	-1.28548
2.65568	0.760031	0.557725	0.835565	0.362543	-0.595658	0.576183	0.362374	0.659746	0.626352	0.666812	-1.16344
2.64262	0.600256	0.404147	0.737138	0.246444	-0.658981	0.519419	0.308984	0.625287	0.648737	0.700569	-1.00656
2.62969	0.416925	0.249647	0.626052	0.14169	-0.694597	0.471582	0.263169	0.600507	0.672202	0.73581	-0.823956
2.61688	0.222515	0.106698	0.51189	0.0513903	-0.702806	0.433533	0.230572	0.582902	0.694691	0.772577	-0.62047
2.6042	0.034053	-0.015888	0.402555	-0.0143095	-0.681008	0.403309	0.210663	0.570568	0.716097	0.81007	-0.389252
2.59164	-0.137373	-0.108427	0.301677	-0.0506122	-0.632182	0.38198	0.20317	0.559603	0.738035	0.847754	-0.151358
2.5792	-0.283113	-0.163285	0.217476	-0.0625433	-0.557712	0.372007	0.211516	0.557279	0.75533	0.884811	0.0940825
2.56688	-0.394246	-0.177353	0.147792	-0.0465039	-0.467216	0.375781	0.226318	0.555597	0.763327	0.915699	0.312995
2.55468	-0.461499	-0.15287	0.10428	-0.00731235	-0.3673	0.391149	0.253245	0.559578	0.773467	0.945703	0.525246
2.54259	-0.480582	-0.0918427	0.0859616	0.0551529	-0.257574	0.409842	0.280199	0.563892	0.776244	0.970865	0.695319
2.53061	-0.451825	-0.00228089	0.092066	0.130637	-0.149369	0.436911	0.310609	0.574595	0.776112	0.98787	0.829446
2.51875	-0.377078	0.115466	0.121522	0.21466	-0.0440268	0.467845	0.340012	0.580979	0.773558	0.999043	0.919666
2.507	-0.263187	0.245762	0.171786	0.299691	0.0464994	0.496926	0.374375	0.588729	0.765936	1	0.973576
2.49536	-0.127017	0.375598	0.236838	0.378108	0.123642	0.522165	0.399123	0.595711	0.752024	0.996849	0.998228
2.48382	0.0142615	0.491658	0.307452	0.448573	0.184173	0.54575	0.420692	0.594957	0.732729	0.991141	1
2.47239	0.144323	0.589387	0.377521	0.506876	0.229903	0.562726	0.436716	0.595282	0.712633	0.978614	0.980622
2.46107	0.252982	0.665019	0.440191	0.547204	0.259419	0.574029	0.445719	0.588592	0.688441	0.96326	0.94967
2.44985	0.339354	0.718461	0.491849	0.577696	0.273582	0.575641	0.446662	0.574867	0.667504	0.941444	0.910777
2.43873	0.411297	0.757609	0.530805	0.593453	0.280048	0.576005	0.441642	0.558892	0.640672	0.919759	0.868129
2.42771	0.464099	0.784739	0.56189	0.602215	0.276272	0.570445	0.435153	0.539671	0.619561	0.8957	0.815088
2.41679	0.511661	0.801363	0.583038	0.60495	0.268703	0.56122	0.427361	0.521041	0.596223	0.872012	0.767272
2.40597	0.553838	0.80945	0.599508	0.60219	0.260507	0.550339	0.419865	0.502354	0.570354	0.848121	0.69823
2.39525	0.590251	0.813724	0.608867	0.595825	0.253869	0.538293	0.41247	0.486109	0.5467	0.820045	0.623949
2.38462	0.623951	0.816938	0.616961	0.590003	0.251761	0.525675	0.404985	0.471284	0.522772	0.793244	0.546969
2.37408	0.657966	0.821848	0.625361	0.57994	0.253237	0.512476	0.399508	0.458667	0.513277	0.766487	0.472662
2.36364	0.686778	0.830702	0.631183	0.573377	0.255986	0.50039	0.3978	0.445721	0.498654	0.740974	0.391046
2.35328	0.713954	0.840743	0.638425	0.566332	0.260961	0.49123	0.39556	0.44052	0.490314	0.717183	0.308412
2.34302	0.736987	0.851792	0.647703	0.561714	0.266641	0.485778	0.393668	0.437429	0.487824	0.695304	0.21469
2.33285	0.754715	0.858369	0.657779	0.554921	0.269965	0.480526	0.394599	0.435044	0.490674	0.674909	0.127976
2.32277	0.76638	0.865232	0.665184	0.550983	0.275931	0.474508	0.396721	0.438509	0.495799	0.657843	0.0343575
2.31277	0.770313	0.867361	0.672018	0.546871	0.282214	0.471244	0.398256	0.441815	0.501214	0.641132	-0.048078
2.30286	0.764391	0.872375	0.677178	0.539423	0.286354	0.468557	0.396502	0.449016	0.502628	0.628496	-0.124241
2.29303	0.752459	0.873389	0.68442	0.528187	0.286818	0.464856	0.398838	0.458976	0.513286	0.616283	-0.19075
2.28329	0.729364	0.867873	0.68822	0.515953	0.288765	0.46193	0.396902	0.468639	0.52447	0.609479	-0.255354
2.27362	0.700169	0.858096	0.692223	0.505316	0.285415	0.460966	0.394922	0.476062	0.531846	0.603451	-0.30269
2.26404	0.661615	0.840481	0.691943	0.492462	0.276398	0.454583	0.396806	0.486988	0.544601	0.598401	-0.337842
2.25455	0.61821	0.817692	0.688827	0.475135	0.26555	0.449244	0.392719	0.495348	0.561492	0.597065	-0.364885
2.24513	0.570386	0.790171	0.680544	0.460459	0.254081	0.441299	0.386976	0.501421	0.577889	0.595726	-0.387263
2.23578	0.520167	0.759417	0.673427	0.442126	0.240657	0.434185	0.382908	0.508874	0.588515	0.598427	-0.406423
2.22652	0.469467	0.723238	0.66722	0.428609	0.225745	0.42595	0.377094	0.51308	0.597155	0.603051	-0.417839
2.21733	0.42105	0.685778	0.656092	0.41522	0.211409	0.41718	0.37242	0.51573	0.600882	0.610752	-0.425839
2.20822	0.371447	0.644291	0.645337	0.398917	0.195699	0.409653	0.36692	0.516255	0.605784	0.620549	-0.439413
2.19918	0.326415	0.600863	0.629306	0.384493	0.179079	0.400217	0.361287	0.516814	0.607438	0.629679	-0.454354
2.19022	0.28593	0.557561	0.613385	0.3669	0.164442	0.3936	0.354118	0.513806	0.61019	0.642706	-0.479374
2.18133	0.252774	0.515012	0.595471	0.348289	0.146055	0.386262	0.349318	0.506781	0.615375	0.655926	-0.504217
2.17251	0.223615	0.475357	0.576144	0.334397	0.126991	0.379076	0.344856	0.497686	0.612309	0.67145	-0.533775
2.16376	0.201757	0.435761	0.55677	0.319663	0.112237	0.369887	0.340489	0.489167	0.61362	0.687452	-0.572935
2.15508	0.185887	0.396537	0.538089	0.307089	0.0975601	0.364418	0.338024	0.479854	0.611559	0.702983	-0.6224
2.14647	0.17444	0.3574	0.516627	0.294512	0.0813074	0.359038	0.336265	0.463666	0.606099	0.714587	-0.679603
2.13793	0.165342	0.324208	0.495766	0.283698	0.0675616	0.354755	0.334565	0.457005	0.593477	0.726495	-0.733987
2.12946	0.158698	0.294039	0.47509	0.269468	0.0557997	0.349473	0.326211	0.448394	0.584055	0.733796	-0.792139
2.12105	0.157642	0.268786	0.45169	0.253998	0.0440178	0.343181	0.321033	0.438156	0.572556	0.738588	-0.843058
2.11271	0.156629	0.245401	0.430013	0.237373	0.0334822	0.337933	0.317663	0.425714	0.563529	0.737442	-0.891864
2.10444	0.15776	0.220667	0.407275	0.224074	0.0245042	0.333442	0.314386	0.415726	0.555244	0.732778	-0.934716
2.09623	0.159265	0.199852	0.386994	0.207787	0.0129411	0.330374	0.303245	0.405958	0.539942	0.71984	-0.970964
2.08808	0.163848	0.178684	0.366003	0.192301	0.00422501	0.32424	0.297702	0.392619	0.529752	0.703665	-1.00378
2.08	0.170332	0.160887	0.347016	0.179822	-0.00403913	0.32129	0.281307	0.380127	0.518236	0.685634	-1.03184
2.07198	0.173344	0.144746	0.328624	0.168337	-0.0114656	0.320446	0.268149	0.366499	0.503422	0.666317	-1.04016
2.06402	0.178932	0.130265	0.312657	0.155883	-0.0177462	0.319396	0.25321	0.354975	0.481449	0.64692	-1.0452
2.05612	0.183072	0.116865	0.29444	0.150352	-0.0254434	0.320826	0.235422	0.343528	0.457117	0.624257	-1.03725
2.04828	0.18231	0.104617	0.276532	0.14261	-0.0310912	0.321275	0.216815	0.328536	0.434145	0.596666	-1.01461
2.04051	0.178957	0.09026	0.262399	0.130068	-0.0391143	0.317617	0.199232	0.317995	0.40887	0.566928	-0.983436
2.03279	0.177001	0.0764796	0.246169	0.121307	-0.04755	0.317008	0.17866	0.30301	0.3884	0.536244	-0.945813
2.02513	0.177017	0.0665092	0.230815	0.11001	-0.0557797	0.314469	0.163208	0.287206	0.367668	0.508687	-0.897321
2.01752	0.177835	0.058888	0.215162	0.0983254	-0.0636053	0.307755	0.153209	0.272663	0.355912	0.480957	-0.825368
2.00998	0.176192	0.0541587	0.200685	0.0905924	-0.0681599	0.299016	0.138362	0.265823	0.345842	0.454246	-0.768693
2.00248	0.173234	0.0485902	0.18456	0.079551	-0.06881	0.292513	0.126185	0.255114	0.325989	0.429192	-0.715194
1.99505	0.167885	0.0409979	0.170244	0.0737572	-0.0768435	0.290336	0.109528	0.2456	0.301121	0.405301	-0.671065
1.98767	0.157584	0.0351304	0.155153	0.0649059	-0.0803135	0.285635	0.09862	0.229938	0.286376	0.380609	-0.617069
1.98034	0.151936	0.0315922	0.141508	0.0556626	-0.087087	0.28206	0.0951739	0.220658	0.270667	0.353597	-0.555847
1.97307	0.151509	0.0289602	0.125573	0.0456573	-0.0909191	0.26941	0.0900297	0.208395	0.257058	0.32631	-0.501647
1.96585	0.148689	0.0246685	0.109516	0.040224	-0.0943993	0.258695	0.0819057	0.194938	0.248501	0.300538	-0.456491
1.95869	0.138219	0.0238254	0.0997333	0.0336816	-0.0987939	0.248739	0.0727559	0.178503	0.236785	0.273489	-0.426536
1.95157	0.131438	0.0206822	0.0897201	0.0279565	-0.100347	0.240863	0.0683098	0.167174	0.217848	0.248178	-0.398645
1.94451	0.127004	0.0191843	0.0832858	0.0176311	-0.10335	0.231508	0.05947	0.15595	0.208873	0.22467	-0.379289
1.9375	0.12289	0.017314	0.0747515	0.014839	-0.098209	0.220267	0.0613264	0.144189	0.198194	0.204741	-0.363155
1.93054	0.1192	0.0142809	0.0654572	0.0101153	-0.097254	0.209164	0.0648894	0.1328	0.182781	0.183928	-0.322332
1.92363	0.106997	0.0154478	0.0543749	0.00543881	-0.0974536	0.203345	0.0688626	0.11532	0.167455	0.168347	-0.276102
1.91677	0.0991549	0.0130504	0.0438964	0.00574531	-0.0986396	0.198844	0.0623287	0.101913	0.141567	0.157196	-0.257449
1.90995	0.0887725	0.0107702	0.0352183	0.00524841	-0.0941117	0.191085	0.0600059	0.0906524	0.13072	0.142269	-0.228659
1.90319	0.0818044	0.00578108	0.0298691	0.00182052	-0.0874983	0.168176	0.0652694	0.0795326	0.118743	0.124181	-0.194745
1.89647	0.0745834	0.00511502	0.0238337	-0.00179765	-0.0812488	0.15234	0.0703937	0.0714822	0.1092	0.112945	-0.157816
1.8898	0.0676553	0.00474499	0.0186571	-0.004782	-0.0745521	0.136818	0.075377	0.0648277	0.100956	0.103213	-0.124016
1.88318	0.0610416	0.00456672	0.0144001	-0.006904	-0.067609	0.122083	0.0797154	0.0596077	0.0939398	0.0948877	-0.0947552
1.8766	0.0547637	0.00447593	0.0111235	-0.0079351	-0.0606206	0.108611	0.082905	0.0558609	0.0880799	0.0878732	-0.0714442
1.87007	0.0488429	0.00436833	0.00888795	-0.00764677	-0.0537877	0.0968739	0.084442	0.0536257	0.0833047	0.0820727	-0.0554938
1.86358	0.0433008	0.00413965	0.00775427	-0.00581047	-0.0473114	0.087346	0.0838224	0.052941	0.079543	0.0773898	-0.0483145
1.85714	0.0381586	0.00368562	0.00778317	-0.00219766	-0.0413925	0.0805009	0.0805423	0.0538451	0.0767231	0.073728	-0.0513171
1.85075	0.0334378	0.00290195	0.00903541	0.00342021	-0.0362321	0.0768125	0.0740979	0.0563768	0.0747736	0.0709908	-0.065912
1.84439	0.0291599	0.00168436	0.0115717	0.0112717	-0.032031	0.0767545	0.0639852	0.0605747	0.0736231	0.0690816	-0.0935101
1.83808	0.0253462	-7.14295e-05	0.0154529	0.0215853	-0.0289903	0.0808006	0.0497003	0.0664773	0.0732001	0.0679039	-0.135522

## Sheet: Fig_4_B_and_E
Normalized ΔT/T @ 1-10 ps
	x of (Cs3Bi2I9)1-x (Cs3Bi2Br9)x →
Energy (ev) ↑	0	0.1	0.2	0.3	0.4	0.5	0.6	0.7	0.8	0.9	1
2.91501	0.112888	-0.337841	0.741705	0.298066	0.150361	0.0848809	-0.115023	-0.56445	-0.550855	-0.356812	-0.470359
2.89928	-0.00873936	-0.24865	0.849079	0.304248	0.142008	0.0843478	-0.100573	-0.591971	-0.476353	0.0223727	-0.0183547
2.88372	-0.078959	-0.145133	0.909792	0.30627	0.136109	0.0833378	-0.0961868	-0.607905	-0.392744	0.33167	0.340229
2.86833	-0.103585	-0.0305466	0.928591	0.304715	0.13243	0.0816916	-0.100427	-0.612342	-0.301431	0.575941	0.613054
2.8531	-0.0884306	0.0918529	0.910223	0.300163	0.13074	0.0792501	-0.111857	-0.605372	-0.203819	0.760049	0.807782
2.83803	-0.0393104	0.218809	0.859436	0.293196	0.130804	0.0758542	-0.129039	-0.587085	-0.101309	0.888853	0.932074
2.82312	0.0379618	0.347064	0.780975	0.284395	0.132389	0.0713447	-0.150537	-0.557571	0.00469514	0.967217	0.993593
2.80836	0.137572	0.473363	0.679588	0.274342	0.135263	0.0655626	-0.174914	-0.516921	0.112789	1	1
2.79376	0.253707	0.594448	0.560021	0.263617	0.139191	0.0583486	-0.200731	-0.465226	0.221571	0.992065	0.958956
2.77931	0.380552	0.707064	0.427022	0.252802	0.143943	0.0495436	-0.226553	-0.402574	0.329636	0.948273	0.878124
2.76501	0.512293	0.807953	0.285336	0.242479	0.149283	0.0389885	-0.250942	-0.329057	0.435583	0.873486	0.765165
2.75085	0.652922	0.895215	0.13637	0.234539	0.155895	0.0242899	-0.271412	-0.239345	0.545308	0.784605	0.647165
2.73684	0.788689	0.962198	-0.0167399	0.229847	0.163857	0.00681574	-0.288409	-0.134171	0.65038	0.664991	0.506746
2.72297	0.902964	0.999911	-0.164581	0.228067	0.171833	-0.014312	-0.299748	-0.0159684	0.747441	0.524797	0.352648
2.70924	0.977862	1	-0.289744	0.228104	0.179244	-0.0385539	-0.302397	0.114303	0.834365	0.373687	0.194872
2.69565	1	0.970711	-0.388274	0.232614	0.18608	-0.0648721	-0.295875	0.253864	0.908552	0.217368	0.0419752
2.6822	0.970713	0.902541	-0.4506	0.238662	0.188921	-0.092322	-0.27749	0.398132	0.965461	0.0604518	-0.0967502
2.66887	0.887951	0.802017	-0.474488	0.248266	0.187236	-0.118854	-0.245646	0.538766	0.996205	-0.0912741	-0.212338
2.65568	0.760031	0.671329	-0.450902	0.259497	0.179919	-0.142408	-0.198617	0.670655	1	-0.236503	-0.297198
2.64262	0.600256	0.522163	-0.386756	0.271347	0.166367	-0.161865	-0.136269	0.787798	0.974117	-0.369469	-0.343758
2.62969	0.416925	0.352014	-0.287754	0.282705	0.146483	-0.17403	-0.0602829	0.88557	0.917015	-0.4906	-0.350874
2.61688	0.222515	0.175084	-0.154647	0.2903	0.118558	-0.177883	0.0285994	0.956934	0.828774	-0.599583	-0.328371
2.6042	0.034053	-0.00176528	-0.000573522	0.294893	0.0849831	-0.171006	0.128243	0.995772	0.711515	-0.692391	-0.286985
2.59164	-0.137373	-0.164498	0.163412	0.294301	0.0460592	-0.151352	0.23739	1	0.566489	-0.774565	-0.23837
2.5792	-0.283113	-0.30931	0.332072	0.287459	0.00442251	-0.116883	0.352673	0.967331	0.398834	-0.846364	-0.191352
2.56688	-0.394246	-0.421134	0.499575	0.273134	-0.0372457	-0.0676374	0.471122	0.896324	0.214781	-0.908278	-0.152474
2.55468	-0.461499	-0.500569	0.655357	0.249365	-0.0771482	-0.00344138	0.587706	0.788854	0.0218194	-0.958372	-0.120124
2.54259	-0.480582	-0.542393	0.7818	0.220833	-0.113144	0.0735814	0.698685	0.648858	-0.174477	-0.99663	-0.0969001
2.53061	-0.451825	-0.546056	0.874714	0.185033	-0.141989	0.163189	0.798055	0.480528	-0.368198	-1.02576	-0.0791582
2.51875	-0.377078	-0.509418	0.93402	0.147416	-0.161114	0.262886	0.881945	0.287832	-0.55366	-1.04546	-0.0666154
2.507	-0.263187	-0.44338	0.964864	0.106624	-0.169155	0.370969	0.945574	0.0768854	-0.72807	-1.05632	-0.0591874
2.49536	-0.127017	-0.358022	0.962927	0.0651329	-0.164751	0.482778	0.985628	-0.144636	-0.885835	-1.06004	-0.0559177
2.48382	0.0142615	-0.256779	0.942562	0.0268382	-0.149161	0.594944	1	-0.368938	-1.02671	-1.05967	-0.055124
2.47239	0.144323	-0.149529	0.90345	-0.00641622	-0.122538	0.702737	0.987331	-0.589472	-1.14835	-1.05354	-0.0564774
2.46107	0.252982	-0.0446473	0.85685	-0.0326914	-0.0858315	0.799956	0.945604	-0.800536	-1.24954	-1.04325	-0.0589313
2.44985	0.339354	0.0573699	0.809942	-0.0466905	-0.0399319	0.882265	0.87554	-0.996867	-1.32971	-1.02959	-0.062525
2.43873	0.411297	0.148732	0.766488	-0.0484697	0.0115364	0.945561	0.780443	-1.17513	-1.39238	-1.01352	-0.0671003
2.42771	0.464099	0.224846	0.732517	-0.038455	0.0671216	0.985845	0.664226	-1.33138	-1.43956	-0.994747	-0.0708111
2.41679	0.511661	0.287333	0.707705	-0.0141406	0.124449	1	0.5299	-1.46198	-1.46902	-0.974473	-0.0750827
2.40597	0.553838	0.341237	0.689652	0.0219595	0.183364	0.983423	0.380515	-1.56612	-1.48378	-0.953234	-0.0788947
2.39525	0.590251	0.382317	0.67321	0.0675584	0.238263	0.936825	0.222134	-1.6424	-1.48442	-0.930603	-0.0830441
2.38462	0.623951	0.416838	0.671881	0.123755	0.291931	0.858206	0.0592809	-1.69581	-1.47337	-0.906875	-0.0875116
2.37408	0.657966	0.44142	0.677268	0.188881	0.344241	0.751617	-0.101889	-1.7278	-1.45168	-0.882579	-0.0914299
2.36364	0.686778	0.466338	0.694555	0.258022	0.395861	0.620282	-0.257389	-1.73996	-1.42357	-0.859074	-0.0956203
2.35328	0.713954	0.488324	0.723984	0.32924	0.444987	0.468976	-0.404171	-1.73563	-1.38906	-0.836012	-0.0991843
2.34302	0.736987	0.506519	0.757291	0.399762	0.493169	0.301027	-0.537884	-1.71671	-1.34947	-0.813455	-0.103533
2.33285	0.754715	0.526199	0.792698	0.467786	0.54117	0.123411	-0.655972	-1.68403	-1.30765	-0.790861	-0.107131
2.32277	0.76638	0.543929	0.827623	0.534141	0.590645	-0.0578307	-0.757586	-1.64244	-1.26497	-0.768342	-0.110773
2.31277	0.770313	0.561894	0.863279	0.595795	0.644135	-0.235574	-0.841422	-1.59384	-1.22154	-0.74775	-0.113757
2.30286	0.764391	0.580336	0.899851	0.654442	0.703771	-0.405197	-0.907443	-1.54069	-1.17767	-0.727666	-0.116762
2.29303	0.752459	0.596621	0.934168	0.709041	0.766231	-0.5608	-0.957089	-1.48481	-1.13454	-0.709328	-0.120547
2.28329	0.729364	0.610583	0.962621	0.758711	0.826146	-0.69869	-0.991196	-1.42779	-1.0929	-0.692128	-0.123806
2.27362	0.700169	0.623269	0.984283	0.803705	0.881919	-0.814352	-1.01116	-1.37059	-1.05366	-0.67624	-0.127191
2.26404	0.661615	0.633658	0.99616	0.843463	0.929947	-0.90714	-1.01806	-1.31433	-1.01659	-0.660443	-0.129231
2.25455	0.61821	0.64301	1	0.878918	0.966232	-0.976672	-1.01398	-1.25931	-0.981742	-0.646979	-0.131398
2.24513	0.570386	0.654387	0.99788	0.910999	0.991033	-1.02302	-1.0002	-1.20649	-0.948743	-0.634224	-0.133458
2.23578	0.520167	0.661364	0.98458	0.937322	1	-1.04847	-0.9788	-1.15651	-0.919475	-0.623154	-0.134901
2.22652	0.469467	0.665844	0.971485	0.957943	0.995085	-1.05542	-0.951089	-1.1086	-0.891572	-0.612864	-0.136265
2.21733	0.42105	0.675631	0.946814	0.976599	0.974951	-1.04746	-0.919724	-1.06293	-0.865229	-0.603564	-0.138094
2.20822	0.371447	0.682237	0.913434	0.991204	0.939793	-1.02847	-0.886044	-1.02001	-0.841212	-0.595047	-0.139488
2.19918	0.326415	0.682192	0.868506	0.99813	0.888319	-0.999543	-0.849462	-0.979405	-0.817637	-0.586466	-0.141257
2.19022	0.28593	0.677361	0.820641	1	0.825718	-0.965015	-0.812754	-0.941076	-0.795859	-0.578743	-0.14275
2.18133	0.252774	0.671024	0.768959	0.992406	0.751158	-0.92522	-0.77618	-0.905549	-0.775652	-0.571467	-0.143846
2.17251	0.223615	0.667443	0.716446	0.976098	0.667148	-0.881917	-0.740847	-0.872929	-0.756559	-0.564896	-0.145132
2.16376	0.201757	0.661458	0.659806	0.951387	0.575945	-0.838387	-0.706989	-0.842018	-0.739333	-0.558317	-0.146501
2.15508	0.185887	0.651532	0.604623	0.918145	0.482902	-0.795807	-0.673507	-0.812976	-0.722967	-0.551734	-0.147755
2.14647	0.17444	0.642852	0.552317	0.87956	0.392536	-0.754361	-0.642796	-0.785391	-0.708208	-0.54597	-0.149487
2.13793	0.165342	0.632092	0.505972	0.837822	0.308296	-0.714845	-0.613731	-0.760453	-0.694768	-0.540981	-0.151735
2.12946	0.158698	0.619984	0.461049	0.790367	0.233435	-0.677496	-0.586151	-0.737471	-0.682007	-0.535786	-0.153647
2.12105	0.157642	0.606836	0.417405	0.739193	0.168788	-0.643093	-0.560918	-0.71697	-0.668186	-0.530713	-0.15547
2.11271	0.156629	0.59192	0.371924	0.686103	0.110328	-0.610593	-0.537667	-0.69812	-0.655518	-0.52631	-0.156982
2.10444	0.15776	0.573805	0.328115	0.629556	0.0585559	-0.579207	-0.515871	-0.681439	-0.642429	-0.520998	-0.159114
2.09623	0.159265	0.554305	0.294752	0.572021	0.014761	-0.548815	-0.495542	-0.665256	-0.630638	-0.51476	-0.161201
2.08808	0.163848	0.537292	0.25999	0.515166	-0.0220652	-0.519699	-0.474989	-0.649983	-0.61925	-0.509783	-0.162652
2.08	0.170332	0.51912	0.230014	0.45946	-0.052932	-0.491207	-0.455275	-0.634595	-0.607832	-0.503996	-0.164498
2.07198	0.173344	0.502463	0.203848	0.408204	-0.0755705	-0.464355	-0.437603	-0.62069	-0.596554	-0.497783	-0.166523
2.06402	0.178932	0.484836	0.185002	0.361181	-0.0922987	-0.438736	-0.420158	-0.606416	-0.584282	-0.491055	-0.167722
2.05612	0.183072	0.470341	0.173422	0.319622	-0.102291	-0.413801	-0.403377	-0.592704	-0.570209	-0.48296	-0.169794
2.04828	0.18231	0.455513	0.155939	0.283923	-0.107678	-0.390148	-0.3879	-0.578211	-0.557141	-0.473206	-0.172108
2.04051	0.178957	0.433485	0.138227	0.251836	-0.109675	-0.366689	-0.372176	-0.562891	-0.542595	-0.463544	-0.173251
2.03279	0.177001	0.415057	0.125979	0.221481	-0.108993	-0.344453	-0.356054	-0.547534	-0.528757	-0.454146	-0.17432
2.02513	0.177017	0.39571	0.112319	0.194451	-0.106968	-0.32326	-0.341191	-0.53103	-0.514573	-0.445281	-0.176532
2.01752	0.177835	0.379962	0.104291	0.170478	-0.103837	-0.303516	-0.325883	-0.515702	-0.49995	-0.434949	-0.178267
2.00998	0.176192	0.36326	0.100384	0.149524	-0.0998795	-0.284198	-0.310858	-0.500308	-0.485339	-0.424641	-0.180145
2.00248	0.173234	0.344248	0.093436	0.130357	-0.0948385	-0.266694	-0.295789	-0.483141	-0.471525	-0.414043	-0.181851
1.99505	0.167885	0.322732	0.0868886	0.114954	-0.0884637	-0.249866	-0.280448	-0.4664	-0.45585	-0.402467	-0.182694
1.98767	0.157584	0.308768	0.0756961	0.103605	-0.0813446	-0.233563	-0.265844	-0.448746	-0.440205	-0.389789	-0.183238
1.98034	0.151936	0.294109	0.0680672	0.0940021	-0.0752555	-0.21676	-0.251291	-0.431021	-0.423068	-0.375867	-0.182323
1.97307	0.151509	0.28025	0.0580539	0.0826724	-0.0692881	-0.201204	-0.2368	-0.412585	-0.405011	-0.360898	-0.180876
1.96585	0.148689	0.263613	0.0497011	0.0723992	-0.0629227	-0.187074	-0.22382	-0.394573	-0.385389	-0.346118	-0.179843
1.95869	0.138219	0.245558	0.0444789	0.0645041	-0.0573384	-0.174004	-0.211088	-0.375938	-0.366634	-0.330741	-0.17903
1.95157	0.131438	0.231587	0.0350694	0.0573434	-0.0510212	-0.161356	-0.198934	-0.359294	-0.348098	-0.315536	-0.178639
1.94451	0.127004	0.219782	0.0309057	0.0506748	-0.0448604	-0.15051	-0.187471	-0.342377	-0.332073	-0.300276	-0.176817
1.9375	0.12289	0.206952	0.0183929	0.0448105	-0.0386775	-0.139574	-0.175263	-0.326415	-0.31563	-0.28853	-0.174872
1.93054	0.1192	0.195692	0.0134535	0.0400941	-0.0332175	-0.129734	-0.165033	-0.310446	-0.299249	-0.27371	-0.171955
1.92363	0.106997	0.189612	0.00699354	0.0370752	-0.029534	-0.119678	-0.155011	-0.294951	-0.282606	-0.259785	-0.170123
1.91677	0.0991549	0.173735	-0.00292146	0.0330316	-0.0255535	-0.110228	-0.144327	-0.278301	-0.265646	-0.246614	-0.16637
1.90995	0.0887725	0.159929	-0.0130346	0.0290039	-0.0226618	-0.101042	-0.134033	-0.261727	-0.249639	-0.232434	-0.164669
1.90319	0.0818044	0.145464	-0.0136759	0.0256137	-0.0198364	-0.0921961	-0.12487	-0.24559	-0.233486	-0.218382	-0.160894
1.89647	0.0745834	0.133156	-0.0155503	0.0225944	-0.0182321	-0.084613	-0.115643	-0.231438	-0.218911	-0.208216	-0.158019
1.8898	0.0676553	0.121144	-0.0169189	0.0199959	-0.0169311	-0.0775254	-0.106675	-0.217724	-0.204432	-0.198458	-0.155038
1.88318	0.0610416	0.109461	-0.0180262	0.01782	-0.0158291	-0.0708848	-0.0979496	-0.204392	-0.189919	-0.188915	-0.151943
1.8766	0.0547637	0.0981373	-0.0191171	0.0160686	-0.0148217	-0.0646423	-0.089449	-0.191383	-0.175242	-0.179394	-0.148731
1.87007	0.0488429	0.0872041	-0.0204363	0.0147439	-0.0138046	-0.0587493	-0.081156	-0.178642	-0.160272	-0.169702	-0.145394
1.86358	0.0433008	0.0766927	-0.0222285	0.0138477	-0.0126735	-0.0531571	-0.0730531	-0.166111	-0.144879	-0.159646	-0.141927
1.85714	0.0381586	0.0666345	-0.0247385	0.013382	-0.0113241	-0.0478169	-0.0651231	-0.153733	-0.128934	-0.149035	-0.138324
1.85075	0.0334378	0.0570606	-0.0282109	0.0133488	-0.0096522	-0.0426801	-0.0573485	-0.141452	-0.112308	-0.137674	-0.134579
1.84439	0.0291599	0.0480025	-0.0328906	0.01375	-0.00755338	-0.037698	-0.0497121	-0.129211	-0.0948705	-0.125371	-0.130687
1.83808	0.0253462	0.0394913	-0.0390222	0.0145877	-0.00492336	-0.0328218	-0.0421965	-0.116951	-0.0764924	-0.111933	-0.126641

## Sheet: Fig_4_C_and_F
Normalized ΔT/T @ 1-10 ps
	x of (Cs3Sb2I9)1-x (Cs3Bi2Br9)x →
Energy (ev) ↑	0	0.1	0.2	0.3	0.4	0.5	0.6	0.7	0.8	0.9	1
2.91501	0.138181	0.433144	0.317962	0.220405	0.206089	0.0261046	0.079729	0.168034	-0.079646	-0.208006	-0.470359
2.89928	-0.0457377	0.484529	0.322594	0.23015	0.194539	0.0179313	0.0907322	0.17621	-0.0674849	0.141292	-0.0183547
2.88372	-0.219691	0.528176	0.33504	0.239328	0.185705	0.0129959	0.101505	0.178951	-0.0474733	0.423568	0.340229
2.86833	-0.383259	0.565011	0.354478	0.248033	0.179411	0.0109456	0.111898	0.177096	-0.0201413	0.643689	0.613054
2.8531	-0.536022	0.595959	0.380086	0.256357	0.175484	0.0114275	0.121763	0.17148	0.0139811	0.806524	0.807782
2.83803	-0.677563	0.621943	0.411044	0.264394	0.173746	0.0140888	0.130951	0.16294	0.0543636	0.916942	0.932074
2.82312	-0.80746	0.643888	0.446528	0.272238	0.174023	0.0185766	0.139313	0.152314	0.100476	0.979811	0.993593
2.80836	-0.925297	0.66272	0.485718	0.279981	0.176139	0.024538	0.146701	0.140438	0.151789	1	1
2.79376	-1.03065	0.679363	0.527791	0.287716	0.179918	0.0316201	0.152966	0.12815	0.207772	0.982377	0.958956
2.77931	-1.12311	0.694741	0.571927	0.295538	0.185185	0.0394701	0.157958	0.116285	0.267894	0.93181	0.878124
2.76501	-1.20224	0.709779	0.617304	0.30354	0.191765	0.047735	0.16153	0.105681	0.331627	0.853167	0.765165
2.75085	-1.28524	0.730273	0.661548	0.315336	0.199049	0.0546253	0.163243	0.0976083	0.401249	0.763611	0.647165
2.73684	-1.35666	0.752665	0.705995	0.32317	0.205245	0.0634981	0.162213	0.0926251	0.476463	0.647336	0.506746
2.72297	-1.40252	0.776589	0.746876	0.33317	0.220387	0.0705677	0.15898	0.0910088	0.55359	0.513041	0.352648
2.70924	-1.41551	0.810481	0.788577	0.340441	0.231451	0.0771216	0.153937	0.0952405	0.634783	0.369464	0.194872
2.69565	-1.40375	0.840419	0.827588	0.351604	0.242817	0.080459	0.146517	0.105369	0.714293	0.223028	0.0419752
2.6822	-1.36297	0.878191	0.863384	0.360981	0.25276	0.0840651	0.137192	0.121288	0.789944	0.0812383	-0.0967502
2.66887	-1.28548	0.908239	0.893329	0.374211	0.267196	0.0848349	0.125252	0.147038	0.859898	-0.0526728	-0.212338
2.65568	-1.16344	0.933978	0.919658	0.383827	0.277293	0.0834527	0.11381	0.182706	0.917905	-0.17462	-0.297198
2.64262	-1.00656	0.959451	0.943176	0.392908	0.277343	0.0789145	0.102008	0.22627	0.96193	-0.282223	-0.343758
2.62969	-0.823956	0.977962	0.960172	0.4007	0.283437	0.0723101	0.091155	0.27713	0.991092	-0.376709	-0.350874
2.61688	-0.62047	0.996854	0.970682	0.411083	0.28945	0.0619303	0.0802431	0.333317	1	-0.459612	-0.328371
2.6042	-0.389252	1	0.973491	0.414141	0.295623	0.0508022	0.0726295	0.397334	0.989724	-0.530953	-0.286985
2.59164	-0.151358	0.992092	0.974419	0.421376	0.295237	0.0365982	0.0685383	0.467405	0.957705	-0.590778	-0.23837
2.5792	0.0940825	0.981386	0.975448	0.423803	0.287323	0.0235997	0.0689944	0.542827	0.903268	-0.639402	-0.191352
2.56688	0.312995	0.967215	0.974295	0.426816	0.282686	0.0100217	0.0737121	0.620275	0.826914	-0.677877	-0.152474
2.55468	0.525246	0.944434	0.973345	0.42884	0.273229	-0.00432237	0.0840392	0.69814	0.727849	-0.709744	-0.120124
2.54259	0.695319	0.920875	0.969258	0.432984	0.264801	-0.0140197	0.100296	0.772937	0.614378	-0.733696	-0.0969001
2.53061	0.829446	0.891562	0.964121	0.436198	0.253319	-0.0234065	0.123843	0.843366	0.484548	-0.751015	-0.0791582
2.51875	0.919666	0.860735	0.961691	0.445945	0.242231	-0.0299895	0.154537	0.905234	0.343329	-0.761769	-0.0666154
2.507	0.973576	0.831115	0.957806	0.450322	0.239951	-0.0335815	0.192167	0.953992	0.196141	-0.767151	-0.0591874
2.49536	0.998228	0.803227	0.955913	0.457295	0.239782	-0.0329102	0.238659	0.98601	0.0479011	-0.768991	-0.0559177
2.48382	1	0.774764	0.953905	0.464081	0.245757	-0.0277296	0.291264	1	-0.0978612	-0.767715	-0.055124
2.47239	0.980622	0.748336	0.951907	0.477099	0.262059	-0.0189955	0.350281	0.99256	-0.238597	-0.76439	-0.0564774
2.46107	0.94967	0.725306	0.947198	0.490468	0.275971	-0.00624532	0.414804	0.964046	-0.370115	-0.758575	-0.0589313
2.44985	0.910777	0.69911	0.944429	0.507197	0.304456	0.0103086	0.482216	0.912938	-0.491509	-0.751528	-0.062525
2.43873	0.868129	0.677579	0.944627	0.530204	0.33881	0.0318157	0.554465	0.841294	-0.599608	-0.742599	-0.0671003
2.42771	0.815088	0.65708	0.948656	0.556026	0.376744	0.056351	0.628578	0.753568	-0.693029	-0.733021	-0.0708111
2.41679	0.767272	0.641485	0.955173	0.580237	0.42125	0.0841948	0.701231	0.649753	-0.771316	-0.722777	-0.0750827
2.40597	0.69823	0.628002	0.961216	0.607189	0.466215	0.117664	0.772594	0.532396	-0.832548	-0.711002	-0.0788947
2.39525	0.623949	0.610635	0.964159	0.636327	0.52392	0.152949	0.835023	0.407355	-0.876358	-0.698897	-0.0830441
2.38462	0.546969	0.59382	0.962032	0.668065	0.577214	0.192034	0.889705	0.277767	-0.907589	-0.686448	-0.0875116
2.37408	0.472662	0.577942	0.964148	0.698051	0.63104	0.23335	0.935453	0.152278	-0.925036	-0.673811	-0.0914299
2.36364	0.391046	0.568723	0.973601	0.729332	0.679168	0.277545	0.970129	0.032974	-0.93108	-0.661139	-0.0956203
2.35328	0.308412	0.564164	0.985053	0.762567	0.727748	0.327762	0.992347	-0.0765397	-0.926615	-0.648426	-0.0991843
2.34302	0.21469	0.561066	0.994264	0.798503	0.775646	0.380365	1	-0.173373	-0.912906	-0.635951	-0.103533
2.33285	0.127976	0.55772	0.997472	0.831071	0.818047	0.436884	0.993428	-0.255399	-0.892615	-0.623123	-0.107131
2.32277	0.0343575	0.558548	0.994695	0.864143	0.85961	0.497881	0.971041	-0.320904	-0.865999	-0.611048	-0.110773
2.31277	-0.048078	0.562148	0.99428	0.894521	0.89543	0.560631	0.93653	-0.371301	-0.836865	-0.599607	-0.113757
2.30286	-0.124241	0.568185	0.996905	0.920957	0.924704	0.625897	0.888939	-0.407178	-0.803967	-0.588259	-0.116762
2.29303	-0.19075	0.575981	0.998398	0.942159	0.953818	0.692016	0.831663	-0.430806	-0.770713	-0.577986	-0.120547
2.28329	-0.255354	0.586017	1	0.963736	0.97521	0.757055	0.766546	-0.443155	-0.738118	-0.56864	-0.123806
2.27362	-0.30269	0.594604	0.992507	0.980529	0.991822	0.818403	0.695395	-0.446232	-0.706469	-0.560425	-0.127191
2.26404	-0.337842	0.601692	0.977793	0.989976	0.999228	0.871979	0.62188	-0.441757	-0.675512	-0.553161	-0.129231
2.25455	-0.364885	0.609047	0.955641	0.996712	1	0.91615	0.547705	-0.430823	-0.645954	-0.546691	-0.131398
2.24513	-0.387263	0.615278	0.930773	1	0.997957	0.951059	0.475675	-0.416387	-0.618549	-0.540603	-0.133458
2.23578	-0.406423	0.620547	0.903188	0.998932	0.985514	0.977326	0.409706	-0.398628	-0.593789	-0.535749	-0.134901
2.22652	-0.417839	0.626828	0.872104	0.985321	0.960096	0.994278	0.348952	-0.37869	-0.572166	-0.531057	-0.136265
2.21733	-0.425839	0.630615	0.836684	0.969732	0.937035	1	0.293315	-0.357832	-0.552961	-0.526458	-0.138094
2.20822	-0.439413	0.632771	0.795177	0.945525	0.906103	0.997988	0.245344	-0.336752	-0.53539	-0.522342	-0.139488
2.19918	-0.454354	0.630899	0.750723	0.916977	0.872613	0.981908	0.201111	-0.315132	-0.518912	-0.518556	-0.141257
2.19022	-0.479374	0.632307	0.702636	0.882855	0.831394	0.958822	0.167411	-0.296086	-0.505158	-0.51497	-0.14275
2.18133	-0.504217	0.633048	0.654983	0.840682	0.788838	0.929177	0.14033	-0.277086	-0.491236	-0.51108	-0.143846
2.17251	-0.533775	0.634486	0.60453	0.797554	0.737524	0.894084	0.119271	-0.259881	-0.480457	-0.507711	-0.145132
2.16376	-0.572935	0.632369	0.545078	0.757456	0.6909	0.855529	0.103804	-0.243525	-0.47065	-0.504691	-0.146501
2.15508	-0.6224	0.634069	0.484897	0.712293	0.637766	0.816454	0.0923382	-0.228785	-0.461435	-0.502092	-0.147755
2.14647	-0.679603	0.631414	0.423766	0.66933	0.583933	0.778369	0.0846145	-0.214991	-0.452663	-0.499801	-0.149487
2.13793	-0.733987	0.628748	0.370134	0.627347	0.528747	0.741686	0.0794928	-0.202802	-0.445334	-0.498718	-0.151735
2.12946	-0.792139	0.620466	0.320275	0.583033	0.475641	0.70903	0.0777763	-0.193461	-0.439142	-0.496919	-0.153647
2.12105	-0.843058	0.61214	0.274475	0.542821	0.428241	0.675912	0.0767955	-0.184569	-0.434167	-0.496289	-0.15547
2.11271	-0.891864	0.605357	0.230443	0.503064	0.377075	0.642919	0.0775734	-0.176103	-0.430479	-0.495194	-0.156982
2.10444	-0.934716	0.594637	0.187207	0.467274	0.332691	0.612289	0.0805044	-0.168942	-0.427703	-0.494277	-0.159114
2.09623	-0.970964	0.581939	0.142653	0.433265	0.294444	0.583396	0.0843601	-0.163048	-0.425306	-0.492862	-0.161201
2.08808	-1.00378	0.566824	0.102648	0.399853	0.260616	0.552911	0.0869481	-0.156823	-0.422737	-0.491183	-0.162652
2.08	-1.03184	0.555682	0.0678785	0.37228	0.231324	0.523275	0.0886506	-0.150968	-0.419292	-0.489096	-0.164498
2.07198	-1.04016	0.541025	0.0390256	0.341776	0.211017	0.494519	0.0915458	-0.146965	-0.416747	-0.48585	-0.166523
2.06402	-1.0452	0.521886	0.0193174	0.316093	0.190916	0.466781	0.0941371	-0.143525	-0.413412	-0.481665	-0.167722
2.05612	-1.03725	0.503162	0.00302762	0.287992	0.170189	0.440937	0.095921	-0.139442	-0.410224	-0.475349	-0.169794
2.04828	-1.01461	0.482997	-0.00991175	0.269809	0.161522	0.41315	0.096061	-0.134768	-0.406682	-0.469429	-0.172108
2.04051	-0.983436	0.460531	-0.021703	0.248366	0.151119	0.386254	0.0953219	-0.130946	-0.401913	-0.462649	-0.173251
2.03279	-0.945813	0.443854	-0.0323251	0.232774	0.144956	0.359489	0.0942953	-0.127799	-0.396525	-0.45503	-0.17432
2.02513	-0.897321	0.42856	-0.0422457	0.221956	0.141844	0.337482	0.0935559	-0.123871	-0.392047	-0.446569	-0.176532
2.01752	-0.825368	0.410478	-0.0544113	0.216846	0.13752	0.31589	0.0916588	-0.119562	-0.38515	-0.438537	-0.178267
2.00998	-0.768693	0.397776	-0.0641062	0.214341	0.137691	0.294599	0.0889404	-0.116121	-0.379062	-0.430993	-0.180145
2.00248	-0.715194	0.37912	-0.0719399	0.21367	0.143441	0.276065	0.086208	-0.111435	-0.372283	-0.422144	-0.181851
1.99505	-0.671065	0.358707	-0.0766948	0.211012	0.141717	0.259865	0.0822738	-0.106901	-0.365189	-0.413197	-0.182694
1.98767	-0.617069	0.3309	-0.082333	0.212233	0.139669	0.243555	0.0778238	-0.103121	-0.35675	-0.403718	-0.183238
1.98034	-0.555847	0.305755	-0.087531	0.207934	0.138498	0.227861	0.0738539	-0.0993736	-0.348705	-0.393586	-0.182323
1.97307	-0.501647	0.281	-0.0969448	0.201662	0.142044	0.209867	0.0700318	-0.0967376	-0.339251	-0.382376	-0.180876
1.96585	-0.456491	0.258567	-0.105337	0.19843	0.138332	0.191139	0.0665	-0.0924692	-0.331671	-0.371889	-0.179843
1.95869	-0.426536	0.238373	-0.113288	0.182734	0.137098	0.174209	0.0629107	-0.0877281	-0.323309	-0.360844	-0.17903
1.95157	-0.398645	0.220753	-0.12224	0.171609	0.143389	0.160167	0.0598124	-0.084749	-0.314231	-0.349994	-0.178639
1.94451	-0.379289	0.202929	-0.128026	0.166302	0.150608	0.147537	0.0563461	-0.0809426	-0.305755	-0.338162	-0.176817
1.9375	-0.363155	0.186962	-0.13134	0.151558	0.156209	0.132903	0.0513105	-0.0760891	-0.296326	-0.325459	-0.174872
1.93054	-0.322332	0.177411	-0.137064	0.144985	0.160134	0.119909	0.046453	-0.0725088	-0.285757	-0.311593	-0.171955
1.92363	-0.276102	0.160328	-0.140372	0.135158	0.164709	0.104463	0.0432205	-0.06934	-0.275073	-0.29777	-0.170123
1.91677	-0.257449	0.136599	-0.140088	0.110918	0.162377	0.0944454	0.0401542	-0.0660513	-0.264179	-0.282755	-0.16637
1.90995	-0.228659	0.115681	-0.141129	0.0944501	0.158085	0.084185	0.0363323	-0.0614985	-0.254129	-0.267987	-0.164669
1.90319	-0.194745	0.101808	-0.140894	0.0918389	0.14878	0.073016	0.0324889	-0.0574311	-0.245426	-0.252979	-0.160894
1.89647	-0.157816	0.0894192	-0.139581	0.0874471	0.14229	0.0664031	0.0297251	-0.053948	-0.235925	-0.237907	-0.158019
1.8898	-0.124016	0.0782458	-0.137644	0.0835972	0.135903	0.0608118	0.0271747	-0.0505103	-0.226431	-0.22284	-0.155038
1.88318	-0.0947552	0.0682429	-0.135201	0.0798631	0.130028	0.056069	0.0248164	-0.0470954	-0.216927	-0.207869	-0.151943
1.8766	-0.0714442	0.0593654	-0.132368	0.0758188	0.125075	0.0520014	0.0226288	-0.043681	-0.207396	-0.193083	-0.148731
1.87007	-0.0554938	0.0515688	-0.129263	0.0710382	0.121452	0.0484358	0.0205907	-0.0402446	-0.197819	-0.178573	-0.145394
1.86358	-0.0483145	0.0448081	-0.126003	0.0650952	0.119569	0.0451988	0.0186807	-0.0367637	-0.18818	-0.164427	-0.141927
1.85714	-0.0513171	0.0390386	-0.122705	0.0575638	0.119834	0.0421172	0.0168776	-0.033216	-0.17846	-0.150737	-0.138324
1.85075	-0.065912	0.0342154	-0.119486	0.0480179	0.122657	0.0390178	0.01516	-0.0295789	-0.168643	-0.137592	-0.134579
1.84439	-0.0935101	0.0302938	-0.116464	0.0360314	0.128446	0.0357273	0.0135066	-0.02583	-0.158711	-0.125081	-0.130687
1.83808	-0.135522	0.0272289	-0.113756	0.0211782	0.137611	0.0320724	0.0118961	-0.0219468	-0.148647	-0.113295	-0.126641

## Sheet: Fig_4_G_and_J
Normalized ΔT/T @ 1-10 ps
	x of (Cs3Sb2Br9)1-x (Cs3Bi2I9)x →
Energy (ev) ↑	0	0.1	0.2	0.3	0.4	0.5	0.6	0.7	0.8	0.9	1
2.91501	-0.224275	1	-0.015723	0.0746505	0.126851	0.12594	0.309632	0.323564	0.865163	0.69734	0.112888
2.89928	-0.259201	0.935017	0.0312692	0.0882977	0.132022	0.134016	0.312977	0.314568	0.936243	0.784254	-0.00873936
2.88372	-0.286347	0.880769	0.0753432	0.101761	0.138609	0.143118	0.318612	0.307409	0.980262	0.856822	-0.078959
2.86833	-0.305672	0.836121	0.116809	0.114927	0.146369	0.153046	0.326149	0.30194	1	0.914863	-0.103585
2.8531	-0.317135	0.799942	0.155977	0.12768	0.155059	0.163595	0.335198	0.298012	0.998234	0.958195	-0.0884306
2.83803	-0.320697	0.771098	0.193156	0.139906	0.164436	0.174565	0.34537	0.295479	0.977742	0.986634	-0.0393104
2.82312	-0.316317	0.748457	0.228656	0.15149	0.174257	0.185751	0.356277	0.294191	0.941301	1	0.0379618
2.80836	-0.303954	0.730885	0.262788	0.162318	0.18428	0.196953	0.36753	0.294	0.891691	0.998109	0.137572
2.79376	-0.283568	0.717249	0.295862	0.172275	0.194261	0.207967	0.37874	0.294759	0.831688	0.98078	0.253707
2.77931	-0.255118	0.706417	0.328186	0.181247	0.203957	0.218592	0.389517	0.29632	0.764071	0.947829	0.380552
2.76501	-0.218563	0.697256	0.360072	0.189119	0.213126	0.228624	0.399474	0.298534	0.691617	0.899075	0.512293
2.75085	-0.182332	0.6911	0.393378	0.193878	0.222718	0.239002	0.407326	0.301033	0.623664	0.818383	0.652922
2.73684	-0.129863	0.676234	0.422222	0.199595	0.231218	0.246883	0.412571	0.304441	0.554326	0.714793	0.788689
2.72297	-0.0561108	0.659374	0.451461	0.198435	0.23304	0.252689	0.416134	0.307533	0.484721	0.594746	0.902964
2.70924	0.0247861	0.641566	0.486148	0.198792	0.234228	0.256417	0.417316	0.311029	0.424731	0.459589	0.977862
2.69565	0.106554	0.610526	0.520857	0.203863	0.237079	0.259297	0.414923	0.313681	0.37517	0.316506	1
2.6822	0.20551	0.582506	0.56346	0.198791	0.238286	0.258889	0.41001	0.316907	0.337853	0.175988	0.970713
2.66887	0.302843	0.548445	0.609284	0.200512	0.238361	0.258856	0.404198	0.318529	0.311638	0.0489455	0.887951
2.65568	0.415494	0.508631	0.646297	0.200427	0.236708	0.258184	0.393505	0.321154	0.296874	-0.0586963	0.760031
2.64262	0.513448	0.481424	0.690721	0.198054	0.233477	0.255246	0.382794	0.322444	0.296486	-0.14406	0.600256
2.62969	0.603342	0.454351	0.733126	0.197438	0.224475	0.248436	0.371337	0.321194	0.308855	-0.196628	0.416925
2.61688	0.697088	0.428347	0.77531	0.199187	0.214685	0.240523	0.358096	0.317635	0.334276	-0.215842	0.222515
2.6042	0.780067	0.400694	0.805501	0.205431	0.209821	0.232166	0.345435	0.313523	0.363781	-0.197799	0.034053
2.59164	0.849366	0.387894	0.835691	0.216638	0.203385	0.220487	0.335398	0.309175	0.401116	-0.153484	-0.137373
2.5792	0.908787	0.377622	0.873566	0.227555	0.196532	0.212074	0.327765	0.302359	0.444434	-0.084429	-0.283113
2.56688	0.950505	0.367375	0.906735	0.247021	0.193589	0.204619	0.322644	0.295098	0.489177	0.0076842	-0.394246
2.55468	0.984222	0.363925	0.932918	0.266282	0.194437	0.200216	0.324256	0.289796	0.532025	0.112289	-0.461499
2.54259	1	0.364765	0.955223	0.293631	0.200802	0.200094	0.328209	0.287099	0.567041	0.220178	-0.480582
2.53061	0.992773	0.371273	0.971051	0.327443	0.209803	0.20473	0.338036	0.285962	0.598886	0.324286	-0.451825
2.51875	0.974576	0.377101	0.991026	0.365278	0.222359	0.214311	0.352773	0.288967	0.628646	0.417268	-0.377078
2.507	0.923962	0.38929	0.998755	0.40554	0.244498	0.229005	0.376233	0.297178	0.652024	0.494513	-0.263187
2.49536	0.853472	0.410616	1	0.453575	0.272302	0.249977	0.405974	0.311977	0.671186	0.554021	-0.127017
2.48382	0.764108	0.419618	0.996926	0.499481	0.307046	0.276978	0.441837	0.333897	0.683136	0.595279	0.0142615
2.47239	0.647878	0.434923	0.985223	0.548667	0.346309	0.311094	0.484164	0.361282	0.68632	0.621925	0.144323
2.46107	0.533582	0.440957	0.973902	0.60087	0.391069	0.351911	0.530997	0.397666	0.685746	0.631602	0.252982
2.44985	0.393838	0.451427	0.958795	0.654915	0.445886	0.398934	0.582357	0.441608	0.684899	0.630899	0.339354
2.43873	0.258525	0.459865	0.941362	0.707377	0.499476	0.451651	0.639356	0.496141	0.684152	0.623737	0.411297
2.42771	0.114756	0.474444	0.918895	0.761764	0.554166	0.509211	0.698659	0.555134	0.683027	0.614968	0.464099
2.41679	-0.0293253	0.481202	0.887348	0.811161	0.609304	0.567311	0.755711	0.618804	0.683622	0.60682	0.511661
2.40597	-0.175388	0.504725	0.85225	0.853555	0.667914	0.627964	0.814465	0.682881	0.683681	0.596335	0.553838
2.39525	-0.32964	0.524854	0.815847	0.892885	0.721185	0.686044	0.866356	0.744697	0.682219	0.586853	0.590251
2.38462	-0.468882	0.534127	0.775008	0.925434	0.772496	0.743522	0.9106	0.804762	0.689576	0.578464	0.623951
2.37408	-0.598129	0.541186	0.73794	0.952855	0.822029	0.799742	0.948267	0.860245	0.689347	0.573018	0.657966
2.36364	-0.719199	0.560737	0.709868	0.976284	0.867144	0.850319	0.976415	0.911043	0.689203	0.566236	0.686778
2.35328	-0.828364	0.572436	0.682107	0.98917	0.909015	0.896938	0.994616	0.950777	0.686885	0.562097	0.713954
2.34302	-0.91515	0.588185	0.652386	1	0.943684	0.933821	1	0.980181	0.684604	0.557461	0.736987
2.33285	-0.993591	0.607193	0.625176	0.998645	0.969561	0.963262	0.991856	0.996173	0.677598	0.548624	0.754715
2.32277	-1.05894	0.624479	0.595564	0.994001	0.987829	0.984196	0.969077	1	0.666745	0.536331	0.76638
2.31277	-1.10561	0.645658	0.572224	0.983566	0.999751	0.997255	0.93403	0.988685	0.653995	0.522523	0.770313
2.30286	-1.13363	0.667581	0.553	0.969164	1	1	0.887128	0.964864	0.632587	0.504934	0.764391
2.29303	-1.16	0.693721	0.530897	0.950894	0.998114	0.991441	0.83103	0.928765	0.60521	0.485447	0.752459
2.28329	-1.17863	0.723577	0.517618	0.927802	0.988513	0.975039	0.765279	0.878785	0.571095	0.465325	0.729364
2.27362	-1.19115	0.752685	0.506169	0.898445	0.974567	0.951357	0.691664	0.81932	0.531754	0.440354	0.700169
2.26404	-1.18222	0.780677	0.49122	0.872056	0.95104	0.915635	0.612004	0.749366	0.48719	0.411326	0.661615
2.25455	-1.15919	0.802765	0.484084	0.8447	0.921586	0.873484	0.530598	0.673492	0.437068	0.377373	0.61821
2.24513	-1.1458	0.826859	0.47493	0.819727	0.891446	0.82735	0.448057	0.592366	0.385468	0.344685	0.570386
2.23578	-1.11683	0.849865	0.469614	0.796686	0.853337	0.776536	0.365805	0.507513	0.33194	0.311066	0.520167
2.22652	-1.08443	0.876255	0.452438	0.773167	0.816566	0.723721	0.285864	0.419007	0.276108	0.278662	0.469467
2.21733	-1.06009	0.888067	0.440185	0.752615	0.780106	0.667849	0.208632	0.329495	0.219047	0.248433	0.42105
2.20822	-1.02682	0.9096	0.425044	0.732628	0.750607	0.612267	0.138004	0.239895	0.159214	0.216041	0.371447
2.19918	-1.00504	0.924077	0.421104	0.716609	0.714771	0.555597	0.0713774	0.152224	0.0986805	0.185311	0.326415
2.19022	-0.965654	0.927786	0.420494	0.702097	0.683012	0.504059	0.0116984	0.0713815	0.0443084	0.158175	0.28593
2.18133	-0.935822	0.935155	0.429174	0.691439	0.656221	0.455834	-0.039595	-0.00258644	-0.00681414	0.13284	0.252774
2.17251	-0.915991	0.936676	0.43191	0.681881	0.631318	0.412195	-0.0830087	-0.0688565	-0.0550148	0.109797	0.223615
2.16376	-0.89345	0.934334	0.430867	0.672799	0.608128	0.371521	-0.118571	-0.12947	-0.0964709	0.088575	0.201757
2.15508	-0.872072	0.93958	0.427885	0.670088	0.587711	0.336005	-0.149747	-0.181959	-0.134374	0.0695211	0.185887
2.14647	-0.859182	0.940337	0.424881	0.670484	0.57193	0.304601	-0.173305	-0.226835	-0.166049	0.0511719	0.17444
2.13793	-0.843761	0.92471	0.420318	0.670959	0.554967	0.28	-0.191139	-0.263137	-0.190328	0.0370838	0.165342
2.12946	-0.83109	0.913135	0.421787	0.672765	0.538144	0.261882	-0.203325	-0.291775	-0.207368	0.0251352	0.158698
2.12105	-0.814684	0.893245	0.414538	0.67703	0.524108	0.243557	-0.210754	-0.312278	-0.225614	0.0149659	0.157642
2.11271	-0.796091	0.875535	0.407701	0.673687	0.517202	0.230138	-0.213353	-0.32627	-0.236805	0.00767113	0.156629
2.10444	-0.788834	0.866581	0.401029	0.668977	0.510844	0.221339	-0.212644	-0.33307	-0.24341	7.54343e-05	0.15776
2.09623	-0.789366	0.847513	0.396113	0.667928	0.503533	0.214062	-0.207688	-0.332027	-0.246496	-0.00934421	0.159265
2.08808	-0.778893	0.827358	0.390973	0.66861	0.496479	0.20735	-0.20032	-0.326937	-0.244315	-0.0189075	0.163848
2.08	-0.771497	0.797987	0.379972	0.67106	0.491106	0.202856	-0.190167	-0.320038	-0.2431	-0.0280818	0.170332
2.07198	-0.771415	0.773342	0.37044	0.669347	0.489493	0.201412	-0.180182	-0.3088	-0.237147	-0.0340431	0.173344
2.06402	-0.746317	0.743946	0.357821	0.663368	0.480497	0.199359	-0.170511	-0.294187	-0.232276	-0.0384485	0.178932
2.05612	-0.732628	0.712694	0.339551	0.656222	0.472783	0.198955	-0.158951	-0.278937	-0.224227	-0.0419035	0.183072
2.04828	-0.708926	0.684949	0.328959	0.645903	0.471197	0.197385	-0.146656	-0.263671	-0.218265	-0.0430408	0.18231
2.04051	-0.684361	0.668707	0.313888	0.633438	0.464951	0.196233	-0.134432	-0.247982	-0.214018	-0.0446212	0.178957
2.03279	-0.654595	0.65627	0.306136	0.626414	0.457769	0.19386	-0.124804	-0.230899	-0.203116	-0.0453009	0.177001
2.02513	-0.631889	0.633169	0.294702	0.612672	0.453902	0.193802	-0.116834	-0.213628	-0.191928	-0.0454663	0.177017
2.01752	-0.618119	0.616687	0.28333	0.598616	0.45253	0.192909	-0.107709	-0.195791	-0.178021	-0.0438986	0.177835
2.00998	-0.598041	0.600224	0.254639	0.582091	0.450539	0.192682	-0.098061	-0.179441	-0.169751	-0.036768	0.176192
2.00248	-0.565009	0.590342	0.233497	0.57062	0.446343	0.190081	-0.0895333	-0.165858	-0.15849	-0.0336752	0.173234
1.99505	-0.54181	0.579247	0.207757	0.564313	0.437997	0.184368	-0.0849128	-0.150593	-0.148369	-0.0262565	0.167885
1.98767	-0.517961	0.563758	0.191114	0.550323	0.42587	0.178292	-0.0797076	-0.137315	-0.136309	-0.0207692	0.157584
1.98034	-0.501519	0.542714	0.180024	0.530538	0.414273	0.174904	-0.0733944	-0.126387	-0.122294	-0.0157812	0.151936
1.97307	-0.482974	0.543782	0.148419	0.513211	0.39435	0.16739	-0.0688267	-0.117665	-0.11019	-0.0144754	0.151509
1.96585	-0.457262	0.532448	0.125395	0.492597	0.386098	0.159868	-0.0631742	-0.107601	-0.101661	-0.0127611	0.148689
1.95869	-0.443908	0.509136	0.105538	0.476739	0.364536	0.157777	-0.0570833	-0.0986433	-0.0940968	-0.0128916	0.138219
1.95157	-0.440968	0.493433	0.0794548	0.464964	0.339952	0.150734	-0.0525592	-0.0898406	-0.0860443	-0.0126837	0.131438
1.94451	-0.434827	0.461211	0.0625596	0.455279	0.324452	0.142415	-0.0470556	-0.0832191	-0.0794016	-0.0124468	0.127004
1.9375	-0.414008	0.439322	0.0400409	0.440513	0.308404	0.132691	-0.0434008	-0.0786616	-0.0716423	-0.0109548	0.12289
1.93054	-0.393315	0.418048	0.0175416	0.423305	0.300863	0.125944	-0.0413806	-0.0780392	-0.067492	-0.0189829	0.1192
1.92363	-0.389476	0.384397	-0.00663241	0.405226	0.283499	0.118569	-0.0381157	-0.0732756	-0.0621088	-0.019462	0.106997
1.91677	-0.364177	0.339889	-0.0148225	0.379724	0.261802	0.105321	-0.0375814	-0.070994	-0.053164	-0.0134895	0.0991549
1.90995	-0.348007	0.320661	-0.0271856	0.35499	0.248868	0.0961492	-0.0332563	-0.0670337	-0.0461075	-0.0135849	0.0887725
1.90319	-0.312119	0.296077	-0.0259023	0.329418	0.225264	0.0832795	-0.028701	-0.0639865	-0.0469164	-0.0137868	0.0818044
1.89647	-0.288487	0.269063	-0.0311914	0.305505	0.211565	0.0717645	-0.0273506	-0.06059	-0.0421379	-0.011268	0.0745834
1.8898	-0.26445	0.243817	-0.0360529	0.281761	0.199026	0.0606088	-0.026687	-0.057005	-0.0382988	-0.00801232	0.0676553
1.88318	-0.240113	0.220879	-0.0409824	0.258463	0.187677	0.0500665	-0.0267348	-0.0531411	-0.0356411	-0.00399046	0.0610416
1.8766	-0.21558	0.200792	-0.0464757	0.235886	0.177545	0.0403915	-0.0275185	-0.0489078	-0.0344066	0.000827041	0.0547637
1.87007	-0.190957	0.184098	-0.0530284	0.214308	0.168659	0.0318378	-0.0290626	-0.0442148	-0.0348374	0.00646962	0.0488429
1.86358	-0.166348	0.17134	-0.0611361	0.194004	0.161048	0.0246595	-0.0313917	-0.0389715	-0.0371752	0.0129667	0.0433008
1.85714	-0.14186	0.163059	-0.0712946	0.175251	0.154742	0.0191106	-0.0345304	-0.0330874	-0.041662	0.0203478	0.0381586
1.85075	-0.117595	0.159798	-0.0839995	0.158324	0.149767	0.0154451	-0.038503	-0.0264722	-0.0485397	0.0286422	0.0334378
1.84439	-0.0936611	0.162099	-0.0997464	0.143501	0.146154	0.0139169	-0.0433343	-0.0190354	-0.0580503	0.0378795	0.0291599
1.83808	-0.0701614	0.170505	-0.119031	0.131057	0.143931	0.0147802	-0.0490487	-0.0106865	-0.0704355	0.0480891	0.0253462

## Sheet: Fig_4_H_and_K
Normalized ΔT/T @ 1-10 ps
	x of (Cs3Sb2Br9)1-x (Cs3Sb2I9)x →
Energy (ev) ↑	0	0.1	0.2	0.3	0.4	0.5	0.6	0.7	0.8	0.9	1
2.91501	-0.224275	0.805454	0.690657	-0.248942	0.47302	-0.0756567	0.216393	-0.10082	-0.130439	-0.402248	0.138181
2.89928	-0.259201	0.68686	0.700878	-0.0939459	0.524002	0.0174007	0.257397	-0.0507309	-0.109696	-0.401599	-0.0457377
2.88372	-0.286347	0.596227	0.703977	0.0486968	0.57258	0.106519	0.297903	-0.0066389	-0.0943717	-0.391707	-0.219691
2.86833	-0.305672	0.531206	0.700999	0.17884	0.618596	0.191638	0.337896	0.0321827	-0.0835703	-0.373089	-0.383259
2.8531	-0.317135	0.489447	0.692989	0.296336	0.661896	0.272697	0.37736	0.0664607	-0.0763956	-0.346256	-0.536022
2.83803	-0.320697	0.468599	0.680993	0.40104	0.702324	0.349636	0.41628	0.0969221	-0.0719516	-0.311723	-0.677563
2.82312	-0.316317	0.466312	0.666056	0.492803	0.739724	0.422394	0.454642	0.124293	-0.0693423	-0.270003	-0.80746
2.80836	-0.303954	0.480236	0.649222	0.57148	0.773941	0.490912	0.492428	0.149302	-0.0676715	-0.22161	-0.925297
2.79376	-0.283568	0.508021	0.631538	0.636924	0.804819	0.555129	0.529625	0.172674	-0.0660434	-0.167058	-1.03065
2.77931	-0.255118	0.547317	0.614047	0.688987	0.832202	0.614984	0.566217	0.195137	-0.0635618	-0.106861	-1.12311
2.76501	-0.218563	0.595773	0.597796	0.727524	0.855936	0.670418	0.602189	0.217417	-0.0593307	-0.0415315	-1.20224
2.75085	-0.182332	0.645871	0.585715	0.739882	0.873636	0.724735	0.635406	0.242263	-0.0455604	0.0189828	-1.28524
2.73684	-0.129863	0.706897	0.578512	0.743186	0.884119	0.771448	0.671134	0.270034	-0.0353452	0.0990053	-1.35666
2.72297	-0.0561108	0.773166	0.576393	0.727573	0.899249	0.813007	0.704637	0.293	-0.0155872	0.183349	-1.40252
2.70924	0.0247861	0.833116	0.577377	0.697867	0.905948	0.846066	0.742248	0.32411	0.0112704	0.269503	-1.41551
2.69565	0.106554	0.891359	0.589408	0.662055	0.902118	0.875003	0.777962	0.36341	0.0375092	0.357906	-1.40375
2.6822	0.20551	0.937392	0.607365	0.621086	0.898323	0.902787	0.809973	0.399728	0.0757099	0.450038	-1.36297
2.66887	0.302843	0.975518	0.622229	0.583919	0.896748	0.924476	0.842476	0.438478	0.115689	0.529399	-1.28548
2.65568	0.415494	0.996247	0.648266	0.545059	0.889124	0.943435	0.869735	0.487735	0.156789	0.609026	-1.16344
2.64262	0.513448	1	0.679218	0.519316	0.879317	0.955449	0.890266	0.529315	0.198901	0.685302	-1.00656
2.62969	0.603342	0.98905	0.723241	0.509294	0.862847	0.968013	0.910833	0.570079	0.251367	0.756307	-0.823956
2.61688	0.697088	0.968251	0.775877	0.504702	0.852737	0.980314	0.933854	0.61029	0.307238	0.806321	-0.62047
2.6042	0.780067	0.936158	0.821367	0.517536	0.845239	0.989993	0.951129	0.661948	0.356572	0.851489	-0.389252
2.59164	0.849366	0.899999	0.855899	0.533421	0.84036	0.995642	0.969697	0.705384	0.409345	0.882281	-0.151358
2.5792	0.908787	0.853762	0.896944	0.584117	0.84731	1	0.978713	0.750741	0.46511	0.915095	0.0940825
2.56688	0.950505	0.811308	0.929097	0.631205	0.856975	0.99766	0.982796	0.798157	0.512723	0.944433	0.312995
2.55468	0.984222	0.764292	0.954275	0.692772	0.869442	0.992306	0.992586	0.839078	0.56098	0.968258	0.525246
2.54259	1	0.722066	0.972939	0.753781	0.889069	0.988493	1	0.878401	0.595789	0.987052	0.695319
2.53061	0.992773	0.681818	0.989158	0.821312	0.908201	0.983234	0.999429	0.911502	0.635052	0.992424	0.829446
2.51875	0.974576	0.645461	0.994167	0.878356	0.927258	0.974252	0.999782	0.943295	0.665964	1	0.919666
2.507	0.923962	0.615119	1	0.924432	0.950999	0.965214	0.998791	0.970845	0.695269	0.995007	0.973576
2.49536	0.853472	0.588394	0.997754	0.953381	0.970849	0.957854	0.995344	0.988966	0.728336	0.982427	0.998228
2.48382	0.764108	0.568063	0.984703	0.986187	0.985304	0.947813	0.987013	0.997914	0.755992	0.977581	1
2.47239	0.647878	0.552355	0.970093	0.99938	0.995965	0.93466	0.982325	1	0.780691	0.954978	0.980622
2.46107	0.533582	0.538959	0.949059	1	1	0.914976	0.975418	0.997155	0.796992	0.934003	0.94967
2.44985	0.393838	0.530334	0.927914	0.989489	0.995776	0.89633	0.963276	0.988112	0.811485	0.909508	0.910777
2.43873	0.258525	0.518357	0.902985	0.967918	0.991799	0.874293	0.956366	0.973797	0.821227	0.87256	0.868129
2.42771	0.114756	0.508863	0.875217	0.939344	0.976767	0.852916	0.952322	0.95893	0.821195	0.835161	0.815088
2.41679	-0.0293253	0.496449	0.857819	0.905978	0.957932	0.826313	0.939834	0.940779	0.818379	0.797676	0.767272
2.40597	-0.175388	0.484478	0.839105	0.85733	0.928957	0.798159	0.93333	0.915487	0.813733	0.767343	0.69823
2.39525	-0.32964	0.476699	0.82559	0.805572	0.891317	0.769145	0.923837	0.891436	0.806502	0.729441	0.623949
2.38462	-0.468882	0.472787	0.803765	0.751101	0.862999	0.737024	0.90996	0.867133	0.803898	0.679226	0.546969
2.37408	-0.598129	0.465601	0.780401	0.696148	0.827013	0.70232	0.906457	0.850566	0.789905	0.644037	0.472662
2.36364	-0.719199	0.457717	0.759152	0.639042	0.793541	0.665492	0.899174	0.825486	0.782291	0.611351	0.391046
2.35328	-0.828364	0.4509	0.74316	0.588766	0.763593	0.629242	0.889366	0.810293	0.7776	0.586652	0.308412
2.34302	-0.91515	0.446529	0.733296	0.54162	0.735552	0.594811	0.879385	0.792726	0.763838	0.570036	0.21469
2.33285	-0.993591	0.441325	0.715071	0.498433	0.702198	0.559088	0.878209	0.785428	0.751318	0.553372	0.127976
2.32277	-1.05894	0.439109	0.701912	0.462339	0.671178	0.525413	0.881056	0.787874	0.742857	0.535285	0.0343575
2.31277	-1.10561	0.433452	0.701093	0.433551	0.638607	0.48933	0.874298	0.791647	0.744721	0.525967	-0.048078
2.30286	-1.13363	0.422896	0.701945	0.40541	0.607376	0.451144	0.869562	0.793659	0.749856	0.527549	-0.124241
2.29303	-1.16	0.415003	0.708842	0.387802	0.579593	0.414597	0.863063	0.802537	0.763885	0.532758	-0.19075
2.28329	-1.17863	0.407097	0.710076	0.378633	0.549317	0.381406	0.860975	0.808212	0.784095	0.548903	-0.255354
2.27362	-1.19115	0.403539	0.713867	0.377246	0.519236	0.343899	0.854714	0.813481	0.809202	0.573946	-0.30269
2.26404	-1.18222	0.402074	0.706749	0.380484	0.492606	0.310865	0.838782	0.822825	0.832587	0.591182	-0.337842
2.25455	-1.15919	0.398564	0.713212	0.382041	0.467977	0.274296	0.818978	0.829874	0.853522	0.61169	-0.364885
2.24513	-1.1458	0.391007	0.702731	0.395387	0.447332	0.243927	0.794619	0.835862	0.878716	0.633357	-0.387263
2.23578	-1.11683	0.386926	0.703861	0.402849	0.43463	0.20877	0.774231	0.83405	0.898438	0.645298	-0.406423
2.22652	-1.08443	0.379786	0.698429	0.42415	0.413445	0.175378	0.751019	0.829097	0.925543	0.661135	-0.417839
2.21733	-1.06009	0.370547	0.702163	0.439277	0.395972	0.134967	0.720565	0.819205	0.951976	0.675799	-0.425839
2.20822	-1.02682	0.368442	0.695588	0.448824	0.380014	0.0958231	0.690124	0.805351	0.971941	0.688961	-0.439413
2.19918	-1.00504	0.362274	0.688869	0.45607	0.369249	0.0566098	0.653371	0.78059	0.982103	0.687444	-0.454354
2.19022	-0.965654	0.360149	0.678137	0.4694	0.365019	0.0171537	0.604816	0.754821	0.994851	0.678209	-0.479374
2.18133	-0.935822	0.359226	0.672985	0.479286	0.356705	-0.019632	0.562696	0.721882	1	0.662221	-0.504217
2.17251	-0.915991	0.353481	0.657996	0.484456	0.357806	-0.0564938	0.518468	0.687765	0.989866	0.626922	-0.533775
2.16376	-0.89345	0.345467	0.649667	0.494571	0.35616	-0.0918047	0.475953	0.649234	0.97695	0.589519	-0.572935
2.15508	-0.872072	0.339545	0.63494	0.511821	0.354447	-0.126785	0.442561	0.605408	0.954405	0.548976	-0.6224
2.14647	-0.859182	0.336637	0.623532	0.518908	0.349214	-0.158758	0.405055	0.570524	0.920211	0.492458	-0.679603
2.13793	-0.843761	0.330319	0.618542	0.534689	0.346634	-0.187187	0.370777	0.529429	0.883763	0.439946	-0.733987
2.12946	-0.83109	0.317476	0.619585	0.548505	0.342486	-0.213954	0.336741	0.490942	0.846809	0.388881	-0.792139
2.12105	-0.814684	0.306182	0.618831	0.555617	0.338215	-0.236501	0.306266	0.449964	0.8042	0.336846	-0.843058
2.11271	-0.796091	0.299143	0.616968	0.559964	0.33085	-0.253589	0.289659	0.418187	0.753758	0.285091	-0.891864
2.10444	-0.788834	0.28941	0.606188	0.572264	0.320329	-0.266828	0.276277	0.382976	0.709011	0.236885	-0.934716
2.09623	-0.789366	0.286712	0.598405	0.58142	0.31621	-0.274146	0.262186	0.353391	0.658792	0.18906	-0.970964
2.08808	-0.778893	0.280776	0.588625	0.597319	0.310662	-0.279435	0.249695	0.338998	0.598623	0.137081	-1.00378
2.08	-0.771497	0.272531	0.588224	0.60391	0.305724	-0.287601	0.242594	0.318376	0.543814	0.104287	-1.03184
2.07198	-0.771415	0.267766	0.585974	0.622104	0.300296	-0.290808	0.240438	0.301138	0.49729	0.0728001	-1.04016
2.06402	-0.746317	0.265336	0.601993	0.631328	0.295887	-0.293842	0.247415	0.279166	0.459219	0.0509108	-1.0452
2.05612	-0.732628	0.262941	0.593141	0.637296	0.284814	-0.289594	0.251953	0.255908	0.42586	0.0350897	-1.03725
2.04828	-0.708926	0.260226	0.58988	0.636864	0.280469	-0.286721	0.25539	0.243694	0.395748	0.0398269	-1.01461
2.04051	-0.684361	0.261388	0.577983	0.649092	0.272363	-0.277948	0.262267	0.233844	0.368089	0.0449504	-0.983436
2.03279	-0.654595	0.254373	0.561168	0.647889	0.265153	-0.269879	0.263493	0.225448	0.343957	0.0453673	-0.945813
2.02513	-0.631889	0.251568	0.55512	0.648501	0.260348	-0.26185	0.26578	0.223747	0.327473	0.0471075	-0.897321
2.01752	-0.618119	0.246748	0.549554	0.647684	0.257754	-0.253956	0.267354	0.224089	0.31683	0.055921	-0.825368
2.00998	-0.598041	0.236445	0.531316	0.65108	0.262788	-0.247094	0.27251	0.227252	0.297095	0.0628577	-0.768693
2.00248	-0.565009	0.225312	0.524635	0.654019	0.259538	-0.239596	0.282327	0.215592	0.276596	0.0709509	-0.715194
1.99505	-0.54181	0.213777	0.516715	0.644203	0.248368	-0.231533	0.286457	0.201704	0.272009	0.0845824	-0.671065
1.98767	-0.517961	0.200645	0.493507	0.627749	0.245692	-0.219393	0.276961	0.192594	0.254513	0.0915537	-0.617069
1.98034	-0.501519	0.188709	0.470933	0.612991	0.253997	-0.209515	0.277207	0.179957	0.240381	0.109713	-0.555847
1.97307	-0.482974	0.179392	0.456685	0.597825	0.251593	-0.203241	0.270657	0.167919	0.214362	0.117832	-0.501647
1.96585	-0.457262	0.179043	0.457435	0.574397	0.249437	-0.193244	0.268708	0.156721	0.195552	0.118224	-0.456491
1.95869	-0.443908	0.178459	0.446384	0.560444	0.234543	-0.185411	0.267012	0.145774	0.187261	0.128393	-0.426536
1.95157	-0.440968	0.169618	0.418135	0.543779	0.234395	-0.172795	0.260232	0.131396	0.168401	0.136638	-0.398645
1.94451	-0.434827	0.170284	0.409787	0.525708	0.226403	-0.165981	0.254873	0.113551	0.128896	0.134541	-0.379289
1.9375	-0.414008	0.161324	0.392816	0.495877	0.21229	-0.160971	0.256363	0.102352	0.110704	0.117733	-0.363155
1.93054	-0.393315	0.153061	0.382438	0.476984	0.192402	-0.155672	0.245346	0.0908579	0.0927447	0.119648	-0.322332
1.92363	-0.389476	0.151584	0.387883	0.455718	0.177828	-0.154344	0.233836	0.0905647	0.0673544	0.111262	-0.276102
1.91677	-0.364177	0.142089	0.370502	0.420278	0.170394	-0.145473	0.21905	0.0642401	0.0375228	0.107721	-0.257449
1.90995	-0.348007	0.143472	0.335237	0.383453	0.15931	-0.133459	0.203072	0.0590286	0.0196972	0.107475	-0.228659
1.90319	-0.312119	0.138404	0.300306	0.36015	0.142957	-0.125164	0.192473	0.0637519	0.0190923	0.116311	-0.194745
1.89647	-0.288487	0.129194	0.273429	0.333616	0.129134	-0.118105	0.179779	0.0675506	0.0098677	0.108307	-0.157816
1.8898	-0.26445	0.118475	0.247734	0.309004	0.117163	-0.110658	0.167198	0.0717686	0.00317719	0.0994866	-0.124016
1.88318	-0.240113	0.106221	0.224023	0.2869	0.107664	-0.102609	0.154912	0.0756237	-0.000932469	0.0903003	-0.0947552
1.8766	-0.21558	0.0924072	0.203098	0.26789	0.101257	-0.0937446	0.143107	0.0783335	-0.00241455	0.0811976	-0.0714442
1.87007	-0.190957	0.0770075	0.185762	0.252559	0.0985637	-0.0838509	0.131967	0.0791155	-0.00122235	0.0726282	-0.0554938
1.86358	-0.166348	0.0599965	0.172818	0.241493	0.100204	-0.0727145	0.121677	0.0771873	0.00269088	0.0650418	-0.0483145
1.85714	-0.14186	0.0413483	0.165068	0.235278	0.106799	-0.0601217	0.112421	0.0717667	0.00937184	0.0588879	-0.0513171
1.85075	-0.117595	0.0210375	0.163315	0.234499	0.118969	-0.045859	0.104384	0.0620711	0.0188673	0.0546164	-0.065912
1.84439	-0.0936611	-0.000961609	0.168361	0.239742	0.137334	-0.0297126	0.0977501	0.0473182	0.0312239	0.0526767	-0.0935101
1.83808	-0.0701614	-0.0246747	0.18101	0.251593	0.162515	-0.0114691	0.0927042	0.0267255	0.0464884	0.0535187	-0.135522

## Sheet: Fig_4_I_and_L
Normalized ΔT/T @ 1-10 ps
	x of (Cs3Sb2Br9)1-x (Cs3Bi2Br9)x →
Energy (ev) ↑	0	0.1	0.2	0.3	0.4	0.5	0.6	0.7	0.8	0.9	1
2.91501	-0.224275	0.0413741	0.413264	0.161349	0.2881	0.167673	-0.133509	-0.16062	-0.336668	-0.411039	-0.470359
2.89928	-0.259201	0.0627265	0.263772	0.0474816	0.170159	0.110639	-0.0996911	-0.136594	0.0183402	-0.000510962	-0.0183547
2.88372	-0.286347	0.109734	0.168634	-0.0426277	0.0931732	0.0866773	-0.0451895	-0.0939445	0.311095	0.32975	0.340229
2.86833	-0.305672	0.177997	0.121707	-0.110487	0.0530049	0.0919102	0.0267215	-0.0352243	0.545877	0.586114	0.613054
2.8531	-0.317135	0.263112	0.116842	-0.157605	0.0455153	0.122458	0.112768	0.0370134	0.726966	0.774951	0.807782
2.83803	-0.320697	0.360679	0.147896	-0.18549	0.0665657	0.174443	0.209675	0.120216	0.858643	0.902631	0.932074
2.82312	-0.316317	0.466295	0.208722	-0.195651	0.112017	0.243986	0.314169	0.211829	0.945187	0.975524	0.993593
2.80836	-0.303954	0.575561	0.293175	-0.189597	0.177732	0.327208	0.422977	0.309302	0.990879	1	1
2.79376	-0.283568	0.684075	0.395108	-0.168835	0.25957	0.42023	0.532823	0.41008	1	0.982429	0.958956
2.77931	-0.255118	0.787434	0.508377	-0.134875	0.353394	0.519173	0.640433	0.511611	0.976829	0.92918	0.878124
2.76501	-0.218563	0.881239	0.626835	-0.0892254	0.455064	0.62016	0.742534	0.611341	0.925647	0.846624	0.765165
2.75085	-0.182332	0.945982	0.725979	-0.0373761	0.553006	0.714196	0.824799	0.708263	0.858381	0.761211	0.647165
2.73684	-0.129863	0.987205	0.815343	0.0289421	0.651001	0.799116	0.892423	0.787706	0.7668	0.646291	0.506746
2.72297	-0.0561108	1	0.89754	0.100482	0.743873	0.870832	0.946192	0.856414	0.653017	0.517943	0.352648
2.70924	0.0247861	0.987994	0.962419	0.182611	0.830439	0.9257	0.985624	0.915903	0.52706	0.382179	0.194872
2.69565	0.106554	0.950126	0.992023	0.271261	0.902346	0.966237	1	0.956978	0.397689	0.252346	0.0419752
2.6822	0.20551	0.8872	1	0.358493	0.95334	0.99187	0.997377	0.984025	0.272535	0.135712	-0.0967502
2.66887	0.302843	0.812304	0.992513	0.439326	0.988711	1	0.977685	0.993619	0.162077	0.0339006	-0.212338
2.65568	0.415494	0.721618	0.964679	0.525095	1	0.990156	0.938333	1	0.0710427	-0.0415114	-0.297198
2.64262	0.513448	0.629817	0.914009	0.588952	0.994584	0.967254	0.888882	0.999763	-0.00199225	-0.0938462	-0.343758
2.62969	0.603342	0.532858	0.858358	0.641409	0.96777	0.932352	0.828278	0.989674	-0.0525191	-0.129707	-0.350874
2.61688	0.697088	0.448763	0.7904	0.686418	0.931324	0.894128	0.762063	0.974958	-0.0898268	-0.146206	-0.328371
2.6042	0.780067	0.369077	0.729411	0.720841	0.881344	0.845302	0.696378	0.959118	-0.107692	-0.143307	-0.286985
2.59164	0.849366	0.29861	0.646124	0.756226	0.821063	0.800385	0.628165	0.935488	-0.115713	-0.130993	-0.23837
2.5792	0.908787	0.241978	0.573321	0.777363	0.76338	0.748003	0.566725	0.915618	-0.116096	-0.116619	-0.191352
2.56688	0.950505	0.200771	0.507336	0.788722	0.707754	0.699736	0.511523	0.897356	-0.110129	-0.101524	-0.152474
2.55468	0.984222	0.166242	0.454021	0.789735	0.65165	0.65811	0.460856	0.872829	-0.101789	-0.0878713	-0.120124
2.54259	1	0.137589	0.413667	0.801042	0.599329	0.618735	0.417582	0.853008	-0.0933986	-0.0746357	-0.0969001
2.53061	0.992773	0.118591	0.372055	0.803504	0.558079	0.584489	0.377367	0.825204	-0.0866924	-0.0641437	-0.0791582
2.51875	0.974576	0.103569	0.329833	0.79508	0.515161	0.558874	0.345558	0.805373	-0.0806584	-0.0630006	-0.0666154
2.507	0.923962	0.0936889	0.306511	0.809331	0.480502	0.537135	0.321466	0.786531	-0.0762795	-0.0580917	-0.0591874
2.49536	0.853472	0.0831831	0.276766	0.802699	0.454747	0.5188	0.301903	0.779006	-0.0731915	-0.0558022	-0.0559177
2.48382	0.764108	0.0733515	0.256364	0.809171	0.429536	0.503777	0.286791	0.768371	-0.0700583	-0.055877	-0.055124
2.47239	0.647878	0.0627214	0.233209	0.81702	0.409738	0.494307	0.278508	0.758887	-0.067246	-0.0549497	-0.0564774
2.46107	0.533582	0.0602773	0.213749	0.814089	0.393377	0.481706	0.272735	0.753962	-0.0655251	-0.0553303	-0.0589313
2.44985	0.393838	0.0554054	0.203372	0.819475	0.378303	0.47286	0.26787	0.755062	-0.0628144	-0.0598584	-0.062525
2.43873	0.258525	0.0538908	0.209924	0.828891	0.366012	0.466033	0.265902	0.753224	-0.0623335	-0.0621105	-0.0671003
2.42771	0.114756	0.0475848	0.210486	0.83016	0.356876	0.463531	0.260218	0.757663	-0.0609311	-0.0650376	-0.0708111
2.41679	-0.0293253	0.0434259	0.204721	0.84012	0.344866	0.460011	0.253432	0.767294	-0.0602405	-0.0674917	-0.0750827
2.40597	-0.175388	0.038627	0.209774	0.846671	0.335495	0.457378	0.249662	0.773295	-0.0598719	-0.0728073	-0.0788947
2.39525	-0.32964	0.0319211	0.215108	0.861256	0.326087	0.456344	0.244303	0.775152	-0.059096	-0.0768249	-0.0830441
2.38462	-0.468882	0.0289528	0.208566	0.87616	0.313635	0.458532	0.240803	0.784261	-0.060388	-0.0778598	-0.0875116
2.37408	-0.598129	0.0220088	0.199115	0.892805	0.305703	0.454939	0.236895	0.791385	-0.0609131	-0.0795431	-0.0914299
2.36364	-0.719199	0.0181106	0.191986	0.915548	0.301515	0.456829	0.231252	0.796125	-0.0632855	-0.0768201	-0.0956203
2.35328	-0.828364	0.0152917	0.189985	0.931833	0.296093	0.455409	0.225943	0.803089	-0.0638581	-0.0773566	-0.0991843
2.34302	-0.91515	0.0123446	0.178899	0.95074	0.290868	0.457049	0.219312	0.809361	-0.0654754	-0.0798646	-0.103533
2.33285	-0.993591	0.00545155	0.174068	0.962639	0.283159	0.459416	0.21389	0.810874	-0.0675888	-0.0801976	-0.107131
2.32277	-1.05894	-0.000839841	0.172163	0.971099	0.280854	0.462746	0.204935	0.811642	-0.0708931	-0.0794155	-0.110773
2.31277	-1.10561	-0.00254076	0.155618	0.981536	0.27653	0.467468	0.201591	0.803185	-0.0736428	-0.0797582	-0.113757
2.30286	-1.13363	-0.00798815	0.142252	0.987435	0.274208	0.469911	0.196984	0.811145	-0.0763357	-0.0819309	-0.116762
2.29303	-1.16	-0.0114201	0.129236	1	0.273644	0.471957	0.193126	0.808516	-0.0801799	-0.0812358	-0.120547
2.28329	-1.17863	-0.0157482	0.118376	0.994136	0.278054	0.472527	0.186851	0.808969	-0.0833535	-0.0855075	-0.123806
2.27362	-1.19115	-0.0221279	0.108025	0.996839	0.275637	0.470503	0.178167	0.804803	-0.0861487	-0.0878023	-0.127191
2.26404	-1.18222	-0.0274935	0.0833187	0.997007	0.275749	0.466793	0.167836	0.797081	-0.08802	-0.0891691	-0.129231
2.25455	-1.15919	-0.0307504	0.0690574	0.997308	0.274231	0.460897	0.157342	0.795	-0.0915143	-0.0915374	-0.131398
2.24513	-1.1458	-0.0363724	0.0720148	0.993506	0.269584	0.45758	0.148544	0.788757	-0.0944748	-0.0934774	-0.133458
2.23578	-1.11683	-0.0401516	0.0734269	0.98196	0.267093	0.452926	0.138023	0.773575	-0.0973839	-0.0931231	-0.134901
2.22652	-1.08443	-0.0462973	0.0724724	0.972162	0.264345	0.446554	0.12668	0.76405	-0.100663	-0.092724	-0.136265
2.21733	-1.06009	-0.0533653	0.0779604	0.978094	0.262911	0.440565	0.116426	0.758509	-0.104585	-0.0930403	-0.138094
2.20822	-1.02682	-0.0570388	0.0794098	0.973581	0.258222	0.435431	0.105657	0.748877	-0.107843	-0.093882	-0.139488
2.19918	-1.00504	-0.0592744	0.0784942	0.972127	0.250679	0.425381	0.0969594	0.741985	-0.111894	-0.0930744	-0.141257
2.19022	-0.965654	-0.0655514	0.0639906	0.965775	0.239205	0.415773	0.0871128	0.737812	-0.117429	-0.0940358	-0.14275
2.18133	-0.935822	-0.0716788	0.050506	0.96975	0.234315	0.405318	0.0773978	0.727714	-0.121214	-0.095342	-0.143846
2.17251	-0.915991	-0.0730508	0.0605293	0.970546	0.230102	0.40016	0.0688389	0.720241	-0.125183	-0.0952453	-0.145132
2.16376	-0.89345	-0.0746745	0.0501958	0.969888	0.221619	0.391091	0.0610171	0.713495	-0.128922	-0.0975802	-0.146501
2.15508	-0.872072	-0.0771621	0.0367852	0.964299	0.217013	0.382694	0.0532598	0.71421	-0.133753	-0.0990549	-0.147755
2.14647	-0.859182	-0.082856	0.0231872	0.94609	0.210401	0.375597	0.0481025	0.704843	-0.137133	-0.103977	-0.149487
2.13793	-0.843761	-0.0829413	0.0133046	0.936632	0.206338	0.370639	0.03955	0.693367	-0.139455	-0.106944	-0.151735
2.12946	-0.83109	-0.0821456	-0.0108056	0.928952	0.201954	0.362729	0.0345157	0.682879	-0.143934	-0.110393	-0.153647
2.12105	-0.814684	-0.0848158	-0.0106301	0.919774	0.201661	0.353247	0.0281686	0.682092	-0.147226	-0.116071	-0.15547
2.11271	-0.796091	-0.0856202	-0.0206185	0.908042	0.197228	0.342438	0.0218458	0.67	-0.150981	-0.117601	-0.156982
2.10444	-0.788834	-0.0865683	-0.0249825	0.894682	0.197651	0.334618	0.0149545	0.662717	-0.152549	-0.121801	-0.159114
2.09623	-0.789366	-0.0893468	-0.0334098	0.880349	0.189854	0.328436	0.00980619	0.651012	-0.154277	-0.12775	-0.161201
2.08808	-0.778893	-0.0953471	-0.0456151	0.88315	0.187521	0.315226	0.00407465	0.638857	-0.156928	-0.128829	-0.162652
2.08	-0.771497	-0.10485	-0.048388	0.873659	0.187751	0.303039	-0.00128404	0.625505	-0.157324	-0.130033	-0.164498
2.07198	-0.771415	-0.108641	-0.051332	0.854892	0.181071	0.291698	-0.00627924	0.611105	-0.159576	-0.136505	-0.166523
2.06402	-0.746317	-0.11741	-0.0532075	0.842422	0.18305	0.278319	-0.0158353	0.594709	-0.162104	-0.14294	-0.167722
2.05612	-0.732628	-0.119629	-0.0493024	0.828178	0.182552	0.26086	-0.0250195	0.581371	-0.165145	-0.148311	-0.169794
2.04828	-0.708926	-0.125005	-0.0304251	0.804393	0.184211	0.251616	-0.0318155	0.559757	-0.165094	-0.152011	-0.172108
2.04051	-0.684361	-0.124865	-0.022959	0.782964	0.177595	0.241992	-0.03849	0.54702	-0.165429	-0.157105	-0.173251
2.03279	-0.654595	-0.126924	-0.0202563	0.763769	0.177526	0.233366	-0.0438248	0.522982	-0.168969	-0.160404	-0.17432
2.02513	-0.631889	-0.125511	-0.0434207	0.753077	0.180657	0.22955	-0.0509548	0.4958	-0.171932	-0.162591	-0.176532
2.01752	-0.618119	-0.129121	-0.0566437	0.749842	0.184007	0.226559	-0.0555915	0.477794	-0.172345	-0.165672	-0.178267
2.00998	-0.598041	-0.135403	-0.0576806	0.729975	0.185931	0.227974	-0.0573273	0.467305	-0.174437	-0.166218	-0.180145
2.00248	-0.565009	-0.143172	-0.079489	0.710895	0.188486	0.226666	-0.0609295	0.444028	-0.176545	-0.166508	-0.181851
1.99505	-0.54181	-0.145097	-0.0725527	0.692057	0.186821	0.22503	-0.0616257	0.433404	-0.179556	-0.167675	-0.182694
1.98767	-0.517961	-0.148413	-0.0941165	0.66266	0.181421	0.220801	-0.0601038	0.41002	-0.177637	-0.173074	-0.183238
1.98034	-0.501519	-0.145116	-0.0859578	0.633432	0.173055	0.216617	-0.0618565	0.389693	-0.176318	-0.173846	-0.182323
1.97307	-0.482974	-0.144486	-0.105866	0.602283	0.164537	0.210843	-0.0596171	0.371405	-0.175283	-0.170272	-0.180876
1.96585	-0.457262	-0.146783	-0.110869	0.583193	0.157725	0.200974	-0.0609848	0.353325	-0.17023	-0.173765	-0.179843
1.95869	-0.443908	-0.146584	-0.132402	0.556553	0.144678	0.188354	-0.0565361	0.323877	-0.166791	-0.167629	-0.17903
1.95157	-0.440968	-0.138618	-0.130782	0.541708	0.144372	0.186958	-0.0521131	0.305863	-0.163686	-0.162952	-0.178639
1.94451	-0.434827	-0.143688	-0.138692	0.521334	0.133403	0.176677	-0.0466832	0.284574	-0.162852	-0.157241	-0.176817
1.9375	-0.414008	-0.137658	-0.138059	0.501446	0.136162	0.169676	-0.0427837	0.258424	-0.161189	-0.151835	-0.174872
1.93054	-0.393315	-0.137223	-0.124422	0.472696	0.126667	0.164514	-0.0440847	0.234994	-0.1586	-0.136411	-0.171955
1.92363	-0.389476	-0.131971	-0.109641	0.433407	0.119157	0.155058	-0.0462316	0.21407	-0.154136	-0.135726	-0.170123
1.91677	-0.364177	-0.131638	-0.0849824	0.386797	0.126641	0.145358	-0.0480927	0.205054	-0.147134	-0.127316	-0.16637
1.90995	-0.348007	-0.134902	-0.0791065	0.328908	0.124456	0.131935	-0.0509856	0.171537	-0.141619	-0.122154	-0.164669
1.90319	-0.312119	-0.125471	-0.0580859	0.294892	0.118389	0.128333	-0.0510008	0.13114	-0.131856	-0.117059	-0.160894
1.89647	-0.288487	-0.124424	-0.0510545	0.2649	0.121217	0.12679	-0.0554386	0.108315	-0.126332	-0.10961	-0.158019
1.8898	-0.26445	-0.124849	-0.0440129	0.237305	0.124083	0.126245	-0.0598449	0.088764	-0.119738	-0.102566	-0.155038
1.88318	-0.240113	-0.12701	-0.0364079	0.212132	0.126527	0.126495	-0.0638822	0.0730867	-0.111742	-0.0961523	-0.151943
1.8766	-0.21558	-0.131171	-0.0276859	0.189409	0.128086	0.127335	-0.067213	0.0618839	-0.102012	-0.0905957	-0.148731
1.87007	-0.190957	-0.137596	-0.0172935	0.169161	0.1283	0.128561	-0.0694998	0.0557557	-0.0902177	-0.0861226	-0.145394
1.86358	-0.166348	-0.146549	-0.00467729	0.151414	0.126705	0.129969	-0.0704051	0.0553026	-0.0760266	-0.0829593	-0.141927
1.85714	-0.14186	-0.158295	0.0107161	0.136195	0.122842	0.131355	-0.0695915	0.0611248	-0.0591075	-0.0813321	-0.138324
1.85075	-0.117595	-0.173098	0.0294402	0.12353	0.116247	0.132515	-0.0667215	0.0738227	-0.0391285	-0.0814674	-0.134579
1.84439	-0.0936611	-0.191221	0.0520483	0.113444	0.10646	0.133244	-0.0614576	0.0939966	-0.0157582	-0.0835916	-0.130687
1.83808	-0.0701614	-0.21293	0.0790939	0.105965	0.0930179	0.133339	-0.0534624	0.122247	0.0113351	-0.0879308	-0.126641
