# Supplementary material for: High-throughput micro-scale bandgap mapping for perovskite-inspired materials with complex composition space
Source: Nat Commun. 2025 Aug 12;16:7477. doi: 10.1038/s41467-025-62774-y (PMC12343849; doi:10.1038/s41467-025-62774-y)
Supplement: Supplementary file 3 — Source Data [file 41467_2025_62774_MOESM3_ESM.zip › Source Data Files/SourceData_SI_Fig2.xlsx]

## Sheet: SIFig2_a-c
eV	9	35	60
1.70255	1.15986e+09	8.42807e+08	1.66593e+09
1.70354	1.16817e+09	8.51345e+08	1.67643e+09
1.70453	1.17648e+09	8.59883e+08	1.68694e+09
1.70552	1.1848e+09	8.6842e+08	1.69744e+09
1.70652	1.19311e+09	8.76958e+08	1.70794e+09
1.70751	1.20143e+09	8.85496e+08	1.71844e+09
1.7085	1.20843e+09	8.92777e+08	1.72681e+09
1.70949	1.21535e+09	8.99981e+08	1.73504e+09
1.71048	1.22227e+09	9.07184e+08	1.74328e+09
1.71147	1.2292e+09	9.14387e+08	1.75151e+09
1.71247	1.23612e+09	9.2159e+08	1.75975e+09
1.71346	1.24196e+09	9.27746e+08	1.76628e+09
1.71445	1.24761e+09	9.33721e+08	1.77252e+09
1.71544	1.25327e+09	9.39695e+08	1.77877e+09
1.71643	1.25893e+09	9.4567e+08	1.78501e+09
1.71743	1.26458e+09	9.51645e+08	1.79125e+09
1.71842	1.26947e+09	9.56864e+08	1.79631e+09
1.71941	1.27404e+09	9.61774e+08	1.80089e+09
1.7204	1.27862e+09	9.66684e+08	1.80548e+09
1.72139	1.28319e+09	9.71595e+08	1.81006e+09
1.72238	1.28777e+09	9.76505e+08	1.81464e+09
1.72338	1.29185e+09	9.80924e+08	1.8185e+09
1.72437	1.29552e+09	9.84917e+08	1.82173e+09
1.72536	1.29918e+09	9.88911e+08	1.82495e+09
1.72635	1.30284e+09	9.92905e+08	1.82818e+09
1.72734	1.3065e+09	9.96898e+08	1.83141e+09
1.72834	1.30988e+09	1.0006e+09	1.83425e+09
1.72933	1.31275e+09	1.00378e+09	1.83639e+09
1.73032	1.31563e+09	1.00696e+09	1.83853e+09
1.73131	1.3185e+09	1.01015e+09	1.84068e+09
1.7323	1.32138e+09	1.01333e+09	1.84282e+09
1.73329	1.32416e+09	1.01641e+09	1.84484e+09
1.73429	1.32639e+09	1.0189e+09	1.84618e+09
1.73528	1.32862e+09	1.0214e+09	1.84751e+09
1.73627	1.33085e+09	1.02389e+09	1.84885e+09
1.73726	1.33309e+09	1.02638e+09	1.85018e+09
1.73825	1.33532e+09	1.02888e+09	1.85152e+09
1.73925	1.3371e+09	1.03086e+09	1.85238e+09
1.74024	1.33883e+09	1.03279e+09	1.85318e+09
1.74123	1.34057e+09	1.03472e+09	1.85399e+09
1.74222	1.3423e+09	1.03665e+09	1.8548e+09
1.74321	1.34403e+09	1.03858e+09	1.85561e+09
1.7442	1.34554e+09	1.04023e+09	1.85625e+09
1.7452	1.34692e+09	1.04172e+09	1.8568e+09
1.74619	1.34829e+09	1.0432e+09	1.85735e+09
1.74718	1.34967e+09	1.04469e+09	1.85791e+09
1.74817	1.35104e+09	1.04618e+09	1.85846e+09
1.74916	1.35216e+09	1.04738e+09	1.85892e+09
1.75016	1.35276e+09	1.04799e+09	1.85918e+09
1.75115	1.35335e+09	1.04861e+09	1.85944e+09
1.75214	1.35395e+09	1.04922e+09	1.85971e+09
1.75313	1.35455e+09	1.04983e+09	1.85997e+09
1.75412	1.35514e+09	1.05045e+09	1.86023e+09
1.75511	1.35624e+09	1.05251e+09	1.86068e+09
1.75611	1.35735e+09	1.0546e+09	1.86113e+09
1.7571	1.35846e+09	1.05668e+09	1.86158e+09
1.75809	1.35957e+09	1.05877e+09	1.86202e+09
1.75908	1.36067e+09	1.06086e+09	1.86247e+09
1.76007	1.36163e+09	1.06223e+09	1.86472e+09
1.76107	1.36249e+09	1.06315e+09	1.86809e+09
1.76206	1.36335e+09	1.06407e+09	1.87147e+09
1.76305	1.36422e+09	1.06499e+09	1.87484e+09
1.76404	1.36508e+09	1.06591e+09	1.87821e+09
1.76503	1.36573e+09	1.06684e+09	1.88205e+09
1.76602	1.36559e+09	1.06779e+09	1.88762e+09
1.76702	1.36544e+09	1.06874e+09	1.89318e+09
1.76801	1.3653e+09	1.06969e+09	1.89875e+09
1.769	1.36516e+09	1.07064e+09	1.90432e+09
1.76999	1.36501e+09	1.07159e+09	1.90988e+09
1.77098	1.36926e+09	1.07336e+09	1.91327e+09
1.77198	1.37477e+09	1.07537e+09	1.91601e+09
1.77297	1.38029e+09	1.07738e+09	1.91876e+09
1.77396	1.38581e+09	1.07938e+09	1.92151e+09
1.77495	1.39132e+09	1.08139e+09	1.92426e+09
1.77594	1.39619e+09	1.08281e+09	1.92741e+09
1.77693	1.39959e+09	1.0829e+09	1.93147e+09
1.77793	1.40298e+09	1.08299e+09	1.93553e+09
1.77892	1.40637e+09	1.08308e+09	1.9396e+09
1.77991	1.40977e+09	1.08317e+09	1.94366e+09
1.7809	1.41316e+09	1.08327e+09	1.94773e+09
1.78189	1.41632e+09	1.084e+09	1.95376e+09
1.78289	1.41943e+09	1.08488e+09	1.9602e+09
1.78388	1.42254e+09	1.08575e+09	1.96664e+09
1.78487	1.42564e+09	1.08662e+09	1.97308e+09
1.78586	1.42875e+09	1.0875e+09	1.97952e+09
1.78685	1.43196e+09	1.08856e+09	1.98399e+09
1.78784	1.43536e+09	1.09002e+09	1.98421e+09
1.78884	1.43877e+09	1.09148e+09	1.98444e+09
1.78983	1.44218e+09	1.09294e+09	1.98467e+09
1.79082	1.44559e+09	1.09441e+09	1.98489e+09
1.79181	1.449e+09	1.09587e+09	1.98512e+09
1.7928	1.45119e+09	1.09684e+09	1.98866e+09
1.7938	1.45298e+09	1.09765e+09	1.99334e+09
1.79479	1.45476e+09	1.09846e+09	1.99801e+09
1.79578	1.45655e+09	1.09927e+09	2.00268e+09
1.79677	1.45833e+09	1.10008e+09	2.00735e+09
1.79776	1.46016e+09	1.10109e+09	2.01234e+09
1.79875	1.4622e+09	1.10311e+09	2.01892e+09
1.79975	1.46424e+09	1.10513e+09	2.02549e+09
1.80074	1.46628e+09	1.10715e+09	2.03207e+09
1.80173	1.46832e+09	1.10917e+09	2.03864e+09
1.80272	1.47036e+09	1.11119e+09	2.04522e+09
1.80371	1.47247e+09	1.11246e+09	2.04959e+09
1.8047	1.47462e+09	1.11312e+09	2.0522e+09
1.8057	1.47678e+09	1.11378e+09	2.0548e+09
1.80669	1.47893e+09	1.11445e+09	2.0574e+09
1.80768	1.48109e+09	1.11511e+09	2.06e+09
1.80867	1.48325e+09	1.11577e+09	2.0626e+09
1.80966	1.48442e+09	1.11627e+09	2.06488e+09
1.81066	1.48546e+09	1.11674e+09	2.06711e+09
1.81165	1.4865e+09	1.11722e+09	2.06933e+09
1.81264	1.48753e+09	1.11769e+09	2.07156e+09
1.81363	1.48857e+09	1.11817e+09	2.07379e+09
1.81462	1.4897e+09	1.11851e+09	2.07588e+09
1.81561	1.49115e+09	1.11837e+09	2.07749e+09
1.81661	1.4926e+09	1.11824e+09	2.0791e+09
1.8176	1.49405e+09	1.11811e+09	2.08071e+09
1.81859	1.4955e+09	1.11798e+09	2.08232e+09
1.81958	1.49694e+09	1.11785e+09	2.08393e+09
1.82057	1.49764e+09	1.1184e+09	2.08627e+09
1.82157	1.49757e+09	1.11964e+09	2.08934e+09
1.82256	1.49751e+09	1.12088e+09	2.0924e+09
1.82355	1.49745e+09	1.12212e+09	2.09547e+09
1.82454	1.49739e+09	1.12336e+09	2.09854e+09
1.82553	1.49733e+09	1.1246e+09	2.10161e+09
1.82652	1.50034e+09	1.12445e+09	2.1041e+09
1.82752	1.50439e+09	1.12383e+09	2.10639e+09
1.82851	1.50845e+09	1.12321e+09	2.10868e+09
1.8295	1.51251e+09	1.12259e+09	2.11097e+09
1.83049	1.51657e+09	1.12197e+09	2.11326e+09
1.83148	1.52062e+09	1.12136e+09	2.11556e+09
1.83248	1.52344e+09	1.12186e+09	2.11698e+09
1.83347	1.5262e+09	1.12243e+09	2.11836e+09
1.83446	1.52896e+09	1.12299e+09	2.11975e+09
1.83545	1.53173e+09	1.12355e+09	2.12113e+09
1.83644	1.53449e+09	1.12412e+09	2.12251e+09
1.83743	1.53706e+09	1.12481e+09	2.1245e+09
1.83843	1.53838e+09	1.12637e+09	2.13065e+09
1.83942	1.53969e+09	1.12793e+09	2.1368e+09
1.84041	1.541e+09	1.12949e+09	2.14295e+09
1.8414	1.54231e+09	1.13106e+09	2.1491e+09
1.84239	1.54362e+09	1.13262e+09	2.15525e+09
1.84339	1.54564e+09	1.13419e+09	2.16017e+09
1.84438	1.54938e+09	1.13578e+09	2.16209e+09
1.84537	1.55312e+09	1.13737e+09	2.16401e+09
1.84636	1.55686e+09	1.13896e+09	2.16593e+09
1.84735	1.5606e+09	1.14054e+09	2.16785e+09
1.84834	1.56435e+09	1.14213e+09	2.16977e+09
1.84934	1.56775e+09	1.14402e+09	2.17268e+09
1.85033	1.57061e+09	1.14637e+09	2.17715e+09
1.85132	1.57348e+09	1.14872e+09	2.18163e+09
1.85231	1.57635e+09	1.15108e+09	2.1861e+09
1.8533	1.57921e+09	1.15343e+09	2.19057e+09
1.8543	1.58208e+09	1.15578e+09	2.19504e+09
1.85529	1.58421e+09	1.15832e+09	2.20079e+09
1.85628	1.58554e+09	1.16106e+09	2.20793e+09
1.85727	1.58687e+09	1.1638e+09	2.21507e+09
1.85826	1.5882e+09	1.16654e+09	2.22222e+09
1.85925	1.58952e+09	1.16928e+09	2.22936e+09
1.86025	1.59085e+09	1.17202e+09	2.23651e+09
1.86124	1.59243e+09	1.17462e+09	2.24247e+09
1.86223	1.59424e+09	1.17711e+09	2.24738e+09
1.86322	1.59604e+09	1.17959e+09	2.25229e+09
1.86421	1.59785e+09	1.18208e+09	2.25719e+09
1.86521	1.59966e+09	1.18457e+09	2.2621e+09
1.8662	1.60146e+09	1.18705e+09	2.26701e+09
1.86719	1.6042e+09	1.18822e+09	2.27407e+09
1.86818	1.60783e+09	1.18812e+09	2.2832e+09
1.86917	1.61146e+09	1.18801e+09	2.29233e+09
1.87016	1.61509e+09	1.18791e+09	2.30146e+09
1.87116	1.61872e+09	1.18781e+09	2.31059e+09
1.87215	1.62235e+09	1.18771e+09	2.31972e+09
1.87314	1.62606e+09	1.18827e+09	2.32842e+09
1.87413	1.62985e+09	1.18955e+09	2.33666e+09
1.87512	1.63364e+09	1.19082e+09	2.3449e+09
1.87612	1.63743e+09	1.1921e+09	2.35314e+09
1.87711	1.64122e+09	1.19337e+09	2.36138e+09
1.8781	1.64502e+09	1.19465e+09	2.36962e+09
1.87909	1.64876e+09	1.19646e+09	2.37576e+09
1.88008	1.65244e+09	1.19901e+09	2.379e+09
1.88107	1.65612e+09	1.20155e+09	2.38225e+09
1.88207	1.6598e+09	1.2041e+09	2.38549e+09
1.88306	1.66348e+09	1.20665e+09	2.38874e+09
1.88405	1.66715e+09	1.2092e+09	2.39198e+09
1.88504	1.67032e+09	1.21197e+09	2.39531e+09
1.88603	1.67237e+09	1.21523e+09	2.39883e+09
1.88703	1.67443e+09	1.21849e+09	2.40235e+09
1.88802	1.67649e+09	1.22175e+09	2.40587e+09
1.88901	1.67854e+09	1.22501e+09	2.40939e+09
1.89	1.6806e+09	1.22827e+09	2.41291e+09
1.89099	1.68274e+09	1.23163e+09	2.41741e+09
1.89198	1.68531e+09	1.23544e+09	2.42657e+09
1.89298	1.68788e+09	1.23925e+09	2.43573e+09
1.89397	1.69045e+09	1.24306e+09	2.44488e+09
1.89496	1.69302e+09	1.24687e+09	2.45404e+09
1.89595	1.69559e+09	1.25068e+09	2.4632e+09
1.89694	1.69816e+09	1.25449e+09	2.47236e+09
1.89794	1.70093e+09	1.25826e+09	2.47988e+09
1.89893	1.7037e+09	1.26202e+09	2.48738e+09
1.89992	1.70647e+09	1.26579e+09	2.49489e+09
1.90091	1.70924e+09	1.26955e+09	2.5024e+09
1.9019	1.71201e+09	1.27332e+09	2.5099e+09
1.90289	1.71478e+09	1.27708e+09	2.51741e+09
1.90389	1.71795e+09	1.27965e+09	2.52893e+09
1.90488	1.72122e+09	1.28191e+09	2.54148e+09
1.90587	1.72449e+09	1.28418e+09	2.55403e+09
1.90686	1.72775e+09	1.28644e+09	2.56658e+09
1.90785	1.73102e+09	1.28871e+09	2.57913e+09
1.90885	1.73429e+09	1.29097e+09	2.59168e+09
1.90984	1.7378e+09	1.29325e+09	2.60378e+09
1.91083	1.74151e+09	1.29555e+09	2.6155e+09
1.91182	1.74523e+09	1.29784e+09	2.62722e+09
1.91281	1.74895e+09	1.30014e+09	2.63893e+09
1.9138	1.75266e+09	1.30244e+09	2.65065e+09
1.9148	1.75638e+09	1.30473e+09	2.66237e+09
1.91579	1.76037e+09	1.30675e+09	2.67363e+09
1.91678	1.76514e+09	1.30799e+09	2.68358e+09
1.91777	1.76991e+09	1.30923e+09	2.69354e+09
1.91876	1.77468e+09	1.31048e+09	2.70349e+09
1.91976	1.77945e+09	1.31172e+09	2.71345e+09
1.92075	1.78422e+09	1.31296e+09	2.7234e+09
1.92174	1.78899e+09	1.3142e+09	2.73336e+09
1.92273	1.79312e+09	1.31678e+09	2.74464e+09
1.92372	1.79718e+09	1.31948e+09	2.75605e+09
1.92471	1.80125e+09	1.32219e+09	2.76746e+09
1.92571	1.80531e+09	1.3249e+09	2.77887e+09
1.9267	1.80938e+09	1.32761e+09	2.79028e+09
1.92769	1.81344e+09	1.33032e+09	2.80169e+09
1.92868	1.8177e+09	1.33181e+09	2.81186e+09
1.92967	1.82215e+09	1.33219e+09	2.82091e+09
1.93067	1.82659e+09	1.33258e+09	2.82995e+09
1.93166	1.83103e+09	1.33297e+09	2.83899e+09
1.93265	1.83547e+09	1.33336e+09	2.84804e+09
1.93364	1.83991e+09	1.33375e+09	2.85708e+09
1.93463	1.84458e+09	1.3341e+09	2.86608e+09
1.93562	1.85088e+09	1.33423e+09	2.87476e+09
1.93662	1.85718e+09	1.33436e+09	2.88345e+09
1.93761	1.86349e+09	1.33448e+09	2.89213e+09
1.9386	1.86979e+09	1.33461e+09	2.90082e+09
1.93959	1.87609e+09	1.33474e+09	2.9095e+09
1.94058	1.88239e+09	1.33487e+09	2.91818e+09
1.94158	1.889e+09	1.33548e+09	2.92815e+09
1.94257	1.89575e+09	1.33631e+09	2.93872e+09
1.94356	1.9025e+09	1.33714e+09	2.94929e+09
1.94455	1.90925e+09	1.33797e+09	2.95985e+09
1.94554	1.916e+09	1.33881e+09	2.97042e+09
1.94653	1.92275e+09	1.33964e+09	2.98099e+09
1.94753	1.92884e+09	1.34058e+09	2.99085e+09
1.94852	1.93228e+09	1.34199e+09	2.99791e+09
1.94951	1.93572e+09	1.34339e+09	3.00497e+09
1.9505	1.93917e+09	1.34479e+09	3.01203e+09
1.95149	1.94261e+09	1.34619e+09	3.01909e+09
1.95248	1.94606e+09	1.34759e+09	3.02615e+09
1.95348	1.9495e+09	1.349e+09	3.03321e+09
1.95447	1.95353e+09	1.35167e+09	3.03912e+09
1.95546	1.95784e+09	1.35495e+09	3.04446e+09
1.95645	1.96216e+09	1.35824e+09	3.04981e+09
1.95744	1.96647e+09	1.36152e+09	3.05516e+09
1.95844	1.97079e+09	1.36481e+09	3.0605e+09
1.95943	1.9751e+09	1.3681e+09	3.06585e+09
1.96042	1.97952e+09	1.37123e+09	3.07114e+09
1.96141	1.98485e+09	1.37296e+09	3.07589e+09
1.9624	1.99018e+09	1.37469e+09	3.08065e+09
1.96339	1.99551e+09	1.37643e+09	3.0854e+09
1.96439	2.00083e+09	1.37816e+09	3.09016e+09
1.96538	2.00616e+09	1.3799e+09	3.09492e+09
1.96637	2.01149e+09	1.38163e+09	3.09967e+09
1.96736	2.01518e+09	1.38294e+09	3.10629e+09
1.96835	2.01713e+09	1.3838e+09	3.1149e+09
1.96935	2.01909e+09	1.38466e+09	3.1235e+09
1.97034	2.02104e+09	1.38552e+09	3.1321e+09
1.97133	2.02299e+09	1.38638e+09	3.1407e+09
1.97232	2.02495e+09	1.38724e+09	3.1493e+09
1.97331	2.0269e+09	1.38809e+09	3.1579e+09
1.9743	2.0283e+09	1.38949e+09	3.16808e+09
1.9753	2.02959e+09	1.391e+09	3.17859e+09
1.97629	2.03087e+09	1.39252e+09	3.18911e+09
1.97728	2.03216e+09	1.39403e+09	3.19962e+09
1.97827	2.03344e+09	1.39554e+09	3.21014e+09
1.97926	2.03473e+09	1.39705e+09	3.22065e+09
1.98026	2.03623e+09	1.3985e+09	3.23079e+09
1.98125	2.03925e+09	1.39951e+09	3.23817e+09
1.98224	2.04227e+09	1.40053e+09	3.24556e+09
1.98323	2.04529e+09	1.40154e+09	3.25294e+09
1.98422	2.04831e+09	1.40255e+09	3.26032e+09
1.98521	2.05133e+09	1.40357e+09	3.26771e+09
1.98621	2.05435e+09	1.40458e+09	3.27509e+09
1.9872	2.05614e+09	1.40527e+09	3.28308e+09
1.98819	2.0561e+09	1.40549e+09	3.29196e+09
1.98918	2.05606e+09	1.40571e+09	3.30084e+09
1.99017	2.05602e+09	1.40593e+09	3.30971e+09
1.99117	2.05599e+09	1.40615e+09	3.31859e+09
1.99216	2.05595e+09	1.40637e+09	3.32747e+09
1.99315	2.05591e+09	1.40659e+09	3.33635e+09
1.99414	2.05589e+09	1.40754e+09	3.34095e+09
1.99513	2.05588e+09	1.40891e+09	3.34316e+09
1.99612	2.05586e+09	1.41027e+09	3.34537e+09
1.99712	2.05585e+09	1.41164e+09	3.34758e+09
1.99811	2.05584e+09	1.413e+09	3.34979e+09
1.9991	2.05582e+09	1.41437e+09	3.352e+09
2.00009	2.05581e+09	1.41573e+09	3.35421e+09
2.00108	2.0583e+09	1.41762e+09	3.35732e+09
2.00208	2.06156e+09	1.41967e+09	3.36071e+09
2.00307	2.06481e+09	1.42173e+09	3.36409e+09
2.00406	2.06806e+09	1.42378e+09	3.36748e+09
2.00505	2.07132e+09	1.42583e+09	3.37086e+09
2.00604	2.07457e+09	1.42788e+09	3.37425e+09
2.00703	2.07782e+09	1.42993e+09	3.37763e+09
2.00803	2.07849e+09	1.4329e+09	3.37921e+09
2.00902	2.07902e+09	1.43592e+09	3.38067e+09
2.01001	2.07954e+09	1.43894e+09	3.38214e+09
2.011	2.08006e+09	1.44196e+09	3.38361e+09
2.01199	2.08058e+09	1.44498e+09	3.38508e+09
2.01299	2.0811e+09	1.448e+09	3.38654e+09
2.01398	2.08164e+09	1.45102e+09	3.38806e+09
2.01497	2.08416e+09	1.4535e+09	3.39465e+09
2.01596	2.08668e+09	1.45597e+09	3.40124e+09
2.01695	2.0892e+09	1.45845e+09	3.40783e+09
2.01794	2.09172e+09	1.46092e+09	3.41442e+09
2.01894	2.09424e+09	1.4634e+09	3.42101e+09
2.01993	2.09676e+09	1.46588e+09	3.42759e+09
2.02092	2.09938e+09	1.46825e+09	3.43386e+09
2.02191	2.10362e+09	1.46896e+09	3.43503e+09
2.0229	2.10786e+09	1.46966e+09	3.43621e+09
2.0239	2.11211e+09	1.47037e+09	3.43738e+09
2.02489	2.11635e+09	1.47108e+09	3.43855e+09
2.02588	2.12059e+09	1.47179e+09	3.43973e+09
2.02687	2.12483e+09	1.4725e+09	3.4409e+09
2.02786	2.12912e+09	1.47329e+09	3.44283e+09
2.02885	2.13413e+09	1.47531e+09	3.45603e+09
2.02985	2.13915e+09	1.47734e+09	3.46923e+09
2.03084	2.14416e+09	1.47936e+09	3.48243e+09
2.03183	2.14917e+09	1.48139e+09	3.49563e+09
2.03282	2.15418e+09	1.48341e+09	3.50883e+09
2.03381	2.1592e+09	1.48544e+09	3.52203e+09
2.03481	2.16426e+09	1.48749e+09	3.53523e+09
2.0358	2.17203e+09	1.49109e+09	3.54784e+09
2.03679	2.17981e+09	1.4947e+09	3.56046e+09
2.03778	2.18758e+09	1.4983e+09	3.57308e+09
2.03877	2.19536e+09	1.5019e+09	3.5857e+09
2.03976	2.20313e+09	1.5055e+09	3.59832e+09
2.04076	2.21091e+09	1.5091e+09	3.61094e+09
2.04175	2.21868e+09	1.51271e+09	3.62356e+09
2.04274	2.2252e+09	1.51711e+09	3.63704e+09
2.04373	2.23162e+09	1.52158e+09	3.6506e+09
2.04472	2.23804e+09	1.52605e+09	3.66415e+09
2.04572	2.24445e+09	1.53052e+09	3.67771e+09
2.04671	2.25087e+09	1.53499e+09	3.69127e+09
2.0477	2.25728e+09	1.53947e+09	3.70482e+09
2.04869	2.2637e+09	1.54394e+09	3.71838e+09
2.04968	2.27129e+09	1.54773e+09	3.73046e+09
2.05067	2.27928e+09	1.55129e+09	3.74204e+09
2.05167	2.28727e+09	1.55485e+09	3.75361e+09
2.05266	2.29526e+09	1.55841e+09	3.76519e+09
2.05365	2.30325e+09	1.56197e+09	3.77676e+09
2.05464	2.31124e+09	1.56553e+09	3.78834e+09
2.05563	2.31924e+09	1.56909e+09	3.79991e+09
2.05663	2.32575e+09	1.57189e+09	3.81226e+09
2.05762	2.33122e+09	1.57416e+09	3.82515e+09
2.05861	2.33669e+09	1.57643e+09	3.83803e+09
2.0596	2.34216e+09	1.5787e+09	3.85092e+09
2.06059	2.34763e+09	1.58097e+09	3.86381e+09
2.06158	2.3531e+09	1.58324e+09	3.8767e+09
2.06258	2.35857e+09	1.58551e+09	3.88959e+09
2.06357	2.36478e+09	1.58826e+09	3.90238e+09
2.06456	2.37241e+09	1.59193e+09	3.915e+09
2.06555	2.38004e+09	1.5956e+09	3.92761e+09
2.06654	2.38767e+09	1.59928e+09	3.94022e+09
2.06754	2.3953e+09	1.60295e+09	3.95283e+09
2.06853	2.40292e+09	1.60662e+09	3.96545e+09
2.06952	2.41055e+09	1.61029e+09	3.97806e+09
2.07051	2.4181e+09	1.61398e+09	3.99129e+09
2.0715	2.42399e+09	1.61796e+09	4.01664e+09
2.07249	2.42988e+09	1.62194e+09	4.04199e+09
2.07349	2.43578e+09	1.62592e+09	4.06734e+09
2.07448	2.44167e+09	1.6299e+09	4.09269e+09
2.07547	2.44757e+09	1.63388e+09	4.11804e+09
2.07646	2.45346e+09	1.63786e+09	4.14339e+09
2.07745	2.45935e+09	1.64184e+09	4.16874e+09
2.07845	2.46852e+09	1.64649e+09	4.18678e+09
2.07944	2.47884e+09	1.65137e+09	4.20222e+09
2.08043	2.48917e+09	1.65625e+09	4.21766e+09
2.08142	2.49949e+09	1.66113e+09	4.2331e+09
2.08241	2.50982e+09	1.66601e+09	4.24854e+09
2.0834	2.52014e+09	1.67089e+09	4.26399e+09
2.0844	2.53047e+09	1.67578e+09	4.27943e+09
2.08539	2.54164e+09	1.6812e+09	4.30062e+09
2.08638	2.5542e+09	1.68752e+09	4.33137e+09
2.08737	2.56677e+09	1.69385e+09	4.36211e+09
2.08836	2.57933e+09	1.70018e+09	4.39285e+09
2.08936	2.5919e+09	1.7065e+09	4.42359e+09
2.09035	2.60446e+09	1.71283e+09	4.45433e+09
2.09134	2.61703e+09	1.71915e+09	4.48508e+09
2.09233	2.6296e+09	1.72548e+09	4.51582e+09
2.09332	2.64416e+09	1.73166e+09	4.56178e+09
2.09431	2.65888e+09	1.73783e+09	4.60895e+09
2.09531	2.6736e+09	1.744e+09	4.65612e+09
2.0963	2.68831e+09	1.75017e+09	4.70329e+09
2.09729	2.70303e+09	1.75634e+09	4.75046e+09
2.09828	2.71775e+09	1.76251e+09	4.79763e+09
2.09927	2.73247e+09	1.76869e+09	4.8448e+09
2.10027	2.7488e+09	1.77524e+09	4.89369e+09
2.10126	2.76701e+09	1.78224e+09	4.9446e+09
2.10225	2.78522e+09	1.78925e+09	4.9955e+09
2.10324	2.80344e+09	1.79625e+09	5.04641e+09
2.10423	2.82165e+09	1.80326e+09	5.09732e+09
2.10522	2.83986e+09	1.81026e+09	5.14822e+09
2.10622	2.85808e+09	1.81727e+09	5.19913e+09
2.10721	2.87629e+09	1.82427e+09	5.25004e+09
2.1082	2.89965e+09	1.83418e+09	5.29053e+09
2.10919	2.92355e+09	1.8444e+09	5.32993e+09
2.11018	2.94746e+09	1.85462e+09	5.36932e+09
2.11117	2.97136e+09	1.86484e+09	5.40872e+09
2.11217	2.99527e+09	1.87506e+09	5.44812e+09
2.11316	3.01917e+09	1.88528e+09	5.48751e+09
2.11415	3.04308e+09	1.8955e+09	5.52691e+09
2.11514	3.06496e+09	1.90662e+09	5.57404e+09
2.11613	3.08274e+09	1.91955e+09	5.63681e+09
2.11713	3.10052e+09	1.93248e+09	5.69959e+09
2.11812	3.1183e+09	1.94541e+09	5.76236e+09
2.11911	3.13608e+09	1.95834e+09	5.82514e+09
2.1201	3.15386e+09	1.97127e+09	5.88791e+09
2.12109	3.17165e+09	1.9842e+09	5.95069e+09
2.12208	3.18943e+09	1.99713e+09	6.01346e+09
2.12308	3.20598e+09	2.00789e+09	6.08528e+09
2.12407	3.2221e+09	2.0179e+09	6.16028e+09
2.12506	3.23822e+09	2.0279e+09	6.23528e+09
2.12605	3.25434e+09	2.03791e+09	6.31028e+09
2.12704	3.27047e+09	2.04791e+09	6.38527e+09
2.12804	3.28659e+09	2.05792e+09	6.46027e+09
2.12903	3.30271e+09	2.06792e+09	6.53527e+09
2.13002	3.31898e+09	2.07789e+09	6.60992e+09
2.13101	3.34247e+09	2.0861e+09	6.6683e+09
2.132	3.36596e+09	2.0943e+09	6.72669e+09
2.13299	3.38945e+09	2.1025e+09	6.78507e+09
2.13399	3.41294e+09	2.11071e+09	6.84345e+09
2.13498	3.43642e+09	2.11891e+09	6.90183e+09
2.13597	3.45991e+09	2.12711e+09	6.96021e+09
2.13696	3.4834e+09	2.13532e+09	7.0186e+09
2.13795	3.5066e+09	2.14471e+09	7.08334e+09
2.13895	3.52918e+09	2.15662e+09	7.16158e+09
2.13994	3.55177e+09	2.16853e+09	7.23981e+09
2.14093	3.57435e+09	2.18044e+09	7.31805e+09
2.14192	3.59694e+09	2.19234e+09	7.39629e+09
2.14291	3.61953e+09	2.20425e+09	7.47453e+09
2.1439	3.64211e+09	2.21616e+09	7.55277e+09
2.1449	3.6647e+09	2.22807e+09	7.631e+09
2.14589	3.68323e+09	2.23941e+09	7.71584e+09
2.14688	3.69811e+09	2.25023e+09	7.80661e+09
2.14787	3.713e+09	2.26105e+09	7.89738e+09
2.14886	3.72789e+09	2.27187e+09	7.98815e+09
2.14986	3.74278e+09	2.28269e+09	8.07892e+09
2.15085	3.75767e+09	2.29351e+09	8.16969e+09
2.15184	3.77256e+09	2.30433e+09	8.26046e+09
2.15283	3.78744e+09	2.31515e+09	8.35123e+09
2.15382	3.81126e+09	2.32919e+09	8.45365e+09
2.15481	3.83934e+09	2.34476e+09	8.56164e+09
2.15581	3.86742e+09	2.36034e+09	8.66963e+09
2.1568	3.89549e+09	2.37592e+09	8.77761e+09
2.15779	3.92357e+09	2.39149e+09	8.8856e+09
2.15878	3.95165e+09	2.40707e+09	8.99359e+09
2.15977	3.97973e+09	2.42264e+09	9.10158e+09
2.16077	4.00781e+09	2.43822e+09	9.20956e+09
2.16176	4.04207e+09	2.4573e+09	9.31926e+09
2.16275	4.07781e+09	2.47723e+09	9.42936e+09
2.16374	4.11354e+09	2.49715e+09	9.53946e+09
2.16473	4.14928e+09	2.51708e+09	9.64957e+09
2.16572	4.18502e+09	2.537e+09	9.75967e+09
2.16672	4.22075e+09	2.55692e+09	9.86977e+09
2.16771	4.25649e+09	2.57685e+09	9.97987e+09
2.1687	4.29222e+09	2.59677e+09	1.009e+10
2.16969	4.33881e+09	2.61828e+09	1.02085e+10
2.17068	4.38741e+09	2.64009e+09	1.03285e+10
2.17168	4.43602e+09	2.6619e+09	1.04486e+10
2.17267	4.48462e+09	2.68371e+09	1.05686e+10
2.17366	4.53323e+09	2.70552e+09	1.06887e+10
2.17465	4.58183e+09	2.72732e+09	1.08087e+10
2.17564	4.63044e+09	2.74913e+09	1.09288e+10
2.17663	4.67904e+09	2.77094e+09	1.10488e+10
2.17763	4.73215e+09	2.78904e+09	1.11517e+10
2.17862	4.78601e+09	2.80653e+09	1.12517e+10
2.17961	4.83986e+09	2.82402e+09	1.13517e+10
2.1806	4.89371e+09	2.84151e+09	1.14517e+10
2.18159	4.94756e+09	2.859e+09	1.15517e+10
2.18259	5.00142e+09	2.87649e+09	1.16517e+10
2.18358	5.05527e+09	2.89398e+09	1.17517e+10
2.18457	5.10912e+09	2.91146e+09	1.18517e+10
2.18556	5.14771e+09	2.9316e+09	1.19595e+10
2.18655	5.1819e+09	2.95251e+09	1.20694e+10
2.18754	5.21609e+09	2.97342e+09	1.21794e+10
2.18854	5.25027e+09	2.99432e+09	1.22893e+10
2.18953	5.28446e+09	3.01523e+09	1.23993e+10
2.19052	5.31865e+09	3.03613e+09	1.25093e+10
2.19151	5.35283e+09	3.05704e+09	1.26192e+10
2.1925	5.38702e+09	3.07794e+09	1.27292e+10
2.1935	5.43641e+09	3.09616e+09	1.28203e+10
2.19449	5.49318e+09	3.11307e+09	1.29022e+10
2.19548	5.54994e+09	3.12998e+09	1.29842e+10
2.19647	5.6067e+09	3.14689e+09	1.30662e+10
2.19746	5.66347e+09	3.1638e+09	1.31481e+10
2.19845	5.72023e+09	3.18071e+09	1.32301e+10
2.19945	5.777e+09	3.19762e+09	1.3312e+10
2.20044	5.83376e+09	3.21454e+09	1.3394e+10
2.20143	5.88387e+09	3.22974e+09	1.34977e+10
2.20242	5.92762e+09	3.2433e+09	1.36221e+10
2.20341	5.97137e+09	3.25686e+09	1.37466e+10
2.20441	6.01511e+09	3.27043e+09	1.38711e+10
2.2054	6.05886e+09	3.28399e+09	1.39956e+10
2.20639	6.10261e+09	3.29755e+09	1.41201e+10
2.20738	6.14635e+09	3.31112e+09	1.42445e+10
2.20837	6.1901e+09	3.32468e+09	1.4369e+10
2.20936	6.23435e+09	3.33866e+09	1.4488e+10
2.21036	6.27983e+09	3.35367e+09	1.45933e+10
2.21135	6.32531e+09	3.36867e+09	1.46986e+10
2.21234	6.37079e+09	3.38368e+09	1.48039e+10
2.21333	6.41627e+09	3.39869e+09	1.49092e+10
2.21432	6.46175e+09	3.41369e+09	1.50145e+10
2.21532	6.50723e+09	3.4287e+09	1.51198e+10
2.21631	6.55272e+09	3.44371e+09	1.52251e+10
2.2173	6.59824e+09	3.45874e+09	1.53304e+10
2.21829	6.65411e+09	3.47971e+09	1.54395e+10
2.21928	6.70999e+09	3.50067e+09	1.55486e+10
2.22027	6.76587e+09	3.52164e+09	1.56576e+10
2.22127	6.82174e+09	3.54261e+09	1.57667e+10
2.22226	6.87762e+09	3.56358e+09	1.58758e+10
2.22325	6.9335e+09	3.58455e+09	1.59849e+10
2.22424	6.98937e+09	3.60551e+09	1.6094e+10
2.22523	7.04525e+09	3.62648e+09	1.62031e+10
2.22623	7.10604e+09	3.64438e+09	1.63217e+10
2.22722	7.16938e+09	3.66067e+09	1.64452e+10
2.22821	7.23272e+09	3.67697e+09	1.65688e+10
2.2292	7.29607e+09	3.69326e+09	1.66923e+10
2.23019	7.35941e+09	3.70956e+09	1.68158e+10
2.23118	7.42275e+09	3.72585e+09	1.69394e+10
2.23218	7.4861e+09	3.74214e+09	1.70629e+10
2.23317	7.54944e+09	3.75844e+09	1.71865e+10
2.23416	7.61441e+09	3.77644e+09	1.73137e+10
2.23515	7.68429e+09	3.79955e+09	1.7452e+10
2.23614	7.75416e+09	3.82266e+09	1.75903e+10
2.23714	7.82403e+09	3.84577e+09	1.77286e+10
2.23813	7.8939e+09	3.86889e+09	1.78669e+10
2.23912	7.96378e+09	3.892e+09	1.80052e+10
2.24011	8.03365e+09	3.91511e+09	1.81434e+10
2.2411	8.10352e+09	3.93822e+09	1.82817e+10
2.24209	8.17339e+09	3.96134e+09	1.842e+10
2.24309	8.22826e+09	3.97987e+09	1.8527e+10
2.24408	8.27883e+09	3.99709e+09	1.86251e+10
2.24507	8.3294e+09	4.01432e+09	1.87232e+10
2.24606	8.37998e+09	4.03154e+09	1.88213e+10
2.24705	8.43055e+09	4.04877e+09	1.89194e+10
2.24805	8.48112e+09	4.06599e+09	1.90174e+10
2.24904	8.5317e+09	4.08322e+09	1.91155e+10
2.25003	8.58227e+09	4.10044e+09	1.92136e+10
2.25102	8.63123e+09	4.11909e+09	1.93055e+10
2.25201	8.67608e+09	4.14135e+09	1.9382e+10
2.253	8.72094e+09	4.1636e+09	1.94584e+10
2.254	8.76579e+09	4.18586e+09	1.95348e+10
2.25499	8.81065e+09	4.20812e+09	1.96113e+10
2.25598	8.8555e+09	4.23038e+09	1.96877e+10
2.25697	8.90036e+09	4.25263e+09	1.97641e+10
2.25796	8.94521e+09	4.27489e+09	1.98406e+10
2.25895	8.99007e+09	4.29715e+09	1.9917e+10
2.25995	9.0376e+09	4.31744e+09	1.99887e+10
2.26094	9.08639e+09	4.33681e+09	2.00583e+10
2.26193	9.13517e+09	4.35619e+09	2.01278e+10
2.26292	9.18395e+09	4.37556e+09	2.01973e+10
2.26391	9.23274e+09	4.39494e+09	2.02669e+10
2.26491	9.28152e+09	4.41431e+09	2.03364e+10
2.2659	9.3303e+09	4.43369e+09	2.04059e+10
2.26689	9.37908e+09	4.45307e+09	2.04755e+10
2.26788	9.42714e+09	4.47211e+09	2.05457e+10
2.26887	9.46363e+09	4.4859e+09	2.06265e+10
2.26986	9.50011e+09	4.49969e+09	2.07073e+10
2.27086	9.5366e+09	4.51348e+09	2.0788e+10
2.27185	9.57308e+09	4.52727e+09	2.08688e+10
2.27284	9.60957e+09	4.54105e+09	2.09496e+10
2.27383	9.64606e+09	4.55484e+09	2.10304e+10
2.27482	9.68254e+09	4.56863e+09	2.11112e+10
2.27582	9.71903e+09	4.58242e+09	2.1192e+10
2.27681	9.7538e+09	4.59594e+09	2.12721e+10
2.2778	9.78508e+09	4.6089e+09	2.13507e+10
2.27879	9.81635e+09	4.62187e+09	2.14293e+10
2.27978	9.84762e+09	4.63483e+09	2.1508e+10
2.28077	9.87889e+09	4.6478e+09	2.15866e+10
2.28177	9.91016e+09	4.66076e+09	2.16653e+10
2.28276	9.94143e+09	4.67372e+09	2.17439e+10
2.28375	9.9727e+09	4.68669e+09	2.18225e+10
2.28474	1.0004e+10	4.69965e+09	2.19012e+10
2.28573	1.00385e+10	4.70876e+09	2.19792e+10
2.28673	1.00755e+10	4.71498e+09	2.20567e+10
2.28772	1.01124e+10	4.7212e+09	2.21342e+10
2.28871	1.01494e+10	4.72743e+09	2.22117e+10
2.2897	1.01864e+10	4.73365e+09	2.22892e+10
2.29069	1.02233e+10	4.73987e+09	2.23667e+10
2.29168	1.02603e+10	4.74609e+09	2.24442e+10
2.29268	1.02973e+10	4.75232e+09	2.25216e+10
2.29367	1.03342e+10	4.75854e+09	2.25991e+10
2.29466	1.03694e+10	4.76902e+09	2.27139e+10
2.29565	1.04039e+10	4.78092e+09	2.28412e+10
2.29664	1.04385e+10	4.79282e+09	2.29685e+10
2.29764	1.04731e+10	4.80472e+09	2.30957e+10
2.29863	1.05076e+10	4.81662e+09	2.3223e+10
2.29962	1.05422e+10	4.82852e+09	2.33503e+10
2.30061	1.05767e+10	4.84042e+09	2.34775e+10
2.3016	1.06113e+10	4.85232e+09	2.36048e+10
2.30259	1.06458e+10	4.86422e+09	2.37321e+10
2.30359	1.06773e+10	4.87041e+09	2.38744e+10
2.30458	1.07082e+10	4.8753e+09	2.40201e+10
2.30557	1.0739e+10	4.88018e+09	2.41659e+10
2.30656	1.07698e+10	4.88507e+09	2.43116e+10
2.30755	1.08006e+10	4.88996e+09	2.44573e+10
2.30855	1.08314e+10	4.89485e+09	2.4603e+10
2.30954	1.08623e+10	4.89973e+09	2.47488e+10
2.31053	1.08931e+10	4.90462e+09	2.48945e+10
2.31152	1.09239e+10	4.90951e+09	2.50402e+10
2.31251	1.09523e+10	4.91582e+09	2.51383e+10
2.3135	1.09804e+10	4.92229e+09	2.52309e+10
2.3145	1.10084e+10	4.92876e+09	2.53236e+10
2.31549	1.10365e+10	4.93522e+09	2.54163e+10
2.31648	1.10646e+10	4.94169e+09	2.55089e+10
2.31747	1.10927e+10	4.94816e+09	2.56016e+10
2.31846	1.11208e+10	4.95463e+09	2.56943e+10
2.31946	1.11489e+10	4.9611e+09	2.57869e+10
2.32045	1.1177e+10	4.96757e+09	2.58796e+10
2.32144	1.12006e+10	4.97279e+09	2.59363e+10
2.32243	1.12233e+10	4.97774e+09	2.59855e+10
2.32342	1.1246e+10	4.98269e+09	2.60347e+10
2.32441	1.12687e+10	4.98764e+09	2.60838e+10
2.32541	1.12914e+10	4.99259e+09	2.6133e+10
2.3264	1.13141e+10	4.99754e+09	2.61822e+10
2.32739	1.13368e+10	5.00249e+09	2.62314e+10
2.32838	1.13595e+10	5.00744e+09	2.62805e+10
2.32937	1.13822e+10	5.01239e+09	2.63297e+10
2.33037	1.1394e+10	5.01852e+09	2.64122e+10
2.33136	1.14025e+10	5.02499e+09	2.65047e+10
2.33235	1.14111e+10	5.03147e+09	2.65972e+10
2.33334	1.14197e+10	5.03794e+09	2.66897e+10
2.33433	1.14282e+10	5.04442e+09	2.67821e+10
2.33532	1.14368e+10	5.05089e+09	2.68746e+10
2.33632	1.14454e+10	5.05736e+09	2.69671e+10
2.33731	1.14539e+10	5.06384e+09	2.70596e+10
2.3383	1.14625e+10	5.07031e+09	2.7152e+10
2.33929	1.1476e+10	5.07271e+09	2.72175e+10
2.34028	1.14927e+10	5.07239e+09	2.72651e+10
2.34128	1.15094e+10	5.07207e+09	2.73127e+10
2.34227	1.15262e+10	5.07175e+09	2.73603e+10
2.34326	1.15429e+10	5.07143e+09	2.74078e+10
2.34425	1.15596e+10	5.07111e+09	2.74554e+10
2.34524	1.15764e+10	5.07079e+09	2.7503e+10
2.34623	1.15931e+10	5.07048e+09	2.75505e+10
2.34723	1.16098e+10	5.07016e+09	2.75981e+10
2.34822	1.16235e+10	5.07136e+09	2.7655e+10
2.34921	1.16315e+10	5.07529e+09	2.77287e+10
2.3502	1.16395e+10	5.07921e+09	2.78024e+10
2.35119	1.16475e+10	5.08314e+09	2.7876e+10
2.35219	1.16555e+10	5.08707e+09	2.79497e+10
2.35318	1.16635e+10	5.09099e+09	2.80234e+10
2.35417	1.16715e+10	5.09492e+09	2.8097e+10
2.35516	1.16795e+10	5.09885e+09	2.81707e+10
2.35615	1.16875e+10	5.10277e+09	2.82443e+10
2.35714	1.16963e+10	5.10653e+09	2.83172e+10
2.35814	1.17203e+10	5.10673e+09	2.83723e+10
2.35913	1.17444e+10	5.10692e+09	2.84274e+10
2.36012	1.17684e+10	5.10712e+09	2.84826e+10
2.36111	1.17925e+10	5.10731e+09	2.85377e+10
2.3621	1.18165e+10	5.10751e+09	2.85928e+10
2.3631	1.18406e+10	5.1077e+09	2.86479e+10
2.36409	1.18646e+10	5.10789e+09	2.87031e+10
2.36508	1.18886e+10	5.10809e+09	2.87582e+10
2.36607	1.19127e+10	5.10828e+09	2.88133e+10
2.36706	1.19163e+10	5.10998e+09	2.88903e+10
2.36805	1.19091e+10	5.11246e+09	2.89788e+10
2.36905	1.1902e+10	5.11494e+09	2.90674e+10
2.37004	1.18948e+10	5.11743e+09	2.91559e+10
2.37103	1.18877e+10	5.11991e+09	2.92444e+10
2.37202	1.18805e+10	5.12239e+09	2.93329e+10
2.37301	1.18733e+10	5.12488e+09	2.94214e+10
2.37401	1.18662e+10	5.12736e+09	2.95099e+10
2.375	1.1859e+10	5.12984e+09	2.95984e+10
2.37599	1.18576e+10	5.13276e+09	2.96691e+10
2.37698	1.18746e+10	5.13705e+09	2.96831e+10
2.37797	1.18916e+10	5.14135e+09	2.9697e+10
2.37896	1.19086e+10	5.14565e+09	2.97109e+10
2.37996	1.19256e+10	5.14994e+09	2.97248e+10
2.38095	1.19426e+10	5.15424e+09	2.97387e+10
2.38194	1.19596e+10	5.15854e+09	2.97526e+10
2.38293	1.19765e+10	5.16283e+09	2.97665e+10
2.38392	1.19935e+10	5.16713e+09	2.97804e+10
2.38492	1.20105e+10	5.17142e+09	2.97943e+10
2.38591	1.20348e+10	5.17716e+09	2.98169e+10
2.3869	1.20616e+10	5.18337e+09	2.98423e+10
2.38789	1.20884e+10	5.18959e+09	2.98678e+10
2.38888	1.21152e+10	5.19581e+09	2.98932e+10
2.38987	1.2142e+10	5.20202e+09	2.99187e+10
2.39087	1.21688e+10	5.20824e+09	2.99442e+10
2.39186	1.21956e+10	5.21446e+09	2.99696e+10
2.39285	1.22224e+10	5.22067e+09	2.99951e+10
2.39384	1.22492e+10	5.22689e+09	3.00205e+10
2.39483	1.22731e+10	5.23208e+09	3.00446e+10
2.39583	1.22843e+10	5.23262e+09	3.00625e+10
2.39682	1.22954e+10	5.23316e+09	3.00804e+10
2.39781	1.23066e+10	5.2337e+09	3.00983e+10
2.3988	1.23177e+10	5.23424e+09	3.01162e+10
2.39979	1.23289e+10	5.23478e+09	3.01341e+10
2.40078	1.234e+10	5.23532e+09	3.0152e+10
2.40178	1.23511e+10	5.23586e+09	3.01699e+10
2.40277	1.23623e+10	5.2364e+09	3.01878e+10
2.40376	1.23734e+10	5.23694e+09	3.02057e+10
2.40475	1.23877e+10	5.24085e+09	3.0209e+10
2.40574	1.24047e+10	5.24767e+09	3.01996e+10
2.40673	1.24218e+10	5.25448e+09	3.01903e+10
2.40773	1.24388e+10	5.2613e+09	3.01809e+10
2.40872	1.24558e+10	5.26811e+09	3.01716e+10
2.40971	1.24728e+10	5.27493e+09	3.01622e+10
2.4107	1.24899e+10	5.28174e+09	3.01528e+10
2.41169	1.25069e+10	5.28856e+09	3.01435e+10
2.41269	1.25239e+10	5.29537e+09	3.01341e+10
2.41368	1.25409e+10	5.30219e+09	3.01248e+10
2.41467	1.25444e+10	5.3064e+09	3.0104e+10
2.41566	1.25426e+10	5.3096e+09	3.00788e+10
2.41665	1.25408e+10	5.3128e+09	3.00537e+10
2.41764	1.2539e+10	5.316e+09	3.00285e+10
2.41864	1.25372e+10	5.31919e+09	3.00033e+10
2.41963	1.25355e+10	5.32239e+09	2.99781e+10
2.42062	1.25337e+10	5.32559e+09	2.9953e+10
2.42161	1.25319e+10	5.32879e+09	2.99278e+10
2.4226	1.25301e+10	5.33199e+09	2.99026e+10
2.4236	1.25283e+10	5.33519e+09	2.98774e+10
2.42459	1.25382e+10	5.34646e+09	2.98846e+10
2.42558	1.25491e+10	5.35841e+09	2.98945e+10
2.42657	1.256e+10	5.37036e+09	2.99044e+10
2.42756	1.25708e+10	5.38231e+09	2.99143e+10
2.42855	1.25817e+10	5.39426e+09	2.99242e+10
2.42955	1.25926e+10	5.40622e+09	2.99341e+10
2.43054	1.26035e+10	5.41817e+09	2.9944e+10
2.43153	1.26144e+10	5.43012e+09	2.99539e+10
2.43252	1.26252e+10	5.44207e+09	2.99638e+10
2.43351	1.26359e+10	5.45342e+09	2.99733e+10
2.43451	1.26422e+10	5.45099e+09	2.99726e+10
2.4355	1.26484e+10	5.44856e+09	2.9972e+10
2.43649	1.26547e+10	5.44613e+09	2.99713e+10
2.43748	1.26609e+10	5.4437e+09	2.99707e+10
2.43847	1.26672e+10	5.44127e+09	2.997e+10
2.43946	1.26734e+10	5.43884e+09	2.99693e+10
2.44046	1.26797e+10	5.43641e+09	2.99687e+10
2.44145	1.26859e+10	5.43398e+09	2.9968e+10
2.44244	1.26922e+10	5.43155e+09	2.99674e+10
2.44343	1.26952e+10	5.42988e+09	2.99665e+10
2.44442	1.26766e+10	5.43319e+09	2.99643e+10
2.44542	1.26581e+10	5.43649e+09	2.99622e+10
2.44641	1.26396e+10	5.4398e+09	2.996e+10
2.4474	1.2621e+10	5.44311e+09	2.99579e+10
2.44839	1.26025e+10	5.44642e+09	2.99557e+10
2.44938	1.2584e+10	5.44973e+09	2.99535e+10
2.45037	1.25654e+10	5.45303e+09	2.99514e+10
2.45137	1.25469e+10	5.45634e+09	2.99492e+10
2.45236	1.25284e+10	5.45965e+09	2.99471e+10
2.45335	1.25127e+10	5.46303e+09	2.99495e+10
2.45434	1.25145e+10	5.46687e+09	2.99801e+10
2.45533	1.25163e+10	5.47071e+09	3.00106e+10
2.45633	1.2518e+10	5.47455e+09	3.00412e+10
2.45732	1.25198e+10	5.47838e+09	3.00718e+10
2.45831	1.25216e+10	5.48222e+09	3.01023e+10
2.4593	1.25234e+10	5.48606e+09	3.01329e+10
2.46029	1.25252e+10	5.48989e+09	3.01635e+10
2.46128	1.25269e+10	5.49373e+09	3.0194e+10
2.46228	1.25287e+10	5.49757e+09	3.02246e+10
2.46327	1.2531e+10	5.50131e+09	3.02539e+10
2.46426	1.25594e+10	5.50013e+09	3.02192e+10
2.46525	1.25878e+10	5.49895e+09	3.01845e+10
2.46624	1.26162e+10	5.49777e+09	3.01498e+10
2.46724	1.26446e+10	5.49659e+09	3.01151e+10
2.46823	1.2673e+10	5.49541e+09	3.00803e+10
2.46922	1.27014e+10	5.49423e+09	3.00456e+10
2.47021	1.27298e+10	5.49305e+09	3.00109e+10
2.4712	1.27582e+10	5.49186e+09	2.99762e+10
2.47219	1.27866e+10	5.49068e+09	2.99415e+10
2.47319	1.2815e+10	5.4895e+09	2.99067e+10
2.47418	1.28325e+10	5.48761e+09	2.99243e+10
2.47517	1.28474e+10	5.48556e+09	2.99539e+10
2.47616	1.28624e+10	5.4835e+09	2.99834e+10
2.47715	1.28773e+10	5.48145e+09	3.0013e+10
2.47815	1.28923e+10	5.47939e+09	3.00425e+10
2.47914	1.29072e+10	5.47734e+09	3.00721e+10
2.48013	1.29222e+10	5.47528e+09	3.01016e+10
2.48112	1.29371e+10	5.47323e+09	3.01312e+10
2.48211	1.29521e+10	5.47117e+09	3.01607e+10
2.4831	1.2967e+10	5.46912e+09	3.01903e+10
2.4841	1.29824e+10	5.46527e+09	3.02452e+10
2.48509	1.2998e+10	5.45981e+09	3.03232e+10
2.48608	1.30137e+10	5.45434e+09	3.04012e+10
2.48707	1.30294e+10	5.44888e+09	3.04792e+10
2.48806	1.30451e+10	5.44341e+09	3.05572e+10
2.48906	1.30608e+10	5.43795e+09	3.06351e+10
2.49005	1.30765e+10	5.43248e+09	3.07131e+10
2.49104	1.30922e+10	5.42702e+09	3.07911e+10
2.49203	1.31079e+10	5.42155e+09	3.08691e+10
2.49302	1.31236e+10	5.41609e+09	3.09471e+10
2.49401	1.31354e+10	5.41181e+09	3.10177e+10
2.49501	1.3125e+10	5.41426e+09	3.10468e+10
2.496	1.31146e+10	5.4167e+09	3.10758e+10
2.49699	1.31042e+10	5.41915e+09	3.11049e+10
2.49798	1.30938e+10	5.4216e+09	3.11339e+10
2.49897	1.30834e+10	5.42405e+09	3.1163e+10
2.49997	1.3073e+10	5.4265e+09	3.1192e+10
2.50096	1.30626e+10	5.42895e+09	3.12211e+10
2.50195	1.30522e+10	5.4314e+09	3.12501e+10
2.50294	1.30418e+10	5.43385e+09	3.12792e+10
2.50393	1.30314e+10	5.4363e+09	3.13082e+10
2.50492	1.30265e+10	5.43967e+09	3.1331e+10
2.50592	1.3023e+10	5.4433e+09	3.1352e+10
2.50691	1.30196e+10	5.44692e+09	3.1373e+10
2.5079	1.30161e+10	5.45054e+09	3.13941e+10
2.50889	1.30126e+10	5.45417e+09	3.14151e+10
2.50988	1.30091e+10	5.45779e+09	3.14362e+10
2.51088	1.30057e+10	5.46141e+09	3.14572e+10
2.51187	1.30022e+10	5.46503e+09	3.14783e+10
2.51286	1.29987e+10	5.46866e+09	3.14993e+10
2.51385	1.29952e+10	5.47228e+09	3.15203e+10
2.51484	1.29932e+10	5.47692e+09	3.15497e+10
2.51583	1.29958e+10	5.4847e+09	3.1605e+10
2.51683	1.29984e+10	5.49248e+09	3.16603e+10
2.51782	1.3001e+10	5.50026e+09	3.17156e+10
2.51881	1.30035e+10	5.50804e+09	3.17709e+10
2.5198	1.30061e+10	5.51582e+09	3.18262e+10
2.52079	1.30087e+10	5.5236e+09	3.18815e+10
2.52179	1.30113e+10	5.53138e+09	3.19368e+10
2.52278	1.30139e+10	5.53916e+09	3.19921e+10
2.52377	1.30164e+10	5.54694e+09	3.20474e+10
2.52476	1.3019e+10	5.55472e+09	3.21027e+10
2.52575	1.30196e+10	5.55819e+09	3.21108e+10
2.52674	1.30191e+10	5.55943e+09	3.20944e+10
2.52774	1.30186e+10	5.56067e+09	3.2078e+10
2.52873	1.30181e+10	5.56191e+09	3.20616e+10
2.52972	1.30177e+10	5.56315e+09	3.20453e+10
2.53071	1.30172e+10	5.56439e+09	3.20289e+10
2.5317	1.30167e+10	5.56563e+09	3.20125e+10
2.5327	1.30162e+10	5.56687e+09	3.19961e+10
2.53369	1.30158e+10	5.56811e+09	3.19797e+10
2.53468	1.30153e+10	5.56935e+09	3.19634e+10
2.53567	1.30148e+10	5.57059e+09	3.1947e+10
2.53666	1.30149e+10	5.56983e+09	3.19571e+10
2.53765	1.30149e+10	5.56904e+09	3.19675e+10
2.53865	1.3015e+10	5.56825e+09	3.1978e+10
2.53964	1.30151e+10	5.56747e+09	3.19884e+10
2.54063	1.30152e+10	5.56668e+09	3.19989e+10
2.54162	1.30153e+10	5.56589e+09	3.20093e+10
2.54261	1.30153e+10	5.56511e+09	3.20197e+10
2.54361	1.30154e+10	5.56432e+09	3.20302e+10
2.5446	1.30155e+10	5.56354e+09	3.20406e+10
2.54559	1.30156e+10	5.56275e+09	3.20511e+10
2.54658	1.3016e+10	5.56223e+09	3.20544e+10
2.54757	1.30183e+10	5.56299e+09	3.20232e+10
2.54856	1.30205e+10	5.56375e+09	3.1992e+10
2.54956	1.30227e+10	5.56451e+09	3.19608e+10
2.55055	1.3025e+10	5.56527e+09	3.19297e+10
2.55154	1.30272e+10	5.56603e+09	3.18985e+10
2.55253	1.30295e+10	5.56679e+09	3.18673e+10
2.55352	1.30317e+10	5.56755e+09	3.18361e+10
2.55451	1.3034e+10	5.56831e+09	3.1805e+10
2.55551	1.30362e+10	5.56907e+09	3.17738e+10
2.5565	1.30385e+10	5.56984e+09	3.17426e+10
2.55749	1.30376e+10	5.57049e+09	3.17211e+10
2.55848	1.30314e+10	5.57096e+09	3.1716e+10
2.55947	1.30253e+10	5.57144e+09	3.17109e+10
2.56047	1.30191e+10	5.57191e+09	3.17057e+10
2.56146	1.30129e+10	5.57239e+09	3.17006e+10
2.56245	1.30067e+10	5.57286e+09	3.16955e+10
2.56344	1.30005e+10	5.57334e+09	3.16904e+10
2.56443	1.29944e+10	5.57381e+09	3.16853e+10
2.56542	1.29882e+10	5.57429e+09	3.16802e+10
2.56642	1.2982e+10	5.57476e+09	3.16751e+10
2.56741	1.29758e+10	5.57523e+09	3.167e+10
2.5684	1.29754e+10	5.57299e+09	3.16639e+10
2.56939	1.29828e+10	5.56705e+09	3.16564e+10
2.57038	1.29901e+10	5.56112e+09	3.1649e+10
2.57138	1.29975e+10	5.55519e+09	3.16415e+10
2.57237	1.30049e+10	5.54925e+09	3.1634e+10
2.57336	1.30122e+10	5.54332e+09	3.16266e+10
2.57435	1.30196e+10	5.53739e+09	3.16191e+10
2.57534	1.30269e+10	5.53145e+09	3.16117e+10
2.57633	1.30343e+10	5.52552e+09	3.16042e+10
2.57733	1.30417e+10	5.51959e+09	3.15968e+10
2.57832	1.3049e+10	5.51365e+09	3.15893e+10
2.57931	1.30509e+10	5.5079e+09	3.15709e+10
2.5803	1.3044e+10	5.50244e+09	3.15349e+10
2.58129	1.3037e+10	5.49698e+09	3.1499e+10
2.58229	1.30301e+10	5.49152e+09	3.1463e+10
2.58328	1.30232e+10	5.48605e+09	3.1427e+10
2.58427	1.30163e+10	5.48059e+09	3.13911e+10
2.58526	1.30093e+10	5.47513e+09	3.13551e+10
2.58625	1.30024e+10	5.46967e+09	3.13192e+10
2.58724	1.29955e+10	5.46421e+09	3.12832e+10
2.58824	1.29886e+10	5.45875e+09	3.12473e+10
2.58923	1.29817e+10	5.45328e+09	3.12113e+10
2.59022	1.29742e+10	5.44842e+09	3.11788e+10
2.59121	1.29657e+10	5.44491e+09	3.1154e+10
2.5922	1.29571e+10	5.4414e+09	3.11292e+10
2.5932	1.29486e+10	5.43789e+09	3.11045e+10
2.59419	1.294e+10	5.43438e+09	3.10797e+10
2.59518	1.29315e+10	5.43087e+09	3.10549e+10
2.59617	1.29229e+10	5.42737e+09	3.10302e+10
2.59716	1.29144e+10	5.42386e+09	3.10054e+10
2.59815	1.29058e+10	5.42035e+09	3.09806e+10
2.59915	1.28973e+10	5.41684e+09	3.09559e+10
2.60014	1.28887e+10	5.41333e+09	3.09311e+10
2.60113	1.28802e+10	5.40984e+09	3.09062e+10
2.60212	1.28724e+10	5.40655e+09	3.08794e+10
2.60311	1.28646e+10	5.40326e+09	3.08526e+10
2.60411	1.28568e+10	5.39997e+09	3.08258e+10
2.6051	1.2849e+10	5.39669e+09	3.07991e+10
2.60609	1.28412e+10	5.3934e+09	3.07723e+10
2.60708	1.28334e+10	5.39011e+09	3.07455e+10
2.60807	1.28256e+10	5.38682e+09	3.07187e+10
2.60906	1.28178e+10	5.38354e+09	3.0692e+10
2.61006	1.281e+10	5.38025e+09	3.06652e+10
2.61105	1.28022e+10	5.37696e+09	3.06384e+10
2.61204	1.27944e+10	5.37367e+09	3.06117e+10
2.61303	1.27879e+10	5.3707e+09	3.05836e+10
2.61402	1.27817e+10	5.36782e+09	3.05552e+10
2.61502	1.27755e+10	5.36494e+09	3.05267e+10
2.61601	1.27693e+10	5.36206e+09	3.04983e+10
2.617	1.27631e+10	5.35918e+09	3.04699e+10
2.61799	1.27569e+10	5.35631e+09	3.04414e+10
2.61898	1.27507e+10	5.35343e+09	3.0413e+10
2.61997	1.27445e+10	5.35055e+09	3.03845e+10
2.62097	1.27384e+10	5.34767e+09	3.03561e+10
2.62196	1.27322e+10	5.3448e+09	3.03276e+10
2.62295	1.2726e+10	5.34192e+09	3.02992e+10
2.62394	1.27208e+10	5.33928e+09	3.02704e+10
2.62493	1.27171e+10	5.33704e+09	3.0241e+10
2.62593	1.27134e+10	5.3348e+09	3.02117e+10
2.62692	1.27098e+10	5.33255e+09	3.01823e+10
2.62791	1.27061e+10	5.33031e+09	3.01529e+10
2.6289	1.27025e+10	5.32807e+09	3.01235e+10
2.62989	1.26988e+10	5.32582e+09	3.00942e+10
2.63088	1.26952e+10	5.32358e+09	3.00648e+10
2.63188	1.26915e+10	5.32134e+09	3.00354e+10
2.63287	1.26878e+10	5.31909e+09	3.0006e+10
2.63386	1.26842e+10	5.31685e+09	2.99767e+10
2.63485	1.26805e+10	5.31461e+09	2.99473e+10
2.63584	1.26797e+10	5.31305e+09	2.99173e+10
2.63684	1.26794e+10	5.31161e+09	2.98871e+10
2.63783	1.26791e+10	5.31018e+09	2.9857e+10
2.63882	1.26788e+10	5.30874e+09	2.98269e+10
2.63981	1.26784e+10	5.3073e+09	2.97967e+10
2.6408	1.26781e+10	5.30586e+09	2.97666e+10
2.64179	1.26778e+10	5.30442e+09	2.97364e+10
2.64279	1.26775e+10	5.30298e+09	2.97063e+10
2.64378	1.26771e+10	5.30154e+09	2.96762e+10
2.64477	1.26768e+10	5.3001e+09	2.9646e+10
2.64576	1.26765e+10	5.29866e+09	2.96159e+10
2.64675	1.26774e+10	5.29752e+09	2.95857e+10
2.64775	1.26813e+10	5.29708e+09	2.95554e+10
2.64874	1.26851e+10	5.29664e+09	2.95251e+10
2.64973	1.26889e+10	5.2962e+09	2.94948e+10
2.65072	1.26928e+10	5.29577e+09	2.94644e+10
2.65171	1.26966e+10	5.29533e+09	2.94341e+10
2.6527	1.27005e+10	5.29489e+09	2.94038e+10
2.6537	1.27043e+10	5.29446e+09	2.93735e+10
2.65469	1.27082e+10	5.29402e+09	2.93432e+10
2.65568	1.2712e+10	5.29358e+09	2.93129e+10
2.65667	1.27159e+10	5.29315e+09	2.92825e+10
2.65766	1.27197e+10	5.29271e+09	2.92522e+10
2.65866	1.27267e+10	5.29301e+09	2.92221e+10
2.65965	1.27355e+10	5.29376e+09	2.9192e+10
2.66064	1.27443e+10	5.2945e+09	2.91619e+10
2.66163	1.27532e+10	5.29525e+09	2.91319e+10
2.66262	1.2762e+10	5.296e+09	2.91018e+10
2.66361	1.27708e+10	5.29674e+09	2.90717e+10
2.66461	1.27796e+10	5.29749e+09	2.90417e+10
2.6656	1.27884e+10	5.29824e+09	2.90116e+10
2.66659	1.27972e+10	5.29899e+09	2.89815e+10
2.66758	1.28061e+10	5.29973e+09	2.89515e+10
2.66857	1.28149e+10	5.30048e+09	2.89214e+10
2.66957	1.28237e+10	5.30123e+09	2.88913e+10
2.67056	1.28374e+10	5.30313e+09	2.88618e+10
2.67155	1.2852e+10	5.30524e+09	2.88324e+10
2.67254	1.28665e+10	5.30735e+09	2.8803e+10
2.67353	1.28811e+10	5.30946e+09	2.87737e+10
2.67452	1.28957e+10	5.31156e+09	2.87443e+10
2.67552	1.29102e+10	5.31367e+09	2.87149e+10
2.67651	1.29248e+10	5.31578e+09	2.86855e+10
2.6775	1.29393e+10	5.31789e+09	2.86561e+10
2.67849	1.29539e+10	5.31999e+09	2.86267e+10
2.67948	1.29685e+10	5.3221e+09	2.85973e+10
2.68048	1.2983e+10	5.32421e+09	2.85679e+10
2.68147	1.29976e+10	5.32632e+09	2.85385e+10
2.68246	1.30185e+10	5.32992e+09	2.85101e+10
2.68345	1.30396e+10	5.33356e+09	2.84818e+10
2.68444	1.30606e+10	5.3372e+09	2.84535e+10
2.68543	1.30817e+10	5.34084e+09	2.84252e+10
2.68643	1.31027e+10	5.34448e+09	2.83969e+10
2.68742	1.31238e+10	5.34812e+09	2.83686e+10
2.68841	1.31448e+10	5.35176e+09	2.83402e+10
2.6894	1.31659e+10	5.3554e+09	2.83119e+10
2.69039	1.3187e+10	5.35904e+09	2.82836e+10
2.69139	1.3208e+10	5.36268e+09	2.82553e+10
2.69238	1.32291e+10	5.36632e+09	2.8227e+10
2.69337	1.32501e+10	5.36996e+09	2.81986e+10

## Sheet: SIFi2_d
eV	9_4
1.70255	9469.99
1.70354	8056.74
1.70453	11743.5
1.70552	10761.3
1.70652	14223.1
1.70751	14086.6
1.7085	16188.9
1.70949	21418.3
1.71048	26189.5
1.71147	28933.2
1.71247	30372.5
1.71346	28776.3
1.71445	30204.2
1.71544	32036.4
1.71643	37809.1
1.71743	41681.3
1.71842	47637.3
1.71941	51199
1.7204	43100.9
1.72139	44169.3
1.72238	54580.2
1.72338	59198
1.72437	60583.9
1.72536	70951.4
1.72635	67503
1.72734	71208.7
1.72834	75622
1.72933	66417
1.73032	72239.9
1.73131	72344.8
1.7323	79647.4
1.73329	66538.8
1.73429	80187.1
1.73528	66675.9
1.73627	87160.3
1.73726	82831.9
1.73825	80009.8
1.73925	78143
1.74024	87003.3
1.74123	88278.3
1.74222	86755.9
1.74321	79335.2
1.7442	83892.3
1.7452	84788
1.74619	78299.9
1.74718	79659.3
1.74817	78354.3
1.74916	81064.5
1.75016	80135.2
1.75115	79041.8
1.75214	75222
1.75313	73812.2
1.75412	69648.8
1.75511	68565.3
1.75611	63745.5
1.7571	56910.6
1.75809	54338.5
1.75908	53094.7
1.76007	48885.7
1.76107	46641.4
1.76206	39328.6
1.76305	39097.5
1.76404	34304.6
1.76503	32155.4
1.76602	29535
1.76702	28889.4
1.76801	25637.2
1.769	24364.7
1.76999	22829.5
1.77098	20610.6
1.77198	19580
1.77297	18496.2
1.77396	17921.6
1.77495	17663.7
1.77594	16124.4
1.77693	15036.4
1.77793	15145.8
1.77892	14769.5
1.77991	14497.5
1.7809	13745.8
1.78189	13519.9
1.78289	13473.2
1.78388	13704.8
1.78487	12879.9
1.78586	13327.8
1.78685	12828.6
1.78784	13207.4
1.78884	12632.9
1.78983	12882.3
1.79082	12565.1
1.79181	13072.3
1.7928	12678.2
1.7938	12871.3
1.79479	12554.8
1.79578	12830.3
1.79677	13038.6
1.79776	12706.8
1.79875	12553.3
1.79975	12380.9
1.80074	12958.7
1.80173	12752
1.80272	12644
1.80371	12908.4
1.8047	12476.9
1.8057	13238.8
1.80669	12830.5
1.80768	13033.1
1.80867	12924.6
1.80966	13240.8
1.81066	13643.7
1.81165	13228.4
1.81264	13152.3
1.81363	13079.7
1.81462	13812.4
1.81561	13715
1.81661	13318.6
1.8176	13466.7
1.81859	13869.8
1.81958	13656.1
1.82057	13534.3
1.82157	14315.5
1.82256	14536.7
1.82355	13988.5
1.82454	13904.1
1.82553	13949.6
1.82652	14041.7
1.82752	13957
1.82851	14018.5
1.8295	14048.1
1.83049	13954.9
1.83148	14480.5
1.83248	14438
1.83347	13741.9
1.83446	14244.2
1.83545	14404.1
1.83644	13978.9
1.83743	14257.1
1.83843	14358.4
1.83942	14658.9
1.84041	15219.5
1.8414	14872.4
1.84239	15547.1
1.84339	15380.8
1.84438	15438.2
1.84537	15546.4
1.84636	15755.6
1.84735	16005
1.84834	16013
1.84934	16142.5
1.85033	16669.6
1.85132	16615
1.85231	16519.1
1.8533	17771.3
1.8543	17378
1.85529	16994.9
1.85628	17694.1
1.85727	17427.5
1.85826	17508.2
1.85925	18081
1.86025	17915.1
1.86124	18127.8
1.86223	18612.6
1.86322	18917.5
1.86421	18982.1
1.86521	18430.7
1.8662	18967
1.86719	19166.7
1.86818	18765.8
1.86917	20196.5
1.87016	19323.9
1.87116	19165.1
1.87215	19371.4
1.87314	19865.2
1.87413	19790.6
1.87512	18859
1.87612	20461.1
1.87711	20573.3
1.8781	19764
1.87909	19999
1.88008	19867.2
1.88107	20560.4
1.88207	19801.4
1.88306	20657.2
1.88405	20382.9
1.88504	19211.9
1.88603	20240.4
1.88703	19929.4
1.88802	20710.2
1.88901	19602.5
1.89	19822.7
1.89099	20514.3
1.89198	20213.3
1.89298	21103.3
1.89397	20128.3
1.89496	19818.5
1.89595	20395.3
1.89694	20877.3
1.89794	20924.2
1.89893	20701
1.89992	20312.7
1.90091	20880.2
1.9019	20664.4
1.90289	20258.7
1.90389	19897.2
1.90488	21091.1
1.90587	19784.4
1.90686	20306.3
1.90785	20693.3
1.90885	20099.8
1.90984	20111.2
1.91083	19745.1
1.91182	19842
1.91281	20414.8
1.9138	20058.3
1.9148	20309
1.91579	20303.8
1.91678	20154.2
1.91777	20091.3
1.91876	20117.1
1.91976	20361.1
1.92075	19922.6
1.92174	21076.6
1.92273	20571.9
1.92372	19538.6
1.92471	19338
1.92571	19643.9
1.9267	20210.1
1.92769	21762.3
1.92868	20296.7
1.92967	19977
1.93067	19956.3
1.93166	21333.7
1.93265	19250.1
1.93364	19953.5
1.93463	19775.7
1.93562	19251.3
1.93662	20335.2
1.93761	19316.6
1.9386	18916.7
1.93959	19823.3
1.94058	18831.4
1.94158	19471.5
1.94257	19098.4
1.94356	18924.3
1.94455	18900.1
1.94554	20235.2
1.94653	20164.4
1.94753	20869.4
1.94852	19774.7
1.94951	18981.8
1.9505	20154.4
1.95149	18649
1.95248	18298.9
1.95348	18822
1.95447	17796.4
1.95546	18652.1
1.95645	17628.8
1.95744	18001.9
1.95844	19191
1.95943	18712.8
1.96042	18465.8
1.96141	17944.2
1.9624	17986.7
1.96339	18521.3
1.96439	17643.9
1.96538	17124.3
1.96637	16771.2
1.96736	19068.9
1.96835	17399.1
1.96935	16019.6
1.97034	17587
1.97133	19181.3
1.97232	19047.6
1.97331	17283.6
1.9743	17033.1
1.9753	17321.9
1.97629	17630.6
1.97728	17363.8
1.97827	16423.4
1.97926	16442.3
1.98026	17601.9
1.98125	15431.6
1.98224	15654.3
1.98323	17590.5
1.98422	15117.9
1.98521	15087.2
1.98621	15575.4
1.9872	13981.3
1.98819	15025.1
1.98918	15933.3
1.99017	13633
1.99117	16145.6
1.99216	14261.5
1.99315	12241.1
1.99414	12496.2
1.99513	15167.3
1.99612	15057.5
1.99712	14769.3
1.99811	12891.2
1.9991	13678.4
2.00009	#DIV/0!
2.00108	#DIV/0!
2.00208	#DIV/0!
2.00307	#DIV/0!
2.00406	#DIV/0!
2.00505	#DIV/0!
2.00604	#DIV/0!
2.00703	#DIV/0!
2.00803	#DIV/0!
2.00902	#DIV/0!
2.01001	#DIV/0!
2.011	#DIV/0!
2.01199	#DIV/0!
2.01299	#DIV/0!
2.01398	#DIV/0!
2.01497	#DIV/0!
2.01596	#DIV/0!
2.01695	#DIV/0!
2.01794	#DIV/0!
2.01894	#DIV/0!
2.01993	#DIV/0!
2.02092	#DIV/0!
2.02191	#DIV/0!
2.0229	#DIV/0!
2.0239	#DIV/0!
2.02489	#DIV/0!
2.02588	#DIV/0!
2.02687	#DIV/0!
2.02786	#DIV/0!
2.02885	#DIV/0!
2.02985	#DIV/0!
2.03084	#DIV/0!
2.03183	#DIV/0!
2.03282	#DIV/0!
2.03381	#DIV/0!
2.03481	#DIV/0!
2.0358	#DIV/0!
2.03679	#DIV/0!
2.03778	#DIV/0!
2.03877	#DIV/0!
2.03976	#DIV/0!
2.04076	#DIV/0!
2.04175	#DIV/0!
2.04274	#DIV/0!
2.04373	#DIV/0!
2.04472	#DIV/0!
2.04572	#DIV/0!
2.04671	#DIV/0!
2.0477	#DIV/0!
2.04869	#DIV/0!
2.04968	#DIV/0!
2.05067	#DIV/0!
2.05167	#DIV/0!
2.05266	#DIV/0!
2.05365	#DIV/0!
2.05464	#DIV/0!
2.05563	#DIV/0!
2.05663	#DIV/0!
2.05762	#DIV/0!
2.05861	#DIV/0!
2.0596	#DIV/0!
2.06059	#DIV/0!
2.06158	#DIV/0!
2.06258	#DIV/0!
2.06357	#DIV/0!
2.06456	#DIV/0!
2.06555	#DIV/0!
2.06654	#DIV/0!
2.06754	#DIV/0!
2.06853	#DIV/0!
2.06952	#DIV/0!
2.07051	#DIV/0!
2.0715	#DIV/0!
2.07249	#DIV/0!
2.07349	#DIV/0!
2.07448	#DIV/0!
2.07547	#DIV/0!
2.07646	#DIV/0!
2.07745	#DIV/0!
2.07845	#DIV/0!
2.07944	#DIV/0!
2.08043	#DIV/0!
2.08142	#DIV/0!
2.08241	#DIV/0!
2.0834	#DIV/0!
2.0844	#DIV/0!
2.08539	#DIV/0!
2.08638	#DIV/0!
2.08737	#DIV/0!
2.08836	#DIV/0!
2.08936	#DIV/0!
2.09035	#DIV/0!
2.09134	#DIV/0!
2.09233	#DIV/0!
2.09332	#DIV/0!
2.09431	#DIV/0!
2.09531	#DIV/0!
2.0963	#DIV/0!
2.09729	#DIV/0!
2.09828	#DIV/0!
2.09927	#DIV/0!
2.10027	#DIV/0!
2.10126	#DIV/0!
2.10225	#DIV/0!
2.10324	#DIV/0!
2.10423	#DIV/0!
2.10522	#DIV/0!
2.10622	#DIV/0!
2.10721	#DIV/0!
2.1082	#DIV/0!
2.10919	#DIV/0!
2.11018	#DIV/0!
2.11117	#DIV/0!
2.11217	#DIV/0!
2.11316	#DIV/0!
2.11415	#DIV/0!
2.11514	#DIV/0!
2.11613	#DIV/0!
2.11713	#DIV/0!
2.11812	#DIV/0!
2.11911	#DIV/0!
2.1201	#DIV/0!
2.12109	#DIV/0!
2.12208	#DIV/0!
2.12308	#DIV/0!
2.12407	#DIV/0!
2.12506	#DIV/0!
2.12605	#DIV/0!
2.12704	#DIV/0!
2.12804	#DIV/0!
2.12903	#DIV/0!
2.13002	#DIV/0!
2.13101	#DIV/0!
2.132	#DIV/0!
2.13299	#DIV/0!
2.13399	#DIV/0!
2.13498	#DIV/0!
2.13597	#DIV/0!
2.13696	#DIV/0!
2.13795	#DIV/0!
2.13895	#DIV/0!
2.13994	#DIV/0!
2.14093	#DIV/0!
2.14192	#DIV/0!
2.14291	#DIV/0!
2.1439	#DIV/0!
2.1449	#DIV/0!
2.14589	#DIV/0!
2.14688	#DIV/0!
2.14787	#DIV/0!
2.14886	#DIV/0!
2.14986	#DIV/0!
2.15085	#DIV/0!
2.15184	#DIV/0!
2.15283	#DIV/0!
2.15382	#DIV/0!
2.15481	#DIV/0!
2.15581	#DIV/0!
2.1568	#DIV/0!
2.15779	#DIV/0!
2.15878	#DIV/0!
2.15977	#DIV/0!
2.16077	#DIV/0!
2.16176	#DIV/0!
2.16275	#DIV/0!
2.16374	#DIV/0!
2.16473	#DIV/0!
2.16572	#DIV/0!
2.16672	#DIV/0!
2.16771	#DIV/0!
2.1687	#DIV/0!
2.16969	#DIV/0!
2.17068	#DIV/0!
2.17168	#DIV/0!
2.17267	#DIV/0!
2.17366	#DIV/0!
2.17465	#DIV/0!
2.17564	#DIV/0!
2.17663	#DIV/0!
2.17763	#DIV/0!
2.17862	#DIV/0!
2.17961	#DIV/0!
2.1806	#DIV/0!
2.18159	#DIV/0!
2.18259	#DIV/0!
2.18358	#DIV/0!
2.18457	#DIV/0!
2.18556	#DIV/0!
2.18655	#DIV/0!
2.18754	#DIV/0!
2.18854	#DIV/0!
2.18953	#DIV/0!
2.19052	#DIV/0!
2.19151	#DIV/0!
2.1925	#DIV/0!
2.1935	#DIV/0!
2.19449	#DIV/0!
2.19548	#DIV/0!
2.19647	#DIV/0!
2.19746	#DIV/0!
2.19845	#DIV/0!
2.19945	#DIV/0!
2.20044	#DIV/0!
2.20143	#DIV/0!
2.20242	#DIV/0!
2.20341	#DIV/0!
2.20441	#DIV/0!
2.2054	#DIV/0!
2.20639	#DIV/0!
2.20738	#DIV/0!
2.20837	#DIV/0!
2.20936	#DIV/0!
2.21036	#DIV/0!
2.21135	#DIV/0!
2.21234	#DIV/0!
2.21333	#DIV/0!
2.21432	#DIV/0!
2.21532	#DIV/0!
2.21631	#DIV/0!
2.2173	#DIV/0!
2.21829	#DIV/0!
2.21928	#DIV/0!
2.22027	#DIV/0!
2.22127	#DIV/0!
2.22226	#DIV/0!
2.22325	#DIV/0!
2.22424	#DIV/0!
2.22523	#DIV/0!
2.22623	#DIV/0!
2.22722	#DIV/0!
2.22821	#DIV/0!
2.2292	#DIV/0!
2.23019	#DIV/0!
2.23118	#DIV/0!
2.23218	#DIV/0!
2.23317	#DIV/0!
2.23416	#DIV/0!
2.23515	#DIV/0!
2.23614	#DIV/0!
2.23714	#DIV/0!
2.23813	#DIV/0!
2.23912	#DIV/0!
2.24011	#DIV/0!
2.2411	#DIV/0!
2.24209	#DIV/0!
2.24309	#DIV/0!
2.24408	#DIV/0!
2.24507	#DIV/0!
2.24606	#DIV/0!
2.24705	#DIV/0!
2.24805	#DIV/0!
2.24904	#DIV/0!
2.25003	#DIV/0!
2.25102	#DIV/0!
2.25201	#DIV/0!
2.253	#DIV/0!
2.254	#DIV/0!
2.25499	#DIV/0!
2.25598	#DIV/0!
2.25697	#DIV/0!
2.25796	#DIV/0!
2.25895	#DIV/0!
2.25995	#DIV/0!
2.26094	#DIV/0!
2.26193	#DIV/0!
2.26292	#DIV/0!
2.26391	#DIV/0!
2.26491	#DIV/0!
2.2659	#DIV/0!
2.26689	#DIV/0!
2.26788	#DIV/0!
2.26887	#DIV/0!
2.26986	#DIV/0!
2.27086	#DIV/0!
2.27185	#DIV/0!
2.27284	#DIV/0!
2.27383	#DIV/0!
2.27482	#DIV/0!
2.27582	#DIV/0!
2.27681	#DIV/0!
2.2778	#DIV/0!
2.27879	#DIV/0!
2.27978	#DIV/0!
2.28077	#DIV/0!
2.28177	#DIV/0!
2.28276	#DIV/0!
2.28375	#DIV/0!
2.28474	#DIV/0!
2.28573	#DIV/0!
2.28673	#DIV/0!
2.28772	#DIV/0!
2.28871	#DIV/0!
2.2897	#DIV/0!
2.29069	#DIV/0!
2.29168	#DIV/0!
2.29268	#DIV/0!
2.29367	#DIV/0!
2.29466	#DIV/0!
2.29565	#DIV/0!
2.29664	#DIV/0!
2.29764	#DIV/0!
2.29863	#DIV/0!
2.29962	#DIV/0!
2.30061	#DIV/0!
2.3016	#DIV/0!
2.30259	#DIV/0!
2.30359	#DIV/0!
2.30458	#DIV/0!
2.30557	#DIV/0!
2.30656	#DIV/0!
2.30755	#DIV/0!
2.30855	#DIV/0!
2.30954	#DIV/0!
2.31053	#DIV/0!
2.31152	#DIV/0!
2.31251	#DIV/0!
2.3135	#DIV/0!
2.3145	#DIV/0!
2.31549	#DIV/0!
2.31648	#DIV/0!
2.31747	#DIV/0!
2.31846	#DIV/0!
2.31946	#DIV/0!
2.32045	#DIV/0!
2.32144	#DIV/0!
2.32243	#DIV/0!
2.32342	#DIV/0!
2.32441	#DIV/0!
2.32541	#DIV/0!
2.3264	#DIV/0!
2.32739	#DIV/0!
2.32838	#DIV/0!
2.32937	#DIV/0!
2.33037	#DIV/0!
2.33136	#DIV/0!
2.33235	#DIV/0!
2.33334	#DIV/0!
2.33433	#DIV/0!
2.33532	#DIV/0!
2.33632	#DIV/0!
2.33731	#DIV/0!
2.3383	#DIV/0!
2.33929	#DIV/0!
2.34028	#DIV/0!
2.34128	#DIV/0!
2.34227	#DIV/0!
2.34326	#DIV/0!
2.34425	#DIV/0!
2.34524	#DIV/0!
2.34623	#DIV/0!
2.34723	#DIV/0!
2.34822	#DIV/0!
2.34921	#DIV/0!
2.3502	#DIV/0!
2.35119	#DIV/0!
2.35219	#DIV/0!
2.35318	#DIV/0!
2.35417	#DIV/0!
2.35516	#DIV/0!
2.35615	#DIV/0!
2.35714	#DIV/0!
2.35814	#DIV/0!
2.35913	#DIV/0!
2.36012	#DIV/0!
2.36111	#DIV/0!
2.3621	#DIV/0!
2.3631	#DIV/0!
2.36409	#DIV/0!
2.36508	#DIV/0!
2.36607	#DIV/0!
2.36706	#DIV/0!
2.36805	#DIV/0!
2.36905	#DIV/0!
2.37004	#DIV/0!
2.37103	#DIV/0!
2.37202	#DIV/0!
2.37301	#DIV/0!
2.37401	#DIV/0!
2.375	#DIV/0!
2.37599	#DIV/0!
2.37698	#DIV/0!
2.37797	#DIV/0!
2.37896	#DIV/0!
2.37996	#DIV/0!
2.38095	#DIV/0!
2.38194	#DIV/0!
2.38293	#DIV/0!
2.38392	#DIV/0!
2.38492	#DIV/0!
2.38591	#DIV/0!
2.3869	#DIV/0!
2.38789	#DIV/0!
2.38888	#DIV/0!
2.38987	#DIV/0!
2.39087	#DIV/0!
2.39186	#DIV/0!
2.39285	#DIV/0!
2.39384	#DIV/0!
2.39483	#DIV/0!
2.39583	#DIV/0!
2.39682	#DIV/0!
2.39781	#DIV/0!
2.3988	#DIV/0!
2.39979	#DIV/0!
2.40078	#DIV/0!
2.40178	#DIV/0!
2.40277	#DIV/0!
2.40376	#DIV/0!
2.40475	#DIV/0!
2.40574	#DIV/0!
2.40673	#DIV/0!
2.40773	#DIV/0!
2.40872	#DIV/0!
2.40971	#DIV/0!
2.4107	#DIV/0!
2.41169	#DIV/0!
2.41269	#DIV/0!
2.41368	#DIV/0!
2.41467	#DIV/0!
2.41566	#DIV/0!
2.41665	#DIV/0!
2.41764	#DIV/0!
2.41864	#DIV/0!
2.41963	#DIV/0!
2.42062	#DIV/0!
2.42161	#DIV/0!
2.4226	#DIV/0!
2.4236	#DIV/0!
2.42459	#DIV/0!
2.42558	#DIV/0!
2.42657	#DIV/0!
2.42756	#DIV/0!
2.42855	#DIV/0!
2.42955	#DIV/0!
2.43054	#DIV/0!
2.43153	#DIV/0!
2.43252	#DIV/0!
2.43351	#DIV/0!
2.43451	#DIV/0!
2.4355	#DIV/0!
2.43649	#DIV/0!
2.43748	#DIV/0!
2.43847	#DIV/0!
2.43946	#DIV/0!
2.44046	#DIV/0!
2.44145	#DIV/0!
2.44244	#DIV/0!
2.44343	#DIV/0!
2.44442	#DIV/0!
2.44542	#DIV/0!
2.44641	#DIV/0!
2.4474	#DIV/0!
2.44839	#DIV/0!
2.44938	#DIV/0!
2.45037	#DIV/0!
2.45137	#DIV/0!
2.45236	#DIV/0!
2.45335	#DIV/0!
2.45434	#DIV/0!
2.45533	#DIV/0!
2.45633	#DIV/0!
2.45732	#DIV/0!
2.45831	#DIV/0!
2.4593	#DIV/0!
2.46029	#DIV/0!
2.46128	#DIV/0!
2.46228	#DIV/0!
2.46327	#DIV/0!
2.46426	#DIV/0!
2.46525	#DIV/0!
2.46624	#DIV/0!
2.46724	#DIV/0!
2.46823	#DIV/0!
2.46922	#DIV/0!
2.47021	#DIV/0!
2.4712	#DIV/0!
2.47219	#DIV/0!
2.47319	#DIV/0!
2.47418	#DIV/0!
2.47517	#DIV/0!
2.47616	#DIV/0!
2.47715	#DIV/0!
2.47815	#DIV/0!
2.47914	#DIV/0!
2.48013	#DIV/0!
2.48112	#DIV/0!
2.48211	#DIV/0!
2.4831	#DIV/0!
2.4841	#DIV/0!
2.48509	#DIV/0!
2.48608	#DIV/0!
2.48707	#DIV/0!
2.48806	#DIV/0!
2.48906	#DIV/0!
2.49005	#DIV/0!
2.49104	#DIV/0!
2.49203	#DIV/0!
2.49302	#DIV/0!
2.49401	#DIV/0!
2.49501	#DIV/0!
2.496	#DIV/0!
2.49699	#DIV/0!
2.49798	#DIV/0!
2.49897	#DIV/0!
2.49997	#DIV/0!
2.50096	#DIV/0!
2.50195	#DIV/0!
2.50294	#DIV/0!
2.50393	#DIV/0!
2.50492	#DIV/0!
2.50592	#DIV/0!
2.50691	#DIV/0!
2.5079	#DIV/0!
2.50889	#DIV/0!
2.50988	#DIV/0!
2.51088	#DIV/0!
2.51187	#DIV/0!
2.51286	#DIV/0!
2.51385	#DIV/0!
2.51484	#DIV/0!
2.51583	#DIV/0!
2.51683	#DIV/0!
2.51782	#DIV/0!
2.51881	#DIV/0!
2.5198	#DIV/0!
2.52079	#DIV/0!
2.52179	#DIV/0!
2.52278	#DIV/0!
2.52377	#DIV/0!
2.52476	#DIV/0!
2.52575	#DIV/0!
2.52674	#DIV/0!
2.52774	#DIV/0!
2.52873	#DIV/0!
2.52972	#DIV/0!
2.53071	#DIV/0!
2.5317	#DIV/0!
2.5327	#DIV/0!
2.53369	#DIV/0!
2.53468	#DIV/0!
2.53567	#DIV/0!
2.53666	#DIV/0!
2.53765	#DIV/0!
2.53865	#DIV/0!
2.53964	#DIV/0!
2.54063	#DIV/0!
2.54162	#DIV/0!
2.54261	#DIV/0!
2.54361	#DIV/0!
2.5446	#DIV/0!
2.54559	#DIV/0!
2.54658	#DIV/0!
2.54757	#DIV/0!
2.54856	#DIV/0!
2.54956	#DIV/0!
2.55055	#DIV/0!
2.55154	#DIV/0!
2.55253	#DIV/0!
2.55352	#DIV/0!
2.55451	#DIV/0!
2.55551	#DIV/0!
2.5565	#DIV/0!
2.55749	#DIV/0!
2.55848	#DIV/0!
2.55947	#DIV/0!
2.56047	#DIV/0!
2.56146	#DIV/0!
2.56245	#DIV/0!
2.56344	#DIV/0!
2.56443	#DIV/0!
2.56542	#DIV/0!
2.56642	#DIV/0!
2.56741	#DIV/0!
2.5684	#DIV/0!
2.56939	#DIV/0!
2.57038	#DIV/0!
2.57138	#DIV/0!
2.57237	#DIV/0!
2.57336	#DIV/0!
2.57435	#DIV/0!
2.57534	#DIV/0!
2.57633	#DIV/0!
2.57733	#DIV/0!
2.57832	#DIV/0!
2.57931	#DIV/0!
2.5803	#DIV/0!
2.58129	#DIV/0!
2.58229	#DIV/0!
2.58328	#DIV/0!
2.58427	#DIV/0!
2.58526	#DIV/0!
2.58625	#DIV/0!
2.58724	#DIV/0!
2.58824	#DIV/0!
2.58923	#DIV/0!
2.59022	#DIV/0!
2.59121	#DIV/0!
2.5922	#DIV/0!
2.5932	#DIV/0!
2.59419	#DIV/0!
2.59518	#DIV/0!
2.59617	#DIV/0!
2.59716	#DIV/0!
2.59815	#DIV/0!
2.59915	#DIV/0!
2.60014	#DIV/0!
2.60113	#DIV/0!
2.60212	#DIV/0!
2.60311	#DIV/0!
2.60411	#DIV/0!
2.6051	#DIV/0!
2.60609	#DIV/0!
2.60708	#DIV/0!
2.60807	#DIV/0!
2.60906	#DIV/0!
2.61006	#DIV/0!
2.61105	#DIV/0!
2.61204	#DIV/0!
2.61303	#DIV/0!
2.61402	#DIV/0!
2.61502	#DIV/0!
2.61601	#DIV/0!
2.617	#DIV/0!
2.61799	#DIV/0!
2.61898	#DIV/0!
2.61997	#DIV/0!
2.62097	#DIV/0!
2.62196	#DIV/0!
2.62295	#DIV/0!
2.62394	#DIV/0!
2.62493	#DIV/0!
2.62593	#DIV/0!
2.62692	#DIV/0!
2.62791	#DIV/0!
2.6289	#DIV/0!
2.62989	#DIV/0!
2.63088	#DIV/0!
2.63188	#DIV/0!
2.63287	#DIV/0!
2.63386	#DIV/0!
2.63485	#DIV/0!
2.63584	#DIV/0!
2.63684	#DIV/0!
2.63783	#DIV/0!
2.63882	#DIV/0!
2.63981	#DIV/0!
2.6408	#DIV/0!
2.64179	#DIV/0!
2.64279	#DIV/0!
2.64378	#DIV/0!
2.64477	#DIV/0!
2.64576	#DIV/0!
2.64675	#DIV/0!
2.64775	#DIV/0!
2.64874	#DIV/0!
2.64973	#DIV/0!
2.65072	#DIV/0!
2.65171	#DIV/0!
2.6527	#DIV/0!
2.6537	#DIV/0!
2.65469	#DIV/0!
2.65568	#DIV/0!
2.65667	#DIV/0!
2.65766	#DIV/0!
2.65866	#DIV/0!
2.65965	#DIV/0!
2.66064	#DIV/0!
2.66163	#DIV/0!
2.66262	#DIV/0!
2.66361	#DIV/0!
2.66461	#DIV/0!
2.6656	#DIV/0!
2.66659	#DIV/0!
2.66758	#DIV/0!
2.66857	#DIV/0!
2.66957	#DIV/0!
2.67056	#DIV/0!
2.67155	#DIV/0!
2.67254	#DIV/0!
2.67353	#DIV/0!
2.67452	#DIV/0!
2.67552	#DIV/0!
2.67651	#DIV/0!
2.6775	#DIV/0!
2.67849	#DIV/0!
2.67948	#DIV/0!
2.68048	#DIV/0!
2.68147	#DIV/0!
2.68246	#DIV/0!
2.68345	#DIV/0!
2.68444	#DIV/0!
2.68543	#DIV/0!
2.68643	#DIV/0!
2.68742	#DIV/0!
2.68841	#DIV/0!
2.6894	#DIV/0!
2.69039	#DIV/0!
2.69139	#DIV/0!
2.69238	#DIV/0!
2.69337	#DIV/0!

## Sheet: SIFi2_e
eV	35_13
1.70255	9077.13
1.70354	9413.28
1.70453	8533.09
1.70552	13670.9
1.70652	14460.8
1.70751	17293.6
1.7085	20484.7
1.70949	21587.5
1.71048	40653
1.71147	24719.4
1.71247	28673.2
1.71346	24855.2
1.71445	37223.7
1.71544	34942.7
1.71643	46765.1
1.71743	45028.9
1.71842	44227
1.71941	49792.6
1.7204	48119.8
1.72139	52193.3
1.72238	50906.7
1.72338	54799.6
1.72437	61899.2
1.72536	66636.1
1.72635	76591.5
1.72734	69455.4
1.72834	70708.1
1.72933	76686
1.73032	72299.7
1.73131	63502.5
1.7323	69414
1.73329	80221.1
1.73429	73095.1
1.73528	82274.6
1.73627	78978.2
1.73726	75386.8
1.73825	80740.3
1.73925	90062.7
1.74024	86494.3
1.74123	89095.6
1.74222	94050.4
1.74321	89559.6
1.7442	89849.6
1.7452	96767.6
1.74619	104574
1.74718	93904.5
1.74817	124218
1.74916	87213
1.75016	103715
1.75115	105109
1.75214	106235
1.75313	107726
1.75412	99270.5
1.75511	115087
1.75611	92933.3
1.7571	102028
1.75809	102190
1.75908	106478
1.76007	91714.2
1.76107	101762
1.76206	114319
1.76305	98346
1.76404	110768
1.76503	93909.5
1.76602	105346
1.76702	86218.3
1.76801	86162.6
1.769	89576.5
1.76999	80800.1
1.77098	64649.5
1.77198	68704
1.77297	68489.9
1.77396	58839.7
1.77495	51767.4
1.77594	44692.5
1.77693	38235.4
1.77793	33921.6
1.77892	30205.5
1.77991	25866.3
1.7809	22981.4
1.78189	21208.2
1.78289	18821.8
1.78388	17233.8
1.78487	16324.5
1.78586	14660.1
1.78685	14052.9
1.78784	13203.4
1.78884	12275.8
1.78983	11911.3
1.79082	11322.6
1.79181	11108
1.7928	10498.8
1.7938	10583
1.79479	10153.6
1.79578	10240.3
1.79677	10382.5
1.79776	9758.06
1.79875	10119.7
1.79975	9808.18
1.80074	10142.9
1.80173	10199.2
1.80272	9656
1.80371	10049.1
1.8047	9951.99
1.8057	10103.8
1.80669	10256.1
1.80768	9984.68
1.80867	10427.3
1.80966	10469.7
1.81066	10523.2
1.81165	10687.9
1.81264	10306
1.81363	10535.1
1.81462	10814
1.81561	10192.5
1.81661	10525.1
1.8176	10579.3
1.81859	10570.8
1.81958	11114
1.82057	11096.3
1.82157	10684.7
1.82256	11312.6
1.82355	10944.3
1.82454	10881
1.82553	11312.7
1.82652	10884.6
1.82752	11521.2
1.82851	11722.1
1.8295	11389.1
1.83049	11681.5
1.83148	11567.7
1.83248	11375.5
1.83347	11310.5
1.83446	11979.9
1.83545	11446.6
1.83644	11783
1.83743	11993.2
1.83843	11951.2
1.83942	12105.3
1.84041	12420.2
1.8414	12280.4
1.84239	12312.1
1.84339	13046.4
1.84438	13288.5
1.84537	12918.3
1.84636	13461.2
1.84735	13747.1
1.84834	13702.8
1.84934	13638.1
1.85033	14523.9
1.85132	14550.7
1.85231	14540.9
1.8533	15409.4
1.8543	15576.9
1.85529	15655.7
1.85628	16048.3
1.85727	16099.3
1.85826	16696.6
1.85925	16460.5
1.86025	16979.5
1.86124	17489.7
1.86223	16536.3
1.86322	17649.1
1.86421	18596.4
1.86521	18231.1
1.8662	18252.4
1.86719	18612.6
1.86818	18070.9
1.86917	18959.2
1.87016	18821.9
1.87116	19241
1.87215	19881.3
1.87314	20153.1
1.87413	19685.7
1.87512	20262.3
1.87612	20249.4
1.87711	19757.9
1.8781	20065.6
1.87909	21550
1.88008	21095.4
1.88107	20994
1.88207	20754.6
1.88306	21024.7
1.88405	21436.3
1.88504	21695.7
1.88603	20280.9
1.88703	21542.9
1.88802	21696.7
1.88901	20884.2
1.89	21408
1.89099	21490.3
1.89198	23051.9
1.89298	21666.7
1.89397	21707.7
1.89496	21107.7
1.89595	22744.6
1.89694	23339.8
1.89794	20733
1.89893	21917.7
1.89992	22424.1
1.90091	24031.4
1.9019	23398.4
1.90289	21165.2
1.90389	22516.4
1.90488	22675.9
1.90587	21606.5
1.90686	21529.4
1.90785	21305
1.90885	22354.9
1.90984	23153.5
1.91083	23116.6
1.91182	21942
1.91281	21836.7
1.9138	22139.5
1.9148	22869.8
1.91579	21958.3
1.91678	20931
1.91777	21081.3
1.91876	22807.7
1.91976	22369.4
1.92075	24257.9
1.92174	21488.8
1.92273	21270.7
1.92372	22318.7
1.92471	23253.3
1.92571	22851.8
1.9267	22414.9
1.92769	21870.6
1.92868	22574.1
1.92967	23199.5
1.93067	22042.4
1.93166	21477.6
1.93265	23115.9
1.93364	22674.5
1.93463	22780.5
1.93562	23288.8
1.93662	22205.7
1.93761	22581.9
1.9386	23556.2
1.93959	23365.2
1.94058	23285.4
1.94158	23202.2
1.94257	21037.2
1.94356	22933.2
1.94455	22548.3
1.94554	24210.5
1.94653	22529.2
1.94753	21850.6
1.94852	20779.1
1.94951	23180.8
1.9505	22787.6
1.95149	22657
1.95248	22210
1.95348	20678.8
1.95447	20889.8
1.95546	22989.4
1.95645	23830.3
1.95744	25560.6
1.95844	20183.5
1.95943	21126.3
1.96042	21857.2
1.96141	19714.7
1.9624	23258.6
1.96339	22141.5
1.96439	21079.5
1.96538	21126.4
1.96637	20287.2
1.96736	20214.5
1.96835	22081.3
1.96935	21974.8
1.97034	20075.5
1.97133	19581.5
1.97232	19742.4
1.97331	22450.6
1.9743	20992
1.9753	21503.4
1.97629	23730.7
1.97728	19111
1.97827	18458.4
1.97926	18208.5
1.98026	20220.2
1.98125	19214.9
1.98224	19928.8
1.98323	16800.7
1.98422	16133.3
1.98521	19522.5
1.98621	17049.4
1.9872	19327.1
1.98819	18834.8
1.98918	19575.6
1.99017	18923.9
1.99117	15605.2
1.99216	16448.8
1.99315	15885
1.99414	17904
1.99513	18945.2
1.99612	14823.2
1.99712	15254.1
1.99811	17530
1.9991	15474.8
2.00009	#DIV/0!
2.00108	#DIV/0!
2.00208	#DIV/0!
2.00307	#DIV/0!
2.00406	#DIV/0!
2.00505	#DIV/0!
2.00604	#DIV/0!
2.00703	#DIV/0!
2.00803	#DIV/0!
2.00902	#DIV/0!
2.01001	#DIV/0!
2.011	#DIV/0!
2.01199	#DIV/0!
2.01299	#DIV/0!
2.01398	#DIV/0!
2.01497	#DIV/0!
2.01596	#DIV/0!
2.01695	#DIV/0!
2.01794	#DIV/0!
2.01894	#DIV/0!
2.01993	#DIV/0!
2.02092	#DIV/0!
2.02191	#DIV/0!
2.0229	#DIV/0!
2.0239	#DIV/0!
2.02489	#DIV/0!
2.02588	#DIV/0!
2.02687	#DIV/0!
2.02786	#DIV/0!
2.02885	#DIV/0!
2.02985	#DIV/0!
2.03084	#DIV/0!
2.03183	#DIV/0!
2.03282	#DIV/0!
2.03381	#DIV/0!
2.03481	#DIV/0!
2.0358	#DIV/0!
2.03679	#DIV/0!
2.03778	#DIV/0!
2.03877	#DIV/0!
2.03976	#DIV/0!
2.04076	#DIV/0!
2.04175	#DIV/0!
2.04274	#DIV/0!
2.04373	#DIV/0!
2.04472	#DIV/0!
2.04572	#DIV/0!
2.04671	#DIV/0!
2.0477	#DIV/0!
2.04869	#DIV/0!
2.04968	#DIV/0!
2.05067	#DIV/0!
2.05167	#DIV/0!
2.05266	#DIV/0!
2.05365	#DIV/0!
2.05464	#DIV/0!
2.05563	#DIV/0!
2.05663	#DIV/0!
2.05762	#DIV/0!
2.05861	#DIV/0!
2.0596	#DIV/0!
2.06059	#DIV/0!
2.06158	#DIV/0!
2.06258	#DIV/0!
2.06357	#DIV/0!
2.06456	#DIV/0!
2.06555	#DIV/0!
2.06654	#DIV/0!
2.06754	#DIV/0!
2.06853	#DIV/0!
2.06952	#DIV/0!
2.07051	#DIV/0!
2.0715	#DIV/0!
2.07249	#DIV/0!
2.07349	#DIV/0!
2.07448	#DIV/0!
2.07547	#DIV/0!
2.07646	#DIV/0!
2.07745	#DIV/0!
2.07845	#DIV/0!
2.07944	#DIV/0!
2.08043	#DIV/0!
2.08142	#DIV/0!
2.08241	#DIV/0!
2.0834	#DIV/0!
2.0844	#DIV/0!
2.08539	#DIV/0!
2.08638	#DIV/0!
2.08737	#DIV/0!
2.08836	#DIV/0!
2.08936	#DIV/0!
2.09035	#DIV/0!
2.09134	#DIV/0!
2.09233	#DIV/0!
2.09332	#DIV/0!
2.09431	#DIV/0!
2.09531	#DIV/0!
2.0963	#DIV/0!
2.09729	#DIV/0!
2.09828	#DIV/0!
2.09927	#DIV/0!
2.10027	#DIV/0!
2.10126	#DIV/0!
2.10225	#DIV/0!
2.10324	#DIV/0!
2.10423	#DIV/0!
2.10522	#DIV/0!
2.10622	#DIV/0!
2.10721	#DIV/0!
2.1082	#DIV/0!
2.10919	#DIV/0!
2.11018	#DIV/0!
2.11117	#DIV/0!
2.11217	#DIV/0!
2.11316	#DIV/0!
2.11415	#DIV/0!
2.11514	#DIV/0!
2.11613	#DIV/0!
2.11713	#DIV/0!
2.11812	#DIV/0!
2.11911	#DIV/0!
2.1201	#DIV/0!
2.12109	#DIV/0!
2.12208	#DIV/0!
2.12308	#DIV/0!
2.12407	#DIV/0!
2.12506	#DIV/0!
2.12605	#DIV/0!
2.12704	#DIV/0!
2.12804	#DIV/0!
2.12903	#DIV/0!
2.13002	#DIV/0!
2.13101	#DIV/0!
2.132	#DIV/0!
2.13299	#DIV/0!
2.13399	#DIV/0!
2.13498	#DIV/0!
2.13597	#DIV/0!
2.13696	#DIV/0!
2.13795	#DIV/0!
2.13895	#DIV/0!
2.13994	#DIV/0!
2.14093	#DIV/0!
2.14192	#DIV/0!
2.14291	#DIV/0!
2.1439	#DIV/0!
2.1449	#DIV/0!
2.14589	#DIV/0!
2.14688	#DIV/0!
2.14787	#DIV/0!
2.14886	#DIV/0!
2.14986	#DIV/0!
2.15085	#DIV/0!
2.15184	#DIV/0!
2.15283	#DIV/0!
2.15382	#DIV/0!
2.15481	#DIV/0!
2.15581	#DIV/0!
2.1568	#DIV/0!
2.15779	#DIV/0!
2.15878	#DIV/0!
2.15977	#DIV/0!
2.16077	#DIV/0!
2.16176	#DIV/0!
2.16275	#DIV/0!
2.16374	#DIV/0!
2.16473	#DIV/0!
2.16572	#DIV/0!
2.16672	#DIV/0!
2.16771	#DIV/0!
2.1687	#DIV/0!
2.16969	#DIV/0!
2.17068	#DIV/0!
2.17168	#DIV/0!
2.17267	#DIV/0!
2.17366	#DIV/0!
2.17465	#DIV/0!
2.17564	#DIV/0!
2.17663	#DIV/0!
2.17763	#DIV/0!
2.17862	#DIV/0!
2.17961	#DIV/0!
2.1806	#DIV/0!
2.18159	#DIV/0!
2.18259	#DIV/0!
2.18358	#DIV/0!
2.18457	#DIV/0!
2.18556	#DIV/0!
2.18655	#DIV/0!
2.18754	#DIV/0!
2.18854	#DIV/0!
2.18953	#DIV/0!
2.19052	#DIV/0!
2.19151	#DIV/0!
2.1925	#DIV/0!
2.1935	#DIV/0!
2.19449	#DIV/0!
2.19548	#DIV/0!
2.19647	#DIV/0!
2.19746	#DIV/0!
2.19845	#DIV/0!
2.19945	#DIV/0!
2.20044	#DIV/0!
2.20143	#DIV/0!
2.20242	#DIV/0!
2.20341	#DIV/0!
2.20441	#DIV/0!
2.2054	#DIV/0!
2.20639	#DIV/0!
2.20738	#DIV/0!
2.20837	#DIV/0!
2.20936	#DIV/0!
2.21036	#DIV/0!
2.21135	#DIV/0!
2.21234	#DIV/0!
2.21333	#DIV/0!
2.21432	#DIV/0!
2.21532	#DIV/0!
2.21631	#DIV/0!
2.2173	#DIV/0!
2.21829	#DIV/0!
2.21928	#DIV/0!
2.22027	#DIV/0!
2.22127	#DIV/0!
2.22226	#DIV/0!
2.22325	#DIV/0!
2.22424	#DIV/0!
2.22523	#DIV/0!
2.22623	#DIV/0!
2.22722	#DIV/0!
2.22821	#DIV/0!
2.2292	#DIV/0!
2.23019	#DIV/0!
2.23118	#DIV/0!
2.23218	#DIV/0!
2.23317	#DIV/0!
2.23416	#DIV/0!
2.23515	#DIV/0!
2.23614	#DIV/0!
2.23714	#DIV/0!
2.23813	#DIV/0!
2.23912	#DIV/0!
2.24011	#DIV/0!
2.2411	#DIV/0!
2.24209	#DIV/0!
2.24309	#DIV/0!
2.24408	#DIV/0!
2.24507	#DIV/0!
2.24606	#DIV/0!
2.24705	#DIV/0!
2.24805	#DIV/0!
2.24904	#DIV/0!
2.25003	#DIV/0!
2.25102	#DIV/0!
2.25201	#DIV/0!
2.253	#DIV/0!
2.254	#DIV/0!
2.25499	#DIV/0!
2.25598	#DIV/0!
2.25697	#DIV/0!
2.25796	#DIV/0!
2.25895	#DIV/0!
2.25995	#DIV/0!
2.26094	#DIV/0!
2.26193	#DIV/0!
2.26292	#DIV/0!
2.26391	#DIV/0!
2.26491	#DIV/0!
2.2659	#DIV/0!
2.26689	#DIV/0!
2.26788	#DIV/0!
2.26887	#DIV/0!
2.26986	#DIV/0!
2.27086	#DIV/0!
2.27185	#DIV/0!
2.27284	#DIV/0!
2.27383	#DIV/0!
2.27482	#DIV/0!
2.27582	#DIV/0!
2.27681	#DIV/0!
2.2778	#DIV/0!
2.27879	#DIV/0!
2.27978	#DIV/0!
2.28077	#DIV/0!
2.28177	#DIV/0!
2.28276	#DIV/0!
2.28375	#DIV/0!
2.28474	#DIV/0!
2.28573	#DIV/0!
2.28673	#DIV/0!
2.28772	#DIV/0!
2.28871	#DIV/0!
2.2897	#DIV/0!
2.29069	#DIV/0!
2.29168	#DIV/0!
2.29268	#DIV/0!
2.29367	#DIV/0!
2.29466	#DIV/0!
2.29565	#DIV/0!
2.29664	#DIV/0!
2.29764	#DIV/0!
2.29863	#DIV/0!
2.29962	#DIV/0!
2.30061	#DIV/0!
2.3016	#DIV/0!
2.30259	#DIV/0!
2.30359	#DIV/0!
2.30458	#DIV/0!
2.30557	#DIV/0!
2.30656	#DIV/0!
2.30755	#DIV/0!
2.30855	#DIV/0!
2.30954	#DIV/0!
2.31053	#DIV/0!
2.31152	#DIV/0!
2.31251	#DIV/0!
2.3135	#DIV/0!
2.3145	#DIV/0!
2.31549	#DIV/0!
2.31648	#DIV/0!
2.31747	#DIV/0!
2.31846	#DIV/0!
2.31946	#DIV/0!
2.32045	#DIV/0!
2.32144	#DIV/0!
2.32243	#DIV/0!
2.32342	#DIV/0!
2.32441	#DIV/0!
2.32541	#DIV/0!
2.3264	#DIV/0!
2.32739	#DIV/0!
2.32838	#DIV/0!
2.32937	#DIV/0!
2.33037	#DIV/0!
2.33136	#DIV/0!
2.33235	#DIV/0!
2.33334	#DIV/0!
2.33433	#DIV/0!
2.33532	#DIV/0!
2.33632	#DIV/0!
2.33731	#DIV/0!
2.3383	#DIV/0!
2.33929	#DIV/0!
2.34028	#DIV/0!
2.34128	#DIV/0!
2.34227	#DIV/0!
2.34326	#DIV/0!
2.34425	#DIV/0!
2.34524	#DIV/0!
2.34623	#DIV/0!
2.34723	#DIV/0!
2.34822	#DIV/0!
2.34921	#DIV/0!
2.3502	#DIV/0!
2.35119	#DIV/0!
2.35219	#DIV/0!
2.35318	#DIV/0!
2.35417	#DIV/0!
2.35516	#DIV/0!
2.35615	#DIV/0!
2.35714	#DIV/0!
2.35814	#DIV/0!
2.35913	#DIV/0!
2.36012	#DIV/0!
2.36111	#DIV/0!
2.3621	#DIV/0!
2.3631	#DIV/0!
2.36409	#DIV/0!
2.36508	#DIV/0!
2.36607	#DIV/0!
2.36706	#DIV/0!
2.36805	#DIV/0!
2.36905	#DIV/0!
2.37004	#DIV/0!
2.37103	#DIV/0!
2.37202	#DIV/0!
2.37301	#DIV/0!
2.37401	#DIV/0!
2.375	#DIV/0!
2.37599	#DIV/0!
2.37698	#DIV/0!
2.37797	#DIV/0!
2.37896	#DIV/0!
2.37996	#DIV/0!
2.38095	#DIV/0!
2.38194	#DIV/0!
2.38293	#DIV/0!
2.38392	#DIV/0!
2.38492	#DIV/0!
2.38591	#DIV/0!
2.3869	#DIV/0!
2.38789	#DIV/0!
2.38888	#DIV/0!
2.38987	#DIV/0!
2.39087	#DIV/0!
2.39186	#DIV/0!
2.39285	#DIV/0!
2.39384	#DIV/0!
2.39483	#DIV/0!
2.39583	#DIV/0!
2.39682	#DIV/0!
2.39781	#DIV/0!
2.3988	#DIV/0!
2.39979	#DIV/0!
2.40078	#DIV/0!
2.40178	#DIV/0!
2.40277	#DIV/0!
2.40376	#DIV/0!
2.40475	#DIV/0!
2.40574	#DIV/0!
2.40673	#DIV/0!
2.40773	#DIV/0!
2.40872	#DIV/0!
2.40971	#DIV/0!
2.4107	#DIV/0!
2.41169	#DIV/0!
2.41269	#DIV/0!
2.41368	#DIV/0!
2.41467	#DIV/0!
2.41566	#DIV/0!
2.41665	#DIV/0!
2.41764	#DIV/0!
2.41864	#DIV/0!
2.41963	#DIV/0!
2.42062	#DIV/0!
2.42161	#DIV/0!
2.4226	#DIV/0!
2.4236	#DIV/0!
2.42459	#DIV/0!
2.42558	#DIV/0!
2.42657	#DIV/0!
2.42756	#DIV/0!
2.42855	#DIV/0!
2.42955	#DIV/0!
2.43054	#DIV/0!
2.43153	#DIV/0!
2.43252	#DIV/0!
2.43351	#DIV/0!
2.43451	#DIV/0!
2.4355	#DIV/0!
2.43649	#DIV/0!
2.43748	#DIV/0!
2.43847	#DIV/0!
2.43946	#DIV/0!
2.44046	#DIV/0!
2.44145	#DIV/0!
2.44244	#DIV/0!
2.44343	#DIV/0!
2.44442	#DIV/0!
2.44542	#DIV/0!
2.44641	#DIV/0!
2.4474	#DIV/0!
2.44839	#DIV/0!
2.44938	#DIV/0!
2.45037	#DIV/0!
2.45137	#DIV/0!
2.45236	#DIV/0!
2.45335	#DIV/0!
2.45434	#DIV/0!
2.45533	#DIV/0!
2.45633	#DIV/0!
2.45732	#DIV/0!
2.45831	#DIV/0!
2.4593	#DIV/0!
2.46029	#DIV/0!
2.46128	#DIV/0!
2.46228	#DIV/0!
2.46327	#DIV/0!
2.46426	#DIV/0!
2.46525	#DIV/0!
2.46624	#DIV/0!
2.46724	#DIV/0!
2.46823	#DIV/0!
2.46922	#DIV/0!
2.47021	#DIV/0!
2.4712	#DIV/0!
2.47219	#DIV/0!
2.47319	#DIV/0!
2.47418	#DIV/0!
2.47517	#DIV/0!
2.47616	#DIV/0!
2.47715	#DIV/0!
2.47815	#DIV/0!
2.47914	#DIV/0!
2.48013	#DIV/0!
2.48112	#DIV/0!
2.48211	#DIV/0!
2.4831	#DIV/0!
2.4841	#DIV/0!
2.48509	#DIV/0!
2.48608	#DIV/0!
2.48707	#DIV/0!
2.48806	#DIV/0!
2.48906	#DIV/0!
2.49005	#DIV/0!
2.49104	#DIV/0!
2.49203	#DIV/0!
2.49302	#DIV/0!
2.49401	#DIV/0!
2.49501	#DIV/0!
2.496	#DIV/0!
2.49699	#DIV/0!
2.49798	#DIV/0!
2.49897	#DIV/0!
2.49997	#DIV/0!
2.50096	#DIV/0!
2.50195	#DIV/0!
2.50294	#DIV/0!
2.50393	#DIV/0!
2.50492	#DIV/0!
2.50592	#DIV/0!
2.50691	#DIV/0!
2.5079	#DIV/0!
2.50889	#DIV/0!
2.50988	#DIV/0!
2.51088	#DIV/0!
2.51187	#DIV/0!
2.51286	#DIV/0!
2.51385	#DIV/0!
2.51484	#DIV/0!
2.51583	#DIV/0!
2.51683	#DIV/0!
2.51782	#DIV/0!
2.51881	#DIV/0!
2.5198	#DIV/0!
2.52079	#DIV/0!
2.52179	#DIV/0!
2.52278	#DIV/0!
2.52377	#DIV/0!
2.52476	#DIV/0!
2.52575	#DIV/0!
2.52674	#DIV/0!
2.52774	#DIV/0!
2.52873	#DIV/0!
2.52972	#DIV/0!
2.53071	#DIV/0!
2.5317	#DIV/0!
2.5327	#DIV/0!
2.53369	#DIV/0!
2.53468	#DIV/0!
2.53567	#DIV/0!
2.53666	#DIV/0!
2.53765	#DIV/0!
2.53865	#DIV/0!
2.53964	#DIV/0!
2.54063	#DIV/0!
2.54162	#DIV/0!
2.54261	#DIV/0!
2.54361	#DIV/0!
2.5446	#DIV/0!
2.54559	#DIV/0!
2.54658	#DIV/0!
2.54757	#DIV/0!
2.54856	#DIV/0!
2.54956	#DIV/0!
2.55055	#DIV/0!
2.55154	#DIV/0!
2.55253	#DIV/0!
2.55352	#DIV/0!
2.55451	#DIV/0!
2.55551	#DIV/0!
2.5565	#DIV/0!
2.55749	#DIV/0!
2.55848	#DIV/0!
2.55947	#DIV/0!
2.56047	#DIV/0!
2.56146	#DIV/0!
2.56245	#DIV/0!
2.56344	#DIV/0!
2.56443	#DIV/0!
2.56542	#DIV/0!
2.56642	#DIV/0!
2.56741	#DIV/0!
2.5684	#DIV/0!
2.56939	#DIV/0!
2.57038	#DIV/0!
2.57138	#DIV/0!
2.57237	#DIV/0!
2.57336	#DIV/0!
2.57435	#DIV/0!
2.57534	#DIV/0!
2.57633	#DIV/0!
2.57733	#DIV/0!
2.57832	#DIV/0!
2.57931	#DIV/0!
2.5803	#DIV/0!
2.58129	#DIV/0!
2.58229	#DIV/0!
2.58328	#DIV/0!
2.58427	#DIV/0!
2.58526	#DIV/0!
2.58625	#DIV/0!
2.58724	#DIV/0!
2.58824	#DIV/0!
2.58923	#DIV/0!
2.59022	#DIV/0!
2.59121	#DIV/0!
2.5922	#DIV/0!
2.5932	#DIV/0!
2.59419	#DIV/0!
2.59518	#DIV/0!
2.59617	#DIV/0!
2.59716	#DIV/0!
2.59815	#DIV/0!
2.59915	#DIV/0!
2.60014	#DIV/0!
2.60113	#DIV/0!
2.60212	#DIV/0!
2.60311	#DIV/0!
2.60411	#DIV/0!
2.6051	#DIV/0!
2.60609	#DIV/0!
2.60708	#DIV/0!
2.60807	#DIV/0!
2.60906	#DIV/0!
2.61006	#DIV/0!
2.61105	#DIV/0!
2.61204	#DIV/0!
2.61303	#DIV/0!
2.61402	#DIV/0!
2.61502	#DIV/0!
2.61601	#DIV/0!
2.617	#DIV/0!
2.61799	#DIV/0!
2.61898	#DIV/0!
2.61997	#DIV/0!
2.62097	#DIV/0!
2.62196	#DIV/0!
2.62295	#DIV/0!
2.62394	#DIV/0!
2.62493	#DIV/0!
2.62593	#DIV/0!
2.62692	#DIV/0!
2.62791	#DIV/0!
2.6289	#DIV/0!
2.62989	#DIV/0!
2.63088	#DIV/0!
2.63188	#DIV/0!
2.63287	#DIV/0!
2.63386	#DIV/0!
2.63485	#DIV/0!
2.63584	#DIV/0!
2.63684	#DIV/0!
2.63783	#DIV/0!
2.63882	#DIV/0!
2.63981	#DIV/0!
2.6408	#DIV/0!
2.64179	#DIV/0!
2.64279	#DIV/0!
2.64378	#DIV/0!
2.64477	#DIV/0!
2.64576	#DIV/0!
2.64675	#DIV/0!
2.64775	#DIV/0!
2.64874	#DIV/0!
2.64973	#DIV/0!
2.65072	#DIV/0!
2.65171	#DIV/0!
2.6527	#DIV/0!
2.6537	#DIV/0!
2.65469	#DIV/0!
2.65568	#DIV/0!
2.65667	#DIV/0!
2.65766	#DIV/0!
2.65866	#DIV/0!
2.65965	#DIV/0!
2.66064	#DIV/0!
2.66163	#DIV/0!
2.66262	#DIV/0!
2.66361	#DIV/0!
2.66461	#DIV/0!
2.6656	#DIV/0!
2.66659	#DIV/0!
2.66758	#DIV/0!
2.66857	#DIV/0!
2.66957	#DIV/0!
2.67056	#DIV/0!
2.67155	#DIV/0!
2.67254	#DIV/0!
2.67353	#DIV/0!
2.67452	#DIV/0!
2.67552	#DIV/0!
2.67651	#DIV/0!
2.6775	#DIV/0!
2.67849	#DIV/0!
2.67948	#DIV/0!
2.68048	#DIV/0!
2.68147	#DIV/0!
2.68246	#DIV/0!
2.68345	#DIV/0!
2.68444	#DIV/0!
2.68543	#DIV/0!
2.68643	#DIV/0!
2.68742	#DIV/0!
2.68841	#DIV/0!
2.6894	#DIV/0!
2.69039	#DIV/0!
2.69139	#DIV/0!
2.69238	#DIV/0!
2.69337	#DIV/0!

## Sheet: SIFi2_f
eV	60_220
1.70255	5887.65
1.70354	8092.33
1.70453	7467.09
1.70552	7321.06
1.70652	13600.7
1.70751	8091.11
1.7085	11918.6
1.70949	14604.3
1.71048	13917.7
1.71147	16935
1.71247	22881.8
1.71346	18370.5
1.71445	24567.7
1.71544	28893.6
1.71643	30264.3
1.71743	32330.3
1.71842	36113.7
1.71941	35111
1.7204	31403.6
1.72139	42957.9
1.72238	45795.8
1.72338	39390.1
1.72437	47046.8
1.72536	46392.5
1.72635	53246.1
1.72734	51163.5
1.72834	54107.9
1.72933	48681.6
1.73032	54354.2
1.73131	55576.3
1.7323	51041.8
1.73329	50759.7
1.73429	56207.2
1.73528	52076.1
1.73627	49725.9
1.73726	56591.8
1.73825	54800.2
1.73925	55280.2
1.74024	57350
1.74123	57163.8
1.74222	54024.5
1.74321	55646.5
1.7442	56999
1.7452	57481.1
1.74619	57104.4
1.74718	54457.5
1.74817	60217.8
1.74916	60366.7
1.75016	54613.4
1.75115	55263
1.75214	56401.7
1.75313	52204.3
1.75412	58673.4
1.75511	59477
1.75611	60188.9
1.7571	50406.3
1.75809	58514.7
1.75908	54763.9
1.76007	53446.8
1.76107	59045.9
1.76206	56659
1.76305	56546.2
1.76404	55731.3
1.76503	59606.8
1.76602	54174.1
1.76702	58630.2
1.76801	56366.8
1.769	58102.3
1.76999	60004.2
1.77098	56565.4
1.77198	54844.5
1.77297	55866.7
1.77396	55735.2
1.77495	54815.6
1.77594	52776
1.77693	53056.9
1.77793	54571.2
1.77892	55538.8
1.77991	49114.5
1.7809	51585
1.78189	53110
1.78289	49864.9
1.78388	47352.6
1.78487	44898.4
1.78586	42763.9
1.78685	41577.3
1.78784	37917.1
1.78884	37666.8
1.78983	33449.8
1.79082	30719
1.79181	28102.7
1.7928	26039.5
1.7938	24870.4
1.79479	23330.5
1.79578	22989.8
1.79677	20396.3
1.79776	19097
1.79875	18395.8
1.79975	17398.8
1.80074	17428
1.80173	16590.7
1.80272	16945.2
1.80371	16007.1
1.8047	15726.1
1.8057	15496.3
1.80669	15501
1.80768	15302.5
1.80867	15156.2
1.80966	15612.4
1.81066	14592.2
1.81165	14415.7
1.81264	15118.9
1.81363	14839.8
1.81462	14958.8
1.81561	15012
1.81661	15135.7
1.8176	14618.6
1.81859	15216.8
1.81958	15195.6
1.82057	14871
1.82157	15131.2
1.82256	14541.3
1.82355	14940.2
1.82454	15182.6
1.82553	14798
1.82652	15132.2
1.82752	14583.5
1.82851	14513.8
1.8295	14916.9
1.83049	14862.3
1.83148	14385.3
1.83248	14317.1
1.83347	14217.2
1.83446	14675.5
1.83545	14584.7
1.83644	14671
1.83743	14628.1
1.83843	14315
1.83942	15006.4
1.84041	14906.9
1.8414	15340.1
1.84239	14735.5
1.84339	15044.7
1.84438	15081.3
1.84537	15524.5
1.84636	15284.7
1.84735	15704.6
1.84834	16525
1.84934	16382.1
1.85033	16416.5
1.85132	16425.7
1.85231	17260.9
1.8533	16916.7
1.8543	16491.1
1.85529	17470.4
1.85628	17329.1
1.85727	17923.4
1.85826	17626.8
1.85925	18517
1.86025	18255.5
1.86124	18255.6
1.86223	18672.8
1.86322	18895.2
1.86421	18503.6
1.86521	18735.5
1.8662	19444.3
1.86719	19399.2
1.86818	19799.8
1.86917	19364.1
1.87016	20243
1.87116	19780.9
1.87215	20362.3
1.87314	20350.2
1.87413	20492
1.87512	19932.3
1.87612	20430.3
1.87711	20552.8
1.8781	20417
1.87909	19941.4
1.88008	20463.8
1.88107	21192
1.88207	20845.1
1.88306	21533.1
1.88405	21380.9
1.88504	21144.8
1.88603	21365.7
1.88703	21397.2
1.88802	21349.2
1.88901	21463.6
1.89	22054.2
1.89099	21628.4
1.89198	21590.5
1.89298	21785.4
1.89397	21781.3
1.89496	20736.4
1.89595	22496.6
1.89694	21915.1
1.89794	21225.2
1.89893	21601.3
1.89992	22440.1
1.90091	21510
1.9019	22226.2
1.90289	21783.3
1.90389	22016.6
1.90488	20653.7
1.90587	22619.5
1.90686	20962.7
1.90785	20896.6
1.90885	20771.7
1.90984	20009.9
1.91083	20402.2
1.91182	21382
1.91281	22547.7
1.9138	20879.5
1.9148	22282.2
1.91579	21703.6
1.91678	20719.1
1.91777	19936.6
1.91876	20708.1
1.91976	21292.4
1.92075	20788.3
1.92174	21530.2
1.92273	20668.1
1.92372	21067.8
1.92471	20729.5
1.92571	20169.3
1.9267	20646.7
1.92769	20674.8
1.92868	20000.2
1.92967	21158.4
1.93067	19830.9
1.93166	20786.4
1.93265	21619.5
1.93364	21599.9
1.93463	20498.6
1.93562	21229
1.93662	20510.9
1.93761	20903.1
1.9386	20312
1.93959	18789.3
1.94058	20568.6
1.94158	20524.4
1.94257	20321.2
1.94356	20049.6
1.94455	19394.9
1.94554	19909.3
1.94653	20388.1
1.94753	20624
1.94852	19494.4
1.94951	18830.2
1.9505	18817.3
1.95149	19693.1
1.95248	19868
1.95348	20818
1.95447	20898.2
1.95546	20384.9
1.95645	19471.3
1.95744	17371
1.95844	19447.6
1.95943	19172.8
1.96042	18674.3
1.96141	18790.1
1.9624	18177.6
1.96339	19051.9
1.96439	16430.3
1.96538	17594.5
1.96637	16205.4
1.96736	18954.7
1.96835	18398.2
1.96935	18755.2
1.97034	18771.6
1.97133	17310.4
1.97232	17407.3
1.97331	17133.6
1.9743	17091.1
1.9753	17655.9
1.97629	16916.3
1.97728	17732.3
1.97827	16780
1.97926	15705.1
1.98026	15486.5
1.98125	16132.5
1.98224	17125.4
1.98323	16304
1.98422	15693.3
1.98521	15558.4
1.98621	14537
1.9872	15583.2
1.98819	15718.9
1.98918	14530.6
1.99017	13495.9
1.99117	12846.4
1.99216	17546.6
1.99315	13307.3
1.99414	13074.5
1.99513	12556.2
1.99612	12352.3
1.99712	13299.6
1.99811	14354.9
1.9991	11577.2
2.00009	#DIV/0!
2.00108	#DIV/0!
2.00208	#DIV/0!
2.00307	#DIV/0!
2.00406	#DIV/0!
2.00505	#DIV/0!
2.00604	#DIV/0!
2.00703	#DIV/0!
2.00803	#DIV/0!
2.00902	#DIV/0!
2.01001	#DIV/0!
2.011	#DIV/0!
2.01199	#DIV/0!
2.01299	#DIV/0!
2.01398	#DIV/0!
2.01497	#DIV/0!
2.01596	#DIV/0!
2.01695	#DIV/0!
2.01794	#DIV/0!
2.01894	#DIV/0!
2.01993	#DIV/0!
2.02092	#DIV/0!
2.02191	#DIV/0!
2.0229	#DIV/0!
2.0239	#DIV/0!
2.02489	#DIV/0!
2.02588	#DIV/0!
2.02687	#DIV/0!
2.02786	#DIV/0!
2.02885	#DIV/0!
2.02985	#DIV/0!
2.03084	#DIV/0!
2.03183	#DIV/0!
2.03282	#DIV/0!
2.03381	#DIV/0!
2.03481	#DIV/0!
2.0358	#DIV/0!
2.03679	#DIV/0!
2.03778	#DIV/0!
2.03877	#DIV/0!
2.03976	#DIV/0!
2.04076	#DIV/0!
2.04175	#DIV/0!
2.04274	#DIV/0!
2.04373	#DIV/0!
2.04472	#DIV/0!
2.04572	#DIV/0!
2.04671	#DIV/0!
2.0477	#DIV/0!
2.04869	#DIV/0!
2.04968	#DIV/0!
2.05067	#DIV/0!
2.05167	#DIV/0!
2.05266	#DIV/0!
2.05365	#DIV/0!
2.05464	#DIV/0!
2.05563	#DIV/0!
2.05663	#DIV/0!
2.05762	#DIV/0!
2.05861	#DIV/0!
2.0596	#DIV/0!
2.06059	#DIV/0!
2.06158	#DIV/0!
2.06258	#DIV/0!
2.06357	#DIV/0!
2.06456	#DIV/0!
2.06555	#DIV/0!
2.06654	#DIV/0!
2.06754	#DIV/0!
2.06853	#DIV/0!
2.06952	#DIV/0!
2.07051	#DIV/0!
2.0715	#DIV/0!
2.07249	#DIV/0!
2.07349	#DIV/0!
2.07448	#DIV/0!
2.07547	#DIV/0!
2.07646	#DIV/0!
2.07745	#DIV/0!
2.07845	#DIV/0!
2.07944	#DIV/0!
2.08043	#DIV/0!
2.08142	#DIV/0!
2.08241	#DIV/0!
2.0834	#DIV/0!
2.0844	#DIV/0!
2.08539	#DIV/0!
2.08638	#DIV/0!
2.08737	#DIV/0!
2.08836	#DIV/0!
2.08936	#DIV/0!
2.09035	#DIV/0!
2.09134	#DIV/0!
2.09233	#DIV/0!
2.09332	#DIV/0!
2.09431	#DIV/0!
2.09531	#DIV/0!
2.0963	#DIV/0!
2.09729	#DIV/0!
2.09828	#DIV/0!
2.09927	#DIV/0!
2.10027	#DIV/0!
2.10126	#DIV/0!
2.10225	#DIV/0!
2.10324	#DIV/0!
2.10423	#DIV/0!
2.10522	#DIV/0!
2.10622	#DIV/0!
2.10721	#DIV/0!
2.1082	#DIV/0!
2.10919	#DIV/0!
2.11018	#DIV/0!
2.11117	#DIV/0!
2.11217	#DIV/0!
2.11316	#DIV/0!
2.11415	#DIV/0!
2.11514	#DIV/0!
2.11613	#DIV/0!
2.11713	#DIV/0!
2.11812	#DIV/0!
2.11911	#DIV/0!
2.1201	#DIV/0!
2.12109	#DIV/0!
2.12208	#DIV/0!
2.12308	#DIV/0!
2.12407	#DIV/0!
2.12506	#DIV/0!
2.12605	#DIV/0!
2.12704	#DIV/0!
2.12804	#DIV/0!
2.12903	#DIV/0!
2.13002	#DIV/0!
2.13101	#DIV/0!
2.132	#DIV/0!
2.13299	#DIV/0!
2.13399	#DIV/0!
2.13498	#DIV/0!
2.13597	#DIV/0!
2.13696	#DIV/0!
2.13795	#DIV/0!
2.13895	#DIV/0!
2.13994	#DIV/0!
2.14093	#DIV/0!
2.14192	#DIV/0!
2.14291	#DIV/0!
2.1439	#DIV/0!
2.1449	#DIV/0!
2.14589	#DIV/0!
2.14688	#DIV/0!
2.14787	#DIV/0!
2.14886	#DIV/0!
2.14986	#DIV/0!
2.15085	#DIV/0!
2.15184	#DIV/0!
2.15283	#DIV/0!
2.15382	#DIV/0!
2.15481	#DIV/0!
2.15581	#DIV/0!
2.1568	#DIV/0!
2.15779	#DIV/0!
2.15878	#DIV/0!
2.15977	#DIV/0!
2.16077	#DIV/0!
2.16176	#DIV/0!
2.16275	#DIV/0!
2.16374	#DIV/0!
2.16473	#DIV/0!
2.16572	#DIV/0!
2.16672	#DIV/0!
2.16771	#DIV/0!
2.1687	#DIV/0!
2.16969	#DIV/0!
2.17068	#DIV/0!
2.17168	#DIV/0!
2.17267	#DIV/0!
2.17366	#DIV/0!
2.17465	#DIV/0!
2.17564	#DIV/0!
2.17663	#DIV/0!
2.17763	#DIV/0!
2.17862	#DIV/0!
2.17961	#DIV/0!
2.1806	#DIV/0!
2.18159	#DIV/0!
2.18259	#DIV/0!
2.18358	#DIV/0!
2.18457	#DIV/0!
2.18556	#DIV/0!
2.18655	#DIV/0!
2.18754	#DIV/0!
2.18854	#DIV/0!
2.18953	#DIV/0!
2.19052	#DIV/0!
2.19151	#DIV/0!
2.1925	#DIV/0!
2.1935	#DIV/0!
2.19449	#DIV/0!
2.19548	#DIV/0!
2.19647	#DIV/0!
2.19746	#DIV/0!
2.19845	#DIV/0!
2.19945	#DIV/0!
2.20044	#DIV/0!
2.20143	#DIV/0!
2.20242	#DIV/0!
2.20341	#DIV/0!
2.20441	#DIV/0!
2.2054	#DIV/0!
2.20639	#DIV/0!
2.20738	#DIV/0!
2.20837	#DIV/0!
2.20936	#DIV/0!
2.21036	#DIV/0!
2.21135	#DIV/0!
2.21234	#DIV/0!
2.21333	#DIV/0!
2.21432	#DIV/0!
2.21532	#DIV/0!
2.21631	#DIV/0!
2.2173	#DIV/0!
2.21829	#DIV/0!
2.21928	#DIV/0!
2.22027	#DIV/0!
2.22127	#DIV/0!
2.22226	#DIV/0!
2.22325	#DIV/0!
2.22424	#DIV/0!
2.22523	#DIV/0!
2.22623	#DIV/0!
2.22722	#DIV/0!
2.22821	#DIV/0!
2.2292	#DIV/0!
2.23019	#DIV/0!
2.23118	#DIV/0!
2.23218	#DIV/0!
2.23317	#DIV/0!
2.23416	#DIV/0!
2.23515	#DIV/0!
2.23614	#DIV/0!
2.23714	#DIV/0!
2.23813	#DIV/0!
2.23912	#DIV/0!
2.24011	#DIV/0!
2.2411	#DIV/0!
2.24209	#DIV/0!
2.24309	#DIV/0!
2.24408	#DIV/0!
2.24507	#DIV/0!
2.24606	#DIV/0!
2.24705	#DIV/0!
2.24805	#DIV/0!
2.24904	#DIV/0!
2.25003	#DIV/0!
2.25102	#DIV/0!
2.25201	#DIV/0!
2.253	#DIV/0!
2.254	#DIV/0!
2.25499	#DIV/0!
2.25598	#DIV/0!
2.25697	#DIV/0!
2.25796	#DIV/0!
2.25895	#DIV/0!
2.25995	#DIV/0!
2.26094	#DIV/0!
2.26193	#DIV/0!
2.26292	#DIV/0!
2.26391	#DIV/0!
2.26491	#DIV/0!
2.2659	#DIV/0!
2.26689	#DIV/0!
2.26788	#DIV/0!
2.26887	#DIV/0!
2.26986	#DIV/0!
2.27086	#DIV/0!
2.27185	#DIV/0!
2.27284	#DIV/0!
2.27383	#DIV/0!
2.27482	#DIV/0!
2.27582	#DIV/0!
2.27681	#DIV/0!
2.2778	#DIV/0!
2.27879	#DIV/0!
2.27978	#DIV/0!
2.28077	#DIV/0!
2.28177	#DIV/0!
2.28276	#DIV/0!
2.28375	#DIV/0!
2.28474	#DIV/0!
2.28573	#DIV/0!
2.28673	#DIV/0!
2.28772	#DIV/0!
2.28871	#DIV/0!
2.2897	#DIV/0!
2.29069	#DIV/0!
2.29168	#DIV/0!
2.29268	#DIV/0!
2.29367	#DIV/0!
2.29466	#DIV/0!
2.29565	#DIV/0!
2.29664	#DIV/0!
2.29764	#DIV/0!
2.29863	#DIV/0!
2.29962	#DIV/0!
2.30061	#DIV/0!
2.3016	#DIV/0!
2.30259	#DIV/0!
2.30359	#DIV/0!
2.30458	#DIV/0!
2.30557	#DIV/0!
2.30656	#DIV/0!
2.30755	#DIV/0!
2.30855	#DIV/0!
2.30954	#DIV/0!
2.31053	#DIV/0!
2.31152	#DIV/0!
2.31251	#DIV/0!
2.3135	#DIV/0!
2.3145	#DIV/0!
2.31549	#DIV/0!
2.31648	#DIV/0!
2.31747	#DIV/0!
2.31846	#DIV/0!
2.31946	#DIV/0!
2.32045	#DIV/0!
2.32144	#DIV/0!
2.32243	#DIV/0!
2.32342	#DIV/0!
2.32441	#DIV/0!
2.32541	#DIV/0!
2.3264	#DIV/0!
2.32739	#DIV/0!
2.32838	#DIV/0!
2.32937	#DIV/0!
2.33037	#DIV/0!
2.33136	#DIV/0!
2.33235	#DIV/0!
2.33334	#DIV/0!
2.33433	#DIV/0!
2.33532	#DIV/0!
2.33632	#DIV/0!
2.33731	#DIV/0!
2.3383	#DIV/0!
2.33929	#DIV/0!
2.34028	#DIV/0!
2.34128	#DIV/0!
2.34227	#DIV/0!
2.34326	#DIV/0!
2.34425	#DIV/0!
2.34524	#DIV/0!
2.34623	#DIV/0!
2.34723	#DIV/0!
2.34822	#DIV/0!
2.34921	#DIV/0!
2.3502	#DIV/0!
2.35119	#DIV/0!
2.35219	#DIV/0!
2.35318	#DIV/0!
2.35417	#DIV/0!
2.35516	#DIV/0!
2.35615	#DIV/0!
2.35714	#DIV/0!
2.35814	#DIV/0!
2.35913	#DIV/0!
2.36012	#DIV/0!
2.36111	#DIV/0!
2.3621	#DIV/0!
2.3631	#DIV/0!
2.36409	#DIV/0!
2.36508	#DIV/0!
2.36607	#DIV/0!
2.36706	#DIV/0!
2.36805	#DIV/0!
2.36905	#DIV/0!
2.37004	#DIV/0!
2.37103	#DIV/0!
2.37202	#DIV/0!
2.37301	#DIV/0!
2.37401	#DIV/0!
2.375	#DIV/0!
2.37599	#DIV/0!
2.37698	#DIV/0!
2.37797	#DIV/0!
2.37896	#DIV/0!
2.37996	#DIV/0!
2.38095	#DIV/0!
2.38194	#DIV/0!
2.38293	#DIV/0!
2.38392	#DIV/0!
2.38492	#DIV/0!
2.38591	#DIV/0!
2.3869	#DIV/0!
2.38789	#DIV/0!
2.38888	#DIV/0!
2.38987	#DIV/0!
2.39087	#DIV/0!
2.39186	#DIV/0!
2.39285	#DIV/0!
2.39384	#DIV/0!
2.39483	#DIV/0!
2.39583	#DIV/0!
2.39682	#DIV/0!
2.39781	#DIV/0!
2.3988	#DIV/0!
2.39979	#DIV/0!
2.40078	#DIV/0!
2.40178	#DIV/0!
2.40277	#DIV/0!
2.40376	#DIV/0!
2.40475	#DIV/0!
2.40574	#DIV/0!
2.40673	#DIV/0!
2.40773	#DIV/0!
2.40872	#DIV/0!
2.40971	#DIV/0!
2.4107	#DIV/0!
2.41169	#DIV/0!
2.41269	#DIV/0!
2.41368	#DIV/0!
2.41467	#DIV/0!
2.41566	#DIV/0!
2.41665	#DIV/0!
2.41764	#DIV/0!
2.41864	#DIV/0!
2.41963	#DIV/0!
2.42062	#DIV/0!
2.42161	#DIV/0!
2.4226	#DIV/0!
2.4236	#DIV/0!
2.42459	#DIV/0!
2.42558	#DIV/0!
2.42657	#DIV/0!
2.42756	#DIV/0!
2.42855	#DIV/0!
2.42955	#DIV/0!
2.43054	#DIV/0!
2.43153	#DIV/0!
2.43252	#DIV/0!
2.43351	#DIV/0!
2.43451	#DIV/0!
2.4355	#DIV/0!
2.43649	#DIV/0!
2.43748	#DIV/0!
2.43847	#DIV/0!
2.43946	#DIV/0!
2.44046	#DIV/0!
2.44145	#DIV/0!
2.44244	#DIV/0!
2.44343	#DIV/0!
2.44442	#DIV/0!
2.44542	#DIV/0!
2.44641	#DIV/0!
2.4474	#DIV/0!
2.44839	#DIV/0!
2.44938	#DIV/0!
2.45037	#DIV/0!
2.45137	#DIV/0!
2.45236	#DIV/0!
2.45335	#DIV/0!
2.45434	#DIV/0!
2.45533	#DIV/0!
2.45633	#DIV/0!
2.45732	#DIV/0!
2.45831	#DIV/0!
2.4593	#DIV/0!
2.46029	#DIV/0!
2.46128	#DIV/0!
2.46228	#DIV/0!
2.46327	#DIV/0!
2.46426	#DIV/0!
2.46525	#DIV/0!
2.46624	#DIV/0!
2.46724	#DIV/0!
2.46823	#DIV/0!
2.46922	#DIV/0!
2.47021	#DIV/0!
2.4712	#DIV/0!
2.47219	#DIV/0!
2.47319	#DIV/0!
2.47418	#DIV/0!
2.47517	#DIV/0!
2.47616	#DIV/0!
2.47715	#DIV/0!
2.47815	#DIV/0!
2.47914	#DIV/0!
2.48013	#DIV/0!
2.48112	#DIV/0!
2.48211	#DIV/0!
2.4831	#DIV/0!
2.4841	#DIV/0!
2.48509	#DIV/0!
2.48608	#DIV/0!
2.48707	#DIV/0!
2.48806	#DIV/0!
2.48906	#DIV/0!
2.49005	#DIV/0!
2.49104	#DIV/0!
2.49203	#DIV/0!
2.49302	#DIV/0!
2.49401	#DIV/0!
2.49501	#DIV/0!
2.496	#DIV/0!
2.49699	#DIV/0!
2.49798	#DIV/0!
2.49897	#DIV/0!
2.49997	#DIV/0!
2.50096	#DIV/0!
2.50195	#DIV/0!
2.50294	#DIV/0!
2.50393	#DIV/0!
2.50492	#DIV/0!
2.50592	#DIV/0!
2.50691	#DIV/0!
2.5079	#DIV/0!
2.50889	#DIV/0!
2.50988	#DIV/0!
2.51088	#DIV/0!
2.51187	#DIV/0!
2.51286	#DIV/0!
2.51385	#DIV/0!
2.51484	#DIV/0!
2.51583	#DIV/0!
2.51683	#DIV/0!
2.51782	#DIV/0!
2.51881	#DIV/0!
2.5198	#DIV/0!
2.52079	#DIV/0!
2.52179	#DIV/0!
2.52278	#DIV/0!
2.52377	#DIV/0!
2.52476	#DIV/0!
2.52575	#DIV/0!
2.52674	#DIV/0!
2.52774	#DIV/0!
2.52873	#DIV/0!
2.52972	#DIV/0!
2.53071	#DIV/0!
2.5317	#DIV/0!
2.5327	#DIV/0!
2.53369	#DIV/0!
2.53468	#DIV/0!
2.53567	#DIV/0!
2.53666	#DIV/0!
2.53765	#DIV/0!
2.53865	#DIV/0!
2.53964	#DIV/0!
2.54063	#DIV/0!
2.54162	#DIV/0!
2.54261	#DIV/0!
2.54361	#DIV/0!
2.5446	#DIV/0!
2.54559	#DIV/0!
2.54658	#DIV/0!
2.54757	#DIV/0!
2.54856	#DIV/0!
2.54956	#DIV/0!
2.55055	#DIV/0!
2.55154	#DIV/0!
2.55253	#DIV/0!
2.55352	#DIV/0!
2.55451	#DIV/0!
2.55551	#DIV/0!
2.5565	#DIV/0!
2.55749	#DIV/0!
2.55848	#DIV/0!
2.55947	#DIV/0!
2.56047	#DIV/0!
2.56146	#DIV/0!
2.56245	#DIV/0!
2.56344	#DIV/0!
2.56443	#DIV/0!
2.56542	#DIV/0!
2.56642	#DIV/0!
2.56741	#DIV/0!
2.5684	#DIV/0!
2.56939	#DIV/0!
2.57038	#DIV/0!
2.57138	#DIV/0!
2.57237	#DIV/0!
2.57336	#DIV/0!
2.57435	#DIV/0!
2.57534	#DIV/0!
2.57633	#DIV/0!
2.57733	#DIV/0!
2.57832	#DIV/0!
2.57931	#DIV/0!
2.5803	#DIV/0!
2.58129	#DIV/0!
2.58229	#DIV/0!
2.58328	#DIV/0!
2.58427	#DIV/0!
2.58526	#DIV/0!
2.58625	#DIV/0!
2.58724	#DIV/0!
2.58824	#DIV/0!
2.58923	#DIV/0!
2.59022	#DIV/0!
2.59121	#DIV/0!
2.5922	#DIV/0!
2.5932	#DIV/0!
2.59419	#DIV/0!
2.59518	#DIV/0!
2.59617	#DIV/0!
2.59716	#DIV/0!
2.59815	#DIV/0!
2.59915	#DIV/0!
2.60014	#DIV/0!
2.60113	#DIV/0!
2.60212	#DIV/0!
2.60311	#DIV/0!
2.60411	#DIV/0!
2.6051	#DIV/0!
2.60609	#DIV/0!
2.60708	#DIV/0!
2.60807	#DIV/0!
2.60906	#DIV/0!
2.61006	#DIV/0!
2.61105	#DIV/0!
2.61204	#DIV/0!
2.61303	#DIV/0!
2.61402	#DIV/0!
2.61502	#DIV/0!
2.61601	#DIV/0!
2.617	#DIV/0!
2.61799	#DIV/0!
2.61898	#DIV/0!
2.61997	#DIV/0!
2.62097	#DIV/0!
2.62196	#DIV/0!
2.62295	#DIV/0!
2.62394	#DIV/0!
2.62493	#DIV/0!
2.62593	#DIV/0!
2.62692	#DIV/0!
2.62791	#DIV/0!
2.6289	#DIV/0!
2.62989	#DIV/0!
2.63088	#DIV/0!
2.63188	#DIV/0!
2.63287	#DIV/0!
2.63386	#DIV/0!
2.63485	#DIV/0!
2.63584	#DIV/0!
2.63684	#DIV/0!
2.63783	#DIV/0!
2.63882	#DIV/0!
2.63981	#DIV/0!
2.6408	#DIV/0!
2.64179	#DIV/0!
2.64279	#DIV/0!
2.64378	#DIV/0!
2.64477	#DIV/0!
2.64576	#DIV/0!
2.64675	#DIV/0!
2.64775	#DIV/0!
2.64874	#DIV/0!
2.64973	#DIV/0!
2.65072	#DIV/0!
2.65171	#DIV/0!
2.6527	#DIV/0!
2.6537	#DIV/0!
2.65469	#DIV/0!
2.65568	#DIV/0!
2.65667	#DIV/0!
2.65766	#DIV/0!
2.65866	#DIV/0!
2.65965	#DIV/0!
2.66064	#DIV/0!
2.66163	#DIV/0!
2.66262	#DIV/0!
2.66361	#DIV/0!
2.66461	#DIV/0!
2.6656	#DIV/0!
2.66659	#DIV/0!
2.66758	#DIV/0!
2.66857	#DIV/0!
2.66957	#DIV/0!
2.67056	#DIV/0!
2.67155	#DIV/0!
2.67254	#DIV/0!
2.67353	#DIV/0!
2.67452	#DIV/0!
2.67552	#DIV/0!
2.67651	#DIV/0!
2.6775	#DIV/0!
2.67849	#DIV/0!
2.67948	#DIV/0!
2.68048	#DIV/0!
2.68147	#DIV/0!
2.68246	#DIV/0!
2.68345	#DIV/0!
2.68444	#DIV/0!
2.68543	#DIV/0!
2.68643	#DIV/0!
2.68742	#DIV/0!
2.68841	#DIV/0!
2.6894	#DIV/0!
2.69039	#DIV/0!
2.69139	#DIV/0!
2.69238	#DIV/0!
2.69337	#DIV/0!
