# Supplementary material for: High-throughput micro-scale bandgap mapping for perovskite-inspired materials with complex composition space
Source: Nat Commun. 2025 Aug 12;16:7477. doi: 10.1038/s41467-025-62774-y (PMC12343849; doi:10.1038/s41467-025-62774-y)
Supplement: Supplementary file 3 — Source Data [file 41467_2025_62774_MOESM3_ESM.zip › Source Data Files/SourceData_SI_Fig22.xlsx]

## Sheet: SIFig22_a
X_coord	Y_coord	bandgap
33	61	2.08857
33	62	2.02094
33	63	2.07861
33	64	2.02774
33	65	2.00366
33	66	1.95441
33	67	2.04114
33	68	2.03
33	69	2.03367
33	70	2.01983
33	71	1.99283
33	72	1.95269
34	58	2.10282
34	59	1.97465
34	60	2.05999
34	61	2.08031
34	62	2.13597
34	63	2.10737
34	64	2.10062
34	65	2.40444
34	66	2.45661
34	67	2.05237
34	68	2.05072
34	69	2.09602
34	70	1.99025
34	71	1.96558
34	72	2.01827
34	73	2.01468
34	74	2.00535
34	75	1.9466
34	76	1.8161
34	77	2.58223
34	78	2.62317
34	79	1.32787
35	56	2.4685
35	57	2.36582
35	58	1.96352
35	59	2.02471
35	60	2.09213
35	61	2.11516
35	62	2.17238
35	63	2.17655
35	64	2.1657
35	65	2.12415
35	66	2.12056
35	67	2.17058
35	68	2.05632
35	69	2.06072
35	70	2.15208
35	71	2.196
35	72	2.06163
35	73	2.13926
35	74	2.01685
35	75	2.03647
35	76	1.95784
35	77	1.87119
35	78	1.7919
35	79	2.63868
35	80	2.63338
35	81	2.67234
36	55	2.02934
36	56	2.32525
36	57	2.07267
36	58	2.06776
36	59	2.06206
36	60	2.16054
36	61	2.23896
36	62	2.21872
36	63	2.05346
36	64	2.21843
36	65	2.14614
36	66	2.13906
36	67	2.16493
36	68	2.02315
36	69	2.1852
36	70	2.23507
36	71	2.1096
36	72	2.18999
36	73	2.16032
36	74	1.94447
36	75	2.47687
36	76	2.23753
36	77	1.95104
36	78	1.92705
36	79	1.79051
36	80	2.58406
36	81	2.62028
36	82	2.6475
37	54	2.02057
37	55	2.31171
37	56	2.12332
37	57	2.09065
37	58	2.08951
37	59	2.05338
37	60	2.10989
37	61	2.07783
37	62	2.05726
37	63	2.07332
37	64	2.17776
37	65	2.08802
37	66	2.02979
37	67	2.04461
37	68	2.13658
37	69	2.05795
37	70	2.06232
37	71	2.10167
37	72	2.06782
37	73	2.07244
37	74	2.04047
37	75	2.26691
37	76	2.21128
37	77	2.22768
37	78	2.04672
37	79	1.97529
37	80	1.87034
37	81	1.48558
37	82	2.63081
37	83	1.27389
38	53	2.05701
38	54	2.08651
38	55	2.14029
38	56	2.09525
38	57	2.14689
38	58	2.18619
38	59	2.18654
38	60	2.21262
38	61	2.23775
38	62	2.17496
38	63	2.18165
38	64	2.34118
38	65	2.15916
38	66	2.19957
38	67	2.1649
38	68	2.19568
38	69	2.20919
38	70	2.18083
38	71	2.17363
38	72	2.17606
38	73	2.19125
38	74	2.19235
38	75	2.17944
38	76	2.25948
38	77	2.36084
38	78	2.2387
38	79	2.03079
38	80	1.96748
38	81	1.71679
38	82	1.56969
38	83	2.616
38	84	2.62037
39	52	2.05573
39	53	2.40549
39	54	2.25709
39	55	2.20997
39	56	2.14793
39	57	2.17581
39	58	2.16472
39	59	2.15997
39	60	2.30606
39	61	2.22804
39	62	2.20499
39	63	2.21492
39	64	2.19779
39	65	2.08176
39	66	2.08334
39	67	2.18228
39	68	2.18344
39	69	2.28263
39	70	2.24573
39	71	2.20618
39	72	2.17497
39	73	2.02656
39	74	2.18793
39	75	2.2005
39	76	2.22636
39	77	2.05199
39	78	2.05382
39	79	2.09925
39	80	2.03756
39	81	2.01498
39	82	1.30026
39	83	2.62472
39	84	1.28132
39	85	2.65167
40	52	2.00308
40	53	2.05743
40	54	2.12617
40	55	2.19745
40	56	2.1509
40	57	2.14131
40	58	2.17218
40	59	2.2615
40	60	2.29458
40	61	2.19216
40	62	2.21062
40	63	2.18207
40	64	2.08466
40	65	2.36901
40	66	2.32163
40	67	2.08171
40	68	2.08444
40	69	2.10589
40	70	2.0987
40	71	2.15988
40	72	2.35517
40	73	2.15923
40	74	2.21733
40	75	2.2666
40	76	2.21653
40	77	2.16635
40	78	2.16122
40	79	2.22118
40	80	2.04076
40	81	2.03136
40	82	1.7742
40	83	2.01479
40	84	2.10505
40	85	1.27906
41	51	2.00097
41	52	2.13963
41	53	2.03098
41	54	1.96997
41	55	2.21106
41	56	2.039
41	57	2.11091
41	58	2.18861
41	59	2.19582
41	60	2.18994
41	61	2.20419
41	62	2.21392
41	63	2.10801
41	64	2.10508
41	65	2.20103
41	66	2.23787
41	67	2.21319
41	68	2.15944
41	69	2.17036
41	70	2.15344
41	71	2.11088
41	72	2.13105
41	73	2.07335
41	74	2.14098
41	75	2.18302
41	76	2.16231
41	77	2.22615
41	78	2.20221
41	79	2.24406
41	80	2.13433
41	81	2.04073
41	82	1.97132
41	83	1.72468
41	84	2.06924
41	85	2.13046
41	86	1.44658
42	50	2.01483
42	51	2.21197
42	52	2.11996
42	53	2.23933
42	54	2.22524
42	55	2.28041
42	56	2.24133
42	57	2.13673
42	58	2.21384
42	59	2.23986
42	60	2.04613
42	61	2.18072
42	62	2.13872
42	63	2.0393
42	64	2.08629
42	65	2.14194
42	66	2.13058
42	67	2.1851
42	68	2.24481
42	69	2.1874
42	70	2.12201
42	71	2.14597
42	72	2.07568
42	73	2.05362
42	74	2.07227
42	75	2.12525
42	76	2.14737
42	77	2.23816
42	78	2.21216
42	79	2.20632
42	80	2.154
42	81	2.16615
42	82	1.97761
42	83	1.98131
42	84	2.56029
42	85	1.58488
42	86	2.61252
42	87	1.36926
43	50	2.38769
43	51	2.41689
43	52	2.16543
43	53	2.15845
43	54	2.15688
43	55	2.24244
43	56	2.23833
43	57	2.17412
43	58	2.21985
43	59	2.21186
43	60	2.17458
43	61	2.12798
43	62	2.12224
43	63	2.06622
43	64	2.0912
43	65	2.14887
43	66	2.32828
43	67	2.29533
43	68	2.29427
43	69	2.25104
43	70	2.18322
43	71	2.19205
43	72	2.03959
43	73	2.03233
43	74	2.0758
43	75	2.17145
43	76	2.19298
43	77	2.19926
43	78	2.21163
43	79	2.2131
43	80	2.16437
43	81	2.1149
43	82	2.03935
43	83	2.04231
43	84	1.9709
43	85	1.38286
43	86	2.62327
43	87	1.29034
43	88	1.43173
44	49	2.02732
44	50	2.08615
44	51	2.12694
44	52	2.18094
44	53	2.20978
44	54	2.16871
44	55	2.10838
44	56	2.19173
44	57	2.16175
44	58	2.07918
44	59	2.09182
44	60	2.09966
44	61	2.07144
44	62	2.06684
44	63	2.09976
44	64	2.20087
44	65	2.21577
44	66	2.11849
44	67	2.08783
44	68	2.09593
44	69	2.06573
44	70	2.13956
44	71	2.16312
44	72	2.20254
44	73	2.42987
44	74	2.05962
44	75	2.1873
44	76	2.18901
44	77	2.20636
44	78	2.04585
44	79	2.12707
44	80	2.14135
44	81	2.28974
44	82	2.02487
44	83	2.01902
44	84	2.0111
44	85	2.00109
44	86	2.60445
44	87	2.59062
44	88	2.6514
45	49	2.41754
45	50	2.0964
45	51	2.10911
45	52	2.17396
45	53	2.21299
45	54	2.13622
45	55	2.0495
45	56	2.17766
45	57	2.04928
45	58	2.25843
45	59	2.43576
45	60	2.17259
45	61	2.13825
45	62	2.27257
45	63	2.17023
45	64	2.04828
45	65	2.12111
45	66	2.05948
45	67	2.05943
45	68	2.06202
45	69	2.17619
45	70	2.14194
45	71	2.1045
45	72	2.21647
45	73	2.23241
45	74	2.06947
45	75	2.20766
45	76	2.18245
45	77	2.33577
45	78	2.06768
45	79	2.09142
45	80	2.25392
45	81	2.24027
45	82	1.96439
45	83	2.63047
45	84	2.48926
45	85	1.88234
45	86	2.61288
45	87	2.62063
45	88	2.61796
45	89	2.61735
46	48	1.99637
46	49	2.09093
46	50	2.06282
46	51	2.06766
46	52	2.21311
46	53	2.05838
46	54	2.16635
46	55	2.21929
46	56	2.27295
46	57	2.18559
46	58	2.13777
46	59	2.2024
46	60	2.30612
46	61	2.1585
46	62	2.09829
46	63	2.22326
46	64	2.06696
46	65	2.11475
46	66	2.08845
46	67	2.24169
46	68	2.23907
46	69	2.08145
46	70	2.0641
46	71	2.07231
46	72	2.16842
46	73	2.15082
46	74	2.05755
46	75	2.06442
46	76	2.07301
46	77	2.07388
46	78	2.02609
46	79	2.05264
46	80	2.16585
46	81	2.21435
46	82	2.16203
46	83	2.4112
46	84	2.23806
46	85	1.66914
46	86	2.02085
46	87	1.40909
46	88	2.61804
46	89	1.4208
47	48	2.02498
47	49	2.06795
47	50	1.98075
47	51	2.14974
47	52	2.15839
47	53	2.05135
47	54	2.23956
47	55	2.14114
47	56	2.07156
47	57	2.14382
47	58	2.07361
47	59	2.06309
47	60	2.08234
47	61	2.13402
47	62	2.07999
47	63	2.09161
47	64	2.08488
47	65	2.08722
47	66	2.13638
47	67	2.17269
47	68	2.14844
47	69	2.14118
47	70	2.04971
47	71	2.13223
47	72	2.05726
47	73	2.13587
47	74	2.08579
47	75	2.05447
47	76	2.16795
47	77	2.1352
47	78	2.0797
47	79	2.06476
47	80	2.15452
47	81	2.18955
47	82	2.20221
47	83	2.04789
47	84	2.01265
47	85	1.89466
47	86	2.50886
47	87	2.57277
47	88	2.14728
47	89	1.38598
48	47	1.96807
48	48	2.10004
48	49	2.10277
48	50	2.09387
48	51	2.06086
48	52	2.06338
48	53	2.05159
48	54	2.17936
48	55	2.14684
48	56	2.03972
48	57	2.04506
48	58	2.11683
48	59	2.06099
48	60	2.07249
48	61	2.07746
48	62	2.12453
48	63	2.07524
48	64	2.08736
48	65	2.13603
48	66	2.13558
48	67	2.06162
48	68	2.06227
48	69	2.14852
48	70	2.03585
48	71	2.3
48	72	2.10431
48	73	1.92705
48	74	2.16114
48	75	2.16833
48	76	2.253
48	77	2.05011
48	78	2.07459
48	79	2.06299
48	80	2.06248
48	81	2.15071
48	82	2.19582
48	83	2.20807
48	84	2.23607
48	85	2.05681
48	86	2.50324
48	87	2.57938
48	88	2.14108
48	89	2.22631
49	47	2.00549
49	48	2.42166
49	49	1.98394
49	50	2.10809
49	51	2.25298
49	52	2.03019
49	53	2.05806
49	54	2.20588
49	55	2.04616
49	56	2.18474
49	57	2.08272
49	58	2.1493
49	59	2.23818
49	60	2.06963
49	61	2.07012
49	62	2.07857
49	63	2.12601
49	64	2.0553
49	65	2.11221
49	66	2.11291
49	67	2.06521
49	68	2.0768
49	69	2.1314
49	70	2.11702
49	71	2.19405
49	72	2.16663
49	73	2.13862
49	74	2.09081
49	75	2.09635
49	76	2.06874
49	77	2.09929
49	78	2.17675
49	79	2.29395
49	80	2.34752
49	81	2.08072
49	82	2.21643
49	83	2.27267
49	84	2.06059
49	85	2.05128
49	86	1.97405
49	87	2.612
49	88	2.63862
49	89	1.4848
50	47	2.11904
50	48	2.06045
50	49	2.11248
50	50	2.04406
50	51	2.14133
50	52	2.01777
50	53	2.19443
50	54	2.20736
50	55	2.22095
50	56	2.19051
50	57	2.04213
50	58	2.05621
50	59	2.06763
50	60	2.07556
50	61	2.13525
50	62	2.18868
50	63	2.19263
50	64	2.05875
50	65	2.15909
50	66	2.20842
50	67	2.13006
50	68	2.08872
50	69	2.08562
50	70	2.05687
50	71	2.07974
50	72	2.07782
50	73	2.05769
50	74	2.03303
50	75	2.0486
50	76	2.16302
50	77	2.06581
50	78	2.04684
50	79	2.17883
50	80	2.17248
50	81	2.07054
50	82	2.12284
50	83	2.14398
50	84	2.15116
50	85	2.08471
50	86	1.64888
50	87	1.28657
50	88	2.21042
50	89	2.64957
50	90	2.65611
51	47	2.42327
51	48	2.22224
51	49	1.97914
51	50	2.13055
51	51	2.11028
51	52	2.2335
51	53	2.15612
51	54	2.0433
51	55	2.16054
51	56	2.04555
51	57	2.11638
51	58	2.05408
51	59	2.0654
51	60	2.10304
51	61	2.1022
51	62	2.13567
51	63	2.11478
51	64	2.05448
51	65	2.26851
51	66	2.10802
51	67	2.05606
51	68	2.12857
51	69	2.08719
51	70	2.04303
51	71	2.0399
51	72	2.03265
51	73	2.13451
51	74	2.17751
51	75	2.1998
51	76	2.15143
51	77	2.14312
51	78	2.10753
51	79	2.15501
51	80	2.14084
51	81	2.06303
51	82	2.04189
51	83	2.14668
51	84	2.1749
51	85	2.10294
51	86	2.05977
51	87	2.13369
51	88	1.4154
51	89	2.19656
51	90	2.21341
52	46	2.0008
52	47	2.19668
52	48	2.15457
52	49	2.05211
52	50	2.14445
52	51	2.20074
52	52	2.26204
52	53	2.17995
52	54	2.02
52	55	2.1221
52	56	2.13183
52	57	2.18989
52	58	2.19758
52	59	2.29045
52	60	2.17412
52	61	2.23859
52	62	2.18852
52	63	2.0536
52	64	2.07462
52	65	2.14671
52	66	2.11848
52	67	2.0912
52	68	2.16202
52	69	2.2081
52	70	2.28066
52	71	2.22483
52	72	2.08062
52	73	2.14147
52	74	2.1723
52	75	2.04876
52	76	2.0814
52	77	2.14062
52	78	2.05249
52	79	2.20792
52	80	2.18033
52	81	2.16429
52	82	2.05295
52	83	2.1472
52	84	2.23447
52	85	2.22353
52	86	2.10887
52	87	2.56474
52	88	2.62121
52	89	2.64648
52	90	1.4207
53	46	2.00364
53	47	2.06183
53	48	2.11327
53	49	2.09515
53	50	2.21049
53	51	2.04695
53	52	2.15441
53	53	2.16579
53	54	2.20837
53	55	2.14876
53	56	2.14967
53	57	2.15518
53	58	2.14291
53	59	2.18926
53	60	2.14901
53	61	2.2611
53	62	2.14802
53	63	2.14419
53	64	2.07061
53	65	2.1444
53	66	2.07454
53	67	2.12957
53	68	2.14673
53	69	2.08216
53	70	2.06906
53	71	2.1647
53	72	2.0989
53	73	2.16604
53	74	2.08224
53	75	2.06423
53	76	2.07833
53	77	2.17492
53	78	2.08341
53	79	2.19289
53	80	2.1943
53	81	2.13337
53	82	2.22716
53	83	2.27758
53	84	2.20288
53	85	2.31852
53	86	2.10017
53	87	2.51509
53	88	2.61658
53	89	2.65718
53	90	1.40948
54	46	1.95747
54	47	2.04767
54	48	2.0977
54	49	2.12871
54	50	2.31874
54	51	2.0216
54	52	2.07328
54	53	2.20096
54	54	2.15572
54	55	2.17506
54	56	2.15334
54	57	2.05772
54	58	2.06618
54	59	2.07046
54	60	2.09397
54	61	2.08876
54	62	2.05721
54	63	2.05115
54	64	2.12761
54	65	2.2355
54	66	2.20081
54	67	2.0597
54	68	2.07407
54	69	2.06968
54	70	2.07278
54	71	2.11199
54	72	2.13276
54	73	2.0933
54	74	2.14335
54	75	2.18898
54	76	2.06847
54	77	2.16693
54	78	2.18335
54	79	2.16951
54	80	2.05184
54	81	2.05159
54	82	2.04947
54	83	2.04754
54	84	2.15921
54	85	2.15092
54	86	2.02793
54	87	1.77571
54	88	2.62738
54	89	1.43178
54	90	1.43427
55	46	2.36745
55	47	2.35714
55	48	2.03698
55	49	2.11176
55	50	2.11386
55	51	2.10238
55	52	2.04133
55	53	2.16405
55	54	2.17794
55	55	2.19912
55	56	2.03105
55	57	2.06647
55	58	2.27813
55	59	2.07457
55	60	2.12296
55	61	2.09373
55	62	2.05187
55	63	2.31546
55	64	2.08078
55	65	2.08379
55	66	2.07683
55	67	2.13193
55	68	2.08431
55	69	2.119
55	70	2.07181
55	71	2.12216
55	72	2.15212
55	73	2.08421
55	74	2.08664
55	75	2.10587
55	76	2.19223
55	77	2.14428
55	78	2.09957
55	79	2.03864
55	80	2.17787
55	81	2.11219
55	82	2.14777
55	83	2.04966
55	84	2.12391
55	85	2.15239
55	86	2.0166
55	87	1.92107
55	88	1.28788
55	89	2.22708
55	90	2.2403
55	91	2.24232
56	46	2.20166
56	47	2.22825
56	48	2.10958
56	49	2.15975
56	50	2.27319
56	51	2.16879
56	52	2.03438
56	53	2.18209
56	54	2.18126
56	55	2.20852
56	56	2.12607
56	57	2.14169
56	58	2.16163
56	59	2.21464
56	60	2.18842
56	61	2.18055
56	62	2.15112
56	63	2.18045
56	64	2.1643
56	65	2.14267
56	66	2.17571
56	67	2.07895
56	68	2.15884
56	69	2.163
56	70	2.25604
56	71	2.13676
56	72	2.1391
56	73	2.19138
56	74	2.14205
56	75	2.10149
56	76	2.13854
56	77	2.17484
56	78	2.14876
56	79	2.06743
56	80	2.06243
56	81	2.06013
56	82	2.05483
56	83	2.14495
56	84	2.20987
56	85	2.16775
56	86	2.16455
56	87	2.37795
56	88	2.63219
56	89	1.43927
56	90	1.45248
56	91	1.45153
57	46	2.02152
57	47	2.08575
57	48	2.10946
57	49	2.22812
57	50	2.20305
57	51	2.12506
57	52	2.05204
57	53	2.24034
57	54	2.26718
57	55	2.17371
57	56	2.18534
57	57	2.03865
57	58	2.17669
57	59	2.11119
57	60	2.17002
57	61	2.13291
57	62	2.21875
57	63	2.23258
57	64	2.20019
57	65	2.16251
57	66	2.06073
57	67	2.05541
57	68	2.19624
57	69	2.19793
57	70	2.13532
57	71	2.11368
57	72	2.11773
57	73	2.19143
57	74	2.16811
57	75	2.19256
57	76	2.07495
57	77	2.05061
57	78	2.05385
57	79	2.05613
57	80	2.14171
57	81	2.06679
57	82	2.06568
57	83	2.14648
57	84	2.1907
57	85	2.29431
57	86	2.36958
57	87	2.01965
57	88	2.1645
57	89	1.45841
57	90	1.27419
57	91	2.24155
58	46	2.25572
58	47	2.04107
58	48	2.06936
58	49	2.16091
58	50	2.21904
58	51	2.202
58	52	2.13804
58	53	2.13045
58	54	2.23394
58	55	2.24319
58	56	2.22183
58	57	2.10128
58	58	2.16794
58	59	2.14247
58	60	2.19041
58	61	2.18391
58	62	2.2395
58	63	2.26434
58	64	1.98121
58	65	2.08788
58	66	2.06212
58	67	2.06055
58	68	2.13843
58	69	2.36204
58	70	2.05756
58	71	2.07059
58	72	2.18594
58	73	2.15872
58	74	2.05012
58	75	2.23772
58	76	2.04734
58	77	2.21766
58	78	2.20858
58	79	2.04336
58	80	2.06418
58	81	2.07278
58	82	2.06486
58	83	2.13388
58	84	2.19244
58	85	2.23837
58	86	2.11498
58	87	2.06161
58	88	2.17419
58	89	2.2159
58	90	2.23626
58	91	1.44831
59	46	1.9564
59	47	2.09905
59	48	2.14294
59	49	2.15692
59	50	2.23584
59	51	2.24612
59	52	2.23362
59	53	2.20923
59	54	2.23285
59	55	2.25512
59	56	2.19095
59	57	2.12782
59	58	2.20597
59	59	2.04513
59	60	2.07833
59	61	2.08448
59	62	2.14696
59	63	2.15035
59	64	2.1791
59	65	2.16749
59	66	2.17603
59	67	2.05577
59	68	2.04841
59	69	2.23638
59	70	2.12638
59	71	2.09633
59	72	2.16692
59	73	2.15078
59	74	2.05636
59	75	2.18255
59	76	2.15162
59	77	2.16951
59	78	2.19436
59	79	2.10744
59	80	2.15849
59	81	2.20621
59	82	2.09449
59	83	2.13944
59	84	2.16911
59	85	2.20001
59	86	1.96555
59	87	2.06454
59	88	2.16622
59	89	2.21495
59	90	2.23748
59	91	2.23319
60	46	2.19271
60	47	2.0822
60	48	2.07244
60	49	2.03005
60	50	2.10202
60	51	2.03508
60	52	2.24014
60	53	2.19018
60	54	2.2236
60	55	2.17226
60	56	2.20946
60	57	2.17007
60	58	2.07176
60	59	2.1996
60	60	2.18956
60	61	2.05846
60	62	2.06667
60	63	2.07581
60	64	2.16043
60	65	2.15837
60	66	2.1469
60	67	2.12783
60	68	2.12524
60	69	2.06406
60	70	2.07592
60	71	2.14605
60	72	2.20998
60	73	2.16447
60	74	2.15547
60	75	2.10869
60	76	2.10437
60	77	2.18949
60	78	2.09018
60	79	2.07192
60	80	2.085
60	81	2.06937
60	82	2.05664
60	83	2.06444
60	84	2.16952
60	85	2.21543
60	86	2.1024
60	87	1.84097
60	88	2.14984
60	89	1.43926
60	90	2.65913
60	91	1.44712
61	46	1.99334
61	47	2.08924
61	48	2.06068
61	49	2.05841
61	50	2.1737
61	51	2.07315
61	52	2.174
61	53	2.16273
61	54	2.15665
61	55	2.0493
61	56	2.11163
61	57	2.06293
61	58	2.06189
61	59	2.09272
61	60	2.0465
61	61	2.05853
61	62	2.05351
61	63	2.12419
61	64	2.12483
61	65	2.14302
61	66	2.18469
61	67	2.06172
61	68	2.08964
61	69	2.08674
61	70	2.05512
61	71	2.0985
61	72	2.15757
61	73	2.0525
61	74	2.16474
61	75	2.08689
61	76	2.05104
61	77	2.03846
61	78	2.27348
61	79	2.07349
61	80	2.09605
61	81	2.06736
61	82	2.07904
61	83	2.05236
61	84	2.28921
61	85	2.18354
61	86	2.08264
61	87	1.90995
61	88	2.1751
61	89	2.21543
61	90	2.23082
61	91	2.23464
62	46	1.97236
62	47	2.24895
62	48	2.07925
62	49	2.06564
62	50	2.15159
62	51	2.01964
62	52	2.20406
62	53	2.20802
62	54	2.30002
62	55	2.19082
62	56	2.17484
62	57	2.10776
62	58	2.04728
62	59	2.0639
62	60	2.0718
62	61	2.05692
62	62	2.19446
62	63	2.21061
62	64	2.0495
62	65	2.07306
62	66	2.15566
62	67	2.11341
62	68	2.19285
62	69	2.15925
62	70	2.1102
62	71	2.17034
62	72	2.18736
62	73	2.15789
62	74	2.1579
62	75	2.13565
62	76	2.07297
62	77	2.1659
62	78	2.28487
62	79	2.09469
62	80	2.12042
62	81	2.05276
62	82	2.20681
62	83	2.15594
62	84	2.1986
62	85	2.21808
62	86	2.21328
62	87	1.97078
62	88	2.17964
62	89	2.21347
62	90	2.21671
62	91	1.39706
63	46	2.3727
63	47	2.46437
63	48	2.10432
63	49	2.19388
63	50	2.22851
63	51	2.0954
63	52	2.06569
63	53	2.40817
63	54	2.24534
63	55	2.21722
63	56	2.17477
63	57	2.07856
63	58	2.04435
63	59	2.05913
63	60	2.1309
63	61	2.06176
63	62	2.17491
63	63	2.14585
63	64	2.01407
63	65	2.30231
63	66	2.16491
63	67	2.19006
63	68	2.17104
63	69	2.07494
63	70	2.21999
63	71	2.25485
63	72	2.17389
63	73	2.09598
63	74	2.06454
63	75	2.19649
63	76	2.07876
63	77	2.05788
63	78	2.20378
63	79	2.23133
63	80	2.07292
63	81	2.07278
63	82	2.11227
63	83	2.12748
63	84	2.15354
63	85	2.38794
63	86	2.44353
63	87	1.91214
63	88	2.15952
63	89	2.6499
63	90	2.65013
63	91	1.41534
64	46	2.06519
64	47	2.21757
64	48	2.1181
64	49	2.17141
64	50	2.16894
64	51	2.12644
64	52	2.07636
64	53	2.04654
64	54	2.20067
64	55	2.19322
64	56	2.35589
64	57	2.18981
64	58	2.07849
64	59	2.1216
64	60	2.12765
64	61	2.05799
64	62	2.08296
64	63	2.15005
64	64	2.03517
64	65	2.03751
64	66	2.15357
64	67	2.16419
64	68	2.16338
64	69	2.15486
64	70	2.37144
64	71	2.21894
64	72	2.03502
64	73	2.08149
64	74	2.07973
64	75	2.16669
64	76	2.07016
64	77	2.14036
64	78	2.2555
64	79	2.05735
64	80	2.03226
64	81	2.04364
64	82	2.05356
64	83	2.11572
64	84	2.05149
64	85	2.05455
64	86	2.0243
64	87	1.91419
64	88	2.17009
64	89	2.19442
64	90	1.28214
64	91	2.21728
65	46	1.95056
65	47	2.29543
65	48	2.07949
65	49	2.18217
65	50	2.29939
65	51	2.26254
65	52	2.21811
65	53	2.14659
65	54	2.15385
65	55	2.27659
65	56	2.22872
65	57	2.27625
65	58	2.03832
65	59	2.17426
65	60	2.07131
65	61	2.07762
65	62	2.15591
65	63	2.17691
65	64	2.19496
65	65	2.05823
65	66	2.13174
65	67	2.16897
65	68	2.18531
65	69	2.08523
65	70	2.17387
65	71	2.16431
65	72	2.1167
65	73	2.14306
65	74	2.17391
65	75	2.16435
65	76	2.06457
65	77	2.10564
65	78	2.06975
65	79	2.04033
65	80	2.23152
65	81	2.05748
65	82	2.19178
65	83	2.23064
65	84	2.17309
65	85	2.30609
65	86	2.02253
65	87	1.9015
65	88	2.15665
65	89	2.18898
65	90	1.31501
65	91	2.21711
66	46	1.93229
66	47	2.43979
66	48	2.00052
66	49	2.19606
66	50	2.1943
66	51	2.25178
66	52	2.15702
66	53	2.20172
66	54	2.15898
66	55	2.17603
66	56	2.14429
66	57	2.16079
66	58	2.11519
66	59	2.11856
66	60	2.06863
66	61	2.14145
66	62	2.05764
66	63	2.08257
66	64	2.21993
66	65	2.11895
66	66	2.07173
66	67	2.06401
66	68	2.06423
66	69	2.07344
66	70	2.07042
66	71	2.0637
66	72	2.06811
66	73	2.07723
66	74	2.15398
66	75	2.07884
66	76	2.06012
66	77	2.06037
66	78	2.05969
66	79	2.15727
66	80	2.13613
66	81	2.04928
66	82	2.05678
66	83	2.04279
66	84	2.18231
66	85	2.32577
66	86	2.04338
66	87	1.88473
66	88	2.18685
66	89	2.21503
66	90	2.22583
66	91	2.66827
67	46	2.39373
67	47	2.29388
67	48	1.95892
67	49	2.14807
67	50	2.11219
67	51	2.13063
67	52	2.17365
67	53	2.16816
67	54	2.23445
67	55	2.28141
67	56	2.08865
67	57	2.13476
67	58	2.13789
67	59	2.14689
67	60	2.21474
67	61	2.08111
67	62	2.07721
67	63	2.12779
67	64	2.19155
67	65	2.17497
67	66	2.04266
67	67	2.18508
67	68	2.0791
67	69	2.0674
67	70	2.12842
67	71	2.08746
67	72	2.08642
67	73	2.18945
67	74	2.06708
67	75	2.07618
67	76	2.06378
67	77	2.06046
67	78	2.31423
67	79	2.12058
67	80	2.05426
67	81	2.1688
67	82	2.04055
67	83	2.18352
67	84	2.25657
67	85	2.38431
67	86	2.04242
67	87	2.41863
67	88	2.63172
67	89	1.4004
67	90	1.43391
67	91	2.67922
68	46	1.86485
68	47	2.2536
68	48	2.43553
68	49	2.15043
68	50	2.19822
68	51	2.13769
68	52	2.24599
68	53	2.25513
68	54	2.22188
68	55	2.12995
68	56	2.22085
68	57	2.17032
68	58	2.17477
68	59	2.15362
68	60	2.271
68	61	2.12838
68	62	2.10889
68	63	2.17521
68	64	2.18594
68	65	2.07806
68	66	2.14129
68	67	2.15083
68	68	2.13631
68	69	2.16807
68	70	2.04659
68	71	2.04574
68	72	2.04505
68	73	2.07242
68	74	2.11645
68	75	2.08419
68	76	2.09656
68	77	2.30392
68	78	2.02999
68	79	2.09547
68	80	2.09943
68	81	2.15785
68	82	2.23283
68	83	2.15762
68	84	2.18127
68	85	2.05322
68	86	2.0167
68	87	2.51476
68	88	1.28155
68	89	1.41163
68	90	1.36678
68	91	1.85099
69	46	2.54436
69	47	2.15405
69	48	2.27221
69	49	1.93333
69	50	2.10605
69	51	2.04944
69	52	2.1194
69	53	2.1673
69	54	2.05847
69	55	1.92859
69	56	2.09885
69	57	2.11274
69	58	2.11177
69	59	2.09514
69	60	2.04671
69	61	2.02516
69	62	2.10797
69	63	2.04531
69	64	2.04974
69	65	2.05122
69	66	2.04677
69	67	2.08503
69	68	2.06687
69	69	2.12881
69	70	2.07763
69	71	2.03821
69	72	2.09007
69	73	2.05228
69	74	2.10475
69	75	2.04995
69	76	2.05565
69	77	2.22379
69	78	2.08391
69	79	2.0922
69	80	2.04781
69	81	2.03448
69	82	2.14625
69	83	1.9545
69	84	2.01837
69	85	2.04863
69	86	1.97297
69	87	2.13809
69	88	2.19078
69	89	2.21099
69	90	2.21091
69	91	2.19972
70	46	2.62454
70	47	2.05719
70	48	2.32024
70	49	2.29952
70	50	2.1113
70	51	2.1826
70	52	2.17999
70	53	2.15795
70	54	2.0711
70	55	2.19815
70	56	2.19627
70	57	2.12316
70	58	1.98454
70	59	2.1392
70	60	2.12852
70	61	2.17308
70	62	2.09254
70	63	2.06035
70	64	2.16265
70	65	2.07918
70	66	2.0737
70	67	2.11328
70	68	2.0669
70	69	2.05914
70	70	2.13049
70	71	2.05188
70	72	2.03911
70	73	2.07201
70	74	2.05586
70	75	2.0196
70	76	2.04588
70	77	2.11381
70	78	2.04979
70	79	1.99709
70	80	2.03651
70	81	2.00808
70	82	1.97787
70	83	2.18534
70	84	2.41527
70	85	2.03946
70	86	1.99812
70	87	2.1698
70	88	2.24358
70	89	2.24085
70	90	1.30515
70	91	1.48319
71	47	1.78418
71	48	1.99509
71	49	2.47005
71	50	1.87908
71	51	2.1168
71	52	2.19663
71	53	2.10785
71	54	2.13884
71	55	2.14301
71	56	2.10077
71	57	2.02797
71	58	2.06974
71	59	2.17833
71	60	2.24968
71	61	2.12923
71	62	2.05345
71	63	2.05912
71	64	2.04914
71	65	2.06342
71	66	2.06619
71	67	2.15799
71	68	2.13972
71	69	2.04653
71	70	2.13854
71	71	2.08464
71	72	2.20357
71	73	2.07616
71	74	2.03768
71	75	2.29194
71	76	2.03486
71	77	2.05415
71	78	2.04943
71	79	2.04
71	80	2.2173
71	81	2.15792
71	82	2.0983
71	83	2.35519
71	84	2.28156
71	85	2.0423
71	86	1.98794
71	87	2.16588
71	88	2.64546
71	89	2.23438
71	90	1.4293
71	91	1.30493
72	47	1.87909
72	48	1.97298
72	49	2.34032
72	50	2.13313
72	51	2.12053
72	52	2.10816
72	53	2.11202
72	54	2.0987
72	55	2.06019
72	56	2.00166
72	57	2.00864
72	58	2.05981
72	59	2.0349
72	60	2.10549
72	61	2.10307
72	62	2.01056
72	63	2.03883
72	64	2.21694
72	65	2.03155
72	66	2.13297
72	67	2.09801
72	68	2.07629
72	69	2.06305
72	70	2.14749
72	71	2.06597
72	72	2.13015
72	73	2.06958
72	74	2.05521
72	75	2.07016
72	76	2.15571
72	77	2.07269
72	78	2.03063
72	79	2.14675
72	80	2.12801
72	81	2.04402
72	82	2.19554
72	83	2.07224
72	84	2.06622
72	85	2.01909
72	86	1.95158
72	87	2.16322
72	88	1.42449
72	89	1.27893
72	90	1.44559
73	47	2.60897
73	48	1.9054
73	49	2.02548
73	50	1.91577
73	51	2.57169
73	52	2.09936
73	53	2.24218
73	54	2.18302
73	55	2.05679
73	56	2.04023
73	57	2.18752
73	58	2.1022
73	59	2.13354
73	60	2.16231
73	61	2.17723
73	62	2.10713
73	63	2.16852
73	64	2.02917
73	65	2.05057
73	66	2.04978
73	67	2.04845
73	68	2.04986
73	69	2.06815
73	70	2.05442
73	71	2.05861
73	72	2.20147
73	73	2.13145
73	74	2.03665
73	75	2.06645
73	76	2.17368
73	77	2.13606
73	78	2.04528
73	79	2.20199
73	80	2.11502
73	81	2.05057
73	82	2.07242
73	83	2.08098
73	84	2.03857
73	85	1.9965
73	86	2.1188
73	87	2.17259
73	88	2.22262
73	89	1.38647
73	90	2.67946
74	48	2.40964
74	49	2.01317
74	50	2.09643
74	51	2.20852
74	52	2.14065
74	53	2.11522
74	54	2.17678
74	55	2.11063
74	56	2.20314
74	57	2.187
74	58	2.18995
74	59	2.25107
74	60	2.2076
74	61	2.22606
74	62	2.18581
74	63	2.03811
74	64	2.16772
74	65	2.15193
74	66	2.1047
74	67	2.03718
74	68	2.10095
74	69	2.16183
74	70	2.13725
74	71	2.03824
74	72	2.15173
74	73	2.13241
74	74	2.14137
74	75	2.13707
74	76	2.08745
74	77	2.25934
74	78	2.23351
74	79	2.25393
74	80	2.25463
74	81	2.21088
74	82	2.39291
74	83	2.05619
74	84	2.06431
74	85	2.11081
74	86	2.14565
74	87	2.19927
74	88	2.24063
74	89	1.41211
74	90	1.4219
75	48	2.53196
75	49	2.00268
75	50	2.06149
75	51	2.07777
75	52	2.18302
75	53	2.08121
75	54	2.16908
75	55	2.17541
75	56	2.19594
75	57	2.17746
75	58	2.17209
75	59	2.19064
75	60	2.16767
75	61	2.2174
75	62	2.18992
75	63	2.15713
75	64	2.08373
75	65	2.10547
75	66	2.10698
75	67	2.10622
75	68	2.11917
75	69	2.0941
75	70	2.09998
75	71	2.04397
75	72	2.01362
75	73	2.22421
75	74	2.20261
75	75	2.15613
75	76	2.21467
75	77	2.19574
75	78	2.21687
75	79	2.24761
75	80	2.07608
75	81	1.9956
75	82	2.09677
75	83	2.06151
75	84	1.9976
75	85	1.74664
75	86	2.61701
75	87	2.22146
75	88	2.2502
75	89	1.47553
75	90	1.33158
76	48	1.40595
76	49	2.49135
76	50	2.01782
76	51	2.07679
76	52	2.23909
76	53	2.18969
76	54	2.11397
76	55	2.1029
76	56	2.22815
76	57	2.06823
76	58	2.03536
76	59	2.16223
76	60	2.23245
76	61	2.16504
76	62	2.1452
76	63	2.13562
76	64	2.17803
76	65	2.24418
76	66	2.03381
76	67	2.0356
76	68	1.90169
76	69	2.22286
76	70	2.16469
76	71	2.06586
76	72	2.13705
76	73	2.19497
76	74	2.17404
76	75	2.15293
76	76	2.16554
76	77	2.1705
76	78	2.04462
76	79	2.05343
76	80	2.11341
76	81	2.10266
76	82	2.06655
76	83	2.02659
76	84	2.0857
76	85	1.80212
76	86	2.64879
76	87	2.23292
76	88	1.28352
76	89	1.46916
77	49	2.58238
77	50	2.00999
77	51	2.05479
77	52	2.0371
77	53	2.34163
77	54	2.10464
77	55	2.10803
77	56	2.15212
77	57	2.16131
77	58	2.33912
77	59	2.28555
77	60	2.22157
77	61	2.14319
77	62	2.06226
77	63	2.16478
77	64	2.11632
77	65	2.05868
77	66	2.23119
77	67	2.02522
77	68	2.20744
77	69	2.26854
77	70	2.20701
77	71	2.17794
77	72	2.02319
77	73	2.21337
77	74	2.25447
77	75	2.21473
77	76	2.2495
77	77	2.17557
77	78	2.16375
77	79	2.05046
77	80	2.10368
77	81	2.09253
77	82	2.07489
77	83	2.00119
77	84	2.032
77	85	2.51825
77	86	2.2095
77	87	1.38339
77	88	1.33623
77	89	1.47095
78	49	2.6321
78	50	2.5797
78	51	2.01875
78	52	2.07957
78	53	2.02436
78	54	2.11942
78	55	2.09591
78	56	2.14156
78	57	2.14283
78	58	2.07256
78	59	2.20481
78	60	2.16389
78	61	2.15395
78	62	2.06943
78	63	2.07019
78	64	2.05779
78	65	2.03179
78	66	2.19397
78	67	2.22324
78	68	2.23116
78	69	2.24009
78	70	2.24271
78	71	2.22116
78	72	2.22393
78	73	2.19739
78	74	2.16578
78	75	2.19505
78	76	2.16928
78	77	2.03571
78	78	2.15019
78	79	2.1148
78	80	2.08185
78	81	2.04956
78	82	2.00601
78	83	1.99058
78	84	2.15168
78	85	2.17488
78	86	1.36059
78	87	1.27157
78	88	1.36626
79	50	1.28951
79	51	2.52197
79	52	2.03243
79	53	2.08087
79	54	2.07716
79	55	2.21683
79	56	2.11399
79	57	2.0848
79	58	2.1233
79	59	2.19836
79	60	2.25572
79	61	2.26704
79	62	2.24924
79	63	2.26276
79	64	2.15446
79	65	2.22365
79	66	2.18791
79	67	2.09783
79	68	2.24184
79	69	2.09241
79	70	2.20381
79	71	2.21153
79	72	2.22283
79	73	2.20747
79	74	2.19904
79	75	2.12474
79	76	2.15484
79	77	2.16527
79	78	2.15035
79	79	2.10232
79	80	2.06738
79	81	2.01816
79	82	1.98514
79	83	2.12248
79	84	2.14321
79	85	2.19251
79	86	2.22926
79	87	2.24396
79	88	1.36636
80	50	2.60922
80	51	2.47405
80	52	2.41814
80	53	2.05368
80	54	2.09947
80	55	2.20829
80	56	2.10155
80	57	2.37346
80	58	2.03903
80	59	2.08971
80	60	2.08409
80	61	2.24982
80	62	2.20416
80	63	2.18654
80	64	2.07606
80	65	2.15016
80	66	2.14634
80	67	2.08428
80	68	2.16014
80	69	2.07
80	70	2.28477
80	71	2.10159
80	72	2.19076
80	73	2.2185
80	74	2.12372
80	75	2.02988
80	76	1.97622
80	77	2.14246
80	78	2.12977
80	79	2.095
80	80	2.45326
80	81	2.12744
80	82	2.09185
80	83	1.28124
80	84	1.27535
80	85	1.30917
80	86	1.4203
80	87	1.38736
81	51	1.43085
81	52	2.53305
81	53	2.03423
81	54	2.07076
81	55	2.08765
81	56	2.10703
81	57	2.10892
81	58	2.10147
81	59	2.11273
81	60	2.33585
81	61	2.11732
81	62	2.13412
81	63	2.05143
81	64	2.09749
81	65	2.06002
81	66	2.01861
81	67	2.06744
81	68	2.17835
81	69	2.27548
81	70	2.30017
81	71	2.15898
81	72	2.13944
81	73	2.04584
81	74	2.14092
81	75	2.11855
81	76	2.1078
81	77	2.09543
81	78	2.10049
81	79	2.03441
81	80	2.11235
81	81	2.06973
81	82	2.10251
81	83	2.14847
81	84	2.17378
81	85	1.27816
81	86	1.46291
81	87	1.47869
82	52	2.53354
82	53	2.47473
[truncated: 218 more rows]

## Sheet: SIFig22_b
X_coord	Y_coord	bandgap
19	36	2.04968
19	37	2.05582
19	38	2.08442
19	39	2.08739
19	40	1.96827
19	41	2.03884
19	42	2.06274
19	43	2.05351
19	44	2.03684
19	45	2.0085
19	46	1.99761
20	32	2.11081
20	33	2.16145
20	34	2.0868
20	35	2.12092
20	36	2.1255
20	37	2.12328
20	38	2.22855
20	39	2.31929
20	40	2.05968
20	41	2.06508
20	42	2.07583
20	43	2.0583
20	44	2.1992
20	45	2.05153
20	46	2.18996
20	47	1.78975
20	48	2.03532
20	49	1.97785
20	50	2.47817
20	51	2.5096
20	52	2.65653
20	53	2.68181
21	30	2.05026
21	31	1.98627
21	32	2.15152
21	33	2.14399
21	34	1.99882
21	35	2.00876
21	36	2.06602
21	37	1.92211
21	38	2.26656
21	39	2.22664
21	40	2.08263
21	41	2.05912
21	42	2.0557
21	43	2.00684
21	44	2.03866
21	45	1.90354
21	46	2.13591
21	47	2.13329
21	48	2.2842
21	49	2.03284
21	50	1.95739
21	51	1.91589
21	52	2.47749
21	53	2.62067
21	54	1.39004
21	55	1.41157
22	29	2.49351
22	30	2.05663
22	31	2.13089
22	32	2.09004
22	33	2.06673
22	34	2.05795
22	35	2.16717
22	36	2.07443
22	37	2.06297
22	38	2.23146
22	39	1.96899
22	40	2.05823
22	41	2.05399
22	42	2.01318
22	43	2.09964
22	44	2.14856
22	45	1.90062
22	46	2.05138
22	47	2.14636
22	48	2.35633
22	49	2.03695
22	50	1.9731
22	51	2.01131
22	52	1.99176
22	53	2.56124
22	54	2.01218
22	55	1.27597
22	56	2.70992
23	28	2.0273
23	29	2.25831
23	30	2.26823
23	31	2.17349
23	32	2.06475
23	33	2.16175
23	34	2.05386
23	35	2.16015
23	36	2.11584
23	37	2.10431
23	38	2.0565
23	39	2.17821
23	40	2.16565
23	41	2.1112
23	42	2.08933
23	43	2.05483
23	44	2.18389
23	45	2.04301
23	46	2.17775
23	47	2.101
23	48	2.02387
23	49	2.1292
23	50	2.09164
23	51	2.12172
23	52	2.00772
23	53	1.9993
23	54	1.78236
23	55	1.35728
23	56	2.68262
24	28	1.9804
24	29	2.10084
24	30	2.0653
24	31	2.09346
24	32	1.9994
24	33	2.03488
24	34	2.03759
24	35	2.04512
24	36	2.06364
24	37	2.0291
24	38	2.08799
24	39	2.05303
24	40	2.20312
24	41	2.07293
24	42	2.05181
24	43	2.11585
24	44	2.06098
24	45	2.01969
24	46	2.04734
24	47	2.05781
24	48	2.01524
24	49	2.11257
24	50	2.09611
24	51	2.05211
24	52	2.16055
24	53	2.01945
24	54	1.9774
24	55	1.64906
24	56	1.44269
24	57	2.69165
25	27	2.11625
25	28	2.08724
25	29	2.09241
25	30	2.05766
25	31	2.07545
25	32	2.0505
25	33	2.04703
25	34	2.02612
25	35	2.08108
25	36	2.06768
25	37	2.06803
25	38	2.13742
25	39	2.06005
25	40	2.05989
25	41	2.04475
25	42	2.18607
25	43	2.22404
25	44	2.17467
25	45	2.03835
25	46	2.05377
25	47	2.03145
25	48	2.11861
25	49	2.21074
25	50	2.04975
25	51	2.03271
25	52	2.28868
25	53	2.07743
25	54	2.07011
25	55	1.96695
25	56	2.05009
25	57	1.35703
25	58	1.3493
26	26	2.09309
26	27	2.20253
26	28	2.05373
26	29	2.05495
26	30	2.05606
26	31	2.11611
26	32	2.04905
26	33	2.26507
26	34	2.20659
26	35	2.15183
26	36	2.06831
26	37	2.08048
26	38	2.06443
26	39	2.06756
26	40	2.21734
26	41	2.03377
26	42	2.05489
26	43	2.0637
26	44	2.15434
26	45	2.13063
26	46	2.06174
26	47	2.08628
26	48	2.01911
26	49	2.07174
26	50	2.14241
26	51	2.05126
26	52	2.19682
26	53	2.22294
26	54	2.03857
26	55	2.02752
26	56	1.85987
26	57	1.34166
26	58	1.34347
26	59	2.71581
27	25	2.03878
27	26	2.12211
27	27	2.1241
27	28	2.112
27	29	2.13863
27	30	2.21961
27	31	1.93122
27	32	2.15023
27	33	2.21001
27	34	2.17928
27	35	1.7477
27	36	2.04546
27	37	2.06288
27	38	2.13985
27	39	1.99254
27	40	2.06446
27	41	2.05312
27	42	2.04254
27	43	2.15671
27	44	2.09125
27	45	2.05706
27	46	2.06748
27	47	2.13731
27	48	2.06144
27	49	2.10103
27	50	2.21921
27	51	2.05178
27	52	2.07853
27	53	2.25046
27	54	2.04617
27	55	2.04869
27	56	1.99648
27	57	1.77052
27	58	2.64105
27	59	2.69
27	60	2.71323
28	25	2.06322
28	26	2.1173
28	27	2.04624
28	28	2.09861
28	29	2.07404
28	30	2.2159
28	31	2.18389
28	32	2.18369
28	33	2.06
28	34	2.06193
28	35	2.0152
28	36	2.06281
28	37	2.05988
28	38	2.0487
28	39	2.08864
28	40	2.07816
28	41	2.06125
28	42	2.2195
28	43	2.0291
28	44	2.06715
28	45	2.06345
28	46	2.00099
28	47	2.06576
28	48	1.97609
28	49	2.02708
28	50	2.23768
28	51	2.00494
28	52	2.18142
28	53	2.20518
28	54	2.06986
28	55	2.04804
28	56	1.97917
28	57	1.9798
28	58	1.76203
28	59	2.67485
28	60	2.68547
28	61	2.70399
29	24	2.01826
29	25	2.10742
29	26	2.07562
29	27	2.05905
29	28	2.08427
29	29	2.16335
29	30	2.05052
29	31	2.17172
29	32	2.156
29	33	2.04593
29	34	2.03537
29	35	2.05062
29	36	2.06427
29	37	2.08479
29	38	2.0075
29	39	2.15532
29	40	2.15144
29	41	2.1562
29	42	2.16087
29	43	2.05184
29	44	2.06639
29	45	2.04625
29	46	2.30692
29	47	2.00666
29	48	2.03801
29	49	2.05614
29	50	2.10367
29	51	2.14128
29	52	2.06656
29	53	2.08199
29	54	2.28662
29	55	2.02748
29	56	2.12435
29	57	2.00239
29	58	1.73963
29	59	2.12267
29	60	2.69171
29	61	1.32806
30	24	2.05952
30	25	2.11006
30	26	2.01204
30	27	2.11622
30	28	2.02192
30	29	2.10395
30	30	2.047
30	31	2.10201
30	32	1.98417
30	33	2.03612
30	34	2.04498
30	35	2.05194
30	36	2.0291
30	37	2.06715
30	38	2.09464
30	39	2.12433
30	40	2.10284
30	41	2.06218
30	42	2.04026
30	43	1.97431
30	44	2.01684
30	45	2.07312
30	46	2.16904
30	47	2.01153
30	48	2.1047
30	49	2.07667
30	50	2.19775
30	51	2.09561
30	52	2.02415
30	53	2.06123
30	54	2.15783
30	55	2.03048
30	56	2.34048
30	57	2.26581
30	58	1.99018
30	59	2.62456
30	60	2.14056
30	61	2.20289
30	62	1.32256
31	23	2.01899
31	24	2.23582
31	25	2.11179
31	26	2.04677
31	27	2.0346
31	28	2.12453
31	29	2.09931
31	30	2.14563
31	31	1.99087
31	32	2.02038
31	33	2.05248
31	34	2.05565
31	35	2.05508
31	36	2.22556
31	37	2.06422
31	38	2.04858
31	39	2.06541
31	40	2.04055
31	41	2.07493
31	42	2.08897
31	43	2.1999
31	44	2.0644
31	45	2.06383
31	46	2.07328
31	47	2.01882
31	48	2.0439
31	49	2.03175
31	50	2.04562
31	51	2.14807
31	52	2.1921
31	53	2.13187
31	54	2.11712
31	55	2.12771
31	56	2.04326
31	57	2.06393
31	58	2.00349
31	59	2.59255
31	60	1.38339
31	61	2.23301
31	62	2.731
32	23	2.08339
32	24	2.14381
32	25	1.91417
32	26	2.07813
32	27	2.06729
32	28	2.05565
32	29	2.0809
32	30	2.04704
32	31	2.16658
32	32	2.32036
32	33	2.2273
32	34	2.05291
32	35	2.05835
32	36	2.07128
32	37	2.05113
32	38	2.26345
32	39	2.25772
32	40	2.06286
32	41	2.22227
32	42	2.06956
32	43	2.03065
32	44	1.96959
32	45	2.06899
32	46	2.06995
32	47	2.04584
32	48	2.03425
32	49	2.06548
32	50	2.04517
32	51	2.04765
32	52	2.04869
32	53	2.09033
32	54	2.12536
32	55	2.15192
32	56	2.14097
32	57	1.89556
32	58	2.01913
32	59	1.63087
32	60	2.16213
32	61	1.32253
32	62	2.24358
33	22	2.021
33	23	2.17246
33	24	2.11715
33	25	2.0721
33	26	2.13661
33	27	2.05716
33	28	2.14404
33	29	2.12602
33	30	2.14274
33	31	2.00077
33	32	2.06732
33	33	1.9925
33	34	2.10296
33	35	2.04163
33	36	2.04327
33	37	2.09595
33	38	2.04709
33	39	2.08083
33	40	2.04796
33	41	2.05146
33	42	2.02646
33	43	2.08303
33	44	2.02986
33	45	2.04894
33	46	2.03495
33	47	2.02935
33	48	2.14613
33	49	2.13261
33	50	2.14114
33	51	2.06671
33	52	1.98345
33	53	2.08613
33	54	2.09326
33	55	2.13755
33	56	2.25532
33	57	2.06879
33	58	2.06541
33	59	1.94054
33	60	1.40303
33	61	2.67301
33	62	2.6957
34	22	2.05293
34	23	2.11159
34	24	2.10765
34	25	2.04282
34	26	2.0595
34	27	2.0594
34	28	2.05065
34	29	2.04843
34	30	2.04809
34	31	2.04873
34	32	2.05988
34	33	2.0444
34	34	2.05355
34	35	2.03886
34	36	2.17335
34	37	2.10729
34	38	1.99092
34	39	2.05134
34	40	2.02969
34	41	2.07088
34	42	2.19881
34	43	2.03002
34	44	2.20019
34	45	2.17747
34	46	2.0333
34	47	2.06304
34	48	2.05873
34	49	2.0898
34	50	2.06868
34	51	2.04379
34	52	2.19954
34	53	2.23571
34	54	2.09448
34	55	2.08319
34	56	2.07023
34	57	2.06721
34	58	2.07686
34	59	2.01822
34	60	1.33115
34	61	1.33251
34	62	2.22509
35	22	2.15325
35	23	2.10845
35	24	1.99391
35	25	2.03026
35	26	2.04359
35	27	2.05685
35	28	1.99271
35	29	2.03247
35	30	2.04513
35	31	2.1187
35	32	2.15276
35	33	2.07737
35	34	2.03091
35	35	2.04592
35	36	2.08562
35	37	2.06076
35	38	2.0335
35	39	2.05208
35	40	2.05981
35	41	2.13897
35	42	2.08323
35	43	2.05098
35	44	2.07309
35	45	2.07412
35	46	2.0664
35	47	2.04534
35	48	2.06907
35	49	2.04411
35	50	2.07811
35	51	2.06788
35	52	2.06238
35	53	2.13716
35	54	2.1187
35	55	2.09609
35	56	1.92484
35	57	2.16155
35	58	2.06614
35	59	2.0316
35	60	2.54186
35	61	2.17805
35	62	2.69495
35	63	2.23109
36	21	2.01707
36	22	2.14906
36	23	2.04405
36	24	2.07397
36	25	1.97677
36	26	2.06036
36	27	2.16325
36	28	2.09066
36	29	2.16754
36	30	2.08908
36	31	2.05242
36	32	2.04788
36	33	2.06282
36	34	2.02757
36	35	2.01944
36	36	2.06375
36	37	2.03482
36	38	2.20952
36	39	2.06514
36	40	2.07542
36	41	1.99667
36	42	2.13864
36	43	2.05768
36	44	2.05965
36	45	2.11983
36	46	2.0743
36	47	2.0684
36	48	2.06148
36	49	2.06605
36	50	2.08943
36	51	2.00426
36	52	2.12434
36	53	2.0682
36	54	2.00454
36	55	2.06283
36	56	2.07452
36	57	2.19294
36	58	2.1416
36	59	2.14227
36	60	1.82735
36	61	2.14188
36	62	2.20257
36	63	2.73396
37	21	2.31861
37	22	2.1082
37	23	2.10017
37	24	2.02999
37	25	2.05838
37	26	1.98674
37	27	2.09977
37	28	2.02853
37	29	2.15545
37	30	2.04661
37	31	2.03076
37	32	2.01594
37	33	2.04224
37	34	2.08816
37	35	2.06422
37	36	2.05983
37	37	2.06096
37	38	2.05776
37	39	2.06253
37	40	2.07476
37	41	2.04023
37	42	2.10256
37	43	2.04173
37	44	2.06415
37	45	2.02849
37	46	2.09909
37	47	2.10932
37	48	2.04679
37	49	2.03859
37	50	2.07871
37	51	2.07841
37	52	2.20251
37	53	2.12675
37	54	2.10334
37	55	2.06669
37	56	2.05943
37	57	2.15051
37	58	2.19638
37	59	1.9635
37	60	1.92969
37	61	2.59875
37	62	2.21444
37	63	2.23869
37	64	2.23498
38	21	2.10295
38	22	2.13396
38	23	2.10163
38	24	2.0659
38	25	2.0639
38	26	2.01133
38	27	2.05315
38	28	1.99992
38	29	2.04144
38	30	2.05575
38	31	2.0317
38	32	2.04195
38	33	2.12048
38	34	2.06071
38	35	2.06572
38	36	2.0646
38	37	2.07068
38	38	2.08595
38	39	2.04575
38	40	2.04195
38	41	2.06255
38	42	2.14601
38	43	2.10129
38	44	2.07442
38	45	2.05159
38	46	2.04508
38	47	2.0504
38	48	2.03319
38	49	2.10522
38	50	2.04222
38	51	2.08116
38	52	2.07765
38	53	2.07501
38	54	2.16223
38	55	2.04246
38	56	2.03793
38	57	2.05064
38	58	1.98337
38	59	1.9463
38	60	2.03669
38	61	2.09367
38	62	1.38855
38	63	1.28046
38	64	1.38255
39	20	1.94459
39	21	2.0227
39	22	2.08683
39	23	2.0014
39	24	2.12462
39	25	2.2153
39	26	2.02593
39	27	1.9489
39	28	2.01433
39	29	2.02735
39	30	2.08084
39	31	2.11631
39	32	2.05853
39	33	2.19954
39	34	2.10742
39	35	2.14003
39	36	2.11126
39	37	1.89047
39	38	2.07148
39	39	2.02303
39	40	2.0489
39	41	2.04074
39	42	2.12335
39	43	2.05253
39	44	2.08276
39	45	2.05117
39	46	2.01673
39	47	1.86872
39	48	2.33099
39	49	2.10345
39	50	2.04159
39	51	2.17242
39	52	2.16375
39	53	2.13731
39	54	1.99625
39	55	2.03676
39	56	2.02821
39	57	2.15312
39	58	2.04144
39	59	1.98974
39	60	2.01418
39	61	2.06984
39	62	2.6671
39	63	2.695
39	64	2.71407
40	20	1.99296
40	21	2.19615
40	22	2.10924
40	23	2.07098
40	24	2.12467
40	25	2.10094
40	26	2.063
40	27	2.03288
40	28	2.2896
40	29	2.04466
40	30	2.05726
40	31	2.06094
40	32	2.16006
40	33	2.15672
40	34	2.1239
40	35	2.1373
40	36	2.05282
40	37	2.12703
40	38	2.08876
40	39	2.31273
40	40	2.07323
40	41	2.04702
40	42	2.07072
40	43	2.04335
40	44	2.00801
40	45	2.04809
40	46	2.12128
40	47	2.00884
40	48	2.01952
40	49	2.18074
40	50	2.1099
40	51	2.10059
40	52	1.95915
40	53	2.05267
40	54	2.02185
40	55	2.07464
40	56	2.00589
40	57	2.106
40	58	2.05324
40	59	2.04975
40	60	2.03836
40	61	2.4921
40	62	2.14401
40	63	2.19811
40	64	2.22331
41	20	2.00441
41	21	2.10996
41	22	1.95827
41	23	2.0506
41	24	2.18202
41	25	2.09757
41	26	2.0628
41	27	2.16841
41	28	2.15832
41	29	2.0673
41	30	2.0308
41	31	2.02361
41	32	2.0816
41	33	2.0682
41	34	2.18124
41	35	2.06503
41	36	2.14389
41	37	2.04315
41	38	2.039
41	39	2.0605
41	40	2.04317
41	41	2.07081
41	42	2.04385
41	43	2.0715
41	44	2.0637
41	45	2.07817
41	46	2.10233
41	47	1.9437
41	48	2.15803
41	49	2.13715
41	50	2.04754
41	51	2.06761
41	52	2.07491
41	53	2.01197
41	54	2.13953
41	55	2.00909
41	56	2.03332
41	57	2.1176
41	58	2.05589
41	59	2.46293
41	60	2.47163
41	61	1.82919
41	62	1.39315
41	63	2.67839
41	64	2.71203
41	65	2.24604
42	20	2.00449
42	21	2.06693
42	22	2.11218
42	23	2.08486
42	24	2.08539
42	25	2.11034
42	26	2.13975
42	27	2.15421
42	28	2.16634
42	29	2.03137
42	30	2.05733
42	31	2.0607
42	32	2.06762
42	33	2.15839
42	34	2.0559
42	35	2.18654
42	36	2.1271
42	37	2.13716
42	38	2.04041
42	39	2.05137
42	40	2.05074
42	41	2.21713
42	42	2.07624
42	43	2.07529
42	44	2.11911
42	45	2.06101
42	46	2.0511
42	47	2.04193
42	48	2.09371
42	49	2.05167
42	50	2.04403
42	51	2.04814
42	52	2.04544
42	53	2.04205
42	54	2.02606
42	55	2.05043
42	56	2.08
42	57	2.01016
42	58	2.05932
42	59	2.17913
42	60	2.1409
42	61	1.52405
42	62	1.37237
42	63	2.68567
42	64	2.72249
42	65	2.75674
43	20	1.9789
43	21	2.30338
43	22	2.11273
43	23	2.10425
43	24	2.11384
43	25	2.11597
43	26	2.15967
43	27	2.04347
43	28	2.17142
43	29	2.17631
43	30	2.05766
43	31	2.15027
43	32	2.09787
43	33	2.13949
43	34	2.06811
43	35	2.06129
43	36	2.06591
43	37	2.15601
43	38	2.07645
43	39	2.04818
43	40	2.05397
43	41	2.02981
43	42	2.07057
43	43	2.09497
43	44	2.09067
43	45	2.10121
43	46	2.1132
43	47	2.12261
43	48	2.17446
43	49	2.11286
43	50	2.02681
43	51	2.1736
43	52	2.1361
43	53	2.10205
43	54	2.10918
43	55	2.13716
43	56	2.08922
43	57	2.0291
43	58	2.05797
43	59	2.06158
43	60	2.05784
43	61	1.81768
43	62	2.17545
43	63	1.42758
43	64	1.42879
43	65	2.25089
44	20	2.13871
44	21	2.24239
44	22	2.12081
44	23	2.11047
44	24	2.37087
44	25	2.10444
44	26	2.01662
44	27	2.04223
44	28	1.98346
44	29	2.03027
44	30	2.05389
44	31	2.03238
44	32	2.06268
44	33	2.06576
44	34	2.05129
44	35	2.04319
44	36	2.17049
44	37	2.24826
44	38	2.12746
44	39	2.0337
44	40	2.03069
44	41	2.05239
44	42	2.01672
44	43	2.19784
44	44	2.07879
44	45	2.09542
44	46	2.06206
44	47	2.02203
44	48	2.04088
44	49	2.08388
44	50	2.04947
44	51	2.10002
44	52	2.04142
44	53	2.04364
44	54	2.0897
44	55	2.05824
44	56	2.02113
44	57	2.00343
44	58	1.94064
44	59	1.94131
44	60	1.99577
44	61	1.83455
44	62	2.08673
44	63	2.19343
44	64	2.20992
44	65	1.35055
45	20	2.05432
45	21	2.11176
45	22	2.12214
45	23	2.11376
45	24	2.0939
45	25	2.08767
45	26	2.0523
45	27	1.8761
45	28	2.04463
45	29	2.01933
45	30	2.04029
45	31	2.05208
45	32	2.06498
45	33	2.05901
45	34	2.03209
45	35	2.063
45	36	2.05696
45	37	2.03931
45	38	2.04427
45	39	2.02183
45	40	2.02671
45	41	2.0347
45	42	2.06578
45	43	2.07743
45	44	2.06694
45	45	2.07231
45	46	2.06008
45	47	2.02327
45	48	2.02591
45	49	2.00404
45	50	2.04798
45	51	2.02724
45	52	2.00518
45	53	1.98586
45	54	2.09109
45	55	2.06243
45	56	2.02159
45	57	2.02141
45	58	2.05298
45	59	2.04752
45	60	1.98306
45	61	1.94138
45	62	2.64889
45	63	1.27949
45	64	1.27941
45	65	2.81959
46	20	2.33224
46	21	2.06362
46	22	2.11322
46	23	2.24968
46	24	2.11282
46	25	2.10352
46	26	2.09835
46	27	2.17162
46	28	2.2068
46	29	2.14848
46	30	2.11708
46	31	2.00774
46	32	1.87662
46	33	2.02408
46	34	2.04633
46	35	2.01579
46	36	2.02978
46	37	2.04734
46	38	2.05761
46	39	2.0436
46	40	2.01765
46	41	2.06636
46	42	2.06916
46	43	2.05927
46	44	2.03284
46	45	2.03789
46	46	2.06181
46	47	2.06097
46	48	2.10385
46	49	2.02854
46	50	2.06237
46	51	2.05595
46	52	2.04548
46	53	2.05386
46	54	2.13202
46	55	2.06178
46	56	2.06751
46	57	2.20813
46	58	2.0525
46	59	2.15686
46	60	2.03612
46	61	1.96901
46	62	2.13972
46	63	2.21705
46	64	1.40978
46	65	1.34085
47	20	2.17127
47	21	2.05764
47	22	2.17062
47	23	2.26461
47	24	2.24622
47	25	2.07221
47	26	2.19106
47	27	2.05161
47	28	2.265
47	29	2.01403
47	30	2.03018
47	31	2.04091
47	32	2.0223
47	33	2.09156
47	34	2.0604
47	35	2.05626
47	36	2.10964
47	37	2.08782
47	38	2.06867
47	39	2.0078
47	40	2.25068
47	41	2.19049
47	42	2.0732
47	43	2.07884
47	44	2.07901
47	45	2.12599
47	46	2.06135
47	47	2.07085
47	48	2.09917
47	49	2.06754
47	50	2.19075
47	51	2.16086
47	52	2.14475
47	53	2.15989
47	54	2.06661
47	55	2.0478
47	56	2.07712
47	57	2.07178
47	58	2.0598
47	59	2.04312
47	60	2.02976
47	61	1.87555
47	62	1.34514
47	63	1.27857
47	64	2.7083
47	65	2.74299
48	20	1.96508
48	21	2.16881
48	22	2.08085
48	23	2.07167
48	24	2.07171
48	25	2.22566
48	26	2.15439
48	27	2.09477
48	28	2.16217
48	29	2.13121
48	30	2.12774
48	31	2.03644
48	32	2.168
48	33	2.11424
48	34	2.06859
48	35	2.11786
48	36	2.13938
48	37	2.04189
48	38	2.04494
48	39	2.0524
48	40	2.06012
48	41	2.06422
48	42	2.15096
48	43	2.05343
48	44	2.0495
48	45	2.05236
48	46	2.06563
48	47	2.0661
48	48	2.13669
48	49	2.0598
48	50	2.06909
48	51	2.12356
48	52	2.07462
48	53	2.04934
48	54	2.04032
48	55	2.06694
48	56	2.06901
48	57	2.05931
48	58	2.05197
48	59	2.05271
48	60	1.98474
48	61	1.90189
48	62	2.14483
48	63	2.67974
48	64	2.69669
48	65	2.71283
49	20	1.98883
49	21	2.02924
49	22	2.0717
49	23	2.06527
49	24	2.07768
49	25	2.10444
49	26	2.07459
49	27	2.05462
49	28	2.02098
49	29	2.16478
49	30	2.15983
49	31	2.05001
49	32	2.13684
49	33	2.11319
49	34	2.08452
49	35	2.07721
49	36	2.07476
49	37	2.06851
49	38	2.06201
49	39	2.05754
49	40	2.06229
49	41	2.04924
49	42	2.06425
49	43	1.97535
49	44	1.99976
49	45	2.07357
49	46	2.06493
49	47	2.02929
49	48	2.05866
49	49	2.0458
49	50	2.08018
49	51	2.09733
49	52	1.95788
49	53	2.09474
49	54	2.06808
49	55	2.06382
49	56	2.05642
49	57	2.05108
49	58	2.04365
49	59	2.25008
49	60	1.97797
49	61	1.84191
49	62	1.32185
49	63	2.70035
49	64	2.71481
49	65	1.34813
50	20	1.93853
50	21	2.20862
50	22	2.10265
50	23	2.06357
50	24	2.13841
50	25	2.14647
50	26	2.07396
50	27	2.33177
50	28	2.19084
50	29	2.13888
50	30	2.10448
50	31	2.03277
50	32	2.03485
50	33	2.0386
50	34	2.13217
50	35	2.07444
50	36	2.05136
50	37	2.06203
50	38	2.21837
50	39	2.07237
50	40	2.14209
50	41	2.05805
50	42	2.06391
50	43	2.05819
50	44	2.11803
50	45	2.15213
50	46	2.02458
50	47	2.02414
50	48	2.05153
50	49	2.07861
50	50	2.07948
50	51	2.10493
50	52	2.03201
50	53	2.02825
50	54	2.08135
50	55	2.06431
50	56	2.06009
50	57	2.04385
50	58	2.13923
50	59	2.11132
50	60	2.02236
50	61	2.04796
50	62	1.39433
50	63	2.70587
50	64	1.40279
50	65	2.69747
51	20	1.98751
51	21	2.23526
51	22	2.1218
51	23	2.09945
51	24	2.09099
51	25	2.11506
51	26	2.07788
51	27	2.31693
51	28	2.03819
51	29	2.02565
51	30	2.11009
51	31	1.99748
51	32	2.01861
51	33	2.05408
51	34	2.06709
51	35	2.06444
51	36	2.06519
51	37	2.19977
51	38	2.18959
51	39	2.06546
51	40	2.06679
51	41	2.04281
51	42	2.04237
51	43	2.05738
51	44	2.06295
51	45	2.0339
51	46	2.03405
51	47	2.06585
51	48	2.06115
51	49	2.03304
51	50	2.02559
51	51	2.07234
51	52	2.06546
51	53	2.06245
51	54	2.06384
51	55	2.05452
51	56	2.00811
51	57	2.05489
51	58	2.17637
51	59	2.22479
51	60	2.04089
51	61	1.51662
51	62	2.66498
51	63	1.3492
51	64	1.3235
51	65	1.36194
52	20	2.00392
52	21	2.18162
52	22	2.11319
52	23	2.11236
52	24	1.96166
52	25	2.2265
52	26	2.07135
52	27	2.1465
52	28	2.12922
52	29	2.02396
52	30	2.0762
52	31	2.16359
52	32	2.04604
52	33	2.04997
52	34	2.06548
52	35	2.05706
52	36	2.08529
52	37	2.1907
52	38	2.10102
52	39	2.05914
52	40	2.04529
52	41	2.10339
52	42	1.99903
52	43	2.05066
52	44	2.03051
52	45	2.17488
52	46	2.042
52	47	2.07561
52	48	2.06727
52	49	2.00328
52	50	2.09963
52	51	2.07698
52	52	2.06319
52	53	2.06149
52	54	2.06386
52	55	2.05635
52	56	2.19764
52	57	2.04602
52	58	2.02666
52	59	2.10489
52	60	2.02193
52	61	1.72292
52	62	2.68402
52	63	2.71447
52	64	1.35758
52	65	1.37878
53	20	1.92933
53	21	2.33698
53	22	2.09301
53	23	2.10743
53	24	2.10386
53	25	2.14722
53	26	1.98958
53	27	2.20404
53	28	2.14919
53	29	2.17227
53	30	2.25197
53	31	2.18048
53	32	2.01025
53	33	2.10238
53	34	2.05329
53	35	2.0622
53	36	2.10159
53	37	1.98163
53	38	2.06472
53	39	2.04136
53	40	2.06605
53	41	2.04269
53	42	2.0415
53	43	2.08267
53	44	1.98671
53	45	2.0607
53	46	2.06905
53	47	2.06006
53	48	2.07618
53	49	2.03788
53	50	2.03607
53	51	2.05644
53	52	2.06111
53	53	2.10337
53	54	2.04596
53	55	2.05721
53	56	2.05179
53	57	2.0433
53	58	2.04848
53	59	2.05446
53	60	1.95135
53	61	2.01405
53	62	2.68874
53	63	1.3662
53	64	2.72829
53	65	2.72819
54	20	1.93143
54	21	2.51846
54	22	2.03898
54	23	2.11721
54	24	2.11853
54	25	2.12702
54	26	2.03769
54	27	2.07013
54	28	2.14525
54	29	2.1607
54	30	2.15658
54	31	2.10535
54	32	1.99424
54	33	2.05556
54	34	2.04353
54	35	2.03661
54	36	2.00699
54	37	2.18171
54	38	2.0962
54	39	2.05686
54	40	2.18182
54	41	2.14919
54	42	2.01626
54	43	2.08052
54	44	2.06005
54	45	2.06957
54	46	2.05284
54	47	2.0581
54	48	2.0766
54	49	2.02713
54	50	2.04686
54	51	2.06378
54	52	2.08427
54	53	2.01078
54	54	2.0145
54	55	2.01797
54	56	2.04398
54	57	2.32592
54	58	2.46212
54	59	2.02175
54	60	1.87795
54	61	2.63859
54	62	1.36067
54	63	2.71968
54	64	1.31509
54	65	2.72926
55	20	2.5686
55	21	1.97622
55	22	2.07137
55	23	1.92365
55	24	2.12371
55	25	2.13013
55	26	2.1837
55	27	2.08178
55	28	2.06896
55	29	2.15419
55	30	2.02276
55	31	2.11833
55	32	2.03545
55	33	2.05329
55	34	2.01938
55	35	2.08158
55	36	2.06694
55	37	2.18969
55	38	2.12222
55	39	2.07586
55	40	2.12675
55	41	2.06577
55	42	2.09891
55	43	2.07837
55	44	2.08048
55	45	2.08517
55	46	2.06504
55	47	2.05635
55	48	2.0698
55	49	2.03842
55	50	2.04973
55	51	2.05375
55	52	2.11822
55	53	2.02243
55	54	2.04149
55	55	2.03957
55	56	2.05028
55	57	2.40193
55	58	2.45736
55	59	2.03562
55	60	1.82497
55	61	2.17336
55	62	2.18507
55	63	1.29229
55	64	2.72462
56	20	2.66345
56	21	1.99052
56	22	2.43006
56	23	2.03231
56	24	2.1154
56	25	2.03936
56	26	2.00462
56	27	2.06434
56	28	2.04398
56	29	2.05224
56	30	2.13183
56	31	1.90143
56	32	2.22128
56	33	1.98248
56	34	2.00441
56	35	2.15241
56	36	2.29463
56	37	2.07116
56	38	2.05045
56	39	2.04431
56	40	2.03322
56	41	2.07659
56	42	2.04209
56	43	2.14483
56	44	2.09191
56	45	2.10694
56	46	2.05123
56	47	2.0417
56	48	2.03327
56	49	2.20021
56	50	2.02746
56	51	2.0365
56	52	2.02322
56	53	2.03999
56	54	2.04232
56	55	2.10113
56	56	2.02968
56	57	2.26107
56	58	2.05998
56	59	1.90738
56	60	1.79961
56	61	2.2022
56	62	2.22471
56	63	1.37146
56	64	1.34301
57	20	1.34174
57	21	1.79817
57	22	2.22292
57	23	2.1267
57	24	2.10837
57	25	2.02707
57	26	2.08756
57	27	2.04256
57	28	2.01112
57	29	2.24507
57	30	2.19667
57	31	1.89363
57	32	2.11908
57	33	2.04189
57	34	2.23855
57	35	2.13891
57	36	2.05734
57	37	2.03251
57	38	2.16465
57	39	2.10081
57	40	2.04339
57	41	2.0506
57	42	2.0515
57	43	2.05277
57	44	2.04722
57	45	2.25288
57	46	2.04481
57	47	2.01815
57	48	2.01028
57	49	2.03877
57	50	2.10495
57	51	2.05355
57	52	2.09203
57	53	2.03111
57	54	2.04498
57	55	1.96558
57	56	2.27204
57	57	1.94333
57	58	2.05467
57	59	1.96189
57	60	2.59244
57	61	1.33582
57	62	2.71319
57	63	2.73055
57	64	2.73132
58	21	1.9277
58	22	1.95382
58	23	2.09156
58	24	2.05462
58	25	2.12628
58	26	2.15677
58	27	2.10611
58	28	2.09257
58	29	2.03812
58	30	2.05229
58	31	2.0448
58	32	2.04089
58	33	2.01675
58	34	2.06593
58	35	1.94683
58	36	2.04789
58	37	2.05176
58	38	2.03894
58	39	2.05429
58	40	2.05901
58	41	2.03921
58	42	2.05615
58	43	2.05543
58	44	2.05929
58	45	2.03431
58	46	2.1554
58	47	2.13888
58	48	2.01577
58	49	2.03328
58	50	2.01529
58	51	2.03703
58	52	2.07528
58	53	2.02746
58	54	2.10089
58	55	2.39283
58	56	2.42379
58	57	2.19776
58	58	2.01368
58	59	1.97513
58	60	2.12336
58	61	2.23407
58	62	1.35001
58	63	1.35772
58	64	2.73189
59	21	2.62898
59	22	1.96598
59	23	2.48161
59	24	2.4617
59	25	2.10393
59	26	2.11344
59	27	2.10442
59	28	2.11236
59	29	2.08538
59	30	2.06417
59	31	2.04237
59	32	2.03524
59	33	2.03887
59	34	2.03803
59	35	2.17129
59	36	2.23084
59	37	2.03757
59	38	2.11774
59	39	2.02658
59	40	2.05868
59	41	2.06381
59	42	2.08827
59	43	2.09103
59	44	2.02901
59	45	2.11803
59	46	2.0528
59	47	2.04561
59	48	1.98058
59	49	2.22841
59	50	2.23272
59	51	2.17499
59	52	2.19964
59	53	2.04022
59	54	2.01116
59	55	2.12198
59	56	2.05676
59	57	2.04417
59	58	1.93817
59	59	2.0487
59	60	2.13907
59	61	1.35072
59	62	2.7304
59	63	1.38639
59	64	1.35622
60	21	2.6494
60	22	1.95667
60	23	1.99684
60	24	1.9772
60	25	2.08241
60	26	2.07154
60	27	2.0342
60	28	2.08529
60	29	2.07965
60	30	2.19746
60	31	2.04035
60	32	2.26587
60	33	2.09343
60	34	2.03537
60	35	2.05019
60	36	2.16053
60	37	2.08788
60	38	2.23907
60	39	2.03199
60	40	2.03629
60	41	2.10445
60	42	2.03751
60	43	2.05145
60	44	2.05499
60	45	2.26448
60	46	2.23288
60	47	2.1813
60	48	2.12883
60	49	2.04305
60	50	2.11955
60	51	2.06074
60	52	2.06577
60	53	2.3497
60	54	2.32896
60	55	2.10273
60	56	2.08175
60	57	2.51276
60	58	2.52065
60	59	1.45466
60	60	2.68753
60	61	1.29678
60	62	2.72515
60	63	1.40586
60	64	2.73756
61	21	2.66832
61	22	2.54438
61	23	1.95507
61	24	2.00878
61	25	2.48307
61	26	2.4384
61	27	2.10566
61	28	2.20835
61	29	2.10512
61	30	2.22119
61	31	2.20615
61	32	2.18335
61	33	2.1675
61	34	2.09583
61	35	2.04838
61	36	2.117
61	37	2.05346
61	38	2.14778
61	39	2.10145
61	40	2.18638
61	41	1.98631
61	42	2.16382
61	43	2.03412
61	44	2.04104
61	45	2.21363
61	46	2.03321
61	47	2.13203
61	48	2.1659
61	49	2.05169
61	50	2.16213
61	51	2.16278
61	52	2.13807
61	53	2.28671
61	54	2.24867
61	55	2.10051
61	56	2.48517
61	57	2.07704
61	58	2.56587
61	59	2.62945
61	60	1.37847
61	61	1.48115
61	62	1.3967
61	63	1.48735
62	22	2.10758
62	23	2.33533
62	24	2.03002
62	25	2.20816
62	26	2.41206
62	27	1.98465
62	28	2.15939
62	29	2.2753
62	30	2.20849
62	31	2.2142
62	32	2.06702
62	33	2.11443
62	34	2.12292
62	35	2.00661
62	36	2.04376
62	37	2.09659
62	38	2.13219
62	39	2.22816
62	40	2.0253
62	41	2.16749
62	42	2.23445
62	43	2.26529
62	44	2.03834
62	45	2.04317
62	46	2.27404
62	47	2.0438
62	48	2.15854
62	49	2.11892
62	50	2.13219
62	51	2.15998
62	52	2.23805
62	53	2.2027
62	54	2.2272
62	55	2.09645
62	56	2.04608
62	57	2.08588
62	58	2.54331
62	59	2.16845
62	60	2.23873
62	61	1.3435
62	62	1.35029
62	63	2.73766
63	22	2.12849
63	23	2.05156
63	24	2.00256
63	25	2.06193
63	26	2.08565
63	27	2.22219
63	28	2.09727
63	29	2.07619
63	30	2.18696
63	31	1.99384
63	32	2.15581
63	33	2.25078
63	34	2.17317
63	35	2.02874
63	36	2.08129
63	37	2.06099
63	38	2.146
63	39	2.10337
63	40	2.17323
63	41	2.17398
63	42	2.05594
63	43	2.12035
63	44	2.15899
63	45	2.11899
63	46	2.14747
63	47	2.1252
63	48	2.06428
63	49	2.12951
63	50	2.14987
63	51	2.1914
63	52	2.15514
63	53	2.12485
63	54	2.39565
63	55	2.40021
63	56	1.86901
63	57	2.01118
63	58	1.35943
63	59	1.35329
63	60	1.34738
63	61	1.3319
63	62	1.36012
64	23	2.05319
64	24	1.99097
64	25	1.9855
64	26	2.01094
64	27	2.3699
64	28	2.07136
64	29	2.09684
64	30	2.11134
64	31	2.23406
64	32	2.15168
64	33	2.27728
64	34	2.06687
64	35	2.11112
64	36	2.10916
64	37	2.04277
64	38	2.06405
64	39	2.05492
64	40	2.10139
64	41	2.07684
64	42	2.20809
64	43	2.05323
64	44	2.05941
64	45	2.0619
64	46	2.06022
64	47	2.14286
64	48	2.2216
64	49	2.04073
64	50	2.00285
64	51	1.99034
64	52	2.25568
64	53	2.0967
64	54	2.35103
64	55	1.90123
64	56	2.10402
64	57	2.02346
64	58	2.08595
64	59	1.28105
64	60	1.3336
64	61	1.49898
64	62	1.48978
65	23	1.30899
65	24	1.97085
65	25	2.02605
65	26	2.01678
65	27	2.07303
65	28	2.34818
65	29	2.37436
65	30	2.11027
65	31	2.13169
65	32	2.12892
65	33	2.13199
65	34	2.04059
65	35	2.10123
65	36	2.0906
65	37	2.15603
65	38	2.08053
65	39	2.08029
65	40	2.0245
65	41	2.07888
65	42	2.19011
65	43	2.01188
65	44	2.03474
65	45	2.15294
65	46	2.10135
65	47	2.10214
65	48	2.13255
65	49	2.1246
65	50	2.18785
65	51	2.22343
65	52	2.08456
65	53	2.09914
65	54	2.48406
65	55	1.87851
65	56	1.94314
65	57	1.33234
65	58	2.70764
65	59	1.31858
65	60	1.38278
65	61	2.7668
66	24	1.32366
66	25	2.081
66	26	2.02222
66	27	2.05473
66	28	2.08569
66	29	2.00018
66	30	2.00563
66	31	2.15945
66	32	2.06106
66	33	2.11896
66	34	2.2401
66	35	2.18669
66	36	2.11959
66	37	2.19512
66	38	2.18348
66	39	2.07095
66	40	2.07726
66	41	2.11604
66	42	2.04996
66	43	2.12455
66	44	2.02395
66	45	2.26144
66	46	2.14298
66	47	2.0461
66	48	2.14618
66	49	2.15067
66	50	2.11104
66	51	2.09273
66	52	2.11037
66	53	2.46342
66	54	1.90675
66	55	1.94364
66	56	1.9446
66	57	2.65271
66	58	1.3734
66	59	1.33526
66	60	1.35594
67	24	2.16952
67	25	2.52188
67	26	2.05154
67	27	2.0155
67	28	2.0645
67	29	2.07356
67	30	2.0961
67	31	2.12732
67	32	2.16528
67	33	2.15476
67	34	2.15006
67	35	2.12645
67	36	2.1397
67	37	2.09432
67	38	2.10085
67	39	2.33056
67	40	2.05383
67	41	2.12434
67	42	2.07407
67	43	2.14693
67	44	2.08708
67	45	2.24846
67	46	2.08467
67	47	1.97817
67	48	1.88439
67	49	2.10432
67	50	2.09156
67	51	1.99498
67	52	2.05081
67	53	1.87391
67	54	2.51164
67	55	2.09887
67	56	2.09072
67	57	1.48283
67	58	1.30841
67	59	1.40259
67	60	2.73155
68	25	2.14028
68	26	2.02753
68	27	2.01787
68	28	2.01837
68	29	2.03251
68	30	2.07659
68	31	2.09144
68	32	2.08927
68	33	2.09827
68	34	2.09455
68	35	2.39773
68	36	2.11983
68	37	2.07033
68	38	2.13977
68	39	2.34845
68	40	2.13569
68	41	2.15036
68	42	2.13942
68	43	2.12772
68	44	2.14328
68	45	2.14178
68	46	2.16528
[truncated: 199 more rows]

## Sheet: SIFig22_c
X_coord	Y_coord	bandgap
37	150	1.78253
37	151	1.7766
38	147	1.7879
38	148	1.80691
38	149	1.80655
38	150	1.78308
38	151	1.76622
38	152	1.75315
39	39	1.76941
39	134	1.80095
39	135	1.80135
39	136	1.79522
39	137	1.79155
39	138	1.7851
39	139	1.70669
39	140	1.71455
39	141	1.76141
39	142	1.76085
39	143	1.77845
39	144	1.77927
39	145	1.76162
39	146	1.74769
39	147	1.77098
39	148	1.74462
39	149	1.8107
39	150	1.78729
39	151	1.7989
39	152	1.78059
39	153	1.80188
40	20	1.80225
40	38	1.68357
40	39	1.71794
40	40	1.76987
40	41	1.76181
40	133	1.81829
40	134	1.75352
40	135	1.74968
40	136	1.78752
40	137	1.79013
40	138	1.77671
40	139	1.72863
40	140	1.7263
40	141	1.83588
40	142	1.75934
40	143	1.77117
40	144	1.77685
40	145	1.76682
40	146	1.74201
40	147	1.75599
40	148	1.78525
40	149	1.78113
40	150	1.79542
40	151	1.75729
40	152	1.75824
40	153	1.78286
41	19	1.75572
41	20	1.75135
41	21	1.71748
41	37	1.97992
41	38	1.76303
41	39	1.66478
41	40	1.69964
41	41	1.69714
41	132	1.83653
41	133	1.81224
41	134	1.79416
41	135	1.77627
41	136	1.76491
41	137	1.80503
41	138	1.76876
41	139	1.76827
41	140	1.75845
41	141	1.74541
41	142	1.76798
41	143	1.77693
41	144	1.83514
41	145	1.77171
41	146	1.746
41	147	1.75248
41	148	1.69261
41	149	1.77838
41	150	1.79306
41	151	1.76298
41	152	1.77751
41	153	1.78821
42	18	1.7149
42	19	1.74878
42	20	1.74706
42	21	1.68411
42	22	1.72253
42	37	1.79743
42	38	1.75855
42	39	1.72782
42	40	1.65472
42	41	1.62626
42	42	1.71257
42	132	1.8084
42	133	1.77907
42	134	1.77733
42	135	1.76391
42	136	1.75182
42	137	1.80597
42	138	1.77558
42	139	1.72763
42	140	1.77089
42	141	1.74655
42	142	1.71233
42	143	1.7776
42	144	1.81035
42	145	1.77132
42	146	1.73486
42	147	1.71223
42	148	1.69996
42	149	1.77564
42	150	1.79787
42	151	1.77489
42	152	1.77933
42	153	1.77628
43	18	1.72524
43	19	1.69424
43	20	1.74621
43	21	1.63473
43	22	1.69965
43	36	1.91304
43	37	1.91747
43	38	1.71664
43	39	1.71898
43	40	1.71927
43	41	1.73898
43	42	1.54303
43	132	1.8223
43	133	1.80677
43	134	1.80086
43	135	1.75654
43	136	1.78995
43	137	1.78942
43	138	1.773
43	139	1.76601
43	140	1.77492
43	141	1.77588
43	142	1.78018
43	143	1.72892
43	144	1.74095
43	145	1.67644
43	146	1.75976
43	147	1.7634
43	148	1.77888
43	149	1.78035
43	150	1.82034
43	151	1.77964
43	152	1.78811
43	153	1.79976
44	18	1.74663
44	19	1.75779
44	20	1.74561
44	21	1.67644
44	22	1.76916
44	36	1.90816
44	37	1.70423
44	38	1.67713
44	39	1.42656
44	40	1.67348
44	41	1.74982
44	42	1.71327
44	82	1.80172
44	83	1.79762
44	84	1.79896
44	85	1.79453
44	86	1.79927
44	132	1.82619
44	133	1.8218
44	134	1.81182
44	135	1.78691
44	136	1.78855
44	137	1.80795
44	138	1.78202
44	139	1.78224
44	140	1.76835
44	141	1.7671
44	142	1.74804
44	143	1.78615
44	144	1.73039
44	145	1.69868
44	146	1.73507
44	147	1.76235
44	148	1.77892
44	149	1.70403
44	150	1.79402
44	151	1.77264
44	152	1.77293
44	153	1.81473
45	18	1.76942
45	19	1.70444
45	20	1.74796
45	21	1.7206
45	22	1.62221
45	36	1.80769
45	37	1.68023
45	38	1.72719
45	39	1.79961
45	40	1.81242
45	41	1.80202
45	42	1.80283
45	81	1.77217
45	82	1.76729
45	83	1.78467
45	84	1.78796
45	85	1.72704
45	86	1.77213
45	87	1.76334
45	88	1.75156
45	133	1.81061
45	134	1.79863
45	135	1.79439
45	136	1.79895
45	137	1.77271
45	138	1.78642
45	139	1.71881
45	140	1.76033
45	141	1.76855
45	142	1.78263
45	143	1.76116
45	144	1.70272
45	145	1.77841
45	146	1.76195
45	147	1.7656
45	148	1.78401
45	149	1.70619
45	150	1.81449
45	151	1.77528
45	152	1.78272
45	153	1.77608
46	18	1.75848
46	19	1.70866
46	20	1.77227
46	21	1.69853
46	22	1.76092
46	35	1.82051
46	36	1.71101
46	37	1.67973
46	38	1.73313
46	39	1.67529
46	40	1.61969
46	41	1.78456
46	42	1.77227
46	80	1.73301
46	81	1.69074
46	82	1.75961
46	83	1.7766
46	84	1.78779
46	85	1.77175
46	86	1.76822
46	87	1.76034
46	88	1.73513
46	89	1.75907
46	90	1.76203
46	91	1.76171
46	92	1.7599
46	93	1.76
46	94	1.86358
46	95	1.88715
46	133	1.80237
46	134	1.79461
46	135	1.76393
46	136	1.78855
46	137	1.78143
46	138	1.77808
46	139	1.77644
46	140	1.7041
46	141	1.7532
46	142	1.75759
46	143	1.76153
46	144	1.74968
46	145	1.77205
46	146	1.7686
46	147	1.77189
46	148	1.78128
46	149	1.77539
46	150	1.80828
46	151	1.74628
46	152	1.79851
46	153	1.77446
47	18	1.76922
47	19	1.77292
47	20	1.76358
47	21	1.74222
47	22	1.77676
47	35	1.97106
47	36	1.91881
47	37	1.82697
47	38	1.76883
47	39	1.79162
47	40	1.73931
47	41	1.8013
47	81	1.76129
47	82	1.76426
47	83	1.75939
47	84	1.78204
47	85	1.77266
47	86	1.79875
47	87	1.76454
47	88	1.75457
47	89	1.7696
47	90	1.7706
47	91	1.77056
47	92	1.77
47	93	1.74902
47	94	1.76252
47	95	1.73737
47	96	1.77216
47	97	1.88091
47	98	1.8189
47	99	1.82959
47	133	1.79697
47	134	1.79501
47	135	1.81303
47	136	1.8099
47	137	1.79385
47	138	1.76293
47	139	1.78983
47	140	1.78079
47	141	1.77668
47	142	1.78795
47	143	1.70927
47	144	1.72537
47	145	1.77684
47	146	1.73301
47	147	1.69514
47	148	1.70148
47	149	1.69889
47	150	1.80399
47	151	1.78177
47	152	1.77549
47	153	1.7674
48	18	1.75298
48	19	1.77007
48	20	1.77975
48	21	1.76171
48	22	1.69569
48	23	1.63526
48	34	1.87515
48	35	1.82366
48	36	1.74131
48	37	1.70911
48	38	1.76458
48	39	1.7247
48	40	1.71949
48	41	1.71831
48	42	1.756
48	82	1.75533
48	83	1.74695
48	84	1.75253
48	85	1.76441
48	86	1.76608
48	87	1.73539
48	88	1.75361
48	89	1.76035
48	90	1.76234
48	91	1.761
48	92	1.76017
48	93	1.75424
48	94	1.73569
48	95	1.75849
48	96	1.75735
48	97	1.75416
48	98	1.73074
48	99	1.71149
48	100	1.75667
48	101	1.80092
48	134	1.82136
48	135	1.81252
48	136	1.74458
48	137	1.78168
48	138	1.78067
48	139	1.75184
48	140	1.77072
48	141	1.74757
48	142	1.77524
48	143	1.77515
48	144	1.74395
48	145	1.76734
48	146	1.74773
48	147	1.77738
48	148	1.78859
48	149	1.77531
48	150	1.78129
48	151	1.77177
48	152	1.76198
48	153	1.81433
49	18	1.75464
49	19	1.77798
49	20	1.77308
49	21	1.75516
49	22	1.71953
49	23	1.61241
49	34	1.67328
49	35	1.65173
49	36	1.71592
49	37	1.74162
49	38	1.76047
49	39	1.80342
49	40	1.72371
49	41	1.75205
49	42	1.76007
49	86	1.64141
49	87	1.7752
49	88	1.75567
49	89	1.74584
49	90	1.763
49	91	1.75712
49	92	1.763
49	93	1.76428
49	94	1.7518
49	95	1.74846
49	96	1.69965
49	97	1.76235
49	98	1.75618
49	99	1.75908
49	100	1.86258
49	101	1.79465
49	102	1.78066
49	103	1.78737
49	104	1.82508
49	134	1.82825
49	135	1.7875
49	136	1.79257
49	137	1.78433
49	138	1.8189
49	139	1.80125
49	140	1.78511
49	141	1.77988
49	142	1.77599
49	143	1.78528
49	144	1.74934
49	145	1.77493
49	146	1.7677
49	147	1.78042
49	148	1.74522
49	149	1.71067
49	150	1.78803
49	151	1.79333
49	152	1.79877
49	153	1.74422
50	18	1.76944
50	19	1.75
50	20	1.78174
50	21	1.71824
50	22	1.70309
50	23	1.68739
50	34	1.73304
50	35	1.71851
50	36	1.74566
50	37	1.76738
50	38	1.76332
50	39	1.79129
50	40	1.78832
50	41	1.78219
50	42	1.78169
50	43	1.8181
50	89	1.75532
50	90	1.74855
50	91	1.74318
50	92	1.74417
50	93	1.68897
50	94	1.74675
50	95	1.74608
50	96	1.74818
50	97	1.76542
50	98	1.77289
50	99	1.77455
50	100	1.76008
50	101	1.74446
50	102	1.7747
50	103	1.79597
50	104	1.79113
50	105	1.69891
50	106	1.68926
50	134	1.77696
50	135	1.7853
50	136	1.78203
50	137	1.77547
50	138	1.80322
50	139	1.73627
50	140	1.78261
50	141	1.77377
50	142	1.75755
50	143	1.72573
50	144	1.78423
50	145	1.73714
50	146	1.6024
50	147	1.77187
50	148	1.81692
50	149	1.79433
50	150	1.79566
50	151	1.76645
50	152	1.79595
50	153	1.80745
51	19	1.77198
51	20	1.78634
51	21	1.74876
51	22	1.67924
51	23	1.48404
51	35	1.76657
51	36	1.76822
51	37	1.82715
51	38	1.79903
51	39	1.75857
51	40	1.73109
51	41	1.71036
51	42	1.70775
51	43	1.78045
51	96	1.75046
51	97	1.81145
51	98	1.78477
51	99	1.80325
51	100	1.73097
51	101	1.73142
51	102	1.75779
51	103	1.6079
51	104	1.74116
51	105	1.84526
51	106	1.7804
51	107	1.69892
51	108	1.75671
51	134	1.79818
51	135	1.7842
51	136	1.78789
51	137	1.80107
51	138	1.834
51	139	1.79891
51	140	1.76199
51	141	1.77247
51	142	1.76621
51	143	1.71815
51	144	1.787
51	145	1.76241
51	146	1.84203
51	147	1.84056
51	148	1.80368
51	149	1.8027
51	150	1.86443
51	151	1.77917
51	152	1.77024
51	153	1.80948
52	19	1.76565
52	20	1.73717
52	21	1.75468
52	22	1.69351
52	23	1.73694
52	36	1.62588
52	37	1.76519
52	38	1.76644
52	39	1.76693
52	40	1.77316
52	41	1.68946
52	42	1.78189
52	43	1.78774
52	98	1.74941
52	99	1.75379
52	100	1.59861
52	101	1.73217
52	102	1.74656
52	103	1.72983
52	104	1.73459
52	105	1.74686
52	106	1.82848
52	107	1.7772
52	108	1.69511
52	109	1.68178
52	134	1.81991
52	135	1.76968
52	136	1.79468
52	137	1.80831
52	138	1.76368
52	139	1.78994
52	140	1.75496
52	141	1.77054
52	142	1.76038
52	143	1.80141
52	144	1.77912
52	145	1.74164
52	146	1.6757
52	147	1.72703
52	148	1.79054
52	149	1.79726
52	150	1.79929
52	151	1.78863
52	152	1.7782
52	153	1.7839
53	18	1.75756
53	19	1.76265
53	20	1.77582
53	21	1.77764
53	22	1.73017
53	23	1.69057
53	24	1.71247
53	39	1.78127
53	40	1.77726
53	41	1.78048
53	42	1.7796
53	100	1.75904
53	101	1.74709
53	102	1.77072
53	103	1.77622
53	104	1.76854
53	105	1.71948
53	106	1.71432
53	107	1.76253
53	108	1.75415
53	109	1.7346
53	110	1.6947
53	134	1.79447
53	135	1.80532
53	136	1.79069
53	137	1.81478
53	138	1.77122
53	139	1.77728
53	140	1.78814
53	141	1.77302
53	142	1.78282
53	143	1.78443
53	144	1.79763
53	145	1.77553
53	146	1.76577
53	147	1.76361
53	148	1.78554
53	149	1.79652
53	150	1.79198
53	151	1.78808
53	152	1.80856
53	153	1.77062
54	18	1.79023
54	19	1.76386
54	20	1.7903
54	21	1.78268
54	22	1.73507
54	23	1.67347
54	24	1.68921
54	102	1.75905
54	103	1.78898
54	104	1.65273
54	105	1.75655
54	106	1.71628
54	107	1.70595
54	108	1.76387
54	109	1.61521
54	110	1.69761
54	111	1.70674
54	135	1.74879
54	136	1.76968
54	137	1.79116
54	138	1.79671
54	139	1.79142
54	140	1.79347
54	141	1.74949
54	142	1.78902
54	143	1.79775
54	144	1.78767
54	145	1.78464
54	146	1.75612
54	147	1.75604
54	148	1.78435
54	149	1.84327
54	150	1.82173
54	151	1.80309
54	152	1.80877
54	153	1.85052
55	17	1.70205
55	18	1.77868
55	19	1.78002
55	20	1.78309
55	21	1.79172
55	22	1.73904
55	23	1.72281
55	24	1.66585
55	104	1.77128
55	105	1.74638
55	106	1.73824
55	107	1.72868
55	108	1.78987
55	109	1.7772
55	110	1.77116
55	111	1.7319
55	112	1.62275
55	113	1.80255
55	135	1.808
55	136	1.75636
55	137	1.74499
55	138	1.85288
55	139	1.81589
55	140	1.8049
55	141	1.76978
55	142	1.79261
55	143	1.75582
55	144	1.77072
55	145	1.76096
55	146	1.75937
55	147	1.76083
55	148	1.79323
55	149	1.8402
55	150	1.80184
55	151	1.79605
55	152	1.80405
55	153	1.78467
56	16	1.72226
56	17	1.72217
56	18	1.7461
56	19	1.72893
56	20	1.76579
56	21	1.79142
56	22	1.74721
56	23	1.80089
56	24	1.72222
56	105	1.7321
56	106	1.72709
56	107	1.7067
56	108	1.75311
56	109	1.77688
56	110	1.75238
56	111	1.76845
56	112	1.72603
56	113	1.71765
56	114	1.78717
56	135	1.77493
56	136	1.80474
56	137	1.79349
56	138	1.81569
56	139	1.80201
56	140	1.79426
56	141	1.78479
56	142	1.78966
56	143	1.74715
56	144	1.76825
56	145	1.77775
56	146	1.76528
56	147	1.76445
56	148	1.79483
56	149	1.81144
56	150	1.82869
56	151	1.79671
56	152	1.79858
56	153	1.79685
57	15	1.69554
57	16	1.72508
57	17	1.71615
57	18	1.74529
57	19	1.76701
57	20	1.75851
57	21	1.78044
57	22	1.76517
57	23	1.74115
57	24	1.72825
57	107	1.71561
57	108	1.75555
57	109	1.7883
57	110	1.73579
57	111	1.77257
57	112	1.75836
57	113	1.74315
57	114	1.7208
57	115	1.75788
57	135	1.81353
57	136	1.80121
57	137	1.79689
57	138	1.80316
57	139	1.80201
57	140	1.79043
57	141	1.73011
57	142	1.7973
57	143	1.79295
57	144	1.7755
57	145	1.77222
57	146	1.77514
57	147	1.77225
57	148	1.79286
57	149	1.79592
57	150	1.81
57	151	1.78158
57	152	1.80685
57	153	1.79992
58	14	1.70933
58	15	1.69433
58	16	1.7354
58	17	1.71833
58	18	1.74483
58	19	1.76925
58	20	1.78095
58	21	1.78222
58	22	1.7759
58	23	1.75522
58	24	1.70971
58	108	1.74682
58	109	1.76863
58	110	1.75422
58	111	1.74253
58	112	1.79307
58	113	1.7608
58	114	1.74275
58	115	1.68443
58	116	1.64566
58	135	1.80956
58	136	1.79716
58	137	1.82865
58	138	1.7198
58	139	1.79164
58	140	1.79587
58	141	1.79235
58	142	1.8076
58	143	1.7612
58	144	1.79686
58	145	1.76412
58	146	1.76668
58	147	1.76586
58	148	1.78825
58	149	1.69676
58	150	1.8171
58	151	1.76683
58	152	1.7923
58	153	1.79234
59	14	1.70962
59	15	1.74159
59	16	1.76362
59	17	1.7523
59	18	1.75734
59	19	1.73344
59	20	1.75198
59	21	1.74395
59	22	1.77772
59	23	1.7578
59	24	1.66554
59	25	1.79175
59	110	1.76484
59	111	1.77043
59	112	1.77296
59	113	1.77157
59	114	1.76828
59	115	1.75104
59	116	1.71861
59	117	1.72757
59	135	1.81704
59	136	1.81173
59	137	1.81073
59	138	1.80261
59	139	1.79533
59	140	1.80262
59	141	1.75354
59	142	1.75698
59	143	1.75961
59	144	1.69328
59	145	1.77705
59	146	1.76905
59	147	1.78163
59	148	1.79237
59	149	1.71797
59	150	1.81597
59	151	1.79692
59	152	1.8002
59	153	1.70553
60	14	1.7196
60	15	1.67926
60	16	1.75796
60	17	1.75645
60	18	1.71663
60	19	1.76304
60	20	1.72861
60	21	1.78682
60	22	1.79734
60	23	1.79262
60	24	1.81733
60	25	1.82449
60	111	1.75816
60	112	1.69141
60	113	1.76212
60	114	1.7837
60	115	1.76493
60	116	1.76026
60	117	1.71341
60	118	1.77651
60	135	1.80957
60	136	1.80228
60	137	1.79452
60	138	1.81545
60	139	1.79588
60	140	1.79589
60	141	1.76199
60	142	1.76872
60	143	1.71945
60	144	1.67772
60	145	1.74963
60	146	1.7988
60	147	1.77282
60	148	1.78574
60	149	1.7757
60	150	1.818
60	151	1.88915
60	152	1.80003
60	153	1.7996
61	14	1.73078
61	15	1.64131
61	16	1.71618
61	17	1.76196
61	18	1.7661
61	19	1.76812
61	20	1.74112
61	21	1.75246
61	22	1.82333
61	23	1.84379
61	24	1.80877
61	25	1.75589
61	112	1.75201
61	113	1.76636
61	114	1.78814
61	115	1.77132
61	116	1.76484
61	117	1.75245
61	118	1.69137
61	119	1.42663
61	135	1.81216
61	136	1.81144
61	137	1.74441
61	138	1.82137
61	139	1.76985
61	140	1.77999
61	141	1.79087
61	142	1.79154
61	143	1.78596
61	144	1.67272
61	145	1.77798
61	146	1.77684
61	147	1.76609
61	148	1.6728
61	149	1.79914
61	150	1.81914
61	151	1.79405
61	152	1.80345
61	153	1.75022
62	14	1.90162
62	15	1.84901
62	16	1.69456
62	17	1.72173
62	18	1.76108
62	19	1.76059
62	20	1.7702
62	21	1.7562
62	22	1.84712
62	23	1.83303
62	24	1.76219
62	25	1.76765
62	26	1.75802
62	112	1.74872
62	113	1.71497
62	114	1.76449
62	115	1.7624
62	116	1.76374
62	117	1.74979
62	118	1.82762
62	119	1.69227
62	120	1.691
62	135	1.81523
62	136	1.82064
62	137	1.72079
62	138	1.75808
62	139	1.79597
62	140	1.79613
62	141	1.77708
62	142	1.75545
62	143	1.78029
62	144	1.77966
62	145	1.79273
62	146	1.75864
62	147	1.76062
62	148	1.77481
62	149	1.77829
62	150	1.80076
62	151	1.77302
62	152	1.76692
62	153	1.7975
62	154	1.81713
63	15	1.79803
63	16	1.77743
63	17	1.73096
63	18	1.75536
63	19	1.66836
63	20	1.76923
63	21	1.78263
63	22	1.54503
63	23	1.79491
63	24	1.77667
63	25	1.7725
63	26	1.76554
63	27	1.79156
63	32	1.81115
63	33	1.79597
63	34	1.79615
63	35	1.7971
63	70	1.79557
63	71	1.78978
63	72	1.77923
63	73	1.80279
63	97	1.78303
63	98	1.77518
63	99	1.71259
63	100	1.77245
63	101	1.74787
63	102	1.76275
63	111	1.7468
63	112	1.68498
63	113	1.67748
63	114	1.74723
63	115	1.73039
63	116	1.75762
63	117	1.73551
63	118	1.76555
63	119	1.73538
63	120	1.62546
63	121	1.86446
63	136	1.82034
63	137	1.82849
63	138	1.74318
63	139	1.74045
63	140	1.80411
63	141	1.74494
63	142	1.72767
63	143	1.77176
63	144	1.75178
63	145	1.61985
63	146	1.74614
63	147	1.76211
63	148	1.78077
63	149	1.78716
63	150	1.82658
63	151	1.81545
63	152	1.79964
63	153	1.76486
63	154	1.77544
64	15	1.67577
64	16	1.65935
64	17	1.68681
64	18	1.68049
64	19	1.75695
64	20	1.75918
64	21	1.76447
64	22	1.79659
64	23	1.79099
64	24	1.78717
64	25	1.78037
64	26	1.76416
64	27	1.64199
64	28	1.76121
64	29	1.76
64	30	1.69444
64	31	1.79979
64	32	1.81721
64	33	1.81241
64	34	1.77498
64	35	1.66981
64	36	1.77853
64	37	1.78851
64	38	1.78002
64	39	1.77649
64	40	1.79518
64	41	1.76351
64	42	1.82171
64	43	1.76461
64	44	1.75566
64	45	1.76723
64	46	1.77765
64	47	1.77473
64	48	1.77964
64	49	1.77697
64	50	1.77743
64	51	1.77973
64	52	1.78834
64	53	1.78746
64	54	1.72953
64	55	1.79306
64	56	1.79675
64	57	1.80273
64	58	1.72029
64	59	1.79339
64	60	1.78373
64	61	1.82694
64	62	1.77929
64	63	1.77823
64	64	1.79471
64	65	1.78934
64	66	1.78769
64	67	1.77563
64	68	1.78852
64	69	1.79531
64	70	1.80525
64	71	1.79369
64	72	1.77805
64	73	1.80744
64	74	1.79131
64	75	1.78271
64	76	1.77275
64	77	1.77426
64	78	1.7743
64	79	1.78888
64	80	1.79489
64	81	1.75028
64	82	1.80025
64	83	1.77891
64	84	1.77311
64	85	1.76244
64	86	1.78441
64	87	1.78789
64	88	1.73817
64	89	1.77555
64	90	1.7867
64	91	1.73341
64	92	1.73228
64	93	1.79191
64	94	1.79028
64	95	1.78687
64	96	1.79037
64	97	1.77845
64	98	1.77166
64	99	1.77765
64	100	1.7827
64	101	1.76495
64	102	1.75604
64	103	1.76505
64	104	1.76945
64	105	1.78338
64	106	1.76666
64	107	1.80261
64	108	1.77366
64	109	1.7655
64	110	1.78444
64	111	1.81454
64	112	1.73878
64	113	1.65857
64	114	1.66094
64	115	1.7568
64	116	1.7532
64	117	1.75274
64	118	1.75114
64	119	1.68253
64	120	1.74247
64	121	1.64979
64	122	1.72475
64	136	1.80762
64	137	1.80533
64	138	1.80065
64	139	1.78959
64	140	1.76312
64	141	1.80195
64	142	1.81654
64	143	1.7666
64	144	1.77539
64	145	1.72457
64	146	1.75702
64	147	1.7739
64	148	1.79063
64	149	1.79369
64	150	1.79866
64	151	1.79446
64	152	1.81318
64	153	1.78711
64	154	1.93197
65	15	1.69713
65	16	1.73435
65	17	1.70163
65	18	1.76977
65	19	1.72975
65	20	1.77343
65	21	1.79289
65	22	1.80119
65	23	1.79303
65	24	1.79145
65	25	1.78596
65	26	1.78251
65	27	1.70225
65	28	1.83024
65	29	1.7794
65	30	1.77192
65	31	1.80646
65	32	1.76235
65	33	1.81215
65	34	1.8069
65	35	1.79859
65	36	1.79692
65	37	1.78596
65	38	1.78886
65	39	1.79677
65	40	1.79876
65	41	1.78976
65	42	1.71566
65	43	1.78534
65	44	1.79279
65	45	1.78772
65	46	1.78504
65	47	1.677
65	48	1.79951
65	49	1.79743
65	50	1.79298
65	51	1.79946
65	52	1.79783
65	53	1.79199
65	54	1.7954
65	55	1.79973
65	56	1.80458
65	57	1.82021
65	58	1.80622
65	59	1.75277
65	60	1.79608
65	61	1.78499
65	62	1.79432
65	63	1.79634
65	64	1.79539
65	65	1.79303
65	66	1.78903
65	67	1.79203
65	68	1.80096
65	69	1.80665
65	70	1.73045
65	71	1.77308
65	72	1.79942
65	73	1.8
65	74	1.798
65	75	1.7953
65	76	1.78822
65	77	1.79572
65	78	1.79873
65	79	1.80255
65	80	1.79406
65	81	1.79198
65	82	1.7936
65	83	1.80598
65	84	1.79796
65	85	1.80436
65	86	1.79188
65	87	1.79702
65	88	1.78979
65	89	1.79371
65	90	1.7952
65	91	1.79711
65	92	1.80041
65	93	1.80325
65	94	1.79745
65	95	1.79547
65	96	1.79665
65	97	1.78444
65	98	1.79677
65	99	1.79181
65	100	1.79408
65	101	1.78676
65	102	1.77377
65	103	1.72652
65	104	1.77587
65	105	1.79072
65	106	1.78359
65	107	1.78087
65	108	1.78376
65	109	1.78583
65	110	1.77479
65	111	1.78145
65	112	1.76952
65	113	1.75187
65	114	1.75578
65	115	1.7721
65	116	1.77177
65	117	1.75903
65	118	1.75238
65	119	1.78113
65	120	1.77372
65	121	1.71751
65	122	1.70675
65	123	1.69172
65	136	1.76397
65	137	1.80672
65	138	1.80952
65	139	1.80481
65	140	1.80182
65	141	1.78254
65	142	1.78994
65	143	1.80132
65	144	1.7924
65	145	1.7002
65	146	1.77823
65	147	1.78198
65	148	1.79588
65	149	1.76246
65	150	1.82369
65	151	1.79918
65	152	1.78684
65	153	1.80324
65	154	1.79743
66	15	1.81053
66	16	1.75295
66	17	1.73427
66	18	1.75192
66	19	1.7472
66	20	1.78676
66	21	1.80415
66	22	1.65657
66	23	1.79231
66	24	1.79784
66	25	1.78547
66	26	1.78044
66	27	1.8146
66	28	1.78885
66	29	1.78559
66	30	1.70808
66	31	1.76188
66	32	1.81726
66	33	1.80932
66	34	1.81041
66	35	1.7453
66	36	1.79041
66	37	1.79983
66	38	1.80837
66	39	1.78583
66	40	1.78754
66	41	1.78962
66	42	1.78333
66	43	1.78964
66	44	1.79685
66	45	1.78908
66	46	1.79595
66	47	1.80891
66	48	1.79516
66	49	1.80749
66	50	1.80853
66	51	1.79112
66	52	1.77283
66	53	1.78557
66	54	1.77968
66	55	1.80061
66	56	1.8142
66	57	1.81973
66	58	1.80251
66	59	1.79754
66	60	1.81161
66	61	1.7997
66	62	1.79087
66	63	1.73436
66	64	1.80274
66	65	1.79774
66	66	1.79193
66	67	1.78701
66	68	1.78859
66	69	1.80329
66	70	1.81265
66	71	1.79794
66	72	1.7974
66	73	1.7883
66	74	1.80514
66	75	1.80056
66	76	1.78912
66	77	1.81055
66	78	1.80032
66	79	1.81239
66	80	1.80621
66	81	1.79661
66	82	1.80719
66	83	1.81099
66	84	1.7839
66	85	1.80113
66	86	1.79323
66	87	1.78741
66	88	1.79459
66	89	1.79577
66	90	1.79367
66	91	1.79711
66	92	1.8036
66	93	1.81207
66	94	1.79917
66	95	1.79586
66	96	1.79287
66	97	1.76647
66	98	1.70548
66	99	1.79061
66	100	1.81094
66	101	1.79554
66	102	1.7868
66	103	1.77044
66	104	1.73032
66	105	1.79888
66	106	1.77189
66	107	1.76089
66	108	1.77702
66	109	1.77833
66	110	1.76303
66	111	1.77507
66	112	1.68196
66	113	1.74035
66	114	1.7761
66	115	1.75524
66	116	1.75614
66	117	1.75651
66	118	1.87232
66	119	1.74109
66	120	1.7434
66	121	1.79688
66	122	1.69576
66	123	1.73179
66	124	1.77777
66	136	1.79323
66	137	1.79456
66	138	1.80392
66	139	1.80212
66	140	1.79829
66	141	1.79334
66	142	1.8116
66	143	1.55513
66	144	1.7906
66	145	1.77128
66	146	1.76779
66	147	1.78245
66	148	1.79379
66	149	1.87499
66	150	1.89233
66	151	1.83011
66	152	1.80351
66	153	1.78251
66	154	1.82206
67	15	1.79032
67	16	1.81677
67	17	1.74881
67	18	1.75756
67	19	1.79105
67	20	1.80455
67	21	1.80915
67	22	1.81308
67	23	1.79391
67	24	1.80748
67	25	1.80934
67	26	1.80135
67	27	1.78884
67	28	1.79494
67	29	1.79315
67	30	1.80724
67	31	1.81454
67	32	1.81354
67	33	1.80786
67	34	1.81333
67	35	1.81612
67	36	1.81287
67	37	1.8038
67	38	1.79739
67	39	1.80882
67	40	1.80228
67	41	1.80248
67	42	1.78457
67	43	1.78553
67	44	1.81136
67	45	1.80981
67	46	1.80913
67	47	1.8083
67	48	1.81416
67	49	1.81484
67	50	1.81746
67	51	1.81322
67	52	1.79022
67	53	1.79183
67	54	1.797
67	55	1.82035
67	56	1.82211
67	57	1.81291
67	58	1.80371
67	59	1.80941
67	60	1.82036
67	61	1.69497
67	62	1.79802
67	63	1.80898
67	64	1.81998
67	65	1.81651
67	66	1.80247
67	67	1.79376
67	68	1.81499
67	69	1.8175
67	70	1.81878
67	71	1.69783
67	72	1.81022
67	73	1.79464
67	74	1.82026
67	75	1.81688
67	76	1.81519
67	77	1.80768
67	78	1.82173
67	79	1.82657
67	80	1.81726
67	81	1.80246
67	82	1.81098
67	83	1.81443
67	84	1.72429
67	85	1.71738
67	86	1.81597
67	87	1.80064
67	88	1.80904
67	89	1.79274
67	90	1.79575
67	91	1.81078
67	92	1.81137
67	93	1.81595
67	94	1.80657
67	95	1.79853
67	96	1.81359
67	97	1.80234
67	98	1.79835
67	99	1.8055
67	100	1.81871
67	101	1.81067
67	102	1.81501
67	103	1.78627
67	104	1.7446
67	105	1.79892
67	106	1.7953
67	107	1.77405
67	108	1.78054
67	109	1.77018
67	110	1.78905
67	111	1.79307
67	112	1.77656
67	113	1.78936
67	114	1.78827
67	115	1.84054
67	116	1.77248
67	117	1.78137
67	118	1.83953
67	119	1.74248
67	120	1.72428
67	121	1.78939
67	122	1.75676
67	123	1.73946
67	124	1.71426
67	136	1.83373
67	137	1.87897
67	138	1.81859
67	139	1.81903
67	140	1.81661
67	141	1.80839
67	142	1.81333
67	143	1.78518
67	144	1.77732
67	145	1.76563
67	146	1.752
67	147	1.78862
67	148	1.89421
67	149	1.93336
67	150	1.91289
67	151	1.84924
67	152	1.84649
67	153	1.83863
67	154	1.80364
68	15	1.8926
68	16	1.75817
68	17	1.75327
68	18	1.81108
68	19	1.80382
68	20	1.80057
68	21	1.81112
68	22	1.81306
68	23	1.77469
68	24	1.80624
68	25	1.80369
68	26	1.78375
68	27	1.79226
68	28	1.78963
68	29	1.79514
68	30	1.80563
68	31	1.79362
68	32	1.80385
68	33	1.76841
68	34	1.79496
68	35	1.80914
68	36	1.79457
68	37	1.74656
68	38	1.79744
68	39	1.79495
68	40	1.80899
68	41	1.79508
68	42	1.77812
68	43	1.77621
68	44	1.79775
68	45	1.74246
68	46	1.81612
68	47	1.78642
68	48	1.80079
68	49	1.81036
68	50	1.70499
68	51	1.81465
68	52	1.78589
68	53	1.80163
68	54	1.78363
68	55	1.80892
68	56	1.80968
68	57	1.80992
68	58	1.79876
68	59	1.65073
68	60	1.81681
68	61	1.70453
68	62	1.78234
68	63	1.80316
68	64	1.81513
68	65	1.81591
68	66	1.79904
68	67	1.80187
68	68	1.8128
68	69	1.81186
68	70	1.80844
68	71	1.81656
68	72	1.78249
68	73	1.78523
68	74	1.8035
68	75	1.81833
68	76	1.77023
68	77	1.78493
68	78	1.80507
68	79	1.82024
68	80	1.82163
68	81	1.80743
68	82	1.80336
68	83	1.81028
68	84	1.81163
68	85	1.72848
68	86	1.80866
68	87	1.79695
68	88	1.79878
68	89	1.79653
68	90	1.65889
68	91	1.73159
68	92	1.80764
68	93	1.67759
68	94	1.70776
68	95	1.72209
68	96	1.79999
68	97	1.8132
68	98	1.80849
68	99	1.80507
68	100	1.80578
68	101	1.81503
68	102	1.79973
68	103	1.78768
68	104	1.76559
68	105	1.76194
68	106	1.76822
68	107	1.74968
68	108	1.78589
68	109	1.77149
68	110	1.76736
68	111	1.75328
68	112	1.78921
68	113	1.78395
68	114	1.77616
68	115	1.76855
68	116	1.75928
68	117	1.77598
68	118	1.78301
68	119	1.73314
68	120	1.77374
68	121	1.76238
68	122	1.71065
68	123	1.76524
68	124	1.73257
68	125	1.78395
68	136	1.69418
68	137	1.80652
68	138	1.80271
68	139	1.7916
68	140	1.80386
68	141	1.78374
68	142	1.65831
68	143	1.75463
68	144	1.77846
68	145	1.76289
68	146	1.76522
68	147	1.76068
68	148	1.81166
68	149	1.95319
68	150	1.94992
68	151	1.87665
68	152	1.82253
68	153	1.75938
68	154	1.77658
69	15	1.73191
69	16	1.76886
69	17	1.80808
69	18	1.78289
69	19	1.73774
69	20	1.76142
69	21	1.78309
69	22	1.80232
69	23	1.7891
69	24	1.80051
69	25	1.74515
69	26	1.81018
69	27	1.7984
69	28	1.79739
69	29	1.79425
69	30	1.79691
69	31	1.6889
69	32	1.64863
69	33	1.78438
69	34	1.7664
69	35	1.78161
69	36	1.76645
69	37	1.76608
69	38	1.79563
69	39	1.80379
69	40	1.79222
69	41	1.77186
69	42	1.76858
69	43	1.76164
69	44	1.7683
69	45	1.77307
69	46	1.78073
69	47	1.77771
69	48	1.77883
69	49	1.75984
69	50	1.80767
69	51	1.78379
69	52	1.79433
69	53	1.79401
69	54	1.7964
69	55	1.79859
69	56	1.80536
69	57	1.79678
69	58	1.74226
69	59	1.77955
69	60	1.7805
69	61	1.78004
69	62	1.78765
69	63	1.78811
69	64	1.78742
69	65	1.78195
69	66	1.79732
69	67	1.8007
69	68	1.74893
69	69	1.77659
69	70	1.78914
69	71	1.8068
69	72	1.77653
69	73	1.765
69	74	1.77031
69	75	1.79254
69	76	1.79328
69	77	1.8027
69	78	1.72214
69	79	1.8029
69	80	1.79685
69	81	1.79467
69	82	1.79739
69	83	1.7525
69	84	1.79043
69	85	1.79119
69	86	1.79348
69	87	1.79088
69	88	1.79627
69	89	1.79218
69	90	1.77695
69	91	1.77558
69	92	1.79359
69	93	1.79748
69	94	1.76949
69	95	1.77228
69	96	1.78088
69	97	1.78568
69	98	1.80367
69	99	1.78348
69	100	1.77857
69	101	1.78703
69	102	1.77425
69	103	1.78224
69	104	1.77471
69	105	1.77721
69	106	1.75432
69	107	1.75197
69	108	1.76472
69	109	1.7636
69	110	1.75713
69	111	1.73656
69	112	1.77638
69	113	1.77024
69	114	1.76007
69	115	1.7323
69	116	1.74825
69	117	1.74883
69	118	1.75691
69	119	1.75116
69	120	1.7774
69	121	1.76867
69	122	1.69239
69	123	1.76181
69	124	1.60013
69	125	1.73206
69	126	1.762
69	136	1.77076
69	137	1.7862
69	138	1.78647
69	139	1.77979
69	140	1.77512
69	141	1.76005
69	142	1.7482
69	143	1.7905
69	144	1.77772
69	145	1.71127
69	146	1.72738
69	147	1.73365
69	148	1.78772
69	149	1.95168
69	150	2.00027
69	151	1.98621
69	152	1.85515
69	153	1.79273
69	154	1.79533
70	15	1.76231
70	16	1.77737
70	17	1.84519
70	18	1.76613
70	19	1.71545
70	20	1.74114
70	21	1.77229
70	22	1.77988
70	23	1.79151
70	24	1.80609
70	25	1.80789
70	26	1.81137
70	27	1.80285
70	28	1.67387
70	29	1.80628
70	30	1.80784
70	31	1.8084
70	32	1.80843
70	33	1.77654
70	34	1.72159
70	35	1.78502
70	36	1.78411
70	37	1.79723
70	38	1.80812
70	39	1.78722
70	40	1.77147
70	41	1.76431
70	42	1.76861
70	43	1.78329
70	44	1.77158
70	45	1.76941
70	46	1.77698
70	47	1.77563
70	48	1.76433
70	49	1.71842
70	50	1.73501
70	51	1.77922
70	52	1.78223
70	53	1.80157
70	54	1.79151
70	55	1.78922
70	56	1.79198
70	57	1.79607
70	58	1.80584
70	59	1.7836
70	60	1.77456
70	61	1.77696
70	62	1.7812
70	63	1.7708
70	64	1.78032
70	65	1.78351
70	66	1.77848
70	67	1.79784
70	68	1.79603
70	69	1.74971
70	70	1.81286
70	71	1.77841
70	72	1.78824
70	73	1.77191
70	74	1.79047
70	75	1.78061
70	76	1.79941
70	77	1.80421
70	78	1.79968
70	79	1.76743
70	80	1.77171
70	81	1.79052
70	82	1.77618
70	83	1.75096
70	84	1.78638
70	85	1.77516
70	86	1.7669
70	87	1.74632
70	88	1.78305
70	89	1.80213
70	90	1.80126
70	91	1.79891
70	92	1.79644
70	93	1.77968
70	94	1.77033
70	95	1.77008
70	96	1.78996
70	97	1.77805
70	98	1.78092
70	99	1.77449
70	100	1.75739
70	101	1.76354
70	102	1.78826
70	103	1.79034
70	104	1.76471
70	105	1.73165
70	106	1.74915
70	107	1.7752
70	108	1.78397
70	109	1.78434
70	110	1.76252
70	111	1.7564
70	112	1.76699
70	113	1.76442
70	114	1.76655
70	115	1.76181
70	116	1.7595
70	117	1.75472
70	118	1.75649
70	119	1.75366
70	120	1.76784
70	121	1.7752
70	122	1.7189
70	123	1.71744
70	124	1.73927
70	125	1.66723
70	126	1.71842
70	127	1.68105
70	136	1.75365
70	137	1.71808
70	138	1.81558
70	139	1.67691
70	140	1.81292
70	141	1.77199
70	142	1.7748
70	143	1.76997
70	144	1.7826
70	145	1.75641
70	146	1.72674
70	147	1.7513
70	148	1.7795
70	149	1.84591
70	150	1.85847
70	151	1.97082
70	152	1.87097
70	153	1.79023
70	154	1.77449
71	15	1.73455
71	16	1.76726
71	17	1.78809
71	18	1.80612
71	19	1.73667
71	20	1.75283
71	21	1.77368
71	22	1.78596
71	23	1.79114
71	24	1.80925
71	25	1.78756
71	26	1.78958
71	27	1.78503
71	28	1.80314
71	29	1.80597
71	30	1.81295
71	31	1.80845
71	32	1.78622
71	33	1.7947
71	34	1.78867
71	35	1.77311
71	36	1.78233
71	37	1.79167
71	38	1.79794
71	39	1.76423
71	40	1.77942
71	41	1.77286
71	42	1.78298
71	43	1.7857
71	44	1.76942
71	45	1.77777
71	46	1.78797
71	47	1.74971
71	48	1.77373
71	49	1.78267
71	50	1.78874
71	51	1.77756
71	52	1.7944
71	53	1.79764
71	54	1.79225
71	55	1.78819
71	56	1.78672
71	57	1.79589
71	58	1.79101
71	59	1.79177
71	60	1.7683
71	61	1.79254
71	62	1.80303
71	63	1.79586
71	64	1.79384
71	65	1.78964
71	66	1.77898
71	67	1.7778
71	68	1.78892
71	69	1.79223
71	70	1.76054
71	71	1.79714
71	72	1.78557
[truncated: 20,297 more rows]

## Sheet: SIFig22_d
X_coord	Y_coord	bandgap
0	140	1.86053
0	141	1.78111
0	142	1.68877
0	143	1.65117
0	144	1.75435
1	139	1.96213
1	140	2.07302
1	141	2.01421
1	142	2.01518
1	143	1.70624
1	144	1.76698
2	136	2.01357
2	137	1.90173
2	138	1.89815
2	139	1.78041
2	140	1.97284
2	141	2.07093
2	142	1.79715
2	143	1.97058
2	144	1.75528
3	130	1.81604
3	131	1.7929
3	132	1.64185
3	133	1.74352
3	134	1.79014
3	135	1.75581
3	136	1.63675
3	137	1.67207
3	138	1.74748
3	139	1.72837
3	140	1.99986
3	141	2.03221
3	142	1.74093
3	143	1.71821
3	144	2.18584
3	145	1.81326
4	128	1.77265
4	129	1.82962
4	130	1.73569
4	131	1.83035
4	132	1.75818
4	133	1.74675
4	134	1.81142
4	135	1.78478
4	136	1.69124
4	137	1.63385
4	138	1.70556
4	139	1.7461
4	140	1.73466
4	141	1.84262
4	142	1.91254
4	143	1.77756
4	144	2.05239
4	145	1.84016
5	126	1.7646
5	127	1.77841
5	128	1.79834
5	129	1.71184
5	130	1.85601
5	131	1.94565
5	132	2.06103
5	133	1.66788
5	134	1.96001
5	135	1.66262
5	136	1.66281
5	137	1.64742
5	138	2.04834
5	139	1.62012
5	140	1.6553
5	141	1.86818
5	142	1.86044
5	143	1.69805
5	144	1.69228
5	145	1.6789
6	126	1.78763
6	127	2.12472
6	128	1.94419
6	129	2.18087
6	130	1.86109
6	131	1.88905
6	132	1.73556
6	133	2.06802
6	134	2.1131
6	135	1.97089
6	136	1.68617
6	137	1.67821
6	138	1.81757
6	139	1.64489
6	140	1.70801
6	141	1.67754
6	142	1.811
6	143	1.78676
6	144	1.95953
6	145	1.73143
7	125	1.76726
7	126	1.72541
7	127	1.82699
7	128	1.63226
7	129	2.20643
7	130	1.71891
7	131	1.83955
7	132	1.99359
7	133	1.78838
7	134	1.95153
7	135	1.79836
7	136	1.6727
7	137	1.65331
7	138	1.67352
7	139	1.77532
7	140	1.58242
7	141	1.70929
7	142	1.81825
7	143	1.80056
7	144	1.73129
7	145	2.00524
8	125	1.84717
8	126	1.85954
8	127	1.74621
8	128	1.63603
8	129	1.70895
8	130	1.81264
8	131	1.8022
8	132	1.72725
8	133	1.99941
8	134	1.76149
8	135	1.65152
8	136	1.65411
8	137	1.64461
8	138	2.00111
8	139	1.9958
8	140	1.70557
8	141	1.68962
8	142	1.79249
8	143	1.71935
8	144	1.78401
8	145	1.65001
9	125	1.82157
9	126	2.04671
9	127	1.77191
9	128	1.74963
9	129	1.77226
9	130	1.89412
9	131	1.79704
9	132	1.76085
9	133	1.76097
9	134	1.7777
9	135	1.66967
9	136	1.7646
9	137	1.73983
9	138	2.2316
9	139	1.64012
9	140	2.12536
9	141	1.70363
9	142	1.80475
9	143	1.79678
9	144	1.72359
9	145	1.94006
9	146	1.85235
10	125	1.80458
10	126	2.12137
10	127	1.76929
10	128	1.76879
10	129	1.96749
10	130	1.76589
10	131	1.77677
10	132	1.77248
10	133	1.74964
10	134	1.87667
10	135	1.83992
10	136	1.70386
10	137	1.72812
10	138	1.93905
10	139	1.69408
10	140	1.69876
10	141	1.83202
10	142	1.92244
10	143	1.95103
10	144	1.75165
10	145	1.77558
10	146	1.72608
11	126	2.04827
11	127	2.15494
11	128	1.70495
11	129	1.91459
11	130	1.85848
11	131	1.7283
11	132	1.72945
11	133	1.74394
11	134	2.0272
11	135	1.80534
11	136	1.78203
11	137	1.6548
11	138	1.62703
11	139	1.60459
11	140	2.11062
11	141	1.70157
11	142	1.94324
11	143	1.80158
11	144	1.81735
11	145	2.05673
11	146	1.72504
12	126	1.92628
12	127	1.76785
12	128	1.80111
12	129	1.93234
12	130	1.76566
12	131	2.02388
12	132	2.03353
12	133	2.10155
12	134	2.0842
12	135	1.7586
12	136	1.71426
12	137	1.66602
12	138	1.80613
12	139	1.68224
12	140	1.67573
12	141	1.70934
12	142	1.80165
12	143	1.87243
12	144	1.95098
12	145	1.6875
12	146	1.72921
13	33	1.86273
13	126	1.99614
13	127	1.76624
13	128	1.82583
13	129	1.92617
13	130	1.8674
13	131	1.81779
13	132	1.70105
13	133	2.04528
13	134	1.84855
13	135	1.66812
13	136	1.63493
13	137	1.66608
13	138	1.66124
13	139	1.65818
13	140	1.68142
13	141	1.6943
13	142	1.78482
13	143	1.80713
13	144	2.14414
13	145	2.22744
13	146	2.17719
14	32	2.02956
14	33	1.9419
14	34	2.00286
14	69	1.99899
14	70	2.00249
14	71	1.86148
14	72	1.92755
14	73	1.91134
14	74	1.97902
14	75	2.0161
14	76	1.86965
14	126	2.18887
14	127	1.89661
14	128	1.90378
14	129	1.75916
14	130	1.94814
14	131	1.92373
14	132	2.15153
14	133	2.0197
14	134	1.75485
14	135	1.73894
14	136	1.97437
14	137	1.79347
14	138	2.01498
14	139	1.73396
14	140	1.70809
14	141	1.74848
14	142	1.78182
14	143	1.81226
14	144	1.71766
14	145	2.11909
14	146	1.98144
15	13	1.93186
15	31	1.96328
15	32	1.87185
15	33	1.66728
15	34	1.62162
15	35	1.83501
15	63	1.60839
15	64	1.61045
15	65	1.62774
15	66	1.70348
15	67	1.55356
15	68	1.7361
15	69	2.23448
15	70	2.01711
15	71	2.1656
15	72	2.34282
15	73	1.62167
15	74	1.91563
15	75	1.70599
15	76	1.68799
15	77	1.7339
15	78	1.68453
15	79	2.09021
15	80	1.72255
15	81	1.7238
15	82	1.84509
15	83	2.05365
15	84	2.035
15	85	2.0269
15	126	1.79359
15	127	1.82159
15	128	1.82214
15	129	1.80672
15	130	1.80337
15	131	1.90849
15	132	1.77611
15	133	1.65457
15	134	1.85358
15	135	1.88854
15	136	1.89511
15	137	2.06
15	138	1.85198
15	139	2.03413
15	140	1.81867
15	141	1.9244
15	142	1.92476
15	143	1.82168
15	144	1.80499
15	145	1.95447
15	146	1.80427
16	12	1.68817
16	13	1.68129
16	14	1.64069
16	31	1.98236
16	32	1.5778
16	33	1.62569
16	34	1.52696
16	35	1.54538
16	58	1.93571
16	59	2.02664
16	60	1.61754
16	61	2.16059
16	62	1.61374
16	63	1.61603
16	64	1.6272
16	65	1.87732
16	66	1.63281
16	67	1.87899
16	68	1.95099
16	69	1.63356
16	70	1.61349
16	71	1.81654
16	72	1.85973
16	73	1.8898
16	74	1.70618
16	75	1.6957
16	76	1.59257
16	77	1.91543
16	78	2.11979
16	79	1.60949
16	80	1.6153
16	81	1.61446
16	82	1.60901
16	83	1.60021
16	84	1.60874
16	85	1.60117
16	86	1.73715
16	87	2.05041
16	88	1.97649
16	89	2.03657
16	90	2.01844
16	91	2.01685
16	92	2.00433
16	126	1.78006
16	127	1.82283
16	128	1.906
16	129	1.88098
16	130	1.86532
16	131	1.75621
16	132	1.85552
16	133	1.77374
16	134	1.88589
16	135	1.73743
16	136	1.68588
16	137	1.60777
16	138	1.75369
16	139	1.63422
16	140	1.70709
16	141	1.70482
16	142	1.77891
16	143	1.79563
16	144	2.03687
16	145	1.79384
16	146	1.73113
17	11	1.62213
17	12	1.67578
17	13	2.03442
17	14	1.58758
17	15	1.67575
17	30	2.00918
17	31	1.87992
17	32	1.88368
17	33	1.49626
17	34	1.99513
17	35	1.85816
17	54	1.6293
17	55	1.58074
17	56	1.63147
17	57	1.63898
17	58	1.63306
17	59	1.6306
17	60	1.73457
17	61	1.76974
17	62	1.72301
17	63	1.88014
17	64	2.12115
17	65	2.19556
17	66	1.81393
17	67	1.87156
17	68	1.66696
17	69	1.71449
17	70	1.74888
17	71	1.80074
17	72	2.06024
17	73	1.85269
17	74	1.74775
17	75	1.80624
17	76	1.802
17	77	1.75569
17	78	2.0776
17	79	2.10905
17	80	1.61353
17	81	1.90855
17	82	1.60379
17	83	2.23351
17	84	1.79846
17	85	1.92707
17	86	1.6195
17	87	1.61573
17	88	1.6138
17	89	1.75322
17	90	1.65195
17	91	1.96941
17	92	1.9923
17	93	1.90836
17	94	1.74979
17	126	2.17092
17	127	1.93989
17	128	1.80982
17	129	1.79229
17	130	1.85335
17	131	1.83151
17	132	1.82001
17	133	1.95872
17	134	1.65045
17	135	1.78341
17	136	1.68583
17	137	2.03926
17	138	1.65606
17	139	1.65004
17	140	1.714
17	141	1.72638
17	142	1.89435
17	143	1.82171
17	144	2.14516
17	145	1.75124
17	146	1.73394
18	11	1.73098
18	12	1.77914
18	13	1.67023
18	14	2.05707
18	15	1.91178
18	30	1.81269
18	31	1.81338
18	32	1.9834
18	33	1.84466
18	34	1.74606
18	35	1.80164
18	52	1.63239
18	53	1.64225
18	54	1.55199
18	55	2.02078
18	56	1.79604
18	57	1.81274
18	58	1.80999
18	59	1.70958
18	60	1.92362
18	61	1.78481
18	62	1.60606
18	63	1.71465
18	64	2.03795
18	65	1.5136
18	66	1.9198
18	67	1.74839
18	68	1.75424
18	69	2.10542
18	70	1.68949
18	71	1.78826
18	72	1.82379
18	73	1.94222
18	74	1.75276
18	75	1.71827
18	76	1.68133
18	77	1.7438
18	78	1.74571
18	79	1.71264
18	80	1.91935
18	81	1.95901
18	82	1.79948
18	83	1.98242
18	84	1.97851
18	85	2.15975
18	86	1.74919
18	87	1.60927
18	88	1.8955
18	89	2.04
18	90	1.90821
18	91	2.16238
18	92	1.58494
18	93	1.91727
18	94	1.97477
18	95	1.93614
18	96	1.9419
18	97	1.62444
18	127	1.81832
18	128	1.87754
18	129	1.96475
18	130	2.03397
18	131	1.8096
18	132	1.83838
18	133	2.04253
18	134	2.01225
18	135	1.62906
18	136	1.7236
18	137	1.91004
18	138	1.69121
18	139	1.6575
18	140	1.65712
18	141	1.70551
18	142	1.8902
18	143	1.82956
18	144	1.88277
18	145	2.01194
18	146	1.7029
19	10	1.61967
19	11	1.88908
19	12	1.78494
19	13	1.82526
19	14	1.97435
19	15	1.87516
19	29	2.12672
19	30	1.75288
19	31	2.00109
19	32	1.9147
19	33	1.42726
19	34	1.97777
19	35	1.76544
19	50	1.74897
19	51	1.64199
19	52	2.12685
19	53	1.96924
19	54	1.8761
19	55	1.64038
19	56	2.20077
19	57	1.67742
19	58	1.6722
19	59	1.63575
19	60	1.72757
19	61	1.77764
19	62	1.61003
19	63	2.05849
19	64	1.96318
19	65	1.77752
19	66	1.76243
19	67	1.99382
19	68	2.00464
19	69	1.61032
19	70	1.94247
19	71	1.691
19	72	1.92806
19	73	1.60126
19	74	1.67842
19	75	2.03275
19	76	2.00451
19	77	1.93033
19	78	1.60014
19	79	1.60249
19	80	1.80348
19	81	2.02662
19	82	1.84363
19	83	1.85295
19	84	1.93041
19	85	1.94796
19	86	1.82234
19	87	2.17621
19	88	2.16098
19	89	2.11071
19	90	1.71553
19	91	2.24916
19	92	2.01781
19	93	1.90871
19	94	1.60322
19	95	1.61268
19	96	1.79545
19	97	2.00419
19	98	1.91545
19	99	1.6333
19	127	2.21755
19	128	2.08996
19	129	1.74071
19	130	2.08654
19	131	2.05837
19	132	1.78183
19	133	2.04366
19	134	1.91129
19	135	2.01102
19	136	2.04231
19	137	1.85082
19	138	1.87696
19	139	2.10174
19	140	2.06405
19	141	1.70002
19	142	2.19584
19	143	1.82078
19	144	2.02158
19	145	1.70018
19	146	1.69668
20	10	1.76857
20	11	1.58674
20	12	1.64363
20	13	1.65457
20	14	1.59229
20	15	1.8091
20	28	1.86583
20	29	2.37942
20	30	1.85049
20	31	2.04187
20	32	1.66541
20	33	1.74876
20	34	1.71536
20	35	1.7842
20	48	1.63761
20	49	2.18579
20	50	1.64185
20	51	1.70904
20	52	1.73712
20	53	2.09054
20	54	1.92241
20	55	1.68017
20	56	1.71749
20	57	1.79085
20	58	1.71523
20	59	1.61181
20	60	1.78481
20	61	1.87923
20	62	1.7493
20	63	1.78601
20	64	1.93699
20	65	1.60631
20	66	1.8178
20	67	1.89876
20	68	1.56297
20	69	2.22492
20	70	2.13597
20	71	1.78508
20	72	1.92104
20	73	2.20965
20	74	1.67575
20	75	1.62915
20	76	1.84606
20	77	1.60654
20	78	1.61583
20	79	1.65704
20	80	1.7234
20	81	2.07307
20	82	1.73129
20	83	1.6039
20	84	1.78478
20	85	1.84484
20	86	2.13099
20	87	1.60158
20	88	1.6049
20	89	1.68088
20	90	2.00747
20	91	1.89106
20	92	1.72555
20	93	1.59995
20	94	1.61922
20	95	1.62462
20	96	1.7363
20	97	1.60524
20	98	1.80239
20	99	1.72061
20	100	1.67773
20	101	1.58276
20	127	1.78314
20	128	1.80224
20	129	1.85141
20	130	1.80046
20	131	2.02469
20	132	1.76703
20	133	1.77154
20	134	2.13785
20	135	2.08174
20	136	1.8325
20	137	1.68894
20	138	1.73292
20	139	1.6401
20	140	1.63865
20	141	1.77411
20	142	1.81271
20	143	1.81334
20	144	1.72023
20	145	1.82106
20	146	1.77088
21	9	1.65714
21	10	1.98037
21	11	1.60511
21	12	1.62677
21	13	1.65412
21	14	1.64385
21	15	1.72895
21	28	2.12292
21	29	2.04054
21	30	1.6962
21	31	1.90447
21	32	1.96616
21	33	1.56281
21	34	1.83369
21	35	2.21634
21	47	2.1347
21	48	2.12456
21	49	1.74125
21	50	1.62362
21	51	1.68826
21	52	2.11426
21	53	1.61758
21	54	1.97511
21	55	1.60523
21	56	1.92258
21	57	2.13008
21	58	1.91563
21	59	1.70258
21	60	2.0921
21	61	2.03452
21	62	1.67649
21	63	2.00214
21	64	1.5972
21	65	2.10504
21	66	1.60938
21	67	2.11997
21	68	2.07996
21	69	2.07126
21	70	1.707
21	71	1.65494
21	72	2.16724
21	73	1.95056
21	74	1.77028
21	75	1.72599
21	76	1.60372
21	77	1.60502
21	78	2.02489
21	79	1.59537
21	80	2.171
21	81	1.60229
21	82	1.59469
21	83	1.88742
21	84	2.17496
21	85	2.22838
21	86	2.25617
21	87	2.08208
21	88	1.77308
21	89	2.01746
21	90	1.68061
21	91	2.13573
21	92	1.58864
21	93	1.60071
21	94	1.6138
21	95	1.73154
21	96	1.68435
21	97	1.82821
21	98	1.69224
21	99	1.68633
21	100	1.82045
21	101	1.71613
21	102	2.0397
21	127	1.83831
21	128	1.83202
21	129	2.12287
21	130	1.97371
21	131	2.18886
21	132	1.73976
21	133	1.76768
21	134	1.88112
21	135	1.78606
21	136	2.11319
21	137	1.74183
21	138	1.67083
21	139	1.87944
21	140	1.68342
21	141	1.87916
21	142	1.99025
21	143	1.85945
21	144	1.90826
21	145	1.68959
21	146	1.80671
22	8	2.182
22	9	2.14941
22	10	1.61257
22	11	1.8219
22	12	1.78084
22	13	1.64031
22	14	1.75122
22	15	2.02433
22	16	1.79536
22	27	1.85107
22	28	1.87731
22	29	1.84297
22	30	1.66806
22	31	1.53903
22	32	1.55822
22	33	1.52066
22	34	1.58652
22	45	2.0239
22	46	1.92066
22	47	2.01529
22	48	1.66365
22	49	2.10434
22	50	1.77803
22	51	1.61731
22	52	1.74557
22	53	1.80957
22	54	2.2546
22	55	2.01482
22	56	1.84691
22	57	1.94392
22	58	1.66954
22	59	1.6081
22	60	2.05841
22	61	2.05592
22	62	2.06255
22	63	2.02773
22	64	2.0227
22	65	1.99981
22	66	2.03693
22	67	1.96159
22	68	1.69361
22	69	1.61896
22	70	2.1355
22	71	1.59966
22	72	1.68921
22	73	1.61456
22	74	1.64157
22	75	1.91108
22	76	1.60662
22	77	1.60937
22	78	1.61256
22	79	1.77643
22	80	2.01068
22	81	1.60523
22	82	2.13118
22	83	1.60895
22	84	1.61341
22	85	1.75361
22	86	1.76241
22	87	1.78368
22	88	1.75918
22	89	1.91711
22	90	2.09812
22	91	1.8499
22	92	1.72393
22	93	1.61183
22	94	1.87111
22	95	2.09315
22	96	1.72545
22	97	2.01283
22	98	1.70681
22	99	1.63445
22	100	1.81763
22	101	1.77086
22	102	2.18846
22	103	2.30415
22	127	1.91278
22	128	1.86469
22	129	2.20307
22	130	1.75826
22	131	1.69179
22	132	1.75925
22	133	1.7416
22	134	2.13835
22	135	1.68967
22	136	2.0597
22	137	1.79264
22	138	2.15047
22	139	1.65523
22	140	1.65211
22	141	1.8831
22	142	1.8465
22	143	1.8362
22	144	2.19328
22	145	1.8026
22	146	1.77655
23	8	2.32157
23	9	1.59876
23	10	1.61059
23	11	1.84189
23	12	1.53994
23	13	1.7726
23	14	2.02977
23	15	1.76195
23	16	1.77009
23	27	1.6317
23	28	1.58974
23	29	1.56826
23	30	1.57033
23	31	1.68362
23	32	1.58476
23	33	1.59648
23	34	1.64742
23	43	2.20579
23	44	2.23421
23	45	1.85808
23	46	2.21048
23	47	1.90477
23	48	1.96761
23	49	1.68476
23	50	1.61672
23	51	1.61105
23	52	1.72963
23	53	1.61268
23	54	1.61119
23	55	1.74333
23	56	1.56383
23	57	1.80095
23	58	1.8038
23	59	1.60902
23	60	1.60904
23	61	1.60735
23	62	1.99609
23	63	2.06124
23	64	1.60891
23	65	1.60692
23	66	1.60798
23	67	1.78047
23	68	1.76541
23	69	1.7794
23	70	1.761
23	71	1.61987
23	72	1.91742
23	73	2.20128
23	74	1.60807
23	75	1.60655
23	76	1.60462
23	77	1.60409
23	78	2.1745
23	79	2.22839
23	80	1.99714
23	81	1.60049
23	82	1.57907
23	83	1.57907
23	84	1.79429
23	85	1.71794
23	86	1.57522
23	87	1.56704
23	88	1.59167
23	89	1.92711
23	90	2.05682
23	91	1.61025
23	92	1.60529
23	93	1.60675
23	94	1.60548
23	95	1.62146
23	96	2.13476
23	97	1.80082
23	98	1.61648
23	99	1.76744
23	100	1.73598
23	101	1.60665
23	102	1.82698
23	103	1.87902
23	104	1.7144
23	105	2.07476
23	128	1.8033
23	129	2.12381
23	130	1.7606
23	131	1.8894
23	132	1.81399
23	133	1.72625
23	134	1.7143
23	135	1.74603
23	136	2.04701
23	137	1.67065
23	138	1.78055
23	139	1.9605
23	140	1.96036
23	141	1.69389
23	142	2.06361
23	143	1.83022
23	144	1.76723
23	145	1.7354
23	146	1.7439
24	8	1.77365
24	9	1.96573
24	10	1.62695
24	11	1.61647
24	12	1.9543
24	13	1.80053
24	14	1.96308
24	15	2.04608
24	16	1.88265
24	27	1.58184
24	28	1.62284
24	29	1.93263
24	30	1.77681
24	31	1.74477
24	32	1.828
24	33	1.82894
24	34	2.01439
24	41	1.63785
24	42	1.81609
24	43	1.93675
24	44	1.82358
24	45	1.89352
24	46	2.00139
24	47	1.96016
24	48	1.99147
24	49	1.66029
24	50	2.11815
24	51	1.61903
24	52	1.98423
24	53	1.98917
24	54	1.94433
24	55	1.97018
24	56	1.78341
24	57	1.79866
24	58	1.79028
24	59	1.75737
24	60	1.77779
24	61	1.97084
24	62	1.81011
24	63	1.79676
24	64	1.99509
24	65	1.91553
24	66	1.88589
24	67	1.86833
24	68	1.89848
24	69	1.94064
24	70	2.10432
24	71	1.86961
24	72	1.93246
24	73	1.75733
24	74	1.81475
24	75	2.15017
24	76	2.11784
24	77	1.72707
24	78	1.88384
24	79	1.80938
24	80	1.78167
24	81	1.84462
24	82	1.89016
24	83	1.98664
24	84	1.99863
24	85	1.95829
24	86	2.10086
24	87	1.92643
24	88	2.03055
24	89	1.92346
24	90	1.77626
24	91	2.04229
24	92	2.01775
24	93	1.70496
24	94	1.94039
24	95	1.61149
24	96	2.10799
24	97	1.90552
24	98	1.95191
24	99	1.91091
24	100	1.6194
24	101	2.09547
24	102	1.62143
24	103	1.92531
24	104	1.81076
24	105	1.7881
24	106	1.92952
24	128	1.89147
24	129	2.09079
24	130	1.87666
24	131	1.8095
24	132	2.03533
24	133	2.07991
24	134	2.09886
24	135	1.95473
24	136	1.81642
24	137	1.80307
24	138	1.96583
24	139	1.61435
24	140	2.00808
24	141	1.79736
24	142	1.97856
24	143	1.85491
24	144	1.82705
24	145	1.79035
24	146	2.02906
25	8	1.64964
25	9	1.75741
25	10	1.61434
25	11	1.72544
25	12	1.61376
25	13	1.61598
25	14	1.8168
25	15	1.59058
25	16	1.57851
25	28	1.81066
25	29	1.88931
25	30	1.70064
25	31	1.74693
25	32	1.59928
25	33	1.57695
25	34	1.61775
25	35	1.61663
25	38	1.63929
25	39	2.07808
25	40	1.60899
25	41	1.63662
25	42	1.80568
25	43	1.68698
25	44	1.76421
25	45	2.20619
25	46	1.62051
25	47	2.0058
25	48	1.97607
25	49	1.85708
25	50	2.07794
25	51	1.6793
25	52	2.17255
25	53	1.97976
25	54	1.99105
25	55	2.14823
25	56	2.11716
25	57	1.97831
25	58	1.63762
25	59	1.71957
25	60	1.63129
25	61	1.62207
25	62	2.08766
25	63	2.03321
25	64	1.77037
25	65	1.99868
25	66	1.81637
25	67	1.85126
25	68	1.94418
25	69	1.75912
25	70	1.77734
25	71	1.59845
25	72	2.13749
25	73	1.78593
25	74	1.80365
25	75	1.61448
25	76	1.60628
25	77	1.69911
25	78	1.65103
25	79	1.73572
25	80	1.86237
25	81	1.60838
25	82	1.76612
25	83	1.61009
25	84	1.61269
25	85	1.73211
25	86	1.91896
25	87	1.65051
25	88	1.74097
25	89	1.75222
25	90	1.60957
25	91	1.60722
25	92	1.58649
25	93	1.6727
25	94	1.64568
25	95	2.13502
25	96	1.69024
25	97	2.06582
25	98	2.18326
25	99	1.78891
25	100	1.75921
25	101	1.81582
25	102	1.91139
25	103	1.63562
25	104	1.77142
25	105	1.80537
25	106	1.71628
25	107	2.02786
25	128	1.75004
25	129	1.70311
25	130	1.69714
25	131	1.74185
25	132	1.80523
25	133	1.79824
25	134	1.80519
25	135	1.79526
25	136	1.74656
25	137	1.66285
25	138	1.78961
25	139	1.78391
25	140	1.64513
25	141	1.74445
25	142	2.18653
25	143	1.83904
25	144	1.78706
25	145	1.81206
25	146	1.71478
26	8	1.5973
26	9	1.60982
26	10	1.80209
26	11	1.60881
26	12	1.61681
26	13	1.6411
26	14	1.78318
26	15	2.06712
26	16	1.75028
26	28	1.64799
26	29	1.645
26	30	1.64569
26	31	1.65478
26	32	1.73428
26	33	2.25487
26	34	1.63005
26	35	2.07845
26	36	2.02371
26	37	1.8895
26	38	2.11567
26	39	2.06025
26	40	1.79102
26	41	1.79782
26	42	1.61248
26	43	2.20723
26	44	2.18228
26	45	1.90985
26	46	1.79036
26	47	2.13861
26	48	2.09855
26	49	1.70034
26	50	2.17829
26	51	2.12634
26	52	1.72232
26	53	1.78507
26	54	1.80351
26	55	1.90971
26	56	1.9186
26	57	1.79376
26	58	1.96571
26	59	1.6216
26	60	1.6267
26	61	1.61711
26	62	1.77067
26	63	2.17882
26	64	2.17388
26	65	1.72809
26	66	2.09584
26	67	1.88378
26	68	2.01909
26	69	1.81513
26	70	1.86439
26	71	1.72214
26	72	1.84785
26	73	2.17098
26	74	1.67705
26	75	1.62042
26	76	1.67559
26	77	1.72519
26	78	1.7132
26	79	1.93226
26	80	1.9699
26	81	1.61534
26	82	1.61721
26	83	1.61795
26	84	1.94807
26	85	1.8195
26	86	1.76504
26	87	1.82436
26	88	1.80391
26	89	1.6102
26	90	1.61459
26	91	1.75606
26	92	1.71822
26	93	1.72347
26	94	1.7556
26	95	2.05383
26	96	2.08827
26	97	2.00204
26	98	1.6127
26	99	1.78268
26	100	1.60992
26	101	1.61402
26	102	1.79398
26	103	1.7187
26	104	2.24695
26	105	1.92459
26	106	1.89863
26	107	2.06424
26	108	1.72393
26	128	1.7842
26	129	1.75757
26	130	2.00383
26	131	2.20002
26	132	1.82522
26	133	1.83264
26	134	1.98511
26	135	2.02713
26	136	1.96077
26	137	1.84374
26	138	1.75557
26	139	1.82686
26	140	1.6144
26	141	1.80719
26	142	2.11951
26	143	1.83202
26	144	1.77055
26	145	1.85214
26	146	1.75958
27	9	1.61359
27	10	1.61001
27	11	1.61554
27	12	1.62083
27	13	2.06757
27	14	1.90522
27	15	1.60856
27	16	1.69522
27	27	1.64066
27	28	2.21439
27	29	1.64998
27	30	1.64845
27	31	2.21654
27	32	1.97185
27	33	2.12915
27	34	1.72728
27	35	2.04259
27	36	2.00644
27	37	1.84373
27	38	2.13643
27	39	1.76346
27	40	2.08708
27	41	1.6215
27	42	1.77713
27	43	1.62339
27	44	1.62242
27	45	2.12518
27	46	2.16534
27	47	1.60025
27	48	1.76709
27	49	1.70438
27	50	1.69581
27	51	1.69746
27	52	1.79302
27	53	1.8423
27	54	1.73769
27	55	1.67127
27	56	2.13699
27	57	1.67839
27	58	2.05577
27	59	1.64864
27	60	2.11579
27	61	2.11535
27	62	2.03883
27	63	2.01371
27	64	1.67031
27	65	2.19921
27	66	1.77563
27	67	1.77599
27	68	1.60981
27	69	2.05022
27	70	2.00528
27	71	2.03745
27	72	1.77155
27	73	2.1335
27	74	1.8206
27	75	1.8668
27	76	1.70394
27	77	1.78382
27	78	1.86489
27	79	1.79093
27	80	1.80984
27	81	1.86914
27	82	1.92073
27	83	1.8545
27	84	2.02856
27	85	1.81017
27	86	1.88724
27	87	1.99851
27	88	1.70223
27	89	1.69807
27	90	1.9489
27	91	1.62991
27	92	1.75645
27	93	2.01239
27	94	1.77732
27	95	1.74681
27	96	1.79399
27	97	1.83199
27	98	2.22314
27	99	1.621
27	100	1.71237
27	101	1.71805
27	102	1.71555
27	103	1.75904
27	104	2.21014
27	105	2.15939
27	106	1.75526
27	107	1.8236
27	108	1.75493
27	109	1.62215
27	129	1.84681
27	130	1.94829
27	131	1.86719
27	132	1.8718
27	133	1.76743
27	134	1.82145
27	135	1.81092
27	136	1.72605
27	137	2.12126
27	138	2.16485
27	139	1.96881
27	140	2.16287
27	141	1.75599
27	142	1.79039
27	143	1.8244
27	144	1.85338
27	145	1.80686
27	146	1.99019
28	9	2.15756
28	10	1.61812
28	11	1.61606
28	12	2.10283
28	13	1.61867
28	14	1.67653
28	15	1.93237
28	16	1.58342
28	17	1.59558
28	27	1.74005
28	28	1.64526
28	29	2.07112
28	30	1.64644
28	31	1.954
28	32	1.77332
28	33	1.99399
28	34	1.97773
28	35	1.73332
28	36	1.69612
28	37	1.56503
28	38	2.13759
28	39	1.60975
28	40	2.12262
28	41	1.60252
28	42	1.61201
28	43	1.61666
28	44	1.61291
28	45	1.73379
28	46	2.14517
28	47	1.9272
28	48	1.73906
28	49	1.62129
28	50	1.6976
28	51	1.79156
28	52	1.77029
28	53	1.60943
28	54	2.13345
28	55	1.61405
28	56	1.86917
28	57	1.63967
28	58	1.6914
28	59	1.65654
28	60	2.16831
28	61	2.02649
28	62	1.79928
28	63	2.12188
28	64	2.22533
28	65	2.24075
28	66	2.10191
28	67	1.74705
28	68	1.71903
28	69	2.21993
28	70	2.19603
28	71	2.03427
28	72	1.9216
28	73	1.63167
28	74	1.6198
28	75	1.61493
28	76	1.61436
28	77	1.61185
28	78	1.88317
28	79	1.60748
28	80	2.02669
28	81	1.63161
28	82	1.62059
28	83	1.63129
28	84	2.09795
28	85	2.20406
28	86	2.09927
28	87	1.99299
28	88	1.76358
28	89	1.75547
28	90	1.61452
28	91	1.72524
28	92	2.10961
28	93	1.64269
28	94	1.76419
28	95	1.9179
28	96	1.75371
28	97	1.7718
28	98	1.53456
28	99	1.95635
28	100	1.74161
28	101	2.04956
28	102	1.71013
28	103	1.61542
28	104	1.79597
28	105	1.62347
28	106	1.82708
28	107	1.80482
28	108	1.75313
28	109	1.80795
28	110	1.54111
28	111	1.69789
28	129	1.88128
28	130	2.21614
28	131	2.16345
28	132	1.98324
28	133	1.89725
28	134	1.94027
28	135	2.05963
28	136	2.17671
28	137	1.80663
28	138	1.7862
28	139	1.8126
28	140	1.71361
28	141	1.69529
28	142	1.97616
28	143	1.84403
28	144	1.69431
28	145	1.93017
28	146	1.79714
29	9	1.59093
29	10	1.60257
29	11	1.60648
29	12	1.61125
29	13	1.74756
29	14	1.75131
29	15	1.8041
29	16	1.59508
29	17	1.65169
29	26	1.64685
29	27	1.65052
29	28	1.81416
29	29	2.03154
29	30	1.65608
29	31	1.81914
29	32	1.77666
29	33	2.03381
29	34	2.02811
29	35	1.8746
29	36	1.72658
29	37	1.97798
29	38	2.03614
29	39	2.12538
29	40	2.14401
29	41	1.94391
29	42	1.62072
29	43	2.00727
29	44	1.77967
29	45	2.18161
29	46	1.74112
29	47	1.74611
29	48	1.73658
29	49	1.86533
29	50	1.76639
29	51	1.83156
29	52	2.0061
29	53	2.0655
29	54	2.16249
29	55	1.72536
29	56	1.83295
29	57	1.83567
29	58	2.18529
29	59	1.88367
29	60	2.21621
29	61	1.81851
29	62	1.81248
29	63	1.7871
29	64	2.15191
29	65	2.15203
29	66	1.86403
29	67	1.81843
29	68	1.76452
29	69	2.07487
29	70	2.03314
29	71	1.96473
29	72	2.00966
29	73	1.8277
29	74	2.14088
29	75	1.7444
29	76	1.8976
29	77	1.87818
29	78	2.03421
29	79	1.88373
29	80	2.16314
29	81	2.07468
29	82	1.97446
29	83	1.9255
29	84	2.10395
29	85	2.17964
29	86	2.19679
29	87	1.76697
29	88	2.06457
29	89	1.6382
29	90	1.90336
29	91	1.77309
29	92	2.05166
29	93	1.82065
29	94	1.79398
29	95	1.98731
29	96	1.6921
29	97	2.10535
29	98	1.70974
29	99	1.70668
29	100	1.94549
29	101	1.61348
29	102	1.85294
29	103	1.94857
29	104	2.01638
29	105	1.94194
29	106	1.93686
29	107	1.90225
29	108	2.04681
29	109	1.83018
29	110	1.80269
29	111	1.76256
29	112	2.24399
29	129	1.87892
29	130	1.98757
29	131	2.04259
29	132	2.09446
29	133	1.89692
29	134	1.99773
29	135	1.80723
29	136	2.10908
29	137	2.05025
29	138	1.93695
29	139	1.94243
29	140	2.01865
29	141	1.914
29	142	1.97914
29	143	1.8368
29	144	1.8015
29	145	1.81238
29	146	1.7972
30	9	2.04123
30	10	1.60858
30	11	1.97774
30	12	1.81271
30	13	1.79714
30	14	1.84118
30	15	1.91326
30	16	1.76157
30	17	1.79425
30	18	1.75331
30	25	2.14666
30	26	1.97195
30	27	1.73408
30	28	1.73107
30	29	2.13715
30	30	2.16525
30	31	1.8016
30	32	1.86045
30	33	1.81759
30	34	1.93899
30	35	2.05905
30	36	1.87739
30	37	1.88197
30	38	1.88933
30	39	1.90729
30	40	2.02685
30	41	1.78502
30	42	1.96872
30	43	1.74905
30	44	2.07116
30	45	1.97821
30	46	1.82283
30	47	2.11243
30	48	2.08194
30	49	1.91593
30	50	1.93361
30	51	2.13084
30	52	1.71981
30	53	2.11403
30	54	1.9165
30	55	1.72886
30	56	2.08397
30	57	1.98411
30	58	1.91698
30	59	1.70949
30	60	2.09984
30	61	2.07589
30	62	1.74428
30	63	1.77387
30	64	1.79154
30	65	2.11101
30	66	1.74745
30	67	1.84871
30	68	1.93312
30	69	1.93187
30	70	1.99556
30	71	1.7748
30	72	2.06057
30	73	1.90837
30	74	1.99915
30	75	1.76047
30	76	1.70153
30	77	1.75257
30	78	2.09216
30	79	2.09758
30	80	1.97736
30	81	2.07501
30	82	1.95288
30	83	1.59478
30	84	2.13827
30	85	2.03828
30	86	1.80093
30	87	1.74465
30	88	1.79686
30	89	1.96907
30	90	1.79625
30	91	1.78998
30	92	1.99809
30	93	1.81712
30	94	2.03134
30	95	2.19655
30	96	1.8207
30	97	1.86193
30	98	2.08879
30	99	1.80682
30	100	1.71459
30	101	1.60863
30	102	1.7883
30	103	1.87591
30	104	1.81883
30	105	1.92079
30	106	1.80401
30	107	1.72271
30	108	1.79338
30	109	1.799
30	110	1.83861
30	111	1.87216
30	112	1.92482
30	113	1.86861
30	129	2.16204
30	130	1.85683
30	131	2.0535
30	132	1.98492
30	133	1.91292
30	134	1.81117
30	135	1.80473
30	136	1.59141
30	137	1.81302
30	138	1.82836
30	139	2.04151
30	140	1.68646
30	141	1.7168
30	142	1.74424
30	143	1.81767
30	144	1.77631
30	145	1.8005
30	146	1.77168
30	147	1.92739
31	9	2.06966
31	10	1.59984
31	11	1.60021
31	12	1.81727
31	13	1.85743
31	14	2.031
31	15	1.70486
31	16	1.70987
31	17	1.7651
31	18	1.58552
31	24	1.81316
31	25	1.62505
31	26	1.63655
31	27	2.05336
31	28	1.71453
31	29	2.1097
31	30	2.00456
31	31	1.94286
31	32	1.8114
31	33	1.78322
31	34	1.76059
31	35	1.95719
31	36	1.72256
31	37	1.97788
31	38	2.07983
31	39	1.74075
31	40	1.81395
31	41	1.7507
31	42	1.62536
31	43	1.8117
31	44	1.73931
31	45	2.05612
31	46	1.80555
31	47	2.01029
31	48	1.96241
31	49	1.97671
31	50	1.69819
31	51	1.77928
31	52	1.7293
31	53	1.92272
31	54	1.8558
31	55	1.84105
31	56	1.71938
31	57	1.7229
31	58	1.91819
31	59	2.01278
31	60	1.77244
31	61	2.00793
31	62	2.07317
31	63	1.62156
31	64	1.91647
31	65	1.76891
31	66	1.71721
31	67	1.9483
31	68	1.88789
31	69	1.80663
31	70	2.04454
31	71	1.99519
31	72	1.62707
31	73	2.00303
31	74	1.73975
31	75	1.73613
31	76	2.04969
31	77	2.21271
31	78	1.76601
31	79	1.73895
31	80	2.11205
31	81	2.03807
31	82	1.74105
31	83	1.76408
31	84	2.10547
31	85	2.11375
31	86	2.01788
31	87	1.79058
31	88	1.81956
31	89	2.03995
31	90	1.97004
31	91	1.79998
31	92	2.21421
31	93	1.61027
31	94	1.61217
31	95	1.79197
31	96	1.75833
31	97	1.89473
31	98	1.942
31	99	2.09518
31	100	1.73638
31	101	1.75252
31	102	1.71023
31	103	1.60629
31	104	1.93913
31	105	1.68422
31	106	1.72639
31	107	1.78745
31	108	2.0501
31	109	2.06712
31	110	2.13508
31	111	1.61598
31	112	1.9567
31	113	1.72718
31	114	1.78483
31	129	2.16928
31	130	2.07917
31	131	2.0941
31	132	1.77793
31	133	1.78738
31	134	1.83984
31	135	1.95993
31	136	1.74619
31	137	1.73067
31	138	1.89415
31	139	2.21001
31	140	1.64681
31	141	1.72505
31	142	1.74112
31	143	2.15898
31	144	1.79165
31	145	1.74198
31	146	2.23608
31	147	1.80247
32	9	1.59049
32	10	1.60047
32	11	2.06543
32	12	1.60528
32	13	1.73257
32	14	1.77292
32	15	1.66847
32	16	1.58522
32	17	1.68139
32	18	1.61713
32	24	2.28942
32	25	1.61689
32	26	1.9019
32	27	2.11912
32	28	1.67414
32	29	1.79797
32	30	1.6946
32	31	1.78713
32	32	1.84234
32	33	1.64987
32	34	1.71658
32	35	1.83436
32	36	1.91615
32	37	2.01809
32	38	1.91138
32	39	1.74284
32	40	1.77561
32	41	1.79894
32	42	1.81338
32	43	2.07267
32	44	1.71761
32	45	1.81686
32	46	1.74745
32	47	1.78412
32	48	2.08866
32	49	1.71574
32	50	1.61742
32	51	1.73569
32	52	1.72826
32	53	1.90515
32	54	1.93144
32	55	1.72455
32	56	2.06703
32	57	2.02892
32	58	2.0251
32	59	1.63571
32	60	1.66803
32	61	1.97121
32	62	1.60465
32	63	1.95349
32	64	1.83132
32	65	1.80263
32	66	1.93264
32	67	1.99044
32	68	1.76094
32	69	1.68029
32	70	1.72414
32	71	1.9804
32	72	2.06986
32	73	1.69362
32	74	1.73403
32	75	1.72332
32	76	1.85424
32	77	1.63455
32	78	1.83445
32	79	1.59419
32	80	1.78064
32	81	1.6396
32	82	1.83192
32	83	1.83116
32	84	2.00797
32	85	1.81272
32	86	1.801
32	87	1.89505
32	88	1.93347
32	89	1.94905
32	90	1.84535
32	91	1.91864
32	92	1.70113
32	93	2.20818
32	94	1.90778
32	95	1.82987
32	96	1.811
32	97	1.82958
32	98	1.9449
32	99	2.16587
32	100	1.6977
32	101	2.21548
32	102	1.67665
32	103	1.9933
32	104	2.02492
32	105	2.12952
32	106	1.85916
32	107	1.61046
32	108	1.8371
32	109	1.81394
32	110	1.72961
32	111	2.28653
32	112	2.29787
32	113	1.77826
32	114	1.95628
32	115	1.87576
32	129	2.19699
32	130	1.85503
32	131	2.10687
32	132	2.07878
32	133	1.76775
32	134	1.69493
32	135	2.04124
32	136	2.05892
32	137	1.73023
32	138	1.68615
[truncated: 21,493 more rows]
