# Supplementary material for: High-throughput micro-scale bandgap mapping for perovskite-inspired materials with complex composition space
Source: Nat Commun. 2025 Aug 12;16:7477. doi: 10.1038/s41467-025-62774-y (PMC12343849; doi:10.1038/s41467-025-62774-y)
Supplement: Supplementary file 3 — Source Data [file 41467_2025_62774_MOESM3_ESM.zip › Source Data Files/SourceData_SI_Fig21.xlsx]

## Sheet: SIFig21_c
composition1	direct bandgap	error	composition	direct bandgap
0	2.24	0.00734	0	2.2141
0.008	2.22	nan	0.1	2.1648
0.013	2.21	0.0369	0.2	2.0434
0.014	2.25	nan	0.3	1.9246
0.02	2.23	nan	0.4	1.9829
0.025	2.19	0.0232	0.5	1.9838
0.037	2.2	0.0288	0.6	2.0472
0.05	2.21	0.0232	0.7	2.2288
0.062	2.22	0.0392	0.8	2.3739
0.072	2.08	nan	0.9	2.4462
0.075	2.16	0.034	1	2.6204
0.084	2.26	nan
0.088	2.09	0.0865
0.09	2.22	nan
0.1	2.12	0.0415
0.112	2.15	0.0496
0.122	2.07	nan
0.125	2.16	0.0741
0.13	2.07	nan
0.137	2.14	0.0493
0.138	2.1	nan
0.144	2.22	nan
0.149	2.04	nan
0.15	2.1	0.0371
0.163	2.12	0.0633
0.172	2.22	nan
0.175	2.09	0.00309
0.177	2.18	nan
0.187	2.1	0.0335
0.2	2.1	0.0376
0.208	2.19	nan
0.212	2.1	0.044
0.22	2.08	nan
0.225	2.07	0.0603
0.238	2.11	0.0287
0.246	2.07	nan
0.25	2.02	0.00885
0.263	2	0.0239
0.275	2.02	0.0172
0.288	2.09	nan
0.297	1.99	nan
0.3	2.03	0.00676
0.312	2.05	0.00352
0.325	2.06	0.0189
0.338	2.05	0.00759
0.342	2.05	nan
0.35	2.05	0.00568
0.352	2.12	nan
0.354	2.05	nan
0.363	2.07	0.00528
0.375	2.07	0.00912
0.378	2.12	nan
0.381	2.06	nan
0.387	2.07	0.0303
0.4	2.12	0.0231
0.413	1.89	0.12
0.42	1.96	nan
0.425	2.01	0.0613
0.437	2.11	0.0172
0.45	2.1	0.0239
0.462	2.1	0.0106
0.464	2.09	nan
0.475	2.13	0.00409
0.479	2.12	nan
0.488	2.13	0.00645
0.498	2.16	nan
0.5	2.11	0.0106
0.503	2.12	nan
0.504	2.14	nan
0.512	2.12	0.0227
0.525	2.15	0.0225
0.537	2.11	0.0832
0.54	2.02	nan
0.55	2.1	0.0361
0.563	2.18	0.0223
0.575	2.17	0.0252
0.583	2.13	nan
0.587	2.19	0.0281
0.588	2.15	nan
0.598	2.18	nan
0.6	2.17	0.0189
0.604	2.17	nan
0.612	2.15	0.0433
0.619	2.1	nan
0.625	2.17	0.0213
0.626	2.25	nan
0.627	2.21	nan
0.638	2.21	0.0349
0.65	2.23	0.0222
0.662	2.27	nan
0.666	2.23	nan
0.675	2.2	0.0139
0.687	2.25	0.0327
0.7	2.25	0.0401
0.709	2.19	nan
0.713	2.25	0.0253
0.723	2.29	nan
0.724	2.27	nan
0.725	2.27	0.0236
0.728	2.24	nan
0.738	2.29	0.0217
0.744	2.29	nan
0.746	2.26	nan
0.75	2.26	0.000349
0.751	2.33	nan
0.762	2.29	0.0492
0.775	2.32	0.0375
0.788	2.28	0.0626
0.791	2.33	nan
0.791	2.19	nan
0.8	2.31	0.0372
0.812	2.34	0.0282
0.825	2.35	0.0477
0.831	2.3	nan
0.837	2.35	0.0237
0.845	2.38	nan
0.85	2.35	0.0178
0.851	2.27	nan
0.863	2.36	0.0278
0.869	2.38	nan
0.87	2.4	nan
0.875	2.38	nan
0.875	2.37	0.0728
0.888	2.4	0.063
0.9	2.4	0.0368
0.9125	2.36	0.0394
0.9129	2.25	nan
0.9244	2.44	nan
0.925	2.39	0.0441
0.9375	2.41	0.032
0.95	2.39	0.035
0.9563	2.36	nan
0.9621	2.41	nan
0.9625	2.38	0.037
0.9707	2.49	nan
0.9711	2.4	nan
0.975	2.42	0.0306
0.9875	2.45	0.0257
0.99415	2.49	nan
0.99647	2.46	nan
1	2.45	0.0206

## Sheet: SIFig21_f
composition1	direct bandgap	error	composition	direct bandgap
0	2.47	0.0049	0	2.487
0.002	2.47	nan	0.1	2.5018
0.013	2.46	0.00705	0.2	2.5013
0.017	2.43	nan	0.3	2.4013
0.02	2.44	nan	0.4	2.4751
0.025	2.45	0.00216	0.5	2.4875
0.028	2.44	nan	0.6	2.5368
0.037	2.47	0.00335	0.7	2.4637
0.05	2.45	0.00274	0.8	2.613
0.062	2.45	0.0066	0.9	2.5923
0.065	2.46	nan	1	2.6204
0.067	2.46	nan
0.075	2.44	0.00277
0.085	2.46	nan
0.088	2.46	0.0118
0.1	2.45	0.00388
0.112	2.45	0.0075
0.119	2.45	nan
0.125	2.45	0.00579
0.136	2.43	nan
0.137	2.44	0.0067
0.147	2.44	nan
0.15	2.45	0.00477
0.152	2.44	nan
0.163	2.44	0.0022
0.175	2.44	0.00449
0.187	2.43	0.0137
0.187	2.43	nan
0.188	2.44	nan
0.19	2.42	nan
0.2	2.43	0.00357
0.21	2.45	nan
0.212	2.43	nan
0.214	2.42	nan
0.218	2.44	nan
0.225	2.43	0.00939
0.238	2.43	0.00191
0.244	2.43	nan
0.25	2.5	0.0333
0.263	2.45	0.0016
0.275	2.47	0.0281
0.276	2.46	nan
0.282	2.47	nan
0.288	2.44	0.0489
0.3	2.39	0.0473
0.312	2.38	0.0684
0.32	2.43	nan
0.325	2.45	0.0226
0.33	2.47	nan
0.338	2.44	0.00742
0.35	2.47	0.0107
0.356	2.47	nan
0.357	2.46	nan
0.363	2.46	0.0111
0.365	2.43	nan
0.375	2.45	0.0104
0.387	2.45	0.0145
0.4	2.48	0.0197
0.404	2.46	nan
0.413	2.43	0.0406
0.416	2.41	nan
0.425	2.4	0.0395
0.436	2.52	nan
0.437	2.43	0.046
0.446	2.48	nan
0.45	2.49	0.0291
0.451	2.5	nan
0.462	2.46	0.0256
0.475	2.47	0.0305
0.479	2.47	nan
0.48	2.58	nan
0.481	2.46	nan
0.488	2.5	0.0274
0.5	2.48	0.0147
0.512	2.49	0.0229
0.525	2.54	0.0171
0.533	2.52	nan
0.537	2.49	0.0749
0.54	2.55	nan
0.55	2.47	0.071
0.561	2.57	nan
0.563	2.55	0.0222
0.567	2.53	nan
0.575	2.55	0.0248
0.576	2.59	nan
0.587	2.52	0.0101
0.6	2.52	0.0233
0.605	2.56	nan
0.612	2.53	0.0224
0.625	2.54	0.0145
0.638	2.54	0.0136
0.65	2.57	0.0154
0.651	2.57	nan
0.654	2.56	nan
0.662	2.55	0.00521
0.675	2.58	0.0176
0.684	2.58	nan
0.687	2.57	0.00551
0.688	2.6	nan
0.7	2.6	0.0138
0.713	2.56	0.00877
0.725	2.57	0.00292
0.729	2.57	nan
0.729	2.63	nan
0.738	2.58	0.00969
0.75	2.58	0.016
0.762	2.56	0.0217
0.774	2.62	nan
0.775	2.59	0.0162
0.784	2.61	nan
0.788	2.6	0.0182
0.798	2.6	nan
0.8	2.59	0.0199
0.805	2.59	nan
0.812	2.6	0.0121
0.825	2.61	0.0178
0.837	2.57	0.015
0.85	2.6	0.0285
0.852	2.57	nan
0.852	2.62	nan
0.863	2.62	0.00176
0.875	2.59	0.0154
0.888	2.61	0.0143
0.895	2.63	nan
0.9	2.62	0.0274
0.9059	2.66	nan
0.9125	2.65	0.0229
0.9205	2.61	nan
0.925	2.63	0.0139
0.93	2.63	nan
0.9375	2.63	0.0088
0.946	2.67	nan
0.95	2.64	0.012
0.9625	2.63	0.0184
0.975	2.62	0.00118
0.9762	2.67	nan
0.9774	2.63	nan
0.9875	2.63	0.00814
1	2.64	0.00805

## Sheet: SIFig21_b
composition1	direct bandgap	error	composition	direct bandgap
0	2.17	0.0118	0	2.1313
0.001	2.13	nan	0.1	2.1269
0.009	2.21	nan	0.2	2.1021
0.013	2.15	0.0171	0.3	2.0402
0.022	2.13	nan	0.4	2.0774
0.024	2.2	nan	0.5	2.1608
0.025	2.15	0.034	0.6	2.2021
0.037	2.12	0.00708	0.7	2.2987
0.042	2.12	nan	0.8	2.3735
0.05	2.14	0.00612	0.9	2.4649
0.062	2.12	0.0118	1	2.6204
0.068	2.06	nan
0.075	2.13	0.0196
0.085	2.11	nan
0.088	2.11	0.000305
0.093	2.17	nan
0.1	2.12	0.00565
0.112	2.11	0.0161
0.121	2.18	nan
0.125	2.08	0.0285
0.126	2.19	nan
0.132	2.12	nan
0.137	2.1	0.0356
0.149	2.18	nan
0.15	2.19	nan
0.15	2.09	0.0483
0.16	2.05	nan
0.163	2.1	0.00239
0.172	2.1	nan
0.175	2.07	0.0125
0.176	2.08	nan
0.187	2.08	0.0125
0.192	2.05	nan
0.2	2.06	0.0205
0.208	2.08	nan
0.212	2.1	0.0157
0.217	2.04	nan
0.225	2.08	0.00893
0.238	2.05	0.0101
0.241	2.09	nan
0.25	2.17	0.0412
0.263	2.14	0.00372
0.275	2.13	0.00323
0.288	2.12	0.0123
0.29	2.1	nan
0.3	2.09	0.0135
0.312	2.13	0.00819
0.314	2.09	nan
0.325	2.13	0.0184
0.33	2.13	nan
0.338	2.13	0.00979
0.349	2.14	nan
0.35	2.15	0.0117
0.355	2.15	nan
0.363	2.14	0.00579
0.364	2.12	nan
0.367	2.16	nan
0.375	2.15	0.00526
0.387	2.15	0.0137
0.4	2.15	0.0118
0.413	2.14	nan
0.413	2.16	0.00548
0.415	2.1	nan
0.425	2.1	0.02
0.436	2.18	nan
0.437	2.16	0.00534
0.45	2.18	0.00746
0.454	2.17	nan
0.462	2.17	0.0249
0.474	2.2	nan
0.475	2.19	0.0073
0.479	2.21	nan
0.488	2.18	0.00818
0.491	2.21	nan
0.491	2.19	nan
0.492	2.17	nan
0.5	2.21	0.00351
0.512	2.18	0.00851
0.525	2.2	0.0098
0.533	2.26	nan
0.537	2.19	0.00379
0.539	2.13	nan
0.541	2.23	nan
0.55	2.17	0.0179
0.563	2.2	0.0217
0.571	2.28	nan
0.575	2.23	0.00593
0.577	2.25	nan
0.587	2.22	0.0129
0.592	2.23	nan
0.6	2.24	0.0122
0.604	2.25	nan
0.612	2.25	0.0101
0.614	2.26	nan
0.616	2.26	nan
0.625	2.26	0.00593
0.638	2.26	0.0154
0.65	2.29	0.0117
0.662	2.27	0.0182
0.665	2.27	nan
0.675	2.27	0.0133
0.684	2.33	nan
0.687	2.27	0.0135
0.698	2.33	nan
0.7	2.31	0.00656
0.701	2.33	nan
0.713	2.3	0.00447
0.719	2.27	nan
0.725	2.31	0.00769
0.729	2.33	nan
0.738	2.32	nan
0.738	2.32	0.00423
0.75	2.32	0.00338
0.762	2.32	0.0102
0.775	2.35	0.0143
0.788	2.35	0.00998
0.789	2.34	nan
0.8	2.31	0.0137
0.809	2.41	nan
0.812	2.36	0.023
0.824	2.41	nan
0.825	2.38	0.00549
0.837	2.36	0.0107
0.841	2.34	nan
0.85	2.38	0.00508
0.853	2.38	nan
0.853	2.38	nan
0.863	2.38	0.0054
0.875	2.39	0.00803
0.888	2.41	0.0202
0.9	2.44	0.0134
0.9122	2.43	nan
0.9125	2.44	0.0168
0.925	2.42	0.0242
0.9343	2.51	nan
0.9375	2.46	0.0155
0.9457	2.45	nan
0.95	2.47	0.0159
0.9625	2.45	0.0117
0.9653	2.43	nan
0.975	2.46	0.0295
0.9776	2.44	nan
0.9844	2.45	nan
0.9875	2.5	0.0144
1	2.52	0.0112

## Sheet: SIFig21_d
composition1	direct bandgap	error	composition	direct bandgap
0	2.42	0.00845	0	2.487
0.013	2.45	nan	0.1	2.3693
0.013	2.42	0.0225	0.2	2.198
0.015	2.46	nan	0.3	2.2016
0.023	2.38	nan	0.4	2.1231
0.025	2.39	0.0277	0.5	2.0677
0.037	2.38	0.0212	0.6	2.0589
0.044	2.36	nan	0.7	2.0806
0.05	2.37	0.024	0.8	2.132
0.059	2.41	nan	0.9	2.1484
0.062	2.35	0.0303	1	2.1313
0.07	2.33	nan
0.075	2.35	0.0272
0.084	2.32	nan
0.085	2.33	nan
0.085	2.4	nan
0.088	2.29	nan
0.089	2.42	nan
0.1	2.32	nan
0.1	2.36	0.0477
0.102	2.31	nan
0.112	2.34	0.0296
0.125	2.33	0.0257
0.137	2.31	nan
0.137	2.33	0.0512
0.142	2.36	nan
0.145	2.29	nan
0.146	2.32	nan
0.15	2.3	0.0224
0.161	2.29	nan
0.163	2.3	0.0399
0.17	2.3	nan
0.175	2.3	0.0278
0.184	2.32	nan
0.187	2.29	0.0257
0.193	2.24	nan
0.2	2.29	0.0176
0.209	2.32	nan
0.212	2.22	nan
0.213	2.29	nan
0.214	2.28	nan
0.22	2.23	nan
0.225	2.26	0.026
0.238	2.25	0.022
0.25	2.25	0.0278
0.26	2.26	nan
0.262	2.23	0.0302
0.262	2.24	nan
0.269	2.25	nan
0.269	2.17	nan
0.275	2.23	0.0169
0.287	2.23	0.0241
0.29	2.24	nan
0.3	2.22	0.0144
0.307	2.24	nan
0.309	2.21	nan
0.313	2.23	0.00447
0.315	2.21	nan
0.325	2.22	0.0154
0.334	2.2	nan
0.337	2.2	0.00353
0.346	2.15	nan
0.35	2.19	0.0253
0.362	2.18	0.028
0.375	2.18	0.0289
0.385	2.19	nan
0.386	2.22	nan
0.388	2.16	0.0317
0.394	2.1	nan
0.4	2.08	0.0197
0.413	2.03	nan
0.413	2.09	0.044
0.415	2.01	nan
0.425	1.9	nan
0.429	2.07	nan
0.437	2.05	0.0393
0.441	2.1	nan
0.448	2.08	nan
0.45	2.08	0.0153
0.462	2.07	0.0216
0.475	2.03	0.0336
0.48	2.06	nan
0.488	2.06	0.0117
0.5	2.03	0.0352
0.51	2.04	nan
0.512	2.06	0.00946
0.525	2.01	0.0592
0.536	2.07	nan
0.537	2.01	0.0738
0.538	1.98	nan
0.541	1.96	nan
0.55	1.87	0.00133
0.552	2	nan
0.563	2.05	0.0113
0.568	2.08	nan
0.575	2.06	0.0173
0.587	2.06	0.0018
0.6	2.05	0.00654
0.605	2.04	nan
0.612	2.03	0.023
0.625	2.04	0.0108
0.634	2.03	nan
0.638	2.03	0.0162
0.65	2.04	0.0146
0.662	2.03	0.0354
0.662	2.06	nan
0.664	1.88	nan
0.666	1.94	nan
0.675	2.09	nan
0.675	1.96	0.0316
0.685	1.95	nan
0.687	2.06	0.0546
0.689	2.02	nan
0.69	2.07	nan
0.7	2.05	0.0127
0.713	2.05	0.0176
0.724	2.13	nan
0.725	2.08	0.0185
0.729	2.14	nan
0.738	2.13	0.0309
0.75	2.13	0.00987
0.757	2.14	nan
0.762	2.13	0.0425
0.775	2.15	0.0227
0.784	2.12	nan
0.788	2.17	0.0497
0.789	2.09	nan
0.79	2.09	nan
0.8	2.17	0.0418
0.808	2.1	nan
0.812	2.16	0.0542
0.819	2.12	nan
0.825	2.16	0.0232
0.837	2.18	0.01
0.849	2.21	nan
0.85	2.2	0.00748
0.854	2.26	nan
0.863	2.24	0.013
0.875	2.21	0.0146
0.882	2.15	nan
0.888	2.22	0.0199
0.9	2.22	0.023
0.9082	2.22	nan
0.9101	2.25	nan
0.9125	2.19	nan
0.9126	2.22	nan
0.9131	2.24	nan
0.9147	2.2	nan
0.925	2.22	0.0258
0.9334	2.25	nan
0.9375	2.23	0.0229
0.938	2.26	nan
0.95	2.25	0.0195
0.9625	2.25	0.00586
0.9724	2.2	nan
0.975	2.21	0.014
0.9875	2.19	0.0217
1	2.18	0.0161

## Sheet: SIFig21_a
composition1	direct bandgap	error	composition	direct bandgap
0	2.13	0.00548	0	2.1313
0.0109	2.1	nan	0.1	2.1266
0.0125	2.12	0.0297	0.2	2.0705
0.0242	2.12	nan	0.3	2.0516
0.025	2.14	0.00923	0.4	2.0289
0.0364	2.15	nan	0.5	2.0434
0.0375	2.18	0.0125	0.6	2.0551
0.0421	2.21	nan	0.7	2.1631
0.0443	2.16	nan	0.8	2.1146
0.05	2.17	0.0206	0.9	2.1973
0.0625	2.16	0.0246	1	2.2141
0.075	2.15	0.0124
0.0845	2.16	nan
0.0875	2.16	0.0209
0.0901	2.13	nan
0.1	2.17	0.0118
0.112	2.17	0.00762
0.125	2.16	0.0115
0.133	2.1	nan
0.137	2.11	0.0114
0.147	2.13	nan
0.15	2.13	0.0157
0.158	2.17	nan
0.163	2.14	0.00823
0.169	2.11	nan
0.175	2.13	0.0196
0.188	2.13	0.0271
0.2	2.13	0.0162
0.201	2.15	nan
0.208	2.12	nan
0.209	2.06	nan
0.212	2.16	0.0154
0.214	2.15	nan
0.225	2.12	0.0126
0.238	2.14	0.0112
0.25	2.15	0.0118
0.256	2.15	nan
0.262	2.1	0.0168
0.27	2.08	nan
0.273	2.1	nan
0.275	2.15	0.012
0.282	2.15	nan
0.284	2.15	nan
0.287	2.14	0.00785
0.292	2.11	nan
0.3	2.14	0.00399
0.313	2.11	0.0202
0.325	2.11	0.0185
0.334	2.15	nan
0.338	2.14	0.0105
0.35	2.11	0.0134
0.362	2.13	0.0163
0.375	2.14	0.0075
0.382	2.09	nan
0.384	2.12	nan
0.388	2.09	0.0119
0.397	2.1	nan
0.4	2.13	0.011
0.406	2.13	nan
0.41	2.12	nan
0.411	2.12	nan
0.413	2.12	0.0216
0.416	2.1	nan
0.425	2.09	0.00984
0.437	2.1	0.0101
0.45	2.08	0.019
0.457	2.09	nan
0.458	2.12	nan
0.463	2.11	0.00744
0.475	2.07	0.0366
0.488	2.12	0.00676
0.5	2.09	0.0172
0.502	2.09	nan
0.511	2.11	nan
0.512	2.07	0.0485
0.52	2.13	nan
0.521	2.05	nan
0.525	2.08	0.0238
0.527	2.11	nan
0.531	2.07	nan
0.535	2.01	nan
0.538	2.11	0.0198
0.54	2.04	nan
0.55	2.07	0.015
0.563	2.03	0.0225
0.575	2.05	0.0136
0.583	2.04	nan
0.587	2.06	0.01
0.6	2.07	0.00739
0.613	2.04	0.0147
0.625	2.05	0.00888
0.63	2.05	nan
0.637	2.1	nan
0.637	2.09	nan
0.637	2.07	nan
0.644	2.11	nan
0.645	2.1	nan
0.65	2.06	0.0134
0.651	2.05	nan
0.653	2.07	nan
0.661	2.06	nan
0.662	2.07	0.0287
0.664	2.03	nan
0.675	2.07	0.011
0.688	2.05	0.0237
0.7	2.04	0.0144
0.707	2	nan
0.712	2.05	0.0115
0.725	2.04	0.0209
0.737	2.02	0.0222
0.748	2.04	nan
0.75	2.06	0.0201
0.762	2.07	0.0422
0.775	2.09	0.0612
0.788	2.1	0.055
0.791	2.08	nan
0.792	2.2	nan
0.8	2.09	0.0401
0.813	2.13	0.0502
0.821	2.2	nan
0.824	2.17	nan
0.825	2.07	0.0292
0.83	2.2	nan
0.837	2.09	0.0348
0.85	2.08	0.0546
0.862	2.04	nan
0.863	2.15	0.0537
0.863	2.04	nan
0.865	2.19	nan
0.875	2.11	0.0509
0.888	2.1	0.0515
0.9	2.11	0.0593
0.91	2.07	nan
0.912	2.08	nan
0.915	2.25	nan
0.923	2.17	nan
0.925	2.1	0.0398
0.938	2.12	0.0571
0.948	2.26	nan
0.95	2.14	nan
0.956	2.27	nan
0.961	2.1	nan
0.963	2.16	0.0618
0.975	2.19	0.0444
0.981	2.27	nan
0.987	2.12	0.0479
0.99	2.25	nan
0.999	2.2	nan
1	2.23	0.0146

## Sheet: SIFig21_e
composition1	direct bandgap	error	composition	direct bandgap
0	2.36	0.0236	0	2.487
0.0125	2.3	0.0495	0.1	2.3916
0.0208	2.23	nan	0.2	2.2505
0.0244	2.37	nan	0.3	2.2669
0.025	2.34	0.0361	0.4	2.2045
0.0375	2.35	0.0284	0.5	2.1619
0.0433	2.3	nan	0.6	2.0948
0.05	2.34	0.0293	0.7	2.0899
0.0625	2.4	0.0258	0.8	2.211
0.0721	2.44	nan	0.9	2.2309
0.075	2.36	0.0132	1	2.2141
0.0836	2.28	nan
0.0875	2.36	nan
0.1	2.35	0.0416
0.112	2.38	nan
0.112	2.36	0.0338
0.117	2.35	nan
0.125	2.31	0.0314
0.134	2.31	nan
0.137	2.28	0.0563
0.146	2.3	nan
0.148	2.35	nan
0.15	2.31	0.0215
0.163	2.28	0.0357
0.166	2.31	nan
0.175	2.29	0.0303
0.188	2.33	0.0142
0.197	2.35	nan
0.2	2.25	0.0202
0.209	2.21	nan
0.212	2.21	0.0192
0.225	2.26	0.00965
0.236	2.32	nan
0.238	2.28	0.036
0.239	2.26	nan
0.241	2.26	nan
0.25	2.25	0.00774
0.262	2.2	0.0299
0.273	2.26	nan
0.274	2.25	nan
0.275	2.23	0.0183
0.287	2.2	0.0283
0.289	2.19	nan
0.3	2.2	0.0222
0.313	2.23	0.0258
0.322	2.27	nan
0.323	2.11	nan
0.325	2.22	nan
0.338	2.17	nan
0.35	2.19	0.0292
0.36	2.12	nan
0.361	2.2	nan
0.362	2.18	0.0168
0.375	2.17	0.0145
0.386	2.15	nan
0.388	2.15	5.71e-05
0.395	2.18	nan
0.397	2.15	nan
0.398	2.13	nan
0.4	2.15	0.00889
0.413	2.13	0.00832
0.414	2.14	nan
0.425	2.13	0.0221
0.437	2.18	0.021
0.439	2.14	nan
0.446	2.1	nan
0.45	2.08	0.0722
0.475	2.14	0.0506
0.483	2.13	nan
0.488	2.12	0.00986
0.491	2.03	nan
0.5	2.14	0.00742
0.511	2.14	nan
0.512	2.12	0.00909
0.52	2.14	nan
0.523	2.08	nan
0.525	2.11	0.01
0.538	2.09	0.0198
0.539	2.13	nan
0.55	2.04	0.0499
0.563	2.04	0.071
0.566	2.04	nan
0.569	1.87	nan
0.575	2.08	nan
0.587	1.93	0.079
0.6	2	0.0903
0.605	2.08	nan
0.611	2.01	nan
0.613	2.03	0.0986
0.616	1.82	nan
0.625	1.99	0.0408
0.631	1.93	nan
0.637	2	0.0538
0.647	1.96	nan
0.649	2.05	nan
0.65	2.08	0.0259
0.662	2.03	0.0508
0.664	2.11	nan
0.675	2.04	0.0402
0.687	2.02	nan
0.688	2.06	0.0381
0.693	2.04	nan
0.7	1.97	0.0825
0.707	1.94	nan
0.712	1.9	0.0755
0.725	2.04	0.0457
0.728	1.99	nan
0.734	2.11	nan
0.737	2.07	0.0333
0.75	2.07	0.0152
0.751	2.06	0
0.754	2.17	nan
0.762	2.12	0.0521
0.775	2.09	0.0146
0.788	2.08	0.0095
0.793	2.08	nan
0.794	2.07	0
0.8	2.08	0.00134
0.813	2.08	0.00479
0.825	2.07	0.00636
0.837	2.07	0.00451
0.847	2.12	0
0.847	2.08	nan
0.85	2.08	nan
0.853	2.19	0
0.863	2.17	0.0376
0.87	2.2	0
0.873	2.07	nan
0.875	2.21	0
0.877	2.12	nan
0.888	2.23	0.0197
0.9	2.26	4.75e-06
0.912	2.26	0.0003
0.918	2.27	nan
0.923	2.27	0
0.925	2.27	0.000679
0.938	2.27	0.0014
0.95	2.27	0.00253
0.963	2.27	0.0015
0.969	2.27	0
0.972	2.27	nan
0.975	2.28	nan
0.976	2.28	0
0.987	2.27	0.00318
0.995	2.29	nan
0.997	2.27	0
1	2.27	0.000736
