# Supplementary material for: High-throughput micro-scale bandgap mapping for perovskite-inspired materials with complex composition space
Source: Nat Commun. 2025 Aug 12;16:7477. doi: 10.1038/s41467-025-62774-y (PMC12343849; doi:10.1038/s41467-025-62774-y)
Supplement: Supplementary file 3 — Source Data [file 41467_2025_62774_MOESM3_ESM.zip › Source Data Files/SourceData_SI_Fig17.xlsx]

## Sheet: SI_Fig_17_A
Normalized ΔT/T for Cs3Bi2I9
	Time (ps) →
Wavelength (nm) ↓	-5.1	-4.1	-3.1	-2.6	-2.1	-1.9	-1.7	-1.5	-1.3	-1.1	-1	-0.9	-0.8	-0.7	-0.6	-0.5	-0.4	-0.3	-0.2	-0.1	0	0.1	0.2	0.3	0.4	0.5	0.6	0.7	0.8	0.9	1	1.1	1.2	1.3	1.4	1.5	1.6	1.7	1.8	1.9	2	2.1	2.2	2.3	2.4	2.5	2.6	2.7	2.8
425.385	-0.13639	0.0408991	-0.0334168	-0.116844	-0.327342	-0.311721	-0.291985	-0.130226	0.099115	0.241191	0.328745	0.368144	0.403436	0.294008	0.172241	0.450005	0.204363	0.441666	-0.185652	0.401292	-0.720694	-1.84994	-0.3034	-0.201794	-0.0244859	0.00169112	-0.142793	0.0264765	-0.243523	-0.165434	-0.13972	-0.733607	-0.107673	0.141638	0.358206	-0.00087519	-0.00537002	-0.305969	-0.0393824	-0.0867252	0.200968	-0.175715	-0.348577	-0.462821	-0.0119705	0.245205	-0.255263	0.0624955	-0.313729
427.692	0.00032783	-0.0697057	0.0140817	0.127382	-0.289368	-0.302856	-0.314058	0.0312141	0.192857	-0.108309	-0.188696	0.0958386	0.391333	0.253928	0.103521	0.474356	0.0436915	0.082228	-0.815308	0.492892	-1.20576	-1.38668	-0.578448	-0.41887	0.372086	-0.184323	0.0172365	0.0796582	0.0105856	-0.307124	-0.0236103	-0.524884	-0.491732	-0.0135362	0.228411	-0.384171	-0.0169205	-0.249125	-0.493413	-0.476556	-0.156062	0.305295	-0.144012	-0.530589	-0.0036464	0.407798	-0.210032	-0.422905	-0.303233
430	0.0493346	-0.0368505	0.188292	0.376201	-0.36577	-0.476661	-0.587552	-0.191289	0.140659	0.0703282	0.096297	0.123828	0.147608	-0.0104685	-0.142939	0.925944	0.0870518	0.338203	-0.574842	0.143581	-0.724829	-1.70377	-0.292455	-0.428805	0.41937	0.159402	0.0885461	-0.02703	0.0854458	0.119069	0.0476864	-0.373325	-0.739293	0.293067	-0.120295	0.283119	0.286104	-0.18713	-0.757209	-0.324504	-0.288741	0.0263743	0.0272448	-0.460221	-0.0588465	0.0829649	0.217091	-0.467142	-0.256947
432.308	-0.0878528	-0.139835	0.0180036	0.0461875	-0.244354	-0.211312	-0.178271	0.107646	0.182774	0.103917	0.151222	0.0733712	0.00538558	0.0695202	0.158483	0.532083	0.294736	0.369314	-0.664024	0.316767	-0.598461	-1.44919	0.20678	-0.129067	0.387636	0.246889	0.11382	-0.108175	0.110944	0.0843481	0.117323	-0.349595	-0.427007	-0.149646	0.1761	-0.269282	0.0629186	-0.411136	-0.59019	-0.141192	-0.276162	0.00296902	-0.44489	-0.499585	-0.0724524	0.186691	0.258948	-0.0945726	0.0901531
434.615	-0.239413	0.0471197	0.380172	0.409647	-0.302735	-0.170452	-0.0381684	0.0197602	-0.123724	-0.0205593	0.14541	0.109641	0.0831571	0.125708	0.208817	0.432772	-0.322456	0.381144	0.0711138	-0.00922008	-0.756549	-1.52186	0.410413	-0.0774833	0.338831	0.0283466	-0.0490433	0.0590565	-0.165408	0.0580788	-0.158086	-0.0238974	0.340238	0.521615	0.0913912	-0.0313776	-0.35341	-0.515165	-0.569555	-0.381571	0.0712182	0.17795	-0.5743	-0.0940017	-0.251399	0.263922	0.0356146	0.180338	0.256333
436.923	0.0619604	0.137706	0.0379742	-0.0145175	-0.635128	-0.578728	-0.522328	0.0743304	0.394594	0.117604	-0.0179961	0.0830704	0.124721	-0.129155	-0.183127	0.568251	0.358053	0.0538216	-0.0367759	0.3519	-0.401574	-0.796582	0.185167	0.0185087	0.173251	0.093958	0.193485	0.250332	0.0719566	0.376089	0.107544	0.129918	-0.185693	0.234663	0.348165	0.572293	0.167328	-0.244931	-0.481638	-0.159042	0.263651	0.532986	-0.496276	-0.154377	0.132382	0.125997	-0.27712	0.47382	0.445495
439.231	-0.21435	-0.0109894	0.199375	0.0814263	-0.330468	-0.0696817	0.191105	0.31848	0.0859813	-0.0485518	-0.0451683	-0.106677	-0.152398	-0.140793	0.111908	0.843635	0.296755	0.154099	-0.248367	0.427231	-0.151451	-0.304569	0.308858	0.0213703	0.486105	0.350779	0.56564	0.391655	0.604676	0.921281	0.343235	0.047148	0.185754	0.64405	0.296125	0.606175	0.410458	0.073068	-0.307704	-0.0143809	0.39023	0.747164	-0.162716	0.0624425	0.289159	0.271845	0.301859	0.410605	0.534922
441.538	-0.0788647	0.0114283	0.211478	0.185459	0.11207	-0.00853732	-0.129144	0.0792069	-0.0266536	-0.21084	-0.209605	-0.123535	-0.0120475	0.17025	0.436242	0.60838	0.0884792	0.0147469	-0.0887566	0.617783	0.157233	-0.186125	0.467651	0.586381	0.850893	0.698402	0.808598	1.00851	0.743563	0.968768	0.622459	0.469039	0.602557	0.725227	0.419079	0.786778	0.563826	0.338189	0.346584	0.283385	0.762071	0.531878	0.363133	0.421693	0.583534	0.48767	0.468242	0.507627	0.681607
443.846	-0.0522556	0.163181	0.156255	0.147987	-0.379319	-0.293148	-0.206978	-0.124704	0.0532107	0.108101	0.122745	0.209861	0.190018	-0.0656061	-0.0204767	0.360786	0.139459	0.0404198	-0.178498	0.0364343	0.235535	0.350269	0.619413	0.70704	0.741413	1.03838	1.22032	1.00899	0.997107	1.04962	0.921315	0.82653	0.885945	1.28013	1.11029	1.33598	0.992207	0.320815	0.614819	0.712558	0.861722	0.838871	0.249624	0.612586	1.13692	1.13774	0.797158	0.995035	0.787408
446.154	-0.112084	-0.00129448	0.0596553	0.00213757	-0.0728379	0.017426	0.10769	0.229629	0.0438713	-0.124147	-0.127025	-0.0565962	0.00320803	0.0440998	0.37426	0.571826	0.00317439	-0.138286	-0.309037	0.151833	0.236595	0.526486	1.14134	1.15042	1.46083	1.49958	1.27115	1.43498	1.67317	1.8548	1.5009	1.14876	1.24279	1.61122	1.67872	1.48076	1.10651	0.87019	1.23952	1.1492	1.39188	1.25651	0.693946	0.981479	1.26506	1.32054	1.09587	1.41699	1.52962
448.462	0.0263271	-0.0588625	-0.0899923	-0.188924	0.101901	0.0898698	0.0778387	0.0327852	-0.138033	-0.139274	-0.0515591	0.0983167	0.06874	-0.222211	0.0371757	0.509637	0.197314	-0.0215814	-0.0738999	0.324786	0.780971	1.22883	1.74702	1.77947	1.95905	2.15271	2.30888	2.07544	1.63179	1.95073	1.91927	1.82794	1.81685	1.83696	1.85519	1.71787	1.55188	1.4458	1.68551	1.55164	1.8103	1.98944	1.53892	1.52991	1.59912	1.56283	1.3412	1.37594	1.64038
450.769	-0.108779	-0.0137974	0.13401	0.0401107	-0.148302	-0.0490654	0.0501715	-0.0684141	-0.434993	0.107089	0.3448	0.323468	0.205362	-0.0290384	0.183971	0.312267	-0.147398	-0.397344	-0.229847	0.2075	0.780729	1.94539	2.59989	2.35367	2.63814	2.9481	2.76642	2.73457	2.67131	2.93219	3.00504	2.64302	2.30958	2.66161	2.70721	2.26377	1.92603	2.24697	2.59565	2.26476	2.51228	2.80387	2.30976	2.50123	2.69277	2.30237	2.21115	2.46281	2.59407
453.077	0.0649119	-0.0410325	0.0907365	0.158442	-0.104548	-0.228118	-0.351688	0.102497	-0.305221	0.0223504	0.189017	0.178892	0.109983	-0.0174591	0.267498	0.29917	-0.0768815	-0.217503	-0.188696	0.236989	1.1496	2.9077	3.94768	3.31877	3.23575	3.62509	3.9128	3.50011	3.26663	3.79779	3.87091	3.4646	3.12104	3.53123	3.66306	3.27316	2.89292	3.20335	3.54587	3.07973	3.23819	3.31946	2.68832	2.92563	3.38579	3.2336	2.93618	2.99136	3.03883
455.385	-0.101275	-0.101853	-0.16671	-0.14016	0.0494653	0.200486	0.351506	-0.015912	-0.165437	0.0520368	0.183677	0.302973	0.230945	0.00091471	0.207662	0.282737	0.288794	0.0931619	-0.233905	0.124672	1.20811	3.22851	4.70217	4.39658	4.29751	4.38667	4.66053	4.57759	4.24061	4.49846	4.77906	4.24843	3.62944	3.93712	4.15458	3.91942	3.51604	3.77336	4.32752	4.01731	4.06972	3.83456	3.39641	3.75642	3.75871	3.57422	3.85213	4.02509	3.81354
457.692	-0.240507	-0.140285	-0.14706	-0.169733	0.115578	0.213074	0.31057	0.159232	-0.211833	0.0401632	0.207435	0.345249	0.245785	-0.0157878	0.0489095	-0.236176	0.0447064	0.125166	-0.245505	0.0895669	1.69746	3.8968	5.63783	5.45749	4.97343	5.24889	5.53547	4.98323	4.81867	5.28072	5.4245	4.97849	4.5032	4.78172	4.7716	4.50418	4.23802	4.46426	4.71941	4.44302	4.45896	3.92305	3.9076	4.43911	4.35853	4.00795	4.12272	4.40057	4.26126
460	-0.413925	-0.330908	-0.0182903	0.0523894	0.0672685	0.0573074	0.0473462	-0.113906	0.126172	0.0921816	0.240165	0.50357	0.382018	0.0442234	0.15075	0.141781	0.384205	0.0978245	-0.0500487	0.228372	1.57373	4.41541	6.39618	6.17015	5.8785	6.07867	6.1398	5.66277	5.70636	5.80349	5.97531	5.78175	5.20506	5.43156	5.31535	5.20853	4.96741	5.40131	5.50901	4.97004	4.91996	4.62892	4.56171	4.83078	5.12612	4.79754	4.95678	5.29824	4.75688
462.308	-0.345094	-0.151004	0.113843	0.136501	-0.115398	-0.00113721	0.113124	-0.3409	0.160976	0.414714	0.363211	0.249125	0.0503728	-0.187076	0.320188	0.0148877	0.110734	-0.0958672	-0.103195	0.125045	1.88498	5.31069	7.40462	6.9182	6.37312	6.85086	6.89109	5.89688	6.0023	6.53735	6.62611	6.01956	5.96406	5.8592	5.61987	5.8371	5.60385	5.8339	5.72501	5.43084	5.39464	4.88474	5.13258	5.47583	5.63032	5.02978	5.03215	5.53381	5.26427
464.615	-0.27013	-0.0458879	-0.0339933	-0.216369	0.0475511	0.10781	0.16807	-0.313005	0.000719722	0.136418	0.255805	0.402924	0.304001	0.115068	0.377617	-0.197488	-0.0374372	-0.07808	-0.0660844	0.150719	2.03328	5.36284	7.75834	7.25961	7.10264	6.93591	7.23199	6.37495	6.08578	6.72902	6.843	6.41185	6.13588	6.13103	6.1406	5.80622	5.28068	5.59457	5.85007	5.76965	5.90525	5.35354	5.13773	5.51473	5.32009	5.2318	5.20195	5.37066	4.90054
466.923	-0.265455	-0.11973	0.121254	0.0851584	0.0194109	0.039738	0.0600651	-0.0612236	-0.266552	0.277014	0.267814	0.164834	0.0294429	-0.115207	0.345643	-0.00017646	0.22033	0.180896	0.0327257	0.120517	1.65148	5.43277	7.59998	7.16763	7.10503	7.07758	6.79913	6.19661	6.07698	6.75842	6.57078	6.12185	6.04465	5.81444	5.62018	5.74673	5.44212	5.49713	5.58597	5.3979	5.43767	5.1418	5.30855	5.47429	5.0734	4.95216	5.12194	5.29496	4.59566
469.231	-0.19299	-0.134378	-0.0637051	-0.0585238	0.0232556	-0.0255152	-0.074286	-0.232417	0.0496407	0.471213	0.371772	0.204761	-0.0228351	-0.263433	0.0681091	-0.150785	0.115785	-0.186732	-0.189715	-0.0130049	1.656	4.8832	7.04162	6.53216	6.30072	6.0382	6.09423	5.53421	5.45696	6.04297	5.85355	4.98191	4.99763	5.15754	4.95158	4.49789	4.1486	4.67153	4.88748	4.61766	4.63487	4.41922	4.40854	4.25813	4.42644	4.24075	4.21634	4.39567	4.06244
471.538	-0.206979	-0.248292	0.0194831	0.00983799	-0.395323	-0.113769	0.167785	0.176694	0.0590807	0.358261	0.236922	0.0723702	0.0905062	0.13626	0.267285	-0.15613	0.280564	-0.250056	-0.240514	0.271129	0.939367	3.4963	5.26224	5.27937	4.87471	4.61531	4.35605	3.93644	3.94945	4.4878	4.52868	3.78189	3.58998	3.69156	3.97258	3.40562	3.04604	3.08777	2.95373	3.08688	3.40298	3.0471	2.95024	3.43588	3.06756	2.87462	3.11992	2.92831	2.77112
473.846	-0.150538	-0.157331	-0.0713387	-0.0176644	0.207372	0.102865	-0.00164271	-0.0646127	-0.282319	0.294305	0.249292	0.17118	0.154823	0.144284	0.214301	-0.125795	0.307971	-0.207432	0.12961	-0.0652948	0.1351	1.14098	2.84329	2.94364	2.45675	2.37913	1.99831	1.9421	1.80204	2.41851	2.26336	1.4042	1.97536	1.91047	1.52525	0.785319	0.955792	1.144	1.04471	1.10229	1.91869	1.02773	0.984644	1.67626	1.26667	0.828893	1.01701	1.20046	0.936587
476.154	-0.0753086	0.069127	0.0433703	-0.0685811	-0.0328057	-0.0845949	-0.136384	-0.0813638	-0.181744	0.247942	0.187747	0.115559	0.192683	0.276188	0.610309	-0.18169	0.240648	-0.295455	-0.0937709	0.00953455	-0.80943	-0.849728	0.144776	0.232983	0.247384	0.00962213	-0.214298	-0.0822327	-0.525913	0.078905	0.130592	-0.430728	-0.24544	0.092005	-0.127153	-0.901038	-1.28414	-0.442595	-1.05136	-0.658106	-0.188772	-1.02631	-1.07489	-0.419006	-0.717989	-1.09173	-0.703793	-0.551869	-0.847198
478.462	-0.327621	-0.342461	-0.0278949	0.125906	0.19403	0.136524	0.0786392	-0.167079	0.16744	0.245441	0.187957	0.130193	0.0028559	-0.122664	0.200543	-0.0465111	-0.149192	-0.505943	-0.0746841	-0.0346025	-1.60751	-2.78534	-2.48044	-2.18126	-2.2173	-1.84613	-2.12578	-2.24559	-2.71805	-1.90304	-2.10917	-2.47147	-1.96643	-1.71298	-2.23329	-2.39183	-2.42945	-2.40424	-2.5744	-2.35227	-1.97106	-2.31193	-3.06404	-1.7432	-2.36019	-2.46536	-2.11899	-2.04242	-2.21182
480.769	-0.22542	-0.214787	-0.0430261	0.0996177	0.303771	0.188757	0.0729433	-0.0731473	-0.140759	0.346845	0.147885	-0.0516452	-0.262264	-0.427618	0.239613	0.00686281	0.192653	0.203639	0.294109	-0.109875	-2.0674	-3.90813	-4.32614	-3.22428	-3.54125	-2.93901	-3.13801	-3.36162	-3.77607	-3.31594	-3.1667	-3.52264	-3.48437	-2.90759	-3.28748	-3.29246	-3.68249	-3.5265	-3.44015	-3.2063	-2.87325	-3.36078	-3.6128	-2.93515	-2.9979	-3.19601	-3.14807	-3.22245	-3.49869
483.077	-0.310907	-0.231451	0.0668609	0.135091	0.0353751	0.00392829	-0.0274923	-0.0551339	-0.00714722	0.227352	0.250456	0.249183	0.0122498	-0.117566	0.660685	0.233259	0.0691171	0.0439254	0.318225	-0.196632	-1.83578	-4.3089	-5.02595	-4.09568	-3.95829	-3.7275	-3.46056	-3.96883	-4.10861	-3.64716	-3.89746	-3.99474	-3.17128	-3.39834	-3.76483	-3.57265	-3.9111	-3.88689	-3.3705	-3.17009	-3.05893	-3.80014	-3.89717	-2.9501	-3.06304	-3.5723	-3.0234	-3.26911	-3.48842
485.385	-0.15425	-0.0656475	0.24626	0.171867	-0.260145	-0.15667	-0.0682019	-0.166452	-0.0536181	0.173478	0.172736	0.139001	-0.0999535	-0.220908	0.293764	0.146437	-0.270271	-0.35693	-0.110331	-0.0739447	-1.6859	-3.98494	-5.13589	-4.45992	-4.24555	-3.71902	-3.6667	-3.89758	-4.09185	-3.55723	-3.62416	-4.15039	-3.67762	-3.35726	-3.38737	-3.48819	-4.02682	-3.72087	-3.37164	-3.36381	-3.57787	-3.57795	-3.3462	-2.84286	-2.98998	-3.66085	-2.94201	-3.27769	-3.31023
487.692	-0.367713	-0.0540809	0.233161	0.232986	0.107518	0.0923761	0.057562	-0.131738	0.0694243	0.130758	0.062504	-0.0136214	-0.124841	-0.0305229	0.629611	-0.0759803	-0.00908672	-0.30352	-0.102581	-0.0785454	-1.19198	-3.35636	-4.64885	-3.80125	-3.51605	-3.10435	-3.08939	-3.61669	-3.35261	-3.4243	-3.48716	-3.30439	-2.86267	-2.83675	-2.76955	-2.91008	-3.32456	-2.82539	-2.60955	-2.56007	-2.36526	-2.94026	-2.61187	-2.54891	-2.60348	-2.84926	-2.55231	-2.79521	-2.62675
490	-0.534478	-0.302643	0.157019	0.222362	0.0982369	0.172825	0.183175	-0.213455	0.106525	0.34844	0.279242	0.199043	0.0815629	0.0742522	0.324829	0.176453	0.0283284	-0.0370217	-0.111634	-0.189439	-0.775711	-2.51749	-3.73802	-3.13844	-2.92856	-2.69246	-2.32675	-2.58835	-2.49831	-2.4323	-2.57763	-2.63065	-2.39113	-2.28014	-2.06815	-1.88826	-2.06527	-2.04843	-1.8494	-1.96336	-1.89634	-2.02413	-2.12179	-1.82633	-1.8946	-2.10909	-1.98095	-1.88612	-1.78092
492.308	-0.179593	-0.010451	0.13003	0.0885728	0.0243742	0.172311	0.221492	-0.253189	-0.00650399	0.470353	-0.0144431	-0.361371	-0.340115	-0.174098	0.167168	-0.0679602	-0.269185	-0.285238	-0.219997	-0.0713114	-0.464089	-1.77856	-2.48843	-2.07561	-2.12485	-1.68403	-1.72618	-1.88768	-1.84543	-1.61302	-1.99214	-1.60142	-1.30269	-1.23356	-1.51588	-1.58597	-1.97201	-1.68852	-1.40822	-1.47317	-1.30732	-1.63401	-1.47662	-1.12357	-1.19067	-1.46623	-1.23958	-1.34691	-1.54178
494.615	-0.431338	-0.161114	0.281675	0.253925	-0.0192165	0.127778	0.248631	0.153103	-0.20636	0.127513	0.0499034	-0.0112071	-0.0367591	0.096089	0.344754	0.177591	0.0646879	-0.0162388	0.287222	0.238982	-0.0464179	-0.79809	-1.48574	-1.13627	-0.96096	-0.694594	-0.981681	-1.28297	-0.948718	-0.792892	-1.25967	-1.02184	-0.744081	-0.699706	-0.693341	-0.660191	-0.950395	-0.79574	-0.562628	-0.744141	-0.699886	-0.906614	-0.718348	-0.527574	-0.671253	-0.596131	-0.449999	-0.394895	-0.566546
496.923	-0.116305	-0.106467	0.0569376	0.0773058	-0.00457571	0.00269388	0.0201031	0.0350231	-0.0492677	0.234903	-0.0276467	-0.180078	-0.13788	0.165492	0.418232	-0.0455408	-0.158347	-0.0294778	0.207693	0.0572674	0.0141862	-0.36523	-0.725774	-0.335518	-0.230889	-0.125956	-0.160958	-0.352884	0.0091741	-0.16246	-0.652034	-0.333433	0.00366639	-0.0218309	-0.0153006	0.132008	-0.15981	-0.21163	0.0731563	0.0160967	-0.0880208	-0.401167	-0.182828	0.243273	0.2201	-0.103897	0.145654	0.13661	0.118729
499.231	-0.115231	-0.157666	0.0528075	0.0727108	-0.00441172	-0.0124471	-0.0300401	-0.0809488	-0.0645429	0.0949856	0.06509	0.0375274	0.0133832	0.145256	0.117386	-0.209039	-0.236739	-0.222697	-0.107918	0.0668207	0.385954	0.0793024	-0.0151297	0.299577	0.46325	0.696881	0.487018	0.243021	0.256179	0.35992	0.0768498	0.18986	0.480937	0.50758	0.435465	0.230127	0.0435749	0.279505	0.672832	0.822435	0.470825	0.190901	0.399577	0.573725	0.496227	0.280477	0.260707	0.449765	0.506436
501.538	-0.27298	-0.289399	-0.048075	0.107076	0.162962	0.0679355	0.0396443	0.197601	0.181419	0.0610957	-0.0396635	-0.108098	-0.136995	0.0786291	0.171771	-0.0376326	-0.145428	-0.0865943	0.0551824	-0.0176985	0.417436	0.663916	0.815872	0.797062	0.553798	0.94222	0.844929	0.497769	0.774932	0.889629	0.363465	0.575857	0.801187	0.676246	0.6682	0.841571	0.606236	0.694153	0.857335	0.798404	0.764409	0.476499	0.613649	0.899029	0.962225	0.892065	0.846384	0.847094	1.03279
503.846	-0.312368	-0.243006	0.0779173	0.0666473	-0.176954	-0.179756	-0.105304	0.108031	0.138348	0.34748	0.203739	0.145363	0.17448	0.34119	0.370311	0.250666	0.103051	-0.0472232	-0.00314417	0.11187	0.64123	1.08467	1.43658	1.52353	1.25433	1.35942	1.41771	1.21096	1.30378	1.34674	1.13103	1.40263	1.48819	1.21187	1.14793	1.08544	0.78538	1.0116	1.22044	1.35429	1.37428	1.03509	1.21083	1.5446	1.56562	1.20088	1.10045	1.33105	1.39428
506.154	-0.426131	-0.155696	0.102934	0.0291787	-0.0919013	-0.0254442	0.0212316	0.011657	0.139813	0.393363	0.156651	0.0114104	-0.0551901	0.27565	0.226762	0.0306928	0.0411621	-0.0951933	-0.153725	-0.10629	0.604267	1.29107	1.83278	1.71927	1.53687	1.8237	1.72306	1.55375	1.70932	1.47209	1.2548	1.4335	1.533	1.58318	1.65843	1.35097	1.10422	1.41388	1.5862	1.60478	1.437	1.13435	1.33526	1.75207	1.53536	1.22123	1.47241	1.62385	1.64905
508.462	-0.253623	-0.169786	0.0927682	0.0882257	-0.0146728	0.0404885	-0.0280181	-0.178792	0.220195	0.332084	-0.00473671	-0.170702	-0.213662	0.175444	0.061449	-0.0246992	-0.0120181	-0.00185693	0.133642	0.10584	0.468333	1.25596	2.11387	2.04705	1.87	2.1129	1.95187	1.75061	1.9785	1.7274	1.41379	1.79063	2.01969	1.6151	1.7674	1.7669	1.27003	1.59357	1.78464	1.81898	1.72179	1.37779	1.62306	1.87279	1.77416	1.62903	1.72469	1.84365	2.02064
510.769	-0.386801	-0.0849033	0.150842	0.155181	0.0766486	-0.0114052	-0.0521096	0.0200718	0.174555	0.204384	-0.0707224	-0.178937	-0.18699	0.207778	0.340415	0.0607112	-0.338149	-0.146223	0.162407	0.0690853	0.746962	1.77554	2.71162	2.63811	2.31633	2.12073	1.89078	1.88811	2.32282	2.23787	1.84609	2.01306	2.15919	2.02096	2.00643	1.73235	1.38636	1.80181	2.10706	2.09765	1.98528	1.4572	1.84479	2.29317	2.18967	1.75557	1.87722	2.04811	1.96095
513.077	-0.146475	-0.0117357	0.181525	0.0147256	-0.319837	-0.240631	-0.117549	-0.00532459	0.115648	0.308587	0.070389	0.0493459	0.136105	0.410561	0.37085	0.0565865	-0.247557	-0.0229524	-0.00320265	-0.102573	0.887516	1.84645	2.79858	2.66693	2.40317	2.41528	2.21345	2.00311	2.40828	2.11588	1.97937	2.36354	2.4509	2.34145	2.21867	2.09718	1.72581	2.08251	2.26666	2.43746	2.29084	1.74049	2.05187	2.44574	2.35378	1.85043	1.83129	2.15006	2.47867
515.385	-0.149428	-0.16055	0.061383	0.0426098	-0.146916	-0.134992	-0.0403799	0.0606309	0.0769047	0.212193	0.10048	0.0298913	-0.0240119	0.368909	0.260022	0.0208244	-0.132737	0.0772658	0.115079	0.0614148	0.996477	2.28274	3.21515	2.83274	2.7162	2.92247	2.33647	2.29077	2.84071	2.53442	2.22839	2.45035	2.73471	2.26882	2.43435	2.23997	1.92562	2.45171	2.4448	2.73279	2.65747	1.98892	2.40677	2.67979	2.61243	2.24851	2.31886	2.39811	2.36765
517.692	-0.0711587	-0.243551	0.0497165	0.117117	-0.0508373	-0.0244233	-0.0477388	-0.116676	0.133581	0.324334	0.0174551	-0.05757	-0.0570496	0.385421	-0.0427729	-0.256927	-0.309584	0.197403	0.215703	-0.177684	0.78566	2.39631	3.61652	3.05878	3.11701	2.83257	2.64279	2.40216	2.77505	2.78103	2.42887	2.81217	2.73297	2.41249	2.34771	2.19805	1.78772	2.19187	2.45149	2.84516	2.60389	2.03034	2.27093	2.76881	2.47362	2.3222	2.13563	2.48258	2.84376
520	-0.094799	0.0648648	0.230024	0.122702	-0.142737	-0.177108	-0.159491	-0.119295	0.080596	0.174473	-0.136838	-0.0860173	0.057109	0.56538	0.358636	-0.117565	-0.260675	0.338586	0.182658	-0.0928781	1.06715	2.77914	3.8443	3.22798	3.03864	2.8754	2.49031	2.6889	3.4329	2.94391	2.65796	3.14622	3.07834	2.91379	2.834	2.49259	2.16246	2.58864	2.85443	2.72405	2.86505	2.23456	2.75152	2.95681	2.72451	2.70266	2.68839	2.75321	2.80258
522.308	-0.00784347	-0.0421512	0.128194	-0.00941055	-0.321053	-0.266602	-0.0926028	0.0443743	0.157155	0.199994	-0.0715015	-0.230359	-0.367643	0.354581	0.0406764	0.032429	-0.424449	0.0415483	0.172383	-0.204202	1.15508	2.82635	3.87203	3.46727	3.20671	3.4202	2.91884	2.65834	2.98275	2.8527	2.68179	2.85072	2.99387	2.86693	2.79435	2.54419	2.40734	2.64894	2.62312	2.96601	2.51626	2.37886	2.67545	2.92757	2.71772	2.58362	2.71612	3.02226	3.11872
524.615	-0.0882133	-0.0357574	0.235308	0.188146	-0.168718	-0.27008	-0.195581	-0.0224812	0.183971	0.172373	-0.126051	-0.185055	-0.211832	0.206217	-0.107135	-0.350898	-0.416639	0.0317382	0.196808	-0.422005	1.18533	2.98095	4.16686	3.47425	3.3456	3.36162	3.03943	2.87249	3.41677	3.08429	2.93947	3.3572	3.17042	2.87141	3.04175	2.79032	2.33411	2.93846	3.05788	3.14555	2.80042	2.43211	2.89243	3.03483	3.02935	2.52028	2.70903	3.25745	3.23788
526.923	-0.146151	0.0751365	0.237523	0.116023	-0.0654201	-0.022676	-0.0432944	-0.173437	0.0849791	0.147263	-0.228571	-0.186177	-0.10898	0.374808	-0.0108297	-0.078009	-0.282474	-0.0719199	0.124177	-0.00107172	1.43311	3.3488	4.33996	3.67211	3.56738	3.59657	3.3067	3.26571	3.77171	3.24651	2.96585	3.41337	3.21261	3.30837	3.12524	2.82065	2.86948	2.85866	3.07806	3.30325	2.93454	2.34329	2.90832	3.15223	2.98187	2.88751	3.02434	2.97468	2.92187
529.231	-0.102497	0.134082	0.0696021	0.0226971	-0.0142882	-0.0953071	-0.0234445	0.0616768	0.125211	-0.0346852	-0.315301	-0.279718	-0.232561	0.650356	-0.0705003	-0.226426	-0.191354	0.377629	0.112368	-0.18692	1.34523	3.79048	4.44842	3.78111	3.73034	4.04082	3.66389	3.42383	3.73793	3.38991	3.20157	3.59478	3.5966	3.38812	3.14487	2.99684	2.85614	3.2543	3.30537	3.68041	3.20129	2.93447	3.38999	3.60502	3.07218	3.24121	2.93502	3.06751	3.50044
531.538	-0.325506	-0.105012	0.225584	0.2549	0.0553559	-0.0893159	-0.131039	-0.144045	0.0952667	0.1376	-0.0963012	-0.206691	-0.311508	0.51695	0.185923	0.0357262	-0.315118	-0.050304	-0.193006	-0.260506	1.48371	3.3871	4.77059	3.80982	3.78428	3.83549	3.45731	3.53045	4.00141	3.27648	3.40648	3.78757	3.53457	3.48562	3.12996	2.86317	2.76377	3.20127	3.59039	3.63874	3.14843	2.73301	3.2999	3.62384	3.20245	3.15427	3.41559	3.17331	3.48445
533.846	-0.170756	-0.0399219	0.22296	0.0906821	-0.144371	-0.0976782	-0.0890063	0.0411059	0.142509	-0.00702958	-0.109737	0.10332	0.326044	0.700265	0.171568	0.168434	-0.111866	0.120394	-0.105679	-0.118708	1.36915	3.65425	4.50054	4.18355	4.41965	4.08632	3.96737	3.52075	4.0813	3.63094	3.55791	3.97591	3.84349	3.6257	3.68549	3.17292	3.30783	3.34547	3.43285	3.69066	3.26238	3.0756	3.41823	3.70176	3.57536	3.6285	3.42549	3.52662	3.41673
536.154	-0.210962	-0.0753199	0.0685093	-0.0690154	-0.0748284	0.136989	0.151791	0.115162	0.105969	0.0278133	-0.0152799	-0.0490473	-0.0508187	0.237601	0.0721101	0.00102265	-0.191923	-0.0162058	0.192855	-0.132294	1.5934	3.67707	4.59265	3.93577	4.33464	4.13066	3.56589	3.45257	4.24541	3.87288	3.26738	3.88537	3.5751	3.5119	3.6825	3.42458	3.14106	3.46909	3.80447	3.46605	3.21939	3.12275	3.48453	3.64164	3.27142	3.15913	3.26347	3.7024	3.36629
538.462	-0.358956	0.0402885	0.239588	0.115102	-0.0143344	0.0268366	-0.100681	0.018418	0.14515	0.0807719	0.0454637	-0.0877678	-0.127791	0.320716	-0.18403	-0.21822	-0.312344	0.0194851	0.00311282	0.0866928	1.67125	3.87646	4.51874	3.91318	4.0416	4.12746	3.89314	3.63361	4.01781	4.03824	3.26025	3.55798	3.80855	3.55418	3.27622	3.20983	3.34741	3.37309	3.65907	3.59319	3.10602	3.19218	3.7508	3.66056	3.40637	3.54479	3.46184	3.36733	3.66364
540.769	-0.30184	-0.0436653	0.0641083	0.0761451	0.061035	-0.0094754	-0.0606393	-0.137965	0.099991	0.0769405	-0.0836393	-0.087054	-0.0190855	0.279861	-0.0264233	-0.235522	-0.288844	-0.151731	-0.076768	0.229302	1.71826	3.44981	4.32171	4.18159	4.19491	3.84989	3.47911	3.61311	4.21176	3.86984	3.60818	3.82347	3.90418	3.79353	3.55336	3.46383	3.46208	3.61132	3.5403	3.40638	3.0083	3.22405	3.5692	3.61407	3.36467	3.33747	3.44091	3.3278	3.34462
543.077	-0.334923	-0.214041	0.0865671	0.158216	0.0697276	-0.00400609	-0.0757028	0.0847307	0.202741	0.0641555	-0.0395935	-0.112897	-0.0685807	0.220136	-0.189014	-0.223234	-0.187725	0.092901	0.12077	0.169953	1.87935	3.81272	4.64343	4.43849	4.25087	4.2316	3.89899	3.73068	4.15947	3.71185	3.65048	3.91426	4.03243	3.62748	3.50296	3.16057	3.50408	3.46188	3.54706	3.38278	3.174	3.33848	3.45483	3.38521	3.25572	3.46145	3.18446	3.19475	3.56014
545.385	-0.354502	0.0519571	0.196554	0.0936698	-0.0566103	-0.101656	-0.0656567	-0.00799041	0.120774	0.0968989	0.0128421	-0.101352	-0.0935554	0.103115	-0.122328	-0.063785	-0.283796	-0.0211896	-0.405918	0.215427	1.72487	3.47279	4.53985	4.17239	4.03085	3.74827	3.71349	3.5842	3.83573	3.56621	3.32064	3.43236	3.28169	3.03463	3.4042	3.07881	3.01317	3.22465	3.42582	3.15415	2.93185	3.00791	3.21658	3.47741	3.35446	3.23377	3.03163	3.03203	3.20689
547.692	-0.300226	-0.108096	0.356341	0.0812439	-0.108532	0.15091	0.12998	0.105449	0.0819314	-0.0635705	-0.143604	-0.189252	-0.0429544	0.25104	-0.175769	-0.197953	-0.0490889	-0.0221544	0.00148479	0.284618	1.69934	3.45043	4.29692	4.07659	3.98806	4.14285	3.70488	3.70385	3.70082	3.44953	3.45825	3.58999	3.3616	3.25367	3.22253	3.06578	3.11318	3.2671	3.53927	3.38025	2.95277	2.82473	3.20964	3.23522	3.16421	3.1613	2.99238	3.09453	3.19416
550	-0.364141	-0.122592	0.00543601	0.100426	0.239066	0.260222	0.032865	-0.122458	-0.0052101	0.122898	0.0969063	-0.0772642	0.0303218	0.331517	-0.0760179	-0.114033	-0.00848482	-0.00636992	-0.0847631	0.0989964	1.47636	3.12	4.0888	3.89181	3.81528	3.64987	3.27041	3.3112	3.42239	3.14271	3.01943	3.08685	2.9776	3.22676	3.21212	2.5856	2.76004	3.01854	3.02534	2.94747	2.35521	2.60641	2.91658	2.83898	2.61823	2.82776	2.60149	2.82287	3.03974
552.308	-0.34763	0.0951886	-0.108132	0.00737623	0.199802	0.118276	0.129716	-0.0795587	-0.0298352	0.075622	0.0608777	-0.0216277	0.204868	0.631539	0.296557	-0.027522	0.0256228	-0.0442414	-0.0443885	0.387042	1.67024	3.07425	3.78049	3.77467	3.59049	3.4076	3.261	3.30448	3.22142	2.993	3.14157	3.27793	2.9567	2.90615	2.79857	2.4856	2.40711	2.65191	2.91925	2.88951	2.4791	2.65168	2.96353	2.65796	2.29374	2.47588	2.47785	2.57223	2.49156
554.615	-0.26277	-0.198048	-0.144924	-0.110311	0.0321831	0.126958	0.243722	0.34935	0.117094	0.0370587	0.0232981	-0.0474387	0.080687	0.271318	0.145503	-0.0738062	-0.245388	0.0109731	0.0262171	0.331308	1.58327	2.85322	3.63623	3.52984	3.01575	2.83531	2.81251	2.9754	2.96906	2.59695	2.47401	2.68638	2.80398	2.64586	2.53417	2.5375	2.56692	2.47348	2.47874	2.5608	2.0961	2.33785	2.4691	2.30784	2.1732	2.27342	2.16388	2.17902	2.29128
556.923	-0.286104	-0.180072	0.0109497	-0.0656981	-0.153485	-0.122821	0.058708	0.156723	0.289075	0.18061	0.08254	-0.000932646	0.0322863	-0.0104308	-0.148473	-0.180931	-0.147316	0.0469485	0.0162849	0.235007	1.29831	2.55089	3.0844	3.32243	2.99605	2.64982	2.55231	2.70817	2.58403	2.19007	2.22086	2.52955	2.41781	2.30193	2.15197	1.86707	1.86976	2.12649	2.15399	1.99221	1.72136	1.88788	2.2092	2.05239	1.96759	1.96797	1.95872	1.91277	1.88353
559.231	-0.052071	-0.00994079	0.0327649	0.110203	0.085396	-0.00888824	-0.0677205	-0.298918	0.0852355	-0.157125	-0.242174	-0.10401	0.0245974	0.0929952	-0.0910727	-0.345846	-0.274191	-0.102913	-0.0615214	0.301009	1.19907	2.3449	3.04411	2.77848	2.35359	2.1898	2.24757	2.48345	2.35774	2.17185	2.21933	2.16773	2.12973	2.08403	1.88971	1.69475	1.67706	1.76354	2.05254	1.94927	1.60084	1.70037	2.21273	2.03607	1.6004	1.5667	1.71373	2.01777	1.80754
561.538	-0.224438	-0.111413	-0.0523717	-0.0722679	-0.022211	0.0425184	0.261126	0.31884	0.211035	-0.0545458	-0.103365	-0.0471405	0.184573	0.26074	-0.00795079	-0.237975	-0.195879	0.041396	-0.0642923	0.144841	1.12938	2.10681	2.62491	2.61757	2.3515	2.11797	2.11343	2.13241	1.98027	1.79682	1.85514	1.89899	1.96263	2.04033	1.84692	1.64563	1.6142	1.7251	2.04262	2.10793	1.36698	1.27117	1.69623	1.66657	1.47943	1.46213	1.7269	1.81556	1.65106
563.846	-0.26311	-0.0440034	-0.0600127	-0.0675762	-0.124784	-0.202884	0.00166144	0.0510318	0.407713	-0.073763	-0.302885	-0.393416	-0.128667	-0.0615156	-0.0886834	-0.011146	-0.0330998	0.068471	0.0422906	0.188819	1.16441	2.18712	2.45618	2.34062	2.17034	1.75992	1.64647	1.86767	1.83589	1.72485	1.68594	1.74484	1.80523	1.49138	1.26316	1.15554	1.19076	1.3687	1.36826	1.3536	1.35553	1.41051	1.51084	1.50317	1.48007	1.45617	1.39302	1.33597	1.42602
566.154	-0.0287875	0.0361371	-0.110758	-0.0426114	-0.0635113	-0.173852	-0.0969438	0.0803909	0.0709518	0.0722204	0.0261907	-0.0633951	0.0545061	0.13764	-0.154114	-0.306051	-0.23307	-0.0438862	0.115552	0.606767	1.25648	2.00401	2.37954	2.1245	1.9476	1.51434	1.40506	1.6477	1.63189	1.45862	1.51828	1.56513	1.61143	1.5053	1.43139	1.40859	1.25479	1.35333	1.63414	1.34623	0.946091	1.25147	1.41112	1.22031	1.19996	1.06082	1.10821	1.30962	1.19262
568.462	-0.341773	0.0253575	-0.0254084	-0.0706842	-0.0442644	-0.0342649	0.170641	-0.178702	0.191037	0.300714	0.187519	0.00127251	0.0930188	0.255898	-0.0032916	-0.172954	-0.140726	-0.139831	-0.122424	0.223168	0.982212	1.80276	2.02099	1.95627	2.13154	1.83679	1.51815	1.62331	1.77721	1.39501	1.3201	1.23658	1.07717	1.19605	1.19597	1.18067	1.30822	1.19765	1.4744	1.29631	0.880499	1.03296	1.25082	1.24703	1.27014	1.16479	1.045	1.03335	1.07664
570.769	-0.154184	0.0904337	-0.0922769	-0.0917696	-0.0755468	-0.118484	0.070832	-0.043907	0.159844	0.241258	0.122342	-0.0786051	-0.0147815	-0.0297996	-0.0974394	-0.00203068	0.0708541	0.00655966	-0.055404	0.317834	1.05945	1.78482	2.21083	1.81303	1.63975	1.41794	1.38592	1.44113	1.19222	1.28126	1.52805	1.42082	1.34309	1.16745	0.998487	0.850918	1.05774	1.24563	1.43807	1.18878	0.880477	1.17389	1.26965	0.935716	0.78817	0.936346	0.865499	0.937512	0.90304
573.077	-0.0437243	0.149479	-0.0799046	-0.14386	-0.133994	-0.146552	-0.299605	-0.0301842	0.296968	0.16592	0.076487	2.5324e-05	0.192739	0.0290787	-0.219771	0.0510639	0.137364	0.149593	0.197536	0.303048	0.922976	1.49823	1.7212	1.85852	1.85372	1.48547	1.47169	1.18747	1.07351	1.17075	1.10848	1.21801	1.10311	1.2006	0.927697	0.637703	0.769827	0.783219	1.15311	1.08316	0.746578	0.844662	1.06038	0.755596	0.852438	0.901392	0.8366	0.776642	0.941019
575.385	-0.385874	-0.238108	0.102455	0.166045	0.193562	0.226572	0.200104	-0.00783536	0.199334	-0.117022	-0.286311	-0.432861	0.0486388	0.0138725	-0.197192	-0.0516829	-0.187799	0.0971497	0.0857655	0.301361	0.819947	1.58936	1.5228	1.45411	1.38028	1.18056	1.20802	1.32995	1.19168	1.27545	1.21302	1.17887	1.04851	0.856062	0.685926	0.725716	1.16001	1.14309	1.01544	0.912373	0.826298	0.945613	0.983427	0.749847	0.595978	0.60601	0.748015	0.884373	1.03189
577.692	-0.361857	-0.100178	0.24474	0.148909	-0.114633	-0.207854	0.142125	-0.0499786	0.125188	-0.000175909	-0.126084	-0.264597	0.230516	0.147212	0.0227944	0.00706225	0.2825	0.259036	0.0777895	0.297061	0.963706	1.54194	1.56546	1.49064	1.17469	1.15762	1.13755	1.14471	1.27166	0.906762	1.09769	1.0237	0.908105	1.09964	0.720548	0.46903	0.778929	0.884462	1.0592	0.91769	0.635754	0.565593	0.952813	0.893371	0.963585	0.753193	0.644188	0.957497	0.831224
580	-0.220677	-0.209252	-0.0109765	0.144726	0.0947369	-0.00429105	0.159564	-0.141472	0.229515	0.011471	-0.0453884	-0.0634734	0.317228	0.0791333	-0.280752	0.0220136	-0.0363757	0.0305879	-0.00606737	0.204288	0.724274	1.40804	1.33496	1.13337	1.16552	0.755675	0.666753	1.04025	1.03329	0.794243	0.83395	0.790862	0.774413	0.512078	0.700298	0.58279	0.514095	0.757869	0.745931	0.515881	0.744653	0.685381	0.753998	0.487976	0.545061	0.618974	0.598518	0.391159	0.576809
582.308	0.0716519	-0.0391528	-0.00318921	0.0627283	-0.00860676	-0.0862114	0.0566974	-0.0538953	0.0764918	-0.0989951	-0.158606	-0.202146	0.153091	0.262072	0.0468774	-0.065581	0.0796805	0.0566403	-0.151178	0.363494	1.25138	1.7415	1.59282	1.23596	0.965547	0.760416	1.03664	1.1567	0.988285	0.717642	0.889121	0.898358	0.922843	0.703101	0.598809	0.546591	0.856567	0.500124	0.999075	0.802967	0.472284	0.667931	0.834632	0.812637	0.733141	0.729026	0.70823	0.624173	0.616173
584.615	-0.198531	-0.201657	-0.0364992	0.00684133	0.0457771	0.0733967	0.133023	0.0306455	0.0669314	0.125481	0.0433509	-0.068252	0.200278	0.127105	-0.558561	-0.327389	-0.00304952	0.0342336	-0.0746928	-0.0331993	0.997039	1.39222	1.26062	1.0718	1.24592	0.816923	0.912989	0.858599	1.04595	0.986978	1.19193	1.15148	1.09718	0.760004	0.472036	0.656968	1.05077	0.967325	0.909346	0.525914	0.550365	0.882132	0.994303	0.894213	0.684488	0.909696	0.73003	0.875982	0.751888
586.923	-0.270048	-0.150149	0.012894	-0.00531305	-0.0127673	0.00838661	-0.0737346	0.0972161	0.346594	0.0523813	0.110188	0.218438	0.354553	-0.0627029	-0.150835	-0.247166	-0.228875	0.0857705	-0.262555	0.1628	1.12119	1.58192	1.45198	1.27611	1.12109	0.674418	0.951872	1.25093	0.72497	0.886085	0.880192	0.953055	0.839033	1.0835	0.674445	0.401553	0.648156	0.700958	1.07229	0.717046	0.639913	0.817949	1.03211	0.832099	0.655266	1.09297	1.0852	0.831974	0.533182
589.231	-0.00585809	-0.0907613	-0.0707527	0.237259	0.190091	0.00125253	-0.215694	0.10144	0.16857	-0.250879	-0.123521	0.0654894	0.451076	-0.177865	0.0493402	0.126072	0.0377556	0.054226	-0.222293	0.308981	1.10116	1.54255	1.53221	1.40717	1.02244	1.14931	1.10671	0.919899	0.86141	0.97983	1.036	1.08177	1.05762	0.773005	0.591395	0.696683	0.806773	0.813721	0.89926	0.622792	0.578726	0.707631	0.854844	0.742465	0.853267	0.799564	0.62717	0.575438	0.692652
591.538	-0.242974	-0.0603645	0.081096	0.293224	0.0986777	-0.136496	0.0282772	-0.256563	0.0821792	-0.143501	-0.202685	-0.252376	-0.0271995	0.203232	-0.289897	-0.244599	0.080851	0.0574838	-0.288055	0.490564	1.20742	1.5964	1.57604	0.946999	1.04005	0.69942	0.917403	0.878299	0.653523	0.901197	0.905373	0.972887	1.16166	0.941125	0.472844	0.433969	0.885178	0.686726	0.975429	0.656156	0.54823	0.848429	0.892305	0.58549	0.74481	0.909819	0.72175	0.761913	0.404508
593.846	-0.116204	0.0460929	0.0479756	-0.0664244	-0.215402	-0.269696	-0.103289	-0.0619179	0.248083	0.157033	0.0478844	-0.0662456	0.398809	0.132555	0.0197838	0.0422577	0.0718103	0.235583	-0.046387	0.248146	1.0085	1.63343	1.6282	1.35338	0.881404	1.10033	0.909961	1.07378	0.60158	0.904091	1.06703	0.721947	0.69536	0.72734	0.782885	0.822754	0.808502	0.786119	1.08159	0.776645	0.525517	0.658568	0.829405	0.607434	0.620071	0.734938	0.837315	0.96132	0.6376
596.154	-0.187405	0.188957	0.36891	0.0469907	-0.105616	-0.0501627	-0.183129	0.153571	-0.183776	-0.130969	0.0158022	0.168672	0.57545	-0.0558434	-0.0420996	-0.327558	-0.0661619	-0.0516565	0.0288798	0.354937	1.305	1.74947	1.7172	1.22937	1.24053	1.10911	1.08061	0.92412	0.973313	0.837457	1.11595	0.890601	1.02972	0.83165	1.15853	0.866474	0.57505	1.14728	1.10165	0.805652	0.929588	0.369483	1.23605	0.826681	0.727989	0.737003	0.886612	0.805691	0.561007
598.462	-0.213634	-0.0357959	-0.048308	0.0573722	0.186771	0.218972	-0.207398	0.0913171	0.115893	0.113339	-0.0119297	-0.139243	-0.200118	0.253244	-0.179958	-0.166909	0.348445	0.22398	-0.0832534	0.11159	1.05393	1.62129	1.32466	1.13207	1.02093	0.808699	1.01622	0.475872	0.686907	0.837896	1.25192	0.730795	0.645375	0.746261	0.512669	0.506051	0.631352	0.599794	1.08544	0.681323	0.244222	0.580903	0.850488	0.440145	0.507702	0.841579	0.783058	0.753019	0.688546
600.769	0.193951	0.030494	0.0259086	-0.0931909	-0.209812	-0.229159	-0.0104792	-0.0141079	0.0166256	0.007273	0.0756756	0.149379	0.486063	-0.0126202	-0.373974	-0.421345	-0.158966	-0.0360797	0.299644	0.35659	1.55168	1.84551	1.01188	1.11876	1.01923	0.886226	0.578926	0.691273	0.757165	1.31006	0.911531	0.895238	0.694957	0.379686	1.06264	0.646783	0.996784	0.883169	1.24956	0.810023	0.617141	0.588043	1.01583	0.614994	0.824475	0.446963	0.9328	0.994354	1.02745
603.077	-0.290837	-0.111264	-0.0169576	0.109426	0.0421213	-0.0477898	0.0102121	-0.121786	0.136555	0.15414	0.254928	0.350237	0.32906	-0.0551152	-0.322909	-0.263525	0.283546	0.243455	0.28477	0.535557	1.61996	1.92356	0.928925	1.08314	0.842392	0.950929	0.786425	0.57151	0.537645	1.20287	1.22611	1.05357	1.06716	0.976017	0.755665	0.684913	0.809086	0.924471	0.839105	0.682471	0.612546	0.714344	1.29509	1.35776	0.874956	1.01264	0.729671	0.949762	0.883725
605.385	-0.164323	-0.046679	0.131833	0.067733	-0.113529	-0.178196	0.0196543	-0.0174442	0.106119	0.228772	0.318349	0.393818	0.319268	0.174395	0.160069	-0.414823	-0.164297	0.0438109	-0.0839271	0.6067	1.40211	1.65308	1.30085	1.40859	1.08903	0.788443	0.551616	0.725753	0.59228	0.866303	1.28505	1.00708	0.921451	1.17615	1.0215	0.948041	0.96093	0.756758	1.41558	0.590174	0.844002	1.21659	1.14681	0.562447	0.910808	0.909831	0.806011	0.653909	0.770916
607.692	-0.00568299	0.0474181	-0.154416	-0.155434	-0.280252	-0.330719	0.258334	0.00302435	0.419451	-0.0843774	0.022708	0.128346	0.204619	0.0983731	-0.315924	-0.44066	-0.0539146	-0.0530463	-0.130441	0.469176	1.41759	1.76209	1.07943	1.03617	0.571034	0.734335	0.965585	0.880871	0.39249	0.355589	0.7411	0.924261	0.521988	0.386205	0.78453	0.436816	0.624703	1.01474	0.930416	0.937497	0.61102	0.705337	0.737699	0.83348	0.543592	0.483177	0.601811	0.742687	0.831646
610	-0.13159	0.0517974	0.0387158	0.0345904	-0.325463	-0.481353	0.151712	0.273208	0.222208	-0.276829	-0.0308825	0.228693	0.428095	-0.0367057	-0.433365	0.0234664	0.174476	0.0169732	0.095869	0.588923	1.08917	1.6158	1.26045	1.0694	0.85527	0.87494	0.863345	0.973343	0.853562	0.826717	1.07329	1.18431	1.09607	0.816357	0.564243	0.630682	0.623191	0.697778	1.20425	0.973677	0.935891	0.917444	1.1564	0.993026	0.56463	0.979038	0.647872	0.772326	0.873374
612.308	-0.151606	0.0531239	0.138593	-0.197348	-0.0157601	0.18453	0.0925504	0.0184043	0.110307	0.0720589	0.207825	0.286986	0.0808373	-0.278747	-0.275759	-0.372496	-0.293286	-0.392655	-0.309677	0.319063	1.24006	1.71462	0.753815	0.80786	0.515477	0.580778	0.721082	0.614912	0.810037	0.758085	0.759038	0.808966	0.777477	0.555576	0.67284	0.671137	0.871566	0.695915	1.10998	1.24511	1.02175	0.842113	0.827322	0.73396	1.16489	0.820779	0.400917	0.593672	0.717383
614.615	-0.0322945	-0.00168617	-0.0632556	0.162625	-0.171439	-0.392472	-0.175389	-0.11671	0.264883	0.0503513	-0.334902	-0.357853	0.443396	0.270803	-0.0960551	-0.108321	0.0591914	0.0798414	0.405867	0.608204	1.04089	1.73123	0.738013	1.18106	1.0348	0.799763	1.06516	0.838308	0.566768	1.0613	1.15797	0.697585	1.08833	1.05591	0.860034	0.677045	0.769259	0.85454	1.23238	0.918981	1.14237	1.02847	0.611763	0.896578	0.976482	0.556637	0.947408	0.893901	0.879468
616.923	-0.350508	0.10464	0.0391582	-0.0962988	0.126757	0.256071	0.145093	0.0648167	0.299418	-0.208959	-0.341042	-0.236117	0.169081	-0.0699945	-0.180334	-0.180676	0.0832049	-0.208311	0.261085	0.389507	1.32451	1.46552	1.16484	1.19322	1.09899	0.644615	0.607363	0.675239	1.2228	1.32291	1.13497	0.818339	0.258485	0.687483	0.924664	0.911088	0.853141	0.59311	0.621354	0.510204	0.618974	0.912364	1.04813	1.18512	1.04793	0.745801	0.727047	0.98478	0.609488
619.231	0.0787219	0.0109405	0.0709484	-0.043583	0.0243003	0.0468058	-0.198571	-0.191359	0.277449	0.0987819	0.0720031	0.00460986	-0.0354152	0.227204	0.358781	-0.0179542	-0.231979	-0.132089	0.442921	0.652958	0.868112	1.01778	0.959528	0.810833	0.514051	0.530751	0.445987	0.645109	0.774944	0.82402	0.779755	0.971687	0.668455	0.629428	0.84051	0.882049	0.620518	0.54765	0.718978	0.656811	0.812305	0.624142	0.733067	0.855443	0.902487	0.821198	0.690939	0.944784	0.794999
621.538	0.22103	-0.278052	-0.18755	-0.046004	0.0033353	0.0665829	0.202266	-0.288141	0.279441	-0.0321689	-0.13718	-0.253282	-0.35324	-0.303596	-0.103178	-0.233425	-0.521712	-0.0722286	0.478237	0.900476	1.11491	1.1389	0.832417	0.500407	0.397408	0.557773	0.52759	0.724224	0.969535	0.665674	0.929924	1.1311	0.695115	0.600548	0.85295	0.990699	1.09724	1.03049	0.742427	0.530255	0.847133	0.960239	0.419304	0.307146	0.586829	0.661927	0.637838	1.09086	1.38552
623.846	-0.435229	0.0925436	-0.154162	0.0777216	-0.0162061	-0.0293537	0.273707	0.054899	0.108256	-0.0739965	-0.196227	-0.213653	-0.0910673	0.0122067	0.0105902	-0.12732	-0.245844	-0.0958007	0.251943	0.495836	0.872909	0.982636	0.785197	0.714504	0.616624	0.464267	0.264374	0.251849	0.561647	0.766825	0.833428	0.620181	0.69535	0.54247	0.602657	0.756645	0.664162	0.46907	0.293748	0.519643	0.798925	0.536053	0.364478	0.534181	0.680286	0.807374	0.935593	0.748364	0.607092
626.154	-0.0351245	-0.168912	-0.286976	-0.107074	0.277752	0.333612	0.14661	0.36409	0.121747	-0.277939	-0.110936	-0.229446	-0.46704	-0.203609	0.021428	-0.105515	-0.326016	-0.374681	0.0826595	0.476841	0.839359	1.02763	0.798405	0.722512	0.558365	0.366869	0.474292	0.648286	0.724294	0.744134	0.810866	0.60418	0.453119	0.619661	0.46365	0.61274	0.779223	0.651655	0.583491	0.580884	0.598148	0.552146	0.632806	0.720887	0.797117	0.760033	0.552296	0.564346	0.941541
628.462	-0.00558126	-0.120108	0.295124	0.134756	0.27945	0.258928	-0.122992	-0.00788256	0.169866	-0.287096	-0.0329316	-0.147709	-0.351378	-0.0450491	0.0879226	-0.239357	-0.367177	-0.0986947	0.176724	0.236155	0.625544	0.74618	0.738089	0.91057	0.524712	0.226072	0.357201	0.677422	0.62536	0.731088	0.948994	0.618788	0.390888	0.653012	0.943408	0.816867	0.736178	0.586294	0.550796	0.862862	0.858239	0.29052	0.16715	0.593031	0.804607	0.621544	0.360899	0.617594	0.798739
630.769	-0.32272	-0.0617724	0.00627535	-0.349815	-0.0375648	0.297628	0.599483	0.258732	-0.0979094	-0.278146	-0.183666	0.121869	0.112708	-0.333018	-0.340767	0.244398	0.46778	0.113328	-0.00434578	0.649665	1.63053	1.4687	0.829819	0.704	0.718428	0.770603	0.717146	0.70406	0.501647	0.696223	0.872506	0.665627	0.806432	0.808813	0.6306	0.655128	0.929061	1.16177	1.06517	0.829326	0.644145	0.700302	0.868443	0.82951	0.58326	0.565851	1.02315	0.80029	0.765624
633.077	0.0118127	0.51492	0.470804	-0.283437	-0.0807732	0.167821	0.317064	0.0784367	-0.521292	-0.226354	0.0054558	0.40416	0.536609	-0.368009	-0.592943	0.0401725	0.64789	0.770036	0.111068	0.617778	1.91266	1.75231	1.1366	0.713416	0.823074	1.13857	0.544135	0.101668	0.325199	1.30848	1.30758	0.633001	0.979513	1.19634	0.771667	0.401639	0.739627	1.26027	1.06239	0.697494	0.414287	0.907011	0.896296	0.747132	0.621879	0.973771	0.936428	0.214068	0.673706
635.385	0.116517	-0.12006	0.427548	-0.143472	-0.23887	-0.036781	0.142578	-0.0236773	0.0208271	-0.312855	-0.141377	0.128947	0.139677	-0.271388	-0.672795	0.262654	0.879087	0.268452	0.00980126	0.270527	1.3253	1.60506	0.931983	0.653586	1.10901	1.0106	0.300748	0.128998	0.391318	1.09626	1.16253	0.587003	0.481963	0.872504	0.267222	0.165622	0.34574	1.04482	1.26408	0.446834	0.432457	1.06509	1.16438	0.565837	0.318602	1.0053	0.805031	0.13912	0.264789
637.692	0.206386	-0.00387088	0.176426	-0.0983065	0.137687	0.0752423	-0.316473	-0.187388	0.0931953	-0.110058	-0.183214	-0.123624	-0.183347	-0.413313	-0.308507	-0.152295	0.38024	0.0952245	0.0413303	0.324768	0.921193	1.30921	0.339078	0.59679	0.448153	0.399125	0.347131	0.267053	0.471234	0.530017	0.212521	0.0927147	-0.136348	0.293543	0.266335	0.645038	0.396809	0.472188	1.05177	0.633445	0.179315	0.112149	0.429054	0.445584	0.608	0.571848	0.696571	0.571313	0.556107
640	0.522111	-0.623492	0.0680459	-0.0741609	-0.107923	-0.0327501	-0.0984726	0.020157	0.361069	-0.263672	-0.219024	0.207901	0.121406	-0.164126	-0.328034	0.103682	0.139628	0.0575768	0.0370053	0.31105	0.895071	1.10596	0.65344	0.602591	0.782713	0.353167	0.213287	0.0410419	0.395003	0.871	0.580906	0.303621	0.200323	0.433136	0.500249	0.549456	0.195121	0.420755	1.03164	0.287528	0.0709959	0.308772	0.756555	0.706625	0.688815	1.13256	0.685633	0.574421	0.696528
642.308	0.241168	-0.0196595	0.00624011	0.0265296	-0.00293146	-0.0666689	-0.176641	-0.0573899	0.0927275	-0.0120867	0.0708213	0.309862	-0.188304	-0.062554	-0.0661993	-0.0651296	-0.135936	0.277487	0.41741	0.0245637	0.802358	0.718104	0.143605	0.246442	0.42762	0.564437	0.335346	0.423243	0.45877	0.746128	0.465804	0.668841	0.431369	0.171518	0.359269	0.353066	0.4121	0.645601	0.871076	0.656577	0.624368	0.481415	0.406633	0.346304	0.331024	0.636569	0.209774	0.566085	0.522705
644.615	0.178548	-0.0567603	0.533002	-0.0658864	0.0242668	0.0598374	0.0204893	0.0732684	-0.105048	-0.0383512	0.324762	0.316614	0.174966	-0.246252	-0.198431	0.335888	0.43941	0.426159	-0.241022	0.399416	1.54858	0.997396	0.609131	0.297728	0.302733	0.790302	0.132817	0.2406	0.0420088	0.792059	0.864029	0.441348	0.714085	0.659469	0.456389	0.185172	0.314241	0.949291	0.609232	0.604784	0.601864	0.584513	0.814665	0.713849	0.649908	0.855505	0.42643	0.323551	0.248954
646.923	-0.256702	-0.12975	0.459707	-0.145338	-0.322769	0.025454	0.459327	0.300183	-0.191331	-0.128443	0.4386	0.821562	0.59768	-0.626174	-0.569422	0.612432	0.813665	0.497963	-0.388079	0.47528	1.47992	1.38081	0.450283	0.384552	0.571036	1.0129	-0.0313174	-0.0679289	0.320034	1.20289	0.756185	0.63435	1.0072	0.808801	0.0564789	0.0658306	0.779892	1.0956	0.985637	0.355687	0.184896	1.10481	0.891641	0.903144	0.623183	1.39756	0.798579	0.0947085	0.0907221
649.231	0.454971	-0.326879	0.35031	-0.343623	-0.301984	-0.139794	-0.126353	0.134453	0.143694	-0.162911	0.107495	0.130817	0.475222	-0.291422	-0.405681	0.969733	0.82993	0.0206728	-0.0581355	0.180574	1.00402	1.14378	0.0552931	0.233843	0.70066	0.828807	-0.156279	-0.11777	0.662534	0.739735	0.308071	0.433725	0.440261	0.367028	-0.287805	0.499571	0.406035	1.05519	1.36342	0.678948	0.383084	0.362032	1.0873	0.442634	0.564159	1.08965	0.61783	0.308238	0.244742
651.538	0.132716	-0.37453	-0.409088	-0.159062	0.525185	0.354523	-0.179074	0.151611	0.431851	0.00599492	-0.103146	-1.16381	-0.355652	0.384009	0.249228	-0.861267	-0.902013	0.810446	1.23652	0.000490324	0.337988	0.0543912	0.0376476	0.446058	-0.336625	-0.292194	0.215594	0.858359	0.0476353	-0.320709	-0.0532149	0.20461	-0.201358	0.0956503	0.891953	0.298714	0.245685	-0.0117589	-0.23208	0.622123	0.314006	-0.731498	0.203517	0.655087	0.0333691	-0.532028	-0.337843	1.1166	0.740874
653.846	0.165148	0.0325262	-0.0457982	0.00640075	0.0964054	-0.064144	-0.0964933	-0.0102571	0.0628496	0.366538	0.519291	-0.474611	-0.76786	0.128975	-0.287437	-0.556513	-0.547626	0.721373	0.361219	0.0736646	0.509491	-0.239869	0.441624	0.167171	-0.22394	-0.101568	0.527274	0.907352	0.0277511	-0.0941531	0.229805	-0.0928671	0.278617	0.376997	1.08179	0.326642	0.931751	-0.125458	-0.631006	0.96109	-0.0870738	-0.224315	-0.0426423	0.323747	-0.30589	-0.267183	0.0337792	0.204025	0.919802
656.154	0.0772705	-0.0066674	0.476907	0.0372669	0.199584	0.380036	0.302485	-0.303901	-0.719207	-0.181302	0.340696	0.512792	-0.0495042	-0.883404	-0.235345	0.356792	0.564852	0.0695567	-0.90493	0.291681	1.40716	0.982878	0.593426	-0.111093	0.68766	0.671008	-0.187561	0.457928	0.360766	0.606711	0.329722	0.514873	0.639201	0.616173	-0.302823	-0.104749	0.527331	0.588887	0.27313	0.60175	-0.33914	0.94387	0.458955	0.774672	0.325549	0.603191	0.57885	-0.463783	0.79828
658.462	-0.122255	0.292293	0.234192	-0.0380819	0.0609751	0.0122066	-0.00432399	-0.0382741	-0.118481	0.0771311	0.23391	-0.0511551	-0.0842455	-0.563208	-0.228495	-0.311504	-0.33017	0.560865	-0.05171	-0.0865176	0.684726	0.658841	0.618925	0.521405	0.0287662	0.282251	-0.195897	0.442147	0.46661	0.340833	0.309635	0.124268	0.208207	0.600439	0.514677	0.190922	0.375376	0.834187	-0.032447	0.383113	0.354783	-0.115612	0.0170745	0.404523	0.214254	0.328116	0.481561	0.721814	0.757918
660.769	0.348913	-0.127567	-0.173689	0.106001	0.234854	-0.0350181	-0.204048	0.0690049	0.170251	-0.0805597	-0.205352	-0.0296584	-0.482455	0.0658668	-0.685622	-0.553692	-0.120013	0.512992	-0.156159	0.209524	0.00464607	0.00340333	0.0833771	0.0867534	-0.20882	-0.195998	0.202263	0.198553	-0.284851	0.0462821	0.350685	0.0693332	0.00992897	0.369056	0.911564	0.448266	0.0843679	0.351331	0.678156	0.264173	-0.261217	-0.13581	0.0915658	0.432596	0.262447	-0.261763	-0.546365	0.0037649	0.159051
663.077	-0.0698565	0.0509335	-0.0631325	-0.039384	-0.0322967	0.269208	0.153148	-0.125241	-0.0804453	0.203645	0.287572	-0.275838	-0.138181	-0.130011	-0.156712	-0.460234	-0.340827	0.226728	0.0404207	-0.00979319	0.416441	0.264693	0.0612894	-0.0491594	0.173323	0.336055	0.19083	0.376322	-0.123207	0.192493	0.282159	-0.0530873	0.287584	-0.186507	0.00885714	0.082726	0.0630944	0.187019	-0.102641	0.447233	-0.133859	0.266884	-0.181246	0.658406	0.204589	0.120372	-0.0963947	0.0527171	0.363135
665.385	0.0274644	-0.00859222	-0.709298	-0.157906	0.0565022	-0.184189	0.135342	0.432478	0.561035	0.316844	-0.138329	-1.03209	-0.534022	0.624058	-0.0950043	-1.20737	-0.492064	0.981665	1.13183	-0.121767	-0.537206	-0.376887	-0.0282328	-0.147319	-0.644625	-0.783938	0.261294	0.332861	-0.0665492	-0.25122	0.124742	0.129151	-0.365345	0.453026	1.03305	0.556205	-0.0990698	-0.0353011	0.175269	0.461853	0.168815	-0.549498	-0.35756	0.137415	-0.387065	-0.977503	-0.574496	0.629025	0.10468
667.692	0.355282	-0.166508	0.293427	-0.0706296	-0.0479292	0.062866	-0.0773085	-0.140937	-0.0477848	0.176971	0.303742	0.250689	0.00846415	-0.142819	-0.495483	0.0562041	0.370942	0.01016	-0.112317	-0.0665609	0.27539	0.0925077	0.0190813	0.478989	0.477634	-0.111186	-0.0818834	0.0553295	0.252571	0.488336	0.100495	0.248512	-0.0570384	0.179891	0.220936	0.292812	0.405051	0.994875	1.21152	0.570983	0.0808221	0.324293	0.386294	0.364359	0.503337	0.579421	0.0984079	0.649328	0.781147
670	0.0604255	-0.0408285	-0.168051	0.382921	0.309692	0.128367	-0.00683543	-0.109536	-0.218904	0.00502598	0.0229809	-0.268576	0.0544089	-0.0454805	-0.266055	-0.0136764	0.320788	0.515295	0.217851	0.147899	0.426062	0.47205	0.0626998	0.171367	-0.0961085	0.215641	0.129003	0.571658	0.21689	0.502827	0.660613	0.408613	0.367283	0.389066	0.209366	0.176277	0.301507	0.239185	0.339917	0.798004	-0.133303	0.314259	0.0810623	0.017282	0.323605	0.322121	0.276941	0.439851	0.173497
672.308	0.420088	0.148209	0.139041	-0.103315	-0.0422215	-0.165243	-0.125369	0.0170347	-0.157536	0.0759834	0.0986402	-0.216674	-0.118628	-0.336142	-0.0573798	0.109199	0.432021	0.139262	-0.253517	0.219992	0.8031	0.457842	0.0268116	0.41886	0.388814	0.0712531	0.00729089	0.369109	0.484954	0.503966	0.368453	0.277384	0.40916	0.453422	-0.056797	-0.00987097	0.199823	0.350431	0.460801	0.0987475	0.0189857	0.405062	0.507568	0.29327	0.396753	0.512056	0.473338	0.30053	0.277198
674.615	0.41671	-0.472806	-0.3606	0.0406478	0.4264	-0.149394	-0.220285	0.238964	0.437359	-0.103767	-0.481658	-0.694202	-0.306034	0.2682	-0.495694	-0.819292	-0.205456	0.506302	0.0272599	-0.547683	-0.339417	-0.18711	0.123509	0.0695848	-0.301058	-0.392197	0.0535603	-0.0773363	-0.121178	-0.207559	-0.130295	-0.216267	-0.240848	0.296581	0.610924	0.298714	-0.123825	0.124916	0.315837	0.212102	-0.0295447	-0.17666	-0.0791315	-0.0205532	-0.10341	-0.481226	-0.237641	0.399209	-0.177865
[truncated: 100 more columns]

## Sheet: SI_Fig_17_B
Normalized ΔT/T for Cs3Sb2I9
	Time (ps) →
Wavelength (nm) ↓	-5.1	-4.1	-3.1	-2.6	-2.1	-1.9	-1.7	-1.5	-1.3	-1.1	-1	-0.9	-0.8	-0.7	-0.6	-0.5	-0.4	-0.3	-0.2	-0.1	0	0.1	0.2	0.3	0.4	0.5	0.6	0.7	0.8	0.9	1	1.1	1.2	1.3	1.4	1.5	1.6	1.7	1.8	1.9	2	2.1	2.2	2.3	2.4	2.5	2.6	2.7	2.8
425.385	0.454189	0.317898	-0.24168	-0.44279	-0.419617	-0.105254	0.221526	-0.0775831	-0.373413	0.0328142	0.142679	0.149418	0.147365	-0.136025	-0.443403	-0.367555	-0.123401	-0.0790675	-0.322345	-0.142628	-0.644215	-0.873216	0.599388	1.1874	0.390573	1.05439	0.409738	0.413958	0.799921	-0.11719	0.399148	0.452684	0.531479	0.519306	0.564336	0.828635	0.436044	0.294345	0.174313	0.51625	0.701055	0.121375	0.110455	-0.0762929	0.457534	0.366568	0.126689	-0.229338	-0.177929
427.692	0.518883	0.0553929	-0.492783	-0.620982	-0.852552	-0.281051	0.30028	0.0957329	-0.285583	0.014259	0.156452	0.376676	0.599243	0.00220198	-0.619456	-0.451611	-0.310821	0.0975002	-0.463593	-0.16246	-1.17179	-1.49251	0.15215	0.260253	0.0887309	0.624428	-0.419438	-0.164037	0.495457	-0.261861	0.220816	-0.307037	0.398716	0.0389307	-0.170926	0.47104	0.12555	-0.29634	-0.363774	0.86225	0.384147	-0.502985	-0.475809	-0.412683	0.410914	0.0865506	-0.0957375	-0.664069	-0.588379
430	0.35535	0.125862	-0.367623	-0.536485	-0.492009	-0.0378637	0.416281	0.196608	-0.214934	-0.148453	-0.0915733	0.161197	0.402071	0.0663187	-0.268353	-0.53171	0.105103	-0.0987167	-0.454299	-0.144784	-1.30351	-2.24502	0.0149724	0.122987	-0.263802	0.438118	-0.431107	-0.813699	0.245761	-0.855259	-0.306128	-0.376362	0.0754302	0.0353061	-0.388585	0.0847553	0.0247014	-0.261979	-0.770756	0.393635	0.223112	-0.544323	-0.700219	-0.450271	-0.0631215	-0.558433	-0.485458	-0.459426	-0.495324
432.308	0.439481	0.247807	-0.0170691	-0.034989	-0.367436	-0.104576	0.158285	-0.1114	-0.454588	-0.287889	-0.125808	0.0962118	0.287195	0.0625036	-0.142817	-0.0795464	0.107254	0.229204	-0.528573	0.357897	-1.58987	-2.13549	-0.131196	-0.640744	-0.437855	-0.251111	-0.78973	-0.772222	0.0768056	-0.725877	-0.345991	-0.699897	0.0858566	-0.519196	-0.66061	-0.0865965	-0.187688	-0.668604	-0.509368	0.400801	-0.201413	-0.908227	-0.753874	-0.522194	0.165721	-0.434645	-0.331675	-0.751135	-0.556956
434.615	0.337437	0.200378	-0.146522	-0.355883	-0.374118	0.0287712	0.43166	0.00334565	-0.431723	-0.113124	0.114347	0.137291	0.138258	-0.024152	-0.159622	-0.102883	-0.117367	-0.227272	-0.407746	-0.572708	-1.72945	-2.34383	-1.00596	-0.887207	-0.883209	-0.3761	-0.960277	-1.03962	-0.337267	-1.34592	-1.08608	-0.838814	-0.614004	-0.817093	-0.719091	-0.429766	-0.604111	-0.885485	-0.882366	0.126805	-0.521628	-0.84106	-0.814821	-0.85406	-0.249064	-0.952434	-0.7875	-0.8427	-0.917343
436.923	0.336556	0.110488	-0.130854	-0.0668934	-0.238114	-0.00562557	0.226863	-0.106326	-0.235201	-0.106096	-0.0822321	0.0505239	0.115915	-0.15376	-0.329474	-0.120122	-0.276295	-0.253767	-0.328909	-0.19827	-1.46328	-2.50506	-1.78656	-1.36052	-1.16893	-1.04083	-1.75648	-1.72144	-0.762294	-1.35071	-1.03526	-1.2093	-1.09527	-1.35349	-1.03214	-0.531368	-0.810267	-1.3168	-0.991575	-0.347904	-0.92314	-1.20296	-1.374	-1.10406	-0.814872	-1.21023	-1.17882	-1.71541	-1.36064
439.231	0.342967	0.250815	-0.103535	-0.249733	-0.608624	-0.0818693	0.444885	-0.0714089	-0.254662	-0.0573682	-0.0216363	0.0993129	0.123221	-0.205249	-0.419309	-0.256604	-0.0973125	0.21922	-0.432069	-0.44628	-1.63741	-2.27568	-1.66977	-1.71315	-1.30275	-1.0096	-1.79805	-1.54139	-0.959039	-1.68364	-1.26817	-1.37221	-1.12657	-1.00065	-0.868576	-0.7824	-1.09006	-1.12166	-1.14487	-0.280988	-0.880012	-1.44149	-1.49933	-1.09159	-0.978458	-1.16579	-1.32767	-1.60984	-1.23837
441.538	0.370158	0.288326	-0.00978894	-0.143233	-0.479192	-0.125318	0.228556	-0.108116	-0.201157	-0.0659654	-0.0453221	-0.0358329	-0.0905589	-0.324173	-0.373736	-0.0665989	-0.0997377	-0.148279	-0.594386	-0.317891	-1.1616	-2.21438	-2.29147	-2.14108	-1.45248	-1.51131	-1.93292	-1.49918	-1.22527	-1.65583	-1.2408	-1.28155	-0.918617	-1.03029	-1.2295	-1.31253	-1.27195	-1.20029	-1.28082	-0.823882	-1.37658	-1.35885	-1.42442	-1.13576	-0.856894	-1.37255	-1.51067	-1.55774	-1.64456
443.846	0.351062	0.326037	-0.101844	-0.24899	-0.365573	0.183594	0.732761	-0.0747075	-0.390835	-0.317846	-0.24202	0.0600277	0.245765	0.175108	0.109287	-0.130154	-0.323892	0.0430642	-0.319329	-0.328768	-1.10173	-2.36824	-2.5468	-2.22785	-1.55002	-1.39463	-1.86326	-1.69946	-1.30285	-1.76587	-1.20174	-1.37612	-1.21636	-1.23736	-1.12447	-0.99439	-0.987571	-0.987109	-1.10776	-0.601144	-1.28956	-1.62097	-1.35634	-1.19926	-1.10258	-1.61676	-1.62551	-1.56809	-1.26351
446.154	0.306067	0.00320423	-0.0567516	0.113034	-0.690465	-0.191298	0.307868	-0.167587	-0.234963	-0.0689321	0.0551704	0.3257	0.377994	0.0418264	-0.107309	-0.101809	-0.237067	-0.255773	-0.347708	-0.316533	-1.06261	-2.04933	-2.73798	-2.33884	-1.46767	-1.52805	-2.00064	-1.65295	-1.47827	-1.88047	-1.59553	-1.62187	-1.20938	-1.32458	-1.28049	-1.03957	-1.20793	-1.30452	-1.34085	-0.842379	-1.23833	-1.42308	-1.62148	-1.32322	-1.22398	-1.60446	-1.58293	-1.7326	-1.496
448.462	0.312315	0.185942	-0.292069	-0.500865	-0.844987	-0.291357	0.262273	-0.116483	-0.125152	0.181042	0.33869	0.505005	0.466	0.127944	-0.18012	-0.145305	0.0824604	-0.219609	-0.216423	-0.0768141	-0.991276	-2.17914	-2.79699	-2.18991	-1.44534	-1.25561	-1.7456	-1.46066	-1.64184	-2.02952	-1.63383	-1.52644	-1.33149	-1.54492	-1.30414	-1.22776	-1.34184	-1.40473	-1.24592	-0.729924	-1.31863	-1.68594	-1.7067	-1.46483	-1.23644	-1.6264	-1.50503	-1.62907	-1.6366
450.769	0.448272	-0.0105055	-0.139887	-0.113388	-0.736121	-0.152509	0.431102	-0.0975757	-0.161834	-0.148302	-0.0714226	0.146816	0.141005	-0.134048	-0.121141	-0.112908	-0.297151	-0.458588	-0.456521	-0.139655	-0.781272	-2.17234	-2.77909	-2.31686	-1.61221	-1.46714	-1.86092	-1.5328	-1.43323	-1.6879	-1.4006	-1.22161	-1.25084	-1.54049	-1.14626	-0.913789	-1.30137	-1.56465	-0.954444	-0.584636	-1.27807	-1.70118	-1.66006	-1.40712	-1.6254	-1.56697	-1.35491	-1.76766	-1.76864
453.077	0.445368	0.00608446	-0.267215	-0.168444	-0.445642	-0.141498	0.162646	0.0317279	-0.288634	-0.249431	-0.00646005	0.396964	0.344104	-0.163109	-0.0371542	0.105891	-0.130653	-0.34137	-0.206738	-0.00767993	-0.727853	-2.21513	-2.77942	-2.14598	-1.41759	-1.64942	-2.14551	-1.69714	-1.64475	-1.70306	-1.47487	-1.18254	-1.29512	-1.44916	-1.19182	-1.12522	-1.55451	-1.98267	-1.23933	-0.818703	-1.34083	-1.65912	-1.61904	-1.2836	-1.38919	-1.55346	-1.64016	-2.05215	-1.85095
455.385	0.369368	0.0696416	-0.0579074	0.0207093	-0.628768	-0.225823	0.177123	0.251422	-0.0136909	-0.363085	-0.264822	0.0604502	0.118413	-0.0443793	-0.256122	-0.362384	-0.0873285	0.00233498	-0.0379072	0.102947	-0.686228	-2.28872	-2.56727	-2.13503	-1.68455	-1.92653	-2.42334	-2.11426	-1.72766	-1.832	-2.01343	-1.48367	-1.49147	-1.66305	-1.29944	-1.43458	-1.89342	-2.01084	-1.44941	-1.19344	-1.55124	-1.71822	-1.56617	-1.07471	-1.32734	-1.81622	-2.05491	-2.00797	-1.81432
457.692	0.428614	-0.00582742	-0.259623	-0.173931	-0.267071	-0.0695821	0.127907	0.134188	-0.244805	-0.242164	-0.0651543	0.191238	0.0711314	-0.306199	-0.429363	-0.550742	-0.341281	-0.414616	-0.262857	0.138887	-0.595089	-2.10695	-2.79894	-2.32758	-1.98342	-2.19327	-2.32326	-2.24601	-1.93141	-2.26886	-2.33371	-1.74533	-1.8738	-1.67577	-1.53456	-1.78703	-2.27033	-2.48116	-1.75915	-1.30471	-1.67504	-2.05764	-1.71274	-1.29102	-1.70987	-2.03532	-1.98445	-2.26784	-2.12091
460	0.517767	-0.0151729	-0.0980569	0.190939	-0.0730184	-0.0757503	-0.0784821	0.136308	-0.189944	-0.458346	-0.32931	-0.063919	0.0539016	0.0888268	0.0272402	-0.355645	-0.223098	-0.361728	-0.0869402	0.236345	-0.747195	-2.41893	-2.70686	-2.08949	-1.75207	-2.08983	-2.25484	-2.12159	-1.75083	-2.10428	-2.16025	-1.72397	-2.00866	-1.83718	-1.54623	-1.65844	-2.18222	-2.21823	-1.49808	-1.40998	-1.85421	-1.78313	-1.70669	-1.50045	-1.65094	-1.76186	-1.94514	-1.96822	-1.80432
462.308	0.651513	0.0197811	-0.299634	-0.135097	-0.221327	-0.114507	-0.00768591	0.230027	-0.195044	-0.2679	-0.203634	-0.113751	-0.00891155	0.102764	0.0511234	-0.488137	-0.0856142	0.0600989	-0.0607281	0.299315	-0.539013	-1.82332	-2.21932	-2.22086	-1.98746	-2.47985	-2.58663	-2.18294	-1.96308	-2.32881	-2.29559	-1.86067	-2.10812	-1.77549	-1.53105	-1.68577	-2.31627	-2.22267	-1.69298	-1.68778	-1.68528	-1.82065	-1.69303	-1.64518	-1.95829	-2.04225	-1.98844	-2.08527	-2.16745
464.615	0.445263	0.117163	0.0819763	0.191509	-0.275234	-0.0864745	0.102285	0.15705	-0.189822	-0.469008	-0.375704	-0.200779	-0.212574	-0.292676	-0.304146	-0.471526	-0.178571	-0.370646	-0.23025	0.2283	-0.819396	-2.26546	-2.28695	-2.62644	-2.23484	-2.36114	-2.24425	-2.15383	-1.93215	-2.24088	-2.43317	-2.08298	-2.18021	-1.89644	-1.62267	-1.8093	-2.1111	-1.99328	-1.69845	-1.73649	-1.78627	-2.11777	-1.95233	-1.7022	-2.07318	-2.1132	-2.0452	-2.1176	-2.08368
466.923	0.511838	0.049256	-0.0299123	0.102903	-0.175394	0.0435839	0.262562	-0.151992	-0.113688	-0.359036	-0.3204	-0.229434	0.00583417	0.282323	0.360946	-0.0653509	0.09498	-0.215874	0.0356693	0.156412	-0.721871	-1.92492	-2.13745	-2.15221	-1.99453	-2.32585	-2.40418	-2.43486	-2.05049	-2.39088	-2.22684	-1.81684	-1.97032	-1.97663	-1.77653	-1.84097	-2.34178	-2.2288	-1.73809	-1.81408	-1.95041	-1.88739	-1.67333	-1.87236	-1.94966	-1.70152	-2.07584	-2.03138	-2.15931
469.231	0.255045	-6.8405e-05	-0.0781637	0.0416186	-0.0865547	0.0386006	0.163756	0.100654	-0.147681	-0.123659	-0.099431	-0.0755817	-0.000855545	0.0847886	-0.187683	-0.131847	-0.116712	-0.149944	-0.0564186	0.0510873	-0.7948	-1.38006	-1.55656	-2.1074	-1.50064	-1.7966	-1.91937	-1.95142	-2.15705	-2.01834	-2.16394	-1.69835	-1.82116	-1.82106	-1.65485	-1.37268	-1.67446	-1.77234	-1.29932	-1.56355	-1.67576	-1.6214	-1.7376	-1.69892	-1.64354	-1.73459	-1.48365	-1.75791	-1.79357
471.538	0.356398	0.011112	-0.0245509	0.143031	-0.0889256	-0.097696	-0.106466	0.0926172	-0.225993	0.0162416	-0.0732268	-0.197709	-0.0515202	0.135587	-0.155947	0.11175	0.0130201	-0.234868	-0.156122	0.0712802	-0.372827	-0.884379	-0.689066	-1.3406	-1.3194	-1.69081	-1.37018	-1.68966	-1.18054	-1.55723	-1.82532	-0.824232	-1.27489	-1.32061	-1.09931	-1.30246	-1.43626	-1.42424	-1.16405	-1.45348	-1.08854	-1.34987	-1.4469	-1.14362	-1.71711	-1.29053	-1.31821	-1.33504	-1.39168
473.846	0.188792	-0.319419	0.0388937	0.348338	-0.298216	-0.132404	0.0334081	0.236236	-0.192834	-0.0223278	0.0163054	0.0492158	-0.00964114	-0.0771432	-0.0399357	-0.187652	0.110261	-0.337307	0.176239	0.357704	-0.335702	-0.172312	0.0160293	-0.950295	-0.475174	-0.879627	-0.706935	-1.17651	-0.71246	-1.18245	-1.33707	-0.530547	-0.988344	-1.18172	-0.612508	-0.943643	-0.899544	-0.870238	-0.733801	-0.943458	-0.769036	-0.608226	-0.552332	-0.716873	-1.16646	-0.679563	-0.651789	-1.12033	-1.10022
476.154	0.136473	-0.0337434	0.175414	0.307588	-0.191915	-0.247885	-0.303855	0.339297	-0.195461	-0.191046	-0.0838423	0.0275969	-0.0148644	-0.0639034	-0.224425	-0.19205	0.103869	-0.357433	0.225103	0.0218959	-0.276838	0.56684	0.885883	-0.389649	-0.31462	-0.365398	-0.519233	-0.845695	-0.369268	-0.644546	-0.578237	-0.293204	-0.789285	-0.447551	-0.198382	-0.654936	-0.446163	-0.329533	-0.725491	-0.740524	-0.180359	-0.609816	-0.46985	-0.633472	-0.569268	-0.302909	-0.607112	-0.723454	-0.381247
478.462	0.235668	0.075356	0.116727	0.240801	-0.0228441	-0.183292	-0.342316	0.204965	-0.198647	-0.237518	-0.129399	-0.0212348	0.0980129	0.215293	-0.155548	-0.456894	0.222246	-0.344731	0.324651	-0.108083	0.0967205	1.29876	1.17172	0.0996164	-0.0300236	0.188355	0.448118	-0.766345	0.00309177	-0.0691112	0.151453	0.198936	-0.30389	-0.388994	-0.138663	-0.383736	-0.417168	0.107506	-0.178842	-0.297194	0.0633834	0.0506929	0.0653252	-0.333448	-0.213254	0.078657	-0.176002	-0.493972	-0.352756
480.769	0.228471	-0.082874	0.226852	0.450638	-0.150527	-0.174227	-0.180685	0.460508	-0.465118	-0.258066	-0.160806	-0.055867	0.198349	0.420243	0.018414	-0.256801	0.137694	-0.281605	-0.243688	-0.04841	0.196009	1.86678	2.13661	0.882033	0.732391	1.03035	0.646128	0.252423	0.687947	0.392368	0.331738	0.313586	0.233765	0.430297	0.0863953	0.028074	0.273042	0.263238	-0.193835	-0.320363	0.497504	0.332858	0.417312	0.0689099	0.141411	0.126841	0.347763	-0.0943599	0.0633973
483.077	0.23975	-0.0024361	-0.0474533	0.124177	0.189296	-0.0846101	-0.317205	0.25263	0.0427746	-0.445463	-0.279036	-0.108462	0.102198	0.250866	-0.187825	-0.430477	0.053073	-0.0116092	-0.210789	0.124318	0.673629	2.28005	2.79764	1.83807	1.42965	1.2174	1.29886	0.390207	1.25561	0.814432	1.10827	0.990666	0.969373	0.822175	0.661559	0.518561	0.591025	0.516529	0.417074	0.330111	0.850309	1.00449	0.68184	0.330229	0.671005	0.721341	0.382783	0.284838	0.393374
485.385	0.24868	0.00933255	0.145623	0.237764	-0.252155	-0.20249	-0.133352	0.15835	-0.0630898	-0.10575	-0.114171	-0.0917782	0.122271	0.238351	-0.217353	-0.344019	-0.04455	-0.639389	-0.348197	0.0363531	1.02429	2.55993	3.08272	2.27343	1.86756	1.81102	1.56795	0.824269	1.44916	1.32557	0.990485	0.912429	1.02427	0.989814	0.642406	0.629567	0.949894	1.10683	0.429456	0.742317	1.06464	1.14782	0.907524	0.434156	0.896756	0.808188	0.775642	0.606106	0.43773
487.692	0.048855	-0.116462	0.0446545	0.170276	-0.0149358	-0.130648	-0.190779	0.245532	0.106064	-0.287923	-0.124922	0.0635775	0.365758	0.517477	0.0344459	-0.154823	0.0641184	-0.395926	-0.169838	0.261322	1.10546	2.76339	3.58983	2.64233	2.24664	2.18752	1.83916	1.15091	1.67757	1.29897	1.21068	1.08265	1.43973	1.20772	1.16597	0.903325	1.12613	1.06949	0.584411	0.515224	1.14462	1.25946	1.2777	0.78729	1.04462	0.94564	0.900785	0.65236	0.953202
490	-0.0267529	0.013633	0.0524604	0.124756	0.0459108	0.00688442	0.021895	0.36921	0.0452206	-0.160365	-0.191407	-0.147294	0.1515	0.213438	-0.406923	-0.435827	-0.085306	-0.430043	-0.325763	-0.0440434	0.985086	2.83258	3.43179	2.88374	2.58865	2.40079	2.03097	1.31061	1.81868	1.71314	1.36567	1.22428	1.4213	1.00869	0.795377	0.789631	1.25528	1.17731	0.568772	0.558778	1.35083	1.19645	0.981588	0.87657	1.18352	1.15258	0.742178	0.507922	0.894674
492.308	-0.101037	-0.0326034	0.0561851	0.136276	0.091961	0.00501303	-0.0525095	0.0683547	0.111564	0.00210105	-0.0213217	-0.000697087	0.137559	0.192492	-0.094782	-0.345695	0.0262638	-0.348462	-0.272549	0.15272	1.15812	3.04139	3.75343	2.96293	2.64237	2.56451	2.01455	1.49135	2.02953	1.72733	1.35108	1.34425	1.57015	1.32574	1.09121	0.911247	1.3933	1.23035	0.5094	0.891038	1.4916	1.10518	0.819249	1.02777	1.36378	1.03932	0.661009	0.790895	1.03899
494.615	0.194099	0.0398162	-0.0393397	0.0893421	0.150609	-0.00537022	-0.126707	-0.034196	0.155686	-0.0264478	-0.240411	-0.262699	0.128106	0.336323	0.178663	0.0888377	-0.0474756	-0.226438	-0.161944	0.0817912	1.19576	3.26374	3.92726	3.53091	3.06196	2.92828	2.2188	1.74182	2.24245	1.96706	1.89352	1.57798	1.60607	1.54988	1.22733	1.24571	1.51084	1.36449	0.979035	1.08214	1.45609	1.25405	0.940437	1.00482	1.24177	1.23822	0.968049	0.941025	1.07849
496.923	0.133642	0.264483	0.069641	-0.012826	0.0361873	0.0689388	0.0685978	-0.0593402	-0.129555	-0.280144	-0.0832556	0.0883816	0.215388	0.157866	-0.138019	-0.0717749	0.027803	-0.27907	-0.250489	0.152911	1.41774	3.22013	4.21323	3.47551	3.08232	3.0208	2.42854	1.95078	2.0275	2.04069	1.98392	1.68619	1.66401	1.47374	1.14627	1.40929	1.6606	1.30718	1.06653	1.15457	1.69119	1.5389	1.10742	1.04589	1.34414	1.38154	1.18253	1.17747	1.2968
499.231	-0.0232891	0.048419	0.151294	0.162458	0.0110758	-0.0182026	-0.0130349	0.0840182	0.0367207	-0.0024745	-0.211963	-0.215154	0.0839349	0.126096	-0.126336	-0.0904725	-0.0478024	-0.35895	-0.285724	0.253424	1.22457	2.95361	3.87989	3.53239	3.13626	2.97614	2.13424	1.72355	1.94877	1.74646	1.6822	1.62119	1.57773	1.39427	1.19855	1.24874	1.53606	1.19275	0.865262	1.03498	1.40347	1.21153	1.09819	1.3671	1.38548	1.10655	0.975021	1.08843	1.14651
501.538	0.208099	0.0389955	0.146084	0.167141	-0.0628354	0.0246872	0.0689653	-0.014699	-0.0564553	-0.193374	-0.242987	-0.136764	0.160075	0.113487	-0.188552	-0.216976	-0.182753	-0.195084	-0.139535	0.24122	1.30393	3.00739	4.08784	3.73222	3.15127	2.83567	2.19089	2.14768	2.3933	1.9331	1.75983	1.73785	1.62283	1.46576	1.23609	1.32279	1.59894	1.43637	1.00715	1.17973	1.66409	1.36826	1.01458	1.19654	1.53974	1.33758	0.894681	1.00436	1.2672
503.846	0.230061	0.00132391	0.107584	0.254309	0.200672	0.299945	0.252446	-0.113957	-0.163696	-0.329676	-0.236524	-0.114222	0.0379578	0.0839574	-0.126257	-0.145891	-0.0421482	-0.278865	-0.397297	0.00410289	1.21936	3.04145	4.09776	3.72555	3.14222	2.96096	2.41851	2.07281	2.07871	1.84775	1.72266	1.65992	1.48263	1.26293	1.09446	1.22606	1.52517	1.18011	0.803254	1.23135	1.4924	1.19458	0.954194	0.986021	1.09676	1.02126	1.03428	1.02757	1.13913
506.154	0.187329	0.156864	0.323041	0.209301	-0.228238	-0.0742118	0.0535676	0.0355788	-0.183582	-0.278211	-0.160393	-0.018676	0.143587	0.204818	-0.120086	-0.233903	-0.135228	-0.247125	-0.179809	0.384157	1.50383	3.08661	3.92448	3.56134	3.15069	2.73564	2.19101	1.94729	1.9094	1.92534	1.7769	1.59903	1.60208	1.4695	1.15389	1.28537	1.53224	1.26732	0.982302	1.23032	1.45268	1.0762	0.877418	1.19048	1.36467	1.11454	0.896606	1.04841	0.954582
508.462	0.0914061	-0.0150174	0.00192635	0.0639659	0.106469	0.247663	0.25735	0.0441546	-0.0543428	-0.243151	-0.0775646	0.123823	0.350985	0.323555	0.00636151	-0.177143	-0.215831	-0.359619	-0.199933	0.195655	1.42123	3.04136	3.85015	3.53154	3.09718	2.84909	2.25186	2.15843	2.189	1.84161	1.51764	1.50933	1.40098	1.19728	1.01314	1.09595	1.20694	1.20466	0.80928	0.899076	1.306	1.02299	0.832032	0.948463	1.06185	1.03545	0.782212	0.889304	0.91792
510.769	0.047922	-0.00263996	0.122732	0.179713	0.0222488	-0.0425682	-0.057183	-0.0363915	-0.11712	-0.024192	0.0593007	0.25531	0.518847	0.373617	-0.101949	-0.0311272	-0.00247618	-0.148024	-0.0877692	0.217038	1.29519	2.92039	3.82976	3.42532	3.12982	2.68686	1.92855	1.79245	1.98726	1.9237	1.64705	1.54116	1.48813	1.50996	1.44421	1.33886	1.36453	1.05422	0.647072	1.06265	1.29369	1.04734	1.06893	1.03795	1.16293	0.831199	0.592722	0.882936	1.05768
513.077	0.186466	0.130233	0.0630121	0.107173	0.0353103	-0.0445692	-0.125807	-0.104705	-0.0206177	-0.071824	0.0583969	0.214647	0.38382	0.315392	-0.279258	-0.260084	-0.213722	-0.46537	-0.275027	0.0658456	1.33968	3.09408	3.7141	3.20261	2.81902	2.53055	1.7432	1.77826	1.99821	1.82098	1.37686	1.48801	1.48577	1.19713	0.817436	1.19518	1.28235	0.678864	0.296101	0.930112	1.24648	0.908006	0.69905	0.864948	0.918215	0.756719	0.446787	0.759377	0.878126
515.385	0.189235	0.154152	0.0781394	0.0406035	-0.0588787	-0.0661335	-0.035709	-0.0313986	-0.123286	-0.0688519	-0.031758	0.168288	0.434452	0.401589	-0.265484	-0.337334	-0.277662	-0.267779	-0.0321879	0.281866	1.43797	3.02711	3.52177	3.04022	2.93768	2.61539	1.53575	1.58517	1.84052	1.87076	1.52519	1.48893	1.57802	1.24953	0.737128	1.14141	1.22304	0.752588	0.383668	0.958722	1.24836	1.00559	0.740533	0.98804	1.01988	0.617618	0.437125	0.7118	0.694818
517.692	0.0254151	0.263818	0.0762277	0.0697957	0.133361	-0.00732262	-0.0674294	-0.102703	-0.102957	0.0111115	-0.129088	-0.0272629	0.153421	0.185826	-0.273779	-0.217311	-0.408096	-0.465606	-0.108842	0.207971	1.21566	2.79817	3.38055	2.74778	2.70132	2.38062	1.6192	1.64173	1.78019	1.76038	1.44595	1.33049	1.23554	0.7442	0.478764	0.949676	1.08016	0.568635	0.318291	0.71756	1.07242	0.8509	0.709816	0.922258	1.05985	0.662527	0.440152	0.777998	0.628309
520	0.0507495	0.0360705	0.0637919	0.122698	0.0743291	0.0141233	-0.000921626	-0.00601221	-0.0227816	-0.00978736	-0.0677098	0.24247	0.646477	0.341964	-0.427303	-0.198974	-0.35118	-0.499481	-0.199719	0.0608164	1.17274	2.68326	3.3285	2.57143	2.6963	2.31288	1.38153	1.46736	1.63689	1.4839	1.23719	1.19244	1.07938	0.965155	0.482683	0.811339	1.01451	0.341611	0.0272944	0.699164	0.806911	0.638076	0.683443	0.871732	1.10518	0.574352	0.425219	0.579712	0.908972
522.308	0.0907316	-0.0130141	0.0270488	0.168191	0.204898	0.12747	0.0938435	0.102571	-0.0765734	-0.259916	-0.198915	0.0662427	0.370503	0.410918	-0.386418	-0.191833	-0.0444176	-0.380329	-0.000319814	0.244299	0.974107	2.55339	3.19412	2.45274	2.19587	2.08527	1.30817	1.50562	1.72524	1.50046	1.15157	1.32419	1.12468	0.893007	0.609667	1.15617	1.03605	0.361857	0.236739	0.743346	0.863716	0.641437	0.399065	0.799916	1.05202	0.7017	0.340061	0.415726	0.464044
524.615	0.164624	0.127604	0.163774	0.183321	0.056119	-0.0112057	-0.0838191	-0.025827	-0.0190517	-0.211617	-0.252771	0.0229454	0.341315	0.0857191	-0.491253	-0.140021	-0.370116	-0.48237	-0.0804428	0.151834	1.01819	2.53683	2.91054	2.32338	2.26115	2.074	1.23767	1.289	1.5405	1.27592	0.98064	1.03819	0.768482	0.785443	0.71208	1.00209	0.846961	0.473402	0.0431961	0.845941	1.0413	0.619699	0.40668	0.528232	0.695851	0.392854	0.398387	0.581544	0.622501
526.923	0.163721	0.129978	0.23407	0.0901949	-0.144203	-0.020755	0.0363045	-0.00398922	-0.0923233	-0.158796	-0.162404	0.128928	0.444803	-0.0581243	-0.258079	0.0637721	-0.581286	-0.11841	-0.237148	0.0469357	1.00055	2.46785	2.72625	2.19104	1.79813	1.26584	1.09849	1.39482	1.23239	1.19731	0.762592	0.951748	0.773284	0.835092	0.371816	0.517649	0.715181	0.554713	0.215098	0.622836	0.597408	0.201122	0.555206	0.441568	0.615077	-0.0216423	0.0864823	0.457716	0.562375
529.231	0.272853	0.050293	0.0912526	0.0308094	-0.0331875	0.156113	0.133781	-0.186266	-0.19212	0.017894	0.0141722	0.202726	0.398316	0.125963	-0.642789	-0.219074	-0.116698	-0.3389	-0.17823	-0.0340582	0.864253	2.13276	2.25024	1.5966	1.55562	1.45716	0.818178	0.971878	1.00796	0.793775	0.846576	0.868919	0.740108	0.474893	0.19421	0.371771	0.427992	0.219447	0.0632746	0.617023	0.305696	-0.0912896	0.352809	0.444504	0.346217	0.119192	-0.0538559	0.149123	0.265931
531.538	0.298817	-0.0330948	-0.0336087	-0.0143688	-0.0601619	0.00869243	0.029434	0.0646658	0.0248036	-0.0909252	-0.117822	0.166072	0.447142	0.249373	-0.361194	0.001759	-0.449537	-0.180799	-0.0672597	0.186145	0.95224	2.13203	1.85212	1.61973	1.45251	1.15596	0.83447	1.02965	0.957577	0.74449	0.691534	0.563221	0.736414	0.702942	-0.032033	0.334522	0.169435	0.0570486	0.137664	0.310704	0.0518688	-0.052086	0.373755	0.230259	0.122473	0.167195	-0.117732	0.0726689	0.136576
533.846	0.297474	0.199546	0.302701	0.108571	-0.269039	-0.239641	0.0234433	0.0670107	-0.165408	-0.242004	-0.246567	-0.0147511	0.205169	0.152723	-0.467557	-0.267581	-0.306484	0.00708422	-0.176384	0.067299	0.521344	1.56753	1.63608	1.51152	1.29063	1.00463	0.668956	0.854332	0.770783	0.794849	0.650155	0.18918	0.364241	0.283787	0.021315	0.422533	0.210648	0.332036	-0.156157	0.351464	0.279522	0.00583413	0.0473216	0.182358	0.224345	-0.062535	-0.301873	0.0204707	0.116118
536.154	0.317992	0.0868227	0.228922	0.114368	-0.101501	0.0279608	0.101938	-0.12915	-0.268094	-0.086579	0.0213349	0.041121	0.0642521	0.0477312	-0.623031	-0.0593094	-0.359414	-0.340833	-0.26696	0.00250601	0.807117	1.18133	1.1373	1.07292	0.718354	0.759429	0.292439	0.567861	0.519582	0.196483	0.153169	0.25296	0.0332319	0.0847426	-0.291551	-0.197481	-0.0602388	-0.0117184	-0.378026	-0.0291254	-0.191806	-0.263843	-0.378757	-0.228091	-0.144965	-0.194133	-0.167848	-0.109946	-0.331792
538.462	0.101864	-0.152904	0.0623356	0.0830676	-0.0072921	0.0601153	0.123331	0.0364828	-0.0606983	-0.0554675	-0.0297968	0.0942007	0.197885	0.0854095	-0.455377	-0.325388	-0.251479	-0.144741	-0.305911	0.0664577	0.545718	0.976131	0.972941	0.933559	0.679816	0.698482	0.301192	0.677089	0.4978	0.3153	0.269482	0.182121	0.0866091	-0.119436	-0.265612	-0.10022	-0.00965984	-0.0510434	-0.272846	-0.0164674	-0.106554	-0.191895	-0.0945502	-0.148905	-0.228197	-0.329459	-0.23093	-0.147182	-0.185385
540.769	0.307858	0.140899	0.151258	0.0389861	-0.140715	-0.106309	0.051803	-0.168388	-0.243094	-0.0310319	0.0412093	0.042057	0.0916907	0.267062	-0.0965695	-0.194312	-0.153672	-0.365436	-0.0639269	-0.136805	0.339742	0.836954	1.01048	0.778843	0.550674	0.512029	0.202196	0.42105	0.177521	0.00299628	-0.0205354	0.0638924	-0.088136	-0.0533192	-0.168523	-0.483715	-0.356701	-0.120699	-0.155224	-0.204152	-0.315387	-0.221284	-0.153837	-0.0722634	-0.131868	-0.433052	-0.420225	-0.484577	-0.133902
543.077	0.233664	-0.111717	-0.029637	0.0141924	0.0167891	0.0900032	0.0722214	0.0283524	0.0187694	-0.0806019	-0.117448	0.0184017	0.128288	0.00617663	-0.425656	-0.155607	-0.167647	-0.271179	-0.0400515	-0.09974	0.264645	0.687899	0.726005	0.584173	0.200622	0.149702	0.0246902	0.117054	0.0403352	-0.198443	0.199173	-0.0351158	-0.15723	-0.301087	-0.498037	-0.383787	-0.436519	-0.166665	-0.321968	-0.36218	-0.260085	-0.302542	-0.287511	-0.27463	-0.3591	-0.514846	-0.498045	-0.266784	-0.267327
545.385	0.367245	0.0294849	-0.0776193	0.0379715	0.0465911	-0.0414496	-0.10943	-0.068566	-0.171898	-0.0729835	0.0517345	0.105288	0.15175	0.0824112	-0.123018	-0.0272747	-0.318928	-0.238325	-0.181791	0.100486	0.572472	0.583021	0.376593	0.323688	0.0676441	0.0117477	-0.0533728	0.115734	-0.125144	-0.228069	-0.169426	-0.13166	-0.258004	-0.195528	-0.602336	-0.605698	-0.407913	-0.249696	-0.424321	-0.244188	-0.332822	-0.237866	-0.439844	-0.507815	-0.432633	-0.565591	-0.752736	-0.407365	-0.565231
547.692	0.16333	-0.00194023	-0.00104662	0.060259	-0.0397892	-0.148818	0.01879	0.00466709	0.0126563	-0.0219088	-0.0421009	0.0421898	0.10964	0.0235067	-0.248879	-0.205062	-0.00298161	0.0130238	-0.190918	-0.192026	0.362739	0.516693	0.36049	0.132717	0.113769	-0.0435362	-0.228374	-0.183781	-0.167911	-0.0848099	-0.0483667	-0.16394	-0.236518	-0.196627	-0.305674	-0.466705	-0.403801	-0.436402	-0.602273	-0.46913	-0.226164	-0.328713	-0.474936	-0.612013	-0.719197	-0.7989	-0.616598	-0.643841	-0.670562
550	0.278981	-0.086758	0.227498	0.13334	-0.114514	-0.0515784	-0.106416	-0.0487493	-0.0526785	-0.0188124	0.0724332	0.258101	0.319473	0.037099	-0.236157	-0.171723	-0.214874	-0.234027	-0.198048	0.0370256	0.620407	0.545255	0.472072	0.384202	-0.144441	-0.255601	-0.438733	-0.210766	-0.521888	-0.489571	-0.344268	-0.333191	-0.0983796	-0.143952	-0.444615	-0.461963	-0.581949	-0.493382	-0.569309	-0.334658	-0.568115	-0.463848	-0.502074	-0.5227	-0.682868	-1.01355	-0.675821	-0.668926	-0.673195
552.308	0.198098	0.0307124	-0.0205936	-0.0751859	-0.019402	0.0880166	-0.0343471	-0.138337	-0.235016	0.114849	0.255216	0.136491	0.087594	0.000711116	-0.192456	-0.104693	-0.0870723	-0.0681326	-0.126362	0.0351503	0.53377	0.476708	0.265152	0.188314	-0.0196293	-0.143017	-0.241214	-0.15693	-0.249766	-0.214594	-0.12578	-0.271562	-0.391673	-0.332351	-0.521682	-0.546128	-0.473863	-0.439905	-0.29026	-0.218964	-0.372303	-0.390806	-0.408428	-0.605129	-0.674756	-0.681937	-0.772552	-0.613727	-0.532942
554.615	0.256913	-0.095499	0.0256998	0.100356	-0.00140929	-0.0601409	0.035279	0.100743	-0.200015	-0.0789279	0.141048	0.418775	0.459362	0.0223139	-0.265907	-0.207348	-0.329483	-0.181736	0.0149375	0.100671	0.489197	0.517859	0.393465	0.260888	0.042287	-0.164048	-0.432788	-0.270948	-0.428855	-0.319442	-0.260865	-0.315918	-0.26597	-0.333587	-0.636287	-0.731543	-0.519077	-0.416726	-0.597238	-0.549009	-0.650635	-0.549854	-0.572968	-0.744388	-0.871819	-0.762771	-0.679354	-0.527722	-0.417602
556.923	0.219563	-0.0250507	0.0538591	-0.0564246	-0.172386	-0.109078	-0.0438366	-0.0931051	0.0249049	0.20015	0.245396	0.242027	0.19827	-0.106273	-0.251073	-0.130781	-0.257987	-0.139806	-0.0568144	0.166423	0.513091	0.344687	0.0766592	-0.115601	-0.215261	-0.114791	-0.187878	-0.107452	-0.0918125	-0.211799	-0.32502	-0.285705	-0.165702	-0.254436	-0.567975	-0.661888	-0.55843	-0.473416	-0.53876	-0.578184	-0.571324	-0.574841	-0.500188	-0.527554	-0.617597	-0.858076	-0.84438	-0.44969	-0.469939
559.231	0.169898	-0.0147065	0.181242	-0.00887494	0.0056298	0.261254	0.0806206	-0.0329173	-0.167888	-0.0599844	0.0480722	0.159655	0.209669	-0.172981	-0.305547	-0.177765	-0.313853	-0.103749	-0.0300419	0.222153	0.667823	0.62771	0.391886	0.029596	-0.145057	-0.125338	-0.236015	-0.210393	-0.272946	-0.18472	-0.268352	-0.449405	-0.402557	-0.436801	-0.581629	-0.658695	-0.499221	-0.312937	-0.445016	-0.432562	-0.507189	-0.502165	-0.531006	-0.635077	-0.604833	-0.70039	-0.642698	-0.486377	-0.463935
561.538	0.0318258	0.150618	0.199104	0.0460445	-0.0125836	0.0775966	0.0100776	-0.0408197	-0.0436855	-0.0214425	0.0290262	0.116057	0.18188	-0.0698411	-0.320604	-0.213493	-0.288224	-0.203694	0.0341845	0.153263	0.614085	0.652072	0.231724	-0.0744329	-0.268502	-0.403136	-0.373573	-0.218764	-0.251778	-0.394368	-0.421997	-0.462371	-0.462428	-0.518017	-0.648812	-0.709105	-0.633389	-0.576958	-0.590475	-0.422002	-0.631189	-0.750754	-0.618437	-0.720461	-0.8219	-0.844118	-0.77259	-0.61083	-0.484521
563.846	0.223225	-0.109799	0.10772	0.0958066	0.0863396	0.181356	-0.0845658	0.0667043	-0.146492	-0.0897766	0.0520923	0.235967	0.341368	-0.0162874	-0.210228	-0.173566	-0.108692	0.0115594	0.0184661	0.371174	0.773986	0.621963	0.142126	-0.304906	-0.346393	-0.519216	-0.500491	-0.427423	-0.473924	-0.330821	-0.350665	-0.329938	-0.327212	-0.564224	-0.664285	-0.74655	-0.771694	-0.661395	-0.619814	-0.548471	-0.606499	-0.661504	-0.709808	-0.763094	-0.843923	-0.838863	-0.730383	-0.645566	-0.643204
566.154	0.176174	-0.056208	0.0255309	-0.0139513	0.143231	0.344666	0.206921	-0.166066	-0.0946332	-0.0587245	0.0533351	0.257185	0.299645	-0.00659878	-0.208769	-0.114801	-0.0336215	0.0957213	0.102304	0.461739	0.929344	0.761983	0.225912	-0.438474	-0.509835	-0.417187	-0.353262	-0.234462	-0.383668	-0.51921	-0.424382	-0.277587	-0.324921	-0.473112	-0.581097	-0.589678	-0.512275	-0.579513	-0.676091	-0.515058	-0.621543	-0.591349	-0.453567	-0.57877	-0.693251	-0.809411	-0.818653	-0.637091	-0.511375
568.462	0.081131	-0.225934	0.0758465	0.0530773	0.149557	0.334625	0.0121523	-0.126049	-0.084921	0.0515212	0.191455	0.374616	0.285043	-0.105524	-0.0824108	-0.0304889	-0.065017	-0.172694	-0.0881733	0.324837	0.720852	0.671058	0.167303	-0.359022	-0.408822	-0.540667	-0.599305	-0.741147	-0.710236	-0.614984	-0.690326	-0.521838	-0.56541	-0.781483	-0.848582	-0.737443	-0.673833	-0.814766	-0.740717	-0.698931	-0.631128	-0.512577	-0.564332	-0.665446	-0.776088	-0.921841	-0.702899	-0.687584	-0.81127
570.769	0.123725	-0.112674	-0.132826	-0.0520398	0.0347371	0.0605342	-0.062139	-0.0126853	-0.0448444	0.210157	0.237275	0.18039	0.0995669	-0.293485	-0.324887	-0.285461	-0.142925	-0.0273424	0.0887616	0.460715	0.975822	0.684924	-0.0816596	-0.666374	-0.660688	-0.741961	-0.837347	-0.682326	-0.789107	-0.666271	-0.620341	-0.755674	-0.685036	-0.707284	-0.850301	-0.786166	-0.628118	-0.791705	-0.780763	-0.761364	-0.580133	-0.7324	-0.745487	-0.919948	-1.022	-0.828445	-0.83869	-0.79338	-0.756807
573.077	0.184694	-0.140919	-0.0193273	0.0199632	0.0560161	0.105768	0.109379	0.079124	-0.101088	-0.18916	-0.101659	0.0499061	0.267552	0.0493039	-0.136684	-0.186625	-0.213837	-0.0743495	-0.0658614	0.131904	0.783064	0.635237	-0.137463	-0.657843	-0.520747	-0.679803	-0.638104	-0.802219	-0.873173	-0.715405	-0.688564	-0.629272	-0.758273	-0.963743	-1.06199	-0.86236	-0.781636	-0.819015	-0.726298	-0.835264	-0.876126	-0.710682	-0.768903	-0.844406	-0.916114	-0.897662	-0.890928	-0.917144	-0.845729
575.385	0.132106	0.0974242	-0.0488983	0.0188081	0.199052	0.268708	-0.0155675	-0.292144	-0.0747359	0.0123061	0.136078	0.308397	0.0426081	-0.0674622	0.090292	-0.0792649	-0.198076	-0.0370791	-0.0923571	0.295887	1.11685	0.918624	-0.0738901	-0.876656	-0.877419	-0.968166	-0.94213	-0.809446	-1.01523	-0.744164	-0.737979	-0.850562	-0.874097	-0.914322	-0.824833	-0.99552	-0.914076	-1.07949	-0.901328	-0.8925	-0.801986	-0.752085	-0.813456	-0.848529	-0.965643	-0.90796	-0.796158	-0.861751	-0.892606
577.692	0.123857	0.0210195	-0.00405474	-0.0505774	-0.0244156	0.0266945	-0.0646371	0.088854	0.0199824	-0.123347	-0.0280141	0.138274	0.131931	-0.316945	-0.00880845	-0.110261	-0.0340664	-0.0884759	-0.0784213	0.233464	0.874563	0.628789	-0.173014	-1.07183	-0.875411	-1.01673	-1.06736	-1.1544	-1.01573	-1.03129	-0.984457	-0.923285	-0.802943	-0.706819	-0.913341	-1.10861	-0.885423	-0.923634	-0.868437	-0.950731	-0.815666	-0.689522	-0.602505	-0.914624	-0.981553	-1.01536	-1.10246	-0.796493	-0.769518
580	0.178685	-0.13176	-0.0446159	-0.101235	0.0292733	0.193753	0.217109	-0.246751	-0.0469727	0.0766557	0.145355	0.22188	0.188604	0.0145776	-0.156798	-0.112146	-0.0461966	-0.14959	-0.165004	0.111061	0.746502	0.533679	-0.304893	-1.14974	-1.17395	-1.25585	-1.12222	-1.43573	-1.2952	-1.01726	-1.11498	-1.08808	-0.865472	-0.979487	-1.07719	-1.18559	-0.922914	-0.997364	-1.02362	-1.02252	-0.996423	-1.0845	-0.898746	-0.973174	-0.998628	-1.06549	-0.99121	-0.817236	-0.847341
582.308	0.439907	0.0148158	0.123006	0.0389832	0.0380236	0.134709	0.049758	-0.269489	-0.144973	-0.122591	0.0659345	0.313449	0.536558	0.0737193	-0.105707	-0.200543	-0.0482075	-0.110274	-0.269034	-0.0492139	0.851846	0.569865	-0.553325	-1.18458	-1.36067	-1.17927	-1.07132	-1.38976	-1.5873	-1.23904	-1.1967	-1.04473	-0.883668	-1.03333	-1.36036	-1.19026	-0.934429	-1.09259	-1.10569	-1.07582	-0.949599	-0.806337	-0.831525	-0.911401	-1.17004	-1.01353	-0.986813	-1.00242	-1.377
584.615	0.369969	-0.120412	-0.000286698	-0.0636602	0.112244	0.321798	-0.0720158	-0.165285	-0.00878262	-0.0727725	-0.0533635	-0.0166175	0.128127	-0.0673438	-0.111745	-0.0586142	0.164769	0.170404	-0.0771197	0.251589	0.794873	0.487255	-0.801108	-1.73626	-1.51686	-1.56761	-1.51032	-1.62175	-1.5442	-1.50983	-1.50691	-1.38479	-1.22477	-1.28385	-1.61544	-1.4593	-0.980017	-1.00679	-1.25475	-1.29438	-1.1468	-1.16598	-1.27239	-1.1399	-1.35183	-1.02407	-1.11026	-1.19803	-1.25328
586.923	0.295726	-0.0578098	0.0532729	0.0442576	0.0299055	0.0615172	-0.0687494	-0.184626	-0.0868055	0.0640161	0.0811023	0.0851528	-0.0429725	-0.143164	-0.185201	-0.0458642	0.242017	-0.0475564	-0.194738	0.27444	0.780401	0.317408	-0.926317	-1.74724	-1.43493	-1.73565	-1.59913	-1.73481	-1.55153	-1.52978	-1.32349	-1.36945	-1.26162	-1.16365	-1.41604	-1.67369	-1.27847	-1.08442	-1.33359	-1.28509	-1.36695	-1.24097	-1.32906	-1.32696	-1.25185	-1.3767	-1.33025	-1.14726	-0.925289
589.231	0.309005	0.0951043	0.117051	-0.121956	-0.120555	0.0214883	-0.108821	0.0932777	-0.208043	-0.0405019	0.0694661	0.18044	0.263302	0.135451	-0.155736	-0.0930811	0.0605972	0.172486	-0.0430685	0.248717	0.821988	0.360868	-0.575374	-1.65179	-1.49179	-1.60097	-1.54657	-1.76925	-1.58918	-1.18268	-1.18574	-1.15682	-1.27997	-1.40074	-1.36241	-1.29605	-0.859417	-1.27752	-1.36842	-1.44208	-1.2769	-0.918675	-1.09384	-1.0837	-1.33283	-1.28916	-1.04779	-1.17798	-1.35479
591.538	0.315799	0.0715401	-0.124722	-0.120788	0.175519	0.364684	-0.0832466	0.00724638	-0.250034	-0.120597	-0.102658	-0.092522	0.121519	-0.0847851	-0.112855	-0.186132	0.148406	0.287242	-0.0506112	0.0812232	0.679899	0.379901	-0.900223	-1.82186	-1.74043	-1.71731	-1.53318	-1.4441	-1.67877	-1.65515	-1.52002	-1.47436	-1.6295	-1.59363	-1.66777	-1.69336	-1.23001	-1.24752	-1.24741	-1.43927	-1.45671	-1.39081	-1.14865	-1.24339	-1.53978	-1.3795	-1.08363	-1.10014	-1.24485
593.846	0.123824	-0.133895	0.0308017	-0.0306496	0.00492338	0.0906644	0.190895	0.281255	-0.130274	-0.325548	-0.231662	-0.12078	0.473944	-0.00216586	0.083487	-0.15996	-0.157101	0.0358441	0.110679	0.101246	0.696216	0.356558	-1.06193	-2.40342	-1.83074	-2.01013	-1.77026	-1.7196	-1.82283	-1.78864	-1.68035	-1.59186	-1.44765	-1.88189	-1.79813	-1.75217	-1.4868	-1.23941	-1.47514	-1.55943	-1.42675	-1.24184	-1.40015	-1.31172	-1.42548	-1.55219	-1.26007	-1.29292	-1.30978
596.154	0.161523	0.0465672	0.05047	-0.0656089	0.131651	0.327632	-0.185937	-0.0877015	-0.123782	0.164351	-0.0634673	-0.311215	-0.058889	-0.284649	-0.00655711	-0.418059	0.0166031	0.15165	-0.0879632	-0.0166037	0.778728	-0.0434891	-1.57723	-2.41789	-1.96876	-2.35641	-2.03573	-2.04628	-1.82061	-2.01734	-1.69189	-1.90849	-1.70361	-1.59006	-1.95733	-2.04578	-1.37114	-1.25682	-1.49032	-1.72932	-1.53079	-1.11532	-1.76034	-1.81874	-1.45489	-1.52195	-1.45632	-1.27621	-1.28221
598.462	0.259428	0.0797476	-0.0861207	-0.104159	0.112735	0.253774	-0.0218626	-0.309584	-0.0724012	-0.0494021	0.0728448	0.196935	0.337821	-0.0531895	0.0649139	0.0693582	0.204469	0.275063	-0.167941	0.638339	0.489459	0.309794	-1.20396	-2.34614	-1.89633	-2.04774	-1.74349	-1.80301	-1.9633	-1.66125	-1.71752	-1.57998	-1.50353	-1.43711	-1.85616	-1.87891	-1.11316	-1.43275	-1.77966	-1.5854	-1.61253	-1.32275	-1.3704	-1.62456	-1.43951	-1.38148	-1.58691	-1.51759	-1.57351
600.769	0.0745772	0.428763	-0.030898	-0.0640775	0.120084	0.196515	-0.0635154	-0.235103	-0.34812	0.187821	0.103833	0.0182832	-0.14055	0.156428	-0.245513	0.209304	-0.00715453	-0.0152495	0.127067	0.122904	0.740399	0.307245	-1.29086	-2.41275	-2.09759	-1.94693	-1.39046	-2.16682	-1.65294	-1.55452	-1.2979	-1.86134	-1.31728	-1.4916	-1.3945	-1.79253	-0.956939	-1.01746	-1.5812	-1.45158	-1.34138	-1.29552	-1.1682	-1.55266	-1.30586	-1.79724	-1.282	-1.2774	-1.40997
603.077	0.202859	0.26993	-0.266127	-0.326784	-0.0944112	0.0248658	0.0121232	-0.11961	0.105507	0.116764	0.188807	0.237145	-0.0826558	0.298844	-0.431811	-0.546512	-0.16428	-0.0527891	-0.500744	0.182443	0.705306	0.352217	-1.48913	-2.28468	-2.05685	-1.85306	-2.24159	-2.01311	-1.8391	-1.60103	-1.60512	-1.62275	-1.5757	-1.45464	-1.67506	-1.7446	-1.42979	-1.3201	-1.44018	-1.51851	-1.62816	-1.21068	-1.36303	-1.49283	-1.19599	-1.54359	-1.38461	-1.41274	-1.6788
605.385	0.0561019	-0.0828629	-0.271139	-0.126251	0.0537667	0.0827028	-0.15757	0.193694	-0.0909435	0.174843	0.0464551	-0.0832045	-0.190203	0.014363	-0.16211	0.0251615	-0.0701195	-0.036248	0.00076715	0.246279	0.779567	0.258382	-1.31458	-2.15985	-1.76971	-1.70878	-1.92141	-1.78277	-1.7139	-1.57868	-1.45101	-1.55725	-1.50091	-1.8192	-1.58173	-1.49715	-1.17266	-1.15475	-1.33488	-1.43204	-1.48204	-1.19327	-1.44427	-1.40909	-1.38293	-1.3679	-1.38024	-1.06066	-0.994763
607.692	0.0946304	0.0773163	-0.174123	-0.400167	-0.0407273	0.221017	0.0182525	-0.117334	-0.0261461	0.238462	0.000890977	-0.166209	0.112607	0.149661	0.0637028	0.0597651	0.0476273	0.271897	0.154344	0.351099	0.729458	0.0966139	-1.39915	-2.39508	-2.04348	-1.68004	-1.73349	-1.60793	-1.65373	-1.6028	-1.57633	-1.8201	-0.988407	-1.35413	-1.58216	-1.47233	-1.0235	-1.51239	-1.75471	-1.33015	-1.25576	-1.25766	-1.18215	-1.38072	-1.38945	-1.1601	-1.14551	-1.00249	-1.24275
610	0.447599	0.120205	-0.189622	-0.329483	0.160412	0.435431	-0.00688905	-0.0850024	-0.279311	0.0162192	0.0265944	0.0488024	0.0398578	-0.286434	-0.0192744	-0.127762	-0.121719	-0.0405629	-0.177483	0.169581	0.735358	0.0275628	-1.2926	-2.28142	-2.1101	-1.85858	-1.85544	-1.79154	-1.57262	-1.65111	-1.63246	-1.55772	-1.24966	-1.51891	-1.69828	-1.78063	-1.2027	-1.39381	-1.14046	-1.58273	-1.35316	-1.02832	-1.29025	-1.32042	-1.03952	-1.37995	-1.28682	-0.961866	-1.16893
612.308	-0.0327349	0.0895541	-0.0386475	-0.234734	-0.0588377	0.0849834	0.0376693	0.0251578	0.0607219	0.0591926	-0.0529668	-0.0570035	0.214561	0.0428606	0.14052	-0.206049	-0.302665	-0.232752	0.0200501	0.288797	0.569122	0.130087	-1.31324	-1.83591	-2.08865	-2.19148	-1.8756	-1.74305	-1.72009	-1.43039	-1.27138	-1.52679	-1.1365	-1.35764	-1.45296	-1.19544	-1.12024	-1.38537	-1.44928	-1.35814	-1.75513	-1.1992	-1.30387	-1.35795	-1.35225	-1.41144	-1.20725	-0.984869	-1.03643
614.615	0.0122109	0.0636029	-0.00690156	0.0350179	0.167864	0.185464	-0.0477069	0.160438	-0.138565	-0.092928	0.114449	0.215104	0.0192111	-0.00323833	-0.00137199	-0.358798	0.021924	-0.154397	-0.0546893	0.202549	0.20987	0.0510718	-1.23618	-1.85528	-1.52561	-1.90865	-1.98915	-1.55811	-1.27394	-1.27808	-1.5787	-1.81073	-1.55507	-1.28791	-1.28231	-1.08498	-1.34528	-1.35008	-1.26203	-1.23767	-1.29365	-1.28386	-1.04564	-0.971833	-1.03178	-1.10837	-0.999738	-0.89599	-1.10646
616.923	0.0454073	-0.0943624	0.275902	0.214271	0.0814753	-0.0094126	-0.322148	-0.0379555	-0.0748407	-0.261249	-0.298563	-0.226374	-0.0994956	-0.339381	-0.192859	-0.238046	-0.376872	-0.133988	0.390253	0.440554	0.555861	-0.102427	-1.24346	-1.77159	-2.02108	-1.86953	-1.75936	-1.45019	-1.32889	-1.31542	-1.3328	-1.35007	-1.36994	-1.46013	-1.00702	-0.931983	-1.23662	-1.09782	-1.3291	-1.34032	-1.36653	-1.04907	-0.972098	-0.851632	-0.99085	-1.21105	-1.15983	-1.09717	-0.85741
619.231	0.0529838	0.109736	0.0730253	-0.0240948	0.0126141	0.0283265	-0.0671328	0.0305331	-0.226034	-0.0401375	-0.0766131	0.0373915	0.196926	-0.0130102	0.0446628	-0.0557464	-0.00227301	0.19018	0.196191	0.610627	0.678192	-0.171726	-1.15742	-1.7608	-1.65134	-1.44397	-1.57228	-1.42909	-1.13163	-1.35766	-1.27412	-1.30754	-1.18567	-1.00655	-1.17073	-1.04875	-0.800572	-0.653941	-0.877365	-0.897508	-1.20634	-0.997685	-0.779308	-0.782774	-0.621793	-0.951142	-1.07176	-1.13489	-0.886287
621.538	-4.26591e-06	-0.175553	-0.0767367	-0.0349281	0.0358927	0.011656	-0.183572	0.0543332	0.216536	0.146466	-0.0559798	-0.159799	-0.0986385	-0.180603	-0.367626	-0.32357	-0.1061	0.0491234	-0.146165	0.0751548	0.265689	-0.0618837	-0.938894	-1.51674	-1.51311	-1.6146	-1.52992	-1.08369	-0.94588	-1.23973	-1.28882	-1.07987	-1.25346	-1.35523	-1.19235	-1.31652	-1.00859	-0.809102	-1.04707	-1.0474	-1.13099	-1.08663	-1.03483	-1.00906	-0.961974	-0.864245	-1.00248	-0.907225	-0.759897
623.846	0.253726	-0.00962521	-0.122382	-0.0806648	-0.107286	-0.168399	-0.231419	0.0756708	0.0820903	0.0524806	-0.11073	-0.098949	0.119277	0.320582	0.259755	-0.125373	-0.273959	-0.131747	0.15962	0.542138	0.907296	0.272843	-0.662857	-1.155	-1.14687	-1.08545	-1.2425	-1.11583	-0.77576	-0.718845	-0.774056	-1.05543	-0.970871	-0.916833	-0.887255	-0.723967	-0.885822	-0.922466	-0.794865	-0.769624	-0.745937	-0.706546	-0.66713	-0.849297	-0.646771	-0.583817	-0.801491	-0.503032	-0.391245
626.154	-0.0454367	0.399508	-0.0433208	-0.0863005	-0.136417	-0.204526	-0.239834	0.100432	0.233224	0.0212816	-0.0284863	-0.0535217	-0.0021648	0.106531	-0.032616	-0.2398	-0.0499492	0.0435067	0.223198	0.614125	0.568772	-0.0551336	-0.829251	-1.14741	-1.00111	-0.732758	-0.915773	-0.953716	-0.990672	-0.85703	-0.543135	-0.768513	-0.900166	-0.996974	-1.05911	-0.817297	-0.783302	-0.671333	-0.392297	-0.659128	-0.941085	-0.70075	-0.498478	-0.570607	-0.609569	-0.672858	-0.614566	-0.404813	-0.344972
628.462	-0.0481667	0.132205	0.228461	-0.299933	-0.00486617	0.0366578	-0.336287	0.198746	0.172178	0.0686924	0.0501578	0.00513146	-0.135396	-0.0219897	0.141749	-0.183619	-0.225331	0.0411308	0.0102948	0.179873	0.444244	0.110649	-0.509455	-0.742244	-0.982642	-1.20102	-1.00549	-0.868718	-0.952185	-0.98942	-1.04359	-1.04985	-0.804056	-0.685454	-0.660032	-0.681145	-0.788457	-0.839896	-0.828278	-0.741088	-0.906686	-0.85913	-0.464448	-0.56198	-0.566441	-0.390224	-0.464672	-0.75865	-0.745598
630.769	-0.341683	0.0738236	0.286839	0.0844257	0.215462	0.186343	-0.112344	-0.0666888	-0.11684	-0.0151345	0.179077	0.105683	-0.186256	0.0758065	0.198666	-0.0820341	-0.0780732	0.0353199	0.165413	0.52117	0.584593	0.0275937	-0.324235	-0.266474	-0.757038	-1.07953	-0.844142	-0.671833	-0.673692	-0.732256	-0.80562	-0.953327	-0.879088	-0.640641	-0.245145	-0.523883	-0.789902	-0.613639	-0.607835	-0.709265	-0.731797	-0.37305	-0.384135	-0.592637	-0.642187	-0.673955	-0.497854	-0.45089	-0.414069
633.077	0.0234319	-0.166077	-0.0703987	-0.170218	0.109968	0.100261	-0.151477	0.0193362	0.0912327	0.331329	0.258499	0.0215879	-0.030943	0.214886	0.242236	-0.00336256	-0.0185716	-0.146057	-0.0169072	0.572109	0.790501	-0.0454947	-0.7278	-0.775022	-0.671531	-0.60172	-0.785807	-0.866354	-0.811878	-0.765726	-0.8829	-0.894701	-0.650691	-0.676445	-0.530324	-0.385388	-0.532522	-0.52699	-0.45845	-0.536416	-0.496071	-0.130922	-0.266059	-0.434319	-0.531958	-0.371993	-0.208461	-0.298525	-0.193413
635.385	0.40197	0.178734	-0.224243	-0.249665	0.154272	0.0950381	-0.210011	-0.0137259	-0.23281	-0.227566	-0.230979	0.0127319	0.198648	0.148779	0.0760665	0.214605	0.316606	0.0967524	0.0265807	0.305862	0.818515	0.328957	-0.793781	-0.998306	-0.989792	-0.905898	-0.875148	-0.72774	-0.835605	-0.672596	-0.362101	-0.330752	-0.347384	-0.742861	-0.792142	-0.418149	-0.429717	-0.479345	-0.733638	-0.550556	-0.28548	0.0527259	-0.1963	-0.497024	-0.340761	-0.259329	-0.189066	-0.318005	-0.337736
637.692	0.744007	-0.059391	-0.736441	-0.768686	-0.0436036	0.270539	0.188641	-0.218931	-0.0848565	0.00803165	-0.347867	-0.316276	0.269182	-0.152112	-0.329294	0.618102	0.295943	-0.480952	-0.595219	-0.124601	0.879804	0.419245	-1.13898	-1.25442	-0.749872	-0.665523	-1.09214	-1.24466	-0.858045	-0.994452	-0.88293	-0.661021	-0.176299	-0.864041	-1.07107	-0.00821968	0.0434399	-0.84383	-0.976987	-0.614809	-0.230656	-0.566424	-0.761955	-0.597767	-0.791916	-0.73375	-0.52302	-0.544022	-0.41162
640	0.305741	-0.214269	-0.490625	-0.605649	-0.100242	0.11555	0.165334	0.143066	0.168846	0.00828583	-0.313126	-0.124032	0.335146	-0.120332	-0.123426	0.417565	-0.195148	-0.224286	0.166005	-0.0496482	0.490731	0.388276	-0.580183	-0.946717	-0.649773	-0.703232	-0.730655	-0.889947	-0.658535	-0.60839	-0.614741	-0.25839	-0.0985826	-0.595762	-0.668682	-0.260788	-0.0555655	-0.488134	-0.593178	-0.521537	-0.359028	-0.078092	-0.374991	-0.450526	-0.619068	-0.347963	-0.476856	-0.258508	-0.214434
642.308	-0.0679972	-0.244257	0.0414811	-0.347118	-0.264806	-0.147805	0.111372	0.190491	0.0399616	0.241788	0.0762771	0.017613	0.165851	-0.130345	0.164768	0.0995987	0.062862	0.0370234	0.086771	0.249606	0.634728	-0.173506	-0.369177	-0.356672	-0.611191	-0.670209	-0.777548	-0.586619	-0.852678	-0.721687	-0.642163	-0.326615	-0.387125	-0.342471	-0.286138	-0.330409	-0.472968	-0.556034	-0.17892	-0.497898	-0.25053	-0.0679397	-0.0427364	-0.34782	-0.596527	-0.459108	-0.447345	-0.57484	0.0589553
644.615	-0.234083	0.345169	0.410464	-0.0760862	0.0643974	-0.0145775	-0.23842	-0.024979	-0.0868839	-0.445986	-0.307473	-0.109133	-0.0408936	0.322935	-0.0536538	0.178628	-0.0625291	-0.311065	-0.148994	0.164153	0.763015	0.22921	-0.103228	-0.126508	-0.0954002	-0.598033	-0.148757	-0.382313	-0.575143	-0.833189	-0.527732	-0.765937	-0.227824	-0.250245	0.0164767	-0.572964	-0.476901	-0.278816	-0.0652544	-0.287761	-0.306125	0.108613	0.125712	-0.00569425	0.18531	0.0511712	-0.211288	-0.217103	0.0595591
646.923	-0.359375	0.0583332	0.204705	0.273643	0.0754155	-0.100235	-0.0862749	-0.0268611	-0.148518	-0.124778	-0.236016	-0.0234479	-0.0204203	-0.147836	-0.0752588	-0.46394	0.0147337	0.0474023	-0.142934	0.457311	0.973005	-0.14874	-0.383652	-0.375875	-0.273188	-0.523418	-0.394002	-0.487432	-0.913666	-0.768924	-0.755034	-0.921985	-0.751182	-0.183326	-0.1269	-0.762626	-0.314662	-0.505253	-0.196299	-0.603712	-0.544489	0.1147	-0.0335672	-0.233073	-0.277585	-0.0513383	-0.303101	-0.305919	-0.305165
649.231	0.257769	-0.426252	-0.0838522	-0.0554409	-0.108484	0.124432	0.343814	-0.0174721	-0.234168	-0.253953	-0.416526	-0.251316	-0.0827011	-0.186605	-0.0214435	-0.0389433	0.106044	-0.711596	-0.0348464	0.100963	0.618941	-0.144448	-0.84408	-0.348472	-0.581831	-0.360373	-0.315769	-0.56664	-0.255945	-0.629023	-0.503032	-0.433173	-0.14501	-0.684055	-0.297256	-0.317587	0.228134	-0.410175	-0.522852	-0.10009	-0.386192	-0.191655	-0.498041	-0.259453	-0.181287	-0.648284	-0.6729	-0.315713	-0.0609432
651.538	0.132434	0.1833	-0.214087	-0.911206	0.214506	0.341323	-0.182246	-0.219134	0.153056	-0.0991295	-0.447759	-0.397988	0.0869394	-0.387584	-0.227693	0.221823	-0.361063	-0.668586	-0.0996581	-0.143823	0.332436	0.21243	-0.453118	-0.843838	-0.353383	-1.06241	-0.540598	-0.96375	-0.639484	-0.197641	-0.70103	-0.365925	-0.0696409	-0.44474	-0.87001	0.249312	0.0195697	-0.823192	-0.762397	-0.248961	-0.477858	-0.529079	-0.361498	-0.426544	-0.243505	-0.40798	-0.271559	-0.785067	-0.418259
653.846	-0.0318487	0.23443	0.0187502	-0.145298	0.0556616	-0.155877	-0.276558	-0.0496462	0.129322	-0.309664	-0.87849	-0.35671	0.34654	-0.485435	-0.2237	-0.323903	-0.143572	-0.456696	0.087226	-0.245211	0.736597	0.258417	-0.482584	-0.124887	-0.178759	-1.13551	0.214583	-0.281026	-0.499099	-0.295213	-0.447087	-0.194936	-0.152132	-0.245665	-0.195952	-0.319098	-0.213592	-0.594164	-0.658633	-0.949501	-0.216553	-0.0894577	-0.0560034	-0.378185	-0.250532	-0.26895	-0.447269	0.153287	-0.531031
656.154	-0.233781	0.00132446	0.242502	0.186278	0.217626	0.0361896	-0.0195577	0.111612	-0.189752	-0.160264	0.145603	-0.00547384	0.191495	0.115736	0.238397	-0.426801	0.429101	0.0773324	0.34157	0.578504	0.669227	-0.0549196	0.126921	0.166517	-0.46829	-0.305111	0.0293906	-0.158879	-0.429549	-0.0615881	-0.0405888	-0.270542	-0.529934	-0.0852906	0.234372	-0.532384	-0.0618432	0.420372	0.0196335	-0.424392	-0.39985	0.580448	-0.212966	-0.21647	0.0677866	-0.176855	0.0790318	0.300906	0.246405
658.462	-0.302527	0.129959	0.0607003	-0.064844	0.171016	-0.0585056	-0.0928646	0.0889969	0.00725573	-0.00922907	0.0203677	-0.123772	0.0338152	0.0607005	-0.0373417	-0.263364	0.192479	0.151552	0.0778149	0.211612	0.44106	0.281392	-0.124582	-0.0994693	-0.0659018	-0.280757	0.00733126	-0.283795	-0.329867	-0.238075	-0.0241316	0.418781	0.0491267	0.201311	-0.154551	0.131689	0.0848055	0.0300605	0.00615107	-0.0737987	-0.0673331	0.841135	0.340741	0.0879856	-0.0143504	-0.233395	0.164467	0.0579252	-0.141618
660.769	-0.280019	0.134297	0.390398	-0.00508793	0.176169	-0.0277732	-0.126086	0.0816161	-0.0972692	-0.254166	-0.221889	-0.380277	-0.205677	0.231483	0.143054	-0.399121	0.0671851	-0.0923058	0.0778464	0.437219	0.547517	-0.00116049	0.396113	0.432103	-0.357315	-0.408254	0.356094	0.149321	-0.454329	-0.0659593	-0.200618	-0.452368	-0.0595987	0.207553	0.105037	-0.522241	-0.0530865	0.341591	0.148541	-0.0900869	0.47008	0.64665	0.498645	-0.0128577	0.0491775	0.128485	0.110429	0.0758914	0.321858
663.077	-0.582168	0.280845	0.580302	0.235771	0.244182	-0.200337	-0.0329709	0.228509	-0.32023	-0.153138	0.2067	0.108276	0.381263	0.420699	0.079995	-0.450548	0.351696	0.470645	0.548548	0.508609	0.304504	-0.07233	0.637318	0.586012	-0.106767	0.147368	0.499704	0.305391	-0.289122	0.0320377	-0.149342	-0.344548	0.0967496	0.449497	0.480737	-0.509966	0.0215039	0.45051	0.36318	0.0954537	0.155837	0.932006	0.67183	0.253699	0.325411	0.0108751	0.0858291	0.581183	0.399893
665.385	0.193043	0.584281	-0.0200954	-0.510812	-0.273969	-0.572761	-0.264528	0.121917	0.0138094	-0.0786492	-0.112916	-0.180524	-0.0413035	-0.0126775	-0.0673844	-0.382698	-0.591143	-0.335788	-0.367414	-0.029695	0.588103	0.634735	0.074084	-0.0225096	-0.378309	-0.92584	0.309083	-0.074501	-0.516544	-0.422325	-0.49372	-0.536336	-0.253312	0.258624	0.137861	-0.14364	-0.0129282	-0.468801	-0.354471	-0.939466	-0.548361	-0.273425	0.143515	-0.158242	0.203361	-0.0602118	-0.445686	-0.218976	0.0895478
667.692	0.407919	-0.0646397	-0.706758	-0.709226	0.0307944	0.0395545	-0.15507	-0.0597449	0.382431	-0.107383	-0.551026	-0.345137	0.00970678	-0.827507	-0.304095	0.0926075	-0.322119	-0.720717	-0.548659	-0.252667	0.402138	0.450394	-0.279878	-0.386119	-0.0906376	-0.765125	-0.530859	-0.369241	-0.0498001	-0.568321	-0.367807	0.0735017	0.185937	-0.228813	-0.224634	0.464924	0.417384	-0.443229	-0.606329	-0.537273	-0.432756	-0.593725	-0.417324	-0.0279491	0.00950247	-0.595845	-0.420695	-0.126636	-0.16575
670	-0.116616	-0.0453393	-0.0568771	0.0205566	-0.125116	0.10836	0.183593	0.142568	0.00188296	-0.165269	-0.174037	-0.0593646	-0.018494	0.11419	0.0895325	-0.0292419	-0.0060236	0.0169673	-0.0387054	0.134595	0.270253	-0.0599525	0.1649	0.0872089	-0.120531	-0.144552	0.235076	0.0854526	-0.0310873	-0.0191488	-0.129962	-0.166293	-0.0851545	0.324087	-0.0387075	-0.473289	0.087076	-0.031369	0.0299304	-0.284482	-0.0509662	0.336004	-0.0529106	-0.0827406	-0.143923	-0.0429921	0.0854996	0.235052	0.331266
672.308	-0.0126824	-0.0440417	0.0600225	-0.120167	-0.0630288	0.0221656	0.0328634	-0.071401	-0.179583	-0.274984	-0.32627	-0.148034	0.310826	0.176798	0.150009	-0.0675529	-0.0530194	-0.33133	-0.135103	-0.0743729	0.129637	-0.139139	0.0805201	0.0331569	0.150384	0.0547517	-0.118019	-0.2845	-0.121086	-0.336859	-0.356261	0.0420417	-0.126079	-0.18344	-0.166055	-0.043849	0.0365417	0.0780896	0.0474237	0.0440171	0.102893	0.0863514	-0.215104	-0.0403582	-0.101193	-0.108642	-0.0726399	0.127373	0.130145
674.615	-0.302345	0.481505	0.0683748	-0.330811	0.18495	-0.42204	-0.170466	0.165806	-0.0102178	-0.262535	-0.327259	-0.167352	0.0313822	-0.0286387	-0.0381641	-0.407117	-0.388621	-0.370536	-0.52319	-0.362716	0.181492	0.307297	0.236489	-0.0755733	-0.518097	-0.671625	0.153931	-0.382402	-0.445147	-0.408081	-0.634596	-0.606901	0.0869234	0.411075	-0.219432	-0.337832	-0.115743	-0.209138	-0.319328	-0.703293	-0.378356	-0.0584875	0.137683	-0.0113485	0.130816	-0.339409	-0.485502	-0.119542	0.146873
[truncated: 100 more columns]

## Sheet: SI_Fig_17_C
Normalized ΔT/T for Cs3Bi2Br9
	Time (ps) →
Wavelength (nm) ↓	-5.1	-4.1	-3.1	-2.6	-2.1	-1.9	-1.7	-1.5	-1.3	-1.1	-1	-0.9	-0.8	-0.7	-0.6	-0.5	-0.4	-0.3	-0.2	-0.1	0	0.1	0.2	0.3	0.4	0.5	0.6	0.7	0.8	0.9	1	1.1	1.2	1.3	1.4	1.5	1.6	1.7	1.8	1.9	2	2.1	2.2	2.3	2.4	2.5	2.6	2.7	2.8
425.385	-0.0841017	-0.270076	-0.412334	-0.598549	0.678412	0.512253	0.318033	0.145786	-0.496015	-0.743152	-0.296445	0.523836	1.37597	0.596429	-0.322233	0.235227	-0.119616	-0.23628	-0.203652	0.521853	0.106451	-1.27465	-2.01886	-2.93277	-2.31601	-3.93077	-4.53851	-2.79065	-3.35608	-1.44886	-2.61021	-3.56745	-2.00491	-1.83647	-2.95596	-2.58629	-2.81406	-2.58335	-2.34066	-1.96751	-2.52488	-2.19056	-1.64415	-1.13816	-1.44472	-1.72323	-1.91544	-1.81913	-1.41562
427.692	0.151668	-0.203324	-0.381054	-0.662698	0.774659	0.605191	0.42465	0.0399867	-0.71421	-0.771132	-0.343961	0.382381	1.11771	0.44623	-0.2675	0.15964	-0.667347	-0.358562	-0.478431	0.564018	0.457858	0.869448	1.37634	0.292582	0.726848	-1.19309	-2.02408	-0.0845872	-0.491693	1.12909	0.0481114	-0.831418	0.690708	0.543225	-0.853619	-0.488038	-0.686202	0.0177388	0.0327248	0.356244	-0.0902275	0.261377	0.546673	1.3892	0.945467	1.09699	0.206517	0.162718	0.587915
430	0.293396	0.303545	0.019998	-0.487479	0.328851	0.357297	0.385743	0.0344567	-1.01264	-1.03441	-0.398278	0.333137	1.03356	0.231628	-0.533941	0.437467	0.164097	-0.384028	0.110383	-0.0956869	1.13842	3.37565	4.53646	3.26012	4.01074	1.74282	0.748229	2.63622	1.83178	4.19823	2.28425	1.34514	2.63167	3.62457	2.56365	2.26998	1.66445	2.63219	2.83558	3.19878	1.91303	3.06352	3.37992	3.81574	3.38372	3.40752	2.56595	2.67058	3.14222
432.308	0.0191874	0.151294	-0.189829	-0.638489	0.40865	0.521246	0.633842	-0.00516355	-0.829243	-0.589785	-0.168084	0.478221	1.0175	0.123433	-0.639233	0.274583	0.0399223	-0.518713	0.201414	0.239698	1.58304	5.25445	8.41167	5.75099	6.67938	4.1792	3.52914	5.27636	4.84844	6.71268	4.67593	3.80469	5.96227	6.05063	5.12182	4.97067	4.17774	5.33737	5.31465	5.51262	4.59551	5.86207	5.49182	6.3607	6.03366	5.54425	4.98815	5.34447	5.48578
434.615	0.108271	0.294683	0.198774	0.0496017	-0.171619	0.0263898	0.224399	-0.280814	-0.871852	-0.662885	-0.313434	0.594831	1.25002	0.0237769	-0.9107	0.215188	0.373813	-0.45443	0.118413	0.364451	1.13367	6.64889	11.4867	8.55052	9.22025	5.50357	5.42224	8.43356	7.6982	9.48498	7.28931	5.99826	8.69783	8.6141	7.423	7.25189	6.10116	7.99928	8.17807	8.01783	6.94404	8.28648	7.94176	8.60288	8.57231	7.59095	6.49821	8.41368	8.21195
436.923	-0.0457793	0.551099	0.240901	-0.251869	0.00780957	-0.246185	-0.50018	-1.03364	-0.7526	-0.00443961	0.347163	1.04094	1.37396	-0.0873002	-1.13842	-0.243123	0.0713445	0.00269048	0.609952	-0.0602708	0.934066	8.29406	14.5799	11.7686	12.1011	7.99556	8.21163	11.6367	11.2899	12.6943	9.5691	8.78326	12.0538	11.7029	10.3424	9.79651	8.33752	10.2813	10.8027	10.1689	8.68503	10.6551	10.6714	11.254	11.159	9.33296	8.88383	10.8286	10.3003
439.231	-0.188083	0.242925	0.519511	0.361737	0.431602	0.0151703	-0.401262	-1.2169	-1.08945	0.120846	0.719946	0.935659	0.901258	-0.0413609	-0.78647	-0.482605	0.55658	0.306219	1.01995	-0.148154	1.16042	10.4244	17.3111	14.7982	15.0071	10.5932	10.2805	14.0987	13.6033	15.038	11.5878	11.2414	14.094	13.2586	12.6401	12.028	10.2727	12.3643	12.9153	12.1181	11.2697	12.7345	12.8897	13.5253	13.3346	11.8179	10.9571	12.9801	11.8208
441.538	-0.400266	0.0503077	0.747985	0.881954	0.196652	-0.264339	-0.72533	-1.51045	-1.06758	0.239373	0.855528	1.33574	1.34938	0.0632852	-0.882949	-0.548848	0.393291	0.697937	1.09079	-0.294443	1.2729	11.7523	19.3874	17.0704	17.4224	13.2636	13.3373	16.9373	16.6843	17.1504	14.1626	13.7478	16.3531	15.5778	14.9817	14.6729	12.9691	14.6749	15.5246	14.325	13.5641	15.0297	14.6864	15.5019	15.0296	13.0374	12.5828	14.6388	13.8838
443.846	-0.248366	0.379846	0.86183	0.643331	0.0532046	-0.526259	-1.10572	-1.48073	-1.12747	0.244802	0.946743	1.28282	1.09954	-0.228624	-1.10102	-0.536504	0.359819	0.474318	0.996334	-0.350556	2.2174	13.4258	20.7581	19.0412	19.0874	15.9489	16.2272	19.28	18.6576	19.2551	16.0719	16.259	18.1841	17.235	16.8033	16.4993	15.0968	16.813	16.7055	15.8549	15.3073	16.5368	16.2478	16.9599	16.9961	15.359	14.9336	15.8869	14.6696
446.154	-0.408791	0.311321	0.583711	0.502675	0.670346	-0.155741	-0.981828	-1.4114	-0.851885	0.322123	0.855206	1.19313	0.949324	-0.329965	-1.07896	-0.505704	0.465509	1.13987	1.1832	-0.280784	2.84968	14.1582	21.1249	20.1273	20.691	18.1814	18.781	20.4789	19.6437	20.2259	18.2908	17.8056	18.9233	17.2708	17.5867	17.6587	16.2144	16.921	16.8823	16.1784	16.2536	17.5433	16.7256	16.8596	16.8117	16.0125	15.7075	15.9994	14.8352
448.462	-0.458806	0.0812878	0.49699	0.575716	0.847819	0.0958989	-0.656021	-1.78485	-1.31375	0.517239	1.2746	1.61176	1.15809	-0.447408	-1.21562	-0.292337	0.46451	0.706063	1.10015	-0.405637	2.43777	13.4473	19.6087	19.15	19.3649	17.7889	18.8605	19.5416	18.6549	19.1434	17.3875	17.2791	17.8767	15.7394	16.1341	16.1592	14.8943	15.4946	15.0828	14.8858	14.9553	15.6945	14.8662	15.2462	14.8979	14.2301	14.5419	14.4598	13.581
450.769	0.116933	0.365295	0.159986	-0.00599042	0.388625	0.0832045	-0.222216	-1.18671	-1.12714	-0.0578021	0.563363	1.16837	1.03266	0.00683086	-0.251197	0.263145	-0.103984	-0.384865	0.170175	-0.221848	2.81455	11.4798	16.0033	15.8277	16.5659	16.2648	16.5059	16.0773	15.2521	16.0698	14.9588	14.3038	13.963	12.2502	12.9391	13.463	12.7944	12.2517	11.6876	11.8151	12.3559	12.7509	11.5681	11.6877	11.9932	11.8209	11.659	10.638	9.83321
453.077	0.316233	0.202791	0.00486169	-0.0144367	0.550781	0.347005	0.143229	-0.521757	-0.867375	-0.505693	-0.113466	0.3982	0.335744	-0.298406	-0.0939856	0.700543	0.109036	-0.189603	0.263092	-0.00365123	2.21457	7.81542	11.2681	11.9344	12.4734	12.3313	12.3844	11.8359	11.3526	11.8129	10.6212	9.92765	9.56547	8.46148	8.86959	9.20689	8.84249	8.08873	7.72837	7.50509	8.39002	8.49522	7.46599	7.58036	7.6399	7.67238	7.58054	6.93122	6.13543
455.385	0.327475	-0.0152525	-0.510828	-0.518219	0.26766	0.522897	0.778134	0.0883089	-0.944381	-0.751048	-0.103812	0.847807	0.949165	0.348348	0.503317	0.692085	-0.188803	-0.405489	-0.246935	0.158202	1.80714	4.39379	6.49181	7.35534	7.76003	7.88679	7.90902	7.39512	7.24245	7.69448	6.43094	5.36412	4.9664	4.25618	4.41078	4.90434	4.968	3.68106	3.54848	3.41091	3.93854	3.92439	3.46566	3.62638	3.68149	3.90243	3.28171	2.52201	2.08992
457.692	0.571206	-0.0637101	-1.00631	-0.952179	0.860189	0.889642	0.919095	0.190051	-0.792587	-1.07695	-0.414612	0.735302	0.734454	-0.0525903	0.0425997	0.276697	-0.336435	-0.539538	-0.340192	-0.122672	0.823399	1.52931	2.42994	3.13323	3.48347	3.4952	3.57268	3.4172	3.06015	3.02775	1.92599	1.21723	0.945151	0.164913	0.31675	1.17919	1.17798	0.180233	0.0837112	-0.0327756	0.191436	-0.218673	-0.00144133	0.0768515	-0.199769	0.264262	-0.456821	-0.977679	-1.13113
460	0.524662	0.0119576	-0.679474	-0.714227	0.733219	0.848073	0.962928	0.0692532	-1.27064	-0.626496	-0.0896945	0.442496	0.217024	-0.434052	-0.0264853	-0.0607677	-0.644817	-0.404737	0.160124	0.474464	0.907855	-0.190838	-0.0820737	0.391465	0.853369	0.476526	0.630243	0.531918	0.921038	0.895987	-0.288482	-0.893628	-1.36987	-1.77324	-1.99196	-0.947723	-0.910607	-2.25683	-2.123	-2.33891	-2.13711	-2.56418	-2.16093	-2.03635	-2.18826	-1.90033	-2.76018	-2.88996	-3.05497
462.308	0.22624	-0.311578	-0.651051	-0.391903	1.13094	0.761101	0.391263	0.0147477	-1.12109	-0.602992	0.0561648	0.821889	0.6059	-0.0587632	0.149617	-0.0973873	-0.682792	0.0738155	-0.235273	-0.028997	0.190662	-1.6119	-2.02168	-1.67182	-1.33937	-1.36544	-1.39917	-1.48652	-1.08181	-1.20795	-1.96397	-2.56749	-3.01306	-3.55866	-3.59066	-2.69231	-2.59336	-3.76553	-3.53437	-3.65847	-3.44427	-4.45367	-3.67475	-3.56812	-3.77904	-3.20604	-4.18149	-4.07855	-4.13964
464.615	0.215922	-0.339807	-0.664114	-0.504832	1.06763	0.788307	0.508987	0.13086	-0.856455	-0.744075	-0.18377	0.527254	0.411788	-0.00603296	0.221784	-0.19504	-0.496976	0.0986703	-0.0714278	0.16126	0.0141744	-2.34612	-2.95327	-2.61805	-2.37543	-2.36938	-2.42019	-2.48924	-2.02684	-2.60703	-2.95289	-3.59548	-3.93623	-4.05912	-4.26236	-3.35927	-3.43996	-4.46854	-4.25128	-4.11347	-4.03731	-4.79438	-3.70426	-4.15685	-4.45775	-4.21749	-4.81868	-4.20539	-4.49069
466.923	0.374128	-0.23315	-0.54593	-0.317821	0.772019	0.766072	0.760126	0.259731	-1.26892	-0.750536	-0.136725	0.539688	0.199418	-0.43127	-0.105648	-0.0261505	-0.66638	-0.201121	-0.244265	-0.210103	0.0276782	-2.44368	-3.40096	-2.96026	-2.78824	-2.52565	-2.64409	-3.00525	-2.01244	-2.76336	-3.2338	-3.90308	-4.17138	-4.52247	-4.47973	-3.105	-3.39421	-4.42157	-4.12395	-4.37351	-4.47422	-5.19799	-4.05296	-4.29437	-4.43032	-4.15524	-4.65869	-4.4537	-4.84783
469.231	0.0986189	-0.184979	-0.153416	0.0187244	0.537204	0.555636	0.574068	-0.408886	-1.0887	-0.198972	0.231191	0.642285	0.224771	-0.37056	-0.354008	-0.272375	-0.639496	-0.37635	-0.177766	-0.368279	0.0529689	-2.21241	-3.16583	-2.33981	-2.67037	-2.88733	-2.72246	-2.81936	-1.92826	-2.51246	-3.03365	-3.56707	-3.46898	-4.1761	-4.14242	-2.81244	-3.5472	-4.31662	-3.86093	-3.91163	-4.26538	-4.77927	-3.34163	-3.74651	-4.03918	-3.81572	-4.38329	-4.0618	-4.49486
471.538	0.138393	-0.080599	-0.50194	-0.476325	0.957014	0.678714	0.400413	-0.335769	-0.872012	-0.570542	0.0744583	0.789816	0.339619	-0.286781	0.0772355	-0.0832935	-0.631496	0.215408	-0.0582259	-0.333216	0.300463	-1.92757	-2.77249	-1.87353	-2.38892	-2.02899	-2.38036	-2.38591	-1.61907	-2.57461	-2.34956	-2.90644	-3.4283	-3.71856	-3.76762	-2.58284	-3.40737	-3.80944	-3.50774	-3.87326	-3.51329	-4.14337	-2.92691	-3.66067	-3.66877	-3.61402	-3.99983	-3.99817	-4.21322
473.846	0.28721	-0.0816011	-0.382466	-0.255268	0.761825	0.490772	0.219718	-0.332047	-1.17481	-0.269081	0.2169	0.702269	0.10872	-0.586471	-0.0159942	-0.527469	-0.143813	0.00864275	-0.441995	-1.06804	0.205306	-1.61157	-2.29969	-1.29149	-2.08735	-1.5908	-1.62011	-1.70103	-0.783628	-1.31856	-2.27498	-2.62408	-2.8191	-3.44904	-2.88441	-1.96468	-2.6356	-3.13361	-2.8778	-3.2389	-3.00969	-3.35972	-2.22397	-2.69311	-3.48795	-2.81201	-3.27097	-3.29552	-3.38831
476.154	-0.0179546	-0.286804	-0.501223	-0.34323	0.98389	0.79388	0.60387	-0.31943	-1.08058	-0.215004	0.256405	0.728739	0.311441	-0.14388	-0.278145	-0.343359	-0.758987	-0.0718499	-0.709237	-0.783695	0.454741	-1.06259	-2.02299	-0.821132	-1.36772	-1.05307	-1.3111	-1.11753	-0.351814	-1.06373	-1.37133	-2.03507	-2.23245	-3.18588	-2.27455	-1.67312	-2.02029	-2.67309	-2.35332	-2.63307	-2.387	-3.00528	-1.85211	-2.19201	-2.5043	-2.69843	-2.6999	-2.72676	-2.85976
478.462	0.00187114	-0.451964	-0.374642	0.0249833	1.02118	0.601433	0.18152	-0.319991	-1.11585	-0.0204737	0.320813	0.659067	0.24439	-0.168632	-0.169919	0.0840521	-0.438839	0.0891276	-0.441998	-0.596913	0.256235	-0.341988	-1.31724	-0.0855026	-0.626684	-0.439362	-0.739105	-0.533148	0.138046	-0.260218	-1.44084	-1.80876	-1.26195	-2.21061	-1.8554	-1.10215	-1.56793	-2.13078	-1.99421	-2.10492	-1.82172	-2.2971	-1.25779	-1.97932	-1.80374	-2.13577	-2.03854	-2.27532	-2.48865
480.769	-0.0270336	-0.205316	-0.5008	-0.38948	0.897873	0.772578	0.627672	-0.295256	-1.01538	-0.242259	0.253263	0.701648	0.233621	-0.212103	-0.211328	0.00611187	-0.387341	0.192474	-0.126188	-0.56419	0.616583	-0.618552	-1.08525	0.554977	-0.0950209	0.363483	-0.388114	-0.00102578	0.532143	-0.120514	-0.48497	-1.31914	-0.952375	-1.96032	-1.06239	-0.592754	-1.10452	-1.66946	-1.70186	-1.94451	-1.79977	-1.92653	-0.727631	-1.27899	-1.55622	-1.56722	-2.12838	-1.83119	-1.99693
483.077	0.130017	-0.144562	-0.402149	-0.22559	0.926699	0.598808	0.263952	-0.230077	-1.01818	-0.495414	0.0938221	0.585078	0.129159	-0.278231	-0.243877	-0.453582	-0.427712	-0.13133	-0.539451	-0.618041	0.706908	-0.322099	-0.511969	0.830683	0.710236	0.842052	0.412927	0.0341941	0.741452	0.260846	-0.199609	-1.00828	-0.615381	-1.5377	-0.840519	0.111212	-0.888759	-1.4516	-1.15769	-1.259	-1.04935	-1.49179	-0.676223	-1.31675	-1.03611	-1.40234	-1.70271	-1.64825	-1.62949
485.385	0.0717236	-0.226014	-0.299393	-0.0756521	0.741102	0.471722	0.174781	-0.485068	-0.975057	-0.452286	0.394931	0.999275	0.0929827	-0.655384	-0.460182	-0.479499	-0.21434	0.478463	-0.673324	-0.546746	0.417531	0.154937	0.373846	1.53507	0.713834	0.942155	0.692519	0.670219	1.24206	0.494065	-0.064194	-0.433163	-0.0476884	-0.895896	-0.368423	0.270275	-0.424681	-1.13223	-0.712779	-1.16511	-0.831968	-0.836532	-0.367871	-0.783428	-0.667744	-1.11408	-1.03686	-0.781313	-1.21119
487.692	0.0707576	-0.26828	-0.405766	-0.157564	0.709387	0.569048	0.374592	-0.367985	-1.04902	-0.00858349	0.42757	0.650837	-0.0749955	-0.638425	-0.524646	-0.521031	-0.0870513	0.120222	-0.441997	-0.446778	0.513919	0.121599	0.620525	1.49125	1.05882	1.18314	0.698425	1.10955	1.37253	0.869387	-0.000182182	-0.0205589	0.00657182	-0.86273	-0.253191	0.450113	-0.371494	-0.965739	-0.826384	-0.7141	-0.86689	-0.687212	-0.0597632	-0.741099	-0.56106	-0.898368	-0.679975	-0.7855	-1.02332
490	0.0107088	-0.276671	-0.207127	0.0179313	0.588494	0.469742	0.286786	-0.384376	-0.81564	-0.0680316	0.255143	0.391818	-0.103508	-0.525725	-0.502072	0.0486933	0.101605	-0.0139606	-0.459195	-0.166162	0.653671	0.348622	0.805792	1.55276	1.28996	1.28961	0.840114	1.30515	1.37583	1.247	0.377232	0.13399	0.188839	-0.634315	0.147704	0.528127	-0.0215386	-0.599072	-0.434424	-0.573598	-0.797624	-0.497989	-0.0719016	-0.450203	-0.32055	-0.459707	-0.786894	-0.827368	-0.923125
492.308	0.0581946	-0.274914	-0.142995	0.179762	0.67152	0.367968	0.0232201	-0.59349	-1.03683	0.0297187	0.496142	0.64285	-0.0642599	-0.521934	-0.401209	-0.385702	-0.0745321	-0.184406	-0.722788	-0.169406	0.385179	0.141945	1.00201	1.66438	1.58975	1.48065	0.80951	1.26332	1.57655	1.24956	0.60032	0.399266	0.164772	-0.590845	0.193186	0.533774	-0.0354492	-0.680866	-0.619095	-0.731699	-0.715593	-0.361961	-0.0606305	-0.557152	-0.374536	-0.753576	-0.49492	-0.812045	-1.09054
494.615	-0.0842634	-0.21551	-0.115461	0.143778	0.702457	0.333647	-0.0483547	-0.544223	-0.978064	0.096831	0.484503	0.527099	-0.174009	-0.601516	-0.505974	-0.379401	0.113636	0.166002	-0.585265	-0.392911	0.524479	0.153951	1.01124	1.7582	1.71097	1.25326	0.9074	1.44216	1.59774	1.0653	0.321167	0.188048	-0.00455064	-0.577897	0.270898	0.411838	-0.116056	-0.586929	-0.435428	-0.705593	-0.532865	-0.277298	-0.100731	-0.570608	-0.475666	-0.565751	-0.744659	-0.592873	-0.731909
496.923	-0.0284045	-0.20919	-0.214308	0.0776117	0.679076	0.351288	-0.0779203	-0.834951	-0.756024	0.317898	0.675344	0.634884	-0.108854	-0.387572	-0.19189	-0.399132	-0.124905	-0.0235853	-0.522104	-0.326312	0.360347	0.382829	1.24183	1.77075	1.52159	1.31492	1.08444	1.6304	1.51415	0.904779	0.224838	0.267753	0.074215	-0.586365	0.073414	0.503899	0.0490939	-0.536999	-0.398756	-0.29049	-0.476704	-0.408979	0.0593702	-0.124925	-0.312616	-0.531815	-0.647239	-0.660851	-0.982143
499.231	0.15681	-0.347342	-0.380742	-0.0207951	0.707896	0.474638	0.109529	-0.672943	-0.825818	-0.0175962	0.474989	0.474144	-0.249699	-0.650701	-0.615985	-0.49549	-0.0733971	0.00197312	-0.303972	0.0432237	0.258037	0.33948	1.16889	1.68287	1.58235	1.36195	1.07282	1.31184	1.43749	1.06644	0.328596	0.257102	-0.173386	-0.618106	0.14528	0.403516	-0.163008	-0.629788	-0.516305	-0.5231	-0.646527	-0.459674	-0.0733137	-0.239895	-0.377727	-0.455077	-0.335101	-0.532242	-0.959011
501.538	0.0744999	-0.298099	-0.352677	0.0457359	0.843156	0.64854	0.265662	-0.659902	-0.882729	0.0342245	0.455596	0.427085	-0.151709	-0.317664	-0.199197	-0.239107	0.0405721	0.0342535	-0.240978	0.130689	0.264607	0.411329	1.4332	1.87129	1.60948	1.16053	0.946656	1.26742	1.32969	1.07786	0.400016	0.222814	-0.243972	-0.501264	0.276477	0.540851	-0.0896903	-0.500628	-0.493461	-0.624315	-0.506398	-0.104735	0.0147574	-0.23574	-0.267236	-0.619415	-0.741248	-0.758878	-0.99418
503.846	0.0904902	-0.332261	-0.173232	0.166164	0.541913	0.351654	0.0606165	-0.519141	-0.791064	-0.110295	0.515727	0.554514	-0.00859159	-0.234094	-0.314979	-0.295583	-0.0227977	-0.272653	-0.593817	-0.0877161	0.231301	0.373515	1.37634	1.91045	1.5267	1.11652	1.03497	1.12703	1.39378	0.872112	0.0233627	0.159221	-0.311802	-0.573433	0.148168	0.440348	-0.205086	-0.778438	-0.641374	-0.511866	-0.609248	-0.391807	-0.284298	-0.309935	-0.314818	-0.576594	-0.664781	-0.969989	-1.28092
506.154	-0.0510672	-0.385816	-0.280065	0.08124	0.574579	0.422087	0.102478	-0.569492	-0.64212	0.20868	0.700282	0.496651	-0.304699	-0.390941	-0.421731	-0.341356	0.0735934	-0.0850429	-0.591717	-0.217952	0.167878	0.382419	1.31714	1.73911	1.58233	1.13104	1.08147	1.28712	1.04997	0.483726	0.130616	0.119758	-0.326403	-0.349547	0.259149	0.430178	-0.24303	-0.535168	-0.519888	-0.579523	-0.540882	-0.238161	-0.358398	-0.538409	-0.315517	-0.596244	-0.81218	-0.930097	-1.2602
508.462	-0.0334712	-0.141671	-0.134439	0.137221	0.663233	0.492727	0.0289047	-0.942644	-0.921546	0.258251	0.817144	0.542026	-0.333531	-0.626507	-0.546132	-0.371356	0.0735543	-0.141784	-0.642478	-0.282667	0.00652915	0.385609	1.41784	1.62266	1.40466	1.01307	1.027	1.22441	1.20084	0.453837	0.0432054	0.164518	-0.573884	-0.593859	0.125851	0.168457	-0.517828	-0.591502	-0.464598	-0.657325	-0.658594	-0.334544	-0.206583	-0.440909	-0.753066	-0.771189	-0.784322	-0.824261	-1.00179
510.769	0.102139	-0.256799	-0.372611	0.070548	0.739311	0.462669	-0.0137077	-0.744261	-0.632835	0.302703	0.625939	0.297178	-0.422889	-0.57618	-0.281576	-0.152603	0.110713	-0.0903767	-0.554253	0.0622972	0.436977	0.728195	1.40945	1.48015	1.33294	0.962932	1.09589	1.21372	1.25515	0.533378	0.270997	0.499065	-0.412224	-0.437512	0.140173	0.142595	-0.413358	-0.532057	-0.632852	-0.658879	-0.701907	-0.262616	-0.121801	-0.389813	-0.524435	-0.610335	-0.778467	-0.969965	-1.09824
513.077	-0.181647	-0.226096	-0.156366	0.182542	0.640184	0.402381	-0.0023325	-0.602434	-0.470551	0.333715	0.49541	0.142683	-0.465417	-0.461424	-0.144933	-0.0917352	0.255838	-0.343505	-0.849787	-0.237032	0.174249	0.537057	1.1654	1.2596	1.13267	0.937476	0.997549	0.897764	0.939427	0.183852	-0.0191031	0.298309	-0.628088	-0.589977	0.0653809	-0.0864817	-0.637094	-0.602556	-0.93003	-1.1171	-0.885223	-0.25718	-0.392869	-0.40895	-0.6261	-0.768845	-0.877457	-1.0116	-1.3064
515.385	-0.135943	-0.353662	-0.125445	0.293869	0.615231	0.270539	-0.192585	-0.791571	-0.690287	0.397926	0.920817	0.386914	-0.575782	-0.738999	-0.541569	-0.241342	0.00577702	-0.306194	-0.971303	-0.335435	-0.103373	0.375867	1.22033	1.33452	1.01234	0.437676	0.513379	0.870256	0.998474	-0.164034	-0.345931	0.112754	-0.69567	-0.68495	-0.131786	-0.141974	-0.8178	-0.872668	-1.12553	-1.02285	-0.881484	-0.415638	-0.611024	-0.885055	-0.772367	-0.812806	-0.744751	-1.05217	-1.4129
517.692	-0.249701	-0.458381	0.0572183	0.475941	0.603802	0.332949	-0.145732	-0.782421	-0.580084	0.368144	0.731164	0.351092	-0.271103	-0.606243	-0.581931	-0.293641	0.042635	-0.241528	-0.868383	-0.289146	-0.0971127	0.199243	1.06188	1.05594	0.70462	0.420927	0.467723	0.655117	1.20183	0.12254	-0.241342	-0.24162	-0.785594	-0.541731	0.0208156	0.00876695	-0.746703	-0.945192	-1.02036	-0.8365	-0.777256	-0.585803	-0.582587	-0.760359	-0.96947	-0.981508	-0.880015	-1.26707	-1.5095
520	0.00724626	-0.180027	-0.0265991	0.294823	0.522546	0.254912	-0.13057	-0.760314	-0.800933	0.213803	0.732258	0.245351	-0.497819	-0.66913	-0.511798	-0.240911	0.303866	-0.512675	-0.750532	-0.108185	-0.0239613	0.208583	1.03706	1.49942	0.974968	0.413323	0.48161	0.391183	0.702883	-0.606367	-0.36537	-0.126779	-1.22409	-0.821001	-0.052124	-0.255276	-0.843234	-0.738362	-0.835899	-0.813933	-1.0605	-0.725176	-0.729804	-1.00613	-0.898588	-0.900741	-1.05784	-1.22765	-1.3892
522.308	-0.0378213	-0.220183	-0.153227	0.2469	0.574521	0.221099	-0.188315	-0.644341	-0.550704	0.227106	0.604204	0.11804	-0.533466	-0.585463	-0.549259	-0.00962586	0.05774	-0.560516	-0.645648	0.124156	0.331255	0.262221	1.05526	1.0391	0.970453	0.359256	0.430093	0.367455	0.700421	-0.452639	-0.239334	-0.485819	-1.21434	-0.549982	0.0156145	-0.198808	-0.751308	-0.752535	-1.10936	-1.04505	-0.922062	-0.527974	-0.714298	-0.954682	-1.01779	-1.1981	-1.05613	-1.21088	-1.55067
524.615	-0.156389	-0.310883	-0.0427752	0.374495	0.60702	0.313706	-0.0855782	-0.507648	-0.477351	0.10237	0.490741	-0.0451621	-0.70548	-0.606681	-0.150161	-0.163583	0.200864	-0.563668	-0.38721	0.227633	-0.155733	-0.0966774	0.712453	0.982814	0.761327	-0.0263837	0.287392	0.190263	0.878611	-0.174056	-0.679881	-0.641632	-1.21033	-0.562823	0.108751	-0.455553	-1.31938	-1.03961	-1.11157	-1.12549	-1.08335	-0.575487	-0.984345	-0.892676	-0.864926	-1.12887	-1.23279	-1.34519	-1.50662
526.923	0.182881	-0.251634	-0.327393	0.119075	0.66069	0.515752	-0.0381655	-0.803036	-0.60577	0.23305	0.583247	-0.083025	-0.833882	-0.390306	-0.452459	-0.206868	-0.0751254	-0.617387	-0.33364	0.286318	0.0630732	-0.125827	0.64827	0.792492	0.497311	-0.0716417	0.0308774	0.0598438	0.692917	-0.385494	-0.500214	-0.515015	-1.40428	-0.640564	-0.125628	-0.41736	-1.36385	-0.991969	-1.18042	-1.13982	-1.33895	-0.825884	-1.00313	-1.01077	-1.03211	-1.23703	-1.28466	-1.47053	-1.79839
529.231	0.0855209	-0.210263	-0.2083	0.141451	0.515032	0.387377	-0.0270401	-0.691911	-0.622143	0.242041	0.712768	0.119961	-0.51177	-0.802218	-0.27717	-0.448913	0.182304	-0.453178	-0.463451	0.344458	-0.231385	-0.280099	0.52778	0.830464	0.637234	0.274824	0.0254445	0.175064	0.850766	-0.843458	-0.522254	-0.774571	-1.55405	-0.784264	-0.0689449	-0.29296	-1.41887	-1.05903	-1.19231	-1.08867	-1.27132	-0.859962	-1.07524	-0.874698	-0.99869	-1.36575	-1.43144	-1.50289	-1.36002
531.538	-0.00837543	-0.267652	-0.0541093	0.229234	0.337705	0.158545	-0.161155	-0.643593	-0.402477	0.295613	0.501441	0.00368795	-0.489865	-0.276388	-0.323439	-0.362315	0.144396	-0.442262	-0.54375	0.26306	-0.0815082	-0.190049	0.379338	1.03404	0.336154	-0.272628	0.116207	-0.0464072	0.653296	-0.604413	-0.554849	-0.710938	-1.42838	-0.913964	0.160094	-0.386158	-1.63321	-1.36113	-1.22956	-1.23799	-1.3348	-0.761847	-1.35085	-1.12513	-0.840103	-1.18232	-1.35757	-1.3842	-1.31565
533.846	-0.0599775	-0.339543	-0.389405	0.118592	0.683997	0.502502	0.0824705	-0.517988	-0.578383	0.166293	0.637992	-0.0558018	-0.693992	-0.231709	-0.43282	-0.386285	0.0722816	-0.547378	-0.485607	0.336574	-0.338041	-0.392122	0.689866	0.526292	0.344267	-0.252763	-0.290515	0.111391	0.405721	-0.731624	-0.756682	-0.746882	-1.43116	-0.97878	-0.338165	-0.658075	-1.49768	-1.27319	-1.26253	-1.45456	-1.58415	-1.14393	-1.16762	-1.0904	-0.905729	-1.7274	-1.52863	-1.67393	-1.63538
536.154	-0.0364086	-0.30608	-0.237835	0.0718992	0.389293	0.323104	-0.054888	-0.464637	-0.34465	0.236003	0.518546	-0.0617948	-0.564344	-0.273555	-0.18726	-0.0263687	0.14716	-0.377824	-0.648511	0.145762	-0.308416	-0.33592	0.184973	0.447211	0.272748	-0.226079	-0.131626	-0.0356819	0.0612743	-0.908472	-0.689473	-0.861939	-1.3945	-1.1116	-0.389999	-1.07002	-1.52973	-1.15617	-1.40323	-1.24662	-1.36519	-1.03877	-1.43746	-1.1093	-1.05505	-1.36859	-1.54288	-1.46388	-1.62745
538.462	-0.158626	-0.308897	-0.172717	0.234932	0.570586	0.423924	-0.0120377	-0.47079	-0.355657	0.143469	0.314665	-0.21049	-0.639508	-0.428967	-0.355598	-0.265978	0.201016	-0.443778	-0.699924	0.288153	-0.116155	-0.309382	0.0257171	0.408439	0.208368	-0.306049	-0.286183	-0.327768	-0.0109301	-0.991143	-0.96757	-0.983179	-1.53091	-0.996579	-0.440014	-1.17569	-1.74326	-1.30112	-1.47728	-1.35621	-1.51595	-0.992299	-1.34566	-1.22195	-1.21746	-1.38747	-1.59931	-1.71889	-1.63525
540.769	-0.198556	-0.34962	-0.308167	0.155715	0.534724	0.337324	0.0788951	-0.524674	-0.377244	0.382316	0.596935	0.126208	-0.253595	-0.259108	-0.495695	-0.0310471	-0.0638718	-0.200408	-0.206197	0.122653	-0.273203	-0.320818	0.185309	0.544255	0.0228206	-0.243288	-0.61596	-0.238587	0.00296467	-1.01072	-0.944193	-1.1456	-1.5992	-1.02989	-0.565566	-0.979984	-1.70096	-1.55832	-1.57754	-1.60313	-1.53696	-1.15944	-1.4801	-1.34221	-1.27866	-1.62595	-1.67783	-1.59311	-1.44328
543.077	0.0325099	-0.299012	-0.204808	0.208443	0.404589	0.173307	-0.107873	-0.606013	-0.306241	0.27021	0.31149	-0.181926	-0.518371	-0.316024	-0.308398	-0.0835696	0.0677519	-0.358354	-0.392973	0.283233	-0.414819	-0.252257	0.289373	0.385654	-0.30977	-0.51808	-0.648182	-0.375334	-0.259193	-1.05047	-0.840747	-1.15772	-1.71062	-1.08436	-0.731712	-1.26457	-1.56622	-1.49634	-1.66976	-1.4284	-1.40731	-1.18257	-1.54569	-1.49355	-1.34458	-1.5819	-1.70877	-1.69248	-1.67815
545.385	-0.0362091	-0.266283	-0.143581	0.228289	0.473504	0.355408	-0.186329	-0.569159	-0.188781	0.276221	0.311696	-0.0485265	-0.29192	-0.221177	-0.195744	0.0963964	0.0451414	-0.632869	-0.33617	0.0622016	-0.289658	-0.283914	0.112862	0.345909	-0.134941	-0.449014	-0.741364	-0.270211	-0.123745	-1.05824	-0.993149	-1.28845	-1.63668	-1.09624	-0.439619	-1.30235	-1.84338	-1.58307	-1.69802	-1.605	-1.32267	-1.05751	-1.33085	-1.53984	-1.51414	-1.60112	-1.56319	-1.79364	-1.61281
547.692	-0.158978	-0.204088	-0.182905	0.164782	0.379697	0.201636	-0.210553	-0.57316	-0.101258	0.457013	0.46591	0.0207429	-0.410301	-0.639733	-0.338562	0.0579754	-0.110224	-0.394522	-0.276045	-0.10287	-0.4785	-0.531738	0.126111	0.388495	-0.360129	-0.681512	-0.769959	-0.492854	-0.262053	-1.06621	-1.14185	-1.58892	-1.72926	-0.930063	-0.751616	-1.12187	-1.64435	-1.50056	-1.74686	-1.43488	-1.3326	-1.24006	-1.40501	-1.30393	-1.54729	-1.66611	-1.81691	-1.81847	-1.75968
550	-0.102712	-0.218891	-0.215356	0.18373	0.448833	0.288239	0.0156748	-0.502574	-0.423774	0.396985	0.543942	-0.0714874	-0.411322	-0.288999	-0.267122	-0.0434242	-0.163763	-0.447888	-0.307745	0.00744374	-0.360229	-0.415982	0.0226868	-0.00790469	-0.450533	-0.68444	-0.813862	-0.58112	-0.62711	-1.27444	-1.15941	-1.48764	-1.69032	-1.26928	-0.775673	-1.35186	-1.87527	-1.55609	-1.72264	-1.55376	-1.43905	-1.26506	-1.4675	-1.52577	-1.49903	-1.70818	-1.80209	-1.7833	-1.7625
552.308	-0.0670527	-0.177236	0.0155866	0.319435	0.396371	0.237602	-0.157606	-0.507995	-0.370232	0.198285	0.26884	-0.139827	-0.477678	-0.460116	-0.216272	-0.126366	0.0196373	-0.243921	-0.0852051	0.176613	-0.353159	-0.488094	-0.314185	-0.189757	-0.669569	-0.776868	-0.740612	-0.501732	-0.694828	-1.28574	-1.17601	-1.61706	-1.72128	-1.20359	-0.893236	-1.38959	-1.83889	-1.75859	-1.86023	-1.69263	-1.41868	-1.30501	-1.55059	-1.27431	-1.44348	-1.69988	-1.62454	-1.72653	-1.91078
554.615	-0.166651	-0.326006	-0.0460767	0.261831	0.360085	0.240692	-0.148828	-0.671348	-0.218384	0.348977	0.355986	0.0437339	-0.176599	-0.209097	-0.107434	0.158481	0.0614471	-0.527724	-0.276229	0.0269038	-0.571882	-0.587313	-0.190387	-0.327991	-0.797857	-0.900057	-0.961086	-0.603356	-0.881576	-1.5892	-1.27537	-1.5525	-1.70845	-1.22312	-1.35907	-1.64491	-1.93208	-1.86683	-2.0275	-1.75266	-1.66222	-1.53194	-1.55439	-1.41274	-1.37251	-1.65812	-1.84611	-2.08612	-1.81449
556.923	-0.253011	-0.339172	-0.072472	0.364377	0.443182	0.205466	-0.115245	-0.50177	-0.151318	0.385175	0.254472	-0.371759	-0.766723	-0.598185	-0.118191	0.0605167	-0.223081	-0.68398	-0.570592	-0.199812	-0.525615	-0.491266	-0.194897	-0.529619	-0.996822	-0.915344	-0.829448	-0.78964	-1.1969	-1.54015	-1.2577	-1.63931	-1.81488	-1.37416	-1.1262	-1.5432	-1.82207	-1.84462	-2.03388	-1.87459	-1.59245	-1.45061	-1.59122	-1.7156	-1.80096	-1.6895	-1.6589	-1.85246	-1.91106
559.231	-0.190947	-0.144165	-0.168097	0.180199	0.308997	0.0979518	-0.107074	-0.485319	-0.207818	0.414438	0.354757	-0.146138	-0.496167	-0.35425	0.0354689	0.176247	-0.0297626	-0.524172	-0.375787	-0.0207062	-0.300848	-0.4044	-0.33702	-0.541921	-0.821474	-0.936627	-0.952606	-0.694534	-1.1058	-1.46297	-1.20138	-1.49729	-1.62429	-1.31601	-1.26238	-1.68535	-1.83331	-2.06794	-2.14976	-1.73591	-1.48673	-1.23605	-1.52673	-1.66207	-1.74097	-1.64943	-1.59733	-1.92686	-2.03494
561.538	0.142888	-0.347366	-0.198213	0.258615	0.432786	0.292512	-0.0373556	-0.649853	-0.294811	0.414587	0.333054	-0.186097	-0.536923	-0.38069	-0.0412608	0.0483978	-0.225008	-0.47777	-0.293662	-0.195235	-0.575311	-0.658241	-0.0920371	-0.341259	-0.905533	-1.10574	-1.05389	-0.630677	-1.03008	-1.33141	-1.19747	-1.75239	-1.94937	-1.30775	-1.05879	-1.57594	-1.92464	-2.01778	-1.93921	-1.71547	-1.69739	-1.70864	-1.54753	-1.55956	-1.66561	-1.71236	-1.87672	-1.99228	-1.90887
563.846	-0.0426948	-0.444003	-0.226157	0.133626	0.414183	0.434505	-0.0299199	-0.319775	-0.231324	0.210004	0.122853	-0.271163	-0.441186	-0.404164	-0.361091	-0.138046	-0.218006	-0.396552	-0.293995	-0.36755	-0.69343	-0.79637	-0.247792	-0.218053	-0.722788	-1.069	-1.22023	-0.897314	-0.942139	-1.23346	-1.521	-1.92651	-1.81075	-1.1628	-1.12223	-1.86897	-2.07658	-1.79552	-1.5514	-1.66552	-1.75649	-1.82398	-1.7312	-1.57684	-1.621	-1.64953	-1.77967	-1.90163	-1.77075
566.154	-0.163354	-0.47074	-0.216263	0.253101	0.545193	0.495577	0.150479	-0.635032	-0.1521	0.185053	0.0654906	-0.220566	-0.435893	-0.368938	-0.126216	-0.24025	-0.360333	-0.537357	-0.211304	-0.106606	-0.584703	-0.619248	-0.307494	-0.407865	-0.907578	-1.20455	-1.12477	-0.95892	-1.06381	-1.3062	-1.401	-1.74806	-1.68838	-1.14301	-1.24403	-1.99002	-2.10166	-2.04586	-1.73766	-1.66678	-1.79549	-1.73655	-1.69545	-1.67684	-1.75526	-1.80204	-1.77598	-1.7012	-1.57376
568.462	-0.0640926	-0.297268	-0.212545	0.0849661	0.405288	0.465884	-0.0250279	-0.398999	-0.175225	0.190755	0.132149	-0.093434	-0.232412	-0.1883	-0.130042	0.00636403	-0.168291	-0.453359	-0.0338044	-0.10649	-0.54453	-0.395538	-0.184818	-0.370785	-0.735515	-1.13182	-1.23639	-0.870446	-0.92287	-1.30237	-1.61187	-1.84483	-1.61973	-1.12453	-1.22443	-1.93208	-1.96694	-1.98786	-1.65873	-1.51169	-1.59521	-1.67088	-1.66549	-1.5935	-1.69222	-1.71541	-1.85868	-1.74151	-1.44564
570.769	-0.0437889	-0.165083	-0.238231	0.130809	0.374982	0.289872	0.164237	-0.541739	-0.366351	0.21921	0.156516	-0.135641	-0.308879	-0.348386	-0.294606	-0.0440381	-0.237924	-0.484392	-0.0819323	-0.128217	-0.619221	-0.791709	-0.274814	-0.2385	-1.00875	-1.57762	-1.25328	-0.907261	-1.36279	-1.63806	-1.65932	-2.01653	-1.9184	-1.32393	-1.26488	-1.85899	-2.02879	-2.09742	-1.89224	-1.9523	-1.82929	-1.8425	-1.84721	-1.68378	-1.67698	-1.99622	-2.20204	-2.06746	-1.76985
573.077	-0.203928	-0.238176	-0.0458296	0.149208	0.303898	0.323082	-0.0318826	-0.433865	-0.11267	0.272664	0.128018	-0.19398	-0.371889	-0.316678	-0.238397	0.0286448	-0.0514721	-0.357218	-0.306872	-0.341249	-0.548292	-0.790784	-0.513475	-1.01677	-1.28819	-1.47544	-1.38338	-1.03997	-1.30089	-1.3365	-1.6252	-1.98198	-1.93126	-1.39929	-1.28294	-1.90365	-2.19854	-2.09482	-1.63937	-1.55392	-1.63608	-1.83628	-1.76201	-1.67605	-1.88531	-1.82507	-1.90539	-2.0563	-1.9262
575.385	-0.186915	-0.317357	-0.123366	0.177434	0.415091	0.439475	-0.288549	-0.246251	0.121984	0.23516	-0.0524067	-0.491193	-0.416196	-0.123622	-0.0498676	0.0857736	-0.0458981	-0.397797	-0.113743	-0.19476	-0.434338	-0.642021	-0.691326	-1.16815	-1.32906	-1.48239	-1.35064	-1.27438	-1.76327	-1.7222	-1.86084	-2.0011	-1.82548	-1.51185	-1.63307	-1.99048	-1.93843	-2.3764	-2.14348	-1.92587	-1.73803	-1.79565	-1.88098	-1.78303	-1.91595	-1.81889	-2.12457	-2.05411	-1.84542
577.692	-0.0960078	0.105142	-0.0481329	0.216653	0.29161	0.137477	-0.294961	-0.325358	-0.209146	0.171231	0.00829121	-0.311698	-0.504324	-0.317065	-0.256565	0.0482058	-0.136601	-0.439781	-0.0592965	-0.0987204	-0.550584	-0.777359	-0.553651	-1.01029	-1.21887	-1.37355	-1.29003	-1.22346	-1.68976	-1.78906	-1.7473	-2.11863	-2.11501	-1.71527	-1.59975	-2.10229	-2.0702	-2.26938	-2.11399	-1.95763	-1.82966	-1.88623	-2.08638	-1.95302	-2.03252	-2.05997	-2.20511	-2.14779	-2.19454
580	-0.0581549	-0.355565	-0.0626138	0.281387	0.517659	0.54518	-0.0182783	-0.493456	-0.299504	0.129151	-0.0490128	-0.373966	-0.304515	-0.406804	-0.260259	-0.213963	-0.211209	-0.359184	0.121981	-0.0398461	-0.552	-0.623012	-0.720785	-1.21167	-1.1772	-1.58501	-1.54327	-1.39718	-1.68973	-1.73736	-1.80549	-2.12796	-2.04331	-1.40127	-1.49704	-2.01816	-2.1461	-2.16156	-1.9328	-2.00662	-1.75976	-1.91941	-1.9955	-1.98617	-1.96227	-1.8211	-1.94606	-1.93375	-1.84347
582.308	-0.143738	-0.208285	-0.256065	0.186551	0.501359	0.458096	0.0495796	-0.546386	-0.297318	0.221788	0.11511	-0.109382	-0.181439	-0.20476	-0.186936	0.0647266	0.0488911	-0.52715	0.0073937	-0.167814	-0.683622	-0.762687	-0.693826	-0.945192	-1.24825	-1.72351	-1.67235	-1.34408	-1.47821	-1.75595	-1.94608	-2.05311	-2.01303	-1.54443	-1.6563	-2.01092	-2.07243	-2.09907	-1.78668	-1.94279	-2.01805	-1.99411	-1.76113	-1.86435	-2.19434	-2.08501	-2.34493	-1.98974	-1.63654
584.615	0.109893	-0.236594	-0.325155	0.0523556	0.353534	0.351415	-0.10682	-0.31142	-0.331541	0.16862	0.0669955	-0.135229	-0.247982	-0.332453	-0.375966	-0.0850787	-0.216663	-0.175771	-0.0670506	-0.368718	-0.637056	-0.858843	-0.701805	-1.13182	-1.498	-1.64337	-1.69569	-1.53739	-1.51583	-1.68682	-1.99754	-2.37599	-2.24373	-1.56527	-1.79476	-2.25002	-2.15481	-2.37441	-1.96278	-2.05174	-1.77824	-1.99915	-1.78434	-1.80734	-1.93101	-2.10428	-2.29892	-2.08002	-2.02489
586.923	-0.252091	-0.229053	-0.110018	0.248039	0.474199	0.452532	0.102967	-0.463772	-0.138009	0.165065	0.0762083	-0.0637587	-0.0870515	-0.111702	-0.184802	-0.166234	-0.23494	-0.214794	0.182139	-0.184446	-0.535934	-0.922697	-0.634812	-1.37496	-1.3443	-1.73084	-1.71491	-1.48925	-1.62953	-1.83496	-2.21509	-2.39811	-2.00223	-1.49261	-1.90743	-2.20537	-2.37946	-2.41185	-1.90755	-1.98138	-1.90056	-2.00295	-2.07786	-2.0514	-1.79409	-1.90119	-2.18681	-1.94724	-1.74694
589.231	-0.0327321	-0.193327	-0.401942	-1.13293e-05	0.475981	0.571437	0.00266167	-0.371836	-0.0762639	0.141709	-0.0588639	-0.312217	-0.143469	-0.0257601	-0.266029	-0.23144	-0.471375	-0.398662	0.224636	-0.479831	-0.619041	-1.17985	-0.852144	-1.23513	-1.48863	-1.93126	-1.78506	-1.61465	-1.61557	-1.75071	-2.07087	-2.26681	-1.83655	-1.4243	-1.74268	-2.45824	-2.40768	-2.09153	-1.92851	-1.96401	-1.83033	-2.13896	-1.93303	-1.87547	-1.81729	-2.14678	-2.31659	-2.03798	-2.00983
591.538	-0.0453428	0.0220865	-0.0504644	0.187756	0.38787	0.390744	-0.217765	-0.405275	-0.179227	-0.00817447	-0.1884	-0.403205	-0.472759	-0.201145	-0.429547	-0.29802	-0.112469	-0.406369	0.0263133	0.0840663	-0.685635	-1.12595	-1.00471	-1.37747	-1.60607	-1.9619	-1.59522	-1.64614	-2.0521	-2.1173	-2.12376	-2.30773	-2.01576	-1.6958	-1.86633	-2.17945	-2.1621	-2.46368	-1.91654	-2.22644	-2.11353	-2.0278	-1.94765	-2.06872	-2.16141	-2.26776	-2.43256	-2.05269	-2.06606
593.846	-0.103966	-0.412589	-0.147425	0.0758072	0.466108	0.665643	-0.115114	-0.403032	-0.113999	0.256107	0.0104189	-0.274673	-0.280455	-0.156119	-0.406268	-0.0677738	-0.135734	0.0442446	0.41129	-0.136212	-0.929615	-1.33622	-1.22067	-1.78998	-1.49164	-2.12381	-2.12719	-1.38836	-1.95728	-2.02219	-2.2733	-2.74905	-2.19584	-1.45131	-2.03757	-2.27781	-2.35756	-2.34222	-2.16827	-2.05415	-2.06309	-2.08243	-2.02418	-2.05819	-2.13712	-2.1607	-2.34231	-2.36558	-2.04273
596.154	0.140305	-0.304414	-0.163155	-0.00661344	0.368126	0.576647	-0.0915279	-0.519861	-0.207088	0.138549	-0.0913422	-0.34258	-0.312367	-0.0305735	-0.30959	0.0339369	-0.111483	0.019305	-0.0920915	-0.181049	-0.574461	-1.29956	-1.32697	-1.35684	-1.81774	-2.12948	-1.9401	-1.85986	-1.98814	-2.02803	-2.29867	-2.28774	-2.1609	-1.68352	-2.0428	-2.40248	-2.27931	-2.39719	-2.17407	-2.05877	-1.86863	-1.93555	-2.05852	-2.11978	-2.07326	-2.32993	-2.21318	-1.99225	-2.0887
598.462	0.0666316	-0.0262145	-0.117749	-0.032269	0.356958	0.570323	0.122525	-0.46642	-0.258348	-0.0638366	-0.144994	-0.229095	-0.429955	0.0339006	-0.0450167	0.00158939	-0.288595	-0.297041	0.178558	-0.190311	-0.789873	-1.55838	-1.26512	-2.05041	-1.93726	-1.91745	-1.98265	-1.89389	-2.17607	-2.35873	-2.48842	-2.46836	-2.22574	-1.60312	-2.08861	-2.21311	-2.5529	-2.57981	-2.13656	-2.45129	-2.1122	-2.21155	-2.30972	-2.54224	-2.22469	-2.22956	-2.59065	-2.34062	-2.12341
600.769	-0.107428	-0.269524	-0.0762874	0.14922	0.203037	0.161434	-0.066748	-0.328846	-0.108168	0.31454	0.108892	-0.102309	-0.583637	0.0794305	-0.00374816	0.0576515	-0.328122	-0.184631	0.204082	-0.347575	-0.717468	-1.31072	-1.20902	-1.85904	-2.02965	-1.89745	-1.93669	-1.77418	-2.16685	-2.03097	-2.09421	-2.63798	-2.10224	-1.82654	-2.10215	-2.44164	-2.43591	-2.18407	-2.06493	-2.34247	-2.14226	-1.97826	-2.13919	-2.18817	-2.17943	-2.06013	-2.09298	-2.03941	-2.23123
603.077	-0.0598237	-0.218959	-0.183062	0.21136	0.414448	0.375853	-0.129143	-0.375056	-0.0401111	0.060054	-0.0740577	-0.201989	-0.207622	0.00893196	-0.34198	0.138564	-0.0505967	-0.240215	0.130765	-0.336317	-0.982729	-1.34093	-1.57391	-1.8787	-1.89068	-2.17129	-2.10221	-2.19186	-2.05271	-2.28757	-2.32305	-2.37474	-2.10775	-1.67431	-1.98919	-2.23666	-2.43715	-2.49238	-1.86093	-1.94201	-2.05824	-2.24299	-1.88643	-1.9327	-2.26247	-2.2268	-2.33022	-2.0225	-1.97601
605.385	-0.231796	-0.4514	-0.161904	0.141879	0.451669	0.53298	0.0320875	-0.267423	0.0412223	0.118702	-0.0233702	-0.124604	0.131227	-0.0853482	0.0615164	-0.052618	-0.0154257	-0.297475	0.0908503	-0.117836	-0.621471	-1.42264	-1.78282	-1.84821	-2.3978	-2.28738	-2.18482	-2.17177	-2.07607	-2.20133	-2.77447	-2.59533	-2.03838	-2.05886	-2.14728	-2.44276	-2.48656	-2.54591	-2.37086	-2.48516	-2.24639	-2.21489	-1.93709	-2.17726	-2.26179	-2.16879	-2.36014	-2.34101	-2.35804
607.692	0.0590097	-0.261784	0.058529	0.190371	0.435423	0.510627	-0.30207	-0.22016	-0.421419	0.145026	-0.0165717	-0.17441	-0.257437	-0.0763046	-0.290914	-0.047341	-0.425852	-0.102728	-0.139292	-0.146794	-0.82813	-1.71391	-1.52867	-1.75439	-2.24255	-2.18693	-2.25224	-2.46888	-2.33657	-2.17013	-2.26157	-2.50402	-2.20232	-1.95375	-2.13177	-2.6416	-2.66568	-2.60646	-2.26051	-2.45769	-2.20343	-2.20365	-2.16082	-2.34316	-2.17187	-2.20653	-2.30383	-2.19856	-2.00485
610	-0.131927	-0.174464	-0.0694054	0.225536	0.295064	0.205349	-0.21257	-0.244986	-0.330189	0.229806	-0.0908515	-0.308375	-0.0433166	-0.0376197	-0.347867	-0.0218912	-0.231379	-0.155328	-0.130654	-0.315616	-1.13308	-1.97941	-1.69497	-2.00029	-2.45318	-2.36846	-2.61732	-2.36362	-2.52421	-2.36951	-2.47845	-2.54679	-2.3576	-1.9544	-2.32409	-2.5505	-2.70118	-2.73382	-2.59643	-2.57858	-2.31862	-2.46503	-2.17508	-2.14394	-2.18984	-2.38495	-2.46318	-2.31722	-2.55618
612.308	-0.323522	-0.262941	0.0200745	0.0150854	0.239284	0.357777	0.106181	-0.132673	-0.110893	0.229677	-0.0525282	-0.234252	-0.0603034	-0.0402513	-0.101205	-0.0122793	0.0707975	-0.0276718	0.0782281	-0.285482	-1.14939	-1.83904	-2.02141	-1.7272	-2.23905	-2.63725	-2.21047	-2.23941	-2.18617	-2.27777	-2.74099	-2.62855	-2.22595	-2.14643	-2.4926	-2.36109	-2.33972	-2.3466	-2.39739	-2.35889	-2.6284	-2.53055	-2.33231	-2.2375	-2.29025	-2.25563	-2.51071	-2.07727	-2.03622
614.615	0.148748	-0.16978	-0.0318023	0.0187772	0.118808	0.142176	-0.0840779	-0.264684	-0.0661654	-0.174532	-0.0475721	-0.0174334	-0.148788	0.00450109	-0.163086	-0.0930661	0.0122059	0.220406	-0.0132356	-0.325524	-1.00108	-1.85723	-1.74925	-1.98376	-2.3134	-2.59551	-2.4624	-2.26091	-2.2198	-2.43268	-2.60631	-2.47265	-2.32643	-2.11477	-2.47223	-2.61289	-2.51175	-2.56045	-2.26455	-2.44325	-2.40794	-2.46927	-2.18235	-2.27267	-2.23342	-2.28169	-2.48725	-2.26313	-2.28596
616.923	-0.128684	-0.153763	0.0162453	-0.0023055	0.20109	0.254721	-0.161637	-0.202303	0.0970938	0.390169	0.138733	-0.0432896	0.0124029	0.0124264	-0.246046	0.0503517	0.0563837	0.190588	0.0721942	-0.376995	-1.26583	-2.23016	-2.32598	-2.33707	-2.55278	-2.4381	-2.32358	-2.39098	-2.5303	-2.59708	-2.733	-2.53627	-2.12364	-2.13887	-2.46971	-2.54279	-2.7337	-2.45926	-2.18633	-2.42632	-2.63162	-2.46603	-1.99718	-2.34574	-2.43804	-2.52253	-2.50396	-2.27881	-2.29617
619.231	-0.0985456	-0.0383425	-0.0767171	0.0936303	0.233978	0.239422	0.0942728	-0.142448	-0.13797	0.0967513	-0.149443	-0.143132	0.194224	-0.01126	-0.225922	0.0339417	-0.0921433	0.0476692	0.226485	-0.588868	-1.48711	-2.30553	-2.15233	-2.40511	-2.70903	-2.77709	-2.33536	-2.38185	-2.5667	-2.85828	-2.83511	-2.66003	-2.27037	-2.28067	-2.73176	-2.72633	-2.65916	-2.60429	-2.17855	-2.20926	-2.49387	-2.28839	-2.03365	-2.35066	-2.37883	-2.57505	-2.65113	-2.36498	-2.23809
621.538	-0.205884	-0.0920475	-0.0249291	-0.100231	0.225675	0.241046	-0.31648	0.28423	0.00527177	0.103806	-0.0115587	-0.0283228	0.228591	0.179936	-0.269128	-0.0184807	0.00648824	-0.0791686	0.0173304	-0.534358	-1.60392	-2.31449	-2.33054	-2.07843	-2.46668	-2.59043	-2.40569	-2.26667	-2.41735	-2.84109	-2.89096	-2.82715	-2.36362	-2.22671	-2.54428	-2.62912	-2.65227	-2.3059	-2.13473	-2.38554	-2.59665	-2.48176	-2.36819	-2.21568	-2.27871	-2.5662	-2.40446	-2.08908	-2.07256
623.846	0.083543	-0.183207	-0.0835287	0.130122	0.342853	0.275858	-0.249725	-0.325172	-0.00108999	-0.114284	-0.0873794	-0.10428	-0.0221256	-0.0192636	-0.174044	-0.0813701	-0.206764	-0.139879	-0.0311401	-0.604359	-1.77404	-2.41226	-2.21278	-2.39426	-2.79936	-2.9237	-2.48139	-2.22739	-2.6764	-3.04656	-3.24734	-2.97946	-2.56344	-2.6051	-2.72788	-2.83642	-2.66333	-2.3699	-2.30982	-2.54514	-2.69024	-2.45689	-2.35899	-2.37029	-2.23473	-2.48289	-2.50161	-2.53781	-2.51106
626.154	-0.00229772	-0.0705968	0.0495571	0.114952	0.314202	0.304048	-0.0815611	-0.265938	-0.0107853	-0.0481339	-0.0591401	0.00257379	0.151248	0.111817	-0.0287185	-0.124386	-0.137461	-0.0151543	-0.124915	-0.926685	-2.01217	-2.49516	-2.48749	-2.41266	-2.7524	-3.07648	-2.91802	-2.52749	-2.50822	-2.67614	-2.92061	-2.75328	-2.51562	-2.56439	-2.65182	-2.86361	-2.65061	-2.33109	-2.68534	-2.85858	-2.6495	-2.55694	-2.44309	-2.4401	-2.43825	-2.47509	-2.43615	-2.37718	-2.24398
628.462	0.085991	-0.0389209	0.109759	0.0136764	0.287314	0.263417	-0.158957	0.00107408	-0.146842	-0.0750362	0.0365245	-0.0470387	0.0949272	0.285864	0.0989476	0.0475484	-0.0951233	-0.0584389	0.117807	-0.321047	-1.6525	-2.41423	-2.4631	-2.72221	-2.89259	-3.08734	-2.85738	-2.62003	-2.74135	-2.61737	-2.54859	-2.63508	-2.60176	-2.72583	-2.65745	-2.65084	-2.63154	-2.3351	-2.34706	-2.51845	-2.57552	-2.35352	-2.17983	-2.29484	-2.29783	-2.34284	-2.36746	-2.19425	-2.08206
630.769	-0.1675	-0.0490792	0.228357	0.338226	0.0992076	-0.0617408	-0.134626	0.00371269	-0.0734282	-0.0510199	-0.0995463	-0.193876	-0.257209	-0.0390291	0.174469	-0.0177482	-0.250626	-0.0607156	-0.104261	-0.653147	-1.71254	-2.36284	-2.7174	-2.76123	-2.67083	-2.745	-2.87875	-2.88831	-2.91841	-2.89616	-2.98989	-2.9686	-2.71591	-2.64555	-2.75215	-2.84663	-2.98643	-2.75167	-2.29256	-2.45464	-2.80539	-2.8249	-2.7121	-2.55807	-2.47386	-2.41028	-2.54968	-2.37278	-2.20675
633.077	-0.20585	-0.0243768	0.141143	-0.0822573	0.161949	0.140607	-0.13443	0.156599	0.243593	0.0523608	-0.0465942	-0.125715	-0.110903	0.163326	0.238909	0.1619	0.066876	-0.0105216	-0.108977	-0.61596	-2.00191	-2.8942	-2.75694	-2.90155	-2.99971	-3.05695	-3.1418	-3.04264	-2.87088	-2.69379	-2.86781	-2.83622	-2.90895	-2.97469	-2.60469	-2.65328	-2.70239	-2.87602	-2.72615	-2.53707	-2.65243	-2.84021	-2.91474	-2.76741	-2.58206	-2.68131	-2.61284	-2.513	-2.48492
635.385	-0.133736	0.0990355	0.00224992	0.158579	-0.171162	-0.416491	-0.343703	0.362831	0.445787	0.134646	0.11449	-0.206739	-0.0408316	0.335812	0.331631	0.469976	-0.116392	-0.108665	-0.072438	-0.474503	-1.55293	-2.51474	-2.72537	-2.64275	-2.73701	-2.54561	-2.75258	-2.95125	-3.05608	-2.60381	-2.3544	-2.45478	-2.51694	-2.65707	-2.77691	-2.97889	-2.61703	-2.46288	-2.19959	-2.19935	-2.37934	-2.42331	-2.71018	-2.22518	-2.1124	-2.20375	-2.19638	-2.3013	-2.30507
637.692	-0.229478	-0.0061411	0.201176	0.0922009	-0.172396	-0.209062	-0.0998386	0.108747	0.381218	0.202906	-0.00307546	-0.116975	0.109035	0.330134	0.479752	0.287663	0.131948	0.443193	0.481106	-0.433956	-2.19234	-2.76915	-2.55352	-2.69867	-2.89828	-2.87883	-2.69341	-2.6579	-2.52325	-2.71542	-2.71973	-2.54015	-2.52133	-2.45998	-2.57296	-2.44166	-2.32199	-2.32806	-2.44484	-2.47261	-2.30746	-2.28309	-2.73337	-2.1905	-2.00931	-2.10043	-2.00116	-2.05172	-2.26605
640	-0.178384	-0.119587	0.341265	0.0381933	-0.106681	-0.200505	-0.16069	0.251753	0.263698	0.0656898	0.0670482	0.0988179	0.09959	-0.0383224	-0.048623	0.12453	-0.215637	0.0160062	-0.0704336	-0.669852	-2.13076	-2.66522	-2.67331	-2.68885	-2.34356	-2.4012	-2.95161	-2.79649	-2.45535	-2.66324	-2.51348	-2.80383	-2.91166	-2.60455	-2.19932	-2.36013	-2.44479	-2.37271	-2.44678	-2.29725	-2.07488	-2.62502	-2.51694	-2.19317	-2.00296	-2.06335	-2.10678	-2.42565	-2.40836
642.308	-0.257565	0.172515	0.0283074	0.00985639	0.359061	0.188188	-0.117241	0.114834	-0.126076	-0.187765	0.213893	0.148352	0.175286	-0.100785	0.0714041	0.210714	-0.0381106	0.16046	0.338052	-0.739162	-2.18206	-2.63526	-2.57834	-2.85553	-2.63898	-2.59226	-2.68918	-2.40888	-2.54682	-2.64742	-2.66991	-2.55876	-2.43659	-2.45303	-2.35503	-2.14322	-2.48222	-2.03588	-1.97992	-2.22351	-2.12993	-2.46755	-2.46301	-2.1265	-2.28697	-2.37285	-1.94928	-2.03316	-2.07354
644.615	-0.0153191	-0.108864	0.0471033	-0.127288	-0.0121171	-0.115931	-0.128349	0.145633	0.170315	0.220622	0.118217	-0.314801	0.122303	0.00640267	-0.152171	0.659838	-0.0405121	-0.445266	-0.133703	-0.754275	-2.06075	-2.50297	-2.58789	-2.70091	-2.76263	-2.47597	-2.51744	-2.5403	-2.94119	-2.84417	-2.42816	-2.32027	-2.69308	-2.54444	-2.34194	-2.31885	-2.50183	-2.50151	-1.95552	-2.11958	-2.55783	-2.51937	-2.19504	-2.20171	-2.04715	-2.10613	-2.17867	-2.23454	-1.89737
646.923	0.309222	0.216363	0.296839	0.0619336	0.0382329	-0.116334	-0.0452975	0.153279	-0.168288	-0.0254901	0.231441	0.0469183	-0.12998	-0.181484	-0.00445708	0.0854818	-0.160137	-0.28169	-0.405357	-0.746828	-2.14893	-2.65492	-2.29181	-2.54311	-3.27269	-2.96926	-2.66266	-2.26041	-2.60044	-2.74245	-2.43471	-2.64704	-2.66669	-2.30056	-2.18526	-2.32402	-2.50869	-1.80348	-2.19973	-2.55693	-2.70297	-2.27995	-2.44257	-1.93209	-1.89734	-2.20863	-2.38092	-2.01225	-2.0408
649.231	-0.151576	0.230466	0.773007	-0.0112923	-0.070837	-0.186932	-0.207189	-0.0828763	-0.0201018	0.0542484	-0.114711	-0.409733	0.200276	0.215732	-0.0888252	-0.201651	-0.565753	-0.408392	-0.301995	-0.749692	-2.33724	-2.86386	-2.92658	-2.59412	-2.1883	-2.571	-2.58738	-2.63175	-2.67489	-2.21776	-2.63643	-2.74596	-2.9961	-2.62002	-2.27686	-2.23795	-2.23061	-2.16317	-2.44244	-1.8052	-2.59297	-2.61885	-2.47278	-2.39231	-1.93357	-2.49062	-2.40333	-2.29923	-2.18122
651.538	-0.155916	0.188103	0.201174	-0.0120033	-0.0368144	-0.22269	0.0789682	0.4525	0.10678	-0.12067	-0.232526	-0.257512	-0.0601529	0.333884	0.0970283	0.259478	-0.366748	-0.409398	-0.116084	-0.649417	-2.51538	-2.81905	-2.71192	-2.60813	-1.99344	-2.71971	-3.12097	-3.30647	-3.12939	-2.48537	-2.39559	-2.54055	-2.85161	-2.4287	-2.53453	-2.75701	-2.51593	-2.71723	-2.38099	-1.96726	-2.26385	-2.61357	-2.8277	-2.03748	-2.1994	-1.97997	-2.53595	-2.09503	-2.20755
653.846	0.0938825	0.342083	0.709126	0.101966	-0.20154	-0.371542	-0.249814	0.00498331	-0.102275	-0.277305	-0.359179	-0.967974	0.019004	0.568993	0.325963	0.0788727	-0.467436	-0.474047	-0.0139708	-0.692922	-2.55573	-2.94874	-2.40935	-2.91746	-2.15252	-2.29646	-2.85571	-2.58771	-2.62895	-2.20138	-2.25075	-2.86492	-3.11551	-2.23746	-2.49875	-2.339	-2.25451	-2.0965	-1.99526	-1.89726	-2.24024	-2.4861	-3.0181	-1.91732	-1.77943	-2.21969	-1.91265	-2.63987	-2.20929
656.154	0.349949	0.0709352	0.219287	-0.277636	-0.392398	-0.455201	-0.0781841	0.415951	0.43125	0.249623	0.122884	-0.0523454	0.244287	0.265627	0.658787	0.029994	-0.440674	-0.373297	0.0259572	-0.422942	-1.85372	-2.93118	-2.92533	-2.38126	-2.07635	-2.27775	-2.49633	-2.29052	-2.30156	-2.04266	-2.2217	-2.67252	-2.95898	-2.22853	-1.49866	-2.05422	-2.0018	-1.76366	-1.87498	-1.52488	-2.17455	-2.18137	-2.87431	-1.42069	-1.49622	-2.18462	-2.37588	-1.99037	-1.8101
658.462	0.213859	0.0709785	0.248846	0.0905075	-0.0112921	-0.0808716	0.0778107	0.0920256	-0.0211694	-0.0166402	-0.0288965	0.112766	-0.301539	-0.0899046	-0.159689	-0.0270174	-0.140246	0.305816	0.455207	-0.89986	-2.57285	-2.589	-2.41631	-2.36936	-2.52403	-2.78671	-2.34572	-2.10485	-2.62032	-3.05582	-2.48054	-2.54428	-2.17523	-2.07024	-1.75042	-2.23857	-2.16693	-1.67401	-2.01094	-1.93176	-1.55216	-1.94821	-1.94674	-1.51802	-2.13482	-1.82939	-1.97605	-1.70583	-1.80074
660.769	0.129613	-0.375727	0.154572	0.178642	0.373451	0.416948	0.103937	-0.0892856	-0.322272	-0.422551	-0.260407	0.18569	-0.238786	-0.294017	0.104719	0.0997899	-0.00920576	0.0321653	-0.535476	-1.25259	-2.80647	-2.19801	-1.91449	-2.60656	-2.9777	-2.80626	-2.31954	-2.07294	-2.2975	-2.81594	-2.1697	-2.1419	-2.15354	-2.00786	-2.35918	-2.59354	-1.83437	-1.63108	-2.23967	-2.56963	-2.40389	-2.15767	-2.14947	-1.84869	-2.3449	-2.44978	-1.8844	-1.4874	-1.88207
663.077	0.562077	-0.380824	-0.043245	-0.0638402	0.258463	0.118189	-0.022575	0.0887157	0.0122435	-0.22659	-0.299944	-0.154101	-0.067832	-0.240069	-0.507659	0.41925	0.143087	0.0100738	-0.495208	-1.4838	-2.12281	-2.68913	-2.21464	-2.64002	-2.94723	-2.41174	-2.47349	-1.8203	-2.53905	-2.65843	-1.816	-1.94079	-1.72143	-2.155	-2.1624	-2.41572	-1.20755	-1.55398	-2.424	-2.1067	-2.08885	-2.05338	-1.71255	-1.96018	-2.51861	-2.32609	-1.7537	-1.6563	-2.06059
665.385	0.290473	-0.387116	0.235022	0.397229	0.391336	0.237952	-0.182766	-0.256602	-0.396992	0.286898	0.795974	0.30445	-0.229326	-0.443712	-0.124073	0.156342	-0.0103339	-0.176739	-0.775732	-1.83514	-2.88703	-2.16377	-2.32426	-2.94141	-2.94231	-2.70811	-2.74202	-1.9724	-2.59767	-3.05309	-2.65735	-2.17443	-2.2757	-2.30798	-2.38163	-2.14283	-1.90484	-1.82605	-2.36384	-2.70659	-2.52813	-1.99883	-1.87124	-1.90881	-2.52924	-2.07557	-1.65041	-1.80628	-1.79115
667.692	0.0979301	-0.58102	0.194075	0.336089	0.551619	0.29318	0.153023	-0.0436458	-0.171785	0.252677	0.566878	0.611255	0.0726752	-0.172374	-0.173292	0.256123	0.447813	0.143475	-0.328861	-1.48777	-2.3971	-1.92331	-1.5851	-2.96259	-2.81863	-2.43788	-1.94127	-1.56437	-2.49499	-2.64604	-2.02912	-1.87257	-2.22524	-2.10919	-1.85482	-1.60163	-1.67849	-1.34128	-1.90655	-1.98143	-1.732	-1.78497	-1.41078	-2.05379	-2.71691	-2.00164	-1.47065	-1.78035	-1.71047
670	0.0101241	-0.150322	-0.612325	-0.22644	0.667489	0.43806	0.146544	0.22675	0.0194832	0.105449	0.295318	0.323316	-0.134628	-0.618066	-0.220365	0.28038	0.43344	-0.0375682	-0.53283	-1.44365	-2.03924	-2.03678	-1.6843	-2.3297	-3.16802	-2.69809	-2.09042	-2.12166	-2.66858	-2.518	-2.07009	-1.74743	-2.06327	-2.49042	-2.49357	-2.57857	-2.00242	-1.66514	-1.91949	-2.4027	-2.39505	-1.95403	-1.70574	-1.43561	-2.20129	-1.62809	-1.40802	-1.40382	-1.36748
672.308	0.0171959	-0.299879	0.0627761	-0.183777	0.271448	0.262316	0.0666675	-0.0552843	-0.322457	0.326788	0.61311	0.196674	-0.288854	-0.852014	-0.179208	0.386467	0.489174	0.283491	-0.620435	-1.52093	-1.93801	-1.81196	-1.53836	-2.10756	-2.60203	-2.48488	-2.32152	-1.9299	-2.07783	-2.37579	-2.08845	-1.73763	-1.80524	-1.90851	-1.83718	-1.83164	-1.36799	-1.2133	-2.02808	-2.14872	-1.63301	-1.24787	-1.30982	-1.6744	-2.16207	-1.45283	-0.961064	-0.875186	-1.37649
674.615	0.356192	-0.106393	-0.288646	-0.508872	0.58056	0.374661	-0.104537	0.0475448	-0.0583328	0.0507923	0.19007	0.0134527	-0.536558	-0.712005	-0.310075	0.361792	0.358773	-0.145375	-0.748197	-1.26824	-2.11793	-2.43932	-1.925	-2.2668	-2.59739	-2.81276	-2.37483	-2.15615	-2.30321	-2.09786	-2.10109	-1.76473	-2.06534	-1.96716	-1.99168	-2.2394	-1.6736	-1.80408	-2.01366	-2.27315	-2.067	-1.53182	-1.69278	-1.76151	-1.90127	-1.84183	-1.57373	-1.33078	-1.52729
[truncated: 100 more columns]

## Sheet: SI_Fig_17_D
Normalized ΔT/T for Cs3Sb2Br9
	Time (ps) →
Wavelength (nm) ↓	-5.1	-4.1	-3.1	-2.6	-2.1	-1.9	-1.7	-1.5	-1.3	-1.1	-1	-0.9	-0.8	-0.7	-0.6	-0.5	-0.4	-0.3	-0.2	-0.1	0	0.1	0.2	0.3	0.4	0.5	0.6	0.7	0.8	0.9	1	1.1	1.2	1.3	1.4	1.5	1.6	1.7	1.8	1.9	2	2.1	2.2	2.3	2.4	2.5	2.6	2.7	2.8
425.385	-0.052338	-0.231766	0.0762451	0.407795	0.0620031	0.0240835	-0.00955419	-0.0251461	-0.033101	0.14949	0.361544	0.023323	-0.361816	-0.250638	-0.0971419	-0.0998724	-0.241072	0.119435	0.285849	0.14437	-1.41667	-2.15635	0.0943705	0.0711621	-0.0395114	-0.547749	-0.533789	-0.0994666	-0.160388	-0.54738	-0.0135061	-0.289872	-0.123182	-0.320817	-0.319078	-0.537861	-0.0992047	-0.333005	-0.321204	-0.281731	-0.164846	-0.154524	0.0130632	-0.0877948	-0.153583	-0.563226	-0.57013	0.040425	-0.471904
427.692	0.0657062	0.197162	0.280172	0.269998	-0.367244	-0.392121	-0.413574	-0.205439	0.00153511	-0.0287543	-0.0322579	0.0485465	0.131883	0.143557	0.153079	-0.0444895	0.0776605	0.130961	0.0745941	0.288688	-1.61138	-1.76392	0.50234	-0.289909	0.146087	-0.0873905	-0.168736	-0.485947	-0.0507687	-0.418715	-0.28332	-0.428748	-0.195769	-0.164683	-0.101048	-0.0262889	-0.28378	-0.294213	-0.309798	-0.239541	-0.123892	-0.588045	-0.412335	-0.291558	-0.0266245	-0.74824	-0.441256	-0.285311	-0.164508
430	0.0408437	0.11634	0.0228186	0.0689915	-0.131052	-0.152433	-0.173813	-0.218814	-0.0991328	0.324309	0.582062	0.189193	-0.191834	0.00119857	0.186778	0.0156864	0.0639844	0.00128219	0.0950453	0.504526	-1.18549	-1.74627	1.01234	-0.0649892	0.146572	-0.0816438	-0.079999	-0.0504916	-0.187456	-0.323229	-0.0960999	-0.0192473	-0.491544	-0.318226	-0.183715	-0.173512	0.113585	-0.207067	-0.483035	-0.02606	-0.325988	0.0132692	0.23075	-0.133008	0.323357	-0.24698	0.0708039	-0.28399	-0.187226
432.308	0.0738171	-0.0290351	0.0025797	0.0918134	0.0381133	-0.00703633	-0.052186	0.0730318	-0.0493187	-0.196449	-0.127906	-0.0182145	0.0826647	0.0655208	0.0461225	-0.0102214	-0.130693	0.0547319	-0.312073	0.085411	-1.41579	-1.80438	1.24152	-0.486088	0.237043	-0.0848979	-0.0882402	0.0405197	0.054877	-0.30412	-0.108245	-0.194659	-0.418783	-0.139524	-0.0622696	-0.167111	-0.31207	-0.196873	-0.245344	-0.211617	-0.321271	-0.322094	-0.346324	-0.0612454	-0.0526806	-0.323839	-0.214702	-0.109025	-0.410492
434.615	0.076834	0.252273	0.080679	-0.0368429	-0.226541	-0.252847	-0.279154	-0.0639623	0.109196	0.151234	0.164763	-0.0296066	-0.186663	-0.06632	0.0511012	0.136808	0.11523	-0.122449	-0.127328	-0.167759	-1.26004	-1.13162	0.742212	-0.217574	-0.00856785	-0.471974	-0.101766	-0.0487053	-0.113289	-0.330767	-0.273775	-0.220398	-0.0784389	-0.275892	-0.235417	-0.291784	-0.169578	-0.0991897	-0.561484	-0.292415	-0.0198529	-0.360046	-0.0767697	-0.333681	-0.265919	-0.346055	-0.445797	-0.212139	-0.351747
436.923	-0.00287619	0.288721	0.000354985	-0.0557487	0.0549199	-0.0726703	-0.20026	-0.0803587	-0.0103076	0.0564373	0.128532	0.112726	0.0802581	-0.0350834	-0.106571	-0.00759936	-0.0964093	0.0441833	0.121316	0.11135	-0.664339	-0.87099	0.361236	-0.206433	0.110229	-0.0381007	0.15047	-0.388176	-0.20144	-0.0713036	-0.405259	-0.480346	-0.311133	-0.147302	-0.00801629	-0.400059	-0.131325	-0.355188	-0.26073	-0.213305	-0.271739	-0.393451	-0.25683	-0.102674	-0.225714	-0.363846	-0.240093	-0.249325	-0.380674
439.231	0.262815	0.0593802	0.0193862	0.19577	-0.0774674	0.103673	0.284812	0.0555115	-0.127019	-0.239163	-0.306383	-0.261374	-0.194445	-0.0479227	0.0997269	0.0927345	-0.334715	-0.187794	-0.0379216	-0.0481369	-0.340554	-0.375244	0.616945	-0.168601	-0.0864776	-0.12569	-0.16272	-0.126447	-0.168601	-0.192944	-0.416515	-0.348317	-0.208494	-0.14051	-0.421637	-0.330296	-0.170986	-0.211453	-0.398186	-0.225619	0.0145453	-0.0720402	-0.137444	-0.116615	-0.23015	-0.512362	-0.478968	-0.418534	-0.242683
441.538	0.125727	0.0481334	0.0191243	0.0824723	-0.116247	-0.0699351	-0.023623	0.234312	0.0883107	-0.17647	-0.230469	-0.218555	-0.135609	0.145216	0.309866	0.0626436	-0.200486	0.103353	0.177284	0.141616	-0.0933932	-0.279031	0.100518	-0.00287511	0.38623	0.0159596	-0.0209663	0.169336	0.114868	0.0123419	-0.114213	-0.0904332	-0.0912995	0.0170545	-0.101142	-0.271821	-0.194581	0.0976677	-0.244958	-0.342334	-0.110795	-0.120101	-0.0362139	-0.197982	-0.197776	-0.396857	-0.295436	-0.40596	-0.567519
443.846	0.131639	0.112807	0.0144106	0.0314268	0.124459	0.0826894	0.0409198	-0.273495	0.00462668	-0.0692317	-0.193475	-0.0839427	-0.00448583	0.00867186	-0.0693861	-0.263475	-0.263376	-0.332682	-0.418954	-0.181099	-0.184256	-0.278858	-0.0582231	-0.0224563	0.0458893	-0.0439407	0.292977	-0.207669	-0.305881	-0.401282	-0.375187	-0.350695	-0.329594	-0.142739	-0.404904	-0.358026	-0.229475	-0.0767134	-0.267144	-0.375111	-0.333183	-0.0527331	-0.290157	-0.49852	-0.272242	-0.28802	-0.21438	-0.453674	-0.373629
446.154	0.198778	-0.0400417	-0.0582698	0.22616	-0.00895697	-0.0820871	-0.155217	0.160714	-0.107971	-0.161163	-0.0659382	0.00427919	0.0612267	0.0945537	-0.0265699	-0.281498	-0.33326	-0.245907	-0.0834344	-0.206216	-0.106184	-0.358371	-0.262197	-0.160004	-0.0846004	-0.00029573	-0.0564893	-0.16834	-0.292218	-0.140517	-0.278514	-0.457801	-0.315035	-0.254832	-0.237938	-0.483767	-0.320691	-0.247133	-0.363727	-0.366883	-0.316197	-0.297294	-0.548476	-0.432351	-0.203605	-0.324903	-0.32623	-0.429289	-0.276004
448.462	0.249912	0.0903027	-0.0724822	0.110874	0.14533	0.0634835	-0.0183632	-0.104525	-0.135086	-0.14325	-0.112014	-0.0287832	0.078468	0.220705	0.179837	-0.137309	-0.218299	0.0262582	-0.00443388	0.0573752	0.137734	-0.489425	-0.421405	0.183253	0.237539	0.0820366	0.155945	0.217723	0.241689	-0.0334777	0.0194358	0.228409	-0.0476934	-0.000325643	-0.129109	-0.222281	-0.0624885	-0.236267	-0.08513	-0.00898668	-0.206844	-0.145259	-0.100911	-0.0804053	-0.144381	-0.258342	-0.280804	-0.286549	-0.143122
450.769	0.124939	0.111402	0.194789	0.285511	-0.0311348	-0.154119	-0.277104	-0.347005	-0.0494444	0.0762243	0.0441673	-0.0337388	-0.0656725	-0.0423609	-0.0241703	-0.139568	-0.276126	-0.0842087	-0.0817014	0.0103966	0.246929	-0.589805	-0.621193	0.287648	0.29904	0.284093	0.189242	0.095635	0.188034	0.0127123	-0.10239	-0.0132058	-0.072461	-0.129417	-0.209888	-0.239699	-0.171076	-0.234325	-0.264917	-0.203673	0.0119002	-0.0205926	-0.282523	-0.272032	-0.231334	-0.440432	-0.271726	-0.239077	-0.341597
453.077	0.137136	0.252334	0.156106	0.0971005	-0.41118	-0.285191	-0.159202	-0.103823	-0.0780205	0.133344	0.151828	0.0524356	0.0691513	0.201484	0.1383	-0.0577956	-0.11945	0.0753294	0.138035	0.0665037	-0.169331	-0.776322	-0.250791	0.531104	0.197781	0.0906029	0.156895	0.155658	0.127692	-0.180305	-0.131302	0.130007	-0.0344036	-0.166463	-0.161839	-0.0702953	-0.0671451	-0.111527	-0.0517173	-0.212013	-0.117936	0.0515662	-0.0983417	-0.0587239	-0.124478	-0.270149	-0.142486	-0.158982	-0.094103
455.385	0.18803	0.0734819	0.0232347	0.255752	0.013973	-0.0244101	-0.0627931	-0.100986	-0.078529	-0.00223472	-0.00455213	-0.0446466	0.000504275	0.116054	0.0972087	-0.112281	-0.0265336	0.0210737	0.0337833	0.449588	0.100447	-0.848329	-0.141561	0.676074	0.352954	0.321211	0.576139	0.53441	0.313975	0.172937	0.105993	0.0637546	0.123858	0.14713	0.0621701	0.0640155	0.0552423	-0.0684133	-0.0854922	-0.147003	-0.101109	0.0902045	0.162022	0.196763	-0.0781289	-0.313882	0.00896787	-0.204247	-0.241669
457.692	0.208073	-0.0238356	-0.213908	-0.102147	0.0214597	0.0636899	0.10592	0.0436517	0.150433	-0.147562	-0.167896	-0.0607872	-0.0601607	-0.132282	-0.233481	-0.122376	-0.0609885	-0.210855	-0.215697	0.334112	-0.150634	-0.916679	0.188298	0.983949	0.344858	0.253399	0.328306	0.363115	0.278313	0.0313782	0.218651	0.432867	0.187188	0.0435004	0.00260844	0.0162448	0.0854542	-0.14175	-0.18394	0.0224705	0.0972745	0.105991	0.0142467	0.00804723	-0.0737911	-0.140144	-0.127641	-0.285107	0.0161464
460	0.296739	0.118057	-0.0915231	0.0731126	-0.0181138	-0.0510222	-0.0839306	0.0478334	0.0736951	-0.30064	-0.232993	0.000520937	0.12324	0.183721	0.114525	-0.0074165	-0.0320489	0.103787	0.193891	0.553773	0.0580811	-0.741548	0.479088	0.954476	0.480539	0.362001	0.50787	0.526686	0.318733	0.133978	0.413319	0.585409	0.441832	0.323156	0.151868	0.17231	0.280911	0.109665	0.152617	0.192678	0.288675	0.238637	-0.0557161	-0.163124	-0.0996914	0.0444259	0.271717	-0.0598005	0.124094
462.308	0.223162	0.245927	0.0413021	0.0944176	-0.0419611	0.0280419	0.0980449	-0.184262	0.118557	-0.087285	-0.16564	-0.206003	-0.0848429	0.110138	-0.0489246	-0.0303619	0.161993	0.343708	0.0567958	0.490116	-0.256955	-0.792011	1.07098	1.45323	0.846568	0.925484	0.618143	0.702822	0.613215	0.336847	0.351375	0.466089	0.432992	0.339529	0.0847826	0.142749	0.222889	0.14492	0.278493	0.356031	0.540473	0.562811	0.081627	0.250309	-0.00191342	0.0979456	0.343893	0.174429	0.529201
464.615	0.248587	0.126658	-0.105643	-0.0735811	-0.289633	-0.249699	-0.209766	0.179198	0.349604	-0.230488	-0.177402	0.0212478	0.0937697	0.12015	-0.0038084	-0.193916	-0.0924396	-0.0886329	-0.0927198	0.406033	-0.227181	-0.447794	1.68024	1.54466	1.19408	1.06857	0.942029	0.79808	0.656501	0.492314	0.393242	0.570128	0.381367	0.455737	0.188605	0.391745	0.197743	0.130621	0.16911	0.227504	0.40679	0.366161	0.515369	0.250275	0.0140412	0.0888087	0.187609	0.054284	0.506109
466.923	0.206848	0.156624	-0.0138393	0.0459519	-0.0789469	-0.0250506	0.0288457	-0.0451471	0.0821686	-0.110443	-0.110465	-0.0767883	0.0957247	0.307897	0.0258026	-0.213693	-0.18392	-0.153454	0.0231728	0.626765	-0.268496	-0.452061	1.79302	1.79165	1.23489	1.12339	1.00573	0.98458	0.766717	0.638096	0.603583	0.711397	0.445889	0.673599	0.495614	0.119467	0.462823	0.406303	0.256478	0.254885	0.435583	0.609101	0.285159	0.397925	0.345025	0.255767	0.31428	0.193957	0.702713
469.231	0.258636	0.165662	0.0368944	0.0874335	-0.382984	-0.316273	-0.249562	0.0108531	-0.205545	0.260955	0.245145	0.168288	0.116005	0.0689946	-0.07264	-0.486502	-0.313625	-0.231765	-0.304575	0.332393	-0.294829	-0.234775	2.06261	1.78643	1.06456	1.31212	0.968037	0.846938	1.00723	0.412206	0.743257	0.816273	0.951306	0.591502	0.604463	0.314876	0.580287	0.399035	0.272229	0.393449	0.500088	0.716066	0.427408	0.0875723	0.00714952	0.471956	0.388819	0.127392	0.577775
471.538	0.345069	0.19334	-0.0149855	0.0383884	-0.141797	-0.00527626	0.131245	-0.202033	-0.0850698	-0.114829	-0.0613775	0.00336339	0.0566295	0.108161	-0.115735	-0.236118	-0.119772	-0.0861635	-0.15784	0.183354	-0.479683	0.119958	2.33476	1.82309	1.33581	1.68933	1.29602	1.07524	1.05049	0.609144	0.881135	0.867658	0.663124	0.654588	0.677226	0.563139	0.749746	0.347911	0.481287	0.445638	0.771632	0.957729	0.298854	0.447129	0.162088	0.422648	0.541931	0.462664	0.720477
473.846	0.329967	0.0662036	-0.186482	-0.0283088	0.0598358	0.0476825	0.0355292	-0.0112673	-0.140493	0.0219636	0.00608818	-0.0195608	0.13596	0.308548	0.0263833	-0.0614695	-0.0358998	-0.219742	-0.42914	0.308176	-0.105672	0.535356	2.83218	2.03527	1.54911	1.61116	1.36887	1.08331	0.999672	0.923411	0.898088	1.14737	0.853861	0.62694	0.743497	0.901089	1.19188	0.621738	0.660921	0.20714	0.988086	0.934239	0.34992	0.718369	0.660523	0.63602	0.719786	0.373553	0.893802
476.154	0.335516	-0.0148292	-0.115343	0.109263	0.0755468	0.023455	-0.0286368	-0.014125	0.082159	-0.215214	-0.17015	-0.116627	0.00413762	0.127777	0.0168042	-0.262586	-0.256675	-0.238034	-0.323574	0.157708	-0.152901	0.795183	2.52801	1.94423	1.53056	1.83392	1.58654	1.29163	1.13533	1.01347	1.04971	1.23757	1.18486	1.0806	0.816602	0.763798	0.858335	0.717111	0.616384	0.876423	1.30624	1.06937	0.552774	0.755814	0.485936	0.596377	0.678404	0.578537	1.03797
478.462	0.359301	0.165849	-0.15643	-0.0862728	-0.0682092	0.0192076	0.106068	-0.0831333	-0.0569615	-0.0415221	0.00602173	0.0532656	0.0260777	-0.0019029	-0.225567	-0.190504	-0.213039	-0.175504	-0.35177	0.32745	-0.369118	1.15879	2.66031	2.14867	1.66978	2.02488	1.70859	1.59342	1.44992	0.916772	1.32726	1.51099	1.27287	1.10112	0.683953	0.956912	1.02485	0.46146	0.732552	0.842284	1.15322	1.12861	0.739249	0.636086	0.443088	0.592317	0.667998	0.527879	1.11939
480.769	0.340688	0.0808851	-0.167199	-0.084306	-0.00941492	0.0356463	0.0731145	-0.180794	0.0122377	-0.164551	-0.0114709	0.1296	0.0372117	-0.047866	-0.0237391	-0.58793	-0.170576	-0.24461	-0.159792	0.353934	0.0117253	1.09635	2.64163	2.24649	1.85426	2.25535	1.75049	1.48739	1.3029	1.27128	1.20721	1.53617	1.1805	0.84363	0.850923	0.850433	0.920763	0.611135	0.555578	0.648418	1.23663	1.27346	0.989182	0.628131	0.375028	0.798378	0.541627	0.49336	1.05465
483.077	0.319169	0.0743806	-0.180588	-0.120884	-0.0491457	0.135238	0.29977	0.0599108	-0.178334	-0.0824226	-0.0527016	-0.00270772	0.243263	0.429298	0.0538707	-0.120236	-0.0315818	-0.0439504	-0.216394	0.387442	0.133183	1.23373	2.45295	2.7731	2.25262	2.27005	1.97204	1.70336	1.30535	1.09147	1.55665	1.82978	1.24896	1.15973	0.912978	0.883755	1.21735	1.02476	1.00136	0.891565	1.49563	1.37901	1.02049	1.07956	0.558418	0.905874	0.745131	0.35249	1.2679
485.385	0.194543	-0.076262	-0.0292264	0.170982	-0.0533321	0.0505618	0.134993	-0.0389426	-0.136592	0.177309	0.0943568	0.0262054	0.0501154	0.0467801	-0.119289	-0.212979	-0.133898	-0.161107	-0.124654	0.222597	0.228962	1.10827	2.11493	2.60191	2.15641	2.30255	1.84055	1.54939	1.27775	1.22408	1.425	1.51989	1.24968	0.992558	0.91338	1.05525	1.06101	0.833014	0.94498	0.764186	1.08415	1.08475	0.757306	0.692386	0.480977	0.749086	0.651481	0.562327	1.17541
487.692	0.216323	0.0515512	-0.0488403	-0.0385605	-0.127832	0.00697062	0.109187	-0.0794539	0.0468761	0.0880606	-0.0600194	-0.141868	0.071561	0.20283	-0.0619	-0.299864	0.0823601	-0.000149389	-0.181281	0.388284	0.560791	1.17122	2.25467	2.79916	2.1016	2.28879	2.06653	1.74508	1.43749	1.30334	1.45556	1.55848	1.39589	1.08635	0.946058	1.01939	1.15234	0.843775	0.917385	0.902305	1.46455	1.40985	0.7892	1.07114	0.719722	0.964874	0.898739	0.876359	1.10982
490	0.138061	0.110542	0.0880588	0.0917951	-0.144063	-0.0566616	-0.00826039	-0.193054	0.126407	0.105914	0.0181287	-0.00195933	0.207361	0.27442	-0.11576	-0.268709	-0.021562	-0.224554	-0.286087	0.4145	0.445571	1.25971	1.86958	2.67805	2.13904	2.34052	1.8458	1.69756	1.48725	1.25413	1.27792	1.26163	0.963795	0.973386	0.824285	0.822561	1.20719	1.17486	0.935188	0.883215	1.03867	1.16819	0.849547	0.923273	0.532392	0.866088	0.68381	0.664217	1.07656
492.308	0.215934	-0.0332001	-0.135791	-0.052563	-0.0902125	-0.0227437	0.0421346	0.0610144	-0.0648431	0.0680822	0.0950533	0.141144	0.238293	0.226958	-0.0560985	-0.132692	-0.00312895	-0.353675	-0.246257	0.210289	0.441644	1.17903	1.88172	2.663	2.3712	2.33989	2.18072	1.63989	1.39857	1.27082	1.404	1.28889	1.12614	1.18962	1.03623	1.04277	1.0962	0.983011	0.972154	0.918654	1.14032	1.05489	0.799319	0.706592	0.603311	0.788249	0.685901	0.782732	1.04115
494.615	0.117665	-0.0155412	-0.15113	-0.0188439	0.165882	0.163282	0.12483	-0.0573729	0.0139171	0.0785294	0.0106358	0.0239875	0.212437	0.224168	-0.0973321	-0.258931	-0.333262	-0.386227	-0.0768999	0.311285	0.445719	1.0443	1.80249	2.65839	2.2275	2.3211	1.94703	1.61834	1.43377	1.26994	1.31153	1.19532	1.05742	0.946188	0.889248	0.998454	0.923655	0.60501	0.725986	0.939403	1.16136	0.867666	0.524334	0.68133	0.56087	0.738353	0.659714	0.74305	0.897518
496.923	0.233272	0.094875	-0.0405774	-0.0366878	-0.10885	-0.00202557	0.0639478	-0.0393392	-0.0554651	0.00149138	0.0453116	0.0885738	0.130849	0.0484981	-0.153481	-0.203488	-0.146167	-0.0321952	-0.0116093	0.397894	0.60336	0.864761	1.78998	2.61088	2.0698	2.19845	1.79398	1.51979	1.32743	1.24983	1.26366	1.2594	1.06056	0.95941	0.798996	0.735877	0.896307	0.925014	0.817377	1.05707	1.28046	0.996933	0.706174	0.407087	0.446482	0.827035	0.566814	0.696991	0.820362
499.231	0.304006	-0.0594742	-0.204264	-0.0870566	-0.0383173	-0.0114304	-0.00148036	-0.0132071	0.108739	0.0505404	-0.00213601	0.0686356	0.320289	0.287236	-0.0580962	-0.132918	-0.0446793	-0.082705	-0.0838147	0.125083	0.336049	0.74379	1.76106	2.56689	2.10733	2.03858	1.75138	1.51887	1.3468	1.03986	1.09755	1.23761	0.949244	0.786135	0.635587	0.742742	0.709646	0.656295	0.681029	0.689873	1.01102	0.833424	0.737184	0.632526	0.374849	0.621672	0.571245	0.594936	0.676899
501.538	0.364099	0.0243138	-0.193341	-0.161639	-0.145881	0.0438287	0.169173	0.0972984	0.0977623	0.00886398	-0.115608	-0.133654	-0.0215214	0.0476043	-0.0561631	-0.143487	-0.195982	-0.310942	-0.0965067	0.159415	0.404898	0.632196	1.55419	2.31825	1.85476	1.96222	1.77632	1.38391	1.10634	0.965866	1.11164	0.953728	0.742493	0.792373	0.775723	0.77077	0.707748	0.577005	0.73742	0.904726	1.07089	0.917215	0.757377	0.46847	0.247909	0.448447	0.281014	0.492936	0.679651
503.846	0.187042	0.0534614	-0.167399	-0.15496	-0.0236952	0.190283	0.258429	-0.000401412	0.0722611	0.0493441	0.0214002	0.0453895	0.122608	0.0201258	-0.199824	-0.189041	-0.114229	-0.184909	-0.013769	0.301829	0.316108	0.42713	1.58937	2.11556	1.6889	1.74138	1.5625	1.29839	0.941008	0.779451	0.95297	0.920075	0.845445	0.791093	0.686449	0.765268	0.660528	0.50079	0.526135	0.624309	0.715589	0.495496	0.555231	0.429284	0.247077	0.405722	0.288885	0.439478	0.635484
506.154	0.298557	-0.0724201	-0.240715	-0.124895	0.03916	0.107525	0.0516355	-0.146725	0.0983081	0.0745317	0.022872	0.0660521	0.190769	-0.0209333	-0.170893	-0.100543	0.0369219	-0.0247191	-0.00217466	0.169013	0.258171	0.473947	1.5825	2.00137	1.63545	1.43107	1.27779	1.30958	0.912833	0.610544	0.824115	0.865814	0.617323	0.391121	0.28804	0.430947	0.418153	0.356805	0.351644	0.435956	0.658938	0.477786	0.398637	0.294015	0.149726	0.282423	0.165426	0.419594	0.55141
508.462	0.274575	0.0359	-0.0206513	0.0566281	0.0254545	0.0839284	0.0750286	-0.0650977	-0.0772945	-0.0266639	-0.0646877	-0.0749107	-0.0651187	-0.152598	-0.377509	-0.22174	-0.0445446	-0.136326	0.00819653	0.188117	0.1675	0.373722	1.50311	1.61449	1.34952	1.37557	1.1457	0.776656	0.496432	0.622211	0.79493	0.668288	0.433411	0.344826	0.223073	0.358658	0.240776	0.100987	0.184347	0.299217	0.523248	0.467323	0.230968	-0.101414	-0.0995635	0.0927416	0.0522716	0.26383	0.220261
510.769	0.353764	0.0474192	-0.235161	-0.185612	0.0141735	0.164142	0.14332	-0.145981	-0.0796419	0.120795	0.079252	0.139125	0.259864	0.0525452	-0.26517	-0.163475	-0.0238206	-0.430752	0.0422223	0.32783	0.296625	0.309007	1.15909	1.24697	1.20389	1.07372	0.806079	0.693193	0.385911	0.520933	0.714541	0.496707	0.419995	0.241392	0.0265203	0.20839	0.0314755	-0.00230897	-0.0791171	0.216728	0.538021	0.146476	0.0544453	-0.117529	-0.103384	0.0331479	-0.186992	0.148144	0.266674
513.077	0.321032	0.298247	-0.116247	-0.191693	-0.0222573	0.101055	0.129747	-0.0316952	-0.119215	-0.0540312	-0.0222896	0.0999134	0.267024	0.0704648	-0.262879	-0.296347	-0.100866	-0.18927	0.104623	0.280016	0.466622	0.243274	1.00879	0.991009	0.934216	0.820077	0.812345	0.640521	0.397912	0.242998	0.478567	0.379164	0.184044	0.0316818	-0.0358725	0.0999468	-0.0613073	-0.159859	-0.237817	0.115799	0.304853	0.0628478	-0.0640032	-0.422159	-0.271253	-0.290058	-0.426377	0.199286	0.117718
515.385	0.341469	-0.0210017	-0.188587	-0.0808718	0.0274321	0.094177	0.0422733	-0.0285286	0.0848812	-0.0204349	0.00920912	0.0288537	0.044441	-0.0521053	-0.301839	-0.356179	-0.244938	-0.329584	0.0737804	0.0944233	0.245182	0.0264471	0.727928	0.507658	0.587419	0.408018	0.301353	0.213283	-0.0328104	0.0197484	0.126676	0.026319	-0.0679963	-0.285431	-0.334291	-0.151369	-0.403479	-0.460761	-0.545455	-0.222945	0.0356618	-0.404961	-0.593595	-0.751695	-0.430622	-0.440953	-0.643615	-0.0102865	-0.2326
517.692	0.292707	0.162509	0.0212237	-0.0590776	-0.152245	-0.0254588	-0.0848056	-0.190138	0.0893328	0.140698	0.0421274	0.0511297	0.0951827	-0.113062	-0.583177	-0.293544	0.0930483	-0.402927	0.00305614	0.052819	0.458798	0.140145	0.677811	0.35523	0.553632	0.406359	0.241293	0.0125961	-0.250587	-0.187777	-0.00999938	-0.190568	-0.320586	-0.534719	-0.452225	-0.329376	-0.608796	-0.601304	-0.751111	0.0418234	0.0292902	-0.28719	-0.318579	-0.748177	-0.555374	-0.54398	-0.750431	0.00404459	-0.230653
520	0.388221	0.0356164	-0.237321	-0.223343	-0.0787665	0.0870127	0.125177	-0.0211348	-0.037904	0.0773091	0.101011	0.278439	0.495051	0.0778609	-0.432506	-0.222909	0.00426822	-0.191369	0.086991	-0.0362438	0.267559	0.174806	0.499817	-0.171922	0.157488	0.175287	0.10201	-0.198542	-0.358675	-0.31205	-0.178541	-0.357374	-0.403492	-0.472279	-0.722273	-0.626557	-0.733655	-0.692918	-0.683188	-0.406447	-0.304451	-0.550522	-0.54119	-0.977128	-0.691826	-0.602038	-0.797963	-0.271606	-0.440324
522.308	0.255166	0.0305317	-0.18769	-0.122395	0.0198643	0.0912385	0.0552002	-0.0637168	0.0173505	0.165073	0.180639	0.166223	0.146065	0.132178	-0.419135	-0.274723	-0.219378	-0.378782	0.100168	-0.0687328	0.519966	0.0628745	0.122876	-0.469793	0.0168135	-0.0036159	-0.0644714	-0.152046	-0.544884	-0.399828	-0.137832	-0.403368	-0.318025	-0.393377	-0.655472	-0.505357	-0.85168	-0.723175	-0.722885	-0.443233	-0.184233	-0.834261	-0.612151	-0.907251	-0.738822	-0.869633	-0.930232	-0.304961	-0.73824
524.615	0.14689	-0.0485647	-0.0639873	-0.025613	0.0369888	0.142026	0.00204108	-0.0371002	0.136645	-0.0231727	-0.0652237	0.140514	0.379607	0.219195	-0.0512718	0.0767993	0.141882	-0.157638	0.483736	0.255335	0.679778	0.119545	0.17067	-0.508357	0.119889	-0.347079	-0.214917	-0.426894	-0.704865	-0.386186	-0.194827	-0.381131	-0.37774	-0.483211	-0.64741	-0.737739	-0.922024	-0.811005	-0.765741	-0.4444	-0.316924	-0.630096	-0.620863	-1.01062	-0.72286	-0.650399	-0.977936	-0.269961	-0.379227
526.923	0.221445	0.240368	0.147386	-0.0340202	-0.173099	0.0199111	0.0225281	-0.186721	-0.0586234	0.170768	0.123155	0.0746839	0.0261411	-0.124182	-0.329938	-0.205827	-0.0299493	-0.353504	0.236404	-0.0667753	0.427361	-0.21493	-0.153602	-0.793555	-0.3967	-0.533892	-0.215438	-0.687496	-0.878863	-0.621164	-0.277346	-0.673406	-0.788089	-0.859316	-1.09912	-0.851865	-1.24649	-1.06672	-0.888183	-0.547479	-0.21892	-0.982429	-0.691466	-1.31317	-1.11962	-0.990124	-1.28338	-0.570319	-1.08366
529.231	0.178076	-0.124102	0.0196084	0.04556	-0.0304914	0.081794	0.0659455	-0.107434	-0.0247431	0.101572	0.0283011	0.164783	0.308942	0.129005	-0.0809166	-0.148785	0.160311	-0.320073	0.231802	0.267814	0.772627	0.0190671	0.0155535	-0.963847	-0.215675	-0.521854	-0.403427	-0.77739	-0.926334	-0.697581	-0.395162	-0.70301	-1.10588	-0.918984	-1.02918	-0.728699	-1.16587	-0.886336	-0.884483	-0.684826	-0.549594	-0.958152	-0.758694	-1.32834	-1.09378	-0.805124	-1.03279	-0.486916	-0.585298
531.538	0.269554	-0.010962	-0.183698	-0.0942004	0.0501445	0.0901728	0.0685284	0.0165962	0.00778958	0.00569349	0.00284822	0.193777	0.3808	-0.088839	-0.198303	-0.128436	-0.0884846	-0.16847	0.148344	0.203068	0.698724	-0.274803	-0.290221	-0.910436	-0.559312	-0.66032	-0.424793	-0.697635	-0.9199	-0.871571	-0.729471	-1.02729	-0.790793	-0.977734	-1.03725	-0.94358	-1.05563	-1.16762	-1.09476	-0.835602	-0.614173	-1.01343	-0.742154	-1.24726	-1.17018	-1.00641	-1.12711	-0.425488	-0.800539
533.846	0.188872	-0.0356814	-0.0693085	-0.0599647	-0.0229767	0.0738327	0.0439836	0.0167493	0.0739011	0.00571803	-0.0656176	0.0724937	0.197839	0.0458213	-0.428838	-0.356174	-0.0453094	-0.308601	0.130679	-0.0985843	0.453628	-0.211915	-0.580477	-1.13983	-0.648659	-1.03766	-0.778387	-0.957149	-1.30009	-0.950447	-0.756235	-0.874823	-0.968541	-1.11887	-1.48922	-1.11652	-1.35322	-1.1374	-1.1528	-1.08967	-0.949456	-1.21746	-1.01709	-1.31792	-1.18889	-1.09093	-1.19223	-0.580614	-1.10721
536.154	0.304991	0.0492961	-0.143998	-0.13379	-0.00545428	0.109837	0.0591977	0.0596521	0.065543	-0.0617182	-0.106166	0.0655947	0.203685	-0.0225013	-0.293057	0.220477	-0.101394	-0.15782	0.171195	0.176948	0.366665	-0.077797	-0.689131	-1.09521	-0.690869	-0.814535	-0.865215	-0.985904	-1.26852	-0.722231	-0.852529	-1.03559	-1.24387	-1.32106	-1.02802	-1.01934	-1.24681	-1.3647	-1.18608	-1.00664	-0.851085	-1.06674	-0.933129	-1.45045	-1.11421	-1.1216	-1.31393	-0.621523	-0.965171
538.462	0.246236	0.158972	-0.148108	-0.208529	-0.0136717	0.141692	0.0384178	-0.0546969	-0.057071	0.0206547	0.104773	0.138806	0.129095	-0.159668	-0.277071	-0.165275	-0.018617	-0.230942	0.204451	-0.250902	0.518125	-0.361002	-0.708279	-1.38017	-0.732368	-1.18977	-0.90289	-1.18312	-1.41499	-1.18474	-0.944871	-1.13662	-1.1996	-1.35674	-1.45589	-1.30958	-1.46785	-1.36794	-1.22655	-0.737162	-1.00105	-1.27777	-1.23492	-1.5772	-1.02652	-1.16538	-1.33368	-0.931893	-1.25132
540.769	0.244692	0.0812785	-0.0953178	-0.072533	0.0244596	0.0910225	0.0939702	0.0105468	0.0686128	0.0147972	-0.0412149	0.173004	0.280157	-0.0992161	-0.219098	-0.16042	0.00233729	-0.228737	0.278734	0.161236	0.188147	-0.144327	-0.831369	-1.16392	-0.942301	-1.18845	-1.16481	-1.24634	-1.19124	-1.0451	-1.05259	-1.06875	-1.09862	-1.19829	-1.24249	-1.21373	-1.1642	-1.20722	-1.05281	-0.915623	-0.772085	-1.13653	-1.11794	-1.29088	-1.03982	-1.23895	-1.13107	-0.687325	-1.06406
543.077	0.274589	-0.0944947	-0.0144626	-0.037321	-0.0717873	0.0512384	0.11582	0.128384	-0.0578538	-0.10033	-0.0307716	0.0483449	0.0463203	-0.236702	-0.301444	-0.0605439	-0.107659	-0.00693574	0.154285	-0.00228413	0.338622	-0.146313	-0.88339	-1.14523	-1.0417	-1.16969	-1.08396	-1.27786	-1.32938	-1.05254	-0.952037	-1.07491	-1.31857	-1.41745	-1.49271	-1.27511	-1.55431	-1.22015	-1.15493	-0.920901	-0.957108	-1.17749	-1.13061	-1.43687	-1.21148	-1.15141	-1.11887	-0.810702	-0.922995
545.385	0.218721	0.0219774	-0.0301095	-0.0099422	0.0667695	0.152491	0.0279853	0.0131446	-0.0254424	-0.0795097	-0.0465534	0.0908325	0.0767855	-0.310519	-0.371566	-0.254596	-0.140615	-0.205816	0.205105	0.0965196	0.406055	-0.107615	-0.830188	-1.00897	-0.92546	-1.02657	-1.2475	-1.38218	-1.39845	-1.19202	-1.12499	-1.22921	-1.43089	-1.42013	-1.24028	-1.37615	-1.49207	-1.46806	-1.08406	-0.793137	-0.977591	-1.16346	-1.15002	-1.35417	-1.26172	-1.39457	-1.3083	-0.825498	-1.0865
547.692	0.17419	0.0231288	-0.0737795	-0.0417966	0.00377697	0.0161495	-0.0236857	-0.0390528	0.0689519	0.0479839	0.0498133	0.209802	0.230894	0.00273308	-0.0114582	-0.110773	-0.18509	-0.126731	0.15646	0.192091	0.425	-0.213319	-0.884013	-1.09666	-1.03025	-1.2466	-1.04663	-1.4165	-1.29603	-1.00292	-1.18602	-1.19367	-1.14674	-1.41785	-1.2866	-1.22292	-1.34063	-1.24479	-1.08614	-0.96595	-1.01499	-1.22122	-1.1366	-1.35894	-1.04409	-1.10558	-1.18024	-0.903214	-1.29353
550	0.172753	-0.140629	-0.118025	-0.0721347	0.0758426	0.228143	-0.078682	-0.110115	0.18391	0.168359	0.130757	0.214894	0.172238	-0.0647061	-0.0916384	0.0429695	0.0547581	-0.0822607	0.120355	0.034253	0.287517	-0.131398	-0.854738	-1.04755	-0.95029	-1.17721	-1.11192	-1.21495	-1.18325	-0.930599	-1.18697	-1.35594	-1.24097	-1.20863	-1.17052	-1.22341	-1.31443	-1.37082	-1.11171	-0.889954	-0.830054	-1.19518	-1.18626	-1.20008	-1.1075	-1.18878	-1.14022	-0.864545	-0.997542
552.308	0.220455	-0.00812357	0.00826403	-0.0692961	-0.109951	-0.027348	0.157562	0.0861461	-0.160578	-0.0956057	0.00051817	0.0729645	0.0434476	-0.121763	-0.159501	-0.0885025	-0.149102	-0.18939	-0.00479063	0.0611676	0.413893	-0.418847	-1.02041	-1.23567	-1.1375	-1.19426	-1.22578	-1.32712	-1.36887	-1.1907	-1.17192	-1.25771	-1.31211	-1.23095	-1.22175	-1.35374	-1.36075	-1.27337	-1.23063	-1.05317	-0.89931	-1.07105	-1.12562	-1.24781	-1.16495	-1.33492	-1.19463	-0.92644	-1.08734
554.615	0.334104	-0.116296	-0.195245	-0.208499	-0.0701309	0.102872	0.0699233	0.0260057	0.126137	0.0788266	0.0798026	0.182567	0.0830717	-0.195331	-0.0738361	-0.00346818	-0.311986	-0.141399	0.0420953	0.0899482	0.366699	-0.101582	-0.812363	-0.978531	-0.96934	-1.16633	-1.16664	-1.38087	-1.45485	-1.13537	-1.02389	-1.22152	-1.29934	-1.33503	-1.22589	-1.15257	-1.36565	-1.23924	-1.00417	-0.899133	-0.914657	-1.14261	-1.2374	-1.25679	-0.952381	-1.02019	-1.08644	-0.885628	-1.08315
556.923	0.244231	0.0660409	-0.0443043	-0.134101	-0.123806	-0.0294219	-0.0446875	-0.00851678	0.217514	0.0999896	0.100927	0.285715	0.231062	-0.157436	-0.329582	-0.193462	-0.241783	-0.0886898	0.166737	0.225684	0.397598	-0.164118	-0.769442	-0.906267	-0.973377	-1.17459	-1.12595	-1.24635	-1.26299	-0.973501	-1.00363	-1.11537	-1.21435	-1.21127	-1.1204	-1.18434	-1.36154	-1.31969	-1.04633	-0.783725	-0.998321	-1.23482	-1.19393	-1.19619	-1.05301	-1.14751	-1.077	-0.926731	-1.12183
559.231	0.218013	-0.115152	-0.0831031	-0.0673172	-0.0443918	0.020385	-0.0198056	-0.0284505	0.165884	0.178253	0.168007	0.190243	0.103964	-0.0748391	-0.0483534	-0.0640163	-0.133679	0.0452329	0.0563671	0.288488	0.599113	0.0934605	-0.713461	-0.971544	-0.962421	-1.01849	-0.953102	-1.1297	-1.20881	-0.915586	-0.95935	-1.12154	-1.00987	-1.17906	-1.36672	-1.35902	-1.239	-1.06241	-1.01236	-0.855771	-0.791122	-0.929287	-1.09367	-1.15894	-0.958534	-1.05205	-0.959914	-0.826666	-0.912602
561.538	0.224706	-0.0816935	-0.00549698	0.0680779	0.0230989	-0.0157497	-0.107821	-0.0637596	-0.0300651	0.0286763	0.0955534	0.192344	0.149926	-0.0930581	-0.202447	-0.116381	-0.231671	-0.0782997	0.114036	0.295349	0.467806	-0.0430369	-0.679034	-0.899715	-0.898519	-0.940447	-0.847104	-1.00905	-1.159	-0.924105	-0.937467	-1.10808	-1.14181	-1.16154	-1.06147	-1.10572	-1.31501	-1.17503	-0.943209	-0.666222	-0.871162	-1.09665	-1.07125	-1.11719	-1.00298	-1.14261	-0.938653	-0.815032	-1.0225
563.846	0.250117	-0.097346	0.0516628	0.0534957	0.0666603	0.151694	0.0610495	-0.161883	-0.15079	-0.00607697	0.0645803	0.126378	-0.121438	-0.36423	-0.232969	-0.173587	-0.272295	-0.0351501	0.0386089	0.164209	0.469199	0.130428	-0.554005	-0.885517	-0.991273	-1.04651	-1.16448	-1.45069	-1.29346	-0.938838	-1.05032	-1.14686	-1.2249	-1.30084	-1.23259	-1.13168	-1.11177	-1.1451	-0.963738	-0.713048	-0.848892	-1.03691	-1.31016	-1.25307	-1.05594	-1.10517	-0.785042	-0.772031	-0.967198
566.154	0.311032	0.139141	-0.0995372	-0.0541727	-0.00252044	-0.0320486	-0.171778	-0.0580365	-0.0094727	-0.0642032	0.00286582	0.150204	0.0146618	-0.106047	-0.184275	-0.285634	-0.386685	0.0658334	0.12557	0.322875	0.682208	0.15514	-0.568533	-0.798039	-0.855653	-1.02064	-0.922083	-1.08422	-1.10416	-0.930471	-1.01656	-1.0905	-1.17121	-1.07661	-1.00733	-1.09202	-1.10249	-1.00792	-0.819357	-0.767407	-0.807317	-0.83456	-1.00273	-1.17438	-0.91809	-0.929278	-0.871797	-0.84761	-1.00942
568.462	0.319461	-0.0870248	-0.25124	-0.0665676	0.041268	-0.00903438	-0.02279	-0.137007	-0.0185506	0.12252	0.156358	0.168815	-0.00437825	-0.194003	-0.106544	-0.0565674	-0.151887	-0.0106863	-0.0471191	0.079715	0.425058	0.228375	-0.302675	-0.737303	-0.813055	-0.925448	-0.92668	-1.06839	-1.03029	-0.808584	-0.906243	-0.987305	-1.05705	-0.985887	-0.881616	-0.928636	-0.770928	-1.00261	-0.892824	-0.517383	-0.790968	-0.869273	-0.996184	-1.24676	-1.0873	-1.00086	-0.75058	-0.69258	-0.720629
570.769	0.287347	0.122037	-0.0305256	-0.129732	-0.0395	0.0855583	-0.0709666	0.00392934	-0.0739527	0.00133834	0.0378868	0.0591053	-0.0190721	-0.151029	-0.12669	-0.165404	-0.144249	-0.0402168	-0.141386	0.272624	0.5387	0.339818	-0.384137	-0.716608	-0.837686	-1.02429	-1.03079	-1.15576	-0.970957	-0.832965	-1.06734	-1.04438	-1.10493	-1.21609	-1.13978	-1.1548	-0.939087	-1.02684	-0.929852	-0.709389	-0.867623	-0.895213	-1.02451	-1.07729	-0.920615	-1.01748	-0.851387	-0.856187	-0.833824
573.077	0.211125	-0.0469417	-0.0402003	-0.0282361	0.0291649	0.0870333	-0.0651991	-0.0526804	0.0222005	-0.0247099	0.0303057	0.134991	0.0761895	-0.1446	-0.211024	-0.244735	-0.227822	-0.0920068	-0.211431	0.288637	0.642715	0.483609	-0.0352387	-0.471097	-0.749549	-0.97886	-0.82623	-0.986839	-1.03675	-0.864591	-1.0506	-1.11209	-1.03615	-1.19291	-1.12837	-1.08228	-0.896201	-1.04072	-0.821994	-0.640474	-0.818058	-0.841185	-0.821408	-0.931522	-0.910477	-0.981375	-0.728192	-0.87699	-0.874718
575.385	0.329193	0.145238	0.00896713	-0.0299095	-0.013839	0.0148337	-0.0818823	-0.130943	-0.0662563	-0.0930706	-0.100891	-0.100952	0.0377935	-0.0830861	-0.203232	-0.211293	-0.146441	0.0505225	-0.140832	0.39635	0.852053	0.521587	-0.133707	-0.537893	-0.706992	-0.786158	-0.884939	-1.00467	-0.954644	-0.891818	-0.983862	-1.2051	-1.17279	-0.974775	-0.808061	-0.912155	-0.974144	-1.01048	-0.760884	-0.542346	-1.04234	-1.01439	-0.893058	-0.886889	-0.726492	-0.980922	-0.738636	-0.816647	-0.637374
577.692	0.147412	-0.173438	0.0175787	-0.113269	0.0733404	0.35173	-0.0298716	0.0627018	-0.0738046	0.0820474	0.122062	0.133518	-0.00653654	-0.292831	-0.0582664	-0.00910688	-0.100576	0.0134907	-0.106525	0.299133	0.769107	0.568548	-0.205483	-0.67541	-0.837196	-0.991643	-0.904223	-1.05648	-1.07386	-1.03781	-0.883711	-1.07729	-1.04102	-1.10952	-0.924587	-0.841708	-0.858675	-1.06771	-0.838419	-0.731503	-0.784096	-0.923295	-1.18705	-1.04199	-0.783688	-0.706851	-0.586347	-0.6463	-0.685063
580	0.183475	0.00960135	0.123891	0.0119324	-0.0279494	0.0462375	0.0922923	-0.160635	0.122715	-0.14461	-0.101694	0.0235142	-0.0257814	-0.0357561	-0.058128	-0.105893	-0.0824147	0.122596	0.0386273	0.534597	1.0443	0.689089	-0.249405	-0.566025	-0.622153	-1.02625	-1.11654	-1.00549	-0.912108	-0.919723	-0.943279	-0.966974	-1.09956	-1.03696	-0.921694	-1.09191	-1.10258	-0.999954	-0.73794	-0.418877	-0.707152	-0.718178	-0.826422	-0.817663	-0.693441	-0.811072	-0.523705	-0.846604	-0.855355
582.308	0.340865	-0.0622147	0.0874008	0.0226007	-0.0469104	-0.0106274	-0.000647194	0.124425	-0.237315	-0.228382	-0.128844	-0.00884592	0.135049	-0.108384	-0.119772	-0.257256	-0.313165	0.0245586	-0.038288	0.437074	1.05842	0.82479	-0.14757	-0.575587	-0.856038	-0.757793	-0.758593	-1.06463	-1.09261	-0.878337	-0.925975	-0.874357	-1.06538	-0.990832	-0.756312	-0.907935	-0.955196	-0.860641	-0.832142	-0.722644	-0.856282	-0.763821	-0.827839	-0.764215	-0.585831	-0.859827	-0.697348	-0.661702	-0.636502
584.615	0.293448	0.17086	-0.00161591	-0.124717	-0.0261047	0.0976559	-0.257825	0.0481165	-0.0315533	-0.0146752	0.0765161	0.187227	-0.0511798	-0.0491782	-0.21647	-0.351905	-0.274383	0.121343	0.0485046	0.17033	0.869077	0.928949	-0.317959	-0.772943	-0.773551	-1.17421	-1.1013	-1.16758	-0.959083	-0.895395	-1.04513	-0.874621	-1.05713	-0.924399	-0.903781	-0.917564	-1.01239	-1.01373	-0.716255	-0.596717	-0.771582	-0.886076	-1.00922	-0.925143	-0.777432	-0.819919	-0.510613	-0.579608	-0.675363
586.923	0.124465	0.0300449	0.0203003	0.0152086	0.043519	0.0721513	-0.0980971	0.067755	-0.0580851	-0.0431212	-0.027053	-0.0109615	0.0682915	-0.0220105	-0.133586	-0.156809	-0.228781	0.0237269	0.109046	0.423583	0.881531	0.753875	-0.168524	-0.683462	-0.811869	-1.20706	-1.01072	-1.00837	-1.10243	-0.8371	-0.956019	-1.0174	-1.05024	-1.20336	-1.09537	-1.02948	-1.02387	-1.00707	-0.793877	-0.387436	-0.752142	-0.663164	-1.04062	-0.834467	-0.760653	-0.824551	-0.57173	-0.649654	-0.659375
589.231	0.112894	-0.108486	-0.0136049	0.0914223	0.0455098	-0.0158225	0.193164	-0.0496636	-0.00836332	-0.051236	0.000257052	0.0651556	-0.0182273	-0.210965	-0.166144	-0.124289	-0.0686234	0.115385	0.0454795	0.353055	0.989472	0.896356	-0.155893	-0.695909	-0.905385	-0.944709	-0.94113	-1.10071	-1.00689	-0.791419	-1.02339	-1.03084	-0.769685	-1.142	-0.886902	-0.943428	-0.797635	-1.04543	-0.744671	-0.572053	-0.940279	-0.642589	-0.896988	-0.884892	-0.616416	-0.906938	-0.726184	-0.682841	-0.849148
591.538	0.019111	-0.114138	0.0621618	0.0559714	-0.0223586	-0.0408587	0.158214	0.0151128	0.175746	-0.02357	-0.0150585	0.00919454	-0.0135753	-0.127856	-0.0873526	-0.237103	-0.35274	0.0182318	0.224613	0.32161	0.997444	0.955508	-0.256732	-0.492505	-0.618465	-0.84545	-0.951615	-1.16714	-0.995311	-0.828072	-0.907406	-1.16863	-1.06976	-1.15204	-1.05221	-1.04911	-0.768224	-0.886099	-0.52809	-0.718663	-0.859938	-0.808904	-0.963146	-0.871683	-0.702945	-0.919371	-0.451198	-0.75007	-0.768398
593.846	0.193453	-0.0173937	-2.23371e-06	-0.0782984	-0.102191	-0.0677685	-0.025216	-0.194152	0.288624	0.0793672	0.113002	0.160682	0.137337	-0.127892	-0.243616	-0.250628	-0.224028	-0.0457874	0.115041	0.422347	1.1836	1.01854	-0.0113816	-0.430917	-0.569814	-0.911687	-0.714642	-1.02183	-0.972313	-0.652446	-1.00057	-0.960645	-0.990006	-0.9913	-0.780781	-1.09713	-0.805127	-0.584207	-0.524013	-0.576352	-0.632955	-0.696746	-0.80432	-0.880909	-0.836166	-0.833721	-0.605031	-0.725144	-0.730275
596.154	0.117561	-0.10194	-0.0268326	-0.0641366	-0.0986249	-0.0862742	0.0362398	0.0803303	0.147055	0.0615241	0.0230964	-0.0149969	0.118068	-0.213587	-0.0888102	-0.253349	-0.172273	0.0289604	-0.0670356	0.45936	1.17869	1.31212	-0.311237	-0.479573	-0.733308	-0.915807	-0.913404	-1.0489	-1.01031	-0.791346	-1.05847	-0.99464	-1.03816	-0.942254	-0.995375	-0.934904	-1.18252	-0.83612	-0.560113	-0.274878	-0.593578	-0.78078	-0.852078	-0.562282	-0.615887	-0.80412	-0.551434	-0.391361	-0.593462
598.462	0.0852198	-0.106975	0.323869	0.0784859	-0.180282	-0.187786	-0.0485562	0.0242239	-0.141388	0.0571172	0.0752598	0.0920386	0.0915151	-0.131813	-0.186516	0.0571845	-0.162747	0.0953139	-0.0920256	0.229519	1.53779	1.10708	-0.229956	-0.535201	-0.717667	-1.05779	-0.789037	-1.08482	-0.759064	-1.09976	-1.05336	-0.823724	-0.994516	-0.786851	-0.78803	-0.865633	-0.760618	-0.843714	-0.491773	-0.704584	-0.836899	-0.704719	-0.95094	-0.947627	-0.718193	-0.729211	-0.625209	-0.887201	-0.528616
600.769	0.256048	-0.243569	0.0475098	0.1204	0.0420651	0.00393717	-0.108602	-0.198996	0.0461382	0.061574	-0.0157338	-0.0912025	-0.0710438	-0.110237	-0.1387	-0.0650103	0.165921	-0.0085025	0.111534	0.545792	1.07103	1.15087	-0.0673965	-0.495771	-0.80292	-0.855712	-0.662124	-0.955596	-0.968328	-0.614711	-0.748113	-0.737931	-0.903593	-0.958611	-0.808496	-0.74163	-0.818877	-0.877752	-0.444724	-0.491761	-0.745328	-0.45531	-0.832348	-0.975387	-0.909924	-0.721638	-0.616859	-0.806034	-0.558484
603.077	-0.000675725	-0.206362	-0.0203103	0.0513431	-0.0269547	-0.0865212	-0.233392	0.226299	0.11043	0.250347	0.110097	-0.0277119	-0.109927	0.0201467	-0.121285	-0.0596392	-0.126556	0.204572	-0.0815798	0.381268	1.26361	1.09332	-0.429248	-0.349898	-0.668213	-0.749045	-0.689113	-1.03987	-0.83308	-0.785777	-0.820217	-1.00037	-0.711108	-0.998551	-0.946666	-1.15317	-0.458702	-0.84741	-0.588998	-0.69467	-0.884882	-0.777852	-0.795772	-0.535503	-0.65349	-0.805412	-0.523489	-0.522018	-0.408365
605.385	0.203947	0.0249052	-0.15307	-0.122005	-0.0534656	-0.037027	-0.0654363	0.0117692	-0.137096	0.0598927	0.0122647	-0.0204171	0.0809313	0.0205564	-0.119202	-0.222666	-0.0153054	-0.0168633	-0.0901268	0.383771	1.24213	1.36765	-0.439798	-0.703842	-0.494672	-0.633236	-0.958166	-1.12194	-0.92087	-0.812295	-0.930354	-0.751144	-0.789441	-0.970789	-0.730296	-0.895207	-0.982244	-1.1151	-0.667767	-0.623837	-0.733863	-0.896408	-0.791064	-0.65627	-0.535808	-0.661467	-0.644527	-0.57285	-0.562882
607.692	-0.0967968	-0.105162	0.104713	0.114581	0.0352639	-0.00371244	-0.0527771	0.169498	-0.0560347	-0.166308	0.0545548	0.191048	-0.176898	-0.10679	-0.179797	-0.0129261	-0.0882828	0.101527	0.136831	0.211898	1.27492	1.2756	-0.340002	-0.643841	-0.888762	-0.633509	-0.624917	-0.686657	-0.643327	-0.911001	-0.768707	-0.862455	-1.04879	-0.718745	-0.655425	-0.79834	-0.746065	-0.754961	-0.557396	-0.709121	-0.904064	-0.670772	-0.604194	-0.548217	-0.694512	-0.678901	-0.57819	-0.858989	-0.818389
610	-0.00630124	0.016246	0.197354	0.131837	0.0821427	0.0633952	-0.203074	-0.0719754	-0.018261	-0.0643352	0.0607053	0.0772569	-0.332753	-0.191605	-0.211063	-0.278381	-0.16959	-0.0374271	-0.0356954	0.612682	1.07438	1.16433	-0.525617	-0.388778	-0.690203	-0.98523	-0.805303	-0.933649	-0.876134	-0.7739	-1.04596	-0.843464	-0.907615	-1.13892	-0.888946	-0.77029	-0.647353	-0.819916	-0.793989	-0.730288	-0.713289	-0.566162	-0.784686	-0.828678	-0.802948	-0.739265	-0.76262	-0.884724	-0.507782
612.308	0.235145	0.0386863	0.169074	0.00590034	0.0260315	0.0787447	-0.112335	-0.119522	-0.198473	-0.108353	0.0187583	0.0914352	-0.0278451	-0.0537697	-0.0447499	-0.226081	-0.239609	-0.0366599	-0.0278613	0.458242	1.19544	0.975363	-0.31826	-0.676773	-0.855257	-0.806548	-0.839833	-0.834895	-0.757108	-1.12874	-0.763688	-0.811591	-0.904444	-0.940184	-0.720447	-0.789266	-0.593051	-0.56945	-0.796514	-0.972712	-0.731358	-0.426657	-0.670892	-0.954576	-0.708724	-0.697735	-0.849722	-0.825165	-0.601124
614.615	0.266626	0.0647556	0.0645413	0.0656221	-0.101845	-0.156594	0.0573729	-0.00577965	0.158693	-0.212349	0.121583	0.244163	-0.0686777	0.179747	0.0578457	-0.13635	0.113034	0.06747	0.369925	0.514751	1.37752	1.02307	-0.231983	-0.448169	-0.543425	-0.696965	-0.898823	-0.758769	-0.762397	-0.824129	-0.777693	-0.569351	-0.54712	-0.706785	-0.733319	-0.750939	-0.646066	-0.538034	-0.377648	-0.518413	-0.644571	-0.274229	-0.700429	-0.557176	-0.531838	-0.783099	-0.530504	-0.49299	-0.52831
616.923	0.180176	0.0673362	0.152241	0.0908207	-0.0625822	-0.130139	-0.160467	-0.0155497	-0.289304	0.112368	0.0145273	-0.110735	-0.164475	0.00492134	-0.0754915	-0.0991203	-0.165367	0.0978194	0.060216	0.395979	1.19943	1.24267	-0.0481555	-0.334945	-0.770708	-0.815123	-0.682191	-0.885174	-0.737202	-0.76325	-0.874685	-0.648958	-0.687491	-0.675468	-0.526356	-0.596792	-0.710102	-0.871277	-0.523664	-0.507954	-0.507679	-0.582304	-0.685662	-0.573591	-0.3809	-0.420169	-0.450799	-0.558905	-0.276563
619.231	0.00679593	-0.0221018	0.0661094	-0.101129	-0.110267	-0.0549959	0.024873	0.0871503	0.0412896	0.0742983	0.326765	0.364469	0.0602676	-0.0078782	-0.0463933	-0.1465	-0.118937	0.00567755	0.110388	0.674682	1.52436	1.08172	-0.245794	-0.562644	-0.548882	-0.757003	-0.525672	-0.499859	-0.658946	-0.558577	-0.767798	-0.691277	-0.846452	-0.788317	-0.837783	-0.658497	-0.539622	-0.537729	-0.757257	-0.643455	-0.627655	-0.50053	-0.368991	-0.539731	-0.60037	-0.491309	-0.340312	-0.517172	-0.594557
621.538	0.0146281	-0.191052	-0.0776966	-0.0468343	0.0539024	0.113929	0.150863	0.058277	-0.0770278	-0.170948	0.00253095	0.166834	0.242383	0.131204	-0.0751728	-0.0514838	0.17253	0.0562525	-0.0480946	0.464919	1.38372	1.24621	0.233732	-0.27425	-0.435216	-0.586051	-0.425541	-0.495276	-0.728619	-0.624763	-0.552472	-0.593527	-0.849917	-0.696683	-0.380549	-0.527664	-0.364461	-0.296163	-0.556764	-0.409474	-0.310569	-0.268414	-0.395543	-0.165082	-0.14202	-0.571993	-0.451256	-0.114442	-0.188487
623.846	-0.204999	-0.134363	-0.0306722	0.00633979	0.173975	0.297281	0.333672	-0.234571	-0.0833537	0.076041	0.0191881	-0.0317269	-0.113121	-0.217486	-0.27281	-0.176579	-0.0538047	0.0207231	0.172758	0.544263	1.3822	0.904037	-0.273226	-0.500304	-0.581253	-0.720272	-0.724987	-0.58025	-0.582282	-0.77803	-0.866891	-0.687224	-0.824884	-0.798893	-0.600447	-0.746423	-0.645612	-0.599936	-0.677584	-0.722354	-0.76179	-0.642481	-0.528622	-0.466627	-0.655542	-0.843173	-0.614268	-0.429291	-0.508177
626.154	-0.213332	0.33982	-0.0373042	-0.120833	-0.00916649	0.0528429	0.0757067	-0.0204781	-0.063649	0.105429	0.191776	0.196756	0.0199157	-0.296673	-0.281391	0.117708	0.268127	0.0534198	0.0878641	0.986949	1.60393	0.666185	-0.418877	-0.292861	-0.18647	-0.401843	-0.463383	-0.486639	-0.424059	-0.615448	-0.817495	-0.859178	-0.94148	-0.65449	-0.358064	-0.547859	-0.522554	-0.304602	-0.454085	-0.376788	-0.373071	-0.456968	-0.174477	-0.248649	-0.318821	-0.30139	-0.450866	-0.56303	-0.487672
628.462	-0.110727	0.481624	0.0602274	-0.171496	-0.000967898	0.044573	-0.029511	0.125607	-0.162192	-0.0548012	0.110105	0.0395878	0.0633274	0.17709	-0.0649092	-0.332951	-0.250109	-0.134264	0.118957	0.770643	1.40388	0.717618	-0.185743	-0.347861	-0.502104	-0.576469	-0.60216	-0.581985	-0.655356	-0.486912	-0.606229	-0.686849	-0.653094	-0.416968	-0.251101	-0.644374	-0.671727	-0.607577	-0.695941	-0.692633	-0.481458	-0.325859	-0.296209	-0.194216	-0.336182	-0.471771	-0.493598	-0.532022	-0.424222
630.769	-0.113595	-0.0986205	-0.0105544	0.044171	-0.138255	-0.0920915	0.213787	0.0843497	0.00761705	-0.0261821	-0.156756	0.0250326	0.063318	-0.0845793	-0.175115	0.246348	0.0247684	-0.434497	0.00716365	0.878711	1.52752	0.735753	0.0671737	-0.197691	-0.506374	-0.488903	-0.517373	-0.686347	-0.762257	-0.465401	-0.519408	-0.413118	-0.238093	-0.472071	-0.28453	-0.195115	-0.48045	-0.51428	-0.74586	-0.693961	-0.546402	-0.687984	-0.628101	-0.430937	-0.458748	-0.560111	-0.398011	-0.288236	-0.274987
633.077	-0.111845	0.100584	-0.116348	0.0290328	-0.0237936	-0.0170861	0.0563472	-0.113481	-0.108088	-0.0167233	-0.0942411	-0.193127	0.0646152	0.21851	-0.204153	-0.104688	-0.226929	-0.301322	0.0459595	0.707867	1.34886	0.653333	-0.234821	-0.635955	-0.719718	-0.425569	-0.472946	-0.783635	-0.793429	-0.693424	-0.621556	-0.717929	-0.755906	-0.494955	-0.313073	-0.495651	-0.467524	-0.476519	-0.880179	-0.730652	-0.862734	-0.842509	-0.628011	-0.736463	-0.46106	-0.204324	-0.249911	-0.476015	-0.578348
635.385	-0.257111	-0.221674	-0.0918173	-0.0866074	-0.251453	-0.23044	0.0807386	0.290152	0.27434	0.413743	0.0658258	-0.113273	-0.15885	-0.217186	-0.21118	-0.111467	-0.345706	-0.275871	0.268678	1.24879	1.70055	1.02351	-0.129645	-0.506784	-0.586426	-0.549914	-0.593435	-0.757108	-0.809693	-0.493465	-0.512648	-0.696939	-0.776237	-0.205752	-0.188242	-0.358072	-0.336417	-0.357494	-0.632125	-0.85515	-0.715669	-0.473564	-0.421785	-0.630768	-0.518112	-0.193916	-0.407545	-0.510295	-0.330009
637.692	0.0757769	0.103105	-0.0407545	-0.052099	-0.183803	-0.126325	0.0216568	-0.075999	-0.0381407	-0.103415	-0.21784	-0.20288	0.0231899	0.202739	0.0267376	0.257411	0.170284	-0.105381	0.291773	0.82169	1.61318	0.87627	-0.131902	-0.303623	-0.636246	-0.811875	-0.451973	-0.493788	-0.734434	-0.46908	-0.160078	-0.335947	-0.374732	-0.36076	-0.299762	-0.41158	-0.185552	-0.0595836	-0.267157	-0.698299	-0.673048	-0.369995	-0.0304721	-0.118335	-0.640951	-0.28873	-0.290378	-0.548617	-0.210487
640	-0.0487379	0.212496	0.0567142	0.0842059	-0.06573	0.0042032	0.158081	0.0170431	-0.0890514	-0.309466	-0.423632	0.0839383	0.202992	-0.142246	0.154293	0.0919958	-0.118398	-0.044822	0.171283	0.839792	1.31989	0.70344	-0.282329	-0.0165234	-0.353301	-0.695997	-0.657112	-0.633787	-0.5686	-0.799772	-0.67834	-0.609657	-0.566258	-0.0980477	-0.291657	-0.201431	-0.502516	-0.543099	-0.568311	-0.504883	-0.151432	-0.514819	-0.262517	-0.355097	-0.255159	-0.0545973	-0.424327	-0.480199	-0.224113
642.308	-0.0230016	0.0442588	-0.189261	0.0720662	0.0635708	0.0233458	-0.0552033	0.0275088	0.201712	-0.161403	-0.352954	-0.116358	0.0459711	-0.336814	-0.792611	-0.291726	-0.281239	-0.372623	0.162946	0.483028	1.01683	0.520318	-0.157873	-0.503715	-0.777485	-0.795037	-0.386833	-0.64854	-0.599398	-0.85687	-0.599911	-0.734897	-0.650434	-0.637978	-0.49802	-0.294437	-0.500988	-0.422855	-0.522131	-0.632756	-0.78634	-0.6483	-0.515253	-0.38889	-0.266635	-0.528505	-0.226796	-0.46535	-0.424243
644.615	-0.102749	0.186431	-0.303154	-0.267291	-0.255365	9.26003e-05	0.24349	-0.0115976	0.0587911	0.0133817	-0.305056	-0.183137	-0.0743143	-0.244964	-0.153477	0.00992036	0.119055	-0.0663319	0.0772974	0.805607	0.969234	0.517411	-0.0621123	-0.233675	-0.952581	-0.585264	-0.240205	-0.308559	-0.585763	-0.743482	-0.417724	-0.797345	-0.471088	-0.38293	-0.088685	-0.279664	-0.275334	0.0368884	-0.566932	-0.6351	-0.799008	-0.384858	-0.411937	-0.352656	-0.218344	-0.506863	-0.356282	0.0766459	-0.0309933
646.923	-0.543051	0.0718974	0.0944647	0.173237	-0.0659741	0.0149955	0.20016	-0.0389406	-0.0884697	0.0714034	-0.0848424	0.365221	0.143304	-0.00189868	0.247945	0.07086	0.0289055	0.133349	0.377532	0.526434	1.38581	0.854347	-0.191294	-0.561308	-0.718249	-0.0135275	-0.374752	-0.834738	-0.95447	-0.468902	-0.654958	-0.357247	-0.198472	-0.430254	-0.866378	-0.347052	-0.646175	-0.405325	-0.606188	-0.38342	-0.722015	-0.651803	-0.469908	-0.120431	0.0289783	-0.561634	-0.199438	-0.406748	-0.367612
649.231	-0.652396	0.231402	0.31364	-0.0555709	-0.0581037	-0.045242	-0.0573643	0.0471022	0.115609	0.0198763	-0.0197068	0.485187	0.211398	0.032347	-0.0828181	0.119969	-0.201435	0.183118	0.341332	1.00732	1.76345	0.945388	-0.2641	-0.10365	-0.214662	-0.0867548	-0.489744	-0.129457	-0.825607	-0.523049	-0.43134	-0.373296	0.00167979	-0.537612	-0.386383	-0.304002	-0.55551	-0.127117	-0.506747	-0.220553	-0.728535	0.217351	-0.53755	-0.258276	-0.581607	-0.634772	-0.198556	0.414351	-0.0507204
651.538	-0.280453	0.463851	0.297439	-0.10915	-0.136879	-0.0371213	0.0303713	0.111077	-0.0369555	-0.392937	-0.452175	0.320698	0.465199	-0.152891	0.236951	0.0180453	-0.401772	-0.040174	0.110848	0.55536	1.21272	0.395615	-0.340518	-0.114128	-0.653101	-0.720334	-0.0161692	0.0196173	-0.190958	-0.249488	-0.474818	-0.635555	-0.14035	-0.026387	-0.056316	-0.776684	-0.0190562	-0.115048	-0.924985	-0.697269	-0.166486	-0.18562	0.0571405	-0.47231	-0.0505515	-0.789057	-0.103078	-0.250129	-0.0991354
653.846	-0.537435	0.508179	0.331457	-0.076646	-0.437972	-0.352868	0.0510541	0.100943	-0.10671	-0.145054	-0.187944	-0.0256798	0.181528	-0.39095	-0.180748	0.198178	-0.65367	-0.143168	-0.348309	1.24879	1.37946	0.736353	-0.226773	-0.150999	-0.407094	-0.642854	-0.388751	-0.469716	-0.891365	-0.346028	-0.469891	-0.559495	-0.314491	-0.23944	0.0449599	-0.899665	0.239085	-0.238503	-0.531695	-0.584743	-0.720157	-0.794815	-0.419926	-0.230667	-0.670885	-0.349477	-0.139704	-0.318379	-0.381232
656.154	-0.511446	0.183624	-0.433722	0.342901	0.200039	0.0841124	-0.0794954	-0.00115994	0.040755	-0.313521	-0.498738	-0.0184622	-0.564113	-0.142653	-0.25243	0.371456	-0.257225	0.161085	0.183295	0.605081	1.18237	0.77857	-0.25131	-0.448585	-1.13472	0.0851594	-0.153186	-1.21513	-0.364667	-0.470542	-0.0912231	-0.171405	-0.644729	0.0624118	-0.0410555	-0.297228	-0.829081	-0.377071	-0.632587	-1.21195	-1.12198	-0.0264823	-0.125647	-0.302449	0.104844	0.0809108	0.387395	-0.0793312	0.150533
658.462	-0.650092	0.365004	0.365587	0.186522	-0.255503	-0.111988	0.0733661	-0.166783	-0.0481523	-0.104551	-0.377286	-0.0262368	0.782354	-0.220692	0.0613613	0.564183	0.332866	-0.271262	0.327025	0.561079	1.07381	0.502472	-0.483621	0.113315	-0.473519	-0.213862	-0.591438	-0.270691	-0.446222	-0.425096	-0.187116	-0.67796	0.0234151	-0.723262	-0.411275	-0.208465	-0.18596	-0.365837	-0.420005	-0.730984	-0.323651	-0.199974	-0.392219	0.0610464	0.244378	-0.994251	-0.0998177	-0.00815486	0.00683061
660.769	-0.294154	0.400892	0.578381	-0.00711598	-0.30792	-0.204301	0.19362	0.29234	-0.192937	-0.571626	-0.565528	0.00455397	0.0734607	-0.0032344	0.0433613	0.47714	-0.566772	0.508719	0.096542	1.0109	1.35351	0.656538	-0.111867	-0.478924	-0.461785	-0.277046	-0.611527	-0.246037	-0.874354	-0.591607	-0.332851	-0.269934	0.12315	-0.439463	-0.514726	-0.0850242	0.154522	-0.363702	-0.331315	-0.0685385	-0.23124	-0.388239	-0.0602231	-0.135389	0.13496	-0.21417	-0.10019	0.0154351	-0.438851
663.077	-0.242607	0.362586	1.11324	0.114513	-0.470128	-0.500955	-0.0913363	-0.077874	-0.388735	-0.358997	-0.225212	0.167218	0.656319	0.464551	0.566345	0.30252	-0.235063	0.370243	-0.0637951	1.04083	1.55198	0.449512	-0.0797188	-0.080803	-0.0677342	-0.571454	-0.257515	-0.561197	-0.474367	-0.803315	-0.300808	0.429279	0.124868	-0.485981	-0.102232	-0.0429365	0.603502	-0.0643811	-0.590528	-0.183743	0.282666	-0.436395	-0.408475	0.0856152	-0.468111	-0.919529	-0.563314	-0.0275638	0.0282446
665.385	-0.871674	0.00800297	0.681884	0.4496	-0.461237	-0.220952	0.279129	0.144951	0.0313037	-0.176583	-0.266958	0.355869	1.09281	0.467633	0.223068	0.794873	0.212917	0.0719219	0.372711	0.431138	1.2021	0.963673	-0.22429	-0.527972	0.203625	-0.0306872	-0.227045	-0.299672	-0.197153	-0.390193	-0.388368	-0.185385	-0.197368	-1.16046	-0.563926	-0.30189	-0.168371	-0.585844	-0.667813	-0.200044	-0.290266	-0.147345	-0.801817	0.116751	0.100683	-0.967616	-0.312064	-0.135427	-0.144664
667.692	-0.942325	-0.271566	0.965734	0.528677	-0.425254	-0.577014	0.0866815	0.472141	0.190315	-0.101618	-0.00712603	0.740517	0.842201	-0.0738881	0.727401	0.919025	0.0301606	-0.0436438	0.757373	1.0371	1.64308	0.912465	0.0165253	-0.225566	0.0384348	0.197828	-0.206452	0.273319	0.0541964	-0.0796049	-0.101311	0.191484	-0.168744	-1.11238	-0.615295	0.220475	0.135796	-0.780399	-0.330795	0.012754	-0.0608075	0.234748	-0.43608	0.636503	0.542489	-0.543938	0.105531	0.161856	-0.0806466
670	-0.727063	0.00378709	0.758317	0.227314	-0.101236	-0.264477	-0.0675773	-0.0878537	-0.258407	-0.133572	-0.00595392	0.0574816	0.0678779	0.22177	-0.0491913	0.050664	0.0513687	0.541986	0.0560522	0.689689	1.03042	0.569584	-0.278128	-0.457723	-0.552806	-0.0668388	-0.274655	-0.467072	-0.555481	-0.697023	-0.312416	0.0407963	-0.417244	0.178009	0.476361	0.510735	-0.0476711	0.0247088	-0.0037852	-0.0189793	0.0123573	0.0453005	0.0281597	-0.269364	-0.200645	0.223483	0.225897	-0.11777	0.0815195
672.308	-0.959706	-0.0732525	0.537332	0.347347	0.0177075	-0.0717772	0.0381866	0.264456	-0.00595322	-0.138185	-0.0199063	0.261749	0.390376	0.205418	0.142633	0.152108	0.146778	0.511477	0.330516	0.892701	1.10931	0.616065	-0.325801	-0.275348	-0.0312319	-0.211732	-0.290748	-0.368955	-0.473615	-0.399053	-0.299131	0.123651	-0.258587	-0.377993	-0.30083	0.196683	0.0371467	-0.411707	-0.112047	0.145702	-0.173413	-0.147897	-0.185273	0.236291	0.0306606	-0.404752	-0.153903	0.310704	0.0946031
674.615	-0.877807	-0.191524	1.38831	0.263616	-0.53238	-0.534116	-0.0517259	0.403548	-0.024939	-0.174122	-0.0334187	0.383576	0.585993	0.20205	0.768397	0.421214	0.20282	0.868337	0.225084	0.761656	1.69545	0.825898	-0.117642	0.047273	0.0440552	-0.219166	-0.20652	-0.354148	-0.144528	-0.359633	-0.335093	-0.137218	-0.145082	-0.793359	-0.50436	0.413987	0.43033	-0.490746	0.213732	0.820548	0.503539	-0.461485	-0.548031	0.600525	0.059537	-0.917137	-0.395692	-0.238702	-0.264335
[truncated: 100 more columns]

## Sheet: SI_Fig_17_E
ΔT/T (10^-3) for Cs3Bi2I9
	Time (ps) →
Energy (ev) ↑	0.3	1	3	10	30	100	1000
2.91501	-0.201794	-0.13972	0.0407783	0.0380421	0.390503	-0.566331	-1.11193
2.89928	-0.41887	-0.0236103	0.196321	0.220869	-0.297581	-0.452954	-1.24635
2.88372	-0.428805	0.0476864	0.108342	0.388256	0.0307348	-0.368035	-1.3672
2.86833	-0.129067	0.117323	0.0528487	0.189438	0.0527237	-0.160952	-1.12014
2.8531	-0.0774833	-0.158086	-0.0622871	0.598433	0.411358	0.244366	-0.661559
2.83803	0.0185087	0.107544	0.115505	0.312132	0.49718	0.411673	-0.526294
2.82312	0.0213703	0.343235	0.599434	0.834869	1.18082	0.387223	-0.33517
2.80836	0.586381	0.622459	0.458588	1.16156	0.619685	0.485853	-0.2429
2.79376	0.70704	0.921315	0.943131	1.10161	1.0356	1.22638	0.601016
2.77931	1.15042	1.5009	1.31761	1.52093	1.80691	1.56698	1.29229
2.76501	1.77947	1.91927	1.65685	1.44968	1.84168	1.84464	1.47165
2.75085	2.35367	3.00504	2.45603	2.0649	2.60842	2.32542	2.0417
2.73684	3.31877	3.87091	3.38375	2.74273	2.90185	3.01727	3.03366
2.72297	4.39658	4.77906	3.87567	3.28694	3.62532	3.31054	3.49433
2.70924	5.45749	5.4245	4.32804	3.58822	3.74577	3.80209	3.97959
2.69565	6.17015	5.97531	4.92252	4.19936	3.83726	3.91219	4.24995
2.6822	6.9182	6.62611	5.46083	4.14143	4.42117	3.96945	4.69805
2.66887	7.25961	6.843	5.33926	4.32336	4.37861	3.99848	3.86346
2.65568	7.16763	6.57078	5.10124	3.77325	3.73575	3.46271	3.15463
2.64262	6.53216	5.85355	4.48015	3.32452	3.08555	2.4063	2.03841
2.62969	5.27937	4.52868	2.99685	2.13119	1.64527	0.996728	0.508487
2.61688	2.94364	2.26336	1.29734	0.579727	0.00150773	-0.547764	-1.58358
2.6042	0.232983	0.130592	-0.618093	-1.36991	-1.67306	-2.6592	-3.30625
2.59164	-2.18126	-2.10917	-2.27709	-2.49383	-2.8216	-3.93649	-4.97547
2.5792	-3.22428	-3.1667	-2.89578	-2.93281	-3.42046	-4.2814	-5.8773
2.56688	-4.09568	-3.89746	-3.36	-2.84758	-3.3417	-4.29773	-5.72891
2.55468	-4.45992	-3.62416	-2.99718	-2.7512	-2.99269	-4.0471	-5.41153
2.54259	-3.80125	-3.48716	-2.29687	-2.23777	-2.506	-3.44371	-4.50625
2.53061	-3.13844	-2.57763	-1.46559	-1.51618	-1.50495	-2.48992	-3.61726
2.51875	-2.07561	-1.99214	-0.882362	-0.78108	-0.909475	-1.88428	-2.89648
2.507	-1.13627	-1.25967	-0.326496	-0.12309	0.137447	-1.12891	-1.80407
2.49536	-0.335518	-0.652034	0.221415	0.466056	0.50792	-0.324513	-1.52343
2.48382	0.299577	0.0768498	0.852282	0.622153	0.901537	0.261566	-0.657726
2.47239	0.797062	0.363465	1.08389	1.16816	1.27348	0.847795	0.0100119
2.46107	1.52353	1.13103	1.37381	1.51563	1.56123	1.1292	0.769573
2.44985	1.71927	1.2548	1.60493	1.4677	1.95786	1.32877	0.788288
2.43873	2.04705	1.41379	1.7448	1.91644	2.28069	1.78775	1.01745
2.42771	2.63811	1.84609	2.02228	2.32998	2.38032	1.94133	1.41707
2.41679	2.66693	1.97937	2.26551	2.3911	2.70021	2.45802	1.69914
2.40597	2.83274	2.22839	2.58501	2.60115	3.00493	2.55655	1.75606
2.39525	3.05878	2.42887	2.75668	2.56122	3.1839	2.80293	2.14324
2.38462	3.22798	2.65796	3.08411	2.84258	3.00392	2.98673	2.22142
2.37408	3.46727	2.68179	2.67646	2.5034	3.03402	2.90553	2.23804
2.36364	3.47425	2.93947	3.0274	2.88805	3.12797	2.86645	2.08105
2.35328	3.67211	2.96585	2.94743	3.07352	3.23839	3.03093	2.60962
2.34302	3.78111	3.20157	3.52407	3.13038	3.48681	3.36154	2.79423
2.33285	3.80982	3.40648	3.49739	3.27369	3.21115	3.07317	2.29805
2.32277	4.18355	3.55791	3.63902	3.58874	3.62642	2.97059	2.48444
2.31277	3.93577	3.26738	3.78173	3.28737	3.43451	3.01317	2.47322
2.30286	3.91318	3.26025	3.55903	3.09217	3.00814	2.72048	2.52063
2.29303	4.18159	3.60818	3.62428	3.03236	2.7225	2.49363	2.41542
2.28329	4.43849	3.65048	3.51469	3.05589	2.9835	2.72938	2.2133
2.27362	4.17239	3.32064	3.36102	2.71201	2.78362	2.05881	1.50507
2.26404	4.07659	3.45825	3.38797	2.67926	2.49693	1.81143	1.4174
2.25455	3.89181	3.01943	2.89233	2.16282	2.07871	1.65837	0.831477
2.24513	3.77467	3.14157	2.81928	2.18416	2.06238	1.42344	1.19653
2.23578	3.52984	2.47401	2.28718	1.81438	1.89156	1.09096	0.308698
2.22652	3.32243	2.22086	2.15382	1.60873	1.59542	1.07003	0.204163
2.21733	2.77848	2.21933	1.86379	1.33102	1.36125	0.638729	-0.30706
2.20822	2.61757	1.85514	1.69168	1.272	1.08657	0.410675	-0.355211
2.19918	2.34062	1.68594	1.66185	0.898421	0.982762	0.257413	-0.452863
2.19022	2.1245	1.51828	1.37522	0.866528	0.894806	0.313136	-0.5834
2.18133	1.95627	1.3201	1.13926	0.94226	0.571537	0.17872	-0.741014
2.17251	1.81303	1.52805	1.09834	0.637571	0.447798	0.340971	-1.08497
2.16376	1.85852	1.10848	1.16196	0.580676	0.426994	-0.20293	-1.13832
2.15508	1.45411	1.21302	0.622847	0.356564	0.422895	-0.230342	-1.14129
2.14647	1.49064	1.09769	0.914712	0.540969	0.682278	-0.0649267	-1.34409
2.13793	1.13337	0.83395	0.713226	0.321425	0.460406	0.107521	-0.964667
2.12946	1.23596	0.889121	0.865577	0.575119	0.175525	-0.0871521	-0.939922
2.12105	1.0718	1.19193	1.01064	0.420902	0.477528	-0.127003	-1.10192
2.11271	1.27611	0.880192	0.553236	0.76527	0.68576	-0.063127	-1.38644
2.10444	1.40717	1.036	1.01007	0.449778	0.55451	0.101572	-1.28711
2.09623	0.946999	0.905373	0.878736	0.354279	0.269548	-0.359395	-1.25479
2.08808	1.35338	1.06703	1.12064	0.471969	0.382135	-0.205278	-1.26622
2.08	1.22937	1.11595	0.887292	0.837914	0.441203	0.00942344	-0.863191
2.07198	1.13207	1.25192	1.20448	0.751688	0.755411	-0.0822498	-1.38762
2.06402	1.11876	0.911531	0.947376	0.647768	0.644149	0.0487265	-1.0613
2.05612	1.08314	1.22611	0.956365	0.71612	0.319349	0.29215	-0.788268
2.04828	1.40859	1.28505	1.09977	0.656837	0.375046	0.158573	-1.1294
2.04051	1.03617	0.7411	0.837084	0.653909	0.592213	0.141009	-1.36314
2.03279	1.0694	1.07329	1.08701	0.668177	0.510558	0.0783893	-0.923085
2.02513	0.80786	0.759038	1.03463	0.279797	0.129165	0.21935	-1.06587
2.01752	1.18106	1.15797	0.976377	0.598419	0.403387	0.017968	-0.929028
2.00998	1.19322	1.13497	0.815298	0.615764	0.347598	0.240257	-0.992301
2.00248	0.810833	0.779755	0.831079	0.336888	0.669	0.0580275	-0.814983
1.99505	0.500407	0.929924	0.900016	0.86372	1.14895	0.318264	-1.14485
1.98767	0.714504	0.833428	0.636765	0.596665	0.397141	0.226234	-1.21064
1.98034	0.722512	0.810866	0.665297	0.565395	0.507974	0.142393	-1.16112
1.97307	0.91057	0.948994	0.608884	0.387146	0.408986	0.016846	-0.627638
1.96585	0.704	0.872506	1.10781	0.893859	0.734927	0.452626	-0.891588
1.95869	0.713416	1.30758	1.25736	1.52718	0.813199	0.457061	-0.430533
1.95157	0.653586	1.16253	0.749645	0.947694	0.411264	0.994964	-1.03758
1.94451	0.59679	0.212521	0.410395	0.413079	0.106179	0.255468	-0.918887
1.9375	0.602591	0.580906	0.900791	0.421832	0.405811	0.51915	-0.36248
1.93054	0.246442	0.465804	0.384112	0.275301	-0.0362772	0.136005	-0.682054
1.92363	0.297728	0.864029	0.552447	0.874567	0.290314	0.338839	-0.277643
1.91677	0.384552	0.756185	1.36858	1.08337	0.647926	0.422482	-0.395958
1.90995	0.233843	0.308071	0.591691	0.624371	0.293691	0.284127	-0.721852
1.90319	0.446058	-0.0532149	0.226198	0.0769949	-0.252338	-0.013417	-0.282727
1.89647	0.167171	0.229805	0.689233	0.18255	-0.246567	-0.0552392	-0.24258
1.8898	-0.111093	0.329722	0.381982	0.963706	0.690167	0.0349216	-0.401762
1.88318	0.521405	0.309635	0.325895	0.549441	0.0585029	-0.0750183	-0.116102
1.8766	0.0867534	0.350685	-0.0590349	-0.172213	-0.194623	0.167574	-0.221193
1.87007	-0.0491594	0.282159	0.392815	0.31322	0.150672	-0.116484	-0.543277
1.86358	-0.147319	0.124742	0.106586	-0.605384	-0.977963	0.262087	0.243879
1.85714	0.478989	0.100495	0.292618	0.12926	-0.0116445	0.374106	-0.00172518
1.85075	0.171367	0.660613	0.273564	0.504371	0.318177	-0.136584	-0.102945
1.84439	0.41886	0.368453	0.10373	0.0279788	0.407465	0.0730962	0.0292615
1.83808	0.0695848	-0.130295	-0.208836	-0.26207	-0.643145	0.0818994	0.179631

## Sheet: SI_Fig_17_F
ΔT/T (10^-3) for Cs3Sb2I9
	Time (ps) →
Energy (ev) ↑	0.3	1	3	10	30	100	1000
2.91501	1.1874	0.399148	0.290653	0.816911	-0.0199974	0.255457	0.137008
2.89928	0.260253	0.220816	-0.168351	0.352141	-0.310898	0.0688316	-0.0490302
2.88372	0.122987	-0.306128	-0.0735496	0.373121	-0.355397	-0.140492	-0.567322
2.86833	-0.640744	-0.345991	-0.514027	0.323227	-0.454859	0.0554829	-0.295315
2.8531	-0.887207	-1.08608	-0.909866	-0.0423738	-0.742003	-0.445724	-0.470358
2.83803	-1.36052	-1.03526	-1.17474	-0.290408	-1.09868	-0.644345	-0.592877
2.82312	-1.71315	-1.26817	-1.07126	-0.426456	-0.857067	-0.703839	-0.888873
2.80836	-2.14108	-1.2408	-1.04419	-0.690911	-1.22888	-0.844716	-0.438276
2.79376	-2.22785	-1.20174	-1.17276	-0.563547	-1.01256	-0.963018	-0.49552
2.77931	-2.33884	-1.59553	-1.25579	-0.48677	-0.977346	-0.843885	-0.677065
2.76501	-2.18991	-1.63383	-1.5196	-0.508429	-1.14354	-0.604405	-0.943407
2.75085	-2.31686	-1.4006	-1.72496	-0.574874	-1.40414	-0.500477	-0.834587
2.73684	-2.14598	-1.47487	-1.78448	-0.845511	-1.31314	-0.740739	-0.96368
2.72297	-2.13503	-2.01343	-1.65548	-0.805946	-1.27796	-1.18754	-0.605956
2.70924	-2.32758	-2.33371	-1.67071	-1.4121	-1.28923	-1.40932	-0.797357
2.69565	-2.08949	-2.16025	-1.56622	-1.06736	-1.62296	-1.14594	-0.61345
2.6822	-2.22086	-2.29559	-1.90882	-1.13141	-1.69273	-0.932775	-0.73647
2.66887	-2.62644	-2.43317	-2.21964	-1.52627	-1.34254	-1.36152	-0.998299
2.65568	-2.15221	-2.22684	-1.73773	-1.19282	-1.22015	-1.13329	-0.602385
2.64262	-2.1074	-2.16394	-1.9709	-0.929443	-1.22737	-1.16421	-1.02323
2.62969	-1.3406	-1.82532	-1.25833	-0.711841	-0.635058	-0.547832	-0.49881
2.61688	-0.950295	-1.33707	-1.11631	-0.379095	-0.385012	-0.216895	-0.0169362
2.6042	-0.389649	-0.578237	-0.438467	-0.0208309	-0.00601415	-0.223726	-0.278154
2.59164	0.0996164	0.151453	-0.26953	-0.000844452	0.285774	0.377454	0.506353
2.5792	0.882033	0.331738	0.374526	0.69678	0.570843	0.246051	0.205936
2.56688	1.83807	1.10827	0.626418	0.983715	0.976193	0.497985	0.59369
2.55468	2.27343	0.990485	0.703229	0.792466	0.827918	0.72548	0.765013
2.54259	2.64233	1.21068	1.00376	1.09218	1.17044	0.775153	0.940002
2.53061	2.88374	1.36567	1.0209	0.890989	0.988484	0.582745	0.574536
2.51875	2.96293	1.35108	1.12095	1.05245	1.00726	0.664235	0.525288
2.507	3.53091	1.89352	1.04709	1.0859	1.21578	0.395402	0.725157
2.49536	3.47551	1.98392	1.25552	1.32947	1.43499	0.448819	0.304916
2.48382	3.53239	1.6822	1.11757	1.18748	0.938865	0.358756	0.643792
2.47239	3.73222	1.75983	1.26462	1.24026	0.794764	0.556268	0.46875
2.46107	3.72555	1.72266	1.0354	0.992551	0.925729	0.36337	0.615828
2.44985	3.56134	1.7769	1.0395	1.09563	0.85368	0.172674	0.28832
2.43873	3.53154	1.51764	0.85713	0.682489	0.711557	0.125022	0.211584
2.42771	3.42532	1.64705	0.935167	0.93849	0.719432	0.331438	0.273259
2.41679	3.20261	1.37686	0.921453	0.723899	0.750677	0.00412612	0.287829
2.40597	3.04022	1.52519	0.834194	0.95542	0.748392	0.237771	0.0628202
2.39525	2.74778	1.44595	0.949371	0.718209	0.422245	0.164917	-0.147975
2.38462	2.57143	1.23719	0.943304	0.632265	0.544819	-0.247863	0.137668
2.37408	2.45274	1.15157	0.550562	0.666338	0.343858	-0.171074	-0.0739898
2.36364	2.32338	0.98064	0.655194	0.500209	0.488779	0.112382	-0.0954485
2.35328	2.19104	0.762592	0.463078	0.313353	0.0957818	-0.175739	-0.372403
2.34302	1.5966	0.846576	0.223063	0.286259	0.168811	-0.335448	-0.524734
2.33285	1.61973	0.691534	0.329483	0.232958	-0.0583386	-0.401002	-0.443415
2.32277	1.51152	0.650155	0.0776634	0.146825	-0.147167	-0.277858	-0.465736
2.31277	1.07292	0.153169	-0.287988	-0.220893	-0.346024	-0.554703	-0.547401
2.30286	0.933559	0.269482	-0.0303474	-0.257596	-0.32794	-0.572929	-0.489544
2.29303	0.778843	-0.0205354	-0.424151	-0.177983	-0.395165	-0.451498	-0.745423
2.28329	0.584173	0.199173	-0.522034	-0.357551	-0.490485	-0.673282	-0.711313
2.27362	0.323688	-0.169426	-0.357106	-0.375168	-0.401037	-0.499742	-0.87093
2.26404	0.132717	-0.0483667	-0.556153	-0.542618	-0.46052	-0.642297	-0.615882
2.25455	0.384202	-0.344268	-0.4938	-0.474873	-0.36836	-0.663363	-0.864371
2.24513	0.188314	-0.12578	-0.346793	-0.41033	-0.414511	-0.644811	-0.761367
2.23578	0.260888	-0.260865	-0.462622	-0.296816	-0.388379	-0.678479	-0.618951
2.22652	-0.115601	-0.32502	-0.534438	-0.454331	-0.376433	-0.43713	-0.663514
2.21733	0.029596	-0.268352	-0.374782	-0.385864	-0.0940717	-0.629807	-0.68343
2.20822	-0.0744329	-0.421997	-0.575914	-0.322818	-0.23449	-0.36838	-0.725247
2.19918	-0.304906	-0.350665	-0.550126	-0.407669	-0.198781	-0.504571	-0.912668
2.19022	-0.438474	-0.424382	-0.757794	0.0290086	0.150028	-0.468329	-0.377192
2.18133	-0.359022	-0.690326	-0.502435	-0.504795	-0.273128	-0.458201	-0.689692
2.17251	-0.666374	-0.620341	-0.57429	-0.491888	-0.159746	-0.238116	-0.479791
2.16376	-0.657843	-0.688564	-0.702587	-0.365033	-0.394805	-0.59678	-0.50499
2.15508	-0.876656	-0.737979	-0.569634	-0.280525	-0.544059	-0.341445	-0.582705
2.14647	-1.07183	-0.984457	-1.0272	-0.553709	-0.698599	-0.648603	-0.729136
2.13793	-1.14974	-1.11498	-1.05782	-0.570181	-0.652713	-0.301138	-0.62438
2.12946	-1.18458	-1.1967	-1.03735	-0.568794	-0.51462	-0.459953	-0.73189
2.12105	-1.73626	-1.50691	-1.39208	-0.837483	-0.259631	-0.475563	-0.409845
2.11271	-1.74724	-1.32349	-0.988073	-0.850969	-0.686284	-0.519241	-0.542404
2.10444	-1.65179	-1.18574	-1.07599	-0.647494	-0.414063	-0.498574	-0.584176
2.09623	-1.82186	-1.52002	-1.32707	-0.863294	-0.530272	-0.496914	-0.508221
2.08808	-2.40342	-1.68035	-1.43823	-0.998028	-0.646554	-0.773802	-0.450765
2.08	-2.41789	-1.69189	-1.63149	-1.13274	-0.778376	-0.537872	-0.534566
2.07198	-2.34614	-1.71752	-1.39911	-0.760632	-0.618471	-0.356283	-0.659302
2.06402	-2.41275	-1.2979	-1.28501	-0.822618	-0.69538	-0.445491	-0.786237
2.05612	-2.28468	-1.60512	-1.23534	-0.975884	-0.875843	-0.72392	-0.489771
2.04828	-2.15985	-1.45101	-1.28087	-0.906695	-0.44668	-0.468987	-0.221378
2.04051	-2.39508	-1.57633	-1.20954	-0.774085	-0.709996	-0.772494	0.00899643
2.03279	-2.28142	-1.63246	-1.29423	-0.704631	-0.671634	-0.90197	-0.187833
2.02513	-1.83591	-1.27138	-1.20626	-0.704829	-0.818537	-0.234269	-0.355624
2.01752	-1.85528	-1.5787	-0.82424	-0.555471	-0.206677	-0.630255	-0.197565
2.00998	-1.77159	-1.3328	-1.0259	-0.829444	-0.700288	-0.492885	-0.734666
2.00248	-1.7608	-1.27412	-0.522789	-0.55222	-0.500518	-0.608163	-0.305909
1.99505	-1.51674	-1.28882	-1.02513	-0.534408	-0.64918	-0.273931	-0.554095
1.98767	-1.155	-0.774056	-0.850639	-0.843932	-0.310261	-0.361109	-0.124596
1.98034	-1.14741	-0.543135	-0.665139	-0.407183	-0.397937	-0.207628	-0.15917
1.97307	-0.742244	-1.04359	-0.367119	-0.0773168	-0.0395895	-0.569627	-0.149502
1.96585	-0.266474	-0.80562	-0.417696	-0.0166348	-0.587028	-0.392486	-0.313896
1.95869	-0.775022	-0.8829	-0.285563	-0.358229	-0.388216	-0.335135	-0.148598
1.95157	-0.998306	-0.362101	-0.774515	-0.351744	-0.510112	-0.250293	0.177493
1.94451	-1.25442	-0.88293	-1.24014	-0.610503	-0.829987	-0.198183	-0.142696
1.9375	-0.946717	-0.614741	-0.765684	-0.081486	-0.683771	-0.0427264	-0.249139
1.93054	-0.356672	-0.642163	-0.476177	-0.375711	-0.296592	-0.161223	-0.0938473
1.92363	-0.126508	-0.527732	-0.142354	-0.224362	-0.307672	-0.421495	-0.0415586
1.91677	-0.375875	-0.755034	-0.155575	0.0839416	-0.317019	-0.199687	-0.292577
1.90995	-0.348472	-0.503032	-0.606802	-0.594106	-0.396564	-0.360265	-0.103718
1.90319	-0.843838	-0.70103	-0.638174	-0.66804	-0.725375	-0.260819	-0.670586
1.89647	-0.124887	-0.447087	-0.745789	0.0296277	-0.376014	-0.224257	-0.540884
1.8898	0.166517	-0.0405888	-0.584567	0.0941341	-0.330948	-0.254126	0.0422039
1.88318	-0.0994693	-0.0241316	-0.0823771	0.202467	-0.226178	-0.350508	-0.266677
1.8766	0.432103	-0.200618	0.275549	0.188316	-0.0124528	-0.261438	-0.516511
1.87007	0.586012	-0.149342	0.47803	0.590194	0.123497	-0.490633	0.173329
1.86358	-0.0225096	-0.49372	0.249829	0.127042	-0.28718	-0.343984	-0.770146
1.85714	-0.386119	-0.367807	-0.557149	-0.74522	-0.558655	-0.0509904	-0.768689
1.85075	0.0872089	-0.129962	0.0217968	-0.0554112	-0.335964	-0.293498	-0.189815
1.84439	0.0331569	-0.356261	0.192376	-0.110364	-0.191058	-0.151697	-0.00936618
1.83808	-0.0755733	-0.634596	-0.054647	0.219181	-0.230151	-0.485847	-0.973804

## Sheet: SI_Fig_17_G
ΔT/T (10^-3) for Cs3Bi2Br9
	Time (ps) →
Energy (ev) ↑	0.3	1	3	10	30	100	1000
2.91501	-2.93277	-2.61021	-1.7269	-2.31299	-3.92281	-4.13434	-5.19366
2.89928	0.292582	0.0481114	0.0825956	-0.380514	-2.11894	-2.61487	-4.0042
2.88372	3.26012	2.28425	2.41502	1.10082	-0.416178	-0.612386	-2.267
2.86833	5.75099	4.67593	5.49367	3.20229	1.28097	1.36674	-0.704016
2.8531	8.55052	7.28931	7.33254	4.82201	3.06612	2.64188	0.945252
2.83803	11.7686	9.5691	9.02393	6.99587	4.88008	4.23303	2.30976
2.82312	14.7982	11.5878	11.5066	8.20334	6.6055	5.8929	3.58389
2.80836	17.0704	14.1626	12.5221	9.29541	8.38003	6.44695	4.4828
2.79376	19.0412	16.0719	14.5524	10.8351	9.40588	7.56978	5.33351
2.77931	20.1273	18.2908	15.144	10.5219	9.83616	8.09297	5.07964
2.76501	19.15	17.3875	13.8803	9.19344	7.91195	6.92115	3.20537
2.75085	15.8277	14.9588	10.8401	6.29685	5.34718	4.71831	1.27409
2.73684	11.9344	10.6212	6.81249	2.69382	2.33068	2.47535	-0.944779
2.72297	7.35534	6.43094	2.92012	-0.494901	-0.745397	0.562411	-2.7621
2.70924	3.13323	1.92599	-0.666656	-2.96881	-2.90649	-1.55903	-5.08264
2.69565	0.391465	-0.288482	-2.87878	-4.11353	-3.98598	-2.07037	-5.24889
2.6822	-1.67182	-1.96397	-4.47189	-5.2115	-4.35841	-2.9024	-5.23525
2.66887	-2.61805	-2.95289	-4.57271	-5.06491	-4.42491	-2.7486	-5.04152
2.65568	-2.96026	-3.2338	-4.69439	-5.05802	-4.53731	-2.55129	-4.49697
2.64262	-2.33981	-3.03365	-4.88921	-4.79231	-4.1855	-2.45525	-3.83747
2.62969	-1.87353	-2.34956	-4.40152	-4.20958	-4.12532	-1.98697	-3.24934
2.61688	-1.29149	-2.27498	-3.96487	-3.98216	-3.51695	-1.5324	-2.90964
2.6042	-0.821132	-1.37133	-3.41728	-3.35662	-2.93523	-1.09629	-2.69592
2.59164	-0.0855026	-1.44084	-2.76458	-3.0201	-2.73865	-0.819591	-2.55157
2.5792	0.554977	-0.48497	-2.62848	-2.4836	-2.45688	-0.392172	-1.89214
2.56688	0.830683	-0.199609	-1.88922	-2.33233	-2.03771	-0.469835	-1.75893
2.55468	1.53507	-0.064194	-1.53488	-1.89372	-1.8271	-0.0958615	-1.15388
2.54259	1.49125	-0.000182182	-1.25867	-1.81312	-1.48562	0.0839961	-1.17107
2.53061	1.55276	0.377232	-1.19472	-1.72519	-1.63803	0.350229	-1.03742
2.51875	1.66438	0.60032	-1.01533	-1.5436	-1.45488	-0.0780009	-1.05896
2.507	1.7582	0.321167	-1.3064	-1.46142	-1.27438	0.175583	-0.922716
2.49536	1.77075	0.224838	-0.955925	-1.55843	-1.33489	0.269821	-0.739641
2.48382	1.68287	0.328596	-1.26664	-1.60654	-1.29906	0.496699	-0.777892
2.47239	1.87129	0.400016	-1.16077	-1.24818	-1.31396	0.473597	-0.666814
2.46107	1.91045	0.0233627	-1.06124	-1.50846	-1.66446	-0.203688	-0.795511
2.44985	1.73911	0.130616	-1.33125	-1.34473	-1.6521	0.193727	-0.526848
2.43873	1.62266	0.0432054	-1.52061	-1.46026	-1.425	0.284382	-0.673712
2.42771	1.48015	0.270997	-1.29617	-1.17268	-1.38997	0.541925	-0.489968
2.41679	1.2596	-0.0191031	-1.65721	-1.38492	-1.36632	0.440703	-1.0043
2.40597	1.33452	-0.345931	-1.72262	-1.77276	-1.4489	-0.0725095	-0.748319
2.39525	1.05594	-0.241342	-1.66798	-1.88641	-1.59768	0.183913	-0.49007
2.38462	1.49942	-0.36537	-1.64921	-1.74533	-1.58335	0.159496	-0.639478
2.37408	1.0391	-0.239334	-1.68251	-1.95053	-1.46949	-0.19408	-0.60197
2.36364	0.982814	-0.679881	-1.82241	-1.61973	-1.4162	-0.0614392	-0.538307
2.35328	0.792492	-0.500214	-1.97405	-1.55685	-1.56678	0.0681362	-0.722375
2.34302	0.830464	-0.522254	-1.91776	-1.86825	-1.43055	0.263396	-0.526066
2.33285	1.03404	-0.554849	-1.92953	-1.56912	-1.37261	0.228864	-0.1641
2.32277	0.526292	-0.756682	-2.15584	-1.8056	-1.71732	-0.0796614	-0.505663
2.31277	0.447211	-0.689473	-2.11506	-1.80121	-1.58975	0.0878029	-0.595724
2.30286	0.408439	-0.96757	-2.14706	-1.73772	-1.35438	0.254739	-0.521008
2.29303	0.544255	-0.944193	-2.04358	-1.84605	-1.53035	0.0597925	-0.497758
2.28329	0.385654	-0.840747	-2.27322	-1.70957	-1.41878	0.0748744	-0.498151
2.27362	0.345909	-0.993149	-1.92505	-1.77584	-1.24961	0.00937393	-0.421948
2.26404	0.388495	-1.14185	-2.03144	-1.60807	-1.45896	-0.221403	-0.266919
2.25455	-0.00790469	-1.15941	-2.34258	-1.80546	-1.64322	-0.339817	-0.489893
2.24513	-0.189757	-1.17601	-2.20128	-1.66628	-1.53189	0.107481	-0.493058
2.23578	-0.327991	-1.27537	-2.10933	-2.0633	-1.74085	-0.191979	-0.719822
2.22652	-0.529619	-1.2577	-2.31294	-2.07574	-1.52774	-0.157478	-0.595143
2.21733	-0.541921	-1.20138	-2.04211	-1.83181	-1.4666	-0.288325	-0.539788
2.20822	-0.341259	-1.19747	-2.14052	-1.98529	-1.5386	-0.218245	-0.569825
2.19918	-0.218053	-1.521	-2.23922	-1.97192	-1.38195	-0.134952	-0.237378
2.19022	-0.407865	-1.401	-2.17567	-1.76627	-1.65592	-0.053232	-0.16995
2.18133	-0.370785	-1.61187	-2.06665	-1.72978	-1.35105	-0.0326327	-0.219423
2.17251	-0.2385	-1.65932	-2.19612	-1.81535	-1.49659	0.0920372	-0.294101
2.16376	-1.01677	-1.6252	-2.04909	-1.76887	-1.26101	-0.203872	-0.181749
2.15508	-1.16815	-1.86084	-2.1812	-1.81514	-1.57583	-0.315895	-0.323538
2.14647	-1.01029	-1.7473	-2.01741	-1.93487	-1.39327	-0.373865	-0.255106
2.13793	-1.21167	-1.80549	-2.30903	-2.02372	-1.25463	-0.189387	-0.388858
2.12946	-0.945192	-1.94608	-2.25157	-1.79625	-1.56313	-0.334205	-0.521736
2.12105	-1.13182	-1.99754	-2.41251	-2.02796	-1.35098	-0.262757	-0.43659
2.11271	-1.37496	-2.21509	-2.24116	-1.85268	-1.28773	-0.196358	-0.175917
2.10444	-1.23513	-2.07087	-2.42392	-1.90777	-1.27311	-0.306118	-0.145508
2.09623	-1.37747	-2.12376	-2.57377	-2.04179	-1.44528	-0.322048	-0.297117
2.08808	-1.78998	-2.2733	-2.34541	-1.66442	-1.28288	-0.0535655	-0.107769
2.08	-1.35684	-2.29867	-2.20981	-1.86921	-0.999037	-0.350508	-0.0980007
2.07198	-2.05041	-2.48842	-2.4456	-1.8582	-1.16067	-0.164213	-0.319343
2.06402	-1.85904	-2.09421	-2.23736	-1.90701	-1.28787	-0.243851	0.263611
2.05612	-1.8787	-2.32305	-2.24993	-1.8511	-1.08528	-0.268326	-0.197357
2.04828	-1.84821	-2.77447	-2.54044	-1.7766	-1.43795	-0.340485	-0.0753119
2.04051	-1.75439	-2.26157	-2.48549	-1.98221	-1.15888	-0.287042	-0.0283453
2.03279	-2.00029	-2.47845	-2.64635	-1.87264	-1.3816	-0.279743	-0.20623
2.02513	-1.7272	-2.74099	-2.46291	-1.99822	-1.382	-0.477905	-0.31036
2.01752	-1.98376	-2.60631	-2.46744	-1.80889	-1.12314	-0.18786	0.0289494
2.00998	-2.33707	-2.733	-2.50529	-1.84371	-1.16889	-0.457472	0.175756
2.00248	-2.40511	-2.83511	-2.4462	-2.02682	-1.12909	-0.377465	0.138922
1.99505	-2.07843	-2.89096	-2.48624	-1.89984	-1.12755	-0.447055	-0.0643522
1.98767	-2.39426	-3.24734	-2.45674	-1.91035	-1.21899	-0.62543	-0.0679113
1.98034	-2.41266	-2.92061	-2.51625	-2.05813	-1.12423	-0.558118	0.118038
1.97307	-2.72221	-2.54859	-2.34474	-1.89391	-1.2081	-0.561999	-0.0125159
1.96585	-2.76123	-2.98989	-2.42076	-2.013	-1.29366	-0.531912	0.15738
1.95869	-2.90155	-2.86781	-2.47145	-2.1461	-1.23619	-0.462025	0.127921
1.95157	-2.64275	-2.3544	-1.89876	-1.73134	-0.876025	-0.225795	0.678059
1.94451	-2.69867	-2.71973	-2.35407	-1.9953	-0.980169	-0.928068	0.0945196
1.9375	-2.68885	-2.51348	-1.99412	-1.57459	-1.42338	-0.393507	0.345672
1.93054	-2.85553	-2.66991	-1.9127	-1.69235	-0.920283	-0.400951	0.31129
1.92363	-2.70091	-2.42816	-1.69982	-1.5905	-0.849817	-0.261489	0.0612153
1.91677	-2.54311	-2.43471	-1.94414	-1.5654	-0.37364	-0.492679	0.283639
1.90995	-2.59412	-2.63643	-2.08437	-1.72354	-1.01378	-0.132664	0.847296
1.90319	-2.60813	-2.39559	-1.65913	-1.51158	-0.996424	-0.981839	0.622167
1.89647	-2.91746	-2.25075	-1.57983	-1.25926	-1.11293	-0.517973	0.318073
1.8898	-2.38126	-2.2217	-1.3743	-1.23293	-0.472347	-0.568183	0.409409
1.88318	-2.36936	-2.48054	-1.2168	-1.62381	-0.639789	-0.607352	0.41758
1.8766	-2.60656	-2.1697	-1.9536	-0.992165	-1.18051	-0.780795	-0.143205
1.87007	-2.64002	-1.816	-1.77921	-1.14328	-0.948155	-0.368521	0.464981
1.86358	-2.94141	-2.65735	-2.22989	-1.05104	-0.234866	-0.356158	0.00593099
1.85714	-2.96259	-2.02912	-1.84563	-0.894128	-0.899789	-0.287954	0.171549
1.85075	-2.3297	-2.07009	-1.71839	-1.39669	-0.33964	-0.719306	-0.649045
1.84439	-2.10756	-2.08845	-1.74604	-1.38243	-0.455151	-0.490908	0.322501
1.83808	-2.2668	-2.10109	-1.52623	-1.20862	-0.541518	-0.596124	-0.380176

## Sheet: SI_Fig_17_H
ΔT/T (10^-3) for Cs3Sb2Br9
	Time (ps) →
Energy (ev) ↑	0.3	1	3	10	30	100	1000
2.91501	0.0711621	-0.0135061	-0.100793	-0.416269	-0.081016	-0.210973	-0.256104
2.89928	-0.289909	-0.28332	-0.227516	-0.455932	-0.0443219	-0.290973	-0.235362
2.88372	-0.0649892	-0.0960999	-0.0899606	-0.085728	0.106852	-0.132258	-0.0164341
2.86833	-0.486088	-0.108245	-0.299861	-0.386848	-0.135702	-0.0111883	0.0704646
2.8531	-0.217574	-0.273775	-0.277579	-0.377837	-0.178729	-0.140681	-0.0941509
2.83803	-0.206433	-0.405259	-0.296619	0.0116723	-0.319423	-0.458674	-0.0235885
2.82312	-0.168601	-0.416515	-0.195873	-0.226543	-0.240335	-0.406892	-0.543738
2.80836	-0.00287511	-0.114213	-0.194307	-0.331583	-0.31315	-0.184863	-0.230351
2.79376	-0.0224563	-0.375187	-0.405778	-0.584328	-0.356143	-0.306947	-0.398882
2.77931	-0.160004	-0.278514	-0.417158	-0.286715	-0.310452	-0.371681	-0.334347
2.76501	0.183253	0.0194358	-0.217884	-0.0310927	-0.296894	-0.141366	-0.0196423
2.75085	0.287648	-0.10239	-0.164122	-0.0513348	-0.392945	-0.410029	-0.214023
2.73684	0.531104	-0.131302	-0.203706	-0.0876592	-0.206803	-0.609728	-0.0715697
2.72297	0.676074	0.105993	-0.126587	0.254595	-0.303802	-0.300596	0.0260205
2.70924	0.983949	0.218651	-0.0177612	-0.00624348	-0.0275933	-0.195913	-0.717852
2.69565	0.954476	0.413319	0.0698676	0.182331	-0.123971	-0.0904624	-0.290868
2.6822	1.45323	0.351375	0.25348	0.192008	-0.029377	-0.164447	-0.165343
2.66887	1.54466	0.393242	0.235049	0.581381	-0.0367468	-0.142926	-0.284519
2.65568	1.79165	0.603583	0.268224	0.482434	0.134624	0.0878651	-0.298833
2.64262	1.78643	0.743257	-0.0285529	0.403258	0.0792778	-0.129595	0.185595
2.62969	1.82309	0.881135	0.351735	0.418449	0.32924	0.0462339	0.146498
2.61688	2.03527	0.898088	0.57257	0.676885	0.312846	0.103503	-0.0803672
2.6042	1.94423	1.04971	0.390154	0.379396	0.37808	0.0040278	-0.0487436
2.59164	2.14867	1.32726	0.546744	0.784094	0.347769	0.352333	-0.104717
2.5792	2.24649	1.20721	0.480082	0.630243	0.133214	0.220369	-0.0760691
2.56688	2.7731	1.55665	0.52275	0.714984	0.302135	0.167946	0.303138
2.55468	2.60191	1.425	0.768558	0.669252	0.380781	0.14741	-0.102398
2.54259	2.79916	1.45556	0.772951	0.609008	0.512518	0.33249	0.143482
2.53061	2.67805	1.27792	0.597571	0.742458	0.552942	0.204855	-0.0487238
2.51875	2.663	1.404	0.743013	0.690012	0.235798	0.0738046	0.163949
2.507	2.65839	1.31153	0.742075	0.908384	0.446108	0.131323	0.162686
2.49536	2.61088	1.26366	0.560939	0.702976	0.398796	0.213256	0.0905704
2.48382	2.56689	1.09755	0.70895	0.530254	0.167622	0.195692	-0.0885063
2.47239	2.31825	1.11164	0.314985	0.387598	0.277551	-0.0595657	0.0509886
2.46107	2.11556	0.95297	0.360654	0.499387	0.0418059	0.114428	-0.21556
2.44985	2.00137	0.824115	0.240725	0.357058	0.210761	-0.247727	-0.0146154
2.43873	1.61449	0.79493	0.268091	0.229682	0.10002	-0.194719	-0.0372825
2.42771	1.24697	0.714541	0.07376	0.381591	0.0292245	-0.141316	-0.197275
2.41679	0.991009	0.478567	-0.112574	0.270361	-0.168356	-0.0273844	-0.0322459
2.40597	0.507658	0.126676	-0.276247	0.0811041	-0.228524	-0.389009	-0.0458093
2.39525	0.35523	-0.00999938	-0.474	0.0210089	-0.171341	-0.315623	-0.244281
2.38462	-0.171922	-0.178541	-0.632419	-0.132522	-0.137764	-0.399289	-0.294927
2.37408	-0.469793	-0.137832	-0.70704	0.00183087	-0.419197	-0.243915	-0.125896
2.36364	-0.508357	-0.194827	-0.607568	-0.108969	-0.412109	-0.288859	-0.128065
2.35328	-0.793555	-0.277346	-0.788309	-0.159599	-0.495898	-0.608821	-0.319535
2.34302	-0.963847	-0.395162	-0.828694	-0.288582	-0.334619	-0.418652	-0.116619
2.33285	-0.910436	-0.729471	-0.897363	-0.454849	-0.4296	-0.542387	-0.097247
2.32277	-1.13983	-0.756235	-0.866876	-0.63526	-0.465715	-0.453536	-0.343887
2.31277	-1.09521	-0.852529	-0.985909	-0.29794	-0.471962	-0.469393	-0.285647
2.30286	-1.38017	-0.944871	-0.945846	-0.468378	-0.525359	-0.529386	-0.338969
2.29303	-1.16392	-1.05259	-0.989589	-0.459057	-0.273959	-0.5826	0.0206467
2.28329	-1.14523	-0.952037	-0.889475	-0.435712	-0.452042	-0.510477	-0.0500859
2.27362	-1.00897	-1.12499	-0.923413	-0.522318	-0.55425	-0.477623	-0.217799
2.26404	-1.09666	-1.18602	-1.03821	-0.369486	-0.429951	-0.504043	-0.261486
2.25455	-1.04755	-1.18697	-0.887676	-0.460122	-0.237734	-0.44002	-0.074591
2.24513	-1.23567	-1.17192	-0.831482	-0.41822	-0.400413	-0.417605	-0.430286
2.23578	-0.978531	-1.02389	-0.924378	-0.323376	-0.373722	-0.371674	-0.16326
2.22652	-0.906267	-1.00363	-0.911019	-0.187038	-0.23109	-0.118351	-0.211084
2.21733	-0.971544	-0.95935	-0.795312	-0.25478	-0.47213	-0.216401	-0.023833
2.20822	-0.899715	-0.937467	-0.965488	-0.34892	-0.16399	-0.252103	-0.132926
2.19918	-0.885517	-1.05032	-0.857863	-0.313666	-0.600987	-0.275432	-0.18537
2.19022	-0.798039	-1.01656	-0.643508	-0.388831	-0.319284	-0.260943	-0.0898807
2.18133	-0.737303	-0.906243	-0.705909	-0.285431	-0.247392	-0.281954	-0.00636858
2.17251	-0.716608	-1.06734	-0.658698	-0.434896	-0.103027	-0.510254	-0.40151
2.16376	-0.471097	-1.0506	-0.847028	-0.410698	-0.18224	-0.439353	-0.119951
2.15508	-0.537893	-0.983862	-0.640073	-0.267794	-0.16881	-0.404972	-0.379307
2.14647	-0.67541	-0.883711	-0.651678	-0.168399	-0.354092	-0.42218	-0.133624
2.13793	-0.566025	-0.943279	-0.750768	-0.344992	-0.360121	-0.0578589	-0.047176
2.12946	-0.575587	-0.925975	-0.735476	-0.407897	-0.113204	-0.281228	-0.274194
2.12105	-0.772943	-1.04513	-0.841035	-0.300557	-0.356853	-0.164807	-0.268194
2.11271	-0.683462	-0.956019	-0.683791	-0.0951101	-0.329719	-0.00180034	-0.154088
2.10444	-0.695909	-1.02339	-0.626283	-0.305661	-0.169938	-0.119629	-0.210013
2.09623	-0.492505	-0.907406	-0.563449	-0.329071	-0.180888	-0.349211	-0.272712
2.08808	-0.430917	-1.00057	-0.708168	-0.105278	-0.018545	-0.0772323	-0.218118
2.08	-0.479573	-1.05847	-0.465138	-0.238693	-0.0394392	-0.0886038	-0.0626559
2.07198	-0.535201	-1.05336	-0.455598	-0.233605	-0.0121565	-0.074591	-0.1994
2.06402	-0.495771	-0.748113	-0.70348	-0.398239	-0.236983	-0.0346375	-0.106812
2.05612	-0.349898	-0.820217	-0.538162	-0.289974	-0.0514795	-0.168789	0.0658142
2.04828	-0.703842	-0.930354	-0.204014	-0.309777	-0.0966559	0.116627	-0.108079
2.04051	-0.643841	-0.768707	-0.401679	-0.407242	0.0598961	0.116526	-0.265719
2.03279	-0.388778	-1.04596	-0.736644	-0.679693	-0.235043	-0.0512115	0.0589702
2.02513	-0.676773	-0.763688	-0.695166	-0.178354	-0.0360042	0.0515457	0.133102
2.01752	-0.448169	-0.777693	-0.303452	-0.020943	-0.00783811	-0.0505907	-0.0366123
2.00998	-0.334945	-0.874685	-0.470951	-0.0462926	0.0204969	0.0531954	0.0778424
2.00248	-0.562644	-0.767798	-0.546084	-0.204677	-0.0372426	-0.0217338	0.0654588
1.99505	-0.27425	-0.552472	-0.104412	-0.0717402	0.235088	-0.136254	-0.0748906
1.98767	-0.500304	-0.866891	-0.499881	-0.27585	-0.186289	-0.22024	-0.0620761
1.98034	-0.292861	-0.817495	-0.33649	-0.216877	-0.0981771	0.0801045	-0.241486
1.97307	-0.347861	-0.606229	-0.374731	-0.278631	0.0509491	-0.149762	-0.127529
1.96585	-0.197691	-0.519408	-0.332886	-0.165412	0.117199	0.397661	-0.146987
1.95869	-0.635955	-0.621556	-0.218731	-0.24022	-0.206263	0.094541	0.0982044
1.95157	-0.506784	-0.512648	-0.351545	-0.296839	-0.146943	-0.247414	-0.255232
1.94451	-0.303623	-0.160078	-0.0215012	-0.657236	0.0838652	0.0614102	-0.377838
1.9375	-0.0165234	-0.67834	-0.195947	-0.662736	0.0330122	-0.112811	-0.405893
1.93054	-0.503715	-0.599911	-0.422346	-0.0163551	-0.253659	0.0103997	-0.692119
1.92363	-0.233675	-0.417724	-0.00658701	-0.266279	-0.0113259	0.00215218	-0.420939
1.91677	-0.561308	-0.654958	0.0196259	-0.15458	0.363153	-0.00192035	-0.0970177
1.90995	-0.10365	-0.43134	-0.209992	-0.124215	0.0262348	-0.0287114	-0.185458
1.90319	-0.114128	-0.474818	-0.23457	-0.47111	0.141382	-0.365582	-0.270475
1.89647	-0.150999	-0.469891	-0.00137794	-0.470663	-0.151011	0.508383	-0.485749
1.8898	-0.448585	-0.0912231	0.237799	-0.133207	0.525708	0.664857	-0.517852
1.88318	0.113315	-0.187116	0.23211	-0.102966	0.180717	0.121018	-0.204907
1.8766	-0.478924	-0.332851	-0.252545	-0.26336	0.329851	-0.0645351	0.0352621
1.87007	-0.080803	-0.300808	-0.266104	-0.309011	0.105871	-0.135918	0.522383
1.86358	-0.527972	-0.388368	-0.394124	0.0978628	0.142263	0.209445	-0.0126131
1.85714	-0.225566	-0.101311	0.188137	0.553278	0.532968	-0.0472107	0.432555
1.85075	-0.457723	-0.312416	0.356211	-0.181701	-0.0434729	0.262284	0.395907
1.84439	-0.275348	-0.299131	0.26318	-0.0899484	0.209401	-0.0128526	0.169437
1.83808	0.047273	-0.335093	-0.0680987	0.120107	-0.484806	-0.269696	0.263495
