# Supplementary material for: High-throughput micro-scale bandgap mapping for perovskite-inspired materials with complex composition space
Source: Nat Commun. 2025 Aug 12;16:7477. doi: 10.1038/s41467-025-62774-y (PMC12343849; doi:10.1038/s41467-025-62774-y)
Supplement: Supplementary file 3 — Source Data [file 41467_2025_62774_MOESM3_ESM.zip › Source Data Files/SourceData_SI_Fig16.xlsx]

## Sheet: SI_Fig16_a
X_coord	Y_coord	bandgap
14	47	2.5121
14	48	2.50403
14	49	2.51891
14	50	2.55595
14	51	2.5708
14	52	2.61758
14	53	2.58824
14	54	2.59205
14	55	2.59741
14	56	2.56478
14	57	2.57115
14	58	2.59166
14	59	2.60937
14	60	2.62121
14	61	2.61477
14	62	2.6072
14	67	2.61278
14	68	2.61417
14	69	2.6044
14	70	2.56742
14	71	2.61942
14	72	2.58925
14	73	2.61333
14	74	2.61385
14	75	2.62056
14	76	2.61811
14	77	2.61472
14	78	2.61462
14	79	2.62026
14	80	2.6175
14	81	2.61894
14	171	2.02469
14	172	2.64408
14	173	0
14	174	2.651
14	175	2.63838
14	176	2.64934
14	177	2.63321
14	178	2.64295
14	179	2.65227
14	180	2.64755
14	181	2.63895
14	182	2.62802
14	183	2.62128
14	184	2.59442
14	185	2.59038
14	186	2.6032
14	187	2.58184
14	188	2.58399
14	189	2.58724
14	190	2.59848
14	191	2.59263
14	192	2.59529
14	193	2.57305
14	194	2.60627
14	195	2.57851
14	196	2.58006
14	197	2.59592
14	198	2.57459
14	199	2.44019
14	200	2.42651
14	201	2.52513
15	46	2.47272
15	47	2.50753
15	48	2.54139
15	49	2.57002
15	50	2.59605
15	51	2.62315
15	52	2.64234
15	53	2.64407
15	54	2.63915
15	55	2.63726
15	56	2.63407
15	57	2.64051
15	58	2.64189
15	59	2.64937
15	60	2.65302
15	61	2.64098
15	62	2.63926
15	63	2.64055
15	64	2.63846
15	65	2.63775
15	66	2.64462
15	67	2.63719
15	68	2.63318
15	69	2.62762
15	70	2.62603
15	71	2.62789
15	72	2.62768
15	73	2.62412
15	74	2.6293
15	75	2.64639
15	76	2.64674
15	77	2.6375
15	78	2.63757
15	79	2.64838
15	80	2.64644
15	81	2.63123
15	82	2.62656
15	83	2.6416
15	84	2.64809
15	85	2.63183
15	86	2.61678
15	87	2.6296
15	88	2.63713
15	89	2.62174
15	90	2.59805
15	91	2.62451
15	92	2.6137
15	93	2.6313
15	94	2.62634
15	95	2.62023
15	96	2.63022
15	97	2.65146
15	98	2.64176
15	99	2.64169
15	100	2.64352
15	101	2.63137
15	102	2.63711
15	103	2.65311
15	104	2.65161
15	105	2.6418
15	106	2.65546
15	107	2.65914
15	108	2.64341
15	109	2.65059
15	110	2.63854
15	111	2.64622
15	112	2.64042
15	113	2.64216
15	114	2.65669
15	115	2.65323
15	116	2.6455
15	117	2.64565
15	118	2.65674
15	119	2.65927
15	120	2.64514
15	121	2.64775
15	122	2.63735
15	123	2.64717
15	124	2.64428
15	125	2.64775
15	126	2.65177
15	127	2.65978
15	128	2.66404
15	129	2.66398
15	130	2.65979
15	131	2.65133
15	132	2.6542
15	133	2.65439
15	134	2.66455
15	135	2.6596
15	136	2.64469
15	137	2.65067
15	138	2.66112
15	139	2.65796
15	140	2.65124
15	141	2.65915
15	142	2.6465
15	143	2.65404
15	144	2.66772
15	145	2.64793
15	146	2.65378
15	147	2.663
15	148	2.63437
15	149	2.6457
15	150	2.65336
15	151	2.65138
15	152	2.625
15	153	2.66597
15	154	2.67132
15	155	0
15	156	2.63976
15	157	2.00512
15	158	2.01293
15	159	2.66794
15	160	2.02909
15	161	2.65512
15	162	2.65548
15	163	0
15	164	0
15	165	2.05191
15	166	2.05894
15	167	2.05251
15	168	2.6409
15	169	2.63362
15	170	2.01417
15	171	2.63265
15	172	2.6212
15	173	2.64192
15	174	2.63881
15	175	2.62781
15	176	2.63558
15	177	2.64193
15	178	2.65552
15	179	2.65037
15	180	2.65871
15	181	2.65019
15	182	2.64382
15	183	2.62143
15	184	2.59786
15	185	2.59212
15	186	2.57559
15	187	2.57372
15	188	2.57988
15	189	2.59156
15	190	2.60368
15	191	2.59419
15	192	2.0318
15	193	2.60136
15	194	2.61233
15	195	2.59526
15	196	2.59381
15	197	2.60776
15	198	2.62907
15	199	2.66153
15	200	2.11382
15	201	2.35415
15	202	2.04263
16	45	2.46729
16	46	2.53533
16	47	2.58054
16	48	2.5769
16	49	2.60681
16	50	2.60337
16	51	2.62363
16	52	2.63005
16	53	2.63548
16	54	2.63556
16	55	2.64652
16	56	2.64247
16	57	2.63587
16	58	2.64122
16	59	2.64415
16	60	2.63956
16	61	2.63891
16	62	2.64419
16	63	2.63324
16	64	2.63833
16	65	2.63879
16	66	2.61786
16	67	2.6341
16	68	2.62977
16	69	2.63465
16	70	2.62465
16	71	2.62669
16	72	2.62106
16	73	2.61002
16	74	2.62318
16	75	2.63309
16	76	2.62773
16	77	2.6184
16	78	2.6208
16	79	2.62824
16	80	2.61426
16	81	2.62173
16	82	2.6268
16	83	2.61601
16	84	2.61384
16	85	2.59069
16	86	2.61235
16	87	2.59482
16	88	2.59224
16	89	2.61943
16	90	2.60726
16	91	2.61273
16	92	2.62919
16	93	2.63779
16	94	2.62842
16	95	2.61719
16	96	2.60964
16	97	2.62163
16	98	2.62323
16	99	2.61783
16	100	2.62749
16	101	2.62199
16	102	2.63351
16	103	2.64132
16	104	2.63107
16	105	2.62592
16	106	2.63414
16	107	2.62864
16	108	2.62282
16	109	2.63025
16	110	2.62442
16	111	2.61977
16	112	2.61552
16	113	2.6404
16	114	2.63776
16	115	2.63024
16	116	2.62846
16	117	2.62508
16	118	2.62801
16	119	2.6353
16	120	2.62945
16	121	2.63283
16	122	2.61238
16	123	2.57439
16	124	2.63467
16	125	2.61293
16	126	2.64785
16	127	2.64785
16	128	2.6499
16	129	2.65107
16	130	2.65407
16	131	2.65027
16	132	2.64512
16	133	2.6404
16	134	2.64726
16	135	2.65335
16	136	2.65783
16	137	2.65662
16	138	2.65348
16	139	2.6467
16	140	2.62666
16	141	2.62927
16	142	2.6376
16	143	2.63854
16	144	2.18445
16	145	2.19364
16	146	2.1757
16	147	2.632
16	148	2.654
16	149	2.63318
16	150	2.60804
16	151	2.63512
16	152	2.61739
16	153	2.60164
16	154	2.62822
16	155	2.60781
16	156	2.62074
16	157	2.62812
16	158	2.57404
16	159	2.02694
16	160	2.60853
16	161	2.59338
16	162	2.60834
16	163	2.6028
16	164	2.13999
16	165	2.62857
16	166	2.13738
16	167	2.11903
16	168	2.58583
16	169	2.63775
16	170	2.61993
16	171	2.03438
16	172	2.62253
16	173	2.62457
16	174	2.62713
16	175	2.61286
16	176	2.61642
16	177	2.63644
16	178	2.65113
16	179	2.65029
16	180	2.64781
16	181	2.65047
16	182	2.63711
16	183	2.62629
16	184	2.58131
16	185	2.58039
16	186	2.57795
16	187	2.57254
16	188	2.56981
16	189	2.57688
16	190	2.60613
16	191	2.59462
16	192	2.18144
16	193	2.59297
16	194	2.61
16	195	2.61366
16	196	2.61106
16	197	2.61091
16	198	2.62443
16	199	2.61917
16	200	2.56221
16	201	2.13481
16	202	2.2303
16	203	2.3316
17	45	2.46524
17	46	2.5473
17	47	2.58362
17	48	2.61192
17	49	2.60727
17	50	2.58157
17	51	2.57912
17	52	2.59411
17	53	2.6281
17	54	2.63708
17	55	2.637
17	56	2.64314
17	57	2.63442
17	58	2.6337
17	59	2.62043
17	60	2.63113
17	61	2.62842
17	62	2.62668
17	63	2.62839
17	64	2.62315
17	65	2.62845
17	66	2.62262
17	67	2.62363
17	68	2.62272
17	69	2.6333
17	70	2.62391
17	71	2.61037
17	72	2.61955
17	73	2.60663
17	74	2.60917
17	75	2.62317
17	76	2.61994
17	77	2.62314
17	78	2.61899
17	79	2.62051
17	80	2.6193
17	81	2.60728
17	82	2.62271
17	83	2.60984
17	84	2.59218
17	85	2.58842
17	86	2.58699
17	87	2.58738
17	88	2.59631
17	89	2.57623
17	90	2.58068
17	91	2.60085
17	92	2.61268
17	93	2.61572
17	94	2.61157
17	95	2.60742
17	96	2.58404
17	97	2.59807
17	98	2.60464
17	99	2.61225
17	100	2.60736
17	101	2.61714
17	102	2.61686
17	103	2.61536
17	104	2.62738
17	105	2.6156
17	106	2.63246
17	107	2.62727
17	108	2.63109
17	109	2.61484
17	110	2.60655
17	111	2.61769
17	112	2.61295
17	113	2.60517
17	114	2.61238
17	115	2.63226
17	116	2.61837
17	117	2.62689
17	118	2.63015
17	119	2.62662
17	120	2.62539
17	121	2.63322
17	122	2.62896
17	123	2.62312
17	124	2.62625
17	125	2.61777
17	126	2.61914
17	127	2.64202
17	128	2.64736
17	129	2.65293
17	130	2.64815
17	131	2.63689
17	132	2.61928
17	133	2.64227
17	134	2.62896
17	135	2.63738
17	136	2.64482
17	137	2.64368
17	138	2.64713
17	139	2.64657
17	140	2.63553
17	141	2.63154
17	142	2.62919
17	143	2.62442
17	144	2.63008
17	145	2.63877
17	146	2.61776
17	147	2.6296
17	148	2.63048
17	149	2.64195
17	150	2.64214
17	151	2.60421
17	152	2.63576
17	153	2.61605
17	154	2.6049
17	155	2.5968
17	156	2.20304
17	157	2.59118
17	158	2.224
17	159	2.60007
17	160	2.60667
17	161	2.25609
17	162	2.63236
17	163	2.63836
17	164	2.62504
17	165	2.59356
17	166	2.23113
17	167	2.61474
17	168	2.60307
17	169	2.61841
17	170	2.63878
17	171	2.63508
17	172	2.62731
17	173	2.62254
17	174	2.62687
17	175	2.63296
17	176	2.6434
17	177	2.62832
17	178	2.63883
17	179	2.632
17	180	2.63999
17	181	2.64045
17	182	2.64322
17	183	2.6236
17	184	2.58575
17	185	2.57535
17	186	2.58586
17	187	2.59791
17	188	2.58662
17	189	2.59453
17	190	2.60546
17	191	2.60133
17	192	2.60287
17	193	2.60197
17	194	2.61811
17	195	2.61543
17	196	2.61762
17	197	2.63293
17	198	2.63573
17	199	2.62318
17	200	2.60457
17	201	2.15432
17	202	2.3211
17	203	2.37112
18	45	2.4317
18	46	2.55185
18	47	2.58011
18	48	2.59456
18	49	2.59839
18	50	2.58489
18	51	2.61525
18	52	2.62655
18	53	2.63755
18	54	2.63747
18	55	2.63948
18	56	2.6395
18	57	2.63266
18	58	2.62496
18	59	2.61684
18	60	2.61859
18	61	2.62291
18	62	2.62104
18	63	2.62072
18	64	2.6193
18	65	2.61531
18	66	2.60567
18	67	2.61724
18	68	2.63134
18	69	2.6289
18	70	2.61573
18	71	2.6063
18	72	2.60211
18	73	2.61452
18	74	2.62114
18	75	2.62879
18	76	2.61252
18	77	2.61806
18	78	2.61212
18	79	2.61181
18	80	2.6151
18	81	2.61308
18	82	2.60658
18	83	2.60631
18	84	2.60905
18	85	2.5813
18	86	2.60038
18	87	2.59497
18	88	2.60998
18	89	2.60095
18	90	2.60229
18	91	2.60355
18	92	2.60706
18	93	2.60804
18	94	2.59912
18	95	2.61707
18	96	2.61031
18	97	2.61885
18	98	2.5875
18	99	2.61672
18	100	2.61606
18	101	2.62121
18	102	2.62363
18	103	2.61596
18	104	2.6227
18	105	2.6368
18	106	2.6224
18	107	2.6411
18	108	2.63611
18	109	2.63423
18	110	2.63506
18	111	2.6249
18	112	2.61106
18	113	2.63237
18	114	2.62797
18	115	2.64827
18	116	2.64424
18	117	2.63637
18	118	2.63583
18	119	2.63411
18	120	2.63257
18	121	2.63709
18	122	2.62591
18	123	2.63676
18	124	2.63337
18	125	2.64093
18	126	2.64905
18	127	2.6533
18	128	2.64869
18	129	2.65992
18	130	2.65006
18	131	2.64577
18	132	2.64446
18	133	2.64801
18	134	2.64229
18	135	2.64877
18	136	2.64819
18	137	2.6444
18	138	2.65245
18	139	2.64716
18	140	2.64659
18	141	2.64417
18	142	2.65328
18	143	2.6534
18	144	2.6486
18	145	2.64503
18	146	2.6559
18	147	2.63584
18	148	2.64971
18	149	2.64888
18	150	2.64656
18	151	2.63093
18	152	2.62613
18	153	2.62483
18	154	1.98365
18	155	2.00224
18	156	2.6195
18	157	2.04455
18	158	2.62207
18	159	2.60633
18	160	2.61502
18	161	2.64968
18	162	2.63027
18	163	2.63219
18	164	2.2336
18	165	2.64812
18	166	2.63587
18	167	2.64755
18	168	2.65963
18	169	2.66353
18	170	2.66203
18	171	2.65624
18	172	2.64512
18	173	2.63695
18	174	2.62744
18	175	2.64287
18	176	2.64053
18	177	2.64089
18	178	2.63989
18	179	2.63755
18	180	2.6474
18	181	2.64798
18	182	2.64573
18	183	2.64299
18	184	2.6182
18	185	2.60983
18	186	2.60458
18	187	2.59979
18	188	2.58859
18	189	2.59783
18	190	2.60619
18	191	2.59507
18	192	2.57491
18	193	2.5943
18	194	2.60287
18	195	2.60185
18	196	2.60192
18	197	2.62426
18	198	2.64741
18	199	2.63299
18	200	2.49926
18	201	2.4586
18	202	2.02357
18	203	2.5646
19	45	2.27746
19	46	2.5779
19	47	2.60963
19	48	2.58554
19	49	2.57158
19	50	2.59165
19	51	2.60912
19	52	2.62828
19	53	2.63569
19	54	2.63603
19	55	2.63049
19	56	2.62168
19	57	2.62022
19	58	2.61543
19	59	2.62196
19	60	2.62756
19	61	2.61782
19	62	2.6104
19	63	2.61002
19	64	2.60042
19	65	2.59109
19	66	2.59427
19	67	2.5903
19	68	2.61148
19	69	2.59601
19	70	2.60759
19	71	2.62067
19	72	2.62968
19	73	2.61134
19	74	2.59841
19	75	2.61041
19	76	2.61373
19	77	2.61388
19	78	2.62072
19	79	2.61617
19	80	2.6256
19	81	2.61977
19	82	2.61914
19	83	2.60029
19	84	2.60095
19	85	2.59367
19	86	2.6037
19	87	2.58944
19	88	2.6041
19	89	2.60507
19	90	2.60402
19	91	2.60037
19	92	2.5979
19	93	2.60462
19	94	2.60419
19	95	2.60955
19	96	2.61469
19	97	2.60761
19	98	2.61286
19	99	2.60262
19	100	2.61419
19	101	2.61851
19	102	2.62533
19	103	2.60152
19	104	2.57468
19	105	2.61532
19	106	2.62537
19	107	2.62419
19	108	2.62137
19	109	2.62797
19	110	2.62477
19	111	2.62446
19	112	2.62815
19	113	2.62557
19	114	2.60992
19	115	2.635
19	116	2.63281
19	117	2.63373
19	118	2.62544
19	119	2.63445
19	120	2.6257
19	121	2.6343
19	122	2.63363
19	123	2.62972
19	124	2.61297
19	125	2.61528
19	126	2.63234
19	127	2.65143
19	128	2.64999
19	129	2.65145
19	130	2.64245
19	131	2.63399
19	132	2.63214
19	133	2.64552
19	134	2.64384
19	135	2.63886
19	136	2.64866
19	137	2.64993
19	138	2.64713
19	139	2.6473
19	140	2.64169
19	141	2.63162
19	142	2.64834
19	143	2.64928
19	144	2.64235
19	145	2.65754
19	146	2.65642
19	147	2.64086
19	148	2.63371
19	149	2.6373
19	150	2.6313
19	151	2.64257
19	152	2.64397
19	153	2.6187
19	154	2.603
19	155	2.61856
19	156	2.12699
19	157	2.62573
19	158	2.60592
19	159	2.6227
19	160	2.62348
19	161	2.61774
19	162	2.63721
19	163	2.56501
19	164	2.64553
19	165	2.62989
19	166	2.61019
19	167	2.62854
19	168	2.64629
19	169	2.64757
19	170	2.65131
19	171	2.64812
19	172	2.65876
19	173	2.64627
19	174	2.64468
19	175	2.63188
19	176	2.64166
19	177	2.6416
19	178	2.63568
19	179	2.63223
19	180	2.63754
19	181	2.64223
19	182	2.63387
19	183	2.63492
19	184	2.62873
19	185	2.62065
19	186	2.58621
19	187	2.59293
19	188	2.60672
19	189	2.61102
19	190	2.60671
19	191	2.58992
19	192	2.08678
19	193	2.5786
19	194	2.59227
19	195	2.61422
19	196	2.60775
19	197	2.6097
19	198	2.64499
19	199	2.63022
19	200	2.44943
19	201	2.61742
19	202	2.49833
19	203	2.62036
20	45	2.36345
20	46	2.57752
20	47	2.61318
20	48	2.60194
20	49	2.58586
20	50	2.58557
20	51	2.60252
20	52	2.63558
20	53	2.63905
20	54	2.63662
20	55	2.63423
20	56	2.62834
20	57	2.61888
20	58	2.60383
20	59	2.60718
20	60	2.60996
20	61	2.59714
20	62	2.61482
20	63	2.61176
20	64	2.59474
20	65	2.60884
20	66	2.60819
20	67	2.59893
20	68	2.6017
20	69	2.59039
20	70	2.60194
20	71	2.60603
20	72	2.60899
20	73	2.60121
20	74	2.59255
20	75	2.60639
20	76	2.6247
20	77	2.62726
20	78	2.61644
20	79	2.60901
20	80	2.61501
20	81	2.60246
20	82	2.59311
20	83	2.59999
20	84	2.5983
20	85	2.60666
20	86	2.59264
20	87	2.5982
20	88	2.59296
20	89	2.61248
20	90	2.60265
20	91	2.62025
20	92	2.61376
20	93	2.59796
20	94	2.61775
20	95	2.618
20	96	2.61798
20	97	2.61954
20	98	2.61773
20	99	2.60835
20	100	2.60172
20	101	2.60893
20	102	2.61596
20	103	2.61685
20	104	2.60775
20	105	2.61077
20	106	2.62448
20	107	2.61174
20	108	2.61806
20	109	2.61918
20	110	2.6071
20	111	2.61885
20	112	2.62261
20	113	2.62993
20	114	2.63144
20	115	2.62404
20	116	2.6142
20	117	2.618
20	118	2.62182
20	119	2.15065
20	120	2.61655
20	121	2.62078
20	122	2.6123
20	123	2.62383
20	124	2.61943
20	125	2.62714
20	126	2.63869
20	127	2.64034
20	128	2.64453
20	129	2.63008
20	130	2.64198
20	131	2.63489
20	132	2.64003
20	133	2.64754
20	134	2.6253
20	135	2.62704
20	136	2.63753
20	137	2.64777
20	138	2.63973
20	139	2.64378
20	140	2.63926
20	141	2.64788
20	142	2.65194
20	143	2.65867
20	144	2.64874
20	145	2.65918
20	146	2.65253
20	147	2.64927
20	148	2.65679
20	149	2.64396
20	150	2.64602
20	151	2.6281
20	152	2.63152
20	153	2.64398
20	154	2.64379
20	155	2.63985
20	156	2.6308
20	157	2.62085
20	158	2.65659
20	159	2.65518
20	160	2.64401
20	161	2.64678
20	162	2.64852
20	163	2.5562
20	164	2.6406
20	165	2.64408
20	166	2.65544
20	167	2.6516
20	168	2.64848
20	169	2.6626
20	170	2.6671
20	171	2.66269
20	172	2.66062
20	173	2.65717
20	174	2.64788
20	175	2.63958
20	176	2.63909
20	177	2.63861
20	178	2.63657
20	179	2.6407
20	180	2.64228
20	181	2.64851
20	182	2.63879
20	183	2.62429
20	184	2.63055
20	185	2.62116
20	186	2.60331
20	187	2.60744
20	188	2.60221
20	189	2.58847
20	190	2.59549
20	191	2.60433
20	192	2.58802
20	193	2.58328
20	194	2.58086
20	195	2.60392
20	196	2.60247
20	197	2.61166
20	198	2.6367
20	199	2.65191
20	200	2.61432
20	201	2.11392
20	202	2.00448
20	203	2.51123
21	45	2.46972
21	46	2.59683
21	47	2.61248
21	48	2.61754
21	49	2.58661
21	50	2.607
21	51	2.6203
21	52	2.6204
21	53	2.6192
21	54	2.63323
21	55	2.62847
21	56	2.625
21	57	2.61924
21	58	2.61919
21	59	2.62283
21	60	2.60132
21	61	2.62081
21	62	2.6141
21	63	2.61434
21	64	2.61871
21	65	2.62201
21	66	2.61835
21	67	2.6181
21	68	2.60222
21	69	2.60011
21	70	2.58885
21	71	2.60379
21	72	2.61921
21	73	2.60059
21	74	2.61844
21	75	2.60942
21	76	2.61432
21	77	2.62266
21	78	2.62592
21	79	2.61412
21	80	2.6027
21	81	2.59504
21	82	2.5822
21	83	2.60218
21	84	2.59762
21	85	2.57374
21	86	2.58442
21	87	2.6053
21	88	2.60814
21	89	2.61657
21	90	2.60797
21	91	2.61813
21	92	2.61726
21	93	2.60977
21	94	2.59568
21	95	2.62238
21	96	2.61938
21	97	2.61406
21	98	2.62162
21	99	2.61593
21	100	2.6116
21	101	2.60672
21	102	2.60602
21	103	2.61779
21	104	2.62435
21	105	2.61546
21	106	2.6223
21	107	2.60241
21	108	2.63034
21	109	2.62506
21	110	2.62515
21	111	2.60896
21	112	2.63129
21	113	2.63058
21	114	2.62804
21	115	2.63037
21	116	2.61695
21	117	2.62022
21	118	2.62408
21	119	2.62707
21	120	2.61796
21	121	2.61446
21	122	2.61871
21	123	2.6156
21	124	2.62035
21	125	2.63243
21	126	2.62885
21	127	2.6453
21	128	2.64283
21	129	2.64196
21	130	2.64679
21	131	2.64581
21	132	2.63706
21	133	2.62994
21	134	2.63611
21	135	2.63277
21	136	2.63727
21	137	2.63347
21	138	2.64239
21	139	2.64039
21	140	2.64618
21	141	2.65407
21	142	2.65651
21	143	2.65826
21	144	2.66422
21	145	2.66246
21	146	2.65096
21	147	2.66112
21	148	2.65344
21	149	2.66051
21	150	2.65264
21	151	2.65086
21	152	2.64832
21	153	2.63729
21	154	2.6534
21	155	2.64886
21	156	2.64133
21	157	2.63924
21	158	2.65071
21	159	2.65524
21	160	2.64829
21	161	2.65233
21	162	2.62736
21	163	2.60546
21	164	2.64464
21	165	2.6324
21	166	2.61833
21	167	2.63437
21	168	2.63836
21	169	2.65321
21	170	2.65142
21	171	2.65621
21	172	2.65949
21	173	2.65005
21	174	2.64703
21	175	2.64205
21	176	2.63065
21	177	2.62541
21	178	2.63252
21	179	2.63554
21	180	2.63389
21	181	2.6279
21	182	2.62625
21	183	2.62428
21	184	2.63527
21	185	2.62529
21	186	2.61894
21	187	2.62044
21	188	2.61995
21	189	2.60444
21	190	2.59963
21	191	2.58593
21	192	2.59153
21	193	2.17538
21	194	2.16916
21	195	2.60991
21	196	2.60895
21	197	2.59496
21	198	2.62757
21	199	2.65021
21	200	2.54353
21	201	2.44339
21	202	2.43425
21	203	2.21122
22	45	2.50025
22	46	2.57313
22	47	2.59429
22	48	2.57805
22	49	2.60095
22	50	2.61901
22	51	2.62302
22	52	2.61993
22	53	2.63517
22	54	2.62528
22	55	2.61689
22	56	2.6144
22	57	2.61741
22	58	2.62329
22	59	2.63027
22	60	2.61303
22	61	2.61895
22	62	2.61463
22	63	2.60776
22	64	2.62021
22	65	2.62076
22	66	2.60247
22	67	2.57415
22	68	2.56754
22	69	2.5896
22	70	2.59481
22	71	2.61344
22	72	2.61397
22	73	2.61596
22	74	2.61061
22	75	2.61964
22	76	2.60945
22	77	2.61536
22	78	2.62157
22	79	2.6082
22	80	2.62968
22	81	2.55517
22	82	2.57601
22	83	2.57604
22	84	2.59526
22	85	2.59885
22	86	2.58427
22	87	2.57415
22	88	2.60577
22	89	2.61596
22	90	2.60997
22	91	2.61732
22	92	2.58565
22	93	2.62181
22	94	2.60994
22	95	2.61718
22	96	2.61682
22	97	2.61546
22	98	2.62275
22	99	2.62556
22	100	2.6159
22	101	2.59604
22	102	2.60614
22	103	2.60088
22	104	2.59995
22	105	2.60722
22	106	2.59594
22	107	2.61132
22	108	2.61661
22	109	2.61875
22	110	2.61954
22	111	2.61976
22	112	2.6198
22	113	2.62038
22	114	2.61501
22	115	2.61888
22	116	2.58122
22	117	2.62705
22	118	2.6248
22	119	2.62017
22	120	2.60229
22	121	2.60623
22	122	2.62581
22	123	2.57885
22	124	2.616
22	125	2.61718
22	126	2.62666
22	127	2.63119
22	128	2.62712
22	129	2.63422
22	130	2.6276
22	131	2.63187
22	132	2.63395
22	133	2.63758
22	134	2.62829
22	135	2.62869
22	136	2.62253
22	137	2.62915
22	138	2.64145
22	139	2.64284
22	140	2.63183
22	141	2.64308
22	142	2.63884
22	143	2.64671
22	144	2.65667
22	145	2.64503
22	146	2.65304
22	147	2.65212
22	148	2.62481
22	149	2.65244
22	150	2.63243
22	151	2.66337
22	152	2.65101
22	153	2.65469
22	154	2.65559
22	155	2.65645
22	156	2.6494
22	157	2.65024
22	158	2.64036
22	159	2.65611
22	160	2.65559
22	161	2.65032
22	162	2.6261
22	163	2.61048
22	164	2.62706
22	165	2.60575
22	166	2.55601
22	167	2.61805
22	168	2.58009
22	169	2.63614
22	170	2.64129
22	171	2.65459
22	172	2.66008
22	173	2.64675
22	174	2.6511
22	175	2.64345
22	176	2.63624
22	177	2.62399
22	178	2.62392
22	179	2.62685
22	180	2.62898
22	181	2.62602
22	182	2.63124
22	183	2.6331
22	184	2.59115
22	185	2.61637
22	186	2.61644
22	187	2.62329
22	188	2.62015
22	189	2.61889
22	190	2.60177
22	191	2.58877
22	192	2.59756
22	193	2.59819
22	194	2.61024
22	195	2.59923
22	196	2.5885
22	197	2.57715
22	198	2.61356
22	199	2.646
22	200	2.59624
22	201	2.61313
22	202	2.21372
22	203	2.41318
23	45	2.46529
23	46	2.54858
23	47	2.56716
23	48	2.58719
23	49	2.60105
23	50	2.6108
23	51	2.61506
23	52	2.61872
23	53	2.62048
23	54	2.63062
23	55	2.61918
23	56	2.61233
23	57	2.61678
23	58	2.6214
23	59	2.62467
23	60	2.62841
23	61	2.63532
23	62	2.62808
23	63	2.63017
23	64	2.63555
23	65	2.62161
23	66	2.61645
23	67	2.61567
23	68	2.627
23	69	2.62685
23	70	2.62249
23	71	2.62223
23	72	2.61324
23	73	2.61729
23	74	2.62509
23	75	2.61348
23	76	2.61476
23	77	2.62783
23	78	2.62957
23	79	2.62058
23	80	2.6308
23	81	2.59722
23	82	2.58275
23	83	2.55988
23	84	2.58358
23	85	2.59514
23	86	2.59012
23	87	2.59143
23	88	2.60641
23	89	2.60517
23	90	2.59718
23	91	2.58792
23	92	2.57774
23	93	2.61015
23	94	2.60996
23	95	2.6216
23	96	2.62116
23	97	2.60161
23	98	2.61346
23	99	2.61644
23	100	2.60621
23	101	2.61269
23	102	2.60805
23	103	2.57171
23	104	2.59275
23	105	2.58817
23	106	2.61255
23	107	2.60318
23	108	2.60881
23	109	2.60257
23	110	2.59235
23	111	2.61551
23	112	2.6182
23	113	2.61172
23	114	2.61824
23	115	2.61762
23	116	2.61644
23	117	2.62983
23	118	2.61814
23	119	2.63002
23	120	2.61426
23	121	2.60697
23	122	2.62034
23	123	2.61851
23	124	2.61726
23	125	2.62959
23	126	2.62358
23	127	2.63246
23	128	2.63248
23	129	2.63678
23	130	2.61622
23	131	2.62125
23	132	2.62636
23	133	2.63606
23	134	2.63992
23	135	2.64326
23	136	2.6416
23	137	2.62923
23	138	2.6369
23	139	2.6353
23	140	2.62679
23	141	2.63782
23	142	2.63881
23	143	2.63579
23	144	2.64296
23	145	2.6486
23	146	2.64457
23	147	2.64811
23	148	2.64758
23	149	2.64835
23	150	2.63775
23	151	2.65103
23	152	2.65156
23	153	2.65302
23	154	2.65227
23	155	2.64602
23	156	2.64875
23	157	2.65581
23	158	2.6514
23	159	2.65362
23	160	2.64919
23	161	2.64676
23	162	2.63818
23	163	2.61864
23	164	2.61536
23	165	2.621
23	166	2.62163
23	167	2.04231
23	168	2.64155
23	169	2.63237
23	170	2.65532
23	171	2.65731
23	172	2.65504
23	173	2.65163
23	174	2.63978
23	175	2.63914
23	176	2.63612
23	177	2.62094
23	178	2.62677
23	179	2.63133
23	180	2.6335
23	181	2.64281
23	182	2.63323
23	183	2.63074
23	184	2.61811
23	185	2.62346
23	186	2.61022
23	187	2.61097
23	188	2.61158
23	189	2.62075
23	190	2.60925
23	191	2.59683
23	192	2.59443
23	193	2.59414
23	194	2.59399
23	195	2.6085
23	196	2.6056
23	197	2.61618
23	198	2.63188
23	199	2.6433
23	200	2.53712
23	201	2.05603
23	202	2.51604
23	203	2.20883
24	45	2.31724
24	46	2.53945
24	47	2.5772
24	48	2.58337
24	49	2.60297
24	50	2.60174
24	51	2.60905
24	52	2.60475
24	53	2.60556
24	54	2.61575
24	55	2.6308
24	56	2.63433
24	57	2.61885
24	58	2.62302
24	59	2.6296
24	60	2.63191
24	61	2.63
24	62	2.6312
24	63	2.62796
24	64	2.62021
24	65	2.62228
24	66	2.62223
24	67	2.61768
24	68	2.61956
24	69	2.61503
24	70	2.61339
24	71	2.61839
24	72	2.62047
24	73	2.61685
24	74	2.61025
24	75	2.61097
24	76	2.61423
24	77	2.619
24	78	2.61617
24	79	2.60581
24	80	2.62089
24	81	2.619
24	82	2.61804
24	83	2.5953
24	84	2.56572
24	85	2.58231
24	86	2.58857
24	87	2.59749
24	88	2.60322
24	89	2.60164
24	90	2.59093
24	91	2.60463
24	92	2.61421
24	93	2.60508
24	94	2.6175
24	95	2.59925
24	96	2.60743
24	97	2.58486
24	98	2.60896
24	99	2.5978
24	100	2.581
24	101	2.6011
24	102	2.59746
24	103	2.57934
24	104	2.5838
24	105	2.58669
24	106	2.58697
24	107	2.58874
24	108	2.58212
24	109	2.59695
24	110	2.58579
24	111	2.59309
24	112	2.6062
24	113	2.60959
24	114	2.6184
24	115	2.60703
24	116	2.60822
24	117	2.60745
24	118	2.60743
24	119	2.62305
24	120	2.61482
24	121	2.62326
24	122	2.61752
24	123	2.60728
24	124	2.61401
24	125	2.61898
24	126	2.62599
24	127	2.62588
24	128	2.62054
24	129	2.63061
24	130	2.61815
24	131	2.62868
24	132	2.62247
24	133	2.6344
24	134	2.62533
24	135	2.63045
24	136	2.62126
24	137	2.62066
24	138	2.62676
24	139	2.63134
24	140	2.62245
24	141	2.62119
24	142	2.6269
24	143	2.61794
24	144	2.62182
24	145	2.62438
24	146	2.61912
24	147	2.62452
24	148	2.62986
24	149	2.62586
24	150	2.63575
24	151	2.62761
24	152	2.64282
24	153	2.64012
24	154	2.64467
24	155	2.63426
24	156	2.63267
24	157	2.63059
24	158	2.62492
24	159	2.61719
24	160	2.61312
24	161	2.61045
24	162	2.59912
24	163	2.61591
24	164	2.61574
24	165	2.60424
24	166	2.60213
24	167	2.63879
24	168	2.62269
24	169	2.63739
24	170	2.63977
24	171	2.64911
24	172	2.65058
24	173	2.63615
24	174	2.63508
24	175	2.63095
24	176	2.62985
24	177	2.62922
24	178	2.62656
24	179	2.63214
24	180	2.64039
24	181	2.63811
24	182	2.62793
24	183	2.62596
24	184	2.61916
24	185	2.60273
24	186	2.60265
24	187	2.60475
24	188	2.59477
24	189	2.59655
24	190	2.5947
24	191	2.60285
24	192	2.58771
24	193	2.60008
24	194	2.60909
24	195	2.60625
24	196	2.60179
24	197	2.61615
24	198	2.64529
24	199	2.63866
24	200	2.52233
24	201	2.54906
24	202	2.65075
24	203	2.22701
25	45	2.41782
25	46	2.51107
25	47	2.57003
25	48	2.58844
25	49	2.58876
25	50	2.60565
25	51	2.61379
25	52	2.61484
25	53	2.61117
25	54	2.61927
25	55	2.62334
25	56	2.63397
25	57	2.63339
25	58	2.63134
25	59	2.62947
25	60	2.63021
25	61	2.62812
25	62	2.63198
25	63	2.62534
25	64	2.62752
25	65	2.63548
25	66	2.62229
25	67	2.61751
25	68	2.6237
25	69	2.61969
25	70	2.62369
25	71	2.6265
25	72	2.62767
25	73	2.62803
25	74	2.6211
25	75	2.61496
25	76	2.61175
25	77	2.61856
25	78	2.61411
25	79	2.62054
25	80	2.63259
25	81	2.6273
25	82	2.62418
25	83	2.59498
25	84	2.56587
25	85	2.57145
25	86	2.59413
25	87	2.61352
25	88	2.61158
25	89	2.60992
25	90	2.58943
25	91	2.61004
25	92	2.62259
25	93	2.61108
25	94	2.5996
25	95	2.59209
25	96	2.60191
25	97	2.60528
25	98	2.6191
25	99	2.59045
25	100	2.6054
25	101	2.59346
25	102	2.6083
25	103	2.58514
25	104	2.61661
25	105	2.59586
25	106	2.59891
25	107	2.60276
25	108	2.60432
25	109	2.5869
25	110	2.59326
25	111	2.60585
25	112	2.60368
25	113	2.60281
25	114	2.60792
25	115	2.58456
25	116	2.60605
25	117	2.5931
25	118	2.61927
25	119	2.61436
25	120	2.6005
25	121	2.61091
25	122	2.6173
25	123	2.60549
25	124	2.6186
25	125	2.60469
25	126	2.61893
25	127	2.60185
25	128	2.62343
25	129	2.62358
25	130	2.62415
25	131	2.61049
25	132	2.61434
25	133	2.62764
25	134	2.62347
25	135	2.63247
25	136	2.63198
25	137	2.62854
25	138	2.62767
25	139	2.62251
25	140	2.62927
25	141	2.61208
25	142	2.62779
25	143	2.622
25	144	2.62092
25	145	2.63619
25	146	2.63745
25	147	2.62543
25	148	2.62228
25	149	2.6144
25	150	2.61752
25	151	2.61167
25	152	2.62135
25	153	2.6302
25	154	2.63756
25	155	2.62748
25	156	2.59916
25	157	2.62801
25	158	2.62118
25	159	2.62198
25	160	2.60131
25	161	2.60267
25	162	2.59537
25	163	2.60235
25	164	2.60138
25	165	2.59392
25	166	2.59636
25	167	2.62479
25	168	2.60138
25	169	2.64281
25	170	2.64624
25	171	2.64404
25	172	2.64156
25	173	2.64101
25	174	2.6373
25	175	2.62232
25	176	2.63712
25	177	2.62679
25	178	2.62262
25	179	2.62942
25	180	2.63482
25	181	2.63566
25	182	2.62383
25	183	2.62861
25	184	2.61608
25	185	2.60859
25	186	2.62047
25	187	2.61333
25	188	2.59549
25	189	2.59252
25	190	2.58122
25	191	2.61404
25	192	2.61657
25	193	2.61288
25	194	2.60205
25	195	2.60781
25	196	2.58698
25	197	2.62486
25	198	2.64823
25	199	2.65454
25	200	2.57685
25	201	2.15262
25	202	2.27161
25	203	2.5899
26	45	2.39565
26	46	2.5167
26	47	2.55355
26	48	2.57001
26	49	2.60516
26	50	2.61413
26	51	2.62492
26	52	2.62777
26	53	2.59672
26	54	2.61462
26	55	2.61983
26	56	2.63556
26	57	2.63673
26	58	2.64433
26	59	2.64349
26	60	2.63693
26	61	2.63715
26	62	2.63378
26	63	2.63893
26	64	2.63188
26	65	2.63052
26	66	2.63074
26	67	2.63184
26	68	2.63453
26	69	2.63055
26	70	2.63678
26	71	2.64378
26	72	2.62652
26	73	2.6252
26	74	2.62387
26	75	2.6152
26	76	2.62206
26	77	2.61999
26	78	2.62525
26	79	2.62881
26	80	2.63779
26	81	2.62768
26	82	2.62901
26	83	2.6282
26	84	2.62078
26	85	2.61059
26	86	2.6113
26	87	2.61315
26	88	2.61282
26	89	2.61431
26	90	2.62171
26	91	2.62103
26	92	2.62718
26	93	2.62796
26	94	2.61903
26	95	2.62015
26	96	2.63316
26	97	2.63204
26	98	2.62748
26	99	2.62205
26	100	2.61993
26	101	2.62442
26	102	2.62676
26	103	2.62737
26	104	2.62631
26	105	2.62147
26	106	2.6223
26	107	2.6333
26	108	2.6261
26	109	2.62222
26	110	2.61529
26	111	2.612
26	112	2.61881
26	113	2.62955
26	114	2.62591
26	115	2.61372
26	116	2.61192
26	117	2.61356
26	118	2.62345
26	119	2.62563
26	120	2.62145
26	121	2.61891
26	122	2.61997
26	123	2.62415
26	124	2.61693
26	125	2.61986
26	126	2.61237
26	127	2.62085
26	128	2.63015
26	129	2.63098
26	130	2.62681
26	131	2.62338
26	132	2.63319
26	133	2.63223
26	134	2.62511
26	135	2.62596
26	136	2.63812
26	137	2.63796
26	138	2.61986
26	139	2.61988
26	140	2.62358
26	141	2.62871
26	142	2.64497
26	143	2.63977
26	144	2.63818
26	145	2.63352
26	146	2.63777
26	147	2.63578
26	148	2.62835
26	149	2.631
26	150	2.63067
26	151	2.62549
26	152	2.63394
26	153	2.62542
26	154	2.62758
26	155	2.63977
26	156	2.61703
26	157	2.61129
26	158	2.61976
26	159	2.60458
26	160	2.61734
26	161	2.61252
26	162	2.61074
26	163	2.60809
26	164	2.63289
26	165	2.63393
26	166	2.10031
26	167	2.14151
26	168	2.6094
26	169	2.64533
26	170	2.65148
26	171	2.65161
26	172	2.64706
26	173	2.64502
26	174	2.64317
26	175	2.63394
26	176	2.64106
26	177	2.63471
26	178	2.63474
26	179	2.63823
26	180	2.6361
26	181	2.63585
26	182	2.63029
26	183	2.62936
26	184	2.63484
26	185	2.62506
26	186	2.62821
26	187	2.62021
26	188	2.62221
26	189	2.5988
26	190	2.62394
26	191	2.61493
26	192	2.61196
26	193	2.62341
26	194	2.62227
26	195	2.62135
26	196	2.60745
26	197	2.61499
26	198	2.64077
26	199	2.63187
26	200	2.59883
26	201	2.35957
26	202	2.56882
26	203	2.33939
27	45	2.41828
27	46	2.50469
27	47	2.52614
27	48	2.54783
27	49	2.58323
27	50	2.59986
27	51	2.61143
27	52	2.62177
27	53	2.62356
27	54	2.61959
27	55	2.61217
27	56	2.62417
27	57	2.63711
27	58	2.64344
27	59	2.64086
27	60	2.64088
27	61	2.63995
27	62	2.64046
27	63	2.636
27	64	2.63166
27	65	2.63302
27	66	2.63207
27	67	2.63055
27	68	2.63355
27	69	2.6329
27	70	2.63563
27	71	2.62996
27	72	2.62248
27	73	2.6132
27	74	2.62276
27	75	2.62285
[truncated: 24,836 more rows]

## Sheet: SI_Fig16_b
X_coord	Y_coord	bandgap
31	34	2.51982
31	35	2.48273
31	36	2.53612
31	37	2.56212
31	38	2.54829
32	33	2.493
32	34	2.49309
32	35	2.46338
32	36	2.43804
32	37	2.46787
32	38	2.46122
32	39	2.44336
32	40	2.44691
32	41	2.50366
32	42	2.50864
32	43	2.48935
32	44	2.59126
33	32	2.46834
33	33	2.52128
33	34	2.43191
33	35	2.55354
33	36	2.52754
33	37	2.5325
33	38	2.43475
33	39	2.42278
33	40	2.50277
33	41	2.54398
33	42	2.47968
33	43	2.5844
33	44	2.51975
33	45	2.44734
33	46	2.48377
33	47	2.45007
33	48	2.48479
33	49	2.50139
34	32	2.53458
34	33	2.40114
34	34	2.51192
34	35	2.43192
34	36	2.53545
34	37	2.56042
34	38	2.48872
34	39	2.55888
34	40	2.56538
34	41	2.43018
34	42	2.43298
34	43	2.39283
34	44	2.41232
34	45	2.51823
34	46	2.54505
34	47	2.56815
34	48	2.53157
34	49	2.56703
34	50	2.52861
34	51	2.57254
34	52	2.55176
34	53	2.53859
34	54	2.53322
34	55	2.46932
35	32	2.48187
35	33	2.53393
35	34	2.54899
35	35	2.54748
35	36	2.51797
35	37	2.55205
35	38	2.51325
35	39	2.5285
35	40	2.50715
35	41	2.56694
35	42	2.52141
35	43	2.57512
35	44	2.5667
35	45	2.531
35	46	2.57589
35	47	2.53157
35	48	2.54604
35	49	2.48572
35	50	2.53848
35	51	2.54456
35	52	2.56115
35	53	2.55248
35	54	2.52686
35	55	2.54983
35	56	2.54698
35	57	2.59216
35	58	2.56861
35	59	2.49489
35	60	2.46431
35	61	2.45512
36	32	2.47142
36	33	2.54808
36	34	2.56784
36	35	2.50859
36	36	2.51953
36	37	2.55566
36	38	2.53934
36	39	2.49691
36	40	2.49107
36	41	2.55366
36	42	2.60365
36	43	2.56368
36	44	2.59877
36	45	2.57751
36	46	2.5672
36	47	2.54425
36	48	2.48163
36	49	2.55567
36	50	2.53519
36	51	2.5197
36	52	2.31831
36	53	2.56942
36	54	2.57009
36	55	2.58147
36	56	2.56597
36	57	2.56025
36	58	2.57648
36	59	2.57574
36	60	2.5936
36	61	2.57467
36	62	2.57397
36	63	2.49859
36	64	2.45379
36	65	2.44728
36	66	2.54115
36	67	2.50213
36	68	2.56046
37	32	2.4248
37	33	2.54669
37	34	2.53657
37	35	2.55573
37	36	2.54923
37	37	2.564
37	38	2.53033
37	39	2.58964
37	40	2.55892
37	41	2.51442
37	42	2.56329
37	43	2.55738
37	44	2.56882
37	45	2.58553
37	46	2.58493
37	47	2.49515
37	48	2.46382
37	49	2.54863
37	50	2.54567
37	51	2.56855
37	52	2.57413
37	53	2.56598
37	54	2.55632
37	55	2.53797
37	56	2.54467
37	57	2.5636
37	58	2.59314
37	59	2.56806
37	60	2.57383
37	61	2.57306
37	62	2.55801
37	63	2.55977
37	64	2.56203
37	65	2.55154
37	66	2.56111
37	67	2.52015
37	68	2.58697
37	69	2.57016
37	70	2.58039
38	32	2.42748
38	33	2.51196
38	34	2.5558
38	35	2.57901
38	36	2.57726
38	37	2.56206
38	38	2.54731
38	39	2.60838
38	40	2.50637
38	41	2.53927
38	42	2.55815
38	43	2.55797
38	44	2.55017
38	45	2.46964
38	46	2.57389
38	47	2.60022
38	48	2.56928
38	49	2.57269
38	50	2.59392
38	51	2.54924
38	52	2.52773
38	53	2.55093
38	54	2.55661
38	55	2.54042
38	56	2.5113
38	57	2.56689
38	58	2.57544
38	59	2.57302
38	60	2.565
38	61	2.55168
38	62	2.55971
38	63	2.53999
38	64	2.54436
38	65	2.54102
38	66	2.56539
38	67	2.59353
38	68	2.57157
38	69	2.57395
38	70	2.58358
38	71	2.59637
38	72	2.59396
38	73	2.57083
38	74	2.58565
38	75	2.56303
38	76	2.53561
38	77	2.54953
39	33	2.55889
39	34	2.52851
39	35	2.57719
39	36	2.55203
39	37	2.47232
39	38	2.55205
39	39	2.56358
39	40	2.56022
39	41	2.56944
39	42	2.56116
39	43	2.57114
39	44	2.53855
39	45	2.57072
39	46	2.60729
39	47	2.57774
39	48	2.59749
39	49	2.59582
39	50	2.58557
39	51	2.54749
39	52	2.58294
39	53	2.58137
39	54	2.59235
39	55	2.59537
39	56	2.58493
39	57	2.58887
39	58	2.56894
39	59	2.58005
39	60	2.58207
39	61	2.54269
39	62	2.55593
39	63	2.55407
39	64	2.54469
39	65	2.54701
39	66	2.5673
39	67	2.56428
39	68	2.56097
39	69	2.54503
39	70	2.54807
39	71	2.55348
39	72	2.55083
39	73	2.57371
39	74	2.57206
39	75	2.57453
39	76	2.56444
39	77	2.5717
39	78	2.5613
39	79	2.5805
39	80	2.57401
39	81	2.58711
39	82	2.56082
39	83	2.60478
39	84	2.60291
39	85	2.57996
40	33	2.49415
40	34	2.55318
40	35	2.596
40	36	2.59126
40	37	2.54386
40	38	2.47573
40	39	2.5239
40	40	2.54807
40	41	2.51804
40	42	2.5175
40	43	2.51151
40	44	2.57874
40	45	2.57735
40	46	2.5792
40	47	2.5343
40	48	2.58993
40	49	2.61014
40	50	2.58807
40	51	2.57919
40	52	2.5767
40	53	2.59435
40	54	2.58523
40	55	2.59818
40	56	2.59605
40	57	2.59685
40	58	2.59293
40	59	2.55193
40	60	2.58473
40	61	2.55227
40	62	2.56293
40	63	2.57059
40	64	2.55751
40	65	2.57104
40	66	2.54909
40	67	2.53897
40	68	2.57483
40	69	2.5721
40	70	2.56469
40	71	2.49212
40	72	2.56439
40	73	2.52196
40	74	2.49702
40	75	2.53823
40	76	2.53383
40	77	2.57007
40	78	2.56778
40	79	2.56594
40	80	2.58946
40	81	2.58805
40	82	2.57998
40	83	2.48076
40	84	2.56968
40	85	2.59482
40	86	2.57589
40	87	2.58911
40	88	2.57319
40	89	2.56829
40	90	2.44413
40	91	2.52682
41	33	2.54796
41	34	2.51569
41	35	2.57339
41	36	2.56055
41	37	2.49179
41	38	2.55064
41	39	2.50084
41	40	2.52629
41	41	2.53333
41	42	2.5492
41	43	2.55801
41	44	2.57556
41	45	2.55552
41	46	2.559
41	47	2.59281
41	48	2.58662
41	49	2.62043
41	50	2.61096
41	51	2.62226
41	52	2.59318
41	53	2.61262
41	54	2.57306
41	55	2.57497
41	56	2.58663
41	57	2.53767
41	58	2.57812
41	59	2.47815
41	60	2.55275
41	61	2.59121
41	62	2.55873
41	63	2.58778
41	64	2.55621
41	65	2.56395
41	66	2.49625
41	67	2.48461
41	68	2.54613
41	69	2.56965
41	70	2.5871
41	71	2.55515
41	72	2.5084
41	73	2.54491
41	74	2.49569
41	75	2.5543
41	76	2.54894
41	77	2.55458
41	78	2.56382
41	79	2.5668
41	80	2.56495
41	81	2.56206
41	82	2.5756
41	83	2.55825
41	84	2.58799
41	85	2.5726
41	86	2.5724
41	87	2.57682
41	88	2.57429
41	89	2.50604
41	90	2.57756
41	91	2.57124
41	92	2.58307
41	93	2.61001
41	94	2.58653
41	95	2.50952
41	96	2.57669
41	97	2.58739
41	98	2.55381
42	34	2.5551
42	35	2.55388
42	36	2.54361
42	37	2.53659
42	38	2.44156
42	39	2.5246
42	40	2.52053
42	41	2.53897
42	42	2.52409
42	43	2.54876
42	44	2.57457
42	45	2.57842
42	46	2.58899
42	47	2.5646
42	48	2.58857
42	49	2.58509
42	50	2.6029
42	51	2.59567
42	52	2.56012
42	53	2.58232
42	54	2.60892
42	55	2.54892
42	56	2.59484
42	57	2.56916
42	58	2.55155
42	59	2.58669
42	60	2.59031
42	61	2.60388
42	62	2.59425
42	63	2.56634
42	64	2.55864
42	65	2.54973
42	66	2.49117
42	67	2.53511
42	68	2.53963
42	69	2.55674
42	70	2.54799
42	71	2.56446
42	72	2.55102
42	73	2.54523
42	74	2.54573
42	75	2.54123
42	76	2.54738
42	77	2.54789
42	78	2.51594
42	79	2.48363
42	80	2.56142
42	81	2.55013
42	82	2.51376
42	83	2.56615
42	84	2.59302
42	85	2.60676
42	86	2.56795
42	87	2.59133
42	88	2.5971
42	89	2.50518
42	90	2.57856
42	91	2.5767
42	92	2.56871
42	93	2.61151
42	94	2.60239
42	95	2.59336
42	96	2.57355
42	97	2.57196
42	98	2.53824
42	99	2.51116
42	100	2.56347
42	101	2.57604
42	102	2.55246
43	34	2.49531
43	35	2.53751
43	36	2.5591
43	37	2.50773
43	38	2.5527
43	39	2.41573
43	40	2.54716
43	41	2.56215
43	42	2.57183
43	43	2.54892
43	44	2.56672
43	45	2.59288
43	46	2.57884
43	47	2.59483
43	48	2.57642
43	49	2.58004
43	50	2.59081
43	51	2.59685
43	52	2.59587
43	53	2.54893
43	54	2.57715
43	55	2.6044
43	56	2.53478
43	57	2.51085
43	58	2.49094
43	59	2.49275
43	60	2.56438
43	61	2.57311
43	62	2.55388
43	63	2.56462
43	64	2.53913
43	65	2.53179
43	66	2.51705
43	67	2.4734
43	68	2.47294
43	69	2.52453
43	70	2.52844
43	71	2.54418
43	72	2.54206
43	73	2.53623
43	74	2.54367
43	75	2.55243
43	76	2.53388
43	77	2.50873
43	78	2.46233
43	79	2.44796
43	80	2.53587
43	81	2.53279
43	82	2.46192
43	83	2.55205
43	84	2.54452
43	85	2.57984
43	86	2.51075
43	87	2.55735
43	88	2.55385
43	89	2.55379
43	90	2.55544
43	91	2.5594
43	92	2.57708
43	93	2.57262
43	94	2.55592
43	95	2.54789
43	96	2.57236
43	97	2.55071
43	98	2.53583
43	99	2.57084
43	100	2.53943
43	101	2.5345
43	102	2.49592
43	103	2.57666
43	104	2.55212
43	105	2.54984
43	106	2.53435
43	107	2.53284
43	108	2.50252
44	33	2.44131
44	34	2.53849
44	35	2.52296
44	36	2.5684
44	37	2.51683
44	38	2.47013
44	39	2.58737
44	40	2.56975
44	41	2.57105
44	42	2.56208
44	43	2.55321
44	44	2.57828
44	45	2.55702
44	46	2.53307
44	47	2.59558
44	48	2.59913
44	49	2.5928
44	50	2.55626
44	51	2.58826
44	52	2.5913
44	53	2.57932
44	54	2.57823
44	55	2.55709
44	56	2.49377
44	57	2.52593
44	58	2.51018
44	59	2.52506
44	60	2.52263
44	61	2.55206
44	62	2.53173
44	63	2.54638
44	64	2.57626
44	65	2.48897
44	66	2.49401
44	67	2.53441
44	68	2.47195
44	69	2.51126
44	70	2.48362
44	71	2.56718
44	72	2.55712
44	73	2.53878
44	74	2.51409
44	75	2.53551
44	76	2.55158
44	77	2.55375
44	78	2.53708
44	79	2.4928
44	80	2.48869
44	81	2.54668
44	82	2.52159
44	83	2.47996
44	84	2.51967
44	85	2.53734
44	86	2.56363
44	87	2.54218
44	88	2.55064
44	89	2.52869
44	90	2.53773
44	91	2.55076
44	92	2.53105
44	93	2.56099
44	94	2.57839
44	95	2.56445
44	96	2.5526
44	97	2.56957
44	98	2.5605
44	99	2.56467
44	100	2.55114
44	101	2.54367
44	102	2.5639
44	103	2.57291
44	104	2.54163
44	105	2.53627
44	106	2.5235
44	107	2.55441
44	108	2.57512
44	109	2.56007
44	110	2.49032
44	111	2.56368
45	33	2.58679
45	34	2.48505
45	35	2.53981
45	36	2.54362
45	37	2.53115
45	38	2.53415
45	39	2.54446
45	40	2.55894
45	41	2.5425
45	42	2.57169
45	43	2.58872
45	44	2.57227
45	45	2.56898
45	46	2.58909
45	47	2.57186
45	48	2.5408
45	49	2.56157
45	50	2.56299
45	51	2.57317
45	52	2.56921
45	53	2.56364
45	54	2.52218
45	55	2.46984
45	56	2.46408
45	57	2.5233
45	58	2.54699
45	59	2.5275
45	60	2.53316
45	61	2.48447
45	62	2.48015
45	63	2.55023
45	64	2.53316
45	65	2.53442
45	66	2.52593
45	67	2.52925
45	68	2.54302
45	69	2.53378
45	70	2.52282
45	71	2.52126
45	72	2.55688
45	73	2.5453
45	74	2.44893
45	75	2.53844
45	76	2.50522
45	77	2.51969
45	78	2.54304
45	79	2.54651
45	80	2.50237
45	81	2.55493
45	82	2.54566
45	83	2.54255
45	84	2.48077
45	85	2.55298
45	86	2.50583
45	87	2.49398
45	88	2.47682
45	89	2.49915
45	90	2.51921
45	91	2.55737
45	92	2.5213
45	93	2.48559
45	94	2.45725
45	95	2.54445
45	96	2.54214
45	97	2.55679
45	98	2.54307
45	99	2.54152
45	100	2.56272
45	101	2.54571
45	102	2.55123
45	103	2.49844
45	104	2.55692
45	105	2.57157
45	106	2.50316
45	107	2.53064
45	108	2.53011
45	109	2.50671
45	110	2.53144
45	111	2.55912
45	112	2.55925
45	113	2.44331
45	114	2.50004
45	115	2.54201
45	116	2.56668
45	117	2.57101
45	118	2.5776
45	119	2.54722
45	120	2.55431
45	121	2.56362
45	122	2.24349
45	123	2.46611
45	124	2.52058
45	125	2.47026
46	33	2.53339
46	34	2.53937
46	35	2.56851
46	36	2.56043
46	37	2.54262
46	38	2.54722
46	39	2.55311
46	40	2.50116
46	41	2.48411
46	42	2.54607
46	43	2.56666
46	44	2.55661
46	45	2.50728
46	46	2.58128
46	47	2.57887
46	48	2.60123
46	49	2.52823
46	50	2.53782
46	51	2.53817
46	52	2.58196
46	53	2.54159
46	54	2.49423
46	55	2.46405
46	56	2.45498
46	57	2.44241
46	58	2.44708
46	59	2.46907
46	60	2.54471
46	61	2.47737
46	62	2.53016
46	63	2.49707
46	64	2.55456
46	65	2.55109
46	66	2.53789
46	67	2.5226
46	68	2.48983
46	69	2.52667
46	70	2.52933
46	71	2.51089
46	72	2.55929
46	73	2.54758
46	74	2.53035
46	75	2.51461
46	76	2.55304
46	77	2.50503
46	78	2.52095
46	79	2.50534
46	80	2.4474
46	81	2.54317
46	82	2.531
46	83	2.55581
46	84	2.54312
46	85	2.32631
46	86	2.57178
46	87	2.49033
46	88	2.52676
46	89	2.57452
46	90	2.53053
46	91	2.53495
46	92	2.58267
46	93	2.56913
46	94	2.58252
46	95	2.58403
46	96	2.54923
46	97	2.5354
46	98	2.56186
46	99	2.55105
46	100	2.576
46	101	2.49417
46	102	2.56918
46	103	2.55271
46	104	2.56593
46	105	2.55827
46	106	2.54126
46	107	2.54895
46	108	2.41203
46	109	2.55919
46	110	2.55951
46	111	2.55533
46	112	2.58382
46	113	2.5658
46	114	2.58651
46	115	2.57225
46	116	2.58263
46	117	2.58462
46	118	2.56781
46	119	2.533
46	120	2.49808
46	121	2.56881
46	122	2.57715
46	123	2.55789
46	124	2.55749
46	125	2.48797
46	126	2.54716
46	127	2.54544
46	128	2.56282
46	129	2.45154
46	130	2.41292
46	131	2.39388
46	132	2.5244
46	133	2.12107
47	33	2.43406
47	34	2.55585
47	35	2.57033
47	36	2.55374
47	37	2.59701
47	38	2.53771
47	39	2.57855
47	40	2.55284
47	41	2.54136
47	42	2.49815
47	43	2.57206
47	44	2.5418
47	45	2.56721
47	46	2.56409
47	47	2.59482
47	48	2.59928
47	49	2.54497
47	50	2.5471
47	51	2.56151
47	52	2.56559
47	53	2.50955
47	54	2.53362
47	55	2.52842
47	56	2.49495
47	57	2.48938
47	58	2.48521
47	59	2.49332
47	60	2.52711
47	61	2.53828
47	62	2.54114
47	63	2.56077
47	64	2.53338
47	65	2.46918
47	66	2.53997
47	67	2.53802
47	68	2.56038
47	69	2.55414
47	70	2.52437
47	71	2.54902
47	72	2.55255
47	73	2.55992
47	74	2.54943
47	75	2.52792
47	76	2.53301
47	77	2.57393
47	78	2.57358
47	79	2.55256
47	80	2.56675
47	81	2.57089
47	82	2.57828
47	83	2.56199
47	84	2.57576
47	85	2.54093
47	86	2.58248
47	87	2.57454
47	88	2.56328
47	89	2.56094
47	90	2.57702
47	91	2.57259
47	92	2.58279
47	93	2.58496
47	94	2.58783
47	95	2.56659
47	96	2.59597
47	97	2.57834
47	98	2.56718
47	99	2.54584
47	100	2.55735
47	101	2.5607
47	102	2.58038
47	103	2.58218
47	104	2.58117
47	105	2.5452
47	106	2.57302
47	107	2.52031
47	108	2.56692
47	109	2.49102
47	110	2.55187
47	111	2.57191
47	112	2.56038
47	113	2.58234
47	114	2.57722
47	115	2.60114
47	116	2.48065
47	117	2.58487
47	118	2.57686
47	119	2.55658
47	120	2.53035
47	121	2.5637
47	122	2.53879
47	123	2.56732
47	124	2.56806
47	125	2.53565
47	126	2.56406
47	127	2.57874
47	128	2.55575
47	129	2.54939
47	130	2.55481
47	131	2.55087
47	132	2.52212
47	133	2.561
47	134	2.55474
47	135	2.55441
47	136	2.54639
47	137	2.5629
48	33	2.52296
48	34	2.49136
48	35	2.55521
48	36	2.51995
48	37	2.55886
48	38	2.58494
48	39	2.56321
48	40	2.5444
48	41	2.54053
48	42	2.57394
48	43	2.56971
48	44	2.58979
48	45	2.55345
48	46	2.55672
48	47	2.56293
48	48	2.60015
48	49	2.57044
48	50	2.55992
48	51	2.58171
48	52	2.56774
48	53	2.5318
48	54	2.55713
48	55	2.56406
48	56	2.5114
48	57	2.52923
48	58	2.5206
48	59	2.51697
48	60	2.47668
48	61	2.31799
48	62	2.56766
48	63	2.54228
48	64	2.51346
48	65	2.50177
48	66	2.54272
48	67	2.55764
48	68	2.54864
48	69	2.54375
48	70	2.55731
48	71	2.59058
48	72	2.56724
48	73	2.55065
48	74	2.44924
48	75	2.54021
48	76	2.53514
48	77	2.53876
48	78	2.56043
48	79	2.55331
48	80	2.53973
48	81	2.54882
48	82	2.56773
48	83	2.5584
48	84	2.5479
48	85	2.58194
48	86	2.57332
48	87	2.56031
48	88	2.56245
48	89	2.55244
48	90	2.54766
48	91	2.57203
48	92	2.55769
48	93	2.55429
48	94	2.54546
48	95	2.55684
48	96	2.57923
48	97	2.58464
48	98	2.5771
48	99	2.55266
48	100	2.55007
48	101	2.55837
48	102	2.56442
48	103	2.56564
48	104	2.57575
48	105	2.5932
48	106	2.57916
48	107	2.54611
48	108	2.53171
48	109	2.54697
48	110	2.58026
48	111	2.55524
48	112	2.56608
48	113	2.59837
48	114	2.57833
48	115	2.57959
48	116	2.58
48	117	2.55217
48	118	2.59924
48	119	2.57744
48	120	2.55408
48	121	2.58313
48	122	2.47063
48	123	2.57064
48	124	2.58316
48	125	2.55631
48	126	2.56488
48	127	2.56349
48	128	2.55295
48	129	2.56405
48	130	2.552
48	131	2.48402
48	132	2.52356
48	133	2.52716
48	134	2.53432
48	135	2.50393
48	136	2.51172
48	137	2.48461
48	138	2.53976
48	145	2.51192
48	146	2.58315
48	147	2.59811
48	148	2.55777
48	149	2.57007
48	150	2.55424
48	151	2.53899
49	33	2.44458
49	34	2.50227
49	35	2.52661
49	36	2.58178
49	37	2.5395
49	38	2.57043
49	39	2.56222
49	40	2.58142
49	41	2.60296
49	42	2.56729
49	43	2.54808
49	44	2.52944
49	45	2.55863
49	46	2.55271
49	47	2.5569
49	48	2.55074
49	49	2.55628
49	50	2.58127
49	51	2.58177
49	52	2.57107
49	53	2.57397
49	54	2.58345
49	55	2.5645
49	56	2.54876
49	57	2.54107
49	58	2.50546
49	59	2.52863
49	60	2.50985
49	61	2.52009
49	62	2.57116
49	63	2.56566
49	64	2.54079
49	65	2.51653
49	66	2.53741
49	67	2.56122
49	68	2.55668
49	69	2.54361
49	70	2.5536
49	71	2.57541
49	72	2.57348
49	73	2.53979
49	74	2.54977
49	75	2.53605
49	76	2.5089
49	77	2.51318
49	78	2.55538
49	79	2.48882
49	80	2.5222
49	81	2.53373
49	82	2.54939
49	83	2.53548
49	84	2.5416
49	85	2.5491
49	86	2.57061
49	87	2.59457
49	88	2.55136
49	89	2.53931
49	90	2.56803
49	91	2.55247
49	92	2.5646
49	93	2.56959
49	94	2.54542
49	95	2.55199
49	96	2.56858
49	97	2.55326
49	98	2.54305
49	99	2.53586
49	100	2.51535
49	101	2.55659
49	102	2.50564
49	103	2.54096
49	104	2.52365
49	105	2.58111
49	106	2.54549
49	107	2.58569
49	108	2.5414
49	109	2.541
49	110	2.56945
49	111	2.55897
49	112	2.58091
49	113	2.58782
49	114	2.58633
49	115	2.5132
49	116	2.56842
49	117	2.47089
49	118	2.57554
49	119	2.55681
49	120	2.56864
49	121	2.53994
49	122	2.57258
49	123	2.60049
49	124	2.56759
49	125	2.58259
49	126	2.59822
49	127	2.57992
49	128	2.56756
49	129	2.5785
49	130	2.24338
49	131	2.49381
49	132	2.55275
49	133	2.54856
49	134	2.53828
49	135	2.47516
49	136	2.49477
49	137	2.49152
49	138	2.54206
49	139	2.4905
49	143	2.54889
49	144	2.58519
49	145	2.58569
49	146	2.59303
49	147	2.58834
49	148	2.58861
49	149	2.57591
49	150	2.52347
49	151	2.53519
49	152	2.60892
49	153	2.57972
49	154	2.60668
49	155	2.57323
49	156	2.57647
49	157	2.54187
49	158	2.59063
49	159	2.6094
49	160	2.49836
49	161	2.54305
49	162	2.53019
49	163	2.57944
49	169	2.35276
49	170	2.33205
49	171	2.42419
49	172	2.50114
49	173	2.41593
49	174	2.44676
49	175	2.1228
50	33	2.48729
50	34	2.52325
50	35	2.48985
50	36	2.57949
50	37	2.5916
50	38	2.56166
50	39	2.58074
50	40	2.58455
50	41	2.56851
50	42	2.56647
50	43	2.55692
50	44	2.56541
50	45	2.54848
50	46	2.55132
50	47	2.55402
50	48	2.5434
50	49	2.56576
50	50	2.5792
50	51	2.58586
50	52	2.59975
50	53	2.57457
50	54	2.57036
50	55	2.58139
50	56	2.56606
50	57	2.52677
50	58	2.54866
50	59	2.54038
50	60	2.55615
50	61	2.53627
50	62	2.61535
50	63	2.56995
50	64	2.54593
50	65	2.56715
50	66	2.54172
50	67	2.55438
50	68	2.56248
50	69	2.57911
50	70	2.55145
50	71	2.55587
50	72	2.57671
50	73	2.55625
50	74	2.52805
50	75	2.55002
50	76	2.53477
50	77	2.5103
50	78	2.53044
50	79	2.54491
50	80	2.50501
50	81	2.56719
50	82	2.56424
50	83	2.53643
50	84	2.57229
50	85	2.51788
50	86	2.53476
50	87	2.56544
50	88	2.56656
50	89	2.55344
50	90	2.55347
50	91	2.53446
50	92	2.57018
50	93	2.55663
50	94	2.57659
50	95	2.56951
50	96	2.57621
50	97	2.55729
50	98	2.55708
50	99	2.55192
50	100	2.55847
50	101	2.57274
50	102	2.56462
50	103	2.54275
50	104	2.48732
50	105	2.58614
50	106	2.55869
50	107	2.56743
50	108	2.57862
50	109	2.55425
50	110	2.57631
50	111	2.54891
50	112	2.56662
50	113	2.57213
50	114	2.57891
50	115	2.56862
50	116	2.56205
50	117	2.59564
50	118	2.60188
50	119	2.59346
50	120	2.57837
50	121	2.59847
50	122	2.61295
50	123	2.57066
50	124	2.57585
50	125	2.53029
50	126	2.5954
50	127	2.56298
50	128	2.60738
50	129	2.61567
50	130	2.5775
50	131	2.58143
50	132	2.60579
50	133	2.5983
50	134	2.5991
50	135	2.23268
50	136	2.53188
50	137	2.44306
50	138	2.5726
50	139	2.50633
50	140	2.5321
50	141	2.52555
50	142	2.52735
50	143	2.56506
50	144	2.58432
50	145	2.60159
50	146	2.58765
50	147	2.57145
50	148	2.57627
50	149	2.57989
50	150	2.58732
50	151	2.5895
50	152	2.56451
50	153	2.61856
50	154	2.59733
50	155	2.59311
50	156	2.63301
50	157	2.62122
50	158	2.60425
50	159	2.59783
50	160	2.52979
50	161	2.55445
50	162	2.63053
50	163	2.5987
50	164	2.56807
50	165	2.56731
50	166	2.56436
50	167	2.51124
50	168	2.53955
50	169	2.54258
50	170	2.47285
50	171	2.47872
50	172	2.54383
50	173	2.41804
50	174	2.57272
50	175	2.55251
50	176	2.56607
51	33	2.52575
51	34	2.53995
51	35	2.5313
51	36	2.55392
51	37	2.57821
51	38	2.57455
51	39	2.55183
51	40	2.56345
51	41	2.5382
51	42	2.57594
51	43	2.5567
51	44	2.55458
51	45	2.53677
51	46	2.51394
51	47	2.54999
51	48	2.58612
51	49	2.57468
51	50	2.5824
51	51	2.60788
51	52	2.59237
51	53	2.57073
51	54	2.58143
51	55	2.56052
51	56	2.5624
51	57	2.583
51	58	2.54688
51	59	2.4718
51	60	2.48527
51	61	2.54542
51	62	2.57063
51	63	2.5893
51	64	2.52049
51	65	2.51723
51	66	2.51812
51	67	2.55285
51	68	2.57043
51	69	2.56719
51	70	2.56039
51	71	2.56116
51	72	2.55425
51	73	2.54193
51	74	2.48825
51	75	2.56071
51	76	2.54587
51	77	2.5383
51	78	2.52581
51	79	2.53584
51	80	2.54158
51	81	2.56209
51	82	2.5035
51	83	2.54766
51	84	2.57653
51	85	2.53619
51	86	2.56165
51	87	2.55069
51	88	2.55635
51	89	2.54139
51	90	2.54297
51	91	2.55017
51	92	2.54207
51	93	2.54225
51	94	2.57228
51	95	2.56582
51	96	2.57404
51	97	2.55063
51	98	2.56064
51	99	2.48524
51	100	2.53751
51	101	2.57116
51	102	2.54197
51	103	2.57179
51	104	2.49965
51	105	2.55348
51	106	2.58792
51	107	2.57155
51	108	2.60154
51	109	2.58662
51	110	2.57008
51	111	2.5459
51	112	2.56655
51	113	2.59438
51	114	2.56167
51	115	2.5689
51	116	2.43434
51	117	2.57699
51	118	2.58909
51	119	2.57954
51	120	2.57246
51	121	2.55892
51	122	2.61308
51	123	2.60683
51	124	2.60284
51	125	2.54046
51	126	2.59401
51	127	2.60988
51	128	2.60424
51	129	2.61806
51	130	2.57165
51	131	2.62517
51	132	2.62083
51	133	2.60887
51	134	2.61269
51	135	2.61754
51	136	2.5883
51	137	2.60557
51	138	2.52132
51	139	2.52107
51	140	2.5187
51	141	2.53026
51	142	2.57503
51	143	2.55602
51	144	2.56391
51	145	2.60148
51	146	2.58507
51	147	2.56822
51	148	2.58847
51	149	2.62379
51	150	2.62463
51	151	2.6006
51	152	2.57331
51	153	2.61103
51	154	2.61222
51	155	2.593
51	156	2.62357
51	157	2.61026
51	158	2.63996
51	159	2.62405
51	160	2.61635
51	161	2.62994
51	162	2.64392
51	163	2.6589
51	164	2.66359
51	165	2.6309
51	166	2.66024
51	167	2.64246
51	168	2.50164
51	169	2.52111
51	170	2.56174
51	171	2.53786
51	172	2.51324
51	173	2.51878
51	174	2.63914
51	175	2.37912
51	176	2.633
51	177	2.58528
52	33	2.56074
52	34	2.58982
52	35	2.5829
52	36	2.57726
52	37	2.5909
52	38	2.60067
52	39	2.60664
52	40	2.58319
52	41	2.56476
52	42	2.5841
52	43	2.57605
52	44	2.5622
52	45	2.59567
52	46	2.59275
52	47	2.55006
52	48	2.56462
52	49	2.58287
52	50	2.62135
52	51	2.60071
52	52	2.61135
52	53	2.61338
52	54	2.54795
52	55	2.59872
52	56	2.59461
52	57	2.57186
52	58	2.56034
52	59	2.55076
52	60	2.54352
52	61	2.54315
52	62	2.54891
52	63	2.57241
52	64	2.56939
52	65	2.57561
52	66	2.56823
52	67	2.58105
52	68	2.58214
52	69	2.57285
52	70	2.54949
52	71	2.54271
52	72	2.53973
52	73	2.55786
52	74	2.54693
52	75	2.53737
52	76	2.54529
52	77	2.57705
52	78	2.5401
52	79	2.51752
52	80	2.56512
52	81	2.57693
52	82	2.57973
52	83	2.58097
52	84	2.55623
52	85	2.5612
52	86	2.56726
52	87	2.54829
52	88	2.5889
52	89	2.5496
52	90	2.46545
52	91	2.54766
52	92	2.59044
52	93	2.54566
52	94	2.56702
52	95	2.54911
52	96	2.56308
52	97	2.5604
52	98	2.5764
52	99	2.55434
52	100	2.56136
52	101	2.48709
52	102	2.55638
52	103	2.56809
52	104	2.53774
52	105	2.54966
52	106	2.55224
52	107	2.58576
52	108	2.57742
52	109	2.58585
52	110	2.57753
52	111	2.57156
52	112	2.5616
52	113	2.57214
52	114	2.59648
52	115	2.56831
52	116	2.59901
52	117	2.57105
52	118	2.51909
52	119	2.5858
52	120	2.5628
52	121	2.53246
52	122	2.58066
52	123	2.58704
52	124	2.62042
52	125	2.56738
52	126	2.53942
52	127	2.60447
52	128	2.60779
52	129	2.5884
52	130	2.56583
52	131	2.62596
52	132	2.63435
52	133	2.63635
52	134	2.61957
52	135	2.61694
52	136	2.62431
52	137	2.61008
52	138	2.58867
52	139	2.58925
52	140	2.56863
52	141	2.52748
52	142	2.57398
52	143	2.50751
52	144	2.53534
52	145	2.53373
52	146	2.6116
52	147	2.60423
52	148	2.57113
52	149	2.59387
52	150	2.57978
52	151	2.61071
52	152	2.60753
52	153	2.6068
52	154	2.57951
52	155	2.53489
52	156	2.59268
52	157	2.60992
52	158	2.59799
52	159	2.61204
52	160	2.57469
52	161	2.58814
52	162	2.61374
52	163	2.65267
52	164	2.65079
52	165	2.63871
52	166	2.66324
52	167	2.62888
52	168	2.58639
52	169	2.46283
52	170	2.46446
52	171	2.39461
52	172	2.42945
52	173	2.40414
52	174	2.33396
52	175	2.01374
52	176	2.2144
52	177	2.40171
53	33	2.5569
53	34	2.57522
53	35	2.55525
53	36	2.56038
53	37	2.55467
53	38	2.52913
53	39	2.57645
53	40	2.57196
53	41	2.5786
53	42	2.58295
53	43	2.60119
53	44	2.59155
53	45	2.57684
53	46	2.60608
53	47	2.59056
53	48	2.5706
53	49	2.59669
53	50	2.6098
53	51	2.59083
53	52	2.61171
53	53	2.61188
53	54	2.60561
53	55	2.60547
53	56	2.61395
53	57	2.60715
53	58	2.5847
53	59	2.5562
53	60	2.5567
53	61	2.56346
53	62	2.54312
53	63	2.49825
53	64	2.57833
53	65	2.56706
53	66	2.55652
53	67	2.55224
53	68	2.54801
53	69	2.55288
53	70	2.52851
53	71	2.52881
53	72	2.56463
53	73	2.54252
53	74	2.55108
53	75	2.54353
53	76	2.55435
53	77	2.54788
53	78	2.55157
53	79	2.5387
53	80	2.53781
53	81	2.5585
53	82	2.53664
53	83	2.56525
53	84	2.56295
53	85	2.56943
53	86	2.55067
53	87	2.59055
53	88	2.52524
53	89	2.59443
53	90	2.55778
53	91	2.58258
53	92	2.57489
53	93	2.58136
53	94	2.57672
53	95	2.57458
53	96	2.5832
53	97	2.57119
53	98	2.58267
53	99	2.56285
53	100	2.55492
53	101	2.5512
53	102	2.56897
53	103	2.55941
53	104	2.55007
53	105	2.5448
53	106	2.57784
53	107	2.57531
53	108	2.50427
53	109	2.57942
53	110	2.59931
53	111	2.5895
53	112	2.57004
53	113	2.59217
53	114	2.58263
53	115	2.57838
53	116	2.57568
53	117	2.55933
53	118	2.57403
53	119	2.52422
53	120	2.53693
53	121	2.56176
53	122	2.59916
53	123	2.60854
53	124	2.60266
53	125	2.60969
53	126	2.60362
53	127	2.58553
53	128	2.61452
53	129	2.61822
53	130	2.62154
53	131	2.61027
53	132	2.59857
53	133	2.6087
53	134	2.62518
53	135	2.60194
53	136	2.62637
53	137	2.55208
53	138	2.61988
53	139	2.60883
53	140	2.6207
53	141	2.59601
53	142	2.55978
53	143	2.58095
53	144	2.57751
53	145	2.59462
53	146	2.58046
53	147	2.57199
53	148	2.59586
53	149	2.59971
53	150	2.57885
53	151	2.60441
53	152	2.60164
53	153	2.57861
53	154	2.58868
53	155	2.58268
53	156	2.61692
53	157	2.58515
53	158	2.56919
53	159	2.58734
53	160	2.58002
53	161	2.58437
53	162	2.61932
53	163	2.59796
53	164	2.62478
53	165	2.61603
53	166	2.59071
53	167	2.613
53	168	2.61539
53	169	2.58358
53	170	2.55867
53	171	2.52349
53	172	2.4613
53	173	2.29019
53	174	2.56739
53	175	2.54849
53	176	2.41207
53	177	2.60276
54	34	2.55483
54	35	2.48206
54	36	2.54786
54	37	2.55496
54	38	2.54967
54	39	2.52512
54	40	2.54606
54	41	2.5563
54	42	2.55556
54	43	2.56852
54	44	2.57586
54	45	2.56324
54	46	2.58018
54	47	2.56271
54	48	2.56267
54	49	2.58855
54	50	2.57175
54	51	2.54039
54	52	2.58466
54	53	2.50127
54	54	2.62106
54	55	2.58474
54	56	2.57557
54	57	2.59166
54	58	2.57484
54	59	2.55018
54	60	2.53799
54	61	2.51891
54	62	2.56861
54	63	2.5757
54	64	2.57616
54	65	2.57346
54	66	2.54265
54	67	2.58375
54	68	2.53678
54	69	2.44218
54	70	2.46358
54	71	2.50741
54	72	2.5518
54	73	2.54592
54	74	2.5232
54	75	2.52646
54	76	2.46592
54	77	2.44027
54	78	2.52942
54	79	2.55931
54	80	2.49311
54	81	2.53942
54	82	2.54948
54	83	2.53402
54	84	2.54848
54	85	2.54049
54	86	2.47764
54	87	2.58567
54	88	2.49572
54	89	2.55793
54	90	2.54455
54	91	2.55497
54	92	2.55107
54	93	2.55735
54	94	2.55073
54	95	2.44821
54	96	2.55972
54	97	2.56831
54	98	2.49823
54	99	2.54166
54	100	2.59633
54	101	2.5675
54	102	2.53822
54	103	2.56823
54	104	2.57289
54	105	2.52242
54	106	2.47728
54	107	2.57957
54	108	2.55116
54	109	2.54558
54	110	2.55569
54	111	2.52875
54	112	2.53959
54	113	2.56655
54	114	2.57395
54	115	2.57027
54	116	2.55189
54	117	2.59594
54	118	2.59283
54	119	2.54577
54	120	2.48814
54	121	2.52665
54	122	2.48778
54	123	2.49141
54	124	2.52425
54	125	2.59575
54	126	2.59834
54	127	2.58773
54	128	2.56488
54	129	2.5596
54	130	2.54081
54	131	2.60345
54	132	2.45374
54	133	2.56397
54	134	2.56599
54	135	2.58979
54	136	2.56149
54	137	2.51418
54	138	2.57687
54	139	2.5084
54	140	2.59086
54	141	2.60666
54	142	2.49851
54	143	2.56286
54	144	2.57677
54	145	2.59191
54	146	2.56025
54	147	2.50576
54	148	2.56134
54	149	2.56228
54	150	2.56781
54	151	2.43295
54	152	2.51694
54	153	2.59518
54	154	2.56478
54	155	2.60563
54	156	2.5746
54	157	2.5526
54	158	2.53639
54	159	2.57739
54	160	2.58242
54	161	2.59124
54	162	2.59498
54	163	2.59462
54	164	2.53775
54	165	2.63764
54	166	2.62624
54	167	2.6141
54	168	2.58685
54	169	2.56335
54	170	2.54849
54	171	2.54492
54	172	2.42251
54	173	2.53533
54	174	2.56584
54	175	2.48027
54	176	2.4141
54	177	2.10173
55	34	2.58035
55	35	2.57399
55	36	2.52959
55	37	2.56745
55	38	2.57976
55	39	2.49578
55	40	2.57971
55	41	2.52471
55	42	2.54087
55	43	2.54596
55	44	2.55735
55	45	2.56701
55	46	2.58056
55	47	2.55406
55	48	2.58003
55	49	2.58323
55	50	2.61143
55	51	2.60751
55	52	2.57691
55	53	2.58306
55	54	2.58954
55	55	2.58731
55	56	2.58757
55	57	2.56016
55	58	2.5823
55	59	2.57167
55	60	2.53912
55	61	2.53952
55	62	2.55304
55	63	2.56213
55	64	2.59046
55	65	2.56442
55	66	2.43813
55	67	2.57297
55	68	2.58371
55	69	2.55668
55	70	2.5621
55	71	2.53663
55	72	2.55101
55	73	2.53576
55	74	2.48936
55	75	2.54717
55	76	2.57058
55	77	2.58791
55	78	2.55608
55	79	2.5783
55	80	2.5622
55	81	2.55121
55	82	2.50333
55	83	2.55985
55	84	2.56061
55	85	2.56139
55	86	2.56583
55	87	2.57338
55	88	2.5126
55	89	2.54538
55	90	2.50867
55	91	2.53849
55	92	2.55634
55	93	2.50696
55	94	2.55574
55	95	2.54852
55	96	2.51275
55	97	2.57518
55	98	2.54838
55	99	2.58038
55	100	2.42229
55	101	2.56294
55	102	2.56802
55	103	2.59851
55	104	2.58987
55	105	2.59237
55	106	2.53368
55	107	2.54271
55	108	2.59702
55	109	2.60898
55	110	2.59061
55	111	2.58933
55	112	2.57121
55	113	2.56941
55	114	2.59791
55	115	2.59553
55	116	2.52959
55	117	2.58255
55	118	2.56864
55	119	2.5059
55	120	2.50702
55	121	2.58789
55	122	2.58456
55	123	2.58768
55	124	2.58639
55	125	2.58387
55	126	2.60786
55	127	2.59502
55	128	2.54325
55	129	2.60153
55	130	2.61342
55	131	2.50532
55	132	2.57477
55	133	2.53771
55	134	2.59828
55	135	2.59545
55	136	2.59163
55	137	2.61449
55	138	2.51431
55	139	2.5948
55	140	2.57038
55	141	2.58518
55	142	2.6098
55	143	2.58757
55	144	2.59034
55	145	2.60086
55	146	2.58717
55	147	2.58261
55	148	2.57056
55	149	2.56204
55	150	2.58479
[truncated: 23,836 more rows]

## Sheet: SI_Fig16_c
X_coord	Y_coord	bandgap
20	29	2.49375
20	30	2.6008
20	31	2.55442
20	32	2.53954
20	33	2.4871
20	34	2.45026
20	35	2.50876
21	28	2.46798
21	29	2.54058
21	30	2.56533
21	31	2.58056
21	32	2.54974
21	33	2.54612
21	34	2.57707
21	35	2.5789
21	36	2.5803
21	37	2.49695
21	38	2.58754
21	39	2.55306
21	40	2.54019
21	41	2.56532
21	42	2.50296
21	43	2.53557
21	44	2.56671
21	45	2.55431
21	46	2.60954
21	47	2.55373
22	27	2.49456
22	28	2.53828
22	29	2.55582
22	30	2.5669
22	31	2.61651
22	32	2.5909
22	33	2.58942
22	34	2.58871
22	35	2.58957
22	36	2.56947
22	37	2.5578
22	38	2.56173
22	39	2.52168
22	40	2.55828
22	41	2.58032
22	42	2.5789
22	43	2.56605
22	44	2.57359
22	45	2.58156
22	46	2.57287
22	47	2.59804
22	48	2.57917
22	49	2.58275
22	50	2.60218
22	51	2.49281
22	52	2.55547
22	53	2.59157
22	54	2.59075
22	55	2.60416
22	56	2.59338
22	57	2.59667
22	58	2.58872
22	59	2.5945
22	60	2.58693
22	61	2.58249
22	62	2.61485
23	27	2.55778
23	28	2.57773
23	29	2.60064
23	30	2.56779
23	31	2.56032
23	32	2.56148
23	33	2.58617
23	34	2.58665
23	35	2.59822
23	36	2.59047
23	37	2.56582
23	38	2.58937
23	39	2.54432
23	40	2.54864
23	41	2.57456
23	42	2.54564
23	43	2.57749
23	44	2.59555
23	45	2.59727
23	46	2.58933
23	47	2.58463
23	48	2.55302
23	49	2.53869
23	50	2.56413
23	51	2.51909
23	52	2.58228
23	53	2.58747
23	54	2.5632
23	55	2.43456
23	56	2.55458
23	57	2.50216
23	58	2.54298
23	59	2.57566
23	60	2.59418
23	61	2.57194
23	62	2.58966
23	63	2.54722
23	64	2.60798
23	65	2.55086
23	66	2.55727
23	67	2.55659
23	68	2.60336
23	69	2.59513
23	70	2.56887
24	27	2.01368
24	28	2.46382
24	29	2.57182
24	30	2.60885
24	31	2.63893
24	32	2.548
24	33	2.60888
24	34	2.58989
24	35	2.60707
24	36	2.54466
24	37	2.60302
24	38	2.57641
24	39	2.5528
24	40	2.59432
24	41	2.58233
24	42	2.55856
24	43	2.5899
24	44	2.59849
24	45	2.61766
24	46	2.60039
24	47	2.59739
24	48	2.60389
24	49	2.59834
24	50	2.60533
24	51	2.60706
24	52	2.5838
24	53	2.55396
24	54	2.56918
24	55	2.49972
24	56	2.55617
24	57	2.5717
24	58	2.56547
24	59	2.43968
24	60	2.54017
24	61	2.54899
24	62	2.50274
24	63	2.55542
24	64	2.08663
24	65	2.55154
24	66	2.5475
24	67	2.47472
24	68	2.47789
24	69	2.56764
24	70	2.45808
24	71	2.56141
24	72	2.06743
25	27	2.53178
25	28	2.56132
25	29	2.56497
25	30	2.61117
25	31	2.62709
25	32	2.62862
25	33	2.59123
25	34	2.62651
25	35	2.6083
25	36	2.59966
25	37	2.5935
25	38	2.60933
25	39	2.62319
25	40	2.60694
25	41	2.6054
25	42	2.5658
25	43	2.62032
25	44	2.61011
25	45	2.62194
25	46	2.60501
25	47	2.60528
25	48	2.62407
25	49	2.63327
25	50	2.61259
25	51	2.55465
25	52	2.60379
25	53	2.6189
25	54	2.59551
25	55	2.59435
25	56	2.59019
25	57	2.56418
25	58	2.59351
25	59	2.54427
25	60	2.59943
25	61	2.57179
25	62	2.60703
25	63	2.5918
25	64	2.58794
25	65	2.57825
25	66	2.61108
25	67	2.51989
25	68	2.51683
25	69	2.55204
25	70	2.48058
25	71	2.03057
25	72	2.48031
25	73	2.46304
25	74	2.51054
25	75	2.46532
25	76	2.57345
25	77	2.49959
25	78	2.50576
25	79	2.55341
25	80	2.5632
25	81	2.56836
25	82	2.54967
25	83	2.58532
25	84	2.57212
25	85	2.57439
25	86	2.5555
25	87	2.55851
25	88	2.52744
25	89	2.57599
25	90	2.52968
25	91	2.58438
25	92	2.57183
25	93	2.60366
25	94	2.57783
25	95	2.56124
25	96	2.4784
25	97	2.48271
25	98	2.13386
25	99	2.53479
25	100	2.46198
25	101	2.47115
25	102	2.4966
26	27	2.56999
26	28	2.55837
26	29	2.60834
26	30	2.61456
26	31	2.61809
26	32	2.6244
26	33	2.60471
26	34	2.62789
26	35	2.61199
26	36	2.60171
26	37	2.62776
26	38	2.61481
26	39	2.62391
26	40	2.60974
26	41	2.5935
26	42	2.61019
26	43	2.61415
26	44	2.61249
26	45	2.61015
26	46	2.6219
26	47	2.62401
26	48	2.62601
26	49	2.63477
26	50	2.62528
26	51	2.61357
26	52	2.6224
26	53	2.61926
26	54	2.61388
26	55	2.62017
26	56	2.60939
26	57	2.6138
26	58	2.62368
26	59	2.61604
26	60	2.61815
26	61	2.60926
26	62	2.62632
26	63	2.61346
26	64	2.62172
26	65	2.6013
26	66	2.60449
26	67	2.60506
26	68	2.61947
26	69	2.56755
26	70	2.56316
26	71	2.56979
26	72	2.60443
26	73	2.56916
26	74	2.32452
26	75	2.59945
26	76	2.55167
26	77	2.52959
26	78	2.59369
26	79	2.53965
26	80	2.57094
26	81	2.56048
26	82	2.5892
26	83	2.61418
26	84	2.54909
26	85	2.56155
26	86	2.20966
26	87	2.57827
26	88	2.49776
26	89	2.51427
26	90	2.53712
26	91	2.09372
26	92	2.54933
26	93	2.56406
26	94	2.59088
26	95	2.54479
26	96	2.50535
26	97	2.54744
26	98	2.45523
26	99	2.59507
26	100	2.58719
26	101	2.47454
26	102	2.59225
26	103	2.47853
26	104	2.11008
26	105	2.31972
26	106	2.4777
26	107	2.59354
26	108	2.58059
26	109	2.49427
26	110	2.59947
26	111	2.55109
26	112	2.53754
26	113	2.59647
27	27	2.56548
27	28	2.50114
27	29	2.55702
27	30	2.58474
27	31	2.63608
27	32	2.60817
27	33	2.63105
27	34	2.63464
27	35	2.61366
27	36	2.63031
27	37	2.5874
27	38	2.62059
27	39	2.61519
27	40	2.61421
27	41	2.58115
27	42	2.60662
27	43	2.60723
27	44	2.62298
27	45	2.6237
27	46	2.62075
27	47	2.61018
27	48	2.60636
27	49	2.61393
27	50	2.62471
27	51	2.60045
27	52	2.61862
27	53	2.63942
27	54	2.62753
27	55	2.58702
27	56	2.6343
27	57	2.63281
27	58	2.642
27	59	2.62209
27	60	2.57863
27	61	2.60875
27	62	2.61995
27	63	2.61096
27	64	2.60288
27	65	2.58555
27	66	2.60789
27	67	2.60655
27	68	2.61278
27	69	2.61155
27	70	2.56064
27	71	2.60112
27	72	2.5954
27	73	2.6043
27	74	2.59952
27	75	2.55525
27	76	2.57406
27	77	2.58825
27	78	2.59044
27	79	2.57932
27	80	2.54926
27	81	2.602
27	82	2.56155
27	83	2.58627
27	84	2.60446
27	85	2.57368
27	86	2.59296
27	87	2.5991
27	88	2.55717
27	89	2.56833
27	90	2.5655
27	91	2.09147
27	92	2.58211
27	93	2.5752
27	94	2.54589
27	95	2.5736
27	96	2.53203
27	97	2.49007
27	98	2.41438
27	99	2.39431
27	100	2.39362
27	101	2.41445
27	102	2.49591
27	103	2.54672
27	104	2.23107
27	105	2.23526
27	106	2.35377
27	107	2.60702
27	108	2.59743
27	109	2.58351
27	110	2.58936
27	111	2.59081
27	112	2.60897
27	113	2.61537
27	114	2.57532
27	115	2.59403
27	116	2.4972
27	117	2.60399
27	118	2.57994
27	119	2.55322
27	120	2.5308
27	121	2.55552
27	122	2.52311
27	123	2.5766
28	27	2.54314
28	28	2.60095
28	29	2.59762
28	30	2.64226
28	31	2.62737
28	32	2.61563
28	33	2.60724
28	34	2.61209
28	35	2.62981
28	36	2.61749
28	37	2.62155
28	38	2.61431
28	39	2.60524
28	40	2.60935
28	41	2.60983
28	42	2.60674
28	43	2.62491
28	44	2.60969
28	45	2.62597
28	46	2.62741
28	47	2.62544
28	48	2.62559
28	49	2.59833
28	50	2.61307
28	51	2.60514
28	52	2.62232
28	53	2.61543
28	54	2.62513
28	55	2.65102
28	56	2.61559
28	57	2.63595
28	58	2.61583
28	59	2.64591
28	60	2.62755
28	61	2.63138
28	62	2.64116
28	63	2.62119
28	64	2.61795
28	65	2.59071
28	66	2.61765
28	67	2.61096
28	68	2.62351
28	69	2.61606
28	70	2.59847
28	71	2.56628
28	72	2.58978
28	73	2.60335
28	74	2.52117
28	75	2.58156
28	76	2.60296
28	77	2.60033
28	78	2.59447
28	79	2.61615
28	80	2.5829
28	81	2.57828
28	82	2.60105
28	83	2.6375
28	84	2.62709
28	85	2.57871
28	86	2.56077
28	87	2.59747
28	88	2.60683
28	89	2.60427
28	90	2.57627
28	91	2.59266
28	92	2.57694
28	93	2.58834
28	94	2.26341
28	95	2.56329
28	96	2.57659
28	97	2.57783
28	98	2.56231
28	99	2.53721
28	100	2.47372
28	101	2.5839
28	102	2.58182
28	103	2.55811
28	104	2.57549
28	105	2.58203
28	106	2.52586
28	107	2.56463
28	108	2.50659
28	109	2.56444
28	110	1.98488
28	111	2.54922
28	112	2.50684
28	113	2.57555
28	114	2.60837
28	115	2.39082
28	116	2.5898
28	117	2.53285
28	118	2.57651
28	119	2.56211
28	120	2.5096
28	121	2.52269
28	122	2.52495
28	123	2.51497
28	124	2.52315
28	125	2.3595
28	126	2.3063
28	127	2.59486
28	128	2.54488
28	129	2.57427
28	130	2.56261
28	131	2.56811
28	132	2.55137
28	133	2.55403
28	134	2.60822
28	135	2.59587
28	136	2.55704
28	159	2.12902
28	160	2.18599
28	161	2.00059
28	162	2.52023
28	163	2.46069
28	164	2.50688
28	165	2.21216
28	166	2.38624
28	167	2.38564
29	27	2.52177
29	28	2.61542
29	29	2.59668
29	30	2.64012
29	31	2.64401
29	32	2.63637
29	33	2.62436
29	34	2.63809
29	35	2.63091
29	36	2.61951
29	37	2.60921
29	38	2.6218
29	39	2.63298
29	40	2.64102
29	41	2.6172
29	42	2.62668
29	43	2.6293
29	44	2.62477
29	45	2.6414
29	46	2.63551
29	47	2.62327
29	48	2.62566
29	49	2.63036
29	50	2.62128
29	51	2.62968
29	52	2.63214
29	53	2.64293
29	54	2.63435
29	55	2.61894
29	56	2.64637
29	57	2.65089
29	58	2.6513
29	59	2.64487
29	60	2.63212
29	61	2.63149
29	62	2.62799
29	63	2.63958
29	64	2.63396
29	65	2.64145
29	66	2.63866
29	67	2.62967
29	68	2.63087
29	69	2.62487
29	70	2.6267
29	71	2.63449
29	72	2.63055
29	73	2.63168
29	74	2.62239
29	75	2.62929
29	76	2.61709
29	77	2.61989
29	78	2.61048
29	79	2.56443
29	80	2.60155
29	81	2.6137
29	82	2.61707
29	83	2.6323
29	84	2.63136
29	85	2.60843
29	86	2.61301
29	87	2.60136
29	88	2.61419
29	89	2.60783
29	90	2.58962
29	91	2.58608
29	92	2.54967
29	93	2.58697
29	94	2.55422
29	95	2.58232
29	96	2.59757
29	97	2.62577
29	98	2.62674
29	99	2.58926
29	100	2.57882
29	101	2.50428
29	102	2.59462
29	103	2.59708
29	104	2.58304
29	105	2.6364
29	106	2.57711
29	107	2.56461
29	108	2.59589
29	109	2.61371
29	110	2.57764
29	111	2.61102
29	112	2.60472
29	113	2.52155
29	114	2.55238
29	115	2.44387
29	116	2.50177
29	117	2.39692
29	118	2.53401
29	119	2.61104
29	120	2.51574
29	121	2.48403
29	122	2.51701
29	123	2.43693
29	124	2.48721
29	125	2.27425
29	126	2.17211
29	127	2.34381
29	128	2.46099
29	129	2.56335
29	130	2.5761
29	131	2.61276
29	132	2.6034
29	133	2.55592
29	134	2.59731
29	135	2.57757
29	136	2.57016
29	137	2.61671
29	138	2.59382
29	139	2.60434
29	140	2.61607
29	141	2.61883
29	142	2.59124
29	143	2.5843
29	144	2.57903
29	145	2.52438
29	146	2.60015
29	147	2.48627
29	148	2.56812
29	149	2.56197
29	150	2.48828
29	151	2.58968
29	152	2.47824
29	153	2.58753
29	154	2.60788
29	155	2.5396
29	156	2.57173
29	157	2.59322
29	158	2.27853
29	159	2.44578
29	160	2.21299
29	161	2.49187
29	162	2.53527
29	163	2.21325
29	164	2.52654
29	165	2.62208
29	166	2.53307
29	167	2.43
29	168	2.43374
29	169	2.55901
30	27	2.52196
30	28	2.57161
30	29	2.59166
30	30	2.62354
30	31	2.55198
30	32	2.58395
30	33	2.61101
30	34	2.62037
30	35	2.6001
30	36	2.63052
30	37	2.59562
30	38	2.62135
30	39	2.59159
30	40	2.63169
30	41	2.62342
30	42	2.61793
30	43	2.62274
30	44	2.62188
30	45	2.62427
30	46	2.61518
30	47	2.62902
30	48	2.62336
30	49	2.6256
30	50	2.60216
30	51	2.61373
30	52	2.62043
30	53	2.62536
30	54	2.63736
30	55	2.60858
30	56	2.64181
30	57	2.65062
30	58	2.64047
30	59	2.62803
30	60	2.61291
30	61	2.6324
30	62	2.64442
30	63	2.63285
30	64	2.65074
30	65	2.63679
30	66	2.62543
30	67	2.63983
30	68	2.63839
30	69	2.61874
30	70	2.6074
30	71	2.6013
30	72	2.60939
30	73	2.63313
30	74	2.61777
30	75	2.61814
30	76	2.55244
30	77	2.62189
30	78	2.62035
30	79	2.60565
30	80	2.59864
30	81	2.61589
30	82	2.5903
30	83	2.59767
30	84	2.60383
30	85	2.62804
30	86	2.601
30	87	2.61422
30	88	2.59679
30	89	2.58767
30	90	2.56867
30	91	2.59434
30	92	2.56607
30	93	2.58469
30	94	2.55118
30	95	2.57172
30	96	2.58971
30	97	2.6139
30	98	2.61304
30	99	2.60342
30	100	2.60024
30	101	2.62411
30	102	2.62841
30	103	2.60625
30	104	2.61111
30	105	2.61374
30	106	2.58433
30	107	2.58986
30	108	2.58979
30	109	2.6309
30	110	2.60287
30	111	2.57439
30	112	2.59207
30	113	2.55733
30	114	2.57058
30	115	2.45246
30	116	2.55565
30	117	2.59465
30	118	2.58481
30	119	2.55124
30	120	2.57935
30	121	2.52514
30	122	2.6123
30	123	2.58938
30	124	2.45634
30	125	2.57656
30	126	2.54442
30	127	2.38027
30	128	2.29703
30	129	2.53974
30	130	2.52655
30	131	2.54553
30	132	2.567
30	133	2.57491
30	134	2.55638
30	135	2.11646
30	136	2.55572
30	137	2.59148
30	138	2.61638
30	139	2.59832
30	140	2.55138
30	141	2.57014
30	142	2.5
30	143	2.55299
30	144	2.47453
30	145	2.23603
30	146	2.16443
30	147	2.22816
30	148	2.47182
30	149	2.5025
30	150	2.59892
30	151	2.59454
30	152	2.59918
30	153	2.58431
30	154	2.49132
30	155	2.58804
30	156	2.54006
30	157	2.57203
30	158	2.4315
30	159	2.04652
30	160	2.46252
30	161	2.54215
30	162	2.6023
30	163	2.4913
30	164	2.50118
30	165	2.48028
30	166	2.49154
30	167	2.36353
30	168	2.47096
30	169	2.49315
30	170	2.44179
30	171	2.5507
30	172	2.49516
30	173	2.52493
30	174	2.52221
30	175	2.50702
30	176	2.41287
30	177	2.10981
30	178	2.52835
30	179	2.49163
31	27	2.60899
31	28	2.59379
31	29	2.593
31	30	2.61496
31	31	2.6238
31	32	2.62737
31	33	2.5999
31	34	2.62679
31	35	2.63329
31	36	2.63277
31	37	2.62881
31	38	2.57494
31	39	2.62649
31	40	2.62668
31	41	2.62111
31	42	2.64224
31	43	2.62467
31	44	2.62396
31	45	2.62427
31	46	2.62784
31	47	2.6422
31	48	2.63106
31	49	2.63396
31	50	2.62474
31	51	2.62808
31	52	2.62544
31	53	2.62894
31	54	2.6299
31	55	2.63669
31	56	2.62774
31	57	2.64128
31	58	2.646
31	59	2.63817
31	60	2.62561
31	61	2.64341
31	62	2.63908
31	63	2.63809
31	64	2.65198
31	65	2.64172
31	66	2.64682
31	67	2.64855
31	68	2.61828
31	69	2.64932
31	70	2.62384
31	71	2.63571
31	72	2.61321
31	73	2.62557
31	74	2.62039
31	75	2.62832
31	76	2.62803
31	77	2.58253
31	78	2.54752
31	79	2.58052
31	80	2.60669
31	81	2.61417
31	82	2.5161
31	83	2.58256
31	84	2.60601
31	85	2.61974
31	86	2.62838
31	87	2.6144
31	88	2.60883
31	89	2.61521
31	90	2.6185
31	91	2.62074
31	92	2.61052
31	93	2.6241
31	94	2.60157
31	95	2.57948
31	96	2.58844
31	97	2.60535
31	98	2.59602
31	99	2.60994
31	100	2.58615
31	101	2.60956
31	102	2.62872
31	103	2.62493
31	104	2.60381
31	105	2.61326
31	106	2.6049
31	107	2.59464
31	108	2.60636
31	109	2.6071
31	110	2.63343
31	111	2.60958
31	112	2.60664
31	113	2.47619
31	114	2.56051
31	115	2.58166
31	116	2.54568
31	117	2.39402
31	118	2.59592
31	119	2.59828
31	120	2.57434
31	121	2.49541
31	122	2.61891
31	123	2.59003
31	124	2.5814
31	125	2.5801
31	126	2.58073
31	127	2.62344
31	128	2.60655
31	129	2.59681
31	130	2.5893
31	131	2.56328
31	132	2.60632
31	133	2.58843
31	134	2.61765
31	135	2.6167
31	136	2.60545
31	137	2.60912
31	138	2.61471
31	139	2.61607
31	140	2.58722
31	141	2.56653
31	142	2.34764
31	143	2.57304
31	144	2.55929
31	145	2.65062
31	146	2.58689
31	147	2.60782
31	148	2.61004
31	149	2.54715
31	150	2.56476
31	151	2.56329
31	152	2.55687
31	153	2.59548
31	154	2.49896
31	155	2.59963
31	156	2.60689
31	157	2.57152
31	158	2.5609
31	159	2.58866
31	160	2.58905
31	161	2.5451
31	162	2.52628
31	163	2.44014
31	164	2.51374
31	165	2.53254
31	166	2.60505
31	167	2.53939
31	168	2.51172
31	169	2.47226
31	170	2.52909
31	171	2.58137
31	172	2.57096
31	173	2.48949
31	174	2.52594
31	175	2.50617
31	176	2.42293
31	177	2.51637
31	178	2.50366
31	179	2.41456
31	180	2.36474
32	27	2.56095
32	28	2.56051
32	29	2.56123
32	30	2.60858
32	31	2.5949
32	32	2.6158
32	33	2.62964
32	34	2.6283
32	35	2.62174
32	36	2.61819
32	37	2.62826
32	38	2.62058
32	39	2.62936
32	40	2.62211
32	41	2.62741
32	42	2.61946
32	43	2.62794
32	44	2.62831
32	45	2.62605
32	46	2.62744
32	47	2.63257
32	48	2.63024
32	49	2.62577
32	50	2.63322
32	51	2.62462
32	52	2.62638
32	53	2.62763
32	54	2.64101
32	55	2.63763
32	56	2.62826
32	57	2.63171
32	58	2.63564
32	59	2.63681
32	60	2.62804
32	61	2.62579
32	62	2.62939
32	63	2.63452
32	64	2.63063
32	65	2.63784
32	66	2.63868
32	67	2.64839
32	68	2.64528
32	69	2.62557
32	70	2.62942
32	71	2.63338
32	72	2.61473
32	73	2.60869
32	74	2.61553
32	75	2.57321
32	76	2.62089
32	77	2.61137
32	78	2.57872
32	79	2.59357
32	80	2.6132
32	81	2.59677
32	82	2.59721
32	83	2.59512
32	84	2.59324
32	85	2.6018
32	86	2.64159
32	87	2.61591
32	88	2.60434
32	89	2.62174
32	90	2.61263
32	91	2.61417
32	92	2.61975
32	93	2.62655
32	94	2.61835
32	95	2.56057
32	96	2.61778
32	97	2.6119
32	98	2.59249
32	99	2.58011
32	100	2.58134
32	101	2.59858
32	102	2.60876
32	103	2.58304
32	104	2.5582
32	105	2.52853
32	106	2.54403
32	107	2.57903
32	108	2.60608
32	109	2.61602
32	110	2.60671
32	111	2.61039
32	112	2.58574
32	113	2.55396
32	114	2.57419
32	115	2.52629
32	116	2.44724
32	117	2.5011
32	118	2.58863
32	119	2.57877
32	120	2.5974
32	121	2.59748
32	122	2.60256
32	123	2.6116
32	124	2.62309
32	125	2.5945
32	126	2.60309
32	127	2.57086
32	128	2.5421
32	129	2.52286
32	130	2.57475
32	131	2.56567
32	132	2.48057
32	133	2.56003
32	134	2.58071
32	135	2.52038
32	136	2.57565
32	137	2.59754
32	138	2.58463
32	139	2.62176
32	140	2.58771
32	141	2.21446
32	142	2.51922
32	143	2.61462
32	144	2.60772
32	145	2.61671
32	146	2.62415
32	147	2.6148
32	148	2.61354
32	149	2.60232
32	150	2.60873
32	151	2.61233
32	152	2.63118
32	153	2.59605
32	154	2.59372
32	155	2.58705
32	156	2.5846
32	157	2.59128
32	158	2.55713
32	159	2.55694
32	160	2.55068
32	161	2.52956
32	162	2.58623
32	163	2.59261
32	164	2.56592
32	165	2.56513
32	166	2.57795
32	167	2.58623
32	168	2.60371
32	169	2.58206
32	170	2.59373
32	171	2.5808
32	172	2.6031
32	173	2.5657
32	174	2.56266
32	175	2.52715
32	176	2.52463
32	177	2.52084
32	178	2.52949
32	179	2.48108
32	180	2.61848
32	181	2.5998
32	182	2.53381
33	28	2.59926
33	29	2.58194
33	30	2.59925
33	31	2.59423
33	32	2.60377
33	33	2.55413
33	34	2.60223
33	35	2.62699
33	36	2.62872
33	37	2.61271
33	38	2.59817
33	39	2.62007
33	40	2.62097
33	41	2.61685
33	42	2.61789
33	43	2.61841
33	44	2.61916
33	45	2.62347
33	46	2.62296
33	47	2.61177
33	48	2.62591
33	49	2.63614
33	50	2.63778
33	51	2.64089
33	52	2.63247
33	53	2.63552
33	54	2.63977
33	55	2.64367
33	56	2.63549
33	57	2.62982
33	58	2.62152
33	59	2.64752
33	60	2.64288
33	61	2.65313
33	62	2.64347
33	63	2.65039
33	64	2.63238
33	65	2.65596
33	66	2.64798
33	67	2.64358
33	68	2.65139
33	69	2.63762
33	70	2.63144
33	71	2.64271
33	72	2.64889
33	73	2.62778
33	74	2.61734
33	75	2.60235
33	76	2.62766
33	77	2.63104
33	78	2.62166
33	79	2.62779
33	80	2.63745
33	81	2.62377
33	82	2.59164
33	83	2.62357
33	84	2.62024
33	85	2.61969
33	86	2.62619
33	87	2.63174
33	88	2.60389
33	89	2.63481
33	90	2.5993
33	91	2.58706
33	92	2.58794
33	93	2.59435
33	94	2.59265
33	95	2.61416
33	96	2.61486
33	97	2.61443
33	98	2.6384
33	99	2.60898
33	100	2.59835
33	101	2.58863
33	102	2.59679
33	103	2.59225
33	104	2.58758
33	105	2.58021
33	106	2.55703
33	107	2.58864
33	108	2.59879
33	109	2.62119
33	110	2.60981
33	111	2.61289
33	112	2.61555
33	113	2.59845
33	114	2.59347
33	115	2.53303
33	116	2.31548
33	117	2.40595
33	118	2.53911
33	119	2.58306
33	120	2.56014
33	121	2.45451
33	122	2.41613
33	123	2.58475
33	124	2.60744
33	125	2.6192
33	126	2.61752
33	127	2.61191
33	128	2.5982
33	129	2.59385
33	130	2.60232
33	131	2.6241
33	132	2.60371
33	133	2.55637
33	134	2.57992
33	135	2.54876
33	136	2.60599
33	137	2.61945
33	138	2.60446
33	139	2.57307
33	140	2.57976
33	141	2.58403
33	142	2.57448
33	143	2.5999
33	144	2.58966
33	145	2.59231
33	146	2.62308
33	147	2.62613
33	148	2.62817
33	149	2.59376
33	150	2.62979
33	151	2.6307
33	152	2.61756
33	153	2.62414
33	154	2.60286
33	155	2.59377
33	156	2.58942
33	157	2.58878
33	158	2.61736
33	159	2.61004
33	160	2.62394
33	161	2.59459
33	162	2.59912
33	163	2.58428
33	164	2.60962
33	165	2.56851
33	166	2.54408
33	167	2.59274
33	168	2.59166
33	169	2.55202
33	170	2.57696
33	171	2.59802
33	172	2.60019
33	173	2.60491
33	174	2.5997
33	175	2.58152
33	176	2.53822
33	177	2.55371
33	178	2.58634
33	179	2.55904
33	180	2.54839
33	181	2.49401
33	182	2.56821
33	183	2.57026
34	28	2.53834
34	29	2.57685
34	30	2.58998
34	31	2.58329
34	32	2.58687
34	33	2.19356
34	34	2.58587
34	35	2.5732
34	36	2.53461
34	37	2.60757
34	38	2.59539
34	39	2.62083
34	40	2.61041
34	41	2.61731
34	42	2.61634
34	43	2.60887
34	44	2.60867
34	45	2.6135
34	46	2.61332
34	47	2.62669
34	48	2.62771
34	49	2.61231
34	50	2.62961
34	51	2.63294
34	52	2.63926
34	53	2.62232
34	54	2.63795
34	55	2.62959
34	56	2.63769
34	57	2.60239
34	58	2.62389
34	59	2.6379
34	60	2.63724
34	61	2.60831
34	62	2.63818
34	63	2.64273
34	64	2.64084
34	65	2.62862
34	66	2.64646
34	67	2.64456
34	68	2.60567
34	69	2.63946
34	70	2.63696
34	71	2.63946
34	72	2.62972
34	73	2.63003
34	74	2.62577
34	75	2.63648
34	76	2.61235
34	77	2.59511
34	78	2.59615
34	79	2.61545
34	80	2.60667
34	81	2.64125
34	82	2.64607
34	83	2.63542
34	84	2.62898
34	85	2.59773
34	86	2.61693
34	87	2.61087
34	88	2.60687
34	89	2.60748
34	90	2.61185
34	91	2.59628
34	92	2.60563
34	93	2.60543
34	94	2.60878
34	95	2.60814
34	96	2.62381
34	97	2.60812
34	98	2.60074
34	99	2.6188
34	100	2.62198
34	101	2.61609
34	102	2.60483
34	103	2.64736
34	104	2.60523
34	105	2.58501
34	106	2.53106
34	107	2.55921
34	108	2.58529
34	109	2.60917
34	110	2.61764
34	111	2.61175
34	112	2.55057
34	113	2.59442
34	114	2.59644
34	115	2.5868
34	116	2.57953
34	117	2.57054
34	118	2.59054
34	119	2.57998
34	120	2.57946
34	121	2.5564
34	122	2.56581
34	123	2.5848
34	124	2.61087
34	125	2.59774
34	126	2.6013
34	127	2.60293
34	128	2.61157
34	129	2.6064
34	130	2.60855
34	131	2.61463
34	132	2.60473
34	133	2.60503
34	134	2.54974
34	135	2.57234
34	136	2.58443
34	137	2.57821
34	138	2.61749
34	139	2.59351
34	140	2.6075
34	141	2.58451
34	142	2.60122
34	143	2.60506
34	144	2.60686
34	145	2.60761
34	146	2.60883
34	147	2.61578
34	148	2.59728
34	149	2.60456
34	150	2.57179
34	151	2.61805
34	152	2.62858
34	153	2.62748
34	154	2.61621
34	155	2.59464
34	156	2.61548
34	157	2.60805
34	158	2.60393
34	159	2.60991
34	160	2.60147
34	161	2.60726
34	162	2.61037
34	163	2.58266
34	164	2.50593
34	165	2.58024
34	166	2.55793
34	167	2.58594
34	168	2.58918
34	169	2.59465
34	170	2.58279
34	171	2.59658
34	172	2.58046
34	173	2.55473
34	174	2.50779
34	175	2.5349
34	176	2.51688
34	177	2.33372
34	178	2.48018
34	179	2.57004
34	180	2.5794
34	181	2.43238
34	182	2.4035
34	183	2.38091
35	28	2.55653
35	29	2.58217
35	30	2.5895
35	31	2.61092
35	32	2.57184
35	33	2.61535
35	34	2.59749
35	35	2.58527
35	36	2.59229
35	37	2.59127
35	38	2.61192
35	39	2.59755
35	40	2.61594
35	41	2.61549
35	42	2.59127
35	43	2.59903
35	44	2.60213
35	45	2.61201
35	46	2.60908
35	47	2.61365
35	48	2.61579
35	49	2.631
35	50	2.6336
35	51	2.63153
35	52	2.62484
35	53	2.62271
35	54	2.63827
35	55	2.62894
35	56	2.6349
35	57	2.63361
35	58	2.63012
35	59	2.60901
35	60	2.62054
35	61	2.6343
35	62	2.63508
35	63	2.64653
35	64	2.64526
35	65	2.63116
35	66	2.63801
35	67	2.64619
35	68	2.65094
35	69	2.6406
35	70	2.62977
35	71	2.61024
35	72	2.63387
35	73	2.59874
35	74	2.6236
35	75	2.61734
35	76	2.61321
35	77	2.60677
35	78	2.61294
35	79	2.62512
35	80	2.623
35	81	2.64281
35	82	2.64235
35	83	2.63697
35	84	2.6382
35	85	2.63573
35	86	2.63827
35	87	2.62701
35	88	2.63913
35	89	2.62201
35	90	2.61512
35	91	2.56532
35	92	2.59361
35	93	2.61169
35	94	2.62809
35	95	2.61462
35	96	2.63172
35	97	2.63585
35	98	2.63313
35	99	2.60441
35	100	2.59012
35	101	2.59057
35	102	2.61914
35	103	2.60429
35	104	2.61474
35	105	2.59666
35	106	2.57397
35	107	2.56695
35	108	2.57195
35	109	2.53834
35	110	2.60985
35	111	2.62408
35	112	2.63102
35	113	2.5788
35	114	2.57626
35	115	2.58386
35	116	2.60164
35	117	2.57771
35	118	2.57354
35	119	2.55987
35	120	2.57739
35	121	2.56769
35	122	2.58326
35	123	2.60366
35	124	2.60811
35	125	2.5945
35	126	2.56882
35	127	2.57247
35	128	2.60256
35	129	2.58777
35	130	2.61338
35	131	2.5952
35	132	2.54002
35	133	2.52074
35	134	2.59786
35	135	2.6016
35	136	2.57832
35	137	2.62249
35	138	2.59556
35	139	2.57206
35	140	2.5398
35	141	2.53952
35	142	2.56838
35	143	2.57992
35	144	2.57075
35	145	2.62664
35	146	2.62637
35	147	2.62421
35	148	2.6283
35	149	2.63098
35	150	2.63723
35	151	2.63299
35	152	2.62377
35	153	2.6101
35	154	2.64181
35	155	2.62872
35	156	2.59841
35	157	2.63688
35	158	2.61998
35	159	2.63244
35	160	2.57546
35	161	2.58195
35	162	2.55233
35	163	2.49243
35	164	2.54557
35	165	2.55892
35	166	2.57387
35	167	2.56523
35	168	2.57895
35	169	2.60914
35	170	2.57482
35	171	2.5993
35	172	2.49524
35	173	2.57695
35	174	2.54392
35	175	2.54564
35	176	2.55143
35	177	2.39207
35	178	2.56935
35	179	2.5892
35	180	2.55212
35	181	2.55823
35	182	2.3126
35	183	2.61938
35	184	2.5615
36	28	2.57303
36	29	2.56661
36	30	2.57885
36	31	2.6149
36	32	2.60273
36	33	2.619
36	34	2.58684
36	35	2.518
36	36	2.5959
36	37	2.60954
36	38	2.61724
36	39	2.58833
36	40	2.60309
36	41	2.61986
36	42	2.61517
36	43	2.61366
36	44	2.5787
36	45	2.56734
36	46	2.61037
36	47	2.62505
36	48	2.6137
36	49	2.63195
36	50	2.64127
36	51	2.63366
36	52	2.63618
36	53	2.63684
36	54	2.63662
36	55	2.6369
36	56	2.63704
36	57	2.63551
36	58	2.62971
36	59	2.62856
36	60	2.64146
36	61	2.63221
36	62	2.64012
36	63	2.64088
36	64	2.64148
36	65	2.64166
36	66	2.64648
36	67	2.63471
36	68	2.59808
36	69	2.64312
36	70	2.62857
36	71	2.62068
36	72	2.60591
36	73	2.62614
36	74	2.62651
36	75	2.60447
36	76	2.58001
36	77	2.60343
36	78	2.60324
36	79	2.62803
36	80	2.58545
36	81	2.6174
36	82	2.63793
36	83	2.64661
36	84	2.64889
36	85	2.62936
36	86	2.63885
36	87	2.63107
36	88	2.62913
36	89	2.6363
36	90	2.62589
36	91	2.61779
36	92	2.58861
36	93	2.59585
36	94	2.6223
36	95	2.61715
36	96	2.61146
36	97	2.63093
36	98	2.62303
36	99	2.58072
36	100	2.57807
36	101	2.61585
36	102	2.62727
36	103	2.6408
36	104	2.64191
36	105	2.64061
36	106	2.60194
36	107	2.62676
36	108	2.60019
36	109	2.5642
36	110	2.60193
36	111	2.6011
36	112	2.60597
36	113	2.60172
36	114	2.57713
36	115	2.58524
36	116	2.58994
36	117	2.59017
36	118	2.58622
36	119	2.60719
36	120	2.61242
36	121	2.60478
36	122	2.63771
36	123	2.60945
36	124	2.61082
36	125	2.62111
36	126	2.59977
36	127	2.56891
36	128	2.5915
36	129	2.62204
36	130	2.62311
36	131	2.60089
36	132	2.60959
36	133	2.59581
36	134	2.60696
36	135	2.58587
36	136	2.59704
36	137	2.61674
36	138	2.59307
36	139	2.54976
36	140	2.56412
36	141	2.53987
36	142	2.47608
36	143	2.60872
36	144	2.61963
36	145	2.63108
36	146	2.64264
36	147	2.63575
36	148	2.62435
36	149	2.62907
36	150	2.62809
36	151	2.64082
36	152	2.62849
36	153	2.61966
36	154	2.63059
36	155	2.63532
36	156	2.63236
36	157	2.64308
36	158	2.62147
36	159	2.63519
36	160	2.62135
36	161	2.6299
36	162	2.62582
36	163	2.6388
36	164	2.62187
36	165	2.56221
36	166	2.56911
36	167	2.58865
36	168	2.59897
36	169	2.59841
36	170	2.58205
36	171	2.57648
36	172	2.57361
36	173	2.59381
36	174	2.57175
36	175	2.52608
36	176	2.56116
36	177	2.59295
36	178	2.58962
36	179	2.49671
36	180	2.1866
36	181	2.59159
36	182	2.48343
36	183	2.22288
36	184	2.52199
36	185	2.52151
37	28	2.57446
37	29	2.60439
37	30	2.60593
37	31	2.60134
37	32	2.62243
37	33	2.60357
37	34	2.60598
37	35	2.52758
37	36	2.60918
37	37	2.572
37	38	2.62214
37	39	2.61855
37	40	2.60175
37	41	2.60451
37	42	2.60102
37	43	2.59465
37	44	2.59128
37	45	2.60007
37	46	2.62135
37	47	2.61813
37	48	2.61923
37	49	2.6252
37	50	2.62584
37	51	2.63857
37	52	2.63769
37	53	2.64062
37	54	2.62553
37	55	2.6298
37	56	2.62855
37	57	2.62081
37	58	2.62771
37	59	2.62449
37	60	2.62849
37	61	2.62677
37	62	2.61998
37	63	2.63291
37	64	2.64041
37	65	2.64282
37	66	2.62183
37	67	2.6289
37	68	2.63648
37	69	2.64168
37	70	2.61738
37	71	2.62923
37	72	2.63551
37	73	2.64279
37	74	2.62174
37	75	2.61336
37	76	2.59783
37	77	2.60772
37	78	2.60374
37	79	2.61977
37	80	2.56982
37	81	2.61564
37	82	2.62062
37	83	2.6351
37	84	2.64159
37	85	2.61665
37	86	2.62547
37	87	2.62915
37	88	2.63295
37	89	2.62514
37	90	2.62458
37	91	2.61199
37	92	2.58969
37	93	2.5876
37	94	2.61687
37	95	2.61191
37	96	2.61937
37	97	2.62142
37	98	2.621
37	99	2.60888
37	100	2.61513
37	101	2.62099
37	102	2.62674
37	103	2.61588
37	104	2.62938
37	105	2.64291
37	106	2.63758
37	107	2.62254
37	108	2.61429
37	109	2.59841
37	110	2.59184
37	111	2.5295
37	112	2.58524
37	113	2.61288
37	114	2.61718
37	115	2.60518
37	116	2.61183
37	117	2.62478
37	118	2.59573
37	119	2.58504
37	120	2.47234
37	121	2.21966
37	122	2.24353
37	123	2.52651
37	124	2.6175
37	125	2.62146
37	126	2.61645
37	127	2.61774
37	128	2.62304
37	129	2.63767
37	130	2.62365
37	131	2.62308
37	132	2.61477
37	133	2.60273
37	134	2.61952
37	135	2.60198
37	136	2.5934
37	137	2.58229
37	138	2.59628
37	139	2.60005
37	140	2.60871
37	141	2.61384
37	142	2.62113
37	143	2.63082
37	144	2.63187
37	145	2.63324
37	146	2.61719
37	147	2.63163
37	148	2.62883
37	149	2.63043
37	150	2.63689
37	151	2.62294
37	152	2.64403
37	153	2.6432
37	154	2.6403
37	155	2.6262
37	156	2.63068
37	157	2.60305
37	158	2.63608
37	159	2.62834
37	160	2.61649
37	161	2.61746
37	162	2.63115
37	163	2.59907
37	164	2.63006
37	165	2.61373
37	166	2.58997
37	167	2.57682
37	168	2.58916
37	169	2.60048
37	170	2.58681
37	171	2.55362
37	172	2.5715
37	173	2.57269
37	174	2.58649
37	175	2.57888
37	176	2.52122
37	177	2.58455
37	178	2.59135
37	179	2.55273
37	180	2.51636
37	181	2.60221
37	182	2.55141
37	183	2.51091
37	184	2.49302
37	185	2.48764
38	28	2.60541
38	29	2.61262
38	30	2.63309
38	31	2.62568
38	32	2.62905
38	33	2.60893
38	34	2.59693
38	35	2.57808
38	36	2.59097
38	37	2.61549
38	38	2.59025
38	39	2.62591
38	40	2.62506
38	41	2.62073
38	42	2.6027
38	43	2.5989
38	44	2.58561
38	45	2.58852
38	46	2.6125
38	47	2.62525
38	48	2.61841
38	49	2.63286
38	50	2.61823
38	51	2.62771
38	52	2.63112
38	53	2.62223
38	54	2.6221
38	55	2.63154
38	56	2.63159
38	57	2.6259
38	58	2.61683
38	59	2.57085
38	60	2.61757
38	61	2.61818
38	62	2.6284
38	63	2.64129
38	64	2.63522
38	65	2.61867
38	66	2.65407
38	67	2.64359
38	68	2.64394
38	69	2.62201
38	70	2.63682
38	71	2.61496
38	72	2.63902
38	73	2.63867
38	74	2.6329
38	75	2.6309
38	76	2.6082
38	77	2.63084
38	78	2.59892
38	79	2.63019
38	80	2.54946
38	81	2.62637
38	82	2.61725
38	83	2.63777
38	84	2.6503
38	85	2.62916
38	86	2.62632
38	87	2.62608
38	88	2.62932
38	89	2.62619
38	90	2.61619
38	91	2.59684
38	92	2.58327
38	93	2.58585
38	94	2.59123
38	95	2.61213
38	96	2.60696
38	97	2.61614
38	98	2.59623
38	99	2.57186
38	100	2.5834
38	101	2.59786
38	102	2.62196
38	103	2.61147
[truncated: 25,598 more rows]

## Sheet: SI_Fig16_d
X_coord	Y_coord	bandgap
16	44	2.15222
16	45	2.20314
16	46	2.24092
16	47	2.16562
16	48	2.16877
16	49	2.14804
16	50	2.26474
16	51	2.19218
16	52	2.17056
16	53	2.12798
16	54	2.15326
16	55	2.14674
16	56	2.16532
16	57	2.14498
16	58	2.16449
16	155	2.34115
16	156	2.18643
16	157	2.15558
16	158	2.148
16	159	2.16812
16	160	2.17727
16	161	2.17982
16	162	2.27711
16	163	2.14978
16	164	2.33979
16	165	2.08203
16	166	2.1577
16	167	2.04677
16	168	2.25102
17	17	2.22481
17	18	2.11743
17	19	2.13763
17	20	2.13913
17	21	2.13302
17	22	2.14592
17	23	2.13795
17	24	2.14574
17	25	2.14462
17	26	2.15425
17	27	2.15441
17	28	2.17011
17	29	2.07792
17	30	2.14959
17	31	2.16191
17	32	2.16074
17	33	2.16831
17	34	2.15
17	35	2.16098
17	36	2.17521
17	37	2.18352
17	38	2.17876
17	39	2.16459
17	40	2.13593
17	41	2.19816
17	42	2.19819
17	43	2.18602
17	44	2.1649
17	45	2.18402
17	46	2.18857
17	47	2.17235
17	48	2.18673
17	49	2.17205
17	50	2.17258
17	51	2.17125
17	52	2.17565
17	53	2.06526
17	54	2.16028
17	55	2.17845
17	56	2.18478
17	57	2.17071
17	58	2.18287
17	59	2.1812
17	60	2.18482
17	61	2.16912
17	62	2.18561
17	63	2.17646
17	64	2.1834
17	65	2.14098
17	66	2.16807
17	67	2.06193
17	68	2.16813
17	69	2.17755
17	70	2.19367
17	71	2.18963
17	72	2.19274
17	73	2.19892
17	74	2.17873
17	75	2.1633
17	76	2.18193
17	77	2.13417
17	78	2.13207
17	79	2.10304
17	80	2.13609
17	81	2.18189
17	82	2.20067
17	83	2.17809
17	84	2.195
17	85	2.19644
17	86	2.19472
17	87	2.1763
17	88	2.1749
17	89	2.1743
17	90	2.17573
17	91	2.17854
17	92	2.17338
17	93	2.15202
17	94	2.18146
17	95	2.1888
17	96	2.18608
17	97	2.17236
17	98	2.15158
17	99	2.16145
17	100	2.16317
17	101	2.17305
17	102	2.1682
17	103	2.15858
17	104	2.15525
17	105	2.14225
17	106	2.16193
17	107	2.15149
17	108	2.16027
17	109	2.15734
17	110	2.15529
17	111	2.17503
17	112	2.14915
17	113	2.15548
17	114	2.16382
17	115	2.16829
17	116	2.13348
17	117	2.10555
17	118	2.15205
17	119	2.15543
17	120	2.15256
17	121	2.16328
17	122	2.14898
17	123	2.14968
17	124	2.1607
17	125	2.1497
17	126	2.08853
17	127	2.14258
17	128	2.14362
17	129	2.15214
17	130	2.16551
17	131	2.16422
17	132	2.14902
17	133	2.15577
17	134	2.12344
17	135	2.12772
17	136	2.16637
17	137	2.14759
17	138	2.15424
17	139	2.16557
17	140	2.16042
17	141	2.1671
17	142	2.15753
17	143	2.13012
17	144	2.15082
17	145	2.15511
17	146	2.16286
17	147	2.16888
17	148	2.07689
17	149	2.14597
17	150	2.14642
17	151	2.14917
17	152	2.14094
17	153	2.1473
17	154	2.14978
17	155	2.15325
17	156	2.15491
17	157	2.16
17	158	2.16828
17	159	2.14092
17	160	2.14199
17	161	2.17099
17	162	2.16784
17	163	2.05487
17	164	2.10387
17	165	2.09776
17	166	2.13739
17	167	2.24128
17	168	2.30723
17	169	2.25349
18	15	2.12611
18	16	2.13761
18	17	2.14255
18	18	2.03432
18	19	2.13963
18	20	2.15069
18	21	2.18111
18	22	2.1528
18	23	2.12416
18	24	2.2421
18	25	2.14533
18	26	2.17494
18	27	2.18189
18	28	2.27745
18	29	2.26278
18	30	2.04865
18	31	2.18591
18	32	2.17548
18	33	2.15887
18	34	2.14326
18	35	2.17988
18	36	2.17957
18	37	2.20261
18	38	2.21994
18	39	2.20658
18	40	2.21007
18	41	2.22545
18	42	2.20947
18	43	2.2057
18	44	2.19426
18	45	2.21103
18	46	2.20403
18	47	2.2052
18	48	2.21328
18	49	2.22012
18	50	2.1846
18	51	2.19452
18	52	2.19523
18	53	2.305
18	54	2.18685
18	55	2.14611
18	56	2.17703
18	57	2.20702
18	58	2.20407
18	59	2.20941
18	60	2.20723
18	61	2.20886
18	62	2.21053
18	63	2.21271
18	64	2.1902
18	65	2.18165
18	66	2.19207
18	67	2.24697
18	68	2.27767
18	69	2.20787
18	70	2.2229
18	71	2.20703
18	72	2.21727
18	73	2.20725
18	74	2.21299
18	75	2.31816
18	76	2.31139
18	77	2.27065
18	78	2.27833
18	79	2.26165
18	80	2.19664
18	81	2.21594
18	82	2.20938
18	83	2.2221
18	84	2.23008
18	85	2.22301
18	86	2.21691
18	87	2.19154
18	88	2.34213
18	89	2.3317
18	90	2.22265
18	91	2.18393
18	92	2.24482
18	93	2.29908
18	94	2.19698
18	95	2.13434
18	96	2.20393
18	97	2.1976
18	98	2.20189
18	99	2.20224
18	100	2.19809
18	101	2.17808
18	102	2.18498
18	103	2.19995
18	104	2.20542
18	105	2.19051
18	106	2.17522
18	107	2.22974
18	108	2.17486
18	109	2.18846
18	110	2.18512
18	111	2.18996
18	112	2.19715
18	113	2.31048
18	114	2.17612
18	115	2.16774
18	116	2.159
18	117	2.23276
18	118	2.31376
18	119	2.18164
18	120	2.16475
18	121	2.16961
18	122	2.15746
18	123	2.16821
18	124	2.13541
18	125	2.14107
18	126	2.15526
18	127	2.14277
18	128	2.07965
18	129	2.17971
18	130	2.17912
18	131	2.103
18	132	2.14899
18	133	2.18441
18	134	2.18563
18	135	2.18561
18	136	2.1651
18	137	2.17363
18	138	2.18278
18	139	2.18657
18	140	2.16017
18	141	2.16747
18	142	2.26975
18	143	2.29905
18	144	2.22454
18	145	2.1633
18	146	2.25513
18	147	2.32577
18	148	2.31308
18	149	2.15897
18	150	2.14973
18	151	2.17103
18	152	2.14133
18	153	2.20302
18	154	2.154
18	155	2.14243
18	156	2.28164
18	157	2.17389
18	158	2.16842
18	159	2.13209
18	160	2.19527
18	161	2.17961
18	162	2.21534
18	163	2.14985
18	164	2.10932
18	165	2.10609
18	166	2.0759
18	167	2.42936
18	168	2.37438
18	169	2.31267
19	14	2.12671
19	15	2.13122
19	16	2.14684
19	17	2.14107
19	18	2.12521
19	19	2.1169
19	20	2.34011
19	21	2.30562
19	22	2.29057
19	23	2.2864
19	24	2.12454
19	25	2.33849
19	26	2.24037
19	27	2.2516
19	28	2.18892
19	29	2.16571
19	30	2.1824
19	31	2.27644
19	32	2.18273
19	33	2.14338
19	34	2.1703
19	35	2.13508
19	36	2.13775
19	37	2.19343
19	38	2.20739
19	39	2.19909
19	40	2.19388
19	41	2.20063
19	42	2.20485
19	43	2.20009
19	44	2.21039
19	45	2.22076
19	46	2.27863
19	47	2.28372
19	48	2.22541
19	49	2.2856
19	50	2.32868
19	51	2.30349
19	52	2.24578
19	53	2.2521
19	54	2.18573
19	55	2.21491
19	56	2.2117
19	57	2.20272
19	58	2.16744
19	59	2.20468
19	60	2.19946
19	61	2.09354
19	62	2.2015
19	63	2.15544
19	64	2.16119
19	65	2.1976
19	66	2.19943
19	67	2.19694
19	68	2.18866
19	69	2.09181
19	70	2.21725
19	71	2.22028
19	72	2.21785
19	73	2.08844
19	74	2.21979
19	75	2.20637
19	76	2.21271
19	77	2.21938
19	78	2.22224
19	79	2.21863
19	80	2.27354
19	81	2.21896
19	82	2.21981
19	83	2.21195
19	84	2.18977
19	85	2.27787
19	86	2.12687
19	87	2.21452
19	88	2.21058
19	89	2.15909
19	90	2.1738
19	91	2.23786
19	92	2.18699
19	93	2.29059
19	94	2.20202
19	95	2.20326
19	96	2.18321
19	97	2.28318
19	98	2.21272
19	99	2.18657
19	100	2.17476
19	101	2.17905
19	102	2.18357
19	103	2.18794
19	104	2.23908
19	105	2.18598
19	106	2.19468
19	107	2.27413
19	108	2.13541
19	109	2.162
19	110	2.1623
19	111	2.3344
19	112	2.17969
19	113	2.30304
19	114	2.25284
19	115	2.25614
19	116	2.32621
19	117	2.30962
19	118	2.28342
19	119	2.1847
19	120	2.17881
19	121	2.17626
19	122	2.16747
19	123	2.16487
19	124	2.16265
19	125	2.25976
19	126	2.22494
19	127	2.23885
19	128	2.33
19	129	2.29611
19	130	2.28942
19	131	2.20962
19	132	2.32858
19	133	2.32263
19	134	2.1561
19	135	2.18235
19	136	2.17877
19	137	2.17383
19	138	2.26162
19	139	2.17362
19	140	2.17356
19	141	2.17044
19	142	2.28729
19	143	2.17947
19	144	2.15374
19	145	2.15335
19	146	2.22217
19	147	2.23153
19	148	2.1761
19	149	2.18097
19	150	2.179
19	151	2.16864
19	152	2.31347
19	153	2.173
19	154	2.24986
19	155	2.29417
19	156	2.17076
19	157	2.33367
19	158	2.33086
19	159	2.24953
19	160	2.18911
19	161	2.19409
19	162	2.2126
19	163	2.18243
19	164	2.17203
19	165	2.16281
19	166	2.12928
19	167	2.39413
19	168	2.07433
19	169	2.31467
20	13	2.08497
20	14	2.33099
20	15	2.05414
20	16	2.13816
20	17	2.14556
20	18	2.13478
20	19	2.14874
20	20	2.33898
20	21	2.32882
20	22	2.31223
20	23	2.15735
20	24	2.33735
20	25	2.2704
20	26	2.24708
20	27	2.20665
20	28	2.19496
20	29	2.19288
20	30	2.1891
20	31	2.14884
20	32	2.18513
20	33	2.16053
20	34	2.14945
20	35	2.13515
20	36	2.15922
20	37	2.18672
20	38	2.23896
20	39	2.21264
20	40	2.20732
20	41	2.21628
20	42	2.27683
20	43	2.23149
20	44	2.212
20	45	2.28169
20	46	2.31409
20	47	2.20905
20	48	2.20539
20	49	2.26902
20	50	2.2559
20	51	2.19298
20	52	2.17704
20	53	2.17874
20	54	2.17038
20	55	2.18033
20	56	2.2067
20	57	2.21398
20	58	2.11736
20	59	2.198
20	60	2.20251
20	61	2.09573
20	62	2.19461
20	63	2.16077
20	64	2.18646
20	65	2.18957
20	66	2.18922
20	67	2.17934
20	68	2.17937
20	69	2.18023
20	70	2.19256
20	71	2.20146
20	72	2.18067
20	73	2.1807
20	74	2.1917
20	75	2.18875
20	76	2.19351
20	77	2.21219
20	78	2.20894
20	79	2.19565
20	80	2.19335
20	81	2.19585
20	82	2.17931
20	83	2.20342
20	84	2.18537
20	85	2.19977
20	86	2.19806
20	87	2.18484
20	88	2.17996
20	89	2.15695
20	90	2.20104
20	91	2.16713
20	92	2.1811
20	93	2.1811
20	94	2.18641
20	95	2.16997
20	96	2.28671
20	97	2.19201
20	98	2.20847
20	99	2.2036
20	100	2.18082
20	101	2.16658
20	102	2.12909
20	103	2.20954
20	104	2.12564
20	105	2.20929
20	106	2.20427
20	107	2.15975
20	108	2.17292
20	109	2.18566
20	110	2.18122
20	111	2.18335
20	112	2.25944
20	113	2.18995
20	114	2.23996
20	115	2.17796
20	116	2.1723
20	117	2.17395
20	118	2.18152
20	119	2.12768
20	120	2.0652
20	121	2.19504
20	122	2.20719
20	123	2.19058
20	124	2.16633
20	125	2.16806
20	126	2.25816
20	127	2.21083
20	128	2.18267
20	129	2.26662
20	130	2.17527
20	131	2.15916
20	132	2.17534
20	133	2.18196
20	134	2.19247
20	135	2.17924
20	136	2.16728
20	137	2.26551
20	138	2.19603
20	139	2.16902
20	140	2.18474
20	141	2.07585
20	142	2.19161
20	143	2.12706
20	144	2.11317
20	145	2.17762
20	146	2.17557
20	147	2.16705
20	148	2.17181
20	149	2.1828
20	150	2.16969
20	151	2.17189
20	152	2.26062
20	153	2.19731
20	154	2.18221
20	155	2.1652
20	156	2.17759
20	157	2.25212
20	158	2.19401
20	159	2.21639
20	160	2.21342
20	161	2.21191
20	162	2.21151
20	163	2.19052
20	164	2.27961
20	165	2.33988
20	166	2.29103
20	167	2.33722
20	168	2.21086
20	169	2.34742
21	13	2.09238
21	14	2.08578
21	15	2.31931
21	16	2.15071
21	17	2.34785
21	18	2.15428
21	19	2.15523
21	20	2.15748
21	21	2.3182
21	22	2.3293
21	23	2.1859
21	24	2.27654
21	25	2.27493
21	26	2.25897
21	27	2.25424
21	28	2.18852
21	29	2.17217
21	30	2.1867
21	31	2.18039
21	32	2.1394
21	33	2.14355
21	34	2.14883
21	35	2.13357
21	36	2.11822
21	37	2.15662
21	38	2.18885
21	39	2.20637
21	40	2.22503
21	41	2.27168
21	42	2.29552
21	43	2.31396
21	44	2.31465
21	45	2.29348
21	46	2.29095
21	47	2.20285
21	48	2.29912
21	49	2.17955
21	50	2.19059
21	51	2.25837
21	52	2.16127
21	53	2.18224
21	54	2.15651
21	55	2.24501
21	56	2.16589
21	57	2.2888
21	58	2.18299
21	59	2.18619
21	60	2.16849
21	61	2.17696
21	62	2.18283
21	63	2.15824
21	64	2.15485
21	65	2.15666
21	66	2.16486
21	67	2.18211
21	68	2.16575
21	69	2.19078
21	70	2.18418
21	71	2.20178
21	72	2.26583
21	73	2.20022
21	74	2.19281
21	75	2.26098
21	76	2.32103
21	77	2.17642
21	78	2.20422
21	79	2.19868
21	80	2.18875
21	81	2.187
21	82	2.17892
21	83	2.15256
21	84	2.19414
21	85	2.1763
21	86	2.19201
21	87	2.18084
21	88	2.18669
21	89	2.18181
21	90	2.15781
21	91	2.16543
21	92	2.16023
21	93	2.16456
21	94	2.18577
21	95	2.18229
21	96	2.17179
21	97	2.17189
21	98	2.20917
21	99	2.19938
21	100	2.18626
21	101	2.18957
21	102	2.17339
21	103	2.17918
21	104	2.19214
21	105	2.18466
21	106	2.18846
21	107	2.17661
21	108	2.17951
21	109	2.16264
21	110	2.17177
21	111	2.17664
21	112	2.18815
21	113	2.19717
21	114	2.25753
21	115	2.15903
21	116	2.14569
21	117	2.12283
21	118	2.15361
21	119	2.15136
21	120	2.18738
21	121	2.19243
21	122	2.2028
21	123	2.18891
21	124	2.16605
21	125	2.2442
21	126	2.15732
21	127	2.14335
21	128	2.28848
21	129	2.31015
21	130	2.16411
21	131	2.15208
21	132	2.14684
21	133	2.15867
21	134	2.17315
21	135	2.17749
21	136	2.12639
21	137	2.09459
21	138	2.25755
21	139	2.18539
21	140	2.18747
21	141	2.17205
21	142	2.17656
21	143	2.18965
21	144	2.19287
21	145	2.18217
21	146	2.22541
21	147	2.17024
21	148	2.1692
21	149	2.27619
21	150	2.12588
21	151	2.17242
21	152	2.18732
21	153	2.07859
21	154	2.18033
21	155	2.19029
21	156	2.21108
21	157	2.19084
21	158	2.26675
21	159	2.20955
21	160	2.22297
21	161	2.21504
21	162	2.20379
21	163	2.19855
21	164	2.20005
21	165	2.22092
21	166	2.17783
21	167	2.2567
21	168	2.12425
21	169	2.09628
22	13	2.09861
22	14	2.13335
22	15	2.35998
22	16	2.36907
22	17	2.36463
22	18	2.36695
22	19	2.32346
22	20	2.30944
22	21	2.35713
22	22	2.14108
22	23	2.19387
22	24	2.18587
22	25	2.20446
22	26	2.22252
22	27	2.20206
22	28	2.18518
22	29	2.16647
22	30	2.15662
22	31	2.13332
22	32	2.13916
22	33	2.14851
22	34	2.13761
22	35	2.15164
22	36	2.23382
22	37	2.18439
22	38	2.18914
22	39	2.29158
22	40	2.26724
22	41	2.27295
22	42	2.27233
22	43	2.28504
22	44	2.26553
22	45	2.21603
22	46	2.18584
22	47	2.28356
22	48	2.29635
22	49	2.15487
22	50	2.15327
22	51	2.14339
22	52	2.28637
22	53	2.31048
22	54	2.16701
22	55	2.28359
22	56	2.20938
22	57	2.21762
22	58	2.31412
22	59	2.32752
22	60	2.14795
22	61	2.27633
22	62	2.15646
22	63	2.15101
22	64	2.21093
22	65	2.18725
22	66	2.16716
22	67	2.18146
22	68	2.1755
22	69	2.15818
22	70	2.18321
22	71	2.2038
22	72	2.27903
22	73	2.2743
22	74	2.32655
22	75	2.25647
22	76	2.31817
22	77	2.18471
22	78	2.27794
22	79	2.19455
22	80	2.2027
22	81	2.17768
22	82	2.17129
22	83	2.19132
22	84	2.16785
22	85	2.20127
22	86	2.18603
22	87	2.18377
22	88	2.17539
22	89	2.17477
22	90	2.24618
22	91	2.30337
22	92	2.18546
22	93	2.1581
22	94	2.16851
22	95	2.18516
22	96	2.19343
22	97	2.19291
22	98	2.19602
22	99	2.18146
22	100	2.1515
22	101	2.13419
22	102	2.18089
22	103	2.18222
22	104	2.19059
22	105	2.18783
22	106	2.11144
22	107	2.18098
22	108	2.17656
22	109	2.17433
22	110	2.28644
22	111	2.21841
22	112	2.29124
22	113	2.23919
22	114	2.16391
22	115	2.15746
22	116	2.15311
22	117	2.16161
22	118	2.19142
22	119	1.99748
22	120	2.18955
22	121	2.19049
22	122	2.11675
22	123	2.19269
22	124	2.2235
22	125	2.15057
22	126	2.29827
22	127	2.15969
22	128	2.13908
22	129	2.2456
22	130	2.15193
22	131	2.23265
22	132	2.26898
22	133	2.27601
22	134	2.15405
22	135	2.15007
22	136	2.15801
22	137	2.10471
22	138	2.156
22	139	2.1786
22	140	2.1838
22	141	2.1782
22	142	2.19231
22	143	2.19828
22	144	2.18965
22	145	2.18162
22	146	2.16969
22	147	2.15965
22	148	2.17879
22	149	2.12443
22	150	2.10506
22	151	2.27691
22	152	2.18753
22	153	2.18452
22	154	2.17633
22	155	2.18457
22	156	2.19323
22	157	2.18308
22	158	2.1794
22	159	2.19762
22	160	2.19805
22	161	2.21204
22	162	2.21743
22	163	2.24104
22	164	2.17834
22	165	2.15823
22	166	2.1552
22	167	2.2576
22	168	2.22397
22	169	2.31415
23	13	2.35953
23	14	2.1272
23	15	2.33177
23	16	2.35846
23	17	2.32924
23	18	2.35273
23	19	2.33333
23	20	2.3489
23	21	2.34833
23	22	2.16668
23	23	2.15442
23	24	2.16394
23	25	2.18223
23	26	2.26853
23	27	2.21569
23	28	2.20352
23	29	2.1894
23	30	2.17914
23	31	2.17144
23	32	2.1828
23	33	2.18978
23	34	2.18996
23	35	2.26809
23	36	2.18871
23	37	2.24961
23	38	2.28218
23	39	2.28706
23	40	2.29342
23	41	2.19203
23	42	2.19926
23	43	2.22297
23	44	2.27644
23	45	2.27697
23	46	2.18006
23	47	2.17623
23	48	2.25188
23	49	2.32864
23	50	2.33571
23	51	2.3286
23	52	2.34687
23	53	2.30898
23	54	2.33161
23	55	2.11722
23	56	2.13318
23	57	2.13545
23	58	2.25215
23	59	2.14236
23	60	2.3037
23	61	2.25684
23	62	2.26074
23	63	2.25236
23	64	2.25336
23	65	2.25612
23	66	2.19075
23	67	2.17778
23	68	2.18308
23	69	2.17924
23	70	2.18832
23	71	2.19778
23	72	2.27664
23	73	2.21633
23	74	2.2084
23	75	2.18928
23	76	2.17755
23	77	2.19371
23	78	2.26036
23	79	2.20545
23	80	2.19362
23	81	2.20327
23	82	2.19621
23	83	2.29389
23	84	2.19721
23	85	2.20183
23	86	2.19759
23	87	2.19455
23	88	2.1781
23	89	2.18985
23	90	2.18565
23	91	2.2356
23	92	2.16904
23	93	2.17479
23	94	2.17647
23	95	2.17409
23	96	2.1453
23	97	2.18381
23	98	2.2097
23	99	2.20311
23	100	2.15482
23	101	2.18246
23	102	2.17899
23	103	2.16497
23	104	2.14991
23	105	2.1916
23	106	2.10517
23	107	2.18012
23	108	2.18353
23	109	2.28772
23	110	2.16137
23	111	2.16223
23	112	2.17072
23	113	2.24755
23	114	2.19454
23	115	2.1821
23	116	2.16934
23	117	2.15886
23	118	2.13241
23	119	2.17531
23	120	2.19308
23	121	2.20521
23	122	2.09446
23	123	2.19787
23	124	2.16898
23	125	2.22968
23	126	2.21114
23	127	2.1555
23	128	2.18011
23	129	2.19595
23	130	2.25142
23	131	2.29894
23	132	2.30838
23	133	2.31136
23	134	2.18412
23	135	2.15173
23	136	2.14571
23	137	2.0968
23	138	2.13095
23	139	2.16802
23	140	2.18007
23	141	2.17374
23	142	2.0656
23	143	2.16794
23	144	2.09578
23	145	2.12906
23	146	2.18635
23	147	2.1627
23	148	2.16642
23	149	2.05779
23	150	2.1512
23	151	2.15961
23	152	2.17591
23	153	2.19169
23	154	2.17652
23	155	2.17675
23	156	2.20842
23	157	2.19515
23	158	2.17987
23	159	2.18654
23	160	2.19987
23	161	2.21809
23	162	2.22817
23	163	2.20216
23	164	2.17466
23	165	2.19148
23	166	2.25668
23	167	2.33894
23	168	2.09735
23	169	2.12798
24	13	2.27214
24	14	2.087
24	15	2.35486
24	16	2.15068
24	17	2.15202
24	18	2.15516
24	19	2.32147
24	20	2.14991
24	21	2.15014
24	22	2.32915
24	23	2.17852
24	24	2.34714
24	25	2.34478
24	26	2.28713
24	27	2.28893
24	28	2.21133
24	29	2.20836
24	30	2.20417
24	31	2.21786
24	32	2.26309
24	33	2.25508
24	34	2.22879
24	35	2.29425
24	36	2.17529
24	37	2.21992
24	38	2.28651
24	39	2.2158
24	40	2.1877
24	41	2.17931
24	42	2.17351
24	43	2.18045
24	44	2.27201
24	45	2.32852
24	46	2.32106
24	47	2.15549
24	48	2.15221
24	49	2.35726
24	50	2.14576
24	51	2.33513
24	52	2.34677
24	53	2.38392
24	54	2.14672
24	55	2.1175
24	56	2.27542
24	57	2.3461
24	58	2.31455
24	59	2.14227
24	60	2.15713
24	61	2.34037
24	62	2.17007
24	63	2.18446
24	64	2.17863
24	65	2.19035
24	66	2.19131
24	67	2.2013
24	68	2.17181
24	69	2.18467
24	70	2.1932
24	71	2.24806
24	72	2.27466
24	73	2.27246
24	74	2.29546
24	75	2.1899
24	76	2.16699
24	77	2.18417
24	78	2.1884
24	79	2.26298
24	80	2.20706
24	81	2.20408
24	82	2.20985
24	83	2.20741
24	84	2.21283
24	85	2.21486
24	86	2.20318
24	87	2.19751
24	88	2.19155
24	89	2.19876
24	90	2.24867
24	91	2.25335
24	92	2.19329
24	93	2.19688
24	94	2.1827
24	95	2.17461
24	96	2.20139
24	97	2.1903
24	98	2.26377
24	99	2.19733
24	100	2.167
24	101	2.16883
24	102	2.20076
24	103	2.21847
24	104	2.19399
24	105	2.21065
24	106	2.19165
24	107	2.18447
24	108	2.19843
24	109	2.23768
24	110	2.17405
24	111	2.195
24	112	2.23901
24	113	2.24623
24	114	2.18626
24	115	2.19211
24	116	2.25044
24	117	2.15847
24	118	2.13551
24	119	2.19524
24	120	2.19323
24	121	2.20241
24	122	2.11257
24	123	2.17902
24	124	2.25661
24	125	2.22976
24	126	2.31309
24	127	2.17834
24	128	2.19176
24	129	2.21385
24	130	2.23036
24	131	2.27154
24	132	2.27168
24	133	2.29228
24	134	2.19565
24	135	2.16058
24	136	2.17538
24	137	2.11952
24	138	2.12771
24	139	2.17134
24	140	2.1452
24	141	2.1619
24	142	2.13665
24	143	2.17559
24	144	2.15068
24	145	2.33434
24	146	2.28624
24	147	2.18421
24	148	2.17941
24	149	2.1656
24	150	2.20978
24	151	2.16652
24	152	2.22297
24	153	2.17705
24	154	2.08806
24	155	2.16975
24	156	2.18218
24	157	2.2034
24	158	2.19223
24	159	2.18246
24	160	2.19218
24	161	2.20867
24	162	2.24756
24	163	2.21895
24	164	2.20228
24	165	2.2861
24	166	2.20799
24	167	2.16878
24	168	2.29474
24	169	2.33064
25	13	2.23262
25	14	2.36769
25	15	2.12582
25	16	2.15855
25	17	2.36158
25	18	2.17525
25	19	2.30811
25	20	2.25032
25	21	2.16465
25	22	2.18703
25	23	2.22865
25	24	2.22168
25	25	2.19646
25	26	2.20976
25	27	2.2842
25	28	2.19211
25	29	2.20317
25	30	2.26258
25	31	2.26634
25	32	2.20417
25	33	2.20701
25	34	2.26223
25	35	2.27902
25	36	2.2728
25	37	2.21265
25	38	2.20662
25	39	2.18115
25	40	2.19633
25	41	2.19046
25	42	2.34618
25	43	2.34094
25	44	2.18575
25	45	2.35863
25	46	2.34514
25	47	2.1479
25	48	2.15082
25	49	2.36101
25	50	2.33237
25	51	2.32514
25	52	2.37462
25	53	2.35141
25	54	2.2637
25	55	2.14496
25	56	2.3256
25	57	2.36385
25	58	2.35531
25	59	2.33911
25	60	2.29741
25	61	2.33261
25	62	2.33464
25	63	2.34634
25	64	2.33465
25	65	2.17481
25	66	2.18098
25	67	2.17793
25	68	2.17239
25	69	2.30651
25	70	2.18299
25	71	2.18326
25	72	2.1861
25	73	2.26918
25	74	2.19832
25	75	2.28826
25	76	2.2429
25	77	2.157
25	78	2.18262
25	79	2.26578
25	80	2.20511
25	81	2.20544
25	82	2.20293
25	83	2.20602
25	84	2.20183
25	85	2.19392
25	86	2.19325
25	87	2.18616
25	88	2.1959
25	89	2.183
25	90	2.20825
25	91	2.19632
25	92	2.19817
25	93	2.1747
25	94	2.16512
25	95	2.1838
25	96	2.18697
25	97	2.18922
25	98	2.19323
25	99	2.25944
25	100	2.19952
25	101	2.19319
25	102	2.17837
25	103	2.16679
25	104	2.1634
25	105	2.21337
25	106	2.17338
25	107	2.17995
25	108	2.17049
25	109	2.16103
25	110	2.30446
25	111	2.2719
25	112	2.17735
25	113	2.16461
25	114	2.17702
25	115	2.25142
25	116	2.15659
25	117	2.31831
25	118	2.18022
25	119	2.18638
25	120	2.19922
25	121	2.20327
25	122	2.08006
25	123	2.19021
25	124	2.27156
25	125	2.20093
25	126	2.18856
25	127	2.31585
25	128	2.21111
25	129	2.22998
25	130	2.23207
25	131	2.24416
25	132	2.20732
25	133	2.08736
25	134	2.19312
25	135	2.27291
25	136	2.13995
25	137	2.17814
25	138	2.18944
25	139	2.18035
25	140	2.14108
25	141	2.12369
25	142	2.17951
25	143	2.18589
25	144	2.17724
25	145	2.29741
25	146	2.31522
25	147	2.14666
25	148	2.17574
25	149	2.25133
25	150	2.18796
25	151	2.17623
25	152	2.18567
25	153	2.18081
25	154	2.19885
25	155	2.18296
25	156	2.18895
25	157	2.19533
25	158	2.18993
25	159	2.18826
25	160	2.19329
25	161	2.19327
25	162	2.21482
25	163	2.20551
25	164	2.20248
25	165	2.20641
25	166	2.19359
25	167	2.12607
25	168	2.15574
25	169	2.20971
26	13	2.13919
26	14	2.35274
26	15	2.36666
26	16	2.37132
26	17	2.16075
26	18	2.16964
26	19	2.1798
26	20	2.30943
26	21	2.16766
26	22	2.1798
26	23	2.21372
26	24	2.28242
26	25	2.20804
26	26	2.21167
26	27	2.28139
26	28	2.18961
26	29	2.20091
26	30	2.27028
26	31	2.3024
26	32	2.2693
26	33	2.28413
26	34	2.28312
26	35	2.27118
26	36	2.27522
26	37	2.25927
26	38	2.25035
26	39	2.17289
26	40	2.1765
26	41	2.16044
26	42	2.26301
26	43	2.28086
26	44	2.29927
26	45	2.28636
26	46	2.20346
26	47	2.20522
26	48	2.26439
26	49	2.25988
26	50	2.15466
26	51	2.15828
26	52	2.1805
26	53	2.24518
26	54	2.16721
26	55	2.18149
26	56	2.27959
26	57	2.28141
26	58	2.26337
26	59	2.29997
26	60	2.16306
26	61	2.32588
26	62	2.25232
26	63	2.26481
26	64	2.31243
26	65	2.17305
26	66	2.3411
26	67	2.15178
26	68	2.15284
26	69	2.30574
26	70	2.16654
26	71	2.1624
26	72	2.33268
26	73	2.3314
26	74	2.2008
26	75	2.17419
26	76	2.26816
26	77	2.23215
26	78	2.26702
26	79	2.19571
26	80	2.27013
26	81	2.21418
26	82	2.21947
26	83	2.21539
26	84	2.18649
26	85	2.19155
26	86	2.20449
26	87	2.19493
26	88	2.18348
26	89	2.18815
26	90	2.29958
26	91	2.1977
26	92	2.18007
26	93	2.17984
26	94	2.19781
26	95	2.2022
26	96	2.20121
26	97	2.1982
26	98	2.19608
26	99	2.19719
26	100	2.19308
26	101	2.18209
26	102	2.16684
26	103	2.19472
26	104	2.17534
26	105	2.17156
26	106	2.1786
26	107	2.26147
26	108	2.1586
26	109	2.15456
26	110	2.14371
26	111	2.15892
26	112	2.15796
26	113	2.17166
26	114	2.18671
26	115	2.18458
26	116	2.16964
26	117	2.17132
26	118	2.13681
26	119	2.19233
26	120	2.18648
26	121	2.19091
26	122	2.19675
26	123	2.19609
26	124	2.18077
26	125	2.20606
26	126	2.22248
26	127	2.22679
26	128	2.15989
26	129	2.27609
26	130	2.25967
26	131	2.23271
26	132	2.19995
26	133	2.13843
26	134	2.16084
26	135	2.14746
26	136	2.21343
26	137	2.11387
26	138	2.12479
26	139	2.07364
26	140	2.10313
26	141	2.17345
26	142	2.1802
26	143	2.02258
26	144	2.18461
26	145	2.13155
26	146	2.19351
26	147	2.32377
26	148	2.18917
26	149	2.18962
26	150	2.28432
26	151	2.30137
26	152	2.18198
26	153	2.18243
26	154	2.17597
26	155	2.16315
26	156	2.17598
26	157	2.19785
26	158	2.19954
26	159	2.24499
26	160	2.16556
26	161	2.16802
26	162	2.20295
26	163	2.19453
26	164	2.18501
26	165	2.2114
26	166	2.22685
26	167	2.26887
26	168	2.16016
26	169	2.42019
27	13	2.36829
27	14	2.14895
27	15	2.15159
27	16	2.15424
27	17	2.30247
27	18	2.19089
27	19	2.27543
27	20	2.1958
27	21	2.17431
27	22	2.20069
27	23	2.25504
27	24	2.21068
27	25	2.2032
27	26	2.19932
27	27	2.17589
27	28	2.17061
27	29	2.167
27	30	2.19244
27	31	2.30183
27	32	2.28201
27	33	2.26664
27	34	2.2587
27	35	2.26474
27	36	2.258
27	37	2.27395
27	38	2.17896
27	39	2.17773
27	40	2.33958
27	41	2.1189
27	42	2.26107
27	43	2.2933
27	44	2.22787
27	45	2.24451
27	46	2.08604
27	47	2.22539
27	48	2.2478
27	49	2.21755
27	50	2.22062
27	51	2.2921
27	52	2.29567
27	53	2.27273
27	54	2.29736
27	55	2.2937
27	56	2.31292
27	57	2.34727
27	58	2.34758
27	59	2.26098
27	60	2.25747
27	61	2.29558
27	62	2.22782
27	63	2.16197
27	64	2.17963
27	65	2.17139
27	66	2.16503
27	67	2.34323
27	68	2.15347
27	69	2.30596
27	70	2.32508
27	71	2.35207
27	72	2.18507
27	73	2.18463
27	74	2.26791
27	75	2.31558
27	76	2.18063
27	77	2.14047
27	78	2.35411
27	79	2.32918
27	80	2.20245
27	81	2.22321
27	82	2.26445
27	83	2.19836
27	84	2.20169
27	85	2.18315
27	86	2.20658
27	87	2.18756
27	88	2.19973
27	89	2.19131
27	90	2.195
27	91	2.18849
27	92	2.19017
27	93	2.19461
27	94	2.19302
27	95	2.19544
27	96	2.19031
27	97	2.30573
27	98	2.30736
27	99	2.26626
27	100	2.20273
27	101	2.26727
27	102	2.19518
27	103	2.17621
27	104	2.19878
27	105	2.18201
27	106	2.16261
27	107	2.18807
27	108	2.16528
27	109	2.17796
27	110	2.16742
27	111	2.15951
27	112	2.16366
27	113	2.29916
27	114	2.17273
27	115	2.17165
27	116	2.14649
27	117	2.18678
27	118	2.08556
27	119	2.18362
27	120	2.18297
27	121	2.19521
27	122	2.19835
27	123	2.1961
27	124	2.16586
27	125	2.25523
27	126	2.18471
27	127	2.15852
27	128	2.15957
27	129	2.16847
27	130	2.19382
27	131	2.18718
27	132	2.15933
27	133	2.15923
27	134	2.30357
27	135	2.15631
27	136	2.28457
27	137	2.27412
27	138	2.2101
27	139	2.18045
27	140	2.19792
27	141	2.19001
27	142	2.19002
27	143	2.18566
27	144	2.18714
27	145	2.19856
27	146	2.26889
27	147	2.19542
27	148	2.19903
27	149	2.15295
27	150	2.23725
27	151	2.30862
27	152	2.30752
27	153	2.2808
27	154	2.09183
27	155	2.29145
27	156	2.17979
27	157	2.18213
27	158	2.33425
27	159	2.18075
27	160	2.18812
27	161	2.18658
27	162	2.19287
27	163	2.18882
27	164	2.19249
27	165	2.26303
27	166	2.2312
27	167	2.21242
27	168	2.18563
27	169	2.28661
28	13	2.13892
28	14	2.14509
28	15	2.14492
28	16	2.12577
28	17	2.35279
28	18	2.20067
28	19	2.27397
28	20	2.23899
28	21	2.22701
28	22	2.26308
28	23	2.30458
28	24	2.34808
28	25	2.28939
28	26	2.28225
28	27	2.3483
28	28	2.35564
28	29	2.36421
28	30	2.33835
28	31	2.30022
28	32	2.31113
28	33	2.29355
28	34	2.28544
28	35	2.2802
28	36	2.1966
28	37	2.26588
28	38	2.28996
28	39	2.30203
28	40	2.33605
28	41	2.12426
28	42	2.25183
28	43	2.22608
28	44	2.24265
28	45	2.21089
28	46	2.24087
28	47	2.25973
28	48	2.22808
28	49	2.26938
28	50	2.23196
28	51	2.25899
28	52	2.28343
28	53	2.27326
28	54	2.29109
28	55	2.28123
28	56	2.30009
28	57	2.2934
28	58	2.29361
28	59	2.30089
28	60	2.2893
28	61	2.29338
28	62	2.29425
28	63	2.27876
28	64	2.21179
28	65	2.21284
28	66	2.27157
28	67	2.17493
28	68	2.32698
28	69	2.16864
28	70	2.19197
28	71	2.18582
28	72	2.27047
28	73	2.26101
28	74	2.20876
28	75	2.28707
28	76	2.29903
28	77	2.14833
28	78	2.26311
28	79	2.27303
28	80	2.25101
28	81	2.26676
28	82	2.21099
28	83	2.28102
28	84	2.26369
28	85	2.18742
28	86	2.19401
28	87	2.19568
28	88	2.18057
28	89	2.19454
28	90	2.19372
28	91	2.19957
28	92	2.19427
28	93	2.19217
28	94	2.25841
28	95	2.26487
28	96	2.21969
28	97	2.27912
28	98	2.31326
28	99	2.20362
28	100	2.27473
28	101	2.28137
28	102	2.19722
28	103	2.20427
28	104	2.26901
28	105	2.18268
28	106	2.19472
28	107	2.16498
28	108	2.24446
28	109	2.24548
28	110	2.23254
28	111	2.23943
28	112	2.16976
28	113	2.17113
28	114	2.17408
28	115	2.18972
28	116	2.2395
28	117	2.18748
28	118	2.12541
28	119	2.1507
28	120	2.18319
28	121	2.19245
28	122	2.19409
28	123	2.29547
28	124	2.14952
28	125	2.14447
28	126	2.15749
28	127	2.17779
28	128	2.15971
28	129	2.17662
28	130	2.17804
28	131	2.17013
28	132	2.17873
28	133	2.26471
28	134	2.19386
28	135	2.17397
28	136	2.29922
28	137	2.23268
28	138	2.17608
28	139	2.1778
28	140	2.17689
28	141	2.18735
28	142	2.3131
28	143	2.30026
28	144	2.19692
28	145	2.19964
28	146	2.27399
28	147	2.1985
28	148	2.29354
28	149	2.29917
28	150	2.27228
28	151	2.14971
28	152	2.31978
28	153	2.32143
28	154	2.30122
28	155	2.24589
28	156	2.18075
28	157	2.1613
28	158	2.30818
28	159	2.12439
28	160	2.34283
28	161	2.18139
28	162	2.1534
28	163	2.18182
28	164	2.26253
28	165	2.29938
28	166	2.29414
28	167	2.38056
28	168	2.18604
28	169	2.11933
29	13	2.32536
29	14	2.32946
29	15	2.32935
29	16	2.1525
29	17	2.33235
29	18	2.20426
29	19	2.21366
29	20	2.3289
29	21	2.32526
29	22	2.24589
29	23	2.23619
29	24	2.2213
29	25	2.19945
29	26	2.17508
29	27	2.34029
29	28	2.34263
29	29	2.28785
29	30	2.3424
29	31	2.19727
29	32	2.18505
29	33	2.191
29	34	2.17534
29	35	2.19003
29	36	2.26112
29	37	2.18456
29	38	2.18506
29	39	2.34228
29	40	2.15611
29	41	2.32566
29	42	2.16581
29	43	2.29703
29	44	2.20786
29	45	2.22303
29	46	2.243
29	47	2.27917
29	48	2.27094
29	49	2.27669
29	50	2.31972
29	51	2.24266
29	52	2.28425
29	53	2.27712
29	54	2.28001
29	55	2.2902
29	56	2.29779
29	57	2.30246
29	58	2.30214
29	59	2.28977
29	60	2.27723
29	61	2.29078
29	62	2.25024
29	63	2.28874
29	64	2.27482
29	65	2.28612
29	66	2.33804
29	67	2.20533
29	68	2.28617
29	69	2.17742
29	70	2.18462
29	71	2.19268
29	72	2.19476
29	73	2.26458
29	74	2.26097
29	75	2.31496
29	76	2.17456
29	77	2.20042
29	78	2.19464
29	79	2.17265
29	80	2.16935
29	81	2.25566
29	82	2.31393
29	83	2.25707
29	84	2.21208
29	85	2.19514
29	86	2.25168
29	87	2.19052
29	88	2.29532
29	89	2.29789
29	90	2.30571
29	91	2.2012
29	92	2.19322
29	93	2.19371
29	94	2.20168
29	95	2.30616
29	96	2.21078
29	97	2.27718
29	98	2.20101
29	99	2.19832
29	100	2.20319
29	101	2.20242
29	102	2.2009
29	103	2.19454
29	104	2.19336
29	105	2.24469
[truncated: 24,363 more rows]

## Sheet: SI_Fig16_e
X_coord	Y_coord	bandgap
20	22	2.06807
20	23	2.04656
20	24	1.99608
20	25	2.08531
20	26	2.08156
20	27	2.0978
20	28	2.06353
20	29	2.08115
20	30	2.1507
20	31	2.18094
20	32	2.13034
20	33	2.11569
20	34	2.11629
20	35	2.11074
20	36	2.12173
20	37	2.21389
20	38	2.19343
20	39	2.15562
20	143	2.14971
20	144	2.15513
20	145	2.16911
20	146	2.09137
20	147	2.06465
20	148	1.99675
20	149	1.99177
21	21	2.09842
21	22	2.08551
21	23	2.08172
21	24	2.05996
21	25	2.06249
21	26	2.0673
21	27	2.05901
21	28	2.06775
21	29	2.10321
21	30	2.1408
21	31	2.22248
21	32	2.15004
21	33	2.16417
21	34	2.13826
21	35	2.20331
21	36	2.2211
21	37	2.2422
21	38	2.14972
21	39	2.0089
21	40	1.91589
21	41	1.9942
21	42	2.01534
21	140	2.11304
21	141	2.10207
21	142	2.10586
21	143	2.09485
21	144	2.0964
21	145	2.1048
21	146	2.10983
21	147	2.08703
21	148	2.06981
21	149	2.01118
21	150	2.11489
21	151	2.02342
22	20	2.11176
22	21	2.11993
22	22	2.11477
22	23	2.06517
22	24	2.09594
22	25	2.09765
22	26	2.14818
22	27	2.09573
22	28	2.10101
22	29	2.11172
22	30	2.16013
22	31	2.17894
22	32	2.18626
22	33	2.15583
22	34	2.16081
22	35	2.24887
22	36	2.20927
22	37	2.25072
22	38	2.14279
22	39	1.98813
22	40	1.97484
22	41	2.00096
22	42	2.03391
22	43	2.10856
22	44	2.07464
22	45	2.09048
22	46	2.07614
22	47	2.1799
22	48	2.08206
22	49	2.05299
22	50	2.0469
22	51	2.09011
22	52	2.09912
22	53	2.10337
22	54	2.00883
22	55	2.11344
22	56	2.11526
22	57	2.11292
22	58	2.10859
22	59	2.10588
22	60	2.09758
22	61	2.09791
22	62	2.10817
22	63	2.11187
22	64	2.08038
22	65	2.09143
22	66	2.11086
22	67	2.11335
22	68	2.09714
22	69	2.10131
22	70	2.10019
22	71	2.10064
22	72	2.10269
22	73	2.08716
22	74	2.09399
22	75	2.09594
22	76	2.10832
22	77	2.03904
22	78	2.1368
22	79	2.10589
22	80	2.10574
22	81	2.0992
22	82	2.09136
22	83	2.06955
22	84	2.07479
22	85	2.08469
22	86	2.0937
22	87	2.08856
22	88	2.09644
22	89	2.08851
22	90	2.08793
22	91	2.10115
22	92	2.08617
22	93	2.10407
22	94	2.10249
22	95	2.1244
22	96	2.08382
22	97	2.06467
22	98	2.08747
22	99	2.10172
22	100	2.07178
22	101	2.09396
22	102	2.10521
22	103	2.10053
22	104	2.10203
22	105	2.08439
22	106	2.06996
22	107	2.07334
22	108	2.08645
22	119	2.09024
22	120	2.08427
22	121	2.08411
22	122	2.0905
22	123	2.09222
22	124	2.09823
22	125	2.1224
22	126	2.08636
22	127	2.07741
22	128	2.07567
22	129	2.09654
22	130	2.09771
22	131	1.93288
22	132	2.05864
22	133	2.10674
22	134	2.10449
22	135	2.11141
22	136	2.10351
22	137	2.10367
22	138	2.11688
22	139	2.06382
22	140	2.12998
22	141	2.13211
22	142	2.12299
22	143	2.12042
22	144	2.0475
22	145	2.11541
22	146	2.11108
22	147	2.11076
22	148	2.06147
22	149	2.08217
22	150	2.0488
22	151	2.01058
22	152	2.14272
22	153	1.67796
23	19	2.12357
23	20	2.10374
23	21	2.10404
23	22	2.09515
23	23	2.0911
23	24	2.11912
23	25	2.12202
23	26	2.1135
23	27	2.11833
23	28	2.1004
23	29	2.09183
23	30	2.11561
23	31	2.16442
23	32	2.17152
23	33	2.1786
23	34	2.19404
23	35	2.2567
23	36	2.24888
23	37	2.20869
23	38	2.11945
23	39	2.09639
23	40	2.0905
23	41	2.08425
23	42	2.10033
23	43	2.093
23	44	2.08724
23	45	2.10325
23	46	2.07836
23	47	2.0983
23	48	2.08752
23	49	2.09431
23	50	2.08689
23	51	2.09411
23	52	2.10256
23	53	2.08714
23	54	2.05946
23	55	2.09854
23	56	2.10342
23	57	2.09875
23	58	2.10977
23	59	2.11132
23	60	2.10844
23	61	2.11919
23	62	2.11829
23	63	2.12285
23	64	2.12541
23	65	2.11486
23	66	2.10103
23	67	2.08751
23	68	2.0989
23	69	2.10026
23	70	2.09518
23	71	2.09703
23	72	2.0983
23	73	2.099
23	74	2.10384
23	75	2.10913
23	76	2.11183
23	77	1.98665
23	78	2.08743
23	79	2.08237
23	80	2.08407
23	81	2.08622
23	82	2.08504
23	83	2.09181
23	84	2.07163
23	85	2.07218
23	86	2.09038
23	87	2.09185
23	88	2.09289
23	89	2.10523
23	90	2.0242
23	91	2.1007
23	92	2.02697
23	93	2.09034
23	94	2.07941
23	95	2.07479
23	96	1.99888
23	97	2.06441
23	98	2.07963
23	99	2.03766
23	100	2.06726
23	101	2.07968
23	102	2.11805
23	103	2.1121
23	104	2.08522
23	105	2.10507
23	106	2.10896
23	107	2.10391
23	108	2.1134
23	109	2.1163
23	110	2.1088
23	111	2.08405
23	112	2.09329
23	113	2.10848
23	114	2.10457
23	115	2.09774
23	116	2.08439
23	117	2.08901
23	118	2.09308
23	119	2.08109
23	120	2.09518
23	121	2.08084
23	122	2.0833
23	123	2.09021
23	124	2.09883
23	125	2.10953
23	126	2.01083
23	127	2.08101
23	128	2.08261
23	129	2.08129
23	130	2.05751
23	131	2.09366
23	132	2.10106
23	133	2.07759
23	134	2.08847
23	135	2.11365
23	136	2.10786
23	137	2.09985
23	138	2.09613
23	139	2.12866
23	140	2.19225
23	141	2.12942
23	142	2.17619
23	143	2.12234
23	144	2.11044
23	145	2.10483
23	146	2.10563
23	147	2.10417
23	148	2.10786
23	149	2.10664
23	150	2.10764
23	151	2.02584
23	152	2.01233
23	153	2.0118
23	154	2.16022
24	18	2.02003
24	19	2.09114
24	20	2.11246
24	21	2.11311
24	22	2.12629
24	23	2.17244
24	24	2.20498
24	25	2.17899
24	26	2.12682
24	27	2.1146
24	28	2.10308
24	29	2.1642
24	30	2.13555
24	31	2.12676
24	32	2.12398
24	33	2.19211
24	34	2.14777
24	35	2.15849
24	36	2.20056
24	37	2.17813
24	38	2.17187
24	39	2.15818
24	40	2.10843
24	41	2.07999
24	42	2.0845
24	43	2.09064
24	44	2.08524
24	45	2.08964
24	46	2.10112
24	47	2.10645
24	48	2.08709
24	49	2.14266
24	50	2.10215
24	51	2.09104
24	52	2.10985
24	53	2.08497
24	54	2.08584
24	55	2.09777
24	56	2.08949
24	57	2.08754
24	58	2.09796
24	59	2.09798
24	60	2.09836
24	61	2.09718
24	62	2.1035
24	63	2.14676
24	64	2.09066
24	65	2.09716
24	66	2.09708
24	67	2.09763
24	68	2.10559
24	69	2.11471
24	70	2.09411
24	71	2.10731
24	72	2.08468
24	73	2.09541
24	74	2.10398
24	75	2.10686
24	76	2.08916
24	77	2.07934
24	78	2.08082
24	79	2.09362
24	80	2.14483
24	81	2.15854
24	82	2.09469
24	83	2.08207
24	84	2.07792
24	85	2.07899
24	86	2.15603
24	87	2.07712
24	88	2.07988
24	89	2.07901
24	90	2.14968
24	91	2.09484
24	92	2.08331
24	93	2.0829
24	94	2.06633
24	95	2.0872
24	96	2.14942
24	97	2.06536
24	98	2.0852
24	99	2.0901
24	100	2.08174
24	101	2.09692
24	102	2.18747
24	103	2.10201
24	104	2.10796
24	105	2.11147
24	106	2.10986
24	107	2.10387
24	108	2.09356
24	109	2.10538
24	110	2.13601
24	111	2.08711
24	112	2.01827
24	113	2.08622
24	114	2.09471
24	115	2.09192
24	116	2.09315
24	117	2.10925
24	118	2.10634
24	119	2.0864
24	120	2.08712
24	121	2.08101
24	122	2.08529
24	123	2.09001
24	124	2.09368
24	125	2.07075
24	126	2.09952
24	127	2.10376
24	128	2.07525
24	129	2.07804
24	130	2.07268
24	131	2.09723
24	132	2.10403
24	133	2.08638
24	134	2.07195
24	135	2.10936
24	136	2.1782
24	137	2.10937
24	138	2.09832
24	139	2.10913
24	140	2.12143
24	141	2.13467
24	142	2.12563
24	143	2.11533
24	144	2.12957
24	145	2.12822
24	146	2.12822
24	147	2.1129
24	148	2.10644
24	149	2.11459
24	150	2.10459
24	151	2.05812
24	152	2.02683
24	153	1.709
24	154	2.12541
24	155	1.67234
25	18	1.95609
25	19	2.06564
25	20	2.10513
25	21	2.1197
25	22	2.16198
25	23	2.1563
25	24	2.21404
25	25	2.20106
25	26	2.11518
25	27	2.08848
25	28	2.02622
25	29	2.14465
25	30	2.18463
25	31	2.11282
25	32	2.12206
25	33	2.18762
25	34	2.17566
25	35	2.1946
25	36	2.22367
25	37	2.17843
25	38	2.00115
25	39	2.09869
25	40	2.10892
25	41	2.09277
25	42	2.11344
25	43	2.11434
25	44	2.05129
25	45	2.06285
25	46	2.09122
25	47	2.09212
25	48	2.09362
25	49	2.0938
25	50	2.08261
25	51	2.09225
25	52	2.0961
25	53	2.08408
25	54	2.08113
25	55	2.0669
25	56	2.06759
25	57	2.0917
25	58	2.09304
25	59	2.10677
25	60	2.1028
25	61	2.10099
25	62	2.10537
25	63	2.09842
25	64	2.10514
25	65	2.10436
25	66	2.1037
25	67	2.11002
25	68	2.09362
25	69	2.09402
25	70	2.09791
25	71	2.09443
25	72	2.07027
25	73	2.11684
25	74	2.084
25	75	2.07737
25	76	2.07781
25	77	2.09078
25	78	2.10046
25	79	2.09439
25	80	2.08672
25	81	2.08688
25	82	2.07554
25	83	2.08893
25	84	2.08255
25	85	2.08585
25	86	2.08131
25	87	2.08033
25	88	2.07021
25	89	2.11014
25	90	2.13684
25	91	2.03315
25	92	2.05765
25	93	2.07822
25	94	2.06493
25	95	2.07605
25	96	2.07009
25	97	2.08019
25	98	2.08678
25	99	2.09134
25	100	2.05274
25	101	2.02402
25	102	2.09093
25	103	2.09099
25	104	2.10845
25	105	2.10236
25	106	1.98343
25	107	2.11112
25	108	2.09624
25	109	2.09871
25	110	2.15513
25	111	2.09875
25	112	2.08938
25	113	2.09745
25	114	2.09941
25	115	2.15669
25	116	2.08781
25	117	2.10065
25	118	2.06626
25	119	2.09979
25	120	2.13359
25	121	2.078
25	122	2.05462
25	123	2.09154
25	124	2.10418
25	125	2.09963
25	126	2.06852
25	127	2.072
25	128	2.14524
25	129	2.10769
25	130	2.07152
25	131	2.06628
25	132	2.09117
25	133	2.08775
25	134	2.08868
25	135	2.10477
25	136	2.10536
25	137	2.09737
25	138	2.08305
25	139	2.08907
25	140	2.09882
25	141	2.11383
25	142	2.13532
25	143	2.13708
25	144	2.17826
25	145	2.11673
25	146	2.10567
25	147	2.10285
25	148	2.11175
25	149	2.10275
25	150	2.05002
25	151	2.11332
25	152	2.07672
25	153	2.05336
25	154	1.59592
25	155	2.18268
25	156	2.01444
26	17	2.03988
26	18	2.03524
26	19	2.0818
26	20	2.12687
26	21	2.16071
26	22	2.1269
26	23	2.10868
26	24	2.17365
26	25	2.16992
26	26	2.20239
26	27	2.12542
26	28	2.12074
26	29	2.21395
26	30	2.13562
26	31	2.09694
26	32	2.14078
26	33	2.15718
26	34	2.13991
26	35	2.19401
26	36	2.18819
26	37	2.18298
26	38	2.08451
26	39	2.08095
26	40	2.16835
26	41	2.18764
26	42	2.11873
26	43	2.10399
26	44	2.12545
26	45	2.12925
26	46	2.10856
26	47	2.05536
26	48	2.09192
26	49	2.09438
26	50	2.08955
26	51	2.09789
26	52	2.09864
26	53	2.07618
26	54	2.17247
26	55	2.08373
26	56	2.08746
26	57	2.07863
26	58	2.10942
26	59	2.12135
26	60	2.10515
26	61	2.0999
26	62	2.0959
26	63	2.10471
26	64	2.10088
26	65	2.10766
26	66	2.09969
26	67	2.10902
26	68	2.10264
26	69	2.10351
26	70	2.10247
26	71	2.09706
26	72	2.08324
26	73	2.09893
26	74	2.10431
26	75	2.09633
26	76	2.09378
26	77	2.10744
26	78	2.09994
26	79	2.1752
26	80	2.10972
26	81	2.1693
26	82	2.10181
26	83	2.09128
26	84	2.09179
26	85	2.0924
26	86	2.09558
26	87	2.07831
26	88	2.0735
26	89	2.05993
26	90	2.06689
26	91	2.07333
26	92	2.08337
26	93	2.08021
26	94	2.15775
26	95	2.09354
26	96	2.09252
26	97	2.08603
26	98	2.09294
26	99	2.1
26	100	2.10116
26	101	2.1009
26	102	2.1029
26	103	2.11077
26	104	2.02562
26	105	2.18426
26	106	2.09908
26	107	2.10569
26	108	2.13882
26	109	2.14661
26	110	2.11455
26	111	2.11122
26	112	2.1109
26	113	2.10236
26	114	2.09531
26	115	2.10136
26	116	2.16928
26	117	2.09412
26	118	2.08628
26	119	2.10449
26	120	2.08996
26	121	2.09041
26	122	2.09371
26	123	2.0914
26	124	2.10024
26	125	2.1021
26	126	2.09654
26	127	2.10684
26	128	2.17749
26	129	2.1094
26	130	2.08867
26	131	2.0791
26	132	2.07117
26	133	2.07336
26	134	2.09191
26	135	2.10095
26	136	2.11829
26	137	2.10742
26	138	2.10106
26	139	2.10184
26	140	2.10729
26	141	2.11375
26	142	2.11531
26	143	2.12251
26	144	2.12549
26	145	2.10555
26	146	2.10493
26	147	2.11373
26	148	2.08969
26	149	2.09172
26	150	2.08672
26	151	2.0969
26	152	2.10385
26	153	2.07905
26	154	2.05234
26	155	2.15176
26	156	1.8448
26	157	1.88638
27	17	1.94179
27	18	1.97789
27	19	2.02959
27	20	2.10871
27	21	2.20216
27	22	1.71005
27	23	2.1919
27	24	2.14345
27	25	2.18066
27	26	2.19635
27	27	2.17611
27	28	2.17901
27	29	2.13648
27	30	2.11099
27	31	2.1384
27	32	2.1086
27	33	2.11452
27	34	2.18486
27	35	2.19887
27	36	2.17398
27	37	2.13253
27	38	2.13372
27	39	2.09428
27	40	2.09891
27	41	2.09969
27	42	2.1027
27	43	2.19573
27	44	2.1726
27	45	2.10897
27	46	2.09529
27	47	2.08331
27	48	2.07631
27	49	2.09997
27	50	2.09874
27	51	2.09665
27	52	2.09838
27	53	2.0931
27	54	2.16551
27	55	2.09436
27	56	2.091
27	57	2.08562
27	58	2.09908
27	59	2.08844
27	60	2.09662
27	61	2.10101
27	62	2.09933
27	63	2.10755
27	64	2.09299
27	65	2.13265
27	66	2.09992
27	67	2.10419
27	68	2.10296
27	69	2.08905
27	70	2.09062
27	71	2.10403
27	72	2.09194
27	73	2.08964
27	74	2.09891
27	75	2.08802
27	76	2.09601
27	77	2.10252
27	78	2.16387
27	79	2.09649
27	80	2.10361
27	81	2.15323
27	82	2.12976
27	83	2.16032
27	84	2.09872
27	85	2.08929
27	86	2.08499
27	87	2.1022
27	88	2.08935
27	89	2.08458
27	90	2.09195
27	91	2.16026
27	92	2.09756
27	93	2.09252
27	94	2.08302
27	95	2.09268
27	96	2.07259
27	97	2.17509
27	98	2.11049
27	99	2.09475
27	100	2.08317
27	101	2.17863
27	102	2.09825
27	103	2.11558
27	104	2.1161
27	105	2.11185
27	106	2.10281
27	107	2.10284
27	108	2.16354
27	109	2.1083
27	110	2.10557
27	111	2.11569
27	112	2.09783
27	113	2.1098
27	114	2.09729
27	115	2.08393
27	116	2.08957
27	117	2.08394
27	118	2.0978
27	119	2.08909
27	120	2.09069
27	121	2.08997
27	122	2.10265
27	123	2.09894
27	124	2.09796
27	125	2.11181
27	126	2.1119
27	127	2.10276
27	128	2.10098
27	129	2.10746
27	130	2.104
27	131	2.09433
27	132	2.08441
27	133	2.08333
27	134	2.10054
27	135	2.09738
27	136	2.09422
27	137	2.09143
27	138	2.09453
27	139	2.10195
27	140	2.10866
27	141	2.14562
27	142	2.02766
27	143	2.10246
27	144	2.11969
27	145	2.10655
27	146	2.10604
27	147	2.14262
27	148	2.09682
27	149	2.07921
27	150	2.07652
27	151	2.08476
27	152	2.1002
27	153	2.10378
27	154	2.11722
27	155	2.00263
27	156	1.58592
27	157	2.11913
27	158	2.171
27	159	2.16831
28	17	1.95735
28	18	2.01545
28	19	2.04412
28	20	2.05715
28	21	2.17762
28	22	2.24942
28	23	1.66108
28	24	2.16018
28	25	2.12839
28	26	2.20927
28	27	2.18188
28	28	2.16439
28	29	2.20767
28	30	2.09619
28	31	2.09317
28	32	2.1818
28	33	2.17719
28	34	2.16273
28	35	2.16877
28	36	2.1698
28	37	2.15306
28	38	2.14665
28	39	2.10361
28	40	2.10115
28	41	2.11361
28	42	2.11125
28	43	2.17043
28	44	2.10583
28	45	2.10106
28	46	2.08628
28	47	2.08693
28	48	2.05307
28	49	2.06496
28	50	2.076
28	51	2.09193
28	52	2.05522
28	53	2.01849
28	54	2.07756
28	55	2.01582
28	56	2.08338
28	57	2.09007
28	58	2.09498
28	59	2.09197
28	60	2.09617
28	61	2.09905
28	62	2.12957
28	63	2.1159
28	64	2.10609
28	65	2.09601
28	66	2.08337
28	67	2.09715
28	68	2.09902
28	69	2.09621
28	70	2.09562
28	71	2.09477
28	72	2.12546
28	73	2.0939
28	74	2.09725
28	75	2.09541
28	76	2.12399
28	77	2.08708
28	78	2.0839
28	79	2.08444
28	80	2.09056
28	81	2.08829
28	82	2.0924
28	83	2.08535
28	84	2.08467
28	85	2.09553
28	86	2.08158
28	87	2.0764
28	88	2.08653
28	89	2.09315
28	90	2.09274
28	91	2.08547
28	92	2.09738
28	93	2.10122
28	94	2.09269
28	95	2.10127
28	96	2.10279
28	97	2.10491
28	98	2.09336
28	99	2.09052
28	100	2.10289
28	101	2.10709
28	102	2.09898
28	103	2.10619
28	104	2.10717
28	105	2.12324
28	106	2.1143
28	107	2.15123
28	108	2.10301
28	109	2.09552
28	110	2.10368
28	111	2.11364
28	112	2.12096
28	113	2.11116
28	114	2.11253
28	115	2.08423
28	116	2.13899
28	117	2.09213
28	118	2.08312
28	119	2.08215
28	120	2.07198
28	121	2.06441
28	122	2.06986
28	123	2.1012
28	124	2.08969
28	125	2.09799
28	126	2.09254
28	127	2.09424
28	128	2.09028
28	129	2.10115
28	130	2.10523
28	131	2.1114
28	132	2.09383
28	133	2.08611
28	134	2.08945
28	135	2.07389
28	136	2.06761
28	137	2.08803
28	138	2.09153
28	139	2.0094
28	140	2.07924
28	141	2.10631
28	142	2.13129
28	143	2.11488
28	144	2.10283
28	145	2.12888
28	146	2.09938
28	147	2.12709
28	148	2.09385
28	149	2.07221
28	150	2.07116
28	151	2.1404
28	152	2.0674
28	153	2.09295
28	154	2.13896
28	155	2.07559
28	156	1.97328
28	157	1.60274
28	158	2.22171
28	159	2.00814
28	160	2.11146
29	17	2.00557
29	18	2.02625
29	19	2.00856
29	20	2.06516
29	21	2.03135
29	22	2.19366
29	23	2.20254
29	24	1.98789
29	25	2.10136
29	26	2.16565
29	27	2.17142
29	28	2.1658
29	29	2.15141
29	30	2.0925
29	31	2.14921
29	32	2.11467
29	33	2.10143
29	34	2.07431
29	35	2.15117
29	36	2.17131
29	37	2.08425
29	38	2.10094
29	39	2.09944
29	40	2.10554
29	41	2.1125
29	42	2.10128
29	43	2.1074
29	44	2.10748
29	45	2.10798
29	46	2.1
29	47	2.0983
29	48	2.08647
29	49	2.07179
29	50	2.07271
29	51	2.07047
29	52	2.068
29	53	2.06997
29	54	2.06667
29	55	2.07565
29	56	2.08662
29	57	2.10057
29	58	2.09846
29	59	2.09531
29	60	2.1068
29	61	2.12258
29	62	2.10418
29	63	2.11441
29	64	2.11537
29	65	2.11039
29	66	2.0953
29	67	2.10237
29	68	2.10953
29	69	2.10013
29	70	2.09708
29	71	2.09428
29	72	2.09167
29	73	2.09442
29	74	2.10726
29	75	2.08918
29	76	2.07541
29	77	2.08914
29	78	2.09504
29	79	2.09885
29	80	2.09616
29	81	2.08608
29	82	2.08412
29	83	2.1315
29	84	2.08709
29	85	2.08787
29	86	2.08033
29	87	2.09077
29	88	2.03634
29	89	2.09552
29	90	2.09856
29	91	2.09989
29	92	2.08998
29	93	2.09072
29	94	2.01251
29	95	2.09974
29	96	2.09238
29	97	2.08751
29	98	2.09718
29	99	2.08324
29	100	2.09618
29	101	2.09515
29	102	2.10239
29	103	2.09866
29	104	2.11666
29	105	2.10234
29	106	2.10239
29	107	2.16973
29	108	2.10786
29	109	2.10134
29	110	2.10361
29	111	2.11004
29	112	2.11651
29	113	2.11421
29	114	2.1007
29	115	2.0968
29	116	2.09767
29	117	2.09107
29	118	2.07394
29	119	2.06686
29	120	2.06681
29	121	2.06831
29	122	2.0778
29	123	2.09461
29	124	2.08665
29	125	2.09208
29	126	2.10058
29	127	2.09074
29	128	2.10784
29	129	2.10935
29	130	2.18789
29	131	2.0985
29	132	2.08848
29	133	2.06197
29	134	2.08725
29	135	2.09469
29	136	2.09061
29	137	2.0981
29	138	2.09649
29	139	2.10144
29	140	2.02268
29	141	2.10609
29	142	2.14354
29	143	2.11045
29	144	2.13177
29	145	2.09883
29	146	2.13207
29	147	2.12244
29	148	1.98125
29	149	2.10122
29	150	2.07969
29	151	2.10004
29	152	2.09947
29	153	2.04587
29	154	2.11538
29	155	2.09263
29	156	2.08886
29	157	2.0017
29	158	1.99217
29	159	2.10276
29	160	1.65681
30	17	1.98582
30	18	2.0339
30	19	2.06819
30	20	2.11581
30	21	2.20964
30	22	2.1938
30	23	2.13371
30	24	2.14715
30	25	2.1564
30	26	2.1692
30	27	2.22746
30	28	2.22861
30	29	2.08707
30	30	2.08482
30	31	2.11619
30	32	2.11877
30	33	2.20593
30	34	2.17434
30	35	2.18448
30	36	2.14361
30	37	2.10418
30	38	2.10681
30	39	2.09755
30	40	2.11247
30	41	2.1207
30	42	2.19009
30	43	2.12041
30	44	2.10742
30	45	2.09142
30	46	2.10252
30	47	2.16305
30	48	2.09491
30	49	2.09235
30	50	2.09114
30	51	2.08552
30	52	2.09062
30	53	2.09847
30	54	2.07755
30	55	2.09928
30	56	2.09902
30	57	2.10647
30	58	2.11236
30	59	2.10676
30	60	2.10294
30	61	2.11912
30	62	2.10946
30	63	2.11376
30	64	2.11636
30	65	2.11363
30	66	2.1146
30	67	2.10709
30	68	2.08917
30	69	2.09595
30	70	2.09101
30	71	2.09921
30	72	2.09296
30	73	2.09417
30	74	2.09616
30	75	2.09635
30	76	2.08817
30	77	2.09213
30	78	2.11052
30	79	2.10691
30	80	2.09705
30	81	2.10953
30	82	2.10724
30	83	2.10419
30	84	2.11665
30	85	2.08115
30	86	2.08814
30	87	2.08746
30	88	2.08949
30	89	2.09706
30	90	2.09618
30	91	2.10953
30	92	2.16363
30	93	2.09939
30	94	2.10286
30	95	2.0981
30	96	2.09131
30	97	2.10641
30	98	2.09155
30	99	2.08925
30	100	2.10186
30	101	2.10827
30	102	2.10438
30	103	2.10063
30	104	2.09769
30	105	2.09729
30	106	2.09271
30	107	2.1134
30	108	2.09272
30	109	2.10225
30	110	2.09611
30	111	2.10452
30	112	2.11549
30	113	2.10451
30	114	2.08096
30	115	2.10609
30	116	2.10833
30	117	2.09659
30	118	2.08421
30	119	2.10231
30	120	2.07666
30	121	2.08568
30	122	2.0737
30	123	2.07618
30	124	2.1028
30	125	2.08904
30	126	2.07655
30	127	2.05563
30	128	2.07251
30	129	2.08529
30	130	2.09032
30	131	2.10796
30	132	2.09134
30	133	2.08149
30	134	2.08455
30	135	2.11234
30	136	2.11446
30	137	2.10995
30	138	2.12951
30	139	2.10179
30	140	2.08682
30	141	2.09768
30	142	2.08452
30	143	2.09392
30	144	2.12157
30	145	2.12193
30	146	1.88005
30	147	2.04336
30	148	2.1244
30	149	2.12342
30	150	2.07594
30	151	2.09114
30	152	2.08358
30	153	2.08098
30	154	2.1002
30	155	2.11296
30	156	2.07257
30	157	2.12494
30	158	2.08142
30	159	2.11712
30	160	1.88517
30	161	2.13438
31	18	2.04658
31	19	2.14586
31	20	2.11014
31	21	2.2404
31	22	2.06586
31	23	2.13862
31	24	2.17444
31	25	2.19231
31	26	2.24632
31	27	2.23285
31	28	2.18011
31	29	2.10476
31	30	2.13213
31	31	2.17136
31	32	2.20313
31	33	2.12454
31	34	2.12266
31	35	2.09414
31	36	2.09049
31	37	2.08583
31	38	2.10353
31	39	2.1202
31	40	2.1204
31	41	2.09539
31	42	2.19753
31	43	2.17847
31	44	2.10293
31	45	2.11724
31	46	2.1158
31	47	2.11195
31	48	2.11105
31	49	2.09615
31	50	2.09485
31	51	2.09007
31	52	2.09365
31	53	2.07299
31	54	2.07667
31	55	2.10419
31	56	2.09257
31	57	2.09583
31	58	2.09869
31	59	2.0962
31	60	2.10208
31	61	2.09936
31	62	2.10359
31	63	2.10283
31	64	2.10228
31	65	2.09811
31	66	2.07966
31	67	2.09201
31	68	2.074
31	69	2.08625
31	70	2.08929
31	71	2.09536
31	72	2.08477
31	73	2.08294
31	74	2.09902
31	75	2.09857
31	76	2.08542
31	77	2.08538
31	78	2.08986
31	79	2.10079
31	80	2.1146
31	81	2.1109
31	82	2.11189
31	83	2.10293
31	84	2.10246
31	85	2.09489
31	86	2.09573
31	87	2.10001
31	88	2.09391
31	89	2.11241
31	90	2.10105
31	91	2.14032
31	92	2.09992
31	93	2.10618
31	94	2.10586
31	95	2.10163
31	96	2.10142
31	97	2.09016
31	98	2.11266
31	99	2.17171
31	100	2.17237
31	101	2.10816
31	102	2.11642
31	103	2.11646
31	104	2.1182
31	105	2.11491
31	106	2.09906
31	107	2.1122
31	108	2.118
31	109	2.10621
31	110	2.10925
31	111	2.11211
31	112	2.09865
31	113	2.10221
31	114	2.10864
31	115	2.09369
31	116	2.08599
31	117	2.08672
31	118	2.08144
31	119	2.07109
31	120	2.05759
31	121	2.0924
31	122	2.09221
31	123	2.12383
31	124	2.16289
31	125	2.09259
31	126	2.09475
31	127	2.09256
31	128	2.09542
31	129	2.08628
31	130	2.11014
31	131	2.11387
31	132	2.10267
31	133	2.09737
31	134	2.09416
31	135	2.10347
31	136	2.11878
31	137	2.12129
31	138	2.09448
31	139	2.10691
31	140	2.10561
31	141	2.11532
31	142	2.11054
31	143	2.10898
31	144	2.12721
31	145	2.12386
31	146	2.10802
31	147	2.10574
31	148	2.1333
31	149	2.12698
31	150	2.10914
31	151	2.12317
31	152	2.10882
31	153	2.08634
31	154	2.09603
31	155	2.09936
31	156	2.01275
31	157	2.092
31	158	2.09379
31	159	2.1552
31	160	2.04856
31	161	2.23395
31	162	2.21963
32	19	2.22857
32	20	2.08017
32	21	2.14272
32	22	2.17184
32	23	2.14058
32	24	2.11785
32	25	2.23381
32	26	2.20069
32	27	2.22214
32	28	2.07181
32	29	2.093
32	30	2.11652
32	31	2.15624
32	32	2.18584
32	33	2.09176
32	34	2.128
32	35	2.10963
32	36	2.12134
32	37	2.11745
32	38	2.11909
32	39	2.11941
32	40	2.11315
32	41	2.12435
32	42	2.12669
32	43	2.12703
32	44	2.12157
32	45	2.13711
32	46	2.14318
32	47	2.11312
32	48	2.14418
32	49	2.08808
32	50	2.09666
32	51	2.09217
32	52	2.08887
32	53	2.10151
32	54	2.105
32	55	2.088
32	56	2.07853
32	57	2.09742
32	58	2.08391
32	59	2.08379
32	60	2.09606
32	61	2.0991
32	62	2.08824
32	63	2.09461
32	64	2.14067
32	65	2.08964
32	66	2.08397
32	67	2.08033
32	68	2.1021
32	69	2.10177
32	70	2.08989
32	71	2.09403
32	72	2.10155
32	73	2.09839
32	74	2.08462
32	75	2.09299
32	76	2.09968
32	77	2.07287
32	78	2.08152
32	79	2.09935
32	80	2.11062
32	81	2.10624
32	82	2.09988
32	83	2.10003
32	84	2.10886
32	85	2.10995
32	86	2.11341
32	87	2.1114
32	88	2.11011
32	89	2.11367
32	90	2.11802
32	91	2.11791
32	92	2.12476
32	93	2.10897
32	94	2.10477
32	95	2.10259
32	96	2.10368
32	97	2.10861
32	98	2.10263
32	99	2.11699
32	100	2.11773
32	101	2.11427
32	102	2.11285
32	103	2.11515
32	104	2.10735
32	105	2.10774
32	106	2.10125
32	107	2.10743
32	108	2.09793
32	109	2.11459
32	110	2.10146
32	111	2.09863
32	112	2.09354
32	113	2.1367
32	114	2.08685
32	115	2.08273
32	116	2.08989
32	117	2.07806
32	118	2.06172
32	119	2.06973
32	120	2.07805
32	121	2.09674
32	122	2.09804
32	123	2.11013
32	124	2.11129
32	125	2.1032
32	126	2.10902
32	127	2.11045
32	128	2.10429
32	129	2.1042
32	130	2.08144
32	131	2.09948
32	132	2.09443
32	133	2.09217
32	134	2.09068
32	135	2.09835
32	136	2.1045
32	137	2.10667
32	138	2.11951
32	139	2.09987
32	140	2.11112
32	141	2.10735
32	142	2.09639
32	143	2.10718
32	144	2.17852
32	145	2.14076
32	146	2.13033
32	147	2.05148
32	148	2.0144
32	149	1.94238
32	150	2.16124
32	151	2.1401
32	152	2.12447
32	153	2.09797
32	154	2.09311
32	155	2.08996
32	156	2.09757
32	157	2.09117
32	158	2.09751
32	159	2.08211
32	160	2.04389
32	161	2.02053
32	162	1.85316
32	163	1.92748
33	20	2.0207
33	21	2.07807
33	22	2.12482
33	23	2.17957
33	24	2.16665
33	25	2.22987
33	26	2.21007
33	27	2.17079
33	28	2.11724
33	29	2.11359
33	30	2.11416
33	31	2.0741
33	32	2.14938
33	33	2.14676
33	34	2.11461
33	35	2.10519
33	36	2.11672
33	37	2.14419
33	38	2.11964
33	39	2.12585
33	40	2.11701
33	41	2.12258
33	42	2.10741
33	43	2.10732
33	44	2.11637
33	45	2.09817
33	46	2.1129
33	47	2.1012
33	48	2.10807
33	49	2.09391
33	50	2.08454
33	51	2.08451
33	52	2.09586
33	53	2.10389
33	54	2.08762
33	55	2.08735
33	56	2.08087
33	57	2.0747
33	58	2.07983
33	59	2.10008
33	60	2.09101
33	61	2.07846
33	62	2.08476
33	63	2.09137
33	64	2.09323
33	65	2.09471
33	66	2.10054
33	67	2.10521
33	68	2.12903
33	69	2.09063
33	70	2.09668
33	71	2.08682
33	72	2.08922
33	73	2.09005
33	74	2.10163
33	75	2.09632
33	76	2.09514
33	77	2.0811
33	78	2.07545
33	79	2.08857
33	80	2.093
33	81	2.09153
33	82	2.09871
33	83	2.0927
33	84	2.09594
33	85	2.10495
33	86	2.1085
33	87	2.11124
33	88	2.0985
33	89	2.0983
33	90	2.09565
33	91	2.11019
33	92	2.10633
33	93	2.1051
33	94	2.10163
33	95	2.10159
33	96	2.10279
33	97	2.09897
33	98	2.09465
33	99	2.11843
33	100	2.11518
33	101	2.10179
33	102	2.11425
33	103	2.0971
33	104	2.09215
33	105	2.10088
33	106	2.08953
33	107	2.10302
33	108	2.09463
33	109	2.0972
33	110	2.10035
33	111	1.99312
33	112	2.09512
33	113	2.08596
33	114	2.08615
33	115	2.08329
33	116	2.08783
33	117	2.082
33	118	2.08611
33	119	2.07987
33	120	2.08405
33	121	2.09604
33	122	2.0868
33	123	2.089
33	124	2.16783
33	125	2.10672
33	126	2.11279
33	127	2.11774
33	128	2.11741
33	129	2.11077
33	130	2.06411
33	131	2.05918
33	132	2.07719
33	133	2.09003
33	134	2.07447
33	135	2.05907
33	136	2.08825
33	137	2.08956
33	138	2.10974
33	139	2.0969
33	140	2.01983
33	141	2.10207
33	142	2.10769
33	143	2.06178
33	144	2.14054
33	145	2.18236
33	146	2.18115
33	147	2.17513
33	148	2.15442
33	149	2.133
33	150	2.13725
33	151	2.15123
33	152	2.14665
33	153	2.0676
33	154	2.07428
33	155	2.0788
33	156	2.08076
33	157	2.08146
33	158	2.08779
33	159	2.08753
33	160	2.06833
33	161	2.13764
33	162	2.00187
33	163	2.05867
34	21	2.13465
34	22	2.09685
34	23	2.1281
34	24	2.14112
34	25	2.20551
34	26	2.16821
34	27	2.15522
34	28	2.16573
34	29	2.04667
34	30	2.10264
34	31	2.13354
34	32	2.13685
34	33	2.08296
34	34	2.09654
34	35	2.08732
34	36	2.11346
34	37	2.1245
34	38	2.12186
34	39	2.11251
34	40	2.11534
34	41	2.12393
34	42	2.12949
34	43	2.11469
34	44	2.10173
34	45	2.0918
34	46	2.0874
34	47	2.1174
34	48	2.1077
34	49	2.1081
34	50	2.09631
34	51	2.09717
34	52	2.10773
34	53	2.11121
34	54	2.07711
34	55	2.09119
34	56	2.09362
34	57	2.09425
34	58	2.08627
34	59	2.10559
34	60	2.09564
34	61	2.08156
34	62	2.1028
34	63	2.10517
34	64	2.09305
34	65	2.08033
34	66	2.09771
34	67	2.10797
34	68	2.09856
34	69	2.09551
34	70	2.09308
34	71	2.09247
34	72	2.09341
34	73	2.10366
34	74	2.09299
34	75	2.10818
34	76	2.09862
34	77	2.08797
34	78	2.08462
34	79	2.08986
34	80	2.09899
34	81	2.09937
34	82	2.09871
34	83	2.10835
34	84	2.10449
34	85	2.10399
34	86	2.10395
34	87	2.11266
34	88	2.10713
34	89	2.10395
34	90	2.10775
34	91	2.11341
34	92	2.11469
34	93	2.09943
34	94	2.10738
34	95	2.11365
34	96	2.10451
34	97	2.10133
34	98	2.10272
34	99	2.10349
34	100	2.11065
34	101	2.09406
34	102	2.09617
34	103	2.09773
34	104	2.10703
34	105	2.10478
34	106	2.09632
34	107	2.09349
34	108	2.0924
34	109	2.10551
34	110	2.10912
34	111	2.10337
34	112	2.10319
34	113	2.10347
34	114	2.09302
34	115	2.09614
34	116	2.09763
34	117	2.08381
34	118	2.08594
34	119	2.10825
34	120	2.11736
34	121	2.11139
34	122	2.10619
34	123	2.09734
34	124	2.10536
34	125	2.09446
34	126	2.08732
34	127	2.07452
34	128	2.09002
34	129	2.10523
34	130	2.09278
34	131	2.09793
34	132	2.09556
34	133	2.10025
34	134	2.07547
34	135	2.06455
34	136	2.07533
34	137	2.09891
34	138	2.11301
34	139	2.11213
34	140	2.10795
34	141	2.11036
34	142	2.13292
34	143	2.1359
34	144	2.19525
34	145	2.24188
34	146	2.19399
34	147	2.17693
34	148	2.16652
34	149	2.14877
34	150	2.13849
34	151	2.11664
34	152	1.98528
34	153	2.09789
34	154	2.06424
34	155	2.09051
34	156	2.10056
34	157	2.06812
34	158	2.08377
34	159	2.09604
34	160	2.15214
34	161	2.17407
34	162	2.04653
34	163	1.59567
34	164	1.51198
35	22	2.15798
35	23	2.19454
35	24	2.14497
35	25	2.1368
35	26	2.16015
35	27	2.16624
35	28	2.15202
35	29	2.14324
35	30	1.98146
35	31	2.15943
35	32	2.16345
35	33	2.11339
35	34	2.14587
35	35	2.11666
35	36	2.13037
35	37	2.12803
35	38	2.15462
35	39	2.12044
35	40	2.12992
35	41	2.13411
35	42	2.09741
35	43	2.12462
35	44	2.09535
35	45	2.12489
35	46	2.09243
35	47	2.09789
35	48	2.0971
35	49	2.10712
35	50	2.10064
35	51	2.10176
35	52	2.10506
35	53	2.10264
35	54	2.0925
35	55	2.07872
35	56	2.07232
35	57	2.08864
35	58	2.08968
35	59	2.13391
35	60	2.09891
35	61	2.09879
35	62	2.08311
35	63	2.09208
35	64	2.08745
35	65	2.10495
35	66	2.07971
35	67	2.09801
35	68	2.08322
35	69	2.07727
35	70	2.10643
35	71	2.10541
35	72	2.09676
35	73	2.09056
35	74	2.09812
35	75	2.09739
35	76	2.08583
35	77	2.0988
35	78	2.09615
35	79	2.10964
35	80	2.13664
35	81	2.10053
35	82	2.10235
35	83	2.10738
35	84	2.10812
35	85	2.10812
35	86	2.10753
35	87	2.1122
35	88	2.106
35	89	2.09778
35	90	2.16543
35	91	2.11171
35	92	2.10755
35	93	2.0995
35	94	2.11637
35	95	2.11623
35	96	2.10999
35	97	2.12708
35	98	2.09788
35	99	2.101
35	100	2.0945
35	101	2.08618
35	102	2.09699
35	103	2.09111
35	104	2.10129
35	105	2.10216
35	106	2.12955
35	107	2.16787
35	108	2.09716
35	109	2.08493
35	110	2.09973
35	111	2.08224
35	112	2.09137
35	113	2.08812
35	114	2.09521
35	115	2.09306
35	116	2.11487
35	117	2.09221
35	118	2.10043
35	119	2.08556
35	120	2.08295
35	121	2.09382
35	122	2.08609
35	123	2.09566
35	124	2.09755
35	125	2.10814
35	126	2.08389
35	127	2.09593
35	128	2.11418
35	129	2.12291
[truncated: 23,816 more rows]

## Sheet: SI_Fig16_f
X_coord	Y_coord	bandgap
21	150	2.21937
21	151	2.21584
21	152	2.22813
21	153	2.22709
21	154	2.22357
21	155	2.26134
21	156	2.21227
21	157	2.24818
21	158	2.24427
21	159	2.23305
21	160	2.21177
21	161	2.23568
21	162	2.22832
21	163	2.18941
21	164	2.22242
21	165	2.2056
21	166	2.15613
21	167	2.23966
21	168	2.19954
21	169	2.22813
21	170	2.17962
22	129	2.1515
22	130	2.20663
22	131	2.16758
22	132	2.15719
22	133	2.1356
22	134	2.17049
22	135	2.23595
22	136	2.26044
22	137	2.25635
22	138	2.22014
22	139	2.23929
22	140	2.25365
22	141	2.23102
22	142	2.24328
22	143	2.27024
22	144	2.2375
22	145	2.21776
22	146	2.25378
22	147	2.22736
22	148	2.2531
22	149	2.23235
22	150	2.25546
22	151	2.23674
22	152	2.21521
22	153	2.23068
22	154	2.24131
22	155	2.23408
22	156	2.23976
22	157	2.25549
22	158	2.25965
22	159	2.24581
22	160	2.22887
22	161	2.21136
22	162	2.26514
22	163	2.16542
22	164	2.19712
22	165	2.17421
22	166	2.22389
22	167	2.23694
22	168	2.27828
22	169	2.17553
22	170	1.90334
22	171	2.07154
22	172	2.36969
23	117	2.19083
23	118	2.21716
23	119	2.2366
23	120	2.22174
23	121	2.24856
23	122	2.2368
23	123	2.22835
23	124	2.2282
23	125	2.2202
23	126	2.24187
23	127	2.19956
23	128	2.22143
23	129	2.23442
23	130	2.23528
23	131	2.24722
23	132	2.24811
23	133	2.21961
23	134	2.31619
23	135	2.28527
23	136	2.27902
23	137	2.26885
23	138	2.26679
23	139	2.25118
23	140	2.24921
23	141	2.24569
23	142	2.24408
23	143	2.25829
23	144	2.23715
23	145	2.19532
23	146	2.20323
23	147	2.23782
23	148	2.23167
23	149	2.17807
23	150	2.21998
23	151	2.22781
23	152	2.21942
23	153	2.24212
23	154	2.20068
23	155	2.15191
23	156	2.21562
23	157	2.24946
23	158	2.2196
23	159	2.21641
23	160	2.21178
23	161	2.19732
23	162	2.24488
23	163	2.18676
23	164	2.26503
23	165	2.23144
23	166	2.20319
23	167	2.23233
23	168	2.14924
23	169	2.15847
23	170	2.34225
23	171	2.26754
23	172	1.58274
24	100	2.22578
24	101	2.24259
24	102	2.24956
24	103	2.25964
24	104	2.23109
24	105	2.25759
24	106	2.21485
24	107	2.24618
24	108	2.24713
24	109	2.18033
24	110	2.27766
24	111	2.26822
24	112	2.23083
24	113	2.23936
24	114	2.23809
24	115	2.24227
24	116	2.25279
24	117	2.22641
24	118	2.22787
24	119	2.23173
24	120	2.21136
24	121	2.19867
24	122	2.25008
24	123	2.22446
24	124	2.2421
24	125	2.19711
24	126	2.17856
24	127	2.22684
24	128	2.21909
24	129	2.23136
24	130	2.22157
24	131	2.24985
24	132	2.25793
24	133	2.26519
24	134	2.24307
24	135	2.22933
24	136	2.25264
24	137	2.27976
24	138	2.24611
24	139	2.24379
24	140	2.24043
24	141	2.27838
24	142	2.24005
24	143	2.26011
24	144	2.22494
24	145	2.20719
24	146	2.1622
24	147	2.20254
24	148	2.21778
24	149	2.26331
24	150	2.18107
24	151	2.16153
24	152	2.21001
24	153	2.21527
24	154	2.24432
24	155	2.19885
24	156	2.25747
24	157	2.24708
24	158	2.21856
24	159	2.17334
24	160	2.19747
24	161	2.20146
24	162	2.22003
24	163	2.23961
24	164	2.22608
24	165	2.22278
24	166	2.20726
24	167	2.19237
24	168	2.24235
24	169	2.36579
24	170	2.20063
24	171	2.14864
24	172	1.24341
24	173	1.21782
25	82	2.28483
25	83	2.26557
25	84	2.25131
25	85	2.2613
25	86	2.20804
25	87	2.25205
25	88	2.26518
25	89	2.25709
25	90	2.26057
25	91	2.26871
25	92	2.28215
25	93	2.28996
25	94	2.3014
25	95	2.29175
25	96	2.29686
25	97	2.28534
25	98	2.27181
25	99	2.32065
25	100	2.28191
25	101	2.27415
25	102	2.27256
25	103	2.26452
25	104	2.22265
25	105	2.27278
25	106	2.26456
25	107	2.24069
25	108	2.28868
25	109	2.31544
25	110	2.2014
25	111	2.33568
25	112	2.26521
25	113	2.24912
25	114	2.23147
25	115	2.12521
25	116	2.23567
25	117	1.65545
25	118	2.26856
25	119	2.29484
25	120	2.222
25	121	2.21573
25	122	2.28426
25	123	2.24194
25	124	2.2167
25	125	2.17479
25	126	2.18903
25	127	2.20314
25	128	2.19165
25	129	2.21526
25	130	2.23131
25	131	2.22248
25	132	2.26521
25	133	2.25235
25	134	2.29964
25	135	2.27127
25	136	2.26884
25	137	2.28902
25	138	2.3073
25	139	2.27616
25	140	2.26357
25	141	2.26867
25	142	2.25052
25	143	2.25272
25	144	2.23913
25	145	2.23286
25	146	2.2293
25	147	2.20714
25	148	2.25518
25	149	2.27886
25	150	2.20599
25	151	2.17855
25	152	2.19775
25	153	2.20002
25	154	2.22241
25	155	2.24419
25	156	2.26475
25	157	2.24711
25	158	2.22815
25	159	2.22127
25	160	2.25156
25	161	2.2527
25	162	2.25294
25	163	2.22929
25	164	2.20892
25	165	2.18409
25	166	2.21473
25	167	2.20467
25	168	2.25074
25	169	2.24723
25	170	2.3023
25	171	2.00812
25	172	1.98614
25	173	2.10178
26	61	2.21169
26	62	2.20456
26	63	2.15306
26	64	2.15371
26	65	2.19131
26	66	2.21257
26	67	2.22968
26	68	2.26932
26	69	2.2318
26	70	2.21153
26	71	2.23218
26	72	2.23055
26	73	2.2145
26	74	2.24869
26	75	2.24387
26	76	2.28379
26	77	2.27634
26	78	2.28495
26	79	2.24108
26	80	2.27369
26	81	2.26919
26	82	2.29385
26	83	2.28139
26	84	2.28367
26	85	2.29248
26	86	2.29995
26	87	2.28705
26	88	2.28218
26	89	2.28292
26	90	2.2748
26	91	2.29753
26	92	2.2932
26	93	2.30242
26	94	2.28374
26	95	2.2937
26	96	2.27183
26	97	2.26862
26	98	2.26722
26	99	2.24863
26	100	2.28012
26	101	2.28068
26	102	2.26747
26	103	2.269
26	104	2.26404
26	105	2.26226
26	106	2.27865
26	107	2.17257
26	108	2.21741
26	109	2.23005
26	110	2.25158
26	111	2.04223
26	112	2.26941
26	113	2.23302
26	114	2.22395
26	115	2.15916
26	116	2.27978
26	117	2.27533
26	118	2.26092
26	119	2.25721
26	120	2.21476
26	121	2.25232
26	122	2.14661
26	123	2.23737
26	124	2.20022
26	125	2.18229
26	126	2.23811
26	127	2.18014
26	128	2.23163
26	129	2.23045
26	130	2.22446
26	131	2.21967
26	132	2.26605
26	133	2.23746
26	134	2.26625
26	135	2.28285
26	136	2.27045
26	137	2.308
26	138	2.29876
26	139	2.29175
26	140	2.282
26	141	2.2746
26	142	2.26024
26	143	2.26339
26	144	2.29146
26	145	2.26163
26	146	2.26342
26	147	2.27227
26	148	2.26754
26	149	2.24631
26	150	2.21879
26	151	2.23447
26	152	2.19973
26	153	2.2355
26	154	2.21618
26	155	2.23053
26	156	2.26358
26	157	2.23953
26	158	2.267
26	159	2.251
26	160	2.24738
26	161	2.24934
26	162	2.25665
26	163	2.27001
26	164	2.23027
26	165	2.21307
26	166	2.20569
26	167	2.20144
26	168	2.18519
26	169	2.25444
26	170	2.01807
26	171	2.15985
26	172	2.12546
26	173	2.19315
27	50	2.20249
27	51	2.18474
27	52	2.22281
27	53	2.21633
27	54	2.27268
27	55	2.26482
27	56	2.26064
27	57	2.29894
27	58	2.27723
27	59	2.28778
27	60	2.26099
27	61	2.26959
27	62	2.24556
27	63	2.23131
27	64	2.26353
27	65	2.26112
27	66	2.25619
27	67	2.25753
27	68	2.28311
27	69	2.26116
27	70	2.24633
27	71	2.18073
27	72	2.19443
27	73	2.23756
27	74	2.24312
27	75	2.26764
27	76	2.26561
27	77	2.2653
27	78	2.26653
27	79	2.28006
27	80	2.27335
27	81	2.26092
27	82	2.29682
27	83	2.26739
27	84	2.29117
27	85	2.28093
27	86	2.25525
27	87	2.26418
27	88	2.27515
27	89	2.27488
27	90	2.28644
27	91	2.28283
27	92	2.28733
27	93	2.28842
27	94	2.28183
27	95	2.31054
27	96	2.28094
27	97	2.27561
27	98	2.3159
27	99	2.28856
27	100	2.28168
27	101	2.28828
27	102	2.27236
27	103	2.28299
27	104	2.29829
27	105	2.28777
27	106	2.27435
27	107	2.25337
27	108	2.23596
27	109	2.25497
27	110	2.21331
27	111	2.21972
27	112	2.20013
27	113	2.23732
27	114	2.21885
27	115	2.23403
27	116	2.03471
27	117	2.22101
27	118	2.22522
27	119	2.21635
27	120	2.20798
27	121	2.22812
27	122	2.18335
27	123	2.26632
27	124	2.20002
27	125	2.21496
27	126	2.26207
27	127	2.23487
27	128	2.24612
27	129	2.26964
27	130	2.23921
27	131	2.25329
27	132	2.24471
27	133	2.25017
27	134	2.24836
27	135	2.27717
27	136	2.27526
27	137	2.2795
27	138	2.32643
27	139	2.32878
27	140	2.27931
27	141	2.28365
27	142	2.31669
27	143	2.29053
27	144	2.24325
27	145	2.26433
27	146	2.29649
27	147	2.28795
27	148	2.26311
27	149	2.21695
27	150	2.2232
27	151	2.23275
27	152	2.20833
27	153	2.24596
27	154	2.2454
27	155	2.22725
27	156	2.24784
27	157	2.23179
27	158	2.26722
27	159	2.2621
27	160	2.22839
27	161	2.23672
27	162	2.27733
27	163	2.24815
27	164	2.25271
27	165	2.21295
27	166	2.21483
27	167	2.21048
27	168	2.22579
27	169	2.33579
27	170	2.24962
27	171	2.22501
27	172	1.68397
27	173	1.61126
28	38	2.24944
28	39	2.19372
28	40	2.30825
28	41	2.28815
28	42	2.31193
28	43	2.2982
28	44	2.31172
28	45	2.30565
28	46	2.28477
28	47	2.29584
28	48	2.3029
28	49	2.30929
28	50	2.32984
28	51	2.27197
28	52	2.27895
28	53	2.26665
28	54	2.26936
28	55	2.28851
28	56	2.30213
28	57	2.30091
28	58	2.303
28	59	2.29613
28	60	2.29407
28	61	2.26479
28	62	2.2702
28	63	2.24824
28	64	2.24792
28	65	2.24782
28	66	2.26664
28	67	2.27197
28	68	2.26339
28	69	2.25968
28	70	2.24467
28	71	2.19587
28	72	2.19167
28	73	2.23442
28	74	2.2653
28	75	2.26303
28	76	2.28546
28	77	2.27249
28	78	2.27269
28	79	2.28309
28	80	2.29459
28	81	2.29416
28	82	2.30117
28	83	2.28556
28	84	2.2918
28	85	2.27869
28	86	2.28497
28	87	2.3004
28	88	2.30751
28	89	2.31673
28	90	2.29
28	91	2.31126
28	92	2.3001
28	93	2.30997
28	94	2.26517
28	95	2.28446
28	96	2.28999
28	97	2.2743
28	98	2.30894
28	99	2.28853
28	100	2.3199
28	101	2.3227
28	102	2.32849
28	103	2.28346
28	104	2.29551
28	105	2.28831
28	106	2.26574
28	107	2.25829
28	108	2.25861
28	109	2.2438
28	110	2.2276
28	111	2.05697
28	112	2.30448
28	113	2.20838
28	114	2.16964
28	115	2.28471
28	116	2.25721
28	117	2.24458
28	118	2.20668
28	119	2.18205
28	120	2.21332
28	121	2.20003
28	122	2.22166
28	123	2.22762
28	124	2.2073
28	125	2.25411
28	126	2.24127
28	127	2.27412
28	128	2.25819
28	129	2.2663
28	130	2.24714
28	131	2.23194
28	132	2.22775
28	133	2.28106
28	134	2.28366
28	135	2.27323
28	136	2.32935
28	137	2.29911
28	138	2.33711
28	139	2.29432
28	140	2.3004
28	141	2.30436
28	142	2.27573
28	143	2.26164
28	144	2.23854
28	145	2.26686
28	146	2.28035
28	147	2.28626
28	148	2.27788
28	149	2.24681
28	150	2.19017
28	151	2.20311
28	152	2.23744
28	153	2.26542
28	154	2.2693
28	155	2.23564
28	156	2.24989
28	157	2.28895
28	158	2.27431
28	159	2.2988
28	160	2.23378
28	161	2.24221
28	162	2.27547
28	163	2.2648
28	164	2.26587
28	165	2.25642
28	166	2.24311
28	167	2.2364
28	168	2.25175
28	169	2.16915
28	170	2.40784
28	171	1.90918
28	172	2.1152
28	173	2.18997
29	31	2.23973
29	32	2.22129
29	33	2.22699
29	34	2.23807
29	35	2.28153
29	36	2.23098
29	37	2.26355
29	38	2.2382
29	39	2.29652
29	40	2.27073
29	41	2.30358
29	42	2.29134
29	43	2.30331
29	44	2.29115
29	45	2.27584
29	46	2.33504
29	47	2.3266
29	48	2.3082
29	49	2.29748
29	50	2.30403
29	51	2.30138
29	52	2.28213
29	53	2.26523
29	54	2.28095
29	55	2.2887
29	56	2.28815
29	57	2.28525
29	58	2.29296
29	59	2.29577
29	60	2.33553
29	61	2.28743
29	62	2.20223
29	63	2.26127
29	64	2.2665
29	65	2.27077
29	66	2.24031
29	67	2.2544
29	68	2.23766
29	69	2.22351
29	70	2.19421
29	71	2.18309
29	72	2.21223
29	73	2.23662
29	74	2.29702
29	75	2.26612
29	76	2.27969
29	77	2.23897
29	78	2.26088
29	79	2.27488
29	80	2.27278
29	81	2.27499
29	82	2.29342
29	83	2.28672
29	84	2.30189
29	85	2.29087
29	86	2.31672
29	87	2.31237
29	88	2.29682
29	89	2.30386
29	90	2.29362
29	91	2.29503
29	92	2.3148
29	93	2.32401
29	94	2.29771
29	95	2.31871
29	96	2.30437
29	97	2.31508
29	98	2.33105
29	99	2.30909
29	100	2.30486
29	101	2.29223
29	102	2.28789
29	103	2.29562
29	104	2.31055
29	105	2.29093
29	106	2.26988
29	107	2.25113
29	108	2.23288
29	109	2.20704
29	110	2.24534
29	111	2.23852
29	112	2.2796
29	113	2.30441
29	114	2.1658
29	115	2.16118
29	116	2.21957
29	117	2.24105
29	118	2.26458
29	119	2.24357
29	120	2.21203
29	121	2.23009
29	122	2.23805
29	123	2.20776
29	124	2.23359
29	125	2.25599
29	126	2.20657
29	127	2.21822
29	128	2.25808
29	129	2.25149
29	130	2.22899
29	131	2.22588
29	132	2.27814
29	133	2.27791
29	134	2.28137
29	135	2.26938
29	136	2.2888
29	137	2.29747
29	138	2.27798
29	139	2.26905
29	140	2.27324
29	141	2.26886
29	142	2.25045
29	143	2.23783
29	144	2.19216
29	145	2.21344
29	146	2.24698
29	147	2.25986
29	148	2.22489
29	149	2.2131
29	150	2.1755
29	151	2.22139
29	152	2.24919
29	153	2.232
29	154	2.249
29	155	2.24771
29	156	2.25448
29	157	2.24628
29	158	2.27009
29	159	2.24242
29	160	2.25278
29	161	2.27019
29	162	2.29182
29	163	2.29407
29	164	2.27127
29	165	2.13964
29	166	2.2368
29	167	2.24945
29	168	2.28718
29	169	2.27598
29	170	2.23726
29	171	2.18064
29	172	1.24463
29	173	1.9433
30	29	2.19744
30	30	2.23341
30	31	2.26063
30	32	2.21823
30	33	2.23678
30	34	2.2486
30	35	2.23859
30	36	2.27522
30	37	2.26321
30	38	2.20011
30	39	2.3037
30	40	2.29975
30	41	2.3156
30	42	2.31492
30	43	2.30125
30	44	2.30627
30	45	2.30686
30	46	2.30916
30	47	2.33909
30	48	2.28186
30	49	2.31
30	50	2.34445
30	51	2.30142
30	52	2.30266
30	53	2.28246
30	54	2.29542
30	55	2.30565
30	56	2.29168
30	57	2.29606
30	58	2.30489
30	59	2.30037
30	60	2.30281
30	61	2.2895
30	62	2.279
30	63	2.23838
30	64	2.20425
30	65	2.24548
30	66	2.23718
30	67	2.27521
30	68	2.26334
30	69	2.23662
30	70	2.19688
30	71	2.21878
30	72	2.21278
30	73	2.22954
30	74	2.27018
30	75	2.2741
30	76	2.26682
30	77	2.27013
30	78	2.27475
30	79	2.25977
30	80	2.27406
30	81	2.28453
30	82	2.29397
30	83	2.30624
30	84	2.29124
30	85	2.3012
30	86	2.28369
30	87	2.30386
30	88	2.29553
30	89	2.30508
30	90	2.30251
30	91	2.28178
30	92	2.31638
30	93	2.29751
30	94	2.32212
30	95	2.346
30	96	2.33705
30	97	2.32698
30	98	2.31203
30	99	2.29873
30	100	2.28822
30	101	2.30262
30	102	2.30503
30	103	2.30408
30	104	2.31065
30	105	2.31197
30	106	2.30198
30	107	2.28088
30	108	2.28431
30	109	2.25458
30	110	2.24678
30	111	2.20681
30	112	2.18553
30	113	2.16068
30	114	2.23038
30	115	2.23483
30	116	2.25589
30	117	2.25381
30	118	2.2521
30	119	2.26391
30	120	2.30762
30	121	2.27084
30	122	2.28333
30	123	2.2686
30	124	2.24195
30	125	2.2019
30	126	2.22091
30	127	2.23502
30	128	2.21629
30	129	2.26561
30	130	2.27808
30	131	2.2774
30	132	2.26254
30	133	2.28565
30	134	2.2776
30	135	2.28402
30	136	2.26879
30	137	2.27198
30	138	2.25776
30	139	2.25856
30	140	2.24289
30	141	2.22507
30	142	2.23981
30	143	2.21164
30	144	2.19001
30	145	2.18987
30	146	2.14833
30	147	2.27538
30	148	2.22757
30	149	2.19343
30	150	2.17284
30	151	2.21133
30	152	2.21326
30	153	2.20135
30	154	2.22945
30	155	2.21706
30	156	2.22308
30	157	2.28828
30	158	2.25818
30	159	2.27319
30	160	2.25071
30	161	2.20159
30	162	2.21101
30	163	2.27224
30	164	2.35256
30	165	2.21117
30	166	2.23263
30	167	2.19589
30	168	2.22739
30	169	2.27226
30	170	2.28143
30	171	2.269
30	172	1.81159
30	173	2.29126
31	28	2.20778
31	29	2.20678
31	30	2.25771
31	31	2.25074
31	32	2.23336
31	33	2.25495
31	34	2.2803
31	35	2.29133
31	36	2.2985
31	37	2.2942
31	38	2.3022
31	39	2.33954
31	40	2.30657
31	41	2.33533
31	42	2.29753
31	43	2.33961
31	44	2.31807
31	45	2.31848
31	46	2.32733
31	47	2.2793
31	48	2.32026
31	49	2.28747
31	50	2.31424
31	51	2.34351
31	52	2.30401
31	53	2.30369
31	54	2.27831
31	55	2.30253
31	56	2.29676
31	57	2.29206
31	58	2.30511
31	59	2.29734
31	60	2.30421
31	61	2.27854
31	62	2.26953
31	63	2.24208
31	64	2.1958
31	65	2.23613
31	66	2.24428
31	67	2.2588
31	68	2.25959
31	69	2.19472
31	70	2.2238
31	71	2.21945
31	72	2.23126
31	73	2.27067
31	74	2.28506
31	75	2.26316
31	76	2.27849
31	77	2.28816
31	78	2.28971
31	79	2.29983
31	80	2.28748
31	81	2.28789
31	82	2.2856
31	83	2.29734
31	84	2.29942
31	85	2.27141
31	86	2.30603
31	87	2.29119
31	88	2.30932
31	89	2.32254
31	90	2.3111
31	91	2.30613
31	92	2.31707
31	93	2.31865
31	94	2.30137
31	95	2.32016
31	96	2.32381
31	97	2.31663
31	98	2.31654
31	99	2.30128
31	100	2.31416
31	101	2.29549
31	102	2.27531
31	103	2.28225
31	104	2.31094
31	105	2.30684
31	106	2.29122
31	107	2.27859
31	108	2.26424
31	109	2.27669
31	110	2.2488
31	111	2.22803
31	112	2.24115
31	113	2.26176
31	114	2.26576
31	115	2.25551
31	116	2.23742
31	117	2.26539
31	118	2.2777
31	119	2.30762
31	120	2.29534
31	121	2.28588
31	122	2.26115
31	123	2.25959
31	124	2.20326
31	125	2.25299
31	126	2.22361
31	127	2.19457
31	128	2.24046
31	129	2.26671
31	130	2.28719
31	131	2.27732
31	132	2.27617
31	133	2.2833
31	134	2.26778
31	135	2.27108
31	136	2.28347
31	137	2.28386
31	138	2.27164
31	139	2.26688
31	140	2.23596
31	141	2.23056
31	142	2.25901
31	143	2.19486
31	144	2.19113
31	145	2.17654
31	146	2.15141
31	147	2.13114
31	148	2.17379
31	149	2.17316
31	150	2.18802
31	151	2.19056
31	152	2.18791
31	153	2.22035
31	154	2.19237
31	155	2.20175
31	156	2.22179
31	157	2.23226
31	158	2.25097
31	159	2.24995
31	160	2.26733
31	161	2.24045
31	162	2.26926
31	163	2.27937
31	164	2.26602
31	165	2.24199
31	166	2.23017
31	167	2.24908
31	168	2.24479
31	169	2.18249
31	170	2.25633
31	171	2.21894
31	172	2.32473
31	173	2.00461
32	27	2.22286
32	28	2.22881
32	29	2.258
32	30	2.26438
32	31	2.30968
32	32	2.28611
32	33	2.25986
32	34	2.28593
32	35	2.28041
32	36	2.29258
32	37	2.23694
32	38	2.24429
32	39	2.28147
32	40	2.32366
32	41	2.27833
32	42	2.31866
32	43	2.31562
32	44	2.3172
32	45	2.29691
32	46	2.30164
32	47	2.31713
32	48	2.26028
32	49	2.33394
32	50	2.25467
32	51	2.27424
32	52	2.259
32	53	2.2893
32	54	2.27332
32	55	2.2768
32	56	2.24019
32	57	2.27757
32	58	2.28441
32	59	2.29876
32	60	2.27228
32	61	2.27997
32	62	2.25942
32	63	2.23271
32	64	2.23055
32	65	2.25265
32	66	2.22897
32	67	2.26298
32	68	2.22904
32	69	2.23472
32	70	2.21535
32	71	2.24189
32	72	2.26682
32	73	2.25922
32	74	2.27118
32	75	2.28881
32	76	2.27367
32	77	2.29434
32	78	2.26225
32	79	2.28066
32	80	2.25265
32	81	2.24115
32	82	2.27972
32	83	2.2524
32	84	2.27225
32	85	2.28809
32	86	2.29783
32	87	2.26725
32	88	2.30504
32	89	2.29403
32	90	2.28176
32	91	2.3038
32	92	2.30625
32	93	2.29014
32	94	2.30877
32	95	2.28589
32	96	2.30215
32	97	2.30516
32	98	2.29044
32	99	2.27556
32	100	2.28717
32	101	2.2984
32	102	2.28083
32	103	2.28539
32	104	2.29126
32	105	2.28857
32	106	2.28938
32	107	2.28607
32	108	2.26985
32	109	2.26172
32	110	2.27057
32	111	2.26668
32	112	2.24781
32	113	2.23503
32	114	2.21807
32	115	2.26804
32	116	2.27862
32	117	2.28115
32	118	2.29308
32	119	2.25467
32	120	2.27541
32	121	2.27899
32	122	2.27301
32	123	2.25617
32	124	2.27627
32	125	2.26975
32	126	2.22021
32	127	2.22181
32	128	2.26248
32	129	2.25516
32	130	2.26451
32	131	2.25423
32	132	2.27026
32	133	2.27396
32	134	2.20644
32	135	2.25475
32	136	2.28461
32	137	2.26177
32	138	2.23869
32	139	2.27899
32	140	2.25705
32	141	2.25088
32	142	2.24956
32	143	2.10997
32	144	2.2176
32	145	2.19598
32	146	2.16331
32	147	2.10915
32	148	2.16768
32	149	2.14706
32	150	2.17366
32	151	2.21669
32	152	2.18823
32	153	2.16766
32	154	2.23491
32	155	2.20052
32	156	2.22346
32	157	2.22266
32	158	2.25428
32	159	2.24327
32	160	2.25974
32	161	2.25892
32	162	2.25872
32	163	2.24527
32	164	2.22384
32	165	2.22217
32	166	2.24223
32	167	2.2505
32	168	2.27784
32	169	2.32092
32	170	2.36351
32	171	1.85305
32	172	2.19258
32	173	1.92861
33	26	2.21929
33	27	2.27265
33	28	2.2508
33	29	2.28792
33	30	2.26622
33	31	2.27773
33	32	2.3101
33	33	2.28284
33	34	2.27838
33	35	2.2746
33	36	2.24296
33	37	2.29204
33	38	2.25775
33	39	2.30232
33	40	2.31813
33	41	2.31904
33	42	2.34613
33	43	2.3234
33	44	2.31079
33	45	2.32699
33	46	2.32747
33	47	2.29024
33	48	2.28565
33	49	2.32603
33	50	2.27528
33	51	2.31334
33	52	2.3174
33	53	2.27752
33	54	2.29065
33	55	2.27812
33	56	2.26548
33	57	2.26895
33	58	2.2837
33	59	2.28847
33	60	2.27203
33	61	2.27912
33	62	2.27066
33	63	2.23094
33	64	2.22485
33	65	2.22287
33	66	2.24282
33	67	2.23489
33	68	2.23925
33	69	2.25481
33	70	2.21766
33	71	2.17845
33	72	2.2612
33	73	2.26686
33	74	2.28118
33	75	2.27862
33	76	2.27279
33	77	2.29176
33	78	2.27826
33	79	2.26799
33	80	2.26338
33	81	2.27675
33	82	2.28249
33	83	2.27116
33	84	2.30911
33	85	2.30301
33	86	2.28728
33	87	2.2863
33	88	2.30172
33	89	2.29357
33	90	2.29592
33	91	2.28475
33	92	2.29328
33	93	2.29679
33	94	2.29899
33	95	2.28339
33	96	2.3088
33	97	2.30216
33	98	2.28417
33	99	2.27261
33	100	2.30663
33	101	2.29789
33	102	2.29802
33	103	2.30103
33	104	2.29921
33	105	2.29591
33	106	2.29056
33	107	2.30106
33	108	2.25628
33	109	2.28723
33	110	2.28554
33	111	2.27114
33	112	2.27041
33	113	2.28085
33	114	2.28886
33	115	2.29022
33	116	2.26136
33	117	2.24822
33	118	2.27239
33	119	2.2788
33	120	2.26953
33	121	2.27167
33	122	2.27848
33	123	2.27761
33	124	2.26872
33	125	2.21232
33	126	2.25308
33	127	2.27109
33	128	2.25978
33	129	2.25565
33	130	2.23986
33	131	2.23731
33	132	2.18551
33	133	2.2456
33	134	2.22102
33	135	2.27158
33	136	2.274
33	137	2.27106
33	138	2.28223
33	139	2.26452
33	140	2.27168
33	141	2.26027
33	142	2.27156
33	143	2.22857
33	144	2.22616
33	145	2.24426
33	146	2.19683
33	147	2.22443
33	148	2.19159
33	149	2.23045
33	150	2.18006
33	151	2.21556
33	152	2.21241
33	153	2.21723
33	154	2.2045
33	155	2.21659
33	156	2.23714
33	157	2.21032
33	158	2.20816
33	159	2.24253
33	160	2.2148
33	161	2.20259
33	162	2.22185
33	163	2.2001
33	164	2.19852
33	165	2.1991
33	166	2.22213
33	167	2.19118
33	168	2.23838
33	169	2.32931
33	170	2.2812
33	171	2.27988
33	172	1.88312
33	173	1.9809
34	24	2.21771
34	25	2.22211
34	26	2.24307
34	27	2.2299
34	28	2.2704
34	29	2.27551
34	30	2.29667
34	31	2.28097
34	32	2.27771
34	33	2.26177
34	34	2.26682
34	35	2.27402
34	36	2.29271
34	37	2.29251
34	38	2.28564
34	39	2.30543
34	40	2.31577
34	41	2.32194
34	42	2.32277
34	43	2.32233
34	44	2.31445
34	45	2.32139
34	46	2.32179
34	47	2.30853
34	48	2.29797
34	49	2.26859
34	50	2.27577
34	51	2.27747
34	52	2.289
34	53	2.28386
34	54	2.29639
34	55	2.26155
34	56	2.27048
34	57	2.27592
34	58	2.28241
34	59	2.28086
34	60	2.25727
34	61	2.24565
34	62	2.18895
34	63	2.20769
34	64	2.23147
34	65	2.2417
34	66	2.24755
34	67	2.24853
34	68	2.25177
34	69	2.21778
34	70	2.21872
34	71	2.23823
34	72	2.2461
34	73	2.24675
34	74	2.25355
34	75	2.24063
34	76	2.25961
34	77	2.26749
34	78	2.23661
34	79	2.23906
34	80	2.27915
34	81	2.2509
34	82	2.27381
34	83	2.28658
34	84	2.27706
34	85	2.29541
34	86	2.29218
34	87	2.29617
34	88	2.28172
34	89	2.27183
34	90	2.27241
34	91	2.28664
34	92	2.30329
34	93	2.28704
34	94	2.27725
34	95	2.27971
34	96	2.27679
34	97	2.28949
34	98	2.29215
34	99	2.27149
34	100	2.28713
34	101	2.29436
34	102	2.25963
34	103	2.28389
34	104	2.3032
34	105	2.30303
34	106	2.29837
34	107	2.27939
34	108	2.29057
34	109	2.29279
34	110	2.27461
34	111	2.28976
34	112	2.25436
34	113	2.25525
34	114	2.26919
34	115	2.27435
34	116	2.2608
34	117	2.26331
34	118	2.27331
34	119	2.2559
34	120	2.28052
34	121	2.2643
34	122	2.26098
34	123	2.26958
34	124	2.22467
34	125	2.25487
34	126	2.22206
34	127	2.28407
34	128	2.26946
34	129	2.23266
34	130	2.22959
34	131	2.23781
34	132	2.24252
34	133	2.24207
34	134	2.25098
34	135	2.2698
34	136	2.24687
34	137	2.27499
34	138	2.27574
34	139	2.2557
34	140	2.24662
34	141	2.23093
34	142	2.26052
34	143	2.22512
34	144	2.24163
34	145	2.19828
34	146	2.22229
34	147	2.21337
34	148	2.18067
34	149	2.21445
34	150	2.17854
34	151	2.17166
34	152	2.20676
34	153	2.19241
34	154	2.19958
34	155	2.20848
34	156	2.21066
34	157	2.17825
34	158	2.20672
34	159	2.20736
34	160	2.22111
34	161	2.20402
34	162	2.18995
34	163	2.17311
34	164	2.17892
34	165	2.16854
34	166	2.16227
34	167	2.16352
34	168	2.18557
34	169	2.30526
34	170	2.25751
34	171	1.54138
34	172	1.90115
34	173	2.01668
35	22	2.22232
35	23	2.20186
35	24	2.23862
35	25	2.22028
35	26	2.22419
35	27	2.24903
35	28	2.26953
35	29	2.34044
35	30	2.28587
35	31	2.28587
35	32	2.25745
35	33	2.26838
35	34	2.26584
35	35	2.28142
35	36	2.31538
35	37	2.3175
35	38	2.34449
35	39	2.30207
35	40	2.30868
35	41	2.32548
35	42	2.3711
35	43	2.31927
35	44	2.33413
35	45	2.3303
35	46	2.30916
35	47	2.34883
35	48	2.2841
35	49	2.259
35	50	2.26202
35	51	2.30727
35	52	2.2988
35	53	2.32631
35	54	2.28119
35	55	2.27632
35	56	2.27006
35	57	2.25167
35	58	2.23747
35	59	2.2676
35	60	2.26491
35	61	2.25154
35	62	2.24426
35	63	2.21952
35	64	2.2272
35	65	2.24739
35	66	2.26023
35	67	2.22415
35	68	2.22939
35	69	2.22319
35	70	2.25255
35	71	2.24982
35	72	2.25985
35	73	2.26377
35	74	2.27729
35	75	2.27408
35	76	2.29491
35	77	2.27781
35	78	2.28975
35	79	2.29391
35	80	2.2704
35	81	2.28504
35	82	2.284
35	83	2.29699
35	84	2.32693
35	85	2.3013
35	86	2.29673
35	87	2.30474
35	88	2.30062
35	89	2.27796
35	90	2.2774
35	91	2.295
35	92	2.29086
35	93	2.28432
35	94	2.29854
35	95	2.27709
35	96	2.26321
35	97	2.27611
35	98	2.27349
35	99	2.27752
35	100	2.26662
35	101	2.28224
35	102	2.29727
35	103	2.30828
35	104	2.31458
35	105	2.30517
35	106	2.29675
35	107	2.3088
35	108	2.30333
35	109	2.3086
35	110	2.29752
35	111	2.30171
35	112	2.28054
35	113	2.2553
35	114	2.26046
35	115	2.26738
35	116	2.29123
35	117	2.28524
35	118	2.27857
35	119	2.27768
35	120	2.28428
35	121	2.26888
35	122	2.27339
35	123	2.26729
35	124	2.24203
35	125	2.27248
35	126	2.27637
35	127	2.24424
35	128	2.26035
35	129	2.26116
35	130	2.23604
35	131	2.21626
35	132	2.25242
35	133	2.25253
35	134	2.27435
35	135	2.26608
35	136	2.25759
35	137	2.22221
35	138	2.28033
35	139	2.27338
35	140	2.27625
35	141	2.24416
35	142	2.2572
35	143	2.25153
35	144	2.26202
35	145	2.26754
35	146	2.20387
35	147	2.2197
35	148	2.24263
35	149	2.22316
35	150	2.22111
35	151	2.21359
35	152	2.17741
35	153	2.183
35	154	2.22135
35	155	2.22432
35	156	2.22684
35	157	2.22225
35	158	2.20291
35	159	2.22189
35	160	2.22068
35	161	2.26611
35	162	2.24557
35	163	2.21292
35	164	2.19497
35	165	2.15915
35	166	2.20209
35	167	2.19122
35	168	2.23688
35	169	2.29885
35	170	2.33783
35	171	2.30767
35	172	1.26009
35	173	2.04964
36	21	2.22933
36	22	2.19947
36	23	2.2446
36	24	2.21122
36	25	2.22673
36	26	2.24899
36	27	2.2633
36	28	2.26495
36	29	2.28492
36	30	2.2753
36	31	2.27968
36	32	2.25301
36	33	2.25185
36	34	2.25485
36	35	2.28773
36	36	2.30403
36	37	2.26498
36	38	2.28813
36	39	2.28645
36	40	2.3227
36	41	2.32037
36	42	2.30622
36	43	2.28965
36	44	2.27557
36	45	2.31649
36	46	2.31538
36	47	2.32903
36	48	2.28494
36	49	2.27305
36	50	2.30197
36	51	2.29419
36	52	2.30468
36	53	2.30498
36	54	2.29688
36	55	2.26768
36	56	2.24893
36	57	2.23776
36	58	2.23095
36	59	2.24045
36	60	2.23674
36	61	2.25545
36	62	2.24029
36	63	2.21395
36	64	2.22196
36	65	2.24349
36	66	2.23942
36	67	2.0698
36	68	2.23419
36	69	2.24694
36	70	2.23546
36	71	2.24838
36	72	2.25765
36	73	2.27106
36	74	2.27832
36	75	2.26421
36	76	2.27883
36	77	2.24976
36	78	2.24104
36	79	2.25334
36	80	2.2866
36	81	2.27153
36	82	2.24238
36	83	2.26282
36	84	2.28708
36	85	2.28033
36	86	2.25671
36	87	2.30368
36	88	2.28571
36	89	2.287
36	90	2.28716
36	91	2.27635
36	92	2.26852
36	93	2.2543
36	94	2.2765
36	95	2.26006
36	96	2.25483
36	97	2.29011
36	98	2.29277
36	99	2.23556
36	100	2.24941
36	101	2.23716
36	102	2.28481
36	103	2.2723
36	104	2.29806
36	105	2.28377
36	106	2.29444
36	107	2.2845
36	108	2.29663
36	109	2.29655
36	110	2.27576
36	111	2.28593
36	112	2.26233
36	113	2.23989
36	114	2.23901
36	115	2.25626
36	116	2.28219
36	117	2.27282
36	118	2.2754
36	119	2.28073
36	120	2.28434
36	121	2.26356
36	122	2.26928
36	123	2.26156
36	124	2.27387
36	125	2.25283
36	126	2.26821
36	127	2.26382
36	128	2.19935
36	129	2.1739
36	130	2.25249
36	131	2.22672
36	132	2.24512
36	133	2.2583
36	134	2.25934
36	135	2.27207
36	136	2.23469
36	137	2.23144
36	138	2.26931
36	139	2.23463
36	140	2.26386
36	141	2.25524
36	142	2.26343
36	143	2.25979
36	144	2.24151
36	145	2.25732
36	146	2.25523
36	147	2.17446
36	148	2.16499
36	149	2.23517
36	150	2.2227
36	151	2.20416
36	152	2.20335
36	153	2.21921
36	154	2.21624
36	155	2.23772
36	156	2.20962
36	157	2.22547
36	158	2.20709
36	159	2.24413
36	160	2.21318
36	161	2.26392
36	162	2.24651
36	163	2.21454
36	164	2.20015
36	165	2.14608
36	166	2.12905
36	167	2.22104
36	168	2.23778
36	169	2.28298
36	170	2.27935
36	171	2.15249
36	172	2.0312
36	173	2.27973
37	20	2.21711
37	21	2.20924
37	22	2.23527
37	23	2.22431
37	24	2.26816
37	25	2.24578
37	26	2.27521
37	27	2.28902
37	28	2.27543
37	29	2.30117
37	30	2.27872
37	31	2.26044
37	32	2.26182
37	33	2.27684
37	34	2.25064
37	35	2.25804
37	36	2.27396
37	37	2.26413
37	38	2.28165
37	39	2.31276
37	40	2.32283
37	41	2.33502
37	42	2.31236
37	43	2.30373
37	44	2.3077
37	45	2.31859
37	46	2.29449
37	47	2.30941
37	48	2.28874
37	49	2.30346
37	50	2.31375
37	51	2.28951
37	52	2.30664
37	53	2.30523
37	54	2.28714
37	55	2.2705
37	56	2.25989
37	57	2.2331
37	58	2.2242
37	59	2.23946
37	60	2.25759
37	61	2.25067
37	62	2.24137
37	63	2.2305
37	64	2.23525
37	65	2.23639
37	66	2.23215
37	67	2.22031
37	68	2.2299
37	69	2.23956
37	70	2.24393
37	71	2.27264
37	72	2.27893
37	73	2.27755
37	74	2.2817
37	75	2.2989
37	76	2.29298
37	77	2.30211
37	78	2.28607
37	79	2.28016
37	80	2.29131
37	81	2.28397
37	82	2.28496
37	83	2.29322
37	84	2.29463
37	85	2.2984
37	86	2.29813
37	87	2.26472
37	88	2.29711
37	89	2.279
37	90	2.27073
37	91	2.28644
37	92	2.25788
37	93	2.22817
37	94	2.2334
37	95	2.24171
37	96	2.24203
37	97	2.25283
37	98	2.27464
37	99	2.2786
37	100	2.25373
37	101	2.25408
37	102	2.24621
37	103	2.27388
37	104	2.28099
37	105	2.29991
37	106	2.28777
37	107	2.27997
37	108	2.28145
37	109	2.26021
37	110	2.28636
37	111	2.28905
37	112	2.27
37	113	2.25794
37	114	2.27339
37	115	2.27074
37	116	2.27358
37	117	2.30481
37	118	2.29132
37	119	2.30202
37	120	2.29515
37	121	2.27321
37	122	2.2507
37	123	2.25549
37	124	2.21778
37	125	2.22919
37	126	2.24897
37	127	2.23908
37	128	2.23722
37	129	2.24426
37	130	2.23803
37	131	2.19739
37	132	2.24826
37	133	2.23147
37	134	2.26128
37	135	2.24756
37	136	2.24323
37	137	2.21709
37	138	2.24292
37	139	2.2451
37	140	2.23612
37	141	2.24492
37	142	2.25541
37	143	2.24203
37	144	2.20554
37	145	2.21006
37	146	2.23652
37	147	2.24377
37	148	2.21063
37	149	2.2542
37	150	2.23635
37	151	2.24443
37	152	2.22224
37	153	2.21992
37	154	2.23036
37	155	2.18978
37	156	2.2274
37	157	2.21265
37	158	2.17814
37	159	2.19368
37	160	2.24038
37	161	2.23725
37	162	2.23893
37	163	2.21709
37	164	2.18771
37	165	2.15388
37	166	2.14192
37	167	2.24796
37	168	2.26658
37	169	2.26306
37	170	2.14599
37	171	2.19703
37	172	2.20441
37	173	1.99942
38	20	2.21179
[truncated: 23,655 more rows]

## Sheet: SI_Fig16_g
X_coord	Y_coord	bandgap
18	19	1.92937
18	20	2.01222
18	21	1.96107
18	22	1.95949
18	23	2.08815
18	24	2.13603
18	25	2.07712
19	18	2.07445
19	19	2.07367
19	20	2.10673
19	21	2.334
19	22	2.03074
19	23	2.07218
19	24	2.27487
19	25	2.14511
19	26	2.22628
19	38	2.06438
19	39	2.10163
19	40	2.12568
19	41	2.12644
19	42	2.09921
19	43	2.12474
19	44	2.12525
19	45	2.07889
20	17	2.07165
20	18	2.10984
20	19	1.98577
20	20	2.0002
20	21	2.01471
20	22	2.065
20	23	2.13167
20	24	2.15288
20	25	2.25757
20	26	2.22865
20	27	2.21452
20	28	2.24889
20	29	2.07903
20	32	2.06977
20	33	2.12763
20	34	2.0155
20	35	2.03732
20	36	2.09377
20	37	2.13072
20	38	2.12339
20	39	2.1066
20	40	2.08396
20	41	2.08566
20	42	2.08894
20	43	2.10487
20	44	2.09819
20	45	2.07746
20	46	2.09046
20	47	2.10156
20	48	2.09326
20	49	2.11384
20	50	2.09857
20	51	2.12252
20	52	2.13465
20	53	2.10784
20	54	2.08132
20	55	2.09864
20	56	2.11115
20	57	2.11408
20	58	2.11196
20	59	2.10983
20	60	2.13506
20	61	2.09256
20	62	2.092
20	63	2.10486
20	64	2.13006
20	65	2.11182
20	66	2.12661
20	67	2.10222
20	68	2.10075
20	69	2.11299
20	70	2.10958
20	71	2.10993
20	72	2.11208
21	17	2.08898
21	18	2.3396
21	19	2.35154
21	20	2.07365
21	21	2.06789
21	22	2.05184
21	23	2.05457
21	24	2.16033
21	25	2.18249
21	26	2.10637
21	27	2.17285
21	28	2.01071
21	29	2.19963
21	30	2.2551
21	31	2.0549
21	32	2.09658
21	33	2.14214
21	34	1.99423
21	35	2.03964
21	36	2.0537
21	37	2.05684
21	38	2.06133
21	39	2.08265
21	40	2.12984
21	41	2.07559
21	42	2.08843
21	43	2.04503
21	44	2.08233
21	45	2.06297
21	46	2.03656
21	47	2.0918
21	48	2.08478
21	49	2.05388
21	50	2.05026
21	51	2.10599
21	52	2.07775
21	53	2.11318
21	54	2.10652
21	55	2.0942
21	56	2.12627
21	57	2.09771
21	58	2.1069
21	59	2.20774
21	60	2.14738
21	61	2.13322
21	62	2.1045
21	63	2.06279
21	64	2.08787
21	65	2.10349
21	66	2.13725
21	67	2.09896
21	68	2.13322
21	69	2.12943
21	70	2.07352
21	71	2.08266
21	72	2.09142
21	73	2.08636
21	74	2.07668
21	75	2.06943
21	76	2.09324
21	77	2.10158
21	78	2.07159
21	79	2.08858
21	80	2.09988
21	81	2.08497
21	82	2.08148
21	83	2.08935
21	84	2.10532
21	85	2.12392
21	86	2.0792
21	87	2.10411
21	88	2.08928
21	89	2.09353
21	90	2.10994
21	91	2.09809
21	92	2.08445
21	93	2.08499
21	94	2.09434
21	95	2.08582
21	96	2.0962
21	97	2.1094
22	17	2.10646
22	18	2.12715
22	19	2.11534
22	20	2.11257
22	21	2.136
22	22	2.0861
22	23	2.12226
22	24	2.09876
22	25	2.31685
22	26	2.08719
22	27	1.63528
22	28	2.28823
22	29	2.2236
22	30	2.30798
22	31	2.06362
22	32	2.06427
22	33	2.07877
22	34	2.08687
22	35	2.08648
22	36	2.05332
22	37	2.04932
22	38	2.04529
22	39	2.06092
22	40	2.06415
22	41	2.08237
22	42	2.08023
22	43	2.12019
22	44	2.10921
22	45	2.08829
22	46	2.11162
22	47	2.11483
22	48	2.07261
22	49	2.06475
22	50	2.34822
22	51	2.10674
22	52	2.08931
22	53	2.07695
22	54	2.07745
22	55	2.12644
22	56	2.15135
22	57	2.09758
22	58	2.09479
22	59	2.10931
22	60	2.133
22	61	2.08542
22	62	2.07924
22	63	2.09836
22	64	2.12019
22	65	2.12713
22	66	2.11774
22	67	2.10397
22	68	2.13162
22	69	2.09238
22	70	2.08782
22	71	2.12333
22	72	2.091
22	73	2.08873
22	74	2.09558
22	75	2.09195
22	76	2.0835
22	77	2.08607
22	78	2.0783
22	79	2.0968
22	80	2.14716
22	81	2.09549
22	82	2.11702
22	83	2.14885
22	84	2.13799
22	85	2.10303
22	86	2.08111
22	87	2.08767
22	88	2.06903
22	89	2.07758
22	90	2.11091
22	91	2.06823
22	92	2.07361
22	93	2.06869
22	94	2.05738
22	95	2.07873
22	96	2.11543
22	97	2.12207
22	98	2.12347
22	99	2.0952
22	100	2.11568
22	101	2.11117
22	102	2.13626
22	103	2.09737
22	104	2.09692
22	105	2.08401
22	106	2.08876
22	107	2.08594
22	108	2.05418
22	109	2.06806
22	110	2.10386
22	111	2.0905
22	112	2.10768
22	113	2.09115
22	114	2.07008
22	115	2.08422
22	116	2.09386
22	117	2.09447
22	118	2.08754
22	119	2.10034
22	120	2.10716
22	121	2.09453
22	122	2.09593
22	123	2.09184
22	124	2.09004
22	125	2.11955
22	126	2.11505
22	127	2.09613
23	17	2.05881
23	18	2.13534
23	19	2.10926
23	20	2.09251
23	21	2.15518
23	22	2.12686
23	23	2.13964
23	24	2.1993
23	25	2.14578
23	26	2.15757
23	27	2.15583
23	28	2.17707
23	29	2.26892
23	30	2.31811
23	31	2.29881
23	32	2.12634
23	33	2.30065
23	34	2.11381
23	35	2.06696
23	36	2.13947
23	37	2.15693
23	38	2.08623
23	39	2.11444
23	40	2.15046
23	41	2.08271
23	42	2.08626
23	43	2.14215
23	44	2.12978
23	45	2.09754
23	46	2.09456
23	47	2.12801
23	48	2.08415
23	49	2.06423
23	50	2.07376
23	51	2.08932
23	52	2.08548
23	53	2.11316
23	54	2.13024
23	55	2.11528
23	56	2.10669
23	57	2.11988
23	58	2.12257
23	59	2.09468
23	60	2.12915
23	61	2.14682
23	62	2.07085
23	63	2.09585
23	64	2.20178
23	65	2.14212
23	66	2.11584
23	67	2.11558
23	68	2.14567
23	69	2.13618
23	70	2.12631
23	71	2.12741
23	72	2.14266
23	73	2.15872
23	74	2.17714
23	75	2.19185
23	76	2.2668
23	77	2.14501
23	78	2.1443
23	79	2.14994
23	80	2.15418
23	81	2.15925
23	82	2.14462
23	83	2.1607
23	84	2.15302
23	85	2.13796
23	86	2.14054
23	87	2.15465
23	88	2.16024
23	89	2.12418
23	90	2.23913
23	91	2.10682
23	92	2.11184
23	93	2.12989
23	94	2.17351
23	95	2.12165
23	96	2.13034
23	97	2.13843
23	98	2.14723
23	99	2.15035
23	100	2.08058
23	101	2.0745
23	102	2.09331
23	103	2.12938
23	104	2.13828
23	105	2.09948
23	106	2.12727
23	107	2.13182
23	108	2.13788
23	109	2.13164
23	110	2.06411
23	111	2.07533
23	112	2.09137
23	113	2.08776
23	114	2.06911
23	115	2.07512
23	116	2.10449
23	117	2.05847
23	118	2.07415
23	119	2.08688
23	120	2.11736
23	121	2.05458
23	122	2.08494
23	123	2.10083
23	124	2.09154
23	125	2.1251
23	126	2.14095
23	127	2.12287
23	128	2.0673
23	129	2.08876
23	130	2.08567
23	131	2.06869
23	132	2.08937
23	133	2.09826
23	134	2.09105
23	135	2.09718
23	136	2.06874
23	137	2.05862
23	138	2.05435
23	139	2.03416
23	140	2.06266
23	141	2.12165
23	142	2.07469
23	143	2.07548
23	144	2.13239
23	145	2.14877
23	146	2.1155
23	147	2.06935
23	148	2.08604
23	149	2.1016
23	150	2.12485
23	151	2.10842
23	152	2.1192
23	153	2.11233
23	154	2.11828
23	155	2.11229
23	156	2.09575
23	157	2.13181
23	158	2.11871
23	159	2.09114
23	160	2.10738
23	161	2.11335
23	162	2.06163
23	163	2.03358
23	164	2.03091
23	165	2.04248
23	166	2.07108
23	167	2.05655
24	17	2.12769
24	18	2.14565
24	19	2.15939
24	20	2.14318
24	21	2.145
24	22	2.16365
24	23	2.17362
24	24	2.34115
24	25	2.12992
24	26	2.11506
24	27	2.14574
24	28	2.12397
24	29	2.35006
24	30	2.33641
24	31	2.11362
24	32	2.14049
24	33	2.13695
24	34	2.08732
24	35	2.08589
24	36	2.10727
24	37	2.12547
24	38	2.09565
24	39	2.35733
24	40	2.12496
24	41	2.34732
24	42	2.1255
24	43	2.1471
24	44	2.14354
24	45	2.14794
24	46	2.14971
24	47	2.13298
24	48	2.13043
24	49	2.1985
24	50	2.20834
24	51	2.09391
24	52	2.09831
24	53	2.11905
24	54	2.15353
24	55	2.14891
24	56	2.11706
24	57	2.138
24	58	2.15814
24	59	2.32241
24	60	2.1171
24	61	2.13189
24	62	2.07878
24	63	2.10666
24	64	2.13991
24	65	2.1389
24	66	2.12923
24	67	2.1216
24	68	2.13922
24	69	2.14096
24	70	2.1445
24	71	2.12471
24	72	2.13625
24	73	2.15416
24	74	2.14168
24	75	2.15632
24	76	2.1585
24	77	2.16242
24	78	2.14427
24	79	2.18952
24	80	2.15773
24	81	2.13614
24	82	2.14363
24	83	2.14468
24	84	2.13627
24	85	2.14085
24	86	2.14429
24	87	2.12511
24	88	2.12827
24	89	2.14801
24	90	2.19523
24	91	2.13868
24	92	2.13062
24	93	2.14028
24	94	2.15526
24	95	2.14482
24	96	2.14018
24	97	2.16702
24	98	2.15982
24	99	2.15921
24	100	2.24127
24	101	2.13457
24	102	2.16877
24	103	2.15817
24	104	2.14513
24	105	2.14678
24	106	2.14367
24	107	2.15111
24	108	2.15551
24	109	2.16179
24	110	2.14392
24	111	2.29507
24	112	2.31523
24	113	2.31523
24	114	2.11496
24	115	2.12512
24	116	2.32606
24	117	2.1141
24	118	2.07682
24	119	2.32248
24	120	2.15004
24	121	2.13698
24	122	2.08493
24	123	2.11954
24	124	2.11108
24	125	2.13099
24	126	2.13693
24	127	2.30212
24	128	2.05631
24	129	2.12931
24	130	2.12746
24	131	2.27554
24	132	2.12394
24	133	2.1366
24	134	2.08837
24	135	2.11891
24	136	2.06413
24	137	2.02589
24	138	2.08238
24	139	2.10261
24	140	2.12594
24	141	2.14648
24	142	2.17024
24	143	2.17779
24	144	2.13284
24	145	2.14993
24	146	2.12346
24	147	2.13436
24	148	2.12601
24	149	2.10343
24	150	2.15277
24	151	2.15678
24	152	2.08889
24	153	2.12387
24	154	2.07803
24	155	2.07136
24	156	2.11078
24	157	2.09258
24	158	2.08889
24	159	2.09668
24	160	2.08718
24	161	2.07935
24	162	2.05884
24	163	2.35554
24	164	2.38174
24	165	2.42857
24	166	2.29848
24	167	2.13611
24	168	2.03378
25	17	2.07074
25	18	2.16439
25	19	2.17172
25	20	2.16021
25	21	2.1688
25	22	2.14553
25	23	2.15059
25	24	2.14665
25	25	2.16267
25	26	2.14004
25	27	2.10367
25	28	2.10137
25	29	2.09015
25	30	2.08539
25	31	2.35902
25	32	2.12107
25	33	2.11112
25	34	2.12521
25	35	2.09678
25	36	2.10034
25	37	2.13188
25	38	2.09237
25	39	2.10884
25	40	2.14181
25	41	2.1368
25	42	2.1474
25	43	2.14739
25	44	2.1128
25	45	2.13708
25	46	2.14857
25	47	2.11933
25	48	2.12288
25	49	2.13373
25	50	2.14006
25	51	2.0777
25	52	2.08215
25	53	2.13968
25	54	2.08875
25	55	2.15013
25	56	2.16497
25	57	2.15661
25	58	2.15712
25	59	2.1379
25	60	2.11611
25	61	2.12376
25	62	2.09286
25	63	2.1349
25	64	2.15721
25	65	2.09237
25	66	2.09663
25	67	2.14548
25	68	2.1486
25	69	2.13368
25	70	2.09249
25	71	2.3281
25	72	2.13169
25	73	2.09877
25	74	2.13686
25	75	2.14988
25	76	2.13791
25	77	2.12345
25	78	2.13462
25	79	2.13224
25	80	2.16521
25	81	2.14871
25	82	2.10865
25	83	2.08816
25	84	2.09688
25	85	2.07666
25	86	2.0924
25	87	2.12549
25	88	2.11086
25	89	2.12552
25	90	2.14028
25	91	2.03262
25	92	2.12562
25	93	2.15034
25	94	2.13064
25	95	2.08956
25	96	2.10819
25	97	2.13293
25	98	2.15471
25	99	2.12621
25	100	2.10046
25	101	2.14293
25	102	2.13162
25	103	2.14828
25	104	2.12681
25	105	2.14818
25	106	2.14533
25	107	2.15734
25	108	2.13838
25	109	2.08662
25	110	2.13307
25	111	2.12639
25	112	2.12715
25	113	2.10392
25	114	2.09249
25	115	2.17048
25	116	2.09471
25	117	2.32093
25	118	2.1315
25	119	2.11911
25	120	2.0909
25	121	2.07627
25	122	2.0873
25	123	2.13203
25	124	2.14972
25	125	2.12029
25	126	2.12881
25	127	2.10177
25	128	2.10864
25	129	2.14075
25	130	2.12904
25	131	2.13581
25	132	2.14635
25	133	2.15903
25	134	2.14319
25	135	2.1151
25	136	2.14163
25	137	2.17157
25	138	2.14109
25	139	2.13013
25	140	2.12344
25	141	2.35332
25	142	2.16998
25	143	2.19039
25	144	2.13919
25	145	2.15319
25	146	2.16395
25	147	2.14508
25	148	2.1786
25	149	2.16443
25	150	2.13028
25	151	2.37773
25	152	2.37814
25	153	2.13877
25	154	2.09763
25	155	2.08143
25	156	2.08953
25	157	2.0995
25	158	2.10122
25	159	2.10821
25	160	2.35862
25	161	2.07126
25	162	2.06226
25	163	1.99834
25	164	1.91253
25	165	2.42195
25	166	2.05503
25	167	2.33488
25	168	1.67099
25	169	1.66818
26	17	2.05078
26	18	2.13092
26	19	2.26823
26	20	2.17507
26	21	2.16908
26	22	2.17763
26	23	2.16439
26	24	2.1666
26	25	2.17103
26	26	2.15255
26	27	2.13983
26	28	2.13425
26	29	2.1338
26	30	2.07583
26	31	2.10753
26	32	2.15416
26	33	2.12606
26	34	2.1309
26	35	2.15475
26	36	2.12525
26	37	2.11085
26	38	2.13596
26	39	2.10796
26	40	2.13551
26	41	2.1529
26	42	2.15789
26	43	2.15123
26	44	2.1146
26	45	2.15635
26	46	2.16952
26	47	2.15279
26	48	2.12127
26	49	2.14511
26	50	2.14663
26	51	2.096
26	52	2.10076
26	53	2.12446
26	54	2.1447
26	55	2.11691
26	56	2.10816
26	57	2.1151
26	58	2.1261
26	59	2.14028
26	60	2.08497
26	61	2.0865
26	62	2.16874
26	63	2.07642
26	64	2.07704
26	65	2.09034
26	66	2.07898
26	67	2.08151
26	68	2.10857
26	69	2.12018
26	70	2.11059
26	71	2.09456
26	72	2.10706
26	73	2.13159
26	74	2.09606
26	75	2.07344
26	76	2.07972
26	77	2.08306
26	78	2.13863
26	79	2.09169
26	80	2.08132
26	81	2.10079
26	82	2.07066
26	83	2.07381
26	84	2.08826
26	85	2.08841
26	86	2.1231
26	87	2.06222
26	88	2.08217
26	89	2.07481
26	90	2.10277
26	91	2.13981
26	92	2.08203
26	93	2.07427
26	94	2.08118
26	95	2.10489
26	96	2.07203
26	97	2.15308
26	98	2.12809
26	99	2.08379
26	100	2.09477
26	101	2.09478
26	102	2.08902
26	103	2.07424
26	104	2.11108
26	105	2.09329
26	106	2.33888
26	107	2.13376
26	108	2.14751
26	109	2.14349
26	110	2.13592
26	111	2.11592
26	112	2.12021
26	113	2.1108
26	114	2.14652
26	115	2.12081
26	116	2.1166
26	117	2.12776
26	118	2.13615
26	119	2.1896
26	120	2.08551
26	121	2.10789
26	122	2.11528
26	123	2.08636
26	124	2.13564
26	125	2.12986
26	126	2.11342
26	127	2.11184
26	128	2.16268
26	129	2.14675
26	130	2.12428
26	131	2.1317
26	132	2.15253
26	133	2.16054
26	134	2.22142
26	135	2.23193
26	136	2.14873
26	137	2.1467
26	138	2.15282
26	139	2.13376
26	140	2.15211
26	141	2.14609
26	142	2.16243
26	143	2.16406
26	144	2.13646
26	145	2.14084
26	146	2.14996
26	147	2.15438
26	148	2.14501
26	149	2.15432
26	150	2.12977
26	151	2.1429
26	152	2.11185
26	153	2.12303
26	154	2.10268
26	155	2.06636
26	156	2.09334
26	157	2.11116
26	158	2.11618
26	159	2.1286
26	160	2.13049
26	161	2.12678
26	162	2.06101
26	163	2.1068
26	164	2.06795
26	165	2.42893
26	166	2.16805
26	167	1.93422
26	168	1.69589
26	169	2.08344
27	17	2.03984
27	18	2.1366
27	19	2.3533
27	20	2.37316
27	21	2.1878
27	22	2.18764
27	23	2.3481
27	24	2.17114
27	25	2.17262
27	26	2.16052
27	27	2.1579
27	28	2.14042
27	29	2.15106
27	30	2.10307
27	31	2.1118
27	32	2.1392
27	33	2.12322
27	34	2.15033
27	35	2.18655
27	36	2.14441
27	37	2.11011
27	38	2.13864
27	39	2.12857
27	40	2.11361
27	41	2.13917
27	42	2.16458
27	43	2.1564
27	44	2.12319
27	45	2.14984
27	46	2.16273
27	47	2.14711
27	48	2.12959
27	49	2.15761
27	50	2.15632
27	51	2.13435
27	52	2.12751
27	53	2.1491
27	54	2.12097
27	55	2.09248
27	56	2.08222
27	57	2.11341
27	58	2.1496
27	59	2.17462
27	60	2.13869
27	61	2.10675
27	62	2.13261
27	63	2.1451
27	64	2.10737
27	65	2.13313
27	66	2.14501
27	67	2.13752
27	68	2.15525
27	69	2.13298
27	70	2.13104
27	71	2.10217
27	72	2.12084
27	73	2.14945
27	74	2.133
27	75	2.10218
27	76	2.09691
27	77	2.1118
27	78	2.15343
27	79	2.16473
27	80	2.16655
27	81	2.14201
27	82	2.13918
27	83	2.14033
27	84	2.11823
27	85	2.14039
27	86	2.12542
27	87	2.08695
27	88	2.08318
27	89	2.08129
27	90	2.11138
27	91	2.10763
27	92	2.34233
27	93	2.14574
27	94	2.15352
27	95	2.15181
27	96	2.13737
27	97	2.0818
27	98	2.09786
27	99	2.11024
27	100	2.10484
27	101	2.09216
27	102	2.0891
27	103	2.10637
27	104	2.12392
27	105	2.12033
27	106	2.12444
27	107	2.11664
27	108	2.09706
27	109	2.12256
27	110	2.12174
27	111	2.12936
27	112	2.15075
27	113	2.12205
27	114	2.12703
27	115	2.13871
27	116	2.10708
27	117	2.3302
27	118	2.13284
27	119	2.14667
27	120	2.14371
27	121	2.15349
27	122	2.11791
27	123	2.13475
27	124	2.15113
27	125	2.12031
27	126	2.12469
27	127	2.15051
27	128	2.15636
27	129	2.15426
27	130	2.14915
27	131	2.13631
27	132	2.11418
27	133	2.15333
27	134	2.18437
27	135	2.15979
27	136	2.15024
27	137	2.1541
27	138	2.15959
27	139	2.1543
27	140	2.14667
27	141	2.16392
27	142	2.15839
27	143	2.14003
27	144	2.13036
27	145	2.36293
27	146	2.15321
27	147	2.15565
27	148	2.16384
27	149	2.16752
27	150	2.15406
27	151	2.15046
27	152	2.11311
27	153	2.10006
27	154	2.02902
27	155	1.88705
27	156	2.11563
27	157	2.11163
27	158	2.10346
27	159	2.11766
27	160	2.36763
27	161	2.37558
27	162	2.37903
27	163	2.10505
27	164	2.11668
27	165	2.41736
27	166	2.40102
27	167	2.21823
27	168	1.92062
27	169	2.04059
28	17	1.99745
28	18	2.38791
28	19	2.15034
28	20	2.37233
28	21	2.37447
28	22	2.38073
28	23	2.37738
28	24	2.1542
28	25	2.18074
28	26	2.16305
28	27	2.16446
28	28	2.1525
28	29	2.13658
28	30	2.12332
28	31	2.10021
28	32	2.12672
28	33	2.13899
28	34	2.13876
28	35	2.12504
28	36	2.14791
28	37	2.13514
28	38	2.16905
28	39	2.16241
28	40	2.11094
28	41	2.13769
28	42	2.16441
28	43	2.15279
28	44	2.14336
28	45	2.15462
28	46	2.14582
28	47	2.14819
28	48	2.14161
28	49	2.12825
28	50	2.15347
28	51	2.1552
28	52	2.18113
28	53	2.13583
28	54	2.14437
28	55	2.12026
28	56	2.13717
28	57	2.14599
28	58	2.12848
28	59	2.14973
28	60	2.12065
28	61	2.12621
28	62	2.33429
28	63	2.14496
28	64	2.13301
28	65	2.1603
28	66	2.1545
28	67	2.15077
28	68	2.16308
28	69	2.18478
28	70	2.1444
28	71	2.14271
28	72	2.12154
28	73	2.14177
28	74	2.15058
28	75	2.14975
28	76	2.13056
28	77	2.12781
28	78	2.12897
28	79	2.145
28	80	2.16218
28	81	2.14679
28	82	2.12716
28	83	2.14208
28	84	2.13733
28	85	2.16115
28	86	2.10681
28	87	2.12271
28	88	2.13226
28	89	2.1247
28	90	2.11156
28	91	2.10523
28	92	2.08393
28	93	2.08665
28	94	2.11732
28	95	2.15174
28	96	2.13025
28	97	2.08553
28	98	2.12985
28	99	2.14915
28	100	2.0874
28	101	2.13485
28	102	2.15814
28	103	2.16033
28	104	2.13314
28	105	2.13617
28	106	2.15362
28	107	2.13425
28	108	2.12517
28	109	2.13773
28	110	2.13683
28	111	2.1531
28	112	2.15995
28	113	2.14253
28	114	2.12692
28	115	2.16267
28	116	2.32185
28	117	2.09542
28	118	2.1099
28	119	2.13592
28	120	2.13129
28	121	2.08731
28	122	2.06644
28	123	2.0867
28	124	2.14248
28	125	2.08879
28	126	2.13527
28	127	2.15644
28	128	2.15143
28	129	2.13949
28	130	2.13789
28	131	2.13539
28	132	2.13104
28	133	2.17162
28	134	2.20495
28	135	2.15898
28	136	2.36255
28	137	2.14873
28	138	2.17175
28	139	2.34537
28	140	2.14682
28	141	2.15073
28	142	2.35861
28	143	2.13029
28	144	2.13617
28	145	2.38703
28	146	2.11698
28	147	2.13924
28	148	2.13918
28	149	2.15758
28	150	2.17677
28	151	2.18471
28	152	2.14957
28	153	2.1424
28	154	2.10852
28	155	2.13401
28	156	2.11623
28	157	2.36313
28	158	2.3825
28	159	2.10102
28	160	2.11341
28	161	2.10001
28	162	2.10082
28	163	2.1095
28	164	2.13201
28	165	2.41437
28	166	2.19406
28	167	2.17666
28	168	2.05915
28	169	2.16997
29	17	2.3603
29	18	2.15015
29	19	2.15268
29	20	2.18261
29	21	2.38145
29	22	2.38263
29	23	2.17764
29	24	2.16153
29	25	2.13223
29	26	2.15736
29	27	2.16933
29	28	2.15476
29	29	2.35999
29	30	2.09773
29	31	2.09764
29	32	2.35552
29	33	2.10406
29	34	2.11087
29	35	2.12589
29	36	2.14309
29	37	2.16067
29	38	2.17125
29	39	2.1749
29	40	2.18109
29	41	2.16404
29	42	2.18495
29	43	2.18273
29	44	2.17926
29	45	2.20004
29	46	2.15953
29	47	2.14048
29	48	2.13108
29	49	2.16251
29	50	2.15357
29	51	2.33889
29	52	2.13514
29	53	2.15902
29	54	2.15907
29	55	2.16924
29	56	2.17786
29	57	2.14949
29	58	2.14976
29	59	2.15775
29	60	2.14759
29	61	2.15069
29	62	2.1391
29	63	2.11178
29	64	2.15191
29	65	2.13517
29	66	2.12848
29	67	2.14028
29	68	2.1559
29	69	2.14406
29	70	2.13589
29	71	2.14792
29	72	2.14336
29	73	2.13451
29	74	2.151
29	75	2.14343
29	76	2.13355
29	77	2.10067
29	78	2.13547
29	79	2.1455
29	80	2.13709
29	81	2.10183
29	82	2.13742
29	83	2.13202
29	84	2.16192
29	85	2.15229
29	86	2.14561
29	87	2.13308
29	88	2.16297
29	89	2.14804
29	90	2.14125
29	91	2.14951
29	92	2.11947
29	93	2.35426
29	94	2.12388
29	95	2.12548
29	96	2.14719
29	97	2.14684
29	98	2.13694
29	99	2.14614
29	100	2.1304
29	101	2.12121
29	102	2.1151
29	103	2.13801
29	104	2.16198
29	105	2.13312
29	106	2.11159
29	107	2.08677
29	108	2.14391
29	109	2.13585
29	110	2.14905
29	111	2.15803
29	112	2.14193
29	113	2.14872
29	114	2.11565
29	115	2.13142
29	116	2.1161
29	117	2.09544
29	118	2.11974
29	119	2.14888
29	120	2.11699
29	121	2.13836
29	122	2.12196
29	123	2.1304
29	124	2.14034
29	125	2.16088
29	126	2.14688
29	127	2.11691
29	128	2.14554
29	129	2.13784
29	130	2.12502
29	131	2.13241
29	132	2.14334
29	133	2.15076
29	134	2.17613
29	135	2.14605
29	136	2.16257
29	137	2.09664
29	138	2.13269
29	139	2.14236
29	140	2.13463
29	141	2.13941
29	142	2.14718
29	143	2.16671
29	144	2.15677
29	145	2.14303
29	146	2.14118
29	147	2.09944
29	148	2.14632
29	149	2.15511
29	150	2.15129
29	151	2.15998
29	152	2.14064
29	153	2.13877
29	154	2.14802
29	155	2.14262
29	156	2.12934
29	157	2.12517
29	158	2.11361
29	159	2.14682
29	160	2.38426
29	161	2.17208
29	162	2.14478
29	163	2.36953
29	164	2.37245
29	165	2.42958
29	166	2.23418
29	167	2.14666
29	168	1.99522
29	169	2.02186
30	17	2.10209
30	18	2.12582
30	19	2.16568
30	20	2.37285
30	21	2.18844
30	22	2.1776
30	23	2.16937
30	24	2.37728
30	25	2.10722
30	26	2.13639
30	27	2.16172
30	28	2.13605
30	29	2.10217
30	30	2.36599
30	31	2.10375
30	32	2.09953
30	33	2.10557
30	34	2.08769
30	35	2.1296
30	36	2.16715
30	37	2.16091
30	38	2.18176
30	39	2.17162
30	40	2.16954
30	41	2.15074
30	42	2.16482
30	43	2.17245
30	44	2.15684
30	45	2.16899
30	46	2.15168
30	47	2.16385
30	48	2.13539
30	49	2.11333
30	50	2.13087
30	51	2.14131
30	52	2.14009
30	53	2.15823
30	54	2.15523
30	55	2.14942
30	56	2.13953
30	57	2.13574
30	58	2.12304
30	59	2.14716
30	60	2.15183
30	61	2.16115
30	62	2.14913
30	63	2.1474
30	64	2.14498
30	65	2.15553
30	66	2.13611
30	67	2.15865
30	68	2.15099
30	69	2.14683
30	70	2.14789
30	71	2.12423
30	72	2.13963
30	73	2.13556
30	74	2.29975
30	75	2.15086
30	76	2.11634
30	77	2.14452
30	78	2.16755
30	79	2.15942
30	80	2.1568
30	81	2.10536
30	82	2.14179
30	83	2.12975
30	84	2.10551
30	85	2.10743
30	86	2.14181
30	87	2.16109
30	88	2.16162
30	89	2.15536
30	90	2.11655
30	91	2.14351
30	92	2.13158
30	93	2.11881
30	94	2.14274
30	95	2.14702
30	96	2.16798
30	97	2.15123
30	98	2.12864
30	99	2.13735
30	100	2.16003
30	101	2.11043
30	102	2.1199
30	103	2.12259
30	104	2.13155
30	105	2.14691
30	106	2.13267
30	107	2.12601
30	108	2.12406
30	109	2.10243
30	110	2.10654
30	111	2.1369
30	112	2.13802
30	113	2.15225
30	114	2.14967
30	115	2.13621
30	116	2.13056
30	117	2.10398
30	118	2.13861
30	119	2.16619
30	120	2.16441
30	121	2.16076
30	122	2.16573
30	123	2.15229
30	124	2.14254
30	125	2.1526
30	126	2.15907
30	127	2.1061
30	128	2.11013
30	129	2.12548
30	130	2.16381
30	131	2.1435
30	132	2.14998
30	133	2.12487
30	134	2.15752
30	135	2.15745
30	136	2.16572
30	137	2.15567
30	138	2.14932
30	139	2.13413
30	140	2.12812
30	141	2.13031
30	142	2.14638
30	143	2.15435
30	144	2.16067
30	145	2.15258
30	146	2.14449
30	147	2.14196
30	148	2.1413
30	149	2.15353
30	150	2.13762
30	151	2.13225
30	152	2.16258
30	153	2.12923
30	154	2.08181
30	155	2.11213
30	156	2.06534
30	157	2.12384
30	158	2.12353
30	159	2.12801
30	160	2.16469
30	161	2.16277
30	162	2.10775
30	163	2.1165
30	164	2.11815
30	165	2.1379
30	166	2.18405
30	167	2.06625
30	168	2.06682
30	169	1.54673
31	17	2.20228
31	18	2.1524
31	19	2.15728
31	20	2.20048
31	21	2.36974
31	22	2.38125
31	23	2.12534
31	24	2.13638
31	25	2.10248
31	26	2.09204
31	27	2.13823
31	28	2.13506
31	29	2.09163
31	30	2.10593
31	31	2.13601
31	32	2.13816
31	33	2.1369
31	34	2.08486
31	35	2.12191
31	36	2.14191
31	37	2.15989
31	38	2.16782
31	39	2.17102
31	40	2.15644
31	41	2.1399
31	42	2.1682
31	43	2.16739
31	44	2.16673
31	45	2.1555
31	46	2.13657
31	47	2.11739
31	48	2.15082
31	49	2.12694
31	50	2.1056
31	51	2.14623
31	52	2.16364
31	53	2.14138
31	54	2.155
31	55	2.14276
31	56	2.14234
31	57	2.1128
31	58	2.11984
31	59	2.1713
31	60	2.17507
31	61	2.14779
31	62	2.14557
31	63	2.13368
31	64	2.1401
31	65	2.16743
31	66	2.14924
31	67	2.12203
31	68	2.10686
31	69	2.14719
31	70	2.14716
31	71	2.16034
31	72	2.15642
31	73	2.13652
31	74	2.13517
31	75	2.12909
31	76	2.11472
31	77	2.11596
31	78	2.16975
31	79	2.16765
31	80	2.13875
31	81	2.10611
31	82	2.13494
31	83	2.10893
31	84	2.10488
31	85	2.10873
31	86	2.13545
31	87	2.14081
31	88	2.13532
31	89	2.1268
31	90	2.15349
31	91	2.16975
31	92	2.13743
31	93	2.12175
31	94	2.12267
31	95	2.11949
31	96	2.14068
31	97	2.12502
31	98	2.09363
31	99	2.0925
31	100	2.14963
31	101	2.14664
31	102	2.10758
31	103	2.10558
31	104	2.12714
31	105	2.10357
31	106	2.12793
31	107	2.14545
31	108	2.12076
31	109	2.13523
31	110	2.11142
31	111	2.12828
31	112	2.14327
31	113	2.14251
31	114	2.15947
31	115	2.13421
31	116	2.11852
31	117	2.09645
31	118	2.11605
31	119	2.14206
31	120	2.16386
31	121	2.15831
31	122	2.10554
31	123	2.11017
31	124	2.12619
31	125	2.14912
31	126	2.14824
31	127	2.11281
31	128	2.09228
31	129	2.10487
31	130	2.11698
31	131	2.11697
31	132	2.10553
31	133	2.08288
31	134	2.10663
31	135	2.15916
31	136	2.17008
31	137	2.15696
31	138	2.1658
31	139	2.09123
31	140	2.08948
31	141	2.12989
31	142	2.14784
31	143	2.15133
31	144	2.14669
31	145	2.12158
31	146	2.14085
31	147	2.14913
31	148	2.09261
31	149	2.1066
31	150	2.06985
31	151	2.14388
31	152	2.13409
31	153	2.14702
31	154	2.10919
31	155	2.11914
31	156	2.12263
31	157	2.12277
31	158	2.1258
31	159	2.15756
31	160	2.15662
31	161	2.09876
31	162	2.13673
31	163	2.11304
31	164	2.13405
31	165	2.44816
31	166	2.13269
31	167	2.12969
31	168	2.07585
31	169	1.66386
32	17	2.1066
32	18	2.14273
32	19	2.16308
32	20	2.16965
32	21	2.16938
32	22	2.14285
32	23	2.15814
32	24	2.13857
32	25	2.11781
32	26	2.10941
32	27	2.16233
32	28	2.13621
32	29	2.13052
32	30	2.13327
32	31	2.11043
32	32	2.13789
32	33	2.13239
32	34	2.16277
32	35	2.14633
32	36	2.14544
32	37	2.13862
32	38	2.17769
32	39	2.15796
32	40	2.14108
32	41	2.13599
32	42	2.14
32	43	2.13049
32	44	2.11869
32	45	2.13601
32	46	2.14546
32	47	2.13876
32	48	2.13143
32	49	2.15366
32	50	2.31015
32	51	2.1443
32	52	2.14526
32	53	2.14837
32	54	2.1602
32	55	2.16565
32	56	2.1401
32	57	2.32042
32	58	2.13914
32	59	2.12303
32	60	2.12592
32	61	2.12418
32	62	2.14102
32	63	2.16083
32	64	2.15142
32	65	2.13511
32	66	2.15254
32	67	2.1894
32	68	2.13332
32	69	2.12445
32	70	2.09685
32	71	2.13539
32	72	2.14269
32	73	2.16816
32	74	2.15809
32	75	2.12434
32	76	2.1098
32	77	2.11109
32	78	2.13179
32	79	2.18747
32	80	2.14434
32	81	2.16279
32	82	2.1373
32	83	2.12889
32	84	2.1306
32	85	2.13322
32	86	2.1496
32	87	2.14795
32	88	2.12845
32	89	2.13859
32	90	2.12536
32	91	2.13225
32	92	2.12944
32	93	2.14431
32	94	2.10881
32	95	2.15036
32	96	2.121
32	97	2.1028
32	98	2.14159
32	99	2.13903
32	100	2.13895
32	101	2.15995
32	102	2.15019
32	103	2.12922
32	104	2.12939
32	105	2.12946
32	106	2.11553
32	107	2.10672
32	108	2.33292
32	109	2.12682
32	110	2.10216
32	111	2.11368
32	112	2.15153
32	113	2.13485
32	114	2.12853
32	115	2.12207
32	116	2.12438
32	117	2.1073
32	118	2.12623
32	119	2.14701
32	120	2.1603
32	121	2.1666
32	122	2.1227
32	123	2.10456
32	124	2.10223
32	125	2.14285
32	126	2.12356
32	127	2.13081
32	128	2.13307
32	129	2.09719
32	130	2.09825
32	131	2.1494
32	132	2.14312
32	133	2.12226
32	134	2.10271
32	135	2.11314
32	136	2.13178
32	137	2.1587
32	138	2.15496
32	139	2.10037
32	140	2.1175
32	141	2.36081
32	142	2.15401
32	143	2.10474
32	144	2.13988
32	145	2.1321
32	146	2.12472
32	147	2.14443
32	148	2.12481
32	149	2.12541
32	150	2.15097
32	151	2.14182
32	152	2.15136
32	153	2.12611
32	154	2.13934
32	155	2.12259
32	156	2.10968
32	157	2.14908
32	158	2.14363
32	159	2.12811
32	160	2.14005
32	161	2.14192
32	162	2.1469
32	163	2.09774
32	164	2.09292
32	165	2.43195
32	166	2.08393
32	167	2.14264
32	168	2.28171
32	169	2.00733
33	17	2.12558
33	18	2.147
33	19	2.15107
33	20	2.15629
33	21	2.16078
33	22	2.38614
33	23	2.39077
33	24	2.36497
33	25	2.36282
33	26	2.15117
33	27	2.14162
33	28	2.35939
33	29	2.12936
33	30	2.13908
33	31	2.12846
33	32	2.1314
33	33	2.15972
33	34	2.17247
33	35	2.16241
33	36	2.16006
33	37	2.17265
33	38	2.18445
33	39	2.17478
33	40	2.15229
33	41	2.14642
33	42	2.15295
33	43	2.14593
33	44	2.15495
33	45	2.13801
33	46	2.15494
33	47	2.14351
33	48	2.15368
33	49	2.16659
33	50	2.17711
33	51	2.18292
33	52	2.15539
33	53	2.16627
33	54	2.17393
33	55	2.1585
33	56	2.14924
33	57	2.10757
33	58	2.12001
33	59	2.12855
33	60	2.16432
33	61	2.16268
33	62	2.15514
33	63	2.16089
33	64	2.15136
33	65	2.13372
33	66	2.14591
33	67	2.1413
33	68	2.34054
33	69	2.11907
33	70	2.13359
33	71	2.15557
33	72	2.16306
33	73	2.1625
33	74	2.15096
33	75	2.10334
33	76	2.15264
33	77	2.17931
33	78	2.15994
33	79	2.14194
33	80	2.34193
33	81	2.12411
33	82	2.35438
33	83	2.35098
33	84	2.33647
33	85	2.1492
33	86	2.15744
33	87	2.15108
33	88	2.1404
33	89	2.14147
33	90	2.16514
33	91	2.14334
33	92	2.12293
33	93	2.14817
33	94	2.13635
33	95	2.12518
33	96	2.12496
33	97	2.13668
33	98	2.13955
33	99	2.36326
33	100	2.15171
33	101	2.17195
33	102	2.35674
33	103	2.36151
33	104	2.16338
33	105	2.14758
33	106	2.14019
33	107	2.12329
33	108	2.1137
33	109	2.11532
33	110	2.11402
33	111	2.11966
33	112	2.15452
33	113	2.14693
33	114	2.14706
33	115	2.16721
33	116	2.14776
33	117	2.12451
33	118	2.12946
33	119	2.14256
33	120	2.14767
33	121	2.14586
33	122	2.15456
33	123	2.15564
33	124	2.15717
33	125	2.14674
33	126	2.16309
33	127	2.13789
33	128	2.11558
33	129	2.13716
33	130	2.14773
33	131	2.14899
33	132	2.13772
33	133	2.14748
33	134	2.1521
33	135	2.1394
33	136	2.1226
33	137	2.34405
33	138	2.15944
33	139	2.1051
33	140	2.35848
33	141	2.36534
33	142	2.16131
33	143	2.14701
33	144	2.15479
33	145	2.1316
33	146	2.36442
33	147	2.14161
33	148	2.13752
33	149	2.11098
33	150	2.10956
33	151	2.13575
33	152	2.1482
33	153	2.17404
33	154	2.15223
33	155	2.12983
33	156	2.13262
33	157	2.15298
33	158	2.15374
33	159	2.15609
33	160	2.15167
33	161	2.13462
33	162	2.14574
33	163	2.11268
33	164	2.09626
33	165	2.41953
33	166	2.19775
33	167	2.07615
33	168	2.03454
33	169	1.79509
34	16	2.12441
34	17	2.0917
34	18	2.09716
34	19	2.14787
34	20	2.15425
34	21	2.1293
34	22	2.15556
34	23	2.15556
34	24	2.16142
34	25	2.15101
34	26	2.14845
34	27	2.1525
34	28	2.13372
34	29	2.13226
34	30	2.11394
34	31	2.11729
34	32	2.35584
34	33	2.1166
34	34	2.12532
34	35	2.14151
34	36	2.16321
34	37	2.1864
34	38	2.18123
34	39	2.16868
34	40	2.14777
34	41	2.18486
34	42	2.22873
34	43	2.31308
34	44	2.1596
34	45	2.16826
34	46	2.31273
34	47	2.1589
34	48	2.17254
34	49	2.16558
34	50	2.17758
34	51	2.1701
34	52	2.15803
34	53	2.15301
34	54	2.16342
34	55	2.16704
34	56	2.15202
34	57	2.13264
34	58	2.13125
34	59	2.12312
34	60	2.35263
34	61	2.15723
34	62	2.17007
34	63	2.16281
34	64	2.30006
[truncated: 23,420 more rows]

## Sheet: SI_Fig16_h
X_coord	Y_coord	bandgap
19	11	2.05332
19	12	1.99979
19	13	2.05838
19	14	2.05002
19	15	2.09079
19	16	2.00571
19	17	2.10506
19	18	2.03722
19	19	2.06873
19	20	2.06242
19	21	2.12937
19	22	2.02911
19	23	2.03473
19	24	2.02337
19	25	2.04027
19	26	2.01993
19	27	2.01219
19	28	1.92098
20	10	2.0384
20	11	1.96199
20	12	2.03742
20	13	2.04733
20	14	2.03392
20	15	2.09127
20	16	2.09476
20	17	2.159
20	18	2.06933
20	19	2.07693
20	20	2.0794
20	21	2.17829
20	22	2.2097
20	23	2.09654
20	24	2.1805
20	25	2.15237
20	26	2.13534
20	27	2.14146
20	28	2.07095
20	29	2.15112
20	30	2.16289
20	31	2.0435
20	32	2.04577
20	33	2.06832
20	34	2.05351
20	35	2.00484
20	36	2.07071
20	37	2.07094
20	38	2.08367
20	39	2.04483
20	40	2.04709
20	41	2.05223
20	42	2.03544
20	43	2.04659
20	44	2.03648
20	45	2.10532
20	46	2.05299
20	47	2.13388
20	48	2.15497
20	49	2.25108
20	50	2.22152
20	51	2.05338
20	52	2.15955
20	53	2.04709
20	60	2.06452
20	61	2.13573
20	62	2.03229
20	63	2.02224
20	64	2.04099
20	65	2.0471
20	66	2.00721
20	67	1.99593
20	68	2.01082
20	69	2.12896
20	70	2.0944
21	9	2.00807
21	10	1.98163
21	11	1.99862
21	12	2.04278
21	13	2.10126
21	14	2.03723
21	15	2.10442
21	16	2.06625
21	17	2.06688
21	18	2.07393
21	19	2.10694
21	20	2.20552
21	21	2.20359
21	22	2.22733
21	23	2.20491
21	24	2.07423
21	25	2.12077
21	26	2.1861
21	27	2.22675
21	28	2.14852
21	29	2.0719
21	30	2.13673
21	31	2.12656
21	32	2.06008
21	33	2.15736
21	34	2.04211
21	35	2.06822
21	36	2.07042
21	37	2.0607
21	38	2.08556
21	39	2.00628
21	40	2.06255
21	41	2.05347
21	42	2.05576
21	43	2.0428
21	44	2.05962
21	45	2.12594
21	46	2.06304
21	47	2.06465
21	48	2.0713
21	49	2.03085
21	50	2.08751
21	51	2.08659
21	52	2.0637
21	53	2.06435
21	54	2.07858
21	55	2.07976
21	56	2.05212
21	57	2.11408
21	58	2.05845
21	59	2.05408
21	60	2.07529
21	61	2.07294
21	62	2.05326
21	63	2.09282
21	64	2.09712
21	65	2.08421
21	66	2.07033
21	67	2.07347
21	68	2.07209
21	69	2.0743
21	70	2.08538
21	71	2.04694
21	72	2.01657
21	73	2.02126
21	74	2.09763
21	75	2.10042
21	76	2.04593
21	77	2.00217
21	78	2.01105
21	79	2.03351
21	80	2.10062
21	81	2.06066
21	82	2.05234
21	83	2.06059
21	84	2.21182
21	85	2.09284
22	9	1.99209
22	10	2.02265
22	11	1.98824
22	12	2.01067
22	13	2.04228
22	14	2.12353
22	15	2.02311
22	16	2.02955
22	17	2.00461
22	18	1.9846
22	19	2.18157
22	20	2.19017
22	21	2.2084
22	22	2.18327
22	23	2.19034
22	24	2.19669
22	25	2.08231
22	26	2.10733
22	27	2.17349
22	28	1.98231
22	29	2.01441
22	30	2.03431
22	31	2.05383
22	32	2.0769
22	33	2.06692
22	34	2.22284
22	35	2.15374
22	36	2.10444
22	37	2.17007
22	38	2.10338
22	39	2.07073
22	40	2.07014
22	41	2.06086
22	42	2.15252
22	43	2.02811
22	44	2.07418
22	45	2.13751
22	46	2.06169
22	47	2.0724
22	48	2.08801
22	49	2.0934
22	50	2.19947
22	51	2.09761
22	52	2.02507
22	53	2.04033
22	54	2.07458
22	55	2.06849
22	56	2.06286
22	57	2.06837
22	58	2.06838
22	59	2.10686
22	60	2.20448
22	61	2.10398
22	62	2.03344
22	63	2.14668
22	64	2.09142
22	65	2.18203
22	66	2.04752
22	67	2.08334
22	68	2.08155
22	69	2.07529
22	70	2.07173
22	71	1.96865
22	72	2.05877
22	73	2.05567
22	74	2.10601
22	75	2.11176
22	76	2.07488
22	77	2.07492
22	78	2.06074
22	79	2.072
22	80	2.08798
22	81	2.1003
22	82	2.08891
22	83	2.16942
22	84	1.69308
22	85	2.05613
22	86	1.81849
22	87	1.71089
22	88	2.2913
22	106	2.04892
22	107	1.96553
22	108	2.16443
22	109	2.18311
22	110	2.09917
22	111	2.1596
22	125	2.10178
22	126	2.07478
22	127	2.05108
22	128	2.08874
22	129	2.16279
22	130	2.07068
22	131	2.05317
22	132	2.04296
22	133	2.237
22	134	2.21907
22	135	2.14647
22	136	2.18507
22	137	2.1378
22	138	2.11748
22	139	2.0712
22	140	2.12015
22	141	2.12669
22	142	2.10431
22	143	2.07119
22	144	2.12674
22	145	2.1043
22	146	2.07494
22	147	2.05033
22	148	2.11822
22	149	2.06626
22	150	2.05624
22	151	2.11139
22	152	2.09281
22	153	2.07546
22	154	2.04956
22	155	2.06472
22	156	2.0834
22	157	2.0922
22	158	2.13028
22	159	2.0688
22	160	2.04829
22	161	2.25852
23	9	1.90881
23	10	1.96159
23	11	1.96149
23	12	2.10854
23	13	2.06015
23	14	1.85154
23	15	2.06961
23	16	2.08367
23	17	2.05924
23	18	2.10927
23	19	2.09032
23	20	2.20714
23	21	2.19613
23	22	2.208
23	23	2.19241
23	24	2.08834
23	25	2.09239
23	26	2.06622
23	27	2.06221
23	28	2.07627
23	29	2.06944
23	30	2.05076
23	31	2.08883
23	32	2.09907
23	33	2.08522
23	34	2.08258
23	35	2.09843
23	36	2.15307
23	37	2.0618
23	38	2.07298
23	39	2.10168
23	40	2.08793
23	41	1.98976
23	42	2.06272
23	43	2.02583
23	44	2.04101
23	45	2.08514
23	46	1.98954
23	47	2.06444
23	48	2.059
23	49	2.11465
23	50	1.94917
23	51	2.06809
23	52	2.04883
23	53	2.06024
23	54	2.07274
23	55	2.04707
23	56	2.07451
23	57	1.97296
23	58	1.93635
23	59	2.08853
23	60	2.10201
23	61	2.08515
23	62	2.07875
23	63	2.07105
23	64	2.07087
23	65	2.08531
23	66	2.05491
23	67	2.08748
23	68	2.0716
23	69	2.07269
23	70	2.06752
23	71	2.07661
23	72	2.1374
23	73	2.09247
23	74	2.14364
23	75	2.13847
23	76	2.14761
23	77	2.14773
23	78	2.08975
23	79	2.10307
23	80	2.08639
23	81	2.07516
23	82	2.06313
23	83	2.11886
23	84	2.09674
23	85	2.06901
23	86	2.0723
23	87	2.05852
23	88	2.05665
23	89	2.05325
23	90	1.99859
23	91	2.01666
23	104	1.92197
23	105	1.96815
23	106	2.00509
23	107	2.0106
23	108	2.10465
23	109	2.13628
23	110	2.12297
23	111	2.05264
23	112	2.06718
23	113	1.99618
23	114	2.09793
23	115	2.14267
23	116	2.14427
23	117	2.14987
23	118	2.12208
23	119	2.11374
23	120	2.11057
23	121	2.15839
23	122	2.11181
23	123	2.13398
23	124	2.16623
23	125	2.08187
23	126	2.07703
23	127	2.08886
23	128	2.07121
23	129	2.14193
23	130	2.08553
23	131	2.09395
23	132	2.0665
23	133	1.9596
23	134	2.08109
23	135	2.08935
23	136	2.0927
23	137	2.09169
23	138	2.07407
23	139	2.05037
23	140	2.09032
23	141	2.09239
23	142	2.12602
23	143	2.12052
23	144	2.15636
23	145	2.08883
23	146	2.08249
23	147	2.05981
23	148	2.07942
23	149	2.10296
23	150	2.10281
23	151	2.09724
23	152	2.08483
23	153	2.09553
23	154	2.07371
23	155	2.07609
23	156	2.09486
23	157	2.09875
23	158	2.11791
23	159	2.0945
23	160	2.06077
23	161	2.1911
23	162	2.23205
23	163	2.13832
24	9	1.9945
24	10	2.02403
24	11	2.06172
24	12	2.05418
24	13	1.87602
24	14	1.98915
24	15	2.02153
24	16	2.16845
24	17	2.08387
24	18	2.11444
24	19	2.19439
24	20	2.15799
24	21	2.15134
24	22	2.1558
24	23	2.11346
24	24	2.13153
24	25	2.09041
24	26	2.07304
24	27	2.05446
24	28	2.04494
24	29	2.10591
24	30	2.06214
24	31	2.08658
24	32	2.09462
24	33	2.09068
24	34	2.09367
24	35	2.10075
24	36	2.10906
24	37	2.09531
24	38	2.06218
24	39	2.09351
24	40	2.08827
24	41	2.11691
24	42	2.05642
24	43	2.07211
24	44	2.07416
24	45	2.06521
24	46	2.07368
24	47	2.14401
24	48	2.12237
24	49	2.0618
24	50	2.23199
24	51	2.17917
24	52	2.15496
24	53	2.14866
24	54	2.14112
24	55	2.06732
24	56	2.06112
24	57	2.04176
24	58	2.06425
24	59	2.07074
24	60	2.07918
24	61	2.06074
24	62	2.07996
24	63	2.08168
24	64	2.08838
24	65	2.05669
24	66	2.07423
24	67	2.07487
24	68	2.08518
24	69	2.05425
24	70	2.0701
24	71	2.09509
24	72	2.08243
24	73	2.08787
24	74	1.99748
24	75	2.0499
24	76	2.1242
24	77	2.11511
24	78	2.0812
24	79	2.1088
24	80	2.16444
24	81	2.12696
24	82	2.04688
24	83	2.02911
24	84	2.05478
24	85	2.06799
24	86	2.08471
24	87	1.93652
24	88	2.09308
24	89	2.0855
24	90	2.14309
24	91	2.12684
24	92	2.13585
24	93	2.15983
24	94	2.07532
24	95	2.04092
24	96	1.9774
24	97	2.02704
24	98	2.08153
24	99	2.08663
24	100	2.10284
24	101	2.10135
24	102	2.08985
24	103	2.09898
24	104	2.05732
24	105	2.08988
24	106	2.13694
24	107	2.07063
24	108	2.06973
24	109	2.09438
24	110	2.093
24	111	2.09208
24	112	2.08373
24	113	2.06375
24	114	2.05732
24	115	2.08104
24	116	1.9656
24	117	2.08161
24	118	2.07663
24	119	2.07114
24	120	2.12763
24	121	2.08385
24	122	2.08637
24	123	2.05395
24	124	2.12432
24	125	2.07339
24	126	2.08765
24	127	2.11536
24	128	2.13135
24	129	2.03786
24	130	2.0799
24	131	1.98952
24	132	2.07629
24	133	2.07197
24	134	2.13292
24	135	2.1319
24	136	2.07247
24	137	2.05012
24	138	2.07278
24	139	2.09353
24	140	2.0995
24	141	2.08261
24	142	2.07934
24	143	2.08786
24	144	2.09106
24	145	2.14789
24	146	2.029
24	147	2.04851
24	148	2.06326
24	149	2.19252
24	150	2.09016
24	151	2.08483
24	152	2.08282
24	153	2.05811
24	154	2.10697
24	155	2.10282
24	156	2.22296
24	157	2.17195
24	158	2.08513
24	159	2.08371
24	160	2.17622
24	161	2.29939
24	162	2.23593
24	163	1.998
24	164	2.14575
25	9	1.93892
25	10	2.06456
25	11	2.05509
25	12	2.08548
25	13	2.09661
25	14	2.06105
25	15	2.06239
25	16	2.07028
25	17	2.16197
25	18	2.09966
25	19	2.16405
25	20	2.18381
25	21	2.0691
25	22	2.04731
25	23	2.054
25	24	2.08429
25	25	2.09389
25	26	2.07216
25	27	2.05122
25	28	2.05796
25	29	2.06384
25	30	2.06977
25	31	2.09058
25	32	2.10075
25	33	2.09693
25	34	2.12787
25	35	2.08332
25	36	2.11283
25	37	2.0879
25	38	2.07523
25	39	2.08434
25	40	2.09544
25	41	2.07191
25	42	2.08428
25	43	2.0799
25	44	2.07978
25	45	2.06749
25	46	2.07678
25	47	2.06774
25	48	2.09146
25	49	2.15201
25	50	2.07121
25	51	2.08049
25	52	2.07522
25	53	2.08675
25	54	2.0869
25	55	2.07271
25	56	2.07868
25	57	2.06629
25	58	2.05206
25	59	2.06684
25	60	2.05024
25	61	2.14154
25	62	2.06147
25	63	2.09145
25	64	2.07956
25	65	2.05483
25	66	2.10264
25	67	2.16264
25	68	2.08906
25	69	2.0876
25	70	2.1023
25	71	2.12195
25	72	2.15063
25	73	2.10282
25	74	2.00494
25	75	2.12705
25	76	2.08246
25	77	2.08267
25	78	2.08554
25	79	2.08115
25	80	2.1431
25	81	2.07793
25	82	2.11955
25	83	2.06796
25	84	2.10245
25	85	2.08828
25	86	2.09328
25	87	2.07763
25	88	2.07111
25	89	2.06327
25	90	2.06933
25	91	2.07319
25	92	2.13978
25	93	2.04797
25	94	2.03519
25	95	2.02158
25	96	1.97636
25	97	2.04582
25	98	2.0774
25	99	2.08975
25	100	2.08124
25	101	2.08531
25	102	2.07796
25	103	2.05492
25	104	2.07621
25	105	2.02009
25	106	2.14526
25	107	2.06323
25	108	2.06256
25	109	2.08096
25	110	2.08715
25	111	2.12434
25	112	2.07523
25	113	2.133
25	114	2.07555
25	115	2.15832
25	116	2.05982
25	117	2.04982
25	118	2.06665
25	119	1.96876
25	120	2.06194
25	121	2.04573
25	122	2.06624
25	123	2.075
25	124	2.10905
25	125	2.07539
25	126	2.04255
25	127	2.0772
25	128	2.07762
25	129	2.0762
25	130	2.07112
25	131	2.0746
25	132	2.08337
25	133	2.08591
25	134	2.1415
25	135	2.13037
25	136	2.084
25	137	2.07128
25	138	2.06682
25	139	2.08196
25	140	2.08073
25	141	2.0985
25	142	2.05736
25	143	2.07751
25	144	2.14939
25	145	2.08959
25	146	2.09072
25	147	2.09475
25	148	2.1021
25	149	2.11223
25	150	2.10664
25	151	2.09089
25	152	2.10561
25	153	2.18638
25	154	2.07048
25	155	2.10994
25	156	2.09736
25	157	2.02856
25	158	2.08397
25	159	2.0909
25	160	2.07829
25	161	2.1275
25	162	2.23333
25	163	2.19155
25	164	1.88448
25	165	2.22436
26	9	1.93448
26	10	1.87055
26	11	1.99516
26	12	1.93669
26	13	2.04122
26	14	2.02482
26	15	2.06211
26	16	2.07037
26	17	2.06192
26	18	2.08453
26	19	2.08988
26	20	2.16038
26	21	2.13041
26	22	2.13001
26	23	2.04511
26	24	2.09113
26	25	2.08323
26	26	2.07827
26	27	2.11941
26	28	2.07827
26	29	2.07371
26	30	2.07951
26	31	2.07668
26	32	2.10129
26	33	2.12096
26	34	2.1618
26	35	2.08897
26	36	2.08833
26	37	2.09044
26	38	2.09664
26	39	2.09468
26	40	2.10164
26	41	2.09176
26	42	2.08512
26	43	2.09675
26	44	2.07675
26	45	2.03592
26	46	2.04431
26	47	2.0757
26	48	2.07555
26	49	2.08069
26	50	2.07668
26	51	2.07337
26	52	2.06936
26	53	2.08916
26	54	2.07956
26	55	2.07503
26	56	2.07997
26	57	2.08413
26	58	2.09589
26	59	2.07533
26	60	2.0691
26	61	2.15814
26	62	2.1693
26	63	2.11313
26	64	2.13934
26	65	2.09317
26	66	2.09815
26	67	2.07957
26	68	2.09735
26	69	2.0927
26	70	2.10781
26	71	2.11174
26	72	2.14335
26	73	2.11919
26	74	2.11648
26	75	2.10673
26	76	2.15625
26	77	2.16656
26	78	2.10212
26	79	2.10578
26	80	2.09283
26	81	2.08052
26	82	2.04217
26	83	2.06395
26	84	2.05301
26	85	2.09259
26	86	2.08801
26	87	2.08672
26	88	2.09371
26	89	2.08194
26	90	2.0846
26	91	2.06134
26	92	2.04229
26	93	2.03264
26	94	2.17174
26	95	2.14045
26	96	1.97476
26	97	2.02447
26	98	2.04294
26	99	2.07125
26	100	2.0653
26	101	2.23426
26	102	2.11586
26	103	2.09065
26	104	2.07679
26	105	2.06237
26	106	2.08087
26	107	2.06917
26	108	2.14841
26	109	2.07776
26	110	2.09048
26	111	2.08886
26	112	2.10011
26	113	2.14603
26	114	2.05344
26	115	2.08614
26	116	2.1535
26	117	2.07266
26	118	2.06454
26	119	2.07347
26	120	2.03302
26	121	2.123
26	122	2.08354
26	123	2.03885
26	124	2.04103
26	125	2.08591
26	126	2.08753
26	127	2.07595
26	128	2.18614
26	129	2.15636
26	130	2.07983
26	131	2.07891
26	132	2.04863
26	133	2.1361
26	134	2.09328
26	135	2.07278
26	136	2.0709
26	137	2.07703
26	138	1.60897
26	139	2.06875
26	140	2.05884
26	141	2.04704
26	142	2.16127
26	143	2.17397
26	144	2.10147
26	145	2.10161
26	146	2.09173
26	147	2.10318
26	148	2.14563
26	149	2.16277
26	150	2.06615
26	151	2.16976
26	152	2.21505
26	153	2.07933
26	154	1.97971
26	155	2.16141
26	156	2.18057
26	157	2.06658
26	158	2.17656
26	159	2.08197
26	160	2.09825
26	161	2.23754
26	162	2.15738
26	163	2.17407
26	164	2.11839
26	165	1.92987
27	9	1.88056
27	10	2.01161
27	11	2.02233
27	12	2.10872
27	13	2.1699
27	14	2.05991
27	15	2.18166
27	16	1.99616
27	17	2.08279
27	18	2.07487
27	19	2.17585
27	20	2.07758
27	21	2.16003
27	22	2.04907
27	23	2.04865
27	24	2.15188
27	25	2.06789
27	26	2.06525
27	27	2.12068
27	28	2.04055
27	29	2.07928
27	30	2.07653
27	31	2.07215
27	32	2.06845
27	33	2.12593
27	34	2.14022
27	35	2.13724
27	36	2.14622
27	37	2.16741
27	38	2.10655
27	39	2.15573
27	40	2.10091
27	41	2.088
27	42	2.12208
27	43	2.08244
27	44	2.15728
27	45	2.05627
27	46	2.05672
27	47	2.08037
27	48	2.10863
27	49	2.09374
27	50	2.0887
27	51	2.05858
27	52	2.07318
27	53	2.08892
27	54	2.14213
27	55	2.0432
27	56	2.08872
27	57	2.09939
27	58	2.16956
27	59	2.11724
27	60	2.14558
27	61	2.16207
27	62	2.10779
27	63	2.18566
27	64	2.16631
27	65	2.18016
27	66	2.06929
27	67	2.09996
27	68	2.10441
27	69	2.15574
27	70	2.16233
27	71	2.16167
27	72	2.1649
27	73	2.18693
27	74	2.09188
27	75	2.08906
27	76	2.10258
27	77	2.0559
27	78	2.06952
27	79	2.16674
27	80	2.17674
27	81	2.1655
27	82	2.05984
27	83	2.07433
27	84	2.0904
27	85	2.09518
27	86	2.05101
27	87	2.18136
27	88	2.14268
27	89	2.10014
27	90	2.15795
27	91	2.12229
27	92	2.0957
27	93	2.07373
27	94	2.12225
27	95	2.12444
27	96	2.09973
27	97	2.06382
27	98	2.08756
27	99	2.06005
27	100	2.06873
27	101	2.09226
27	102	2.08764
27	103	2.09191
27	104	2.0967
27	105	2.15811
27	106	2.05412
27	107	2.05896
27	108	2.07299
27	109	2.07701
27	110	2.05219
27	111	2.06243
27	112	2.14391
27	113	2.14347
27	114	2.03762
27	115	2.09845
27	116	2.08223
27	117	2.06932
27	118	2.06095
27	119	2.04449
27	120	2.11806
27	121	2.13768
27	122	2.05181
27	123	1.92661
27	124	2.16043
27	125	2.13986
27	126	2.07884
27	127	2.07811
27	128	2.07411
27	129	2.18203
27	130	2.16109
27	131	2.04466
27	132	2.08449
27	133	2.15061
27	134	2.136
27	135	2.06991
27	136	2.07482
27	137	2.07643
27	138	2.06732
27	139	2.08231
27	140	2.1531
27	141	2.05823
27	142	2.22515
27	143	2.15808
27	144	2.10826
27	145	2.17047
27	146	2.11157
27	147	2.10107
27	148	1.92969
27	149	2.08498
27	150	2.17006
27	151	2.20361
27	152	2.06543
27	153	2.18565
27	154	2.15053
27	155	2.08732
27	156	2.08575
27	157	2.14069
27	158	2.04461
27	159	2.07664
27	160	2.11825
27	161	2.23763
27	162	2.09606
27	163	2.03152
27	164	1.98028
27	165	1.22451
28	9	2.02527
28	10	1.92573
28	11	2.09679
28	12	2.11604
28	13	2.10642
28	14	2.03006
28	15	2.1335
28	16	2.06753
28	17	2.12048
28	18	2.09446
28	19	2.1692
28	20	2.077
28	21	2.07318
28	22	2.07769
28	23	2.08722
28	24	2.06289
28	25	2.02906
28	26	2.0336
28	27	2.07387
28	28	2.06744
28	29	2.05327
28	30	2.07856
28	31	2.16015
28	32	2.08053
28	33	2.06063
28	34	2.14746
28	35	2.00715
28	36	2.10272
28	37	2.09828
28	38	2.09379
28	39	2.08109
28	40	1.98767
28	41	2.08439
28	42	2.07399
28	43	2.09314
28	44	2.08038
28	45	2.06779
28	46	2.07164
28	47	2.05958
28	48	2.08839
28	49	2.09862
28	50	2.05231
28	51	2.15474
28	52	2.06977
28	53	2.07063
28	54	2.07432
28	55	2.1816
28	56	2.21127
28	57	2.19228
28	58	2.05116
28	59	2.13257
28	60	2.16305
28	61	2.10577
28	62	2.17756
28	63	2.10956
28	64	2.13799
28	65	2.13558
28	66	2.09496
28	67	2.09527
28	68	2.17558
28	69	2.1443
28	70	2.19189
28	71	2.09905
28	72	2.08285
28	73	2.09299
28	74	2.09218
28	75	2.08902
28	76	2.13953
28	77	2.17988
28	78	2.06048
28	79	2.13811
28	80	2.11071
28	81	2.08153
28	82	2.07927
28	83	2.13847
28	84	2.15266
28	85	2.21987
28	86	2.20593
28	87	2.21184
28	88	2.18811
28	89	2.16291
28	90	2.1136
28	91	2.18794
28	92	2.18856
28	93	2.12416
28	94	2.1497
28	95	2.0945
28	96	2.10803
28	97	2.09147
28	98	2.16707
28	99	2.14699
28	100	2.09867
28	101	2.11172
28	102	2.15561
28	103	2.10391
28	104	2.09438
28	105	2.15923
28	106	2.06103
28	107	2.0871
28	108	2.08326
28	109	2.09296
28	110	2.0595
28	111	2.18407
28	112	2.12126
28	113	2.08354
28	114	2.08627
28	115	2.15365
28	116	2.11238
28	117	2.19995
28	118	2.15158
28	119	2.06906
28	120	2.10282
28	121	2.07766
28	122	2.07547
28	123	2.07231
28	124	2.16687
28	125	2.16337
28	126	2.07035
28	127	2.07818
28	128	2.07229
28	129	2.09219
28	130	2.1204
28	131	2.17806
28	132	2.14373
28	133	2.13536
28	134	2.06919
28	135	2.09177
28	136	2.11004
28	137	2.17569
28	138	2.07906
28	139	2.0824
28	140	2.08836
28	141	2.12887
28	142	2.17694
28	143	2.16005
28	144	2.15993
28	145	2.1041
28	146	2.17364
28	147	2.09642
28	148	2.19889
28	149	2.15787
28	150	2.09434
28	151	2.10158
28	152	2.08502
28	153	2.13953
28	154	2.18909
28	155	2.06314
28	156	2.06352
28	157	2.11187
28	158	2.06263
28	159	2.07337
28	160	2.08091
28	161	2.18177
28	162	2.25329
28	163	2.06398
28	164	1.98845
28	165	1.99896
29	9	2.0376
29	10	2.03822
29	11	2.07358
29	12	2.06536
29	13	2.0992
29	14	2.07092
29	15	2.08858
29	16	2.0931
29	17	2.08783
29	18	2.0392
29	19	2.1708
29	20	2.04688
29	21	2.08695
29	22	2.07592
29	23	2.05542
29	24	2.0589
29	25	2.03392
29	26	2.04669
29	27	2.1285
29	28	2.06483
29	29	2.07086
29	30	2.09421
29	31	2.10462
29	32	2.09921
29	33	2.08682
29	34	2.15222
29	35	2.1216
29	36	2.09941
29	37	2.08477
29	38	2.09322
29	39	2.09784
29	40	2.08349
29	41	2.09051
29	42	2.08572
29	43	2.09204
29	44	1.99914
29	45	2.06731
29	46	2.0736
29	47	2.09166
29	48	2.09033
29	49	2.08916
29	50	2.05792
29	51	2.06829
29	52	2.06288
29	53	2.07779
29	54	2.11165
29	55	2.16047
29	56	2.1634
29	57	2.17848
29	58	2.07267
29	59	2.09099
29	60	2.09574
29	61	2.12832
29	62	2.10956
29	63	2.09961
29	64	2.10541
29	65	2.10652
29	66	2.07673
29	67	2.07417
29	68	2.07184
29	69	2.10021
29	70	2.11148
29	71	2.08327
29	72	2.0714
29	73	2.08751
29	74	2.00007
29	75	2.15285
29	76	2.10113
29	77	2.16643
29	78	2.07345
29	79	2.10069
29	80	2.08322
29	81	2.15535
29	82	2.13106
29	83	2.10048
29	84	2.13943
29	85	2.17611
29	86	2.18505
29	87	2.20212
29	88	2.17702
29	89	2.10918
29	90	2.14569
29	91	2.16853
29	92	2.10759
29	93	2.08645
29	94	2.13936
29	95	2.1008
29	96	2.10379
29	97	2.17284
29	98	2.16852
29	99	2.10681
29	100	2.18508
29	101	2.1142
29	102	2.11369
29	103	2.10529
29	104	2.16036
29	105	2.1513
29	106	2.18684
29	107	2.19137
29	108	2.10754
29	109	2.11182
29	110	2.10103
29	111	2.10974
29	112	2.12604
29	113	2.14912
29	114	2.17295
29	115	2.16351
29	116	2.09933
29	117	2.11122
29	118	2.10568
29	119	2.09081
29	120	2.0856
29	121	2.13218
29	122	2.09116
29	123	2.10447
29	124	2.17017
29	125	2.10521
29	126	2.10188
29	127	2.11147
29	128	2.16448
29	129	2.18418
29	130	2.0961
29	131	2.10856
29	132	2.14853
29	133	2.12594
29	134	2.10542
29	135	2.10779
29	136	2.16122
29	137	2.20566
29	138	2.16636
29	139	2.11158
29	140	2.09383
29	141	2.06682
29	142	2.17306
29	143	2.10876
29	144	2.08328
29	145	2.12925
29	146	2.10317
29	147	2.11433
29	148	2.17062
29	149	2.10313
29	150	2.09466
29	151	2.07866
29	152	2.06625
29	153	2.08567
29	154	1.92339
29	155	2.07882
29	156	2.08304
29	157	2.07222
29	158	1.97707
29	159	2.04775
29	160	2.07717
29	161	2.23462
29	162	2.22093
29	163	1.9637
29	164	1.92295
29	165	2.15067
30	9	2.1251
30	10	2.13514
30	11	2.13925
30	12	2.0656
30	13	2.09392
30	14	2.0868
30	15	2.08051
30	16	2.05759
30	17	2.08384
30	18	2.17092
30	19	2.08223
30	20	2.16251
30	21	2.19783
30	22	2.0742
30	23	1.98095
30	24	2.07354
30	25	2.07772
30	26	2.07977
30	27	2.07153
30	28	2.0676
30	29	2.14587
30	30	2.16709
30	31	2.19017
30	32	2.18075
30	33	2.12053
30	34	2.06467
30	35	2.06981
30	36	2.16428
30	37	2.05176
30	38	2.09208
30	39	2.08045
30	40	2.0797
30	41	2.0966
30	42	2.08405
30	43	2.07683
30	44	2.08776
30	45	2.07874
30	46	2.06439
30	47	2.07542
30	48	2.08805
30	49	2.0452
30	50	2.03768
30	51	2.06489
30	52	2.07502
30	53	2.08103
30	54	2.10125
30	55	2.15541
30	56	2.18288
30	57	2.17408
30	58	2.12889
30	59	2.14492
30	60	2.15459
30	61	2.15096
30	62	2.17554
30	63	2.08449
30	64	2.09046
30	65	2.17803
30	66	2.14619
30	67	2.15607
30	68	2.06863
30	69	2.18595
30	70	2.06273
30	71	2.05914
30	72	2.06285
30	73	2.08375
30	74	2.14492
30	75	2.14569
30	76	2.08724
30	77	2.10221
30	78	2.09459
30	79	2.08734
30	80	2.14915
30	81	2.18206
30	82	2.08907
30	83	2.08631
30	84	2.16836
30	85	2.08297
30	86	2.15749
30	87	2.17273
30	88	2.17506
30	89	2.13961
30	90	2.13972
30	91	2.16182
30	92	2.19269
30	93	2.1882
30	94	2.14387
30	95	2.17494
30	96	2.18738
30	97	2.15439
30	98	2.10779
30	99	2.19325
30	100	2.18969
30	101	2.20241
30	102	2.1046
30	103	2.09737
30	104	2.1638
30	105	2.11166
30	106	2.11473
30	107	2.09769
30	108	2.0887
30	109	2.09724
30	110	2.11218
30	111	2.17371
30	112	2.16067
30	113	2.12932
30	114	2.1816
30	115	2.19896
30	116	2.11649
30	117	2.16519
30	118	2.1067
30	119	2.10436
30	120	2.14
30	121	2.10614
30	122	2.10771
30	123	2.10865
30	124	2.19129
30	125	2.13779
30	126	2.15608
30	127	2.09617
30	128	2.11974
30	129	2.17372
30	130	2.11035
30	131	2.09296
30	132	2.16624
30	133	2.18914
30	134	2.10047
30	135	2.10223
30	136	2.1972
30	137	2.18122
30	138	2.11295
30	139	2.10357
30	140	2.17845
30	141	2.17815
30	142	2.12229
30	143	2.17408
30	144	2.18371
30	145	2.10784
30	146	2.08845
30	147	2.07552
30	148	2.09455
30	149	2.10237
30	150	2.08515
30	151	2.16681
30	152	2.15175
30	153	2.09577
30	154	2.08897
30	155	2.08445
30	156	2.11504
30	157	2.04896
30	158	2.1515
30	159	2.04786
30	160	2.14666
30	161	2.10461
30	162	2.33319
30	163	2.08797
30	164	1.7492
30	165	1.81301
31	9	1.89245
31	10	1.79642
31	11	2.04446
31	12	2.05474
31	13	2.06643
31	14	2.0547
31	15	2.04261
31	16	2.05614
31	17	2.06096
31	18	2.05585
31	19	2.08166
31	20	2.06506
31	21	2.04403
31	22	2.07948
31	23	2.00301
31	24	2.06898
31	25	2.07002
31	26	2.07054
31	27	1.96425
31	28	2.08903
31	29	2.09539
31	30	2.07799
31	31	2.16746
31	32	2.0804
31	33	2.08159
31	34	2.16605
31	35	2.08579
31	36	2.05307
31	37	2.16788
31	38	2.16667
31	39	2.06851
31	40	2.08888
31	41	2.15406
31	42	2.07668
31	43	2.08206
31	44	2.09051
31	45	2.09034
31	46	2.08846
31	47	2.05637
31	48	2.05471
31	49	2.09923
31	50	2.0896
31	51	2.09411
31	52	2.18181
31	53	2.06788
31	54	2.19043
31	55	2.20228
31	56	2.17707
31	57	2.10424
31	58	2.10683
31	59	2.10651
31	60	2.09164
31	61	2.06681
31	62	2.07771
31	63	2.10689
31	64	2.10039
31	65	2.09584
31	66	2.10089
31	67	2.16576
31	68	2.0975
31	69	2.15715
31	70	2.09946
31	71	2.15903
31	72	2.16724
31	73	2.1035
31	74	2.08128
31	75	2.09648
31	76	2.086
31	77	2.07962
31	78	1.99134
31	79	2.17899
31	80	2.05911
31	81	2.10656
31	82	2.0756
31	83	2.11521
31	84	2.18923
31	85	2.15232
31	86	2.16941
31	87	2.19737
31	88	2.10381
31	89	2.1332
31	90	2.17328
31	91	2.12277
31	92	2.14356
31	93	2.17895
31	94	2.15924
31	95	2.12165
31	96	1.9739
31	97	2.11935
31	98	2.09603
31	99	2.18738
31	100	2.08301
31	101	2.19723
31	102	2.19734
31	103	2.18008
31	104	2.09861
31	105	2.09563
31	106	2.16808
31	107	2.11848
31	108	2.07859
31	109	2.12114
31	110	2.11724
31	111	2.11445
31	112	2.11783
31	113	2.16459
31	114	2.06178
31	115	2.0577
31	116	2.18893
31	117	2.18608
31	118	2.12439
31	119	2.18478
31	120	2.19155
31	121	2.1045
31	122	2.09102
31	123	2.15038
31	124	2.08088
31	125	2.09022
31	126	2.0736
31	127	2.08123
31	128	2.09483
31	129	2.10209
31	130	2.13442
31	131	2.18058
31	132	2.09667
31	133	2.14308
31	134	2.17461
31	135	2.09625
31	136	2.1781
31	137	2.1833
31	138	2.14888
31	139	2.1625
31	140	2.17793
31	141	2.17681
31	142	2.17256
31	143	2.09986
31	144	2.09453
31	145	2.09808
31	146	2.06828
31	147	2.08037
31	148	2.08704
31	149	2.08286
31	150	2.08079
31	151	2.07811
31	152	2.07337
31	153	2.08475
31	154	2.07257
31	155	2.1004
31	156	2.16029
31	157	2.18949
31	158	2.06869
31	159	2.17015
31	160	2.24687
31	161	2.29065
31	162	2.13641
31	163	2.19331
31	164	2.10527
31	165	2.04598
32	9	1.80348
32	10	1.95908
32	11	2.01994
32	12	2.03781
32	13	2.05259
32	14	2.05717
32	15	2.13679
32	16	2.08324
32	17	2.05522
32	18	1.99932
32	19	2.13333
32	20	2.1953
32	21	2.08062
32	22	2.08599
32	23	2.06905
32	24	2.06279
32	25	2.05409
32	26	2.06514
32	27	2.12425
32	28	2.08101
32	29	2.08226
32	30	2.09633
32	31	2.17755
32	32	2.06553
32	33	2.17627
32	34	2.10466
32	35	2.09058
32	36	2.07967
32	37	2.16174
32	38	2.07436
32	39	2.07704
32	40	2.0746
32	41	2.09479
32	42	2.08585
32	43	2.11256
32	44	2.10517
32	45	2.08144
32	46	2.0644
32	47	2.05347
32	48	2.05474
32	49	2.10924
32	50	2.10284
32	51	2.10609
32	52	2.09734
32	53	2.10248
32	54	2.13478
32	55	2.18229
32	56	2.11501
32	57	2.19503
32	58	2.11307
32	59	2.10813
32	60	2.10882
32	61	2.11614
32	62	2.14346
32	63	2.1376
32	64	2.14382
32	65	2.05629
32	66	2.12123
32	67	2.11641
32	68	2.1019
32	69	2.09148
32	70	2.08945
32	71	2.08812
32	72	2.15438
32	73	2.0862
32	74	2.0872
32	75	2.14268
32	76	2.07077
32	77	2.09321
32	78	2.16618
32	79	2.1585
32	80	2.10761
32	81	2.10098
32	82	2.10628
32	83	2.08732
32	84	2.17205
32	85	2.11086
32	86	2.13963
32	87	2.1012
32	88	2.09637
32	89	2.1056
32	90	2.17419
32	91	2.1685
32	92	2.15013
32	93	2.17589
32	94	2.15042
32	95	2.11976
32	96	2.11209
32	97	2.10368
32	98	2.16442
32	99	2.23731
32	100	2.13931
32	101	2.15259
32	102	2.186
32	103	2.13443
32	104	2.11039
32	105	2.08707
32	106	2.09813
32	107	2.16559
32	108	2.10428
32	109	2.13335
32	110	2.17304
32	111	2.11534
32	112	2.16256
32	113	2.09325
32	114	2.10119
32	115	2.10168
32	116	2.14694
32	117	2.12339
32	118	2.11753
32	119	2.12141
32	120	2.19596
32	121	2.10582
32	122	2.11111
32	123	2.06695
32	124	2.1505
32	125	2.08923
32	126	2.0704
32	127	2.08047
32	128	2.10221
32	129	2.09552
32	130	2.07822
32	131	2.06765
32	132	2.09927
32	133	2.11141
32	134	2.15967
32	135	2.09677
32	136	2.08147
32	137	2.1087
32	138	2.10675
32	139	2.11456
32	140	2.1615
32	141	2.16895
32	142	2.08761
32	143	1.9869
32	144	2.15081
32	145	2.18107
32	146	2.08034
32	147	2.08462
32	148	2.05304
32	149	2.07271
32	150	2.10179
32	151	2.09878
32	152	2.09219
32	153	2.07862
32	154	2.0805
32	155	2.09363
32	156	2.05649
32	157	2.15956
32	158	2.05777
32	159	2.07392
32	160	2.06115
32	161	2.24316
32	162	2.13949
32	163	2.09618
32	164	2.03464
32	165	1.65476
33	9	1.86777
33	10	1.95678
33	11	2.00952
33	12	2.12515
33	13	2.04127
33	14	2.03322
33	15	2.07519
33	16	2.01725
33	17	2.05687
33	18	2.06481
33	19	2.0688
33	20	1.98721
33	21	2.17599
33	22	2.05517
33	23	2.05319
33	24	2.07033
33	25	2.05869
33	26	2.06563
33	27	2.09096
33	28	2.05674
33	29	2.07178
33	30	2.1649
33	31	2.09893
33	32	2.1085
33	33	2.10996
33	34	2.1134
33	35	2.11792
33	36	2.09744
33	37	2.13904
33	38	2.07878
33	39	2.07711
33	40	2.08751
33	41	2.0846
33	42	2.06786
33	43	2.16171
33	44	2.15478
33	45	2.04866
33	46	2.06144
33	47	2.03553
33	48	2.07374
33	49	2.1152
33	50	2.18497
33	51	2.10612
33	52	2.10258
33	53	2.18978
33	54	2.22313
33	55	2.10195
33	56	2.14338
33	57	2.10047
33	58	2.09687
33	59	2.09524
33	60	2.17849
33	61	2.16775
33	62	2.09684
33	63	2.14848
33	64	2.16473
33	65	2.09888
33	66	2.08361
33	67	2.10843
33	68	2.06288
33	69	2.18906
33	70	2.12824
33	71	2.06295
33	72	2.0689
33	73	2.1642
33	74	2.17165
33	75	2.15295
33	76	2.16161
33	77	2.21632
33	78	2.14158
33	79	2.09108
33	80	2.10672
33	81	2.10748
33	82	2.09122
33	83	2.09517
33	84	2.084
33	85	2.07321
33	86	2.08994
33	87	2.15922
33	88	2.09626
33	89	2.09869
33	90	2.11225
33	91	2.09451
33	92	2.12397
33	93	2.12983
33	94	2.14687
33	95	2.18923
33	96	2.15901
33	97	2.10127
33	98	2.11072
33	99	2.11799
33	100	2.10796
33	101	2.20011
33	102	2.08221
33	103	2.10083
33	104	2.16247
33	105	2.1073
33	106	2.10548
33	107	2.08597
33	108	2.08959
33	109	2.11032
33	110	2.16419
33	111	2.18968
33	112	2.07212
33	113	2.07802
33	114	2.09598
33	115	2.08535
33	116	2.09327
33	117	2.09758
33	118	2.0954
33	119	2.09243
33	120	2.07015
33	121	2.09612
33	122	2.13524
33	123	2.10935
33	124	2.09632
33	125	2.09741
33	126	2.07538
33	127	2.13828
33	128	2.06867
33	129	2.07169
33	130	2.1003
33	131	2.077
33	132	2.08612
33	133	2.0953
33	134	2.10471
33	135	2.16515
33	136	2.15723
33	137	2.10955
33	138	2.09415
33	139	2.09278
33	140	2.1033
33	141	2.10853
33	142	2.16713
33	143	2.19285
33	144	2.10112
33	145	2.1341
33	146	2.16538
33	147	2.09274
33	148	2.08694
33	149	2.04027
33	150	2.06109
33	151	2.14384
33	152	2.10313
33	153	2.09172
33	154	2.09103
33	155	2.12124
33	156	2.10708
33	157	2.08131
33	158	2.06437
33	159	2.05015
33	160	2.1641
33	161	2.33208
33	162	2.24452
33	163	2.06789
33	164	2.0852
33	165	1.89149
34	9	1.84544
34	10	1.90586
34	11	2.00911
34	12	2.04476
34	13	2.03743
34	14	2.03113
34	15	2.03818
34	16	2.06672
34	17	1.99707
34	18	2.01407
34	19	2.08705
34	20	2.12711
34	21	2.03838
34	22	2.07819
[truncated: 24,320 more rows]

## Sheet: SI_Fig16_i
X_coord	Y_coord	bandgap
22	154	2.10105
22	155	2.13426
22	156	2.14989
22	157	2.19798
22	158	2.18488
22	159	2.16979
22	160	2.128
22	161	1.371
22	162	2.16645
22	163	2.19421
22	164	2.08396
22	165	2.15922
23	135	2.27951
23	136	2.30286
23	137	2.22273
23	138	2.22787
23	139	2.23251
23	140	2.23771
23	141	2.24714
23	142	2.24991
23	143	2.22034
23	144	2.24833
23	145	2.26872
23	146	2.19102
23	147	2.19946
23	148	2.2104
23	149	2.18406
23	150	2.20805
23	151	2.19577
23	152	2.27611
23	153	2.28738
23	154	2.19191
23	155	2.16743
23	156	2.21319
23	157	2.20171
23	158	2.17552
23	159	2.15432
23	160	2.32183
23	161	2.2002
23	162	2.18289
23	163	2.2145
23	164	2.25286
23	165	2.14343
23	166	1.21828
23	167	1.90994
24	120	2.25768
24	121	2.33243
24	122	2.33625
24	123	2.34167
24	124	2.27054
24	125	2.31189
24	126	2.26807
24	127	2.2371
24	128	2.26986
24	129	2.28339
24	130	2.23979
24	131	2.2765
24	132	2.28764
24	133	2.2774
24	134	2.29473
24	135	2.29944
24	136	2.26665
24	137	2.26167
24	138	2.27201
24	139	2.23665
24	140	2.24437
24	141	2.23802
24	142	2.26788
24	143	2.27481
24	144	2.32338
24	145	2.28264
24	146	2.23607
24	147	2.22601
24	148	2.2662
24	149	2.31307
24	150	2.31723
24	151	2.25993
24	152	2.26963
24	153	2.23739
24	154	2.23436
24	155	2.23456
24	156	2.20461
24	157	2.20224
24	158	2.25072
24	159	2.2217
24	160	2.20036
24	161	1.99544
24	162	2.16321
24	163	2.17713
24	164	2.28534
24	165	2.34129
24	166	2.21114
24	167	2.14286
25	101	2.39728
25	102	2.33825
25	103	2.30464
25	104	2.28042
25	105	2.27824
25	106	2.28169
25	107	2.27582
25	108	2.2972
25	109	2.27699
25	110	2.27888
25	111	2.28064
25	112	2.29839
25	113	2.29879
25	114	2.29453
25	115	2.28683
25	116	2.28603
25	117	2.25623
25	118	2.26272
25	119	2.28503
25	120	2.28247
25	121	2.29812
25	122	2.30619
25	123	2.31839
25	124	2.29762
25	125	2.28401
25	126	2.28196
25	127	2.27466
25	128	2.27837
25	129	2.2113
25	130	2.31844
25	131	2.29754
25	132	2.29863
25	133	2.28704
25	134	2.28646
25	135	2.2996
25	136	2.27673
25	137	2.25675
25	138	2.27916
25	139	2.27244
25	140	2.24674
25	141	2.25662
25	142	2.2765
25	143	2.29992
25	144	2.25757
25	145	2.28647
25	146	2.32113
25	147	2.28578
25	148	2.21974
25	149	2.25469
25	150	2.1521
25	151	2.27522
25	152	2.25157
25	153	2.22727
25	154	2.27665
25	155	2.27289
25	156	2.27404
25	157	2.26232
25	158	2.25447
25	159	2.26294
25	160	2.19805
25	161	2.20205
25	162	2.22677
25	163	2.16945
25	164	2.35773
25	165	2.14572
25	166	2.09115
25	167	2.05576
25	168	2.48035
26	88	2.32353
26	89	2.29798
26	90	2.34673
26	91	2.32003
26	92	2.30506
26	93	2.30352
26	94	2.25097
26	95	2.29017
26	96	2.29416
26	97	2.28915
26	98	2.27255
26	99	2.27964
26	100	2.29588
26	101	2.28412
26	102	2.30189
26	103	2.30172
26	104	2.2905
26	105	2.31973
26	106	2.30113
26	107	2.28511
26	108	2.20662
26	109	2.31743
26	110	2.30676
26	111	2.26779
26	112	2.31768
26	113	2.29948
26	114	2.30859
26	115	2.31507
26	116	2.28663
26	117	2.29063
26	118	2.26835
26	119	2.30605
26	120	2.22772
26	121	2.33419
26	122	2.3168
26	123	2.31119
26	124	2.3331
26	125	2.23786
26	126	2.33727
26	127	2.34189
26	128	2.33528
26	129	2.28744
26	130	2.28277
26	131	2.31419
26	132	2.22975
26	133	2.28195
26	134	2.274
26	135	2.12352
26	136	2.33006
26	137	2.2581
26	138	2.29815
26	139	2.2958
26	140	2.26647
26	141	2.27801
26	142	2.25569
26	143	2.33244
26	144	2.29831
26	145	2.35217
26	146	2.27709
26	147	2.31096
26	148	2.26758
26	149	2.33338
26	150	2.32569
26	151	2.27706
26	152	2.2921
26	153	2.30033
26	154	2.28292
26	155	2.2636
26	156	2.27182
26	157	2.26979
26	158	2.28895
26	159	2.26531
26	160	2.23562
26	161	2.25236
26	162	2.3264
26	163	2.35484
26	164	2.35636
26	165	2.30098
26	166	2.1425
26	167	1.23176
26	168	2.04541
27	74	2.26055
27	75	2.28123
27	76	2.27295
27	77	2.29753
27	78	2.26256
27	79	2.27699
27	80	2.28471
27	81	2.15001
27	82	2.31596
27	83	2.32842
27	84	2.30095
27	85	2.31345
27	86	2.3133
27	87	2.25865
27	88	2.29391
27	89	2.3207
27	90	2.27963
27	91	2.28224
27	92	2.29023
27	93	2.31574
27	94	2.30409
27	95	2.3224
27	96	2.26373
27	97	2.32619
27	98	2.30516
27	99	2.29428
27	100	2.33625
27	101	2.30315
27	102	2.32697
27	103	2.3448
27	104	2.31652
27	105	2.23463
27	106	2.29159
27	107	2.28936
27	108	2.35619
27	109	2.31484
27	110	2.3258
27	111	2.33754
27	112	2.33285
27	113	2.31371
27	114	2.33014
27	115	2.36822
27	116	2.31926
27	117	2.34534
27	118	2.36118
27	119	2.31952
27	120	2.35578
27	121	2.3663
27	122	2.34944
27	123	2.26746
27	124	2.33375
27	125	2.3358
27	126	2.33554
27	127	2.27815
27	128	2.3234
27	129	2.33371
27	130	2.35759
27	131	2.34412
27	132	2.33799
27	133	2.32456
27	134	2.32603
27	135	2.29365
27	136	2.32484
27	137	2.32869
27	138	2.30326
27	139	2.32854
27	140	2.33092
27	141	2.36329
27	142	2.33057
27	143	2.3288
27	144	2.30645
27	145	2.32731
27	146	2.35492
27	147	2.35829
27	148	2.34686
27	149	2.33943
27	150	2.30433
27	151	2.31814
27	152	2.29414
27	153	2.30216
27	154	2.33344
27	155	2.2656
27	156	2.25755
27	157	2.27527
27	158	2.29185
27	159	2.27386
27	160	2.2494
27	161	2.28012
27	162	2.27316
27	163	2.27254
27	164	2.36639
27	165	2.41407
27	166	2.08931
27	167	2.50353
27	168	2.17023
28	55	2.29458
28	56	2.25882
28	57	2.27749
28	58	2.27141
28	59	2.30805
28	60	2.27946
28	61	2.30079
28	62	2.26812
28	63	2.25256
28	64	2.26038
28	65	2.24082
28	66	2.26623
28	67	2.30203
28	68	2.30951
28	69	2.17898
28	70	2.28867
28	71	2.2759
28	72	2.26977
28	73	2.26303
28	74	2.28964
28	75	2.2359
28	76	2.14477
28	77	2.24603
28	78	2.28441
28	79	2.22038
28	80	2.29843
28	81	2.31373
28	82	2.3033
28	83	2.31606
28	84	2.28398
28	85	2.28415
28	86	2.2941
28	87	2.31112
28	88	2.3288
28	89	2.3176
28	90	2.33093
28	91	2.33255
28	92	2.29965
28	93	2.292
28	94	2.29485
28	95	2.24226
28	96	2.25629
28	97	2.28547
28	98	2.30279
28	99	2.31043
28	100	2.30682
28	101	2.31976
28	102	2.30527
28	103	2.29359
28	104	2.28889
28	105	2.32242
28	106	2.34185
28	107	2.30774
28	108	2.2713
28	109	2.26665
28	110	2.29936
28	111	2.32788
28	112	2.12723
28	113	2.27032
28	114	2.29393
28	115	2.32751
28	116	2.28535
28	117	2.23761
28	118	2.15165
28	119	2.31453
28	120	2.30444
28	121	2.3068
28	122	2.31795
28	123	2.32143
28	124	2.31384
28	125	2.26937
28	126	2.29932
28	127	2.29756
28	128	2.25764
28	129	2.29417
28	130	2.29788
28	131	2.27313
28	132	2.31157
28	133	2.23775
28	134	2.31423
28	135	2.30532
28	136	2.29288
28	137	2.31797
28	138	2.34455
28	139	2.29961
28	140	2.2776
28	141	2.27103
28	142	2.29895
28	143	2.33158
28	144	2.31288
28	145	2.3224
28	146	2.06842
28	147	2.22612
28	148	2.2695
28	149	2.28186
28	150	2.2807
28	151	2.30811
28	152	2.28497
28	153	2.28633
28	154	2.23238
28	155	2.26361
28	156	2.27231
28	157	2.25616
28	158	2.26329
28	159	2.24096
28	160	2.28275
28	161	2.29835
28	162	2.29075
28	163	2.29531
28	164	2.33438
28	165	2.32848
28	166	2.13627
28	167	2.05829
28	168	1.46274
29	37	2.26866
29	38	2.30258
29	39	2.26112
29	40	2.32389
29	41	2.35028
29	42	2.31318
29	43	2.28817
29	44	2.30377
29	45	2.2736
29	46	2.27815
29	47	2.28393
29	48	2.28224
29	49	2.29865
29	50	2.29873
29	51	2.26553
29	52	2.28459
29	53	2.27434
29	54	2.25541
29	55	2.30194
29	56	2.33386
29	57	2.34234
29	58	2.28698
29	59	2.28971
29	60	2.29875
29	61	2.29707
29	62	2.28756
29	63	2.2875
29	64	2.28002
29	65	2.29166
29	66	2.31693
29	67	2.30552
29	68	2.29627
29	69	2.24993
29	70	2.29592
29	71	2.32763
29	72	2.30897
29	73	2.33121
29	74	2.31151
29	75	2.32946
29	76	2.2891
29	77	2.30864
29	78	2.30102
29	79	2.30237
29	80	2.31162
29	81	2.32754
29	82	2.2423
29	83	2.29304
29	84	2.3136
29	85	2.33606
29	86	2.30182
29	87	2.25417
29	88	2.19858
29	89	2.31483
29	90	2.30362
29	91	2.33586
29	92	2.33395
29	93	2.30021
29	94	2.3064
29	95	2.29865
29	96	2.31686
29	97	2.30747
29	98	2.31488
29	99	2.29175
29	100	2.31455
29	101	2.3242
29	102	2.31869
29	103	2.31863
29	104	2.31918
29	105	2.20262
29	106	2.32185
29	107	2.30245
29	108	2.30094
29	109	2.29548
29	110	2.33745
29	111	2.30434
29	112	2.29882
29	113	2.33429
29	114	2.32133
29	115	2.29301
29	116	2.30867
29	117	2.33896
29	118	2.34187
29	119	2.32538
29	120	2.3234
29	121	2.32054
29	122	2.28226
29	123	2.27767
29	124	2.24331
29	125	2.32298
29	126	2.34211
29	127	2.32369
29	128	2.21229
29	129	2.29544
29	130	2.29637
29	131	2.34918
29	132	2.32182
29	133	2.30628
29	134	2.28272
29	135	2.2958
29	136	2.27
29	137	2.31629
29	138	2.31315
29	139	2.32999
29	140	2.29798
29	141	2.31756
29	142	2.30498
29	143	2.28847
29	144	2.29869
29	145	2.32261
29	146	2.32831
29	147	2.31767
29	148	2.29554
29	149	2.26736
29	150	2.2915
29	151	2.29138
29	152	2.29154
29	153	2.29995
29	154	2.2821
29	155	2.31806
29	156	2.27512
29	157	2.27503
29	158	2.25067
29	159	2.2583
29	160	2.24043
29	161	2.28157
29	162	2.29585
29	163	2.29766
29	164	2.34505
29	165	2.43532
29	166	2.18623
29	167	2.5309
29	168	2.21964
30	22	2.2334
30	23	2.36639
30	24	2.22585
30	25	2.27445
30	26	2.26615
30	27	2.19551
30	28	2.22688
30	29	2.27391
30	30	2.2709
30	31	2.24372
30	32	2.24051
30	33	2.29551
30	34	2.28897
30	35	2.25509
30	36	2.23054
30	37	2.24105
30	38	2.2463
30	39	2.29812
30	40	2.29681
30	41	2.30608
30	42	2.30551
30	43	2.29107
30	44	2.30125
30	45	2.30079
30	46	2.2841
30	47	2.27101
30	48	2.28796
30	49	2.30983
30	50	2.22208
30	51	2.29379
30	52	2.17018
30	53	2.29081
30	54	2.29034
30	55	2.29999
30	56	2.28181
30	57	2.33221
30	58	2.31747
30	59	2.33453
30	60	2.34603
30	61	2.29229
30	62	2.32931
30	63	2.32303
30	64	2.30776
30	65	2.30789
30	66	2.14507
30	67	2.18004
30	68	2.3358
30	69	2.22984
30	70	2.32385
30	71	2.30672
30	72	2.3159
30	73	2.26681
30	74	2.32606
30	75	2.31995
30	76	2.26181
30	77	2.31638
30	78	2.3248
30	79	2.2483
30	80	2.31654
30	81	2.34637
30	82	2.33066
30	83	2.34263
30	84	2.34555
30	85	2.30934
30	86	2.31277
30	87	2.30984
30	88	2.29584
30	89	2.31239
30	90	2.30428
30	91	2.36743
30	92	2.35083
30	93	2.32873
30	94	2.32338
30	95	2.33559
30	96	2.32124
30	97	2.27975
30	98	2.26828
30	99	2.25476
30	100	2.11134
30	101	2.30216
30	102	2.15579
30	103	2.29756
30	104	2.28165
30	105	2.28043
30	106	2.07336
30	107	2.30055
30	108	2.30448
30	109	2.29006
30	110	2.32336
30	111	2.32542
30	112	2.27836
30	113	2.28653
30	114	2.29921
30	115	2.30572
30	116	2.30832
30	117	2.32609
30	118	2.32869
30	119	2.29364
30	120	2.28121
30	121	2.29459
30	122	2.29711
30	123	2.29689
30	124	2.33257
30	125	2.3083
30	126	2.21982
30	127	2.3554
30	128	2.3239
30	129	2.31203
30	130	2.36358
30	131	2.33512
30	132	2.30246
30	133	2.29428
30	134	2.24859
30	135	2.27454
30	136	2.27405
30	137	2.27498
30	138	2.31292
30	139	2.29941
30	140	2.29011
30	141	2.31928
30	142	2.25538
30	143	2.23191
30	144	2.26065
30	145	2.26521
30	146	2.2499
30	147	2.27714
30	148	2.28709
30	149	2.32282
30	150	2.31093
30	151	2.29289
30	152	2.29047
30	153	2.27358
30	154	2.28907
30	155	2.28821
30	156	2.26774
30	157	2.303
30	158	2.29445
30	159	2.28785
30	160	2.28858
30	161	2.29074
30	162	2.31069
30	163	2.38159
30	164	2.34779
30	165	2.30156
30	166	1.93269
30	167	2.03767
30	168	1.90041
31	18	2.19412
31	19	2.29349
31	20	2.25531
31	21	2.20096
31	22	2.21803
31	23	2.22694
31	24	2.23083
31	25	2.27427
31	26	2.29152
31	27	2.27219
31	28	2.27256
31	29	2.2888
31	30	2.21947
31	31	2.29788
31	32	2.29153
31	33	2.2554
31	34	2.28413
31	35	2.27924
31	36	2.27296
31	37	2.21879
31	38	2.29272
31	39	2.36546
31	40	2.32083
31	41	2.34548
31	42	2.35641
31	43	2.33775
31	44	2.34512
31	45	2.36112
31	46	2.33456
31	47	2.31518
31	48	2.26942
31	49	2.32397
31	50	2.36004
31	51	2.28758
31	52	2.30037
31	53	2.27605
31	54	2.3016
31	55	2.34186
31	56	2.2362
31	57	2.31352
31	58	2.32033
31	59	2.18173
31	60	2.34664
31	61	2.31375
31	62	2.29886
31	63	2.23165
31	64	2.31636
31	65	2.28001
31	66	2.25128
31	67	2.22898
31	68	2.3072
31	69	2.32135
31	70	2.35793
31	71	2.31213
31	72	2.29714
31	73	2.30375
31	74	2.2
31	75	2.29127
31	76	2.27662
31	77	2.3331
31	78	2.32382
31	79	2.21172
31	80	2.33929
31	81	2.34595
31	82	2.3343
31	83	2.34166
31	84	2.28772
31	85	2.35093
31	86	2.30684
31	87	2.32837
31	88	2.28246
31	89	2.25622
31	90	2.30424
31	91	2.21392
31	92	2.33516
31	93	2.29466
31	94	2.12606
31	95	2.36019
31	96	2.32564
31	97	2.295
31	98	2.28221
31	99	2.28447
31	100	2.32346
31	101	2.28711
31	102	2.32451
31	103	2.28988
31	104	2.31091
31	105	2.27637
31	106	2.33711
31	107	2.32944
31	108	2.35184
31	109	2.29868
31	110	2.29663
31	111	2.29075
31	112	2.27727
31	113	2.29235
31	114	2.29421
31	115	2.31692
31	116	2.27302
31	117	2.27099
31	118	2.24286
31	119	2.33825
31	120	2.32434
31	121	2.31743
31	122	2.30116
31	123	2.30339
31	124	2.28187
31	125	2.32537
31	126	2.33108
31	127	2.32274
31	128	2.33206
31	129	2.30537
31	130	2.27545
31	131	2.26219
31	132	2.29801
31	133	2.3076
31	134	2.26844
31	135	2.26967
31	136	2.22556
31	137	2.24716
31	138	2.25295
31	139	2.27838
31	140	2.26461
31	141	2.32963
31	142	2.31874
31	143	2.33135
31	144	2.07583
31	145	2.24917
31	146	2.29095
31	147	2.26548
31	148	2.11026
31	149	2.30589
31	150	2.21506
31	151	1.97751
31	152	2.29525
31	153	2.23848
31	154	2.27201
31	155	2.0954
31	156	2.2878
31	157	2.23599
31	158	2.28085
31	159	2.29063
31	160	2.26811
31	161	2.25498
31	162	2.28407
31	163	2.32738
31	164	2.3656
31	165	2.32586
31	166	2.09184
31	167	1.87102
31	168	2.02784
32	17	2.42525
32	18	2.42213
32	19	2.32366
32	20	2.26559
32	21	2.25621
32	22	2.27364
32	23	2.30319
32	24	2.27558
32	25	2.26389
32	26	2.26932
32	27	2.26292
32	28	2.29562
32	29	2.30135
32	30	2.35333
32	31	2.30298
32	32	2.32645
32	33	2.30638
32	34	2.31202
32	35	2.29636
32	36	2.26461
32	37	2.30107
32	38	2.28422
32	39	2.28675
32	40	2.33297
32	41	2.33374
32	42	2.35308
32	43	2.34067
32	44	2.3286
32	45	2.33016
32	46	2.32002
32	47	2.34617
32	48	2.36059
32	49	2.35216
32	50	2.3241
32	51	2.35101
32	52	2.32356
32	53	2.34351
32	54	2.3527
32	55	2.35866
32	56	2.3653
32	57	2.35282
32	58	2.33065
32	59	2.32602
32	60	2.31129
32	61	2.32886
32	62	2.34819
32	63	2.35293
32	64	2.32228
32	65	2.28885
32	66	2.31069
32	67	2.32656
32	68	2.35946
32	69	2.31985
32	70	2.3455
32	71	2.33031
32	72	2.3455
32	73	2.26927
32	74	2.29876
32	75	2.28827
32	76	2.32782
32	77	2.31794
32	78	2.30292
32	79	2.27992
32	80	2.35315
32	81	2.35439
32	82	2.32891
32	83	2.33821
32	84	2.3444
32	85	2.32263
32	86	2.26286
32	87	2.28022
32	88	2.32357
32	89	2.32142
32	90	2.32923
32	91	2.32672
32	92	2.32669
32	93	2.34855
32	94	2.34384
32	95	2.30574
32	96	2.30047
32	97	2.2985
32	98	2.27524
32	99	2.30715
32	100	2.36516
32	101	2.31226
32	102	2.29643
32	103	2.3032
32	104	2.31899
32	105	2.2905
32	106	2.30739
32	107	2.31399
32	108	2.30871
32	109	2.31559
32	110	2.30928
32	111	2.31705
32	112	2.33873
32	113	2.32472
32	114	2.31482
32	115	2.3001
32	116	2.31112
32	117	2.2952
32	118	2.3229
32	119	2.38201
32	120	2.35584
32	121	2.34053
32	122	2.34442
32	123	2.35595
32	124	2.3301
32	125	2.30307
32	126	2.29152
32	127	2.34748
32	128	2.36713
32	129	2.31774
32	130	2.3174
32	131	2.3168
32	132	2.33954
32	133	2.32006
32	134	2.33747
32	135	2.31978
32	136	2.32441
32	137	2.32424
32	138	2.31619
32	139	2.28877
32	140	2.30902
32	141	2.32568
32	142	2.36867
32	143	2.34798
32	144	2.2879
32	145	2.30017
32	146	2.30742
32	147	2.27832
32	148	2.28976
32	149	2.33617
32	150	2.33646
32	151	2.31696
32	152	2.33122
32	153	2.3321
32	154	2.34655
32	155	2.3028
32	156	2.31588
32	157	2.29816
32	158	2.32118
32	159	2.27827
32	160	2.25778
32	161	2.25667
32	162	2.32957
32	163	2.31538
32	164	2.31437
32	165	2.36144
32	166	1.99164
32	167	2.40859
32	168	2.06189
33	16	2.28298
33	17	2.26705
33	18	2.20087
33	19	2.27415
33	20	2.25062
33	21	2.25584
33	22	2.33334
33	23	2.33353
33	24	2.36221
33	25	2.37546
33	26	2.33205
33	27	2.28276
33	28	2.30346
33	29	2.33583
33	30	2.36564
33	31	2.34375
33	32	2.32637
33	33	2.326
33	34	2.3252
33	35	2.2921
33	36	2.2647
33	37	2.2926
33	38	2.29649
33	39	2.32547
33	40	2.35695
33	41	2.33552
33	42	2.35215
33	43	2.32221
33	44	2.33693
33	45	2.33679
33	46	2.36067
33	47	2.36459
33	48	2.34142
33	49	2.37271
33	50	2.33111
33	51	2.29812
33	52	2.27839
33	53	2.1633
33	54	2.12685
33	55	2.31866
33	56	2.27223
33	57	2.35943
33	58	2.32699
33	59	2.34112
33	60	2.31045
33	61	2.22063
33	62	2.30113
33	63	2.27646
33	64	2.33347
33	65	2.29417
33	66	2.30995
33	67	2.29847
33	68	2.33089
33	69	2.30219
33	70	2.30851
33	71	2.19371
33	72	2.34537
33	73	2.32575
33	74	2.28619
33	75	2.35216
33	76	2.32938
33	77	2.32137
33	78	2.15056
33	79	2.28375
33	80	2.27886
33	81	2.30095
33	82	2.32594
33	83	2.34728
33	84	2.36499
33	85	2.33623
33	86	2.33906
33	87	2.316
33	88	2.23996
33	89	2.28098
33	90	2.31136
33	91	2.33684
33	92	2.19409
33	93	2.32414
33	94	2.27266
33	95	2.28611
33	96	2.33284
33	97	2.3431
33	98	2.10705
33	99	2.27528
33	100	2.31591
33	101	2.31438
33	102	2.34452
33	103	2.33748
33	104	2.31897
33	105	2.33973
33	106	2.3305
33	107	2.33787
33	108	2.29651
33	109	2.33938
33	110	2.34912
33	111	2.32921
33	112	2.35176
33	113	2.35489
33	114	2.3136
33	115	2.2799
33	116	2.30985
33	117	2.30431
33	118	2.33852
33	119	2.30472
33	120	2.34843
33	121	2.24241
33	122	2.31639
33	123	2.33576
33	124	2.33929
33	125	2.34161
33	126	2.34592
33	127	2.29026
33	128	2.29981
33	129	2.3497
33	130	2.34362
33	131	2.37529
33	132	2.33003
33	133	2.32149
33	134	2.27474
33	135	2.26549
33	136	2.33047
33	137	2.32778
33	138	2.31227
33	139	2.29999
33	140	2.29255
33	141	2.31323
33	142	2.32457
33	143	2.31093
33	144	2.27874
33	145	2.32644
33	146	2.35081
33	147	2.35192
33	148	2.3383
33	149	2.33698
33	150	2.29793
33	151	2.3077
33	152	2.30763
33	153	2.33401
33	154	2.32556
33	155	2.28185
33	156	2.26523
33	157	2.14597
33	158	2.30527
33	159	2.32054
33	160	2.33178
33	161	2.25548
33	162	2.24989
33	163	2.2888
33	164	2.30636
33	165	2.35893
33	166	2.24629
33	167	1.64642
33	168	2.0477
34	16	2.24951
34	17	2.33441
34	18	2.25418
34	19	2.28701
34	20	2.12713
34	21	2.22404
34	22	2.22351
34	23	2.27096
34	24	2.25966
34	25	2.31812
34	26	2.31156
34	27	2.31056
34	28	2.29487
34	29	2.29111
34	30	2.28507
34	31	2.29897
34	32	2.25469
34	33	2.28982
34	34	2.33502
34	35	2.30865
34	36	2.40118
34	37	2.31746
34	38	2.32158
34	39	2.2923
34	40	2.32415
34	41	2.30724
34	42	2.31372
34	43	2.30544
34	44	2.30412
34	45	2.33725
34	46	2.34455
34	47	2.35049
34	48	2.37174
34	49	2.35261
34	50	2.32868
34	51	2.34463
34	52	2.32674
34	53	2.3074
34	54	2.33579
34	55	2.33298
34	56	2.30103
34	57	2.31032
34	58	2.31748
34	59	2.3079
34	60	2.34195
34	61	2.33966
34	62	2.35553
34	63	2.4053
34	64	2.37497
34	65	2.34701
34	66	2.32472
34	67	2.31776
34	68	2.35529
34	69	2.33551
34	70	2.30176
34	71	2.34854
34	72	2.31462
34	73	2.32862
34	74	2.32475
34	75	2.34511
34	76	2.33889
34	77	2.33356
34	78	2.3164
34	79	2.34623
34	80	2.37204
34	81	2.33759
34	82	2.36203
34	83	2.33925
34	84	2.30373
34	85	2.34065
34	86	2.35324
34	87	2.37914
34	88	2.32988
34	89	2.31193
34	90	2.30234
34	91	2.29714
34	92	2.27367
34	93	2.28359
34	94	2.35213
34	95	2.33715
34	96	2.34171
34	97	2.29396
34	98	2.28698
34	99	2.34854
34	100	2.32678
34	101	2.32643
34	102	2.31781
34	103	2.30512
34	104	2.30279
34	105	2.30618
34	106	2.32425
34	107	2.35449
34	108	2.35103
34	109	2.31253
34	110	2.30758
34	111	2.33292
34	112	2.31788
34	113	2.30609
34	114	2.3042
34	115	2.29919
34	116	2.3179
34	117	2.32843
34	118	2.31377
34	119	2.31455
34	120	2.29433
34	121	2.3148
34	122	2.34531
34	123	2.35573
34	124	2.35425
34	125	2.33121
34	126	2.21493
34	127	2.34829
34	128	2.31679
34	129	2.29133
34	130	2.27415
34	131	2.27427
34	132	2.29004
34	133	2.32481
34	134	2.2836
34	135	2.30369
34	136	2.29376
34	137	2.28373
34	138	2.28587
34	139	2.30023
34	140	2.2783
34	141	2.27394
34	142	2.31452
34	143	2.32235
34	144	2.29027
34	145	2.30052
34	146	2.3127
34	147	2.32385
34	148	2.26401
34	149	2.27912
34	150	2.29162
34	151	2.28665
34	152	2.31338
34	153	2.30935
34	154	2.27772
34	155	2.27539
34	156	2.30972
34	157	2.2991
34	158	2.31029
34	159	2.31748
34	160	2.34645
34	161	2.30953
34	162	2.25653
34	163	2.27531
34	164	2.27387
34	165	2.29618
34	166	2.10052
34	167	2.57891
34	168	2.49162
35	16	2.18003
35	17	2.26687
35	18	2.27909
35	19	2.29121
35	20	2.30327
35	21	2.2766
35	22	2.26069
35	23	2.25823
35	24	2.28492
35	25	2.33811
35	26	2.34935
35	27	2.31484
35	28	2.3035
35	29	2.26458
35	30	2.27409
35	31	2.28887
35	32	2.30069
35	33	2.29067
35	34	2.25899
35	35	2.30803
35	36	2.28237
35	37	2.29864
35	38	2.2954
35	39	2.30377
35	40	2.2624
35	41	2.35216
35	42	2.32415
35	43	2.30474
35	44	2.27174
35	45	2.27872
35	46	2.34504
35	47	2.34163
35	48	2.32065
35	49	2.26043
35	50	2.2937
35	51	2.33566
35	52	2.33431
35	53	2.34969
35	54	2.34948
35	55	2.36679
35	56	2.35943
35	57	2.33595
35	58	2.30578
35	59	2.27444
35	60	2.28912
35	61	2.28984
35	62	2.27053
35	63	2.29445
35	64	2.30282
35	65	2.31134
35	66	2.31003
35	67	2.31012
35	68	2.31247
35	69	2.28673
35	70	2.30835
35	71	2.2813
35	72	2.32461
35	73	2.29622
35	74	2.3314
35	75	2.31841
35	76	2.34452
35	77	2.30677
35	78	2.32488
35	79	2.32246
35	80	2.20725
35	81	2.34713
35	82	2.27984
35	83	2.29573
35	84	2.31761
35	85	2.32854
35	86	2.30228
35	87	2.30426
35	88	2.29543
35	89	2.30771
35	90	2.28514
35	91	2.27289
35	92	2.29163
35	93	2.28043
35	94	2.29738
35	95	2.32285
35	96	2.19306
35	97	2.29972
35	98	2.31461
35	99	2.30545
35	100	2.32105
35	101	2.30392
35	102	2.32353
35	103	2.30231
35	104	2.32055
35	105	2.32061
35	106	2.29935
35	107	2.30008
35	108	2.32694
35	109	2.26946
35	110	2.20485
35	111	2.31466
35	112	2.28956
35	113	2.29549
35	114	2.27164
35	115	2.26993
35	116	2.12295
35	117	2.29022
35	118	2.30606
35	119	2.31049
35	120	2.30912
35	121	2.30301
35	122	2.32395
35	123	2.30137
35	124	2.33687
35	125	2.3312
35	126	2.30959
35	127	2.33588
35	128	2.34987
35	129	2.31856
35	130	2.33634
35	131	2.36307
35	132	2.34541
35	133	2.30595
35	134	2.28856
35	135	2.29219
35	136	2.3108
35	137	2.32866
35	138	2.31287
35	139	2.33903
35	140	2.32927
35	141	2.34879
35	142	2.33918
35	143	2.33567
35	144	2.33557
35	145	2.28959
35	146	2.32181
35	147	2.31923
35	148	2.33406
35	149	2.29419
35	150	2.31526
35	151	2.19041
35	152	2.31485
35	153	2.27443
35	154	2.25891
35	155	2.27951
35	156	2.29097
35	157	2.3343
35	158	2.30067
35	159	2.28619
35	160	2.29933
35	161	2.2991
35	162	2.29779
35	163	2.29765
35	164	2.29507
35	165	2.29864
35	166	2.26068
35	167	2.18831
35	168	1.93216
36	16	2.17921
36	17	2.25546
36	18	2.21048
36	19	2.26072
36	20	2.24469
36	21	2.33008
36	22	2.33858
36	23	2.32159
36	24	2.40292
36	25	2.29769
36	26	2.30134
36	27	2.30691
36	28	2.31713
36	29	2.30829
36	30	2.30807
36	31	2.30352
36	32	2.3012
36	33	2.28589
36	34	2.31484
36	35	2.32128
36	36	2.30409
36	37	2.29504
36	38	2.29921
36	39	2.34593
36	40	2.31063
36	41	2.30789
36	42	2.2912
36	43	2.31323
36	44	2.33226
36	45	2.34713
36	46	2.37023
36	47	2.34925
36	48	2.33072
36	49	2.32246
36	50	2.34121
36	51	2.36662
36	52	2.34057
36	53	2.30553
36	54	2.33183
36	55	2.30923
36	56	2.29745
36	57	2.29605
36	58	2.2909
36	59	2.30459
36	60	2.3447
36	61	2.33604
36	62	2.34294
36	63	2.35465
36	64	2.34454
36	65	2.37522
36	66	2.32284
36	67	2.32414
36	68	2.33511
36	69	2.31353
36	70	2.34437
36	71	2.32775
36	72	2.34493
36	73	2.3393
36	74	2.31878
36	75	2.29497
36	76	2.30162
36	77	2.33297
36	78	2.3323
36	79	2.28466
36	80	2.3216
36	81	2.28148
36	82	2.328
36	83	2.3477
36	84	2.36612
36	85	2.34218
36	86	2.33983
36	87	2.36806
36	88	2.30946
36	89	2.32289
36	90	2.29612
36	91	2.26163
36	92	2.28309
36	93	2.33442
36	94	2.31407
36	95	2.32029
36	96	2.32427
36	97	2.30767
36	98	2.33009
36	99	2.32799
36	100	2.33797
36	101	2.29613
36	102	2.264
36	103	2.29592
36	104	2.3073
36	105	2.30348
36	106	2.31573
36	107	2.31395
36	108	2.30847
36	109	2.3118
36	110	2.3331
36	111	2.36067
36	112	2.35037
36	113	2.32993
36	114	2.33238
36	115	2.33688
36	116	2.33278
36	117	2.34188
36	118	2.30156
36	119	2.32998
36	120	2.3073
36	121	2.28914
36	122	2.34918
36	123	2.34926
36	124	2.32989
36	125	2.3155
36	126	2.29345
36	127	2.3278
36	128	2.28968
36	129	2.29522
36	130	2.30861
36	131	2.32097
36	132	2.30202
36	133	2.2964
36	134	2.30664
36	135	2.34659
36	136	2.33797
36	137	2.31279
36	138	2.29891
36	139	2.34107
36	140	2.29532
36	141	2.29165
36	142	2.2811
36	143	2.28619
36	144	2.29661
36	145	2.32183
36	146	2.36147
36	147	2.29052
36	148	2.30819
36	149	2.27562
36	150	2.28554
36	151	2.32584
36	152	2.34506
36	153	2.32183
36	154	2.28963
36	155	2.3155
36	156	2.39979
36	157	2.28527
36	158	2.30088
36	159	2.30213
36	160	2.29583
36	161	2.33625
36	162	2.29308
36	163	2.28238
36	164	2.30787
36	165	2.40298
36	166	2.30163
36	167	2.027
36	168	1.91716
37	16	2.2101
37	17	2.26265
37	18	2.25496
37	19	2.22879
37	20	2.28123
37	21	2.3069
37	22	2.31119
37	23	2.31754
37	24	2.32138
37	25	2.31279
37	26	2.28974
37	27	2.28721
37	28	2.28374
37	29	2.29395
37	30	2.27326
37	31	2.27997
37	32	2.30121
37	33	2.29154
37	34	2.29004
37	35	2.31001
37	36	2.29089
37	37	2.281
37	38	2.31229
37	39	2.31023
37	40	2.30584
37	41	2.30285
37	42	2.30501
37	43	2.31181
37	44	2.29609
37	45	2.33819
37	46	2.31663
37	47	2.28204
37	48	2.29304
37	49	2.33272
37	50	2.31237
37	51	2.30988
37	52	2.31436
37	53	2.2996
37	54	2.31962
37	55	2.34459
37	56	2.34405
37	57	2.31985
37	58	2.28883
37	59	2.2942
37	60	2.3056
37	61	2.32774
37	62	2.29854
37	63	2.31325
37	64	2.34628
37	65	2.30836
37	66	2.28942
37	67	2.28443
37	68	2.26385
37	69	2.30465
37	70	2.33327
37	71	2.29226
37	72	2.29853
37	73	2.29094
37	74	2.29835
37	75	2.29508
37	76	2.28143
37	77	2.28774
37	78	2.30492
37	79	2.3392
37	80	2.30579
37	81	2.3176
37	82	2.29975
37	83	2.33576
37	84	2.37866
37	85	2.33235
37	86	2.32138
37	87	2.26159
37	88	2.27657
37	89	2.28057
37	90	2.28256
37	91	2.28869
37	92	2.30454
37	93	2.30707
37	94	2.12914
37	95	2.29131
37	96	2.29583
37	97	2.33803
37	98	2.30319
37	99	2.2943
37	100	2.32687
37	101	2.29049
37	102	2.2907
37	103	2.29674
37	104	2.30406
37	105	2.31057
37	106	2.29977
37	107	2.30286
37	108	2.30457
37	109	2.33357
37	110	2.31806
37	111	2.28318
37	112	2.17529
37	113	2.30258
37	114	2.30541
37	115	2.30158
37	116	2.29919
37	117	2.27206
37	118	2.31339
37	119	2.15194
37	120	2.24892
37	121	2.2771
37	122	2.2929
37	123	2.27087
37	124	2.25899
37	125	2.30866
37	126	2.30024
37	127	2.29193
37	128	2.28837
37	129	2.30457
37	130	2.29247
37	131	2.28908
37	132	2.30456
37	133	2.29337
37	134	2.32522
37	135	2.30719
37	136	2.33027
37	137	2.29392
37	138	2.28159
37	139	2.288
37	140	2.27815
37	141	2.29367
37	142	2.29227
37	143	2.28262
37	144	2.26119
37	145	2.27419
37	146	2.26452
37	147	2.25257
37	148	2.23532
37	149	2.30078
37	150	2.27005
37	151	2.32361
37	152	2.32659
37	153	2.31101
37	154	2.3242
37	155	2.28019
37	156	2.2724
37	157	2.29763
37	158	2.29921
37	159	2.29783
37	160	2.29279
37	161	2.29747
37	162	2.30097
37	163	2.28168
37	164	2.30208
37	165	2.37541
37	166	2.35667
37	167	2.09917
37	168	2.06756
38	16	2.22277
38	17	2.21099
38	18	2.23653
38	19	2.27557
38	20	2.30926
38	21	2.29901
38	22	2.30675
38	23	2.31293
38	24	2.34815
38	25	2.30798
38	26	2.32889
38	27	2.3467
38	28	2.32843
38	29	2.3357
38	30	2.32765
38	31	2.3347
38	32	2.33348
38	33	2.31149
38	34	2.2703
38	35	2.31375
38	36	2.34946
38	37	2.34143
38	38	2.34952
38	39	2.33045
38	40	2.33029
38	41	2.34185
38	42	2.30535
38	43	2.27294
38	44	2.31157
38	45	2.35346
38	46	2.34864
38	47	2.33388
38	48	2.31785
38	49	2.31922
38	50	2.37969
38	51	2.34272
38	52	2.35429
38	53	2.36556
38	54	2.33831
38	55	2.33305
38	56	2.30703
38	57	2.30335
38	58	2.30845
38	59	2.33901
38	60	2.31453
38	61	2.3535
38	62	2.35233
38	63	2.35894
38	64	2.34989
38	65	2.36221
38	66	2.35861
38	67	2.14189
38	68	2.2824
38	69	2.29674
38	70	2.29024
38	71	2.35506
38	72	2.34711
38	73	2.32919
38	74	2.33254
38	75	2.37034
38	76	2.35187
38	77	2.33803
38	78	2.35061
38	79	2.37351
38	80	2.36313
38	81	2.36408
38	82	2.37063
38	83	2.27572
38	84	2.23948
38	85	2.32724
38	86	2.34218
38	87	2.35241
38	88	2.29932
38	89	2.3092
38	90	2.33227
38	91	2.32977
38	92	2.31223
38	93	2.30855
38	94	2.33927
38	95	2.37418
38	96	2.36317
38	97	2.33882
38	98	2.35478
38	99	2.35279
38	100	2.33656
38	101	2.3102
38	102	2.33669
38	103	2.31741
38	104	2.35179
38	105	2.29165
38	106	2.28427
38	107	2.33095
38	108	2.35092
38	109	2.34495
38	110	2.35382
38	111	2.35521
38	112	2.33112
38	113	2.34212
38	114	2.35627
38	115	2.27184
38	116	2.30686
38	117	2.3099
38	118	2.29707
38	119	2.30368
38	120	2.34355
38	121	2.34014
38	122	2.29483
38	123	2.34386
38	124	2.30667
38	125	2.29768
38	126	2.3509
38	127	2.35306
38	128	2.34724
38	129	2.36752
38	130	2.34063
38	131	2.32473
38	132	2.27478
38	133	2.27473
38	134	2.36124
38	135	2.33379
38	136	2.30964
38	137	2.25932
38	138	2.3508
38	139	2.33454
38	140	2.29209
38	141	2.2532
38	142	2.28511
38	143	2.28725
38	144	2.29915
38	145	2.32781
38	146	2.34966
38	147	2.3571
38	148	2.36303
38	149	2.33861
38	150	2.32829
38	151	2.33645
38	152	2.35025
38	153	2.32878
38	154	2.31369
38	155	2.32209
38	156	2.33613
38	157	2.30045
38	158	2.28648
38	159	2.31117
38	160	2.30367
38	161	2.32939
38	162	2.34524
38	163	2.32668
38	164	2.31256
38	165	2.35775
38	166	2.26523
38	167	2.07873
38	168	1.81524
39	16	2.2015
39	17	2.23046
39	18	2.2681
39	19	2.26788
39	20	2.32882
39	21	2.33935
39	22	2.22878
39	23	2.28471
39	24	2.30236
39	25	2.29552
39	26	2.34726
39	27	2.34151
39	28	2.32209
39	29	2.30149
39	30	2.29484
39	31	2.28777
39	32	2.28995
39	33	2.29678
39	34	2.27747
39	35	2.27224
39	36	2.27014
39	37	2.31011
39	38	2.33473
39	39	2.30712
39	40	2.32163
39	41	2.345
39	42	2.30584
39	43	2.30085
39	44	2.33666
39	45	2.31217
39	46	2.35445
39	47	2.30728
39	48	2.30868
39	49	2.33415
39	50	2.32363
39	51	2.30245
39	52	2.29917
39	53	2.31375
39	54	2.30486
39	55	2.27794
39	56	2.35763
39	57	2.33559
39	58	2.3509
39	59	2.29968
39	60	2.35775
39	61	2.31824
39	62	2.31812
39	63	2.3123
[truncated: 24,839 more rows]
