# Supplementary material for: High-throughput micro-scale bandgap mapping for perovskite-inspired materials with complex composition space
Source: Nat Commun. 2025 Aug 12;16:7477. doi: 10.1038/s41467-025-62774-y (PMC12343849; doi:10.1038/s41467-025-62774-y)
Supplement: Supplementary file 3 — Source Data [file 41467_2025_62774_MOESM3_ESM.zip › Source Data Files/SourceData_SI_Fig20.xlsx]

## Sheet: SI_Fig_20_A
Example 1: ΔT/T (10^-3) @ 2.31 eV
Time (ps) ↓	Raw data	Smoothed
-5.1	-1.06618
-4.1	-0.179965
-3.1	0.756641
-2.6	0.391669
-2.1	-0.178178
-1.9	-0.0231689
-1.7	-0.168936
-1.5	0.0306413
-1.3	0.488895
-1.1	0.239155
-1	-0.175854
-0.9	-0.240186
-0.8	-0.164073
-0.7	1.77553
-0.6	0.245571
-0.5	-0.013037
-0.4	-0.931251
-0.3	0.0733694
-0.2	-0.102718
-0.1	-0.424815
0	6.11751
0.1	14.5949
0.2	18.3825	17.4778
0.3	15.8423	16.9147
0.4	16.5802	16.4104
0.5	16.1799	15.9612
0.6	14.8837	15.5633
0.7	14.1374	15.2131
0.8	16.3459	14.9069
0.9	14.8185	14.6411
1	13.492	14.4119
1.1	15.2068	14.2157
1.2	14.7617	14.0488
1.3	14.1774	13.9034
1.4	13.7742	13.7431
1.5	12.6705	13.6767
1.6	12.5601	13.6352
1.7	13.3889	13.5284
1.8	14.4868	13.3745
1.9	14.3886	13.4365
2	12.7362	13.4131
2.1	12.1235	13.3034
2.2	13.9535	13.4553
2.3	14.6278	13.6176
2.4	13.4556	13.7119
2.5	13.4867	13.8454
2.6	13.5664	13.8385
2.7	13.7697	13.8904
2.8	13.9311	13.8626
2.9	13.8085	13.9368
3	14.4772	14.0319
3.1	14.9756	14.0331
3.2	13.5653	13.9069
3.3	13.4466	13.9016
3.4	14.2344	13.9536
3.5	13.5207	13.93
3.8	14.2164	13.8141
4.1	12.6109	13.667
4.4	13.9449	13.5242
4.9	13.7551	13.3711
5.4	13.6881	13.2099
5.9	13.1048	13.1534
6.4	13.4062	13.1323
6.9	12.9384	13.0439
7.4	12.6421	12.9326
7.9	12.0905	12.9829
8.4	12.802	12.9672
8.9	12.9908	12.9676
9.4	12.9487	12.9101
9.9	13.242	12.9384
10.9	13.359	12.9692
11.9	12.7599	13.0526
12.9	13.2659	13.0725
13.9	13.2472	13.0552
14.9	13.6581	13.0164
15.9	12.4004	13.0671
16.9	12.61	12.9615
17.9	13.3664	12.8239
18.9	12.6764	12.7201
19.9	12.7453	12.6876
21.9	12.7788	12.7622
23.9	12.0736	12.6602
25.9	12.2319	12.5544
27.9	13.139	12.5934
29.9	13.2802	12.7034
31.9	11.4926	12.7452
33.9	12.4759	12.7862
35.9	13.521	12.8233
37.9	13.5781	12.8903
39.9	12.711	12.8247
44.9	11.1974	12.754
49.9	13.8482	12.7688
54.9	13.9202	12.7173
59.9	12.7278	12.6179
64.9	11.6165	12.5401
69.9	13.0915	12.5435
74.9	11.8603	12.3775
79.9	11.5525	12.1568
84.9	11.5281	12.0728
89.9	12.6308	12.0288
94.9	12.9327	11.9773
99.9	11.7774	11.8439
109.9	11.5108	11.9335
119.9	11.7468	12.0146
129.9	12.2184	12.1433
139.9	11.2892	12.1267
149.9	11.361	12.2252
159.9	12.8066	12.0867
169.9	12.4015	11.9128
179.9	12.5909	11.7196
189.9	12.3462	11.6018
199.9	11.7264	11.4614
219.9	11.0354	11.2792
239.9	11.6888	11.0159
259.9	9.87659	10.8121
279.9	9.96477	10.6909
299.9	9.04073	10.414
319.9	10.6191	10.2168
339.9	10.3689	10.084
359.9	10.0159	9.96033
379.9	9.64331	9.81097
399.9	10.3533	9.77368
439.9	9.82942	9.76016
479.9	10.5249	9.64583
519.9	9.83719	9.65123
559.9	8.9498	9.58812
599.9	10.002	9.57983
639.9	8.60814	9.45229
679.9	9.05455	9.43045
719.9	8.88568	9.42775
759.9	10.1507	9.36354
799.9	9.2869	9.30856
849.9	8.8957	9.28332
899.9	10.1627	9.38279
949.9	10.0592	9.49962
999.9	9.77634	9.58589
1049.9	9.07407	9.71231
1099.9	9.52708	9.85625
1149.9	9.67705	9.97818
1199.9	9.54059	10.1131
1249.9	10.4918	10.2577
1299.9	10.4859	10.4114
1349.9	11.5781	10.5737
1399.9	10.0152	10.744
1449.9	11.0485	10.9219
1499.9	11.7376	11.1067
1549.9	10.729	11.298
1599.9	11.9876	11.4952
1649.9	11.3081	11.6978

## Sheet: SI_Fig_20_B
Example 2: ΔT/T (10^-3) @ 2.25 eV
Time (ps) ↓	Raw data	Smoothed
-5.1	-0.643579
-4.1	-0.319958
-3.1	0.852075
-2.6	0.627149
-2.1	0.0703128
-1.9	0.175972
-1.7	-0.580879
-1.5	-0.514048
-1.3	0.204307
-1.1	0.398682
-1	0.409779
-0.9	0.522271
-0.8	0.639279
-0.7	0.415474
-0.6	0.00375168
-0.5	0.325395
-0.4	0.33284
-0.3	0.825541
-0.2	-0.0993972
-0.1	0.874186
0	5.90784
0.1	12.5963
0.2	14.6191	14.9091
0.3	14.498	14.2463
0.4	14.1205	13.6591
0.5	12.8499	13.1428
0.6	12.4028	12.6927
0.7	12.013	12.3042
0.8	12.3086	11.9725
0.9	12.4352	11.6928
1	10.826	11.4606
1.1	11.2692	11.271
1.2	11.194	11.1193
1.3	11.0613	10.9633
1.4	10.9845	10.8605
1.5	11.0809	10.8715
1.6	10.2808	10.8633
1.7	9.91916	10.8102
1.8	11.1628	10.7456
1.9	10.963	10.6836
2	11.3014	10.6614
2.1	10.8756	10.6004
2.2	10.1342	10.5727
2.3	10.8125	10.5277
2.4	11.0985	10.5017
2.5	10.1886	10.4611
2.6	9.65621	10.4328
2.7	9.99146	10.3108
2.8	9.8966	10.189
2.9	10.4769	10.1699
3	10.7694	10.1257
3.1	10.017	10.099
3.2	9.88671	10.0289
3.3	10.096	9.88115
3.4	9.71188	9.80589
3.5	9.78144	9.80672
3.8	9.71047	9.75198
4.1	10.191	9.62796
4.4	9.50222	9.51329
4.9	8.95362	9.38203
5.4	8.91907	9.30988
5.9	8.96294	9.28269
6.4	9.23454	9.16472
6.9	9.61401	9.05747
7.4	9.40468	9.00194
7.9	8.86883	8.96851
8.4	8.7347	8.9733
8.9	8.89932	8.98779
9.4	8.8761	8.98661
9.9	8.87949	8.95508
10.9	8.62193	8.91881
11.9	8.45929	8.86868
12.9	9.25338	8.77623
13.9	9.30634	8.67873
14.9	9.16007	8.59618
15.9	8.67941	8.59072
16.9	8.17219	8.55588
17.9	7.7734	8.48163
18.9	8.54363	8.4283
19.9	8.55349	8.35301
21.9	7.97016	8.33618
23.9	7.74185	8.18848
25.9	8.05693	8.00757
27.9	8.34608	7.9409
29.9	8.84809	7.89885
31.9	7.87389	7.92284
33.9	7.64018	7.88785
35.9	7.83376	7.87854
37.9	7.51929	7.75401
39.9	7.65752	7.70176
44.9	6.54181	7.67936
49.9	7.84587	7.66255
54.9	8.2437	7.55546
59.9	7.70507	7.47789
64.9	7.82101	7.39204
69.9	7.06504	7.38098
74.9	7.5742	7.28391
79.9	6.60818	7.21693
84.9	7.52451	7.1408
89.9	7.30591	7.0276
94.9	7.03003	6.94046
99.9	6.15675	6.85097
109.9	6.78295	6.77733
119.9	6.44334	6.75033
129.9	6.81771	6.67077
139.9	6.54631	6.67952
149.9	7.04477	6.69584
159.9	6.4182	6.69993
169.9	6.72629	6.61052
179.9	7.08667	6.60959
189.9	7.10188	6.62408
199.9	5.72808	6.67828
219.9	6.45324	6.64679
239.9	6.49247	6.54827
259.9	7.16556	6.4431
279.9	6.48907	6.39194
299.9	5.58357	6.24502
319.9	6.14056	6.11101
339.9	6.50899	5.98427
359.9	6.29884	5.8978
379.9	6.06915	5.82408
399.9	5.10976	5.76045
439.9	4.78307	5.59588
479.9	5.88625	5.54304
519.9	5.46476	5.36904
559.9	4.70059	5.34277
599.9	5.45762	5.18707
639.9	5.87515	5.05144
679.9	5.20873	4.89279
719.9	4.73717	4.87265
759.9	4.85832	4.91449
799.9	4.89584	4.90065
849.9	4.8392	4.85924
899.9	3.53936	4.75574
949.9	5.11627	4.72117
999.9	3.97888	4.67479
1049.9	5.5227	4.66246
1099.9	4.61118	4.71685
1149.9	5.77262	4.72531
1199.9	4.81651	4.75437
1249.9	4.03394	4.78421
1299.9	4.84727	4.81243
1349.9	4.40996	4.83663
1399.9	4.79475	4.85441
1449.9	5.17836	4.86337
1499.9	5.50002	4.8611
1549.9	4.38473	4.84519
1599.9	4.00476	4.81326
1649.9	5.40835	4.76289

## Sheet: SI_Fig_20_C
Example 3: ΔT/T (10^-3) @ 2.28 eV
Time (ps) ↓	Raw data	Smoothed
-5.1	-0.492465
-4.1	-0.652042
-3.1	-0.29288
-2.6	-0.100893
-2.1	0.471102
-1.9	1.013
-1.7	1.05825
-1.5	0.113331
-1.3	0.0479087
-1.1	0.338223
-1	0.31179
-0.9	0.454406
-0.8	0.414546
-0.7	-0.194103
-0.6	0.287923
-0.5	0.142533
-0.4	0.884786
-0.3	-0.434859
-0.2	1.40516
-0.1	0.314623
0	3.78396
0.1	7.28488
0.2	7.64437
0.3	9.79792	9.66439
0.4	8.10916	8.42982
0.5	8.05029	7.39722
0.6	6.28548	6.54965
0.7	6.03299	5.87021
0.8	4.0658	5.34196
0.9	4.98668	4.94798
1	5.0437	4.67135
1.1	5.18418	4.49516
1.2	4.6203	4.40246
1.3	4.38968	4.37635
1.4	4.33363	4.42335
1.5	4.59225	4.45752
1.6	4.40733	4.46178
1.7	3.89644	4.46014
1.8	4.90646	4.51553
1.9	4.38014	4.3476
2	4.5009	4.23274
2.1	5.10798	4.16144
2.2	4.57982	4.07388
2.3	3.75143	4.00575
2.4	3.43978	3.93239
2.5	2.95125	3.85115
2.6	4.36369	3.88579
2.7	3.63984	3.89075
2.8	2.85789	3.73427
2.9	3.87392	3.70391
3	4.03425	3.72188
3.1	3.69001	3.76273
3.2	4.45343	3.78144
3.3	4.03907	3.79568
3.4	4.03749	3.78656
3.5	4.24281	3.74059
3.8	2.83913	3.661
4.1	2.72274	3.64941
4.4	4.35098	3.56569
4.9	3.94915	3.45131
5.4	2.88898	3.37799
5.9	2.44121	3.25261
6.4	3.50359	3.10596
6.9	3.53624	3.08875
7.4	3.17942	3.09798
7.9	3.2032	3.06334
8.4	2.72094	3.04798
8.9	2.90655	2.93544
9.4	3.2174	2.83296
9.9	2.46328	2.88318
10.9	2.4085	2.98208
11.9	3.31426	2.97551
12.9	3.55143	2.93441
13.9	2.82266	2.96989
14.9	2.15228	2.94358
15.9	2.85021	2.91309
16.9	3.24928	2.96434
17.9	3.56405	3.00317
18.9	3.32698	3.06077
19.9	3.10177	3.0608
21.9	2.39549	2.94267
23.9	2.79451	2.8671
25.9	2.51248	2.79899
27.9	2.22799	2.63592
29.9	3.30885	2.42612
31.9	3.42789	2.31555
33.9	2.46337	2.24
35.9	1.8324	2.17749
37.9	1.08962	2.15012
39.9	1.67877	2.04765
44.9	2.27552	2.11205
49.9	1.04051	2.13033
54.9	1.27145	2.04202
59.9	3.07291	1.95383
64.9	3.73249	1.88144
69.9	1.77959	1.9062
74.9	1.59459	1.96333
79.9	1.70896	1.99684
84.9	1.69723	1.99724
89.9	3.06204	1.75049
94.9	0.825615	1.52732
99.9	0.244403	1.41358
109.9	1.86386	1.28577
119.9	1.76948	1.16044
129.9	1.20247	1.03559
139.9	0.921389	1.11647
149.9	0.87731	1.05035
159.9	0.280997	1.03226
169.9	-0.437687	1.01932
179.9	1.79598	0.987979
189.9	2.21034	0.973759
199.9	1.68661	0.872545
219.9	0.494706	0.752285
239.9	-0.0854734	0.740542
259.9	1.77021	0.762446
279.9	0.432512	0.669881
299.9	0.965137	0.628526
319.9	0.0376772	0.669709
339.9	-0.231745	0.616891
359.9	-0.264738	0.550455
379.9	1.37566	0.537456
399.9	1.00999	0.620503
439.9	0.491838	0.663245
479.9	0.554153	0.683409
519.9	0.298889	0.537398
559.9	1.80171	0.587686
599.9	1.34179	0.605542
639.9	0.224387	0.657507
679.9	0.698753	0.590258
719.9	-0.561671	0.554068
759.9	0.535558	0.480158
799.9	0.0531497	0.476043
849.9	0.580185	0.455207
899.9	-0.221661	0.445507
949.9	1.35031	0.525186
999.9	0.894609	0.398735
1049.9	0.287286	0.505808
1099.9	0.322553	0.50235
1149.9	1.13025	0.43706
1199.9	0.174422	0.368564
1249.9	0.0544286	0.298557
1299.9	0.599482	0.231923
1349.9	0.841625	0.173548
1399.9	0.273358	0.128314
1449.9	-1.41203	0.101107
1499.9	0.794681	0.0968115
1549.9	-0.856662	0.120311
1599.9	0.543092	0.176491
1649.9	0.634296	0.270234

## Sheet: SI_Fig_20_D
Example 4: ΔT/T (10^-3) @ 2.23 eV
Time (ps) ↓	Raw data	Smoothed
-5.1	-0.142931
-4.1	0.513858
-3.1	-0.0629103
-2.6	-0.280454
-2.1	-0.20022
-1.9	-0.201648
-1.7	0.154665
-1.5	-0.260073
-1.3	-0.274169
-1.1	0.25187
-1	0.369225
-0.9	0.284548
-0.8	0.52754
-0.7	0.743168
-0.6	0.985516
-0.5	0.63874
-0.4	-0.229686
-0.3	0.173572
-0.2	0.131019
-0.1	1.43158
0	4.14355
0.1	5.83534
0.2	7.14789
0.3	7.99118	7.40729
0.4	6.2199	6.88156
0.5	5.81001	6.4373
0.6	6.21963	6.06703
0.7	6.2709	5.7633
0.8	5.86428	5.51864
0.9	5.28231	5.32556
1	5.14638	5.17662
1.1	5.26852	5.06433
1.2	5.09689	4.98123
1.3	4.2784	4.91985
1.4	4.18139	4.87839
1.5	5.17696	4.73958
1.6	5.26377	4.63689
1.7	4.91248	4.5677
1.8	4.46048	4.51935
1.9	4.72018	4.48719
2	4.40203	4.47783
2.1	4.21339	4.44191
2.2	4.19464	4.37331
2.3	3.83005	4.35492
2.4	4.38321	4.3008
2.5	4.71226	4.21514
2.6	4.05374	4.18801
2.7	4.21128	4.25155
2.8	4.48274	4.29669
2.9	4.40102	4.23473
3	3.70381	4.23038
3.1	3.91614	4.20272
3.2	4.77364	4.13901
3.3	4.30454	4.09804
3.4	3.98146	4.02188
3.5	4.06469	3.97009
3.8	4.29809	3.93417
4.1	3.29615	3.85028
4.4	3.09131	3.78835
4.9	4.07553	3.72918
5.4	3.61129	3.57586
5.9	3.60148	3.44101
6.4	3.87368	3.34757
6.9	3.43984	3.35659
7.4	3.25016	3.38806
7.9	3.17019	3.39093
8.4	3.2417	3.4468
8.9	3.19323	3.52831
9.4	2.82739	3.55866
9.9	2.94158	3.51322
10.9	4.54664	3.55805
11.9	4.07035	3.46132
12.9	3.90951	3.41174
13.9	3.73026	3.47623
14.9	3.31813	3.42124
15.9	3.57205	3.3534
16.9	3.00301	3.26942
17.9	2.92983	3.11558
18.9	2.41504	3.06294
19.9	2.74751	2.94824
21.9	2.12722	2.80334
23.9	3.65322	2.73128
25.9	3.18668	2.64797
27.9	1.71008	2.55609
29.9	2.65854	2.44802
31.9	2.45538	2.2994
33.9	2.29348	2.15572
35.9	3.23966	1.93856
37.9	1.55734	1.86464
39.9	1.31611	1.62841
44.9	0.995494	1.43569
49.9	1.2246	1.24372
54.9	0.919492	1.15793
59.9	0.779869	1.08969
64.9	0.745359	0.943722
69.9	0.814046	0.903582
74.9	1.07982	0.890372
79.9	1.88458	0.939768
84.9	-0.176738	1.03994
89.9	1.38586	0.960404
94.9	1.33796	0.926611
99.9	0.774116	0.923092
109.9	1.14063	0.965273
119.9	1.18555	1.02909
129.9	1.16266	0.977031
139.9	0.881696	0.924768
149.9	0.667103	0.883272
159.9	-0.271039	0.833044
169.9	0.265379	0.877911
179.9	1.76687	0.751338
189.9	1.43781	0.594902
199.9	0.900108	0.51515
219.9	0.45226	0.452857
239.9	-0.51654	0.332354
259.9	0.543558	0.213943
279.9	0.282989	0.0816845
299.9	-0.161385	-0.0824291
319.9	-0.112474	-0.126513
339.9	-0.788032	-0.283099
359.9	-1.08591	-0.462051
379.9	0.537238	-0.432384
399.9	-0.339231	-0.420344
439.9	-1.4585	-0.477045
479.9	-0.625413	-0.507456
519.9	-0.550288	-0.598929
559.9	-0.124239	-0.678507
599.9	0.530234	-0.670967
639.9	-1.17533	-0.774336
679.9	-0.960285	-0.746318
719.9	-0.381376	-0.818885
759.9	-1.65424	-0.91538
799.9	-1.49389	-0.873504
849.9	-0.688083	-0.938857
899.9	-1.17976	-1.05391
949.9	-1.43109	-1.14372
999.9	-0.408539	-1.18943
1049.9	-1.52877	-1.20291
1099.9	-0.14508	-1.21655
1149.9	-1.72382	-1.21774
1199.9	-1.16727	-1.24622
1249.9	-1.42334	-1.27076
1299.9	-1.80257	-1.29012
1349.9	-0.922133	-1.30304
1399.9	-1.4261	-1.30827
1449.9	-1.11839	-1.30455
1499.9	-1.64179	-1.29064
1549.9	-1.59798	-1.26528
1599.9	-0.231517	-1.22722
1649.9	-1.61411	-1.17521

## Sheet: SI_Fig_20_E
Example 5: ΔT/T (10^-3) @ 2.53 eV
Time (ps) ↓	Raw data	Smoothed
-5.1	1.03731
-4.1	-0.0513258
-3.1	-0.831223
-2.6	-0.623106
-2.1	0.206505
-1.9	0.594365
-1.7	0.934406
-1.5	0.519574
-1.3	-0.489012
-1.1	-1.06165
-1	-0.617779
-0.9	-0.273033
-0.8	-0.302462
-0.7	-0.228742
-0.6	-0.0651087
-0.5	-0.540643
-0.4	-0.990305
-0.3	-0.438692
-0.2	0.930247
-0.1	-0.469764
0	3.25655
0.1	6.07483
0.2	7.23565
0.3	8.03211	7.91124
0.4	7.59282	7.7773
0.5	7.43462	7.62509
0.6	7.88643	7.45727
0.7	7.51045	7.27648
0.8	6.55671	7.08539
0.9	7.1661	6.88665
1	6.23602	6.68293
1.1	6.34786	6.47686
1.2	6.65609	6.27112
1.3	6.19292	6.06835
1.4	5.36243	5.87825
1.5	6.37033	5.65226
1.6	5.10716	5.4732
1.7	5.8245	5.3077
1.8	5.16996	5.25713
1.9	4.7322	5.17172
2	5.03898	5.10558
2.1	4.91782	5.05187
2.2	4.23072	4.9891
2.3	5.23766	5.02923
2.4	4.86321	4.91123
2.5	5.32067	4.77695
2.6	4.89389	4.78495
2.7	5.83853	4.71028
2.8	4.61049	4.68595
2.9	4.31416	4.72198
3	4.93599	4.66719
3.1	4.08221	4.64763
3.2	4.32497	4.62162
3.3	3.21799	4.61044
3.4	5.24606	4.66472
3.5	5.15995	4.67581
3.8	4.65363	4.69555
4.1	4.91405	4.7482
4.4	5.38772	4.83387
4.9	4.22428	4.79714
5.4	5.05438	4.68936
5.9	5.0532	4.68541
6.4	5.29404	4.64169
6.9	4.29194	4.6388
7.4	4.07769	4.4956
7.9	4.13214	4.45514
8.4	4.44799	4.41756
8.9	3.42871	4.33246
9.4	3.8186	4.26524
9.9	4.41981	4.19114
10.9	5.23217	3.9821
11.9	4.66161	3.93326
12.9	4.32533	3.92678
13.9	3.5723	4.00948
14.9	3.61188	4.01445
15.9	3.68529	3.9902
16.9	3.51399	3.99193
17.9	3.50457	4.02185
18.9	3.31327	4.00889
19.9	4.04501	4.01795
21.9	5.24396	3.90919
23.9	4.34301	3.99379
25.9	4.20664	3.94685
27.9	3.58811	3.88617
29.9	3.81734	3.71591
31.9	4.00343	3.55155
33.9	3.62289	3.47159
35.9	3.45417	3.26566
37.9	2.55039	3.01018
39.9	1.63072	2.68028
44.9	3.35624	2.44897
49.9	1.34673	2.34925
54.9	2.40944	2.23353
59.9	2.17683	2.21285
64.9	2.76256	2.1197
69.9	2.50601	2.02623
74.9	0.831717	2.03107
79.9	1.70918	2.01177
84.9	2.02029	1.99812
89.9	2.75479	2.01847
94.9	2.25017	1.91924
99.9	2.15382	1.82393
109.9	2.16605	1.83583
119.9	1.0077	1.76855
129.9	1.45956	1.76491
139.9	2.01162	1.82216
149.9	1.31437	1.81213
159.9	1.73704	1.72798
169.9	2.10441	1.6547
179.9	0.979441	1.68585
189.9	1.42206	1.64951
199.9	3.64433	1.67794
219.9	0.397552	1.5995
239.9	2.27163	1.67233
259.9	1.31161	1.64369
279.9	1.03993	1.55203
299.9	1.99483	1.43087
319.9	1.24291	1.25773
339.9	1.5753	1.10083
359.9	0.0704224	1.08801
379.9	1.70564	1.03408
399.9	0.491154	0.911183
439.9	2.05358	0.945274
479.9	0.0792474	0.748013
519.9	-0.345881	0.74313
559.9	0.246921	0.718624
599.9	1.11422	0.521839
639.9	1.29136	0.52872
679.9	1.73748	0.394818
719.9	0.340923	0.500544
759.9	-0.680262	0.376229
799.9	0.106386	0.49678
849.9	0.554954	0.5612
899.9	0.943957	0.601996
949.9	0.231439	0.645996
999.9	-0.430445	0.756719
1049.9	1.85553	0.911536
1099.9	0.585149	0.99127
1149.9	2.61043	1.13699
1199.9	0.28262	1.32038
1249.9	2.24159	1.48473
1299.9	0.92505	1.61811
1349.9	0.634855	1.70858
1399.9	3.31285	1.74421
1449.9	2.33258	1.71304
1499.9	0.770502	1.60314
1549.9	-0.0293111	1.40257
1599.9	1.63493	1.09939
1649.9	1.18563	0.681668

## Sheet: SI_Fig_20_F
Example 6: ΔT/T (10^-3) @ 2.48 eV
Time (ps) ↓	Raw data	Smoothed
-5.1	0.512551
-4.1	0.391713
-3.1	0.327679
-2.6	0.406115
-2.1	0.135036
-1.9	0.0700532
-1.7	-0.00217896
-1.5	-0.024217
-1.3	0.00639554
-1.1	-0.50244
-1	-0.778617
-0.9	-0.526235
-0.8	0.587504
-0.7	0.733772
-0.6	-0.274244
-0.5	-0.290386
-0.4	-0.250228
-0.3	-1.05954
-0.2	-0.837692
-0.1	0.729346
0	5.142
0.1	12.4449
0.2	16.1082	16.0002
0.3	14.271	14.1363
0.4	12.4318	12.51
0.5	11.7609	11.1042
0.6	8.97247	9.90221
0.7	7.56383	8.88706
0.8	8.61202	8.0419
0.9	7.68731	7.34986
1	7.31947	6.79407
1.1	6.62321	6.35765
1.2	6.47064	6.02372
1.3	5.88365	5.76703
1.4	4.80824	5.52203
1.5	5.22653	5.36002
1.6	6.30644	5.36535
1.7	5.30079	5.24441
1.8	3.91798	5.02649
1.9	4.45141	4.94955
2	6.21484	4.88105
2.1	5.37275	4.80801
2.2	4.16062	4.72363
2.3	4.61435	4.70691
2.4	5.51114	4.77472
2.5	5.06388	4.76567
2.6	4.02029	4.79711
2.7	4.21129	5.00472
2.8	4.78899	5.0883
2.9	4.72703	4.93578
3	4.6848	4.85823
3.1	5.35525	4.91641
3.2	5.91787	4.87566
3.3	5.90422	4.8289
3.4	4.81854	4.8007
3.5	4.86683	4.73479
3.8	4.59262	4.65933
4.1	3.08457	4.5324
4.4	3.50631	4.39266
4.9	5.07043	4.29582
5.4	4.20665	4.26083
5.9	4.05271	4.24295
6.4	5.00587	4.23283
6.9	3.78922	4.21872
7.4	3.35211	4.25056
7.9	4.72077	4.2868
8.4	4.8537	4.36334
8.9	4.59314	4.37231
9.4	4.79947	4.27555
9.9	4.8431	4.2291
10.9	3.89324	4.25078
11.9	3.20339	4.26654
12.9	3.46829	4.2059
13.9	4.45356	4.24378
14.9	4.6519	4.11101
15.9	4.04972	3.93277
16.9	3.64388	3.94281
17.9	4.49971	3.9765
18.9	4.40863	3.94029
19.9	3.58209	3.92652
21.9	4.02748	3.91529
23.9	3.17363	3.89805
25.9	3.73198	3.76479
27.9	3.21538	3.62473
29.9	4.3844	3.5748
31.9	4.50834	3.56975
33.9	3.10528	3.49813
35.9	2.72635	3.43445
37.9	3.35879	3.51297
39.9	3.39384	3.52754
44.9	3.75252	3.44267
49.9	2.97145	3.51023
54.9	3.56912	3.48846
59.9	3.67596	3.40149
64.9	3.42748	3.19966
69.9	3.23096	3.16268
74.9	3.8203	3.12513
79.9	3.39894	3.09447
84.9	2.11896	2.93752
89.9	2.87679	2.82541
94.9	3.58177	2.72258
99.9	1.75924	2.76294
109.9	1.45167	2.61093
119.9	2.37914	2.50184
129.9	3.45161	2.56213
139.9	2.56826	2.49062
149.9	3.23915	2.54212
159.9	1.87437	2.64786
169.9	2.91704	2.70608
179.9	2.92754	2.66083
189.9	3.02974	2.69402
199.9	1.36435	2.74897
219.9	3.19967	2.76334
239.9	3.68504	2.7173
259.9	1.77442	2.66403
279.9	3.68141	2.64662
299.9	2.11772	2.59144
319.9	2.03696	2.63078
339.9	2.56169	2.58109
359.9	2.81406	2.49256
379.9	2.42947	2.44227
399.9	3.22908	2.43448
439.9	2.00903	2.33836
479.9	1.70577	2.25698
519.9	2.05465	2.27794
559.9	2.66958	2.18522
599.9	2.5267	2.21257
639.9	1.89827	2.10552
679.9	1.37199	2.06324
719.9	2.70208	2.13412
759.9	2.45641	2.24628
799.9	2.16608	2.30118
849.9	1.2982	2.40597
899.9	2.68498	2.33265
949.9	2.33436	2.29729
999.9	2.14262	2.22639
1049.9	2.6188	2.19519
1099.9	3.57077	2.27488
1149.9	2.89268	2.24582
1199.9	1.81037	2.18508
1249.9	1.27562	2.13119
1299.9	1.39252	2.09079
1349.9	1.39982	2.07054
1399.9	2.82872	2.07709
1449.9	1.95233	2.11709
1499.9	2.70463	2.1972
1549.9	3.1784	2.32406
1599.9	1.79426	2.50433
1649.9	2.66092	2.74467
