# Supplementary material for: High-throughput micro-scale bandgap mapping for perovskite-inspired materials with complex composition space
Source: Nat Commun. 2025 Aug 12;16:7477. doi: 10.1038/s41467-025-62774-y (PMC12343849; doi:10.1038/s41467-025-62774-y)
Supplement: Supplementary file 3 — Source Data [file 41467_2025_62774_MOESM3_ESM.zip › Source Data Files/SourceData_Fig1.xlsx]

## Sheet: Fig1_b
X_coord	Y_coord	bandgap
91	21	2.50731
91	22	2.51105
91	23	2.52181
91	24	2.52123
91	25	2.494
92	19	2.54839
92	20	2.49799
92	21	2.50036
92	22	2.51232
92	23	2.45981
92	24	2.51603
92	25	2.50343
92	26	2.49855
93	18	2.54906
93	19	2.52946
93	20	2.51904
93	21	2.49585
93	22	2.5067
93	23	2.51062
93	24	2.4873
93	25	2.47237
93	26	2.4997
93	27	2.52123
94	17	2.55563
94	18	2.56578
94	19	2.55044
94	20	2.51438
94	21	2.50626
94	22	2.50515
94	23	2.50564
94	24	2.53783
94	25	2.50927
94	26	2.46471
94	27	2.51895
94	28	2.52555
95	16	2.56338
95	17	2.57342
95	18	2.56735
95	19	2.53832
95	20	2.52146
95	21	2.51326
95	22	2.5157
95	23	2.50116
95	24	2.48486
95	25	2.49865
95	26	2.4963
95	27	2.50589
95	28	2.49721
95	29	2.54549
96	16	2.57519
96	17	2.56077
96	18	2.55816
96	19	2.55374
96	20	2.5598
96	21	2.53351
96	22	2.52595
96	23	2.52482
96	24	2.46244
96	25	2.50835
96	26	2.53578
96	27	2.498
96	28	2.52812
96	29	2.52889
97	15	2.56903
97	16	2.56101
97	17	2.56191
97	18	2.5524
97	19	2.5463
97	20	2.54089
97	21	2.52342
97	22	2.45103
97	23	2.51737
97	24	2.48803
97	25	2.48383
97	26	2.47752
97	27	2.51604
97	28	2.50298
97	29	2.53548
98	15	2.56477
98	16	2.56839
98	17	2.56844
98	18	2.56493
98	19	2.5475
98	20	2.51145
98	21	2.45963
98	22	2.48215
98	23	2.50824
98	24	2.50325
98	25	2.50375
98	26	2.50218
98	27	2.49579
98	28	2.51718
98	29	2.52368
99	16	2.57811
99	17	2.5788
99	18	2.56111
99	19	2.52531
99	20	2.5144
99	21	2.51069
99	22	2.46721
99	23	2.46161
99	24	2.49761
99	25	2.50261
99	26	2.51777
99	27	2.5185
99	28	2.49466
99	29	2.51264
100	16	2.5921
100	17	2.58301
100	18	2.57612
100	19	2.53656
100	20	2.53071
100	21	2.50524
100	22	2.47079
100	23	2.48287
100	24	2.52981
100	25	2.526
100	26	2.53205
100	27	2.50069
100	28	2.49051
101	17	2.56437
101	18	2.56355
101	19	2.55091
101	20	2.54074
101	21	2.52757
101	22	2.54003
101	23	2.52056
101	24	2.54286
101	25	2.5312
101	26	2.51601
101	27	2.49157
101	28	2.45974
102	18	2.5511
102	19	2.53381
102	20	2.56343
102	21	2.54453
102	22	2.55427
102	23	2.53419
102	24	2.53902
102	25	2.50964
102	26	2.46354
102	27	2.4387
103	20	2.53004
103	21	2.49781
103	22	2.52261
103	23	2.53366
103	24	2.49291
103	25	2.45102
103	26	2.41635
104	22	2.46781
104	23	2.42522
104	24	2.41178
104	25	2.41413
99	64	2.48911
99	65	2.49359
99	66	2.47782
99	67	2.49976
99	68	2.48676
100	62	2.5063
100	63	2.49179
100	64	2.49644
100	65	2.50038
100	66	2.51576
100	67	2.48902
100	68	2.50071
101	60	2.52579
101	61	2.4662
101	62	2.52089
101	63	2.48516
101	64	2.50666
101	65	2.49688
101	66	2.4979
101	67	2.48489
101	68	2.45457
101	69	2.46352
102	59	2.53722
102	60	2.48595
102	61	2.49147
102	62	2.48874
102	63	2.50023
102	64	2.48373
102	65	2.50857
102	66	2.51446
102	67	2.49872
102	68	2.50034
102	69	2.49259
103	57	2.48404
103	58	2.50225
103	59	2.50986
103	60	2.49602
103	61	2.52285
103	62	2.51556
103	63	2.5036
103	64	2.50802
103	65	2.49661
103	66	2.46954
103	67	2.48023
103	68	2.50871
103	69	2.49197
103	70	2.45706
104	56	2.50227
104	57	2.50917
104	58	2.47999
104	59	2.50323
104	60	2.51202
104	61	2.54341
104	62	2.54835
104	63	2.51982
104	64	2.49404
104	65	2.52905
104	66	2.5163
104	67	2.47463
104	68	2.47874
104	69	2.49119
104	70	2.46072
105	56	2.47733
105	57	2.48179
105	58	2.48035
105	59	2.51273
105	60	2.50468
105	61	2.51547
105	62	2.53773
105	63	2.54514
105	64	2.52924
105	65	2.52133
105	66	2.52988
105	67	2.49704
105	68	2.48022
105	69	2.49789
105	70	2.46657
106	55	2.52968
106	56	2.52783
106	57	2.51543
106	58	2.5202
106	59	2.50354
106	60	2.50119
106	61	2.51688
106	62	2.51813
106	63	2.51818
106	64	2.50541
106	65	2.4993
106	66	2.48364
106	67	2.50752
106	68	2.49546
106	69	2.50023
106	70	2.45754
107	55	2.56264
107	56	2.53622
107	57	2.52502
107	58	2.53835
107	59	2.53547
107	60	2.53714
107	61	2.52048
107	62	2.51119
107	63	2.54005
107	64	2.50866
107	65	2.47563
107	66	2.49735
107	67	2.49888
107	68	2.49466
107	69	2.49533
107	70	2.49388
108	56	2.56314
108	57	2.52919
108	58	2.52466
108	59	2.54323
108	60	2.5494
108	61	2.53996
108	62	2.51384
108	63	2.53807
108	64	2.49701
108	65	2.47812
108	66	2.49631
108	67	2.49248
108	68	2.47385
108	69	2.49794
108	70	2.49688
109	57	2.54706
109	58	2.53512
109	59	2.55284
109	60	2.53012
109	61	2.53675
109	62	2.55256
109	63	2.52216
109	64	2.48607
109	65	2.49327
109	66	2.46845
109	67	2.47337
109	68	2.49621
109	69	2.49752
109	70	2.47825
110	58	2.5532
110	59	2.53468
110	60	2.54382
110	61	2.54485
110	62	2.54817
110	63	2.5091
110	64	2.48277
110	65	2.49982
110	66	2.50563
110	67	2.48905
110	68	2.51408
110	69	2.49212
110	70	2.48967
111	62	2.51393
111	63	2.51601
111	64	2.49045
111	65	2.48327
111	66	2.5209
111	67	2.53554
111	68	2.52762
111	69	2.51023
111	70	2.50159
112	63	2.52769
112	64	2.55145
112	65	2.53017
112	66	2.54229
112	67	2.53106
112	68	2.51403
112	69	2.5064
112	70	2.49182
113	65	2.54415
113	66	2.53666
113	67	2.5541
113	68	2.55131
113	69	2.53237
113	70	2.46512
114	66	2.55068
114	67	2.55447
114	68	2.55209
114	69	2.49458
102	141	2.52174
102	142	2.53774
102	143	2.48821
102	144	2.49853
102	145	2.50491
102	146	2.52876
102	147	2.53875
103	140	2.51716
103	141	2.54943
103	142	2.52871
103	143	2.48681
103	144	2.51126
103	145	2.50919
103	146	2.50629
103	147	2.55133
103	148	2.52682
104	139	2.53899
104	140	2.52016
104	141	2.5146
104	142	2.51392
104	143	2.5399
104	144	2.5468
104	145	2.51399
104	146	2.51881
104	147	2.51103
104	148	2.52386
104	149	2.53514
105	138	2.53795
105	139	2.54622
105	140	2.56639
105	141	2.55362
105	142	2.57659
105	143	2.54126
105	144	2.54775
105	145	2.53511
105	146	2.51794
105	147	2.51538
105	148	2.51363
105	149	2.519
106	137	2.5589
106	138	2.54936
106	139	2.54999
106	140	2.5322
106	141	2.54023
106	142	2.54387
106	143	2.56843
106	144	2.55478
106	145	2.5268
106	146	2.51869
106	147	2.52325
106	148	2.52159
106	149	2.51489
106	150	2.51666
107	137	2.5438
107	138	2.5505
107	139	2.57472
107	140	2.56164
107	141	2.55237
107	142	2.55233
107	143	2.55824
107	144	2.5446
107	145	2.53518
107	146	2.54117
107	147	2.51475
107	148	2.51159
107	149	2.50769
107	150	2.51732
108	137	2.56034
108	138	2.54738
108	139	2.56798
108	140	2.54751
108	141	2.52533
108	142	2.54901
108	143	2.54156
108	144	2.54371
108	145	2.54821
108	146	2.51324
108	147	2.50589
108	148	2.47608
108	149	2.51379
108	150	2.51824
108	151	2.52341
109	138	2.5651
109	139	2.5664
109	140	2.56675
109	141	2.54447
109	142	2.5365
109	143	2.5428
109	144	2.53983
109	145	2.55466
109	146	2.53593
109	147	2.5189
109	148	2.52148
109	149	2.52101
109	150	2.52934
109	151	2.52231
110	139	2.53939
110	140	2.54949
110	141	2.53486
110	142	2.54732
110	143	2.5497
110	144	2.53883
110	145	2.53005
110	146	2.54805
110	147	2.5329
110	148	2.51631
110	149	2.54784
110	150	2.52643
111	140	2.54086
111	141	2.54159
111	142	2.54465
111	143	2.53837
111	144	2.53807
111	145	2.55323
111	146	2.55624
111	147	2.54563
111	148	2.53368
111	149	2.53907
112	141	2.54937
112	142	2.54689
112	143	2.54475
112	144	2.54368
112	145	2.54186
112	146	2.55383
112	147	2.55326
112	148	2.54947
113	143	2.51929
113	144	2.52046
113	145	2.51817
113	146	2.5194
102	466	2.5029
102	467	2.50126
102	468	2.48338
103	464	2.51405
103	465	2.50102
103	466	2.50832
103	467	2.49656
103	468	2.40805
103	469	2.34135
104	463	2.51131
104	464	2.50482
104	465	2.50548
104	466	2.50386
104	467	2.50358
104	468	2.71738
104	469	2.8816
105	462	2.51611
105	463	2.51758
105	464	2.50159
105	465	2.50875
105	466	2.50902
105	467	2.50303
105	468	2.32469
105	469	2.73987
106	462	2.50097
106	463	2.50061
106	464	2.49441
106	465	2.5005
106	466	2.50571
106	467	2.50419
106	468	2.54002
106	469	2.50915
107	461	2.50228
107	462	2.49583
107	463	2.48603
107	464	2.49259
107	465	2.49869
107	466	2.47231
107	467	2.49288
107	468	2.51157
108	461	2.4832
108	462	2.4569
108	463	2.45925
108	464	2.465
108	465	2.49432
108	466	2.50963
108	467	2.49868
108	468	2.4957
109	462	2.45232
109	463	2.4739
109	464	2.49517
109	465	2.51003
109	466	2.52161
109	467	2.51801
110	463	2.46302
110	464	2.51084
110	465	2.50103
110	466	2.49329
102	225	2.55331
102	226	2.56385
102	227	2.55758
102	228	2.55865
103	223	2.54936
103	224	2.56476
103	225	2.55253
103	226	2.54326
103	227	2.56122
103	228	2.56599
103	229	2.53464
103	230	2.54269
104	221	2.54441
104	222	2.54693
104	223	2.56703
104	224	2.56816
104	225	2.57272
104	226	2.54795
104	227	2.55623
104	228	2.56123
104	229	2.53226
104	230	2.54973
104	231	2.5494
105	220	2.5567
105	221	2.5406
105	222	2.54786
105	223	2.55294
105	224	2.5647
105	225	2.55081
105	226	2.52303
105	227	2.55858
105	228	2.53373
105	229	2.54486
105	230	2.54652
105	231	2.558
105	232	2.50918
106	220	2.54802
106	221	2.53936
106	222	2.54901
106	223	2.55701
106	224	2.5408
106	225	2.5541
106	226	2.54622
106	227	2.5442
106	228	2.55537
106	229	2.54951
106	230	2.56973
106	231	2.54723
106	232	2.51821
107	219	2.55471
107	220	2.5444
107	221	2.54674
107	222	2.54365
107	223	2.54959
107	224	2.55833
107	225	2.55701
107	226	2.56601
107	227	2.55077
107	228	2.54683
107	229	2.55041
107	230	2.54511
107	231	2.54613
107	232	2.50878
108	219	2.55571
108	220	2.56018
108	221	2.56702
108	222	2.58613
108	223	2.55226
108	224	2.53945
108	225	2.54741
108	226	2.55841
108	227	2.55607
108	228	2.54514
108	229	2.56023
108	230	2.54801
108	231	2.55238
108	232	2.50407
109	219	2.53026
109	220	2.53821
109	221	2.56698
109	222	2.57789
109	223	2.58815
109	224	2.5997
109	225	2.59732
109	226	2.56837
109	227	2.56975
109	228	2.54313
109	229	2.56194
109	230	2.54893
109	231	2.54938
109	232	2.49658
110	219	2.53667
110	220	2.54953
110	221	2.56182
110	222	2.56065
110	223	2.56257
110	224	2.57718
110	225	2.56564
110	226	2.56498
110	227	2.57245
110	228	2.56855
110	229	2.54558
110	230	2.55997
110	231	2.52309
110	232	2.45139
111	220	2.54989
111	221	2.56725
111	222	2.5628
111	223	2.56584
111	224	2.55532
111	225	2.55833
111	226	2.55894
111	227	2.57043
111	228	2.55369
111	229	2.55409
111	230	2.54709
111	231	2.51236
112	220	2.58207
112	221	2.55874
112	222	2.57468
112	223	2.55622
112	224	2.56409
112	225	2.55634
112	226	2.56661
112	227	2.56638
112	228	2.56706
112	229	2.56372
112	230	2.53918
112	231	2.46328
113	221	2.56385
113	222	2.56699
113	223	2.5676
113	224	2.57411
113	225	2.55904
113	226	2.57411
113	227	2.56601
113	228	2.56057
113	229	2.54647
113	230	2.4636
114	222	2.5651
114	223	2.55968
114	224	2.57122
114	225	2.55855
114	226	2.59034
114	227	2.56379
114	228	2.53963
114	229	2.46677
115	224	2.56635
115	225	2.56533
115	226	2.54729
115	227	2.50994
105	392	2.51839
106	390	2.5219
106	391	2.51714
106	392	2.52001
106	393	2.51738
106	394	2.52494
107	389	2.50849
107	390	2.50064
107	391	2.49849
107	392	2.5107
107	393	2.51405
107	394	2.5187
107	395	2.51764
108	388	2.50538
108	389	2.50573
108	390	2.52244
108	391	2.49326
108	392	2.51579
108	393	2.50922
108	394	2.51002
108	395	2.50889
108	396	2.53035
109	388	2.51908
109	389	2.49752
109	390	2.50277
109	391	2.51679
109	392	2.51225
109	393	2.51964
109	394	2.50743
109	395	2.51644
109	396	2.54327
110	387	2.50434
110	388	2.47509
110	389	2.5068
110	390	2.52971
110	391	2.50958
110	392	2.51647
110	393	2.54798
110	394	2.52092
110	395	2.51429
110	396	2.54541
110	397	2.52106
111	387	2.49107
111	388	2.46758
111	389	2.49681
111	390	2.51864
111	391	2.51438
111	392	2.48549
111	393	2.51781
111	394	2.51795
111	395	2.52747
111	396	2.51844
111	397	2.52857
112	387	2.49913
112	388	2.50948
112	389	2.4977
112	390	2.51698
112	391	2.53813
112	392	2.50766
112	393	2.50671
112	394	2.52339
112	395	2.53683
112	396	2.53729
112	397	2.51927
113	388	2.47167
113	389	2.49955
113	390	2.52228
113	391	2.53298
113	392	2.54094
113	393	2.52929
113	394	2.55056
113	395	2.56179
113	396	2.53277
113	397	2.51932
114	389	2.51128
114	390	2.52202
114	391	2.54111
114	392	2.53796
114	393	2.53528
114	394	2.52253
114	395	2.535
114	396	2.5468
114	397	2.51255
115	390	2.52016
115	391	2.51413
115	392	2.51578
115	393	2.5341
115	394	2.52644
115	395	2.53658
115	396	2.54377
116	391	2.48742
116	392	2.48339
116	393	2.49421
116	394	2.51883
116	395	2.51021
106	311	2.51911
106	312	2.51908
106	313	2.52836
106	314	2.53607
106	315	2.52358
107	310	2.51257
107	311	2.50381
107	312	2.50234
107	313	2.51084
107	314	2.51797
107	315	2.53858
107	316	2.55137
108	309	2.50078
108	310	2.46545
108	311	2.49633
108	312	2.49512
108	313	2.50705
108	314	2.51462
108	315	2.5254
108	316	2.52114
108	317	2.50754
109	308	2.46611
109	309	2.45456
109	310	2.48906
109	311	2.4853
109	312	2.46586
109	313	2.49291
109	314	2.5151
109	315	2.5254
109	316	2.51766
109	317	2.49267
110	308	2.45983
110	309	2.46058
110	310	2.47618
110	311	2.48393
110	312	2.49408
110	313	2.49045
110	314	2.48936
110	315	2.50119
110	316	2.50962
110	317	2.51036
110	318	2.48064
111	308	2.49282
111	309	2.46382
111	310	2.47163
111	311	2.48357
111	312	2.49795
111	313	2.52438
111	314	2.49293
111	315	2.49254
111	316	2.49287
111	317	2.47385
111	318	2.43628
112	308	2.45515
112	309	2.45955
112	310	2.45838
112	311	2.45801
112	312	2.46792
112	313	2.49435
112	314	2.49602
112	315	2.49401
112	316	2.50205
112	317	2.47855
113	309	2.46529
113	310	2.46172
113	311	2.46517
113	312	2.45707
113	313	2.45979
113	314	2.48753
113	315	2.49433
113	316	2.45897
113	317	2.43303
114	309	2.44592
114	310	2.45959
114	311	2.48601
114	312	2.44065
114	313	2.44968
114	314	2.45635
114	315	2.44818
114	316	2.40993
115	310	2.47613
115	311	2.48045
115	312	2.47477
115	313	2.43769
115	314	2.40762
115	315	2.40485
116	312	2.41019
116	313	2.39009
159	71	2.47935
159	72	2.43944
159	73	2.43577
159	74	2.42547
160	69	2.45011
160	70	2.44715
160	71	2.43564
160	72	2.42813
160	73	2.4265
160	74	2.45049
160	75	2.4588
161	68	2.43841
161	69	2.44175
161	70	2.43853
161	71	2.43556
161	72	2.43557
161	73	2.44001
161	74	2.44569
161	75	2.45448
162	69	2.43806
162	70	2.42729
162	71	2.4105
162	72	2.43267
162	73	2.45032
162	74	2.4392
163	70	2.42487
163	71	2.42705
163	72	2.43119
163	73	2.45081
164	70	2.43308
164	71	2.42832
164	72	2.44748
172	70	2.43189
173	68	2.43255
173	69	2.43537
173	70	2.42106
173	71	2.40407
174	67	2.38328
174	68	2.38332
174	69	2.39851
174	70	2.3808
174	71	2.36078
174	72	2.3896
175	66	2.41408
175	67	2.40273
175	68	2.41454
175	69	2.41338
175	70	2.39541
175	71	2.39362
175	72	2.38993
175	73	2.37296
175	74	2.41706
176	66	2.42752
176	67	2.4382
176	68	2.41595
176	69	2.41558
176	70	2.4134
176	71	2.42975
176	72	2.43547
176	73	2.41813
176	74	2.4138
177	66	2.42836
177	67	2.41985
177	68	2.39678
177	69	2.41695
177	70	2.42726
177	71	2.44272
177	72	2.44276
177	73	2.4429
177	74	2.40704
178	65	2.39649
178	66	2.40519
178	67	2.39903
178	68	2.41617
178	69	2.42202
178	70	2.44909
178	71	2.44604
178	72	2.44313
178	73	2.41101
179	65	2.36741
179	66	2.41653
179	67	2.42005
179	68	2.44046
179	69	2.42813
179	70	2.44411
179	71	2.42817
179	72	2.41906
180	66	2.43381
180	67	2.42802
180	68	2.44099
180	69	2.41682
180	70	2.42358
181	67	2.41485
181	68	2.4135
181	69	2.40546
158	155	2.45139
158	156	2.44788
158	157	2.44718
158	158	2.45668
158	159	2.4313
159	154	2.4535
159	155	2.45562
159	156	2.45796
159	157	2.45819
159	158	2.452
159	159	2.45973
159	160	2.44239
159	161	2.44685
160	153	2.46449
160	154	2.46358
160	155	2.45899
160	156	2.46232
160	157	2.45279
160	158	2.45921
160	159	2.45374
160	160	2.44626
160	161	2.44896
160	162	2.43659
161	152	2.4709
161	153	2.46119
161	154	2.46628
161	155	2.46378
161	156	2.46713
161	157	2.46464
161	158	2.45297
161	159	2.45557
161	160	2.45522
161	161	2.451
161	162	2.44081
161	163	2.43932
162	151	2.4697
162	152	2.46667
162	153	2.46349
162	154	2.45814
162	155	2.47042
162	156	2.47202
162	157	2.46494
162	158	2.468
162	159	2.45927
162	160	2.45504
162	161	2.46104
162	162	2.45088
162	163	2.44296
163	151	2.45719
163	152	2.45277
163	153	2.46801
163	154	2.47924
163	155	2.48057
163	156	2.47456
163	157	2.46123
163	158	2.46566
163	159	2.45442
163	160	2.45565
163	161	2.44486
163	162	2.45251
163	163	2.45314
163	164	2.43438
164	150	2.45741
164	151	2.45742
164	152	2.46418
164	153	2.46861
164	154	2.46844
164	155	2.47524
164	156	2.47598
164	157	2.47364
164	158	2.46319
164	159	2.45431
164	160	2.45792
164	161	2.45311
164	162	2.45415
164	163	2.44581
164	164	2.43852
165	150	2.44572
165	151	2.45609
165	152	2.46754
165	153	2.47237
165	154	2.46685
165	155	2.46599
165	156	2.47187
165	157	2.47585
165	158	2.4718
165	159	2.46243
165	160	2.45752
165	161	2.44776
165	162	2.44872
165	163	2.44372
165	164	2.42491
166	149	2.45643
166	150	2.45413
166	151	2.46015
166	152	2.46618
166	153	2.47504
166	154	2.47133
166	155	2.47312
166	156	2.47558
166	157	2.47297
166	158	2.47357
166	159	2.4621
166	160	2.45465
166	161	2.44836
166	162	2.4478
166	163	2.44062
166	164	2.4291
167	149	2.44666
167	150	2.44621
167	151	2.45517
167	152	2.46866
167	153	2.4717
167	154	2.47145
167	155	2.49841
167	156	2.4708
167	157	2.4718
167	158	2.45517
167	159	2.45536
167	160	2.45438
167	161	2.45543
167	162	2.45414
167	163	2.43735
167	164	2.44217
168	149	2.45568
168	150	2.45529
168	151	2.4637
168	152	2.46473
168	153	2.47209
168	154	2.47181
168	155	2.47385
168	156	2.47495
168	157	2.46334
168	158	2.45619
168	159	2.45391
168	160	2.43636
168	161	2.43933
168	162	2.44855
168	163	2.43011
168	164	2.41927
169	149	2.45088
169	150	2.45251
169	151	2.46838
169	152	2.47156
169	153	2.4663
169	154	2.46879
169	155	2.47149
169	156	2.46899
169	157	2.46132
169	158	2.43798
169	159	2.40421
169	160	2.39924
169	161	2.42982
169	162	2.44741
169	163	2.43961
170	150	2.44909
170	151	2.44645
170	152	2.45834
170	153	2.46103
170	154	2.46434
170	155	2.46233
170	156	2.45747
170	157	2.44931
170	158	2.42537
170	159	2.37876
170	160	2.35772
170	161	2.41979
170	162	2.43268
170	163	2.42294
171	150	2.4381
171	151	2.43582
171	152	2.44083
171	153	2.45075
171	154	2.45499
171	155	2.44636
171	156	2.43607
171	157	2.4466
171	158	2.42501
171	159	2.3706
171	160	2.36352
171	161	2.40665
172	151	2.44302
172	152	2.45282
172	153	2.44759
172	154	2.44969
172	155	2.44364
172	156	2.44489
172	157	2.44904
172	158	2.42726
172	159	2.34603
173	151	2.44354
173	152	2.44046
173	153	2.44171
173	154	2.43798
173	155	2.44791
173	156	2.44379
173	157	2.44133
173	158	2.41755
174	152	2.44674
174	153	2.45017
174	154	2.44881
174	155	2.45056
174	156	2.44401
174	157	2.43009
175	153	2.45685
175	154	2.44498
175	155	2.44176
175	156	2.42922
176	154	2.42091
176	155	2.42316
158	242	2.44205
158	243	2.43352
158	244	2.42908
159	240	2.44681
159	241	2.42667
159	242	2.446
159	243	2.43362
159	244	2.4361
159	245	2.43477
159	246	2.43301
160	239	2.45133
160	240	2.42579
160	241	2.4407
160	242	2.44356
160	243	2.44274
160	244	2.44302
160	245	2.42107
160	246	2.43796
160	247	2.42693
161	238	2.45388
161	239	2.44827
161	240	2.44413
161	241	2.43903
161	242	2.43837
161	243	2.44232
161	244	2.44102
161	245	2.43201
161	246	2.42888
161	247	2.41326
161	248	2.42892
162	237	2.43928
162	238	2.44951
162	239	2.44966
162	240	2.45282
162	241	2.44829
162	242	2.44786
162	243	2.44406
162	244	2.43485
162	245	2.43337
162	246	2.4334
162	247	2.43306
162	248	2.42052
162	249	2.42116
163	236	2.44407
163	237	2.435
163	238	2.44501
163	239	2.43897
163	240	2.44072
163	241	2.44559
163	242	2.44295
163	243	2.44168
163	244	2.42245
163	245	2.43094
163	246	2.43589
163	247	2.4197
163	248	2.41567
163	249	2.39867
164	236	2.43803
164	237	2.45378
164	238	2.46251
164	239	2.47152
164	240	2.45564
164	241	2.44033
164	242	2.43972
164	243	2.45186
164	244	2.43994
164	245	2.42165
164	246	2.43295
164	247	2.42556
164	248	2.42374
164	249	2.42113
164	250	2.42233
165	235	2.44381
165	236	2.44862
165	237	2.44072
165	238	2.45332
165	239	2.45489
165	240	2.45678
165	241	2.45684
165	242	2.44077
165	243	2.43998
165	244	2.44414
165	245	2.43122
165	246	2.42975
165	247	2.43702
165	248	2.42876
165	249	2.4313
165	250	2.42529
166	235	2.4625
166	236	2.45772
166	237	2.46864
166	238	2.46067
166	239	2.46056
166	240	2.46403
166	241	2.44817
166	242	2.44379
166	243	2.44432
166	244	2.44363
166	245	2.43886
166	246	2.4103
166	247	2.43257
166	248	2.42217
166	249	2.41556
166	250	2.38454
167	235	2.4575
167	236	2.44376
167	237	2.45928
167	238	2.4585
167	239	2.44898
167	240	2.45624
167	241	2.44403
167	242	2.44819
167	243	2.44401
167	244	2.43823
167	245	2.44334
167	246	2.43268
167	247	2.42721
167	248	2.41893
167	249	2.42752
167	250	2.42307
168	236	2.44918
168	237	2.4526
168	238	2.45247
168	239	2.45103
168	240	2.45695
168	241	2.44352
168	242	2.45231
168	243	2.44602
168	244	2.4381
168	245	2.43405
168	246	2.45226
168	247	2.42554
168	248	2.41795
168	249	2.42539
168	250	2.41861
169	236	2.46319
169	237	2.45328
169	238	2.45043
169	239	2.44174
169	240	2.45063
169	241	2.44714
169	242	2.4324
169	243	2.43857
169	244	2.44917
169	245	2.43387
169	246	2.43244
169	247	2.43093
169	248	2.44629
169	249	2.41987
169	250	2.40515
170	237	2.45061
170	238	2.45249
170	239	2.44977
170	240	2.44227
170	241	2.43559
170	242	2.42916
170	243	2.43717
170	244	2.43467
170	245	2.44065
170	246	2.4441
170	247	2.43068
170	248	2.42199
170	249	2.41854
171	238	2.45365
171	239	2.44402
171	240	2.44283
171	241	2.43175
171	242	2.44193
171	243	2.43448
171	244	2.43711
171	245	2.43428
171	246	2.42531
171	247	2.40917
171	248	2.39095
172	239	2.45132
172	240	2.44413
172	241	2.47677
172	242	2.44797
172	243	2.47588
172	244	2.44907
172	245	2.42571
172	246	2.43177
172	247	2.40759
173	240	2.45244
173	241	2.4544
173	242	2.44647
173	243	2.43899
173	244	2.42021
173	245	2.40672
173	246	2.40877
174	242	2.42721
174	243	2.42047
174	244	2.38065
160	407	2.42419
160	408	2.4238
160	409	2.41939
160	410	2.41703
160	411	2.43343
161	405	2.43828
161	406	2.4397
161	407	2.42371
161	408	2.44478
161	409	2.44122
161	410	2.43741
161	411	2.43166
161	412	2.42572
162	404	2.41382
162	405	2.42092
162	406	2.44417
162	407	2.43117
162	408	2.42072
162	409	2.42416
162	410	2.43592
162	411	2.42657
162	412	2.41191
162	413	2.43312
163	403	2.4144
163	404	2.42686
163	405	2.4259
163	406	2.42928
163	407	2.41436
163	408	2.42081
163	409	2.42995
163	410	2.44069
163	411	2.45822
163	412	2.44954
163	413	2.44176
164	402	2.43632
164	403	2.42128
164	404	2.43125
164	405	2.43398
164	406	2.44803
164	407	2.4358
164	408	2.42808
164	409	2.4426
164	410	2.45096
164	411	2.47344
164	412	2.45821
164	413	2.4361
164	414	2.39947
165	402	2.44048
165	403	2.44159
165	404	2.42484
165	405	2.44517
165	406	2.4363
165	407	2.44719
165	408	2.4276
165	409	2.44312
165	410	2.43911
165	411	2.44979
165	412	2.45723
165	413	2.44276
165	414	2.39971
166	401	2.44592
166	402	2.44138
166	403	2.4415
166	404	2.44016
166	405	2.4502
166	406	2.44447
166	407	2.43313
166	408	2.43857
166	409	2.4416
166	410	2.44677
166	411	2.44526
166	412	2.45009
166	413	2.45022
166	414	2.41759
167	401	2.44185
167	402	2.43871
167	403	2.42841
167	404	2.44828
167	405	2.43312
167	406	2.43581
167	407	2.44203
167	408	2.439
167	409	2.44564
167	410	2.45228
167	411	2.45269
167	412	2.45303
167	413	2.44937
167	414	2.41988
168	401	2.46144
168	402	2.4501
168	403	2.44403
168	404	2.4425
168	405	2.43707
168	406	2.43763
168	407	2.42411
168	408	2.43891
168	409	2.45413
168	410	2.45808
168	411	2.47345
168	412	2.45798
168	413	2.44886
169	402	2.46092
169	403	2.45707
169	404	2.42859
169	405	2.44551
169	406	2.43468
169	407	2.43632
169	408	2.43959
169	409	2.49171
169	410	2.46821
169	411	2.47493
169	412	2.48981
169	413	2.44891
170	402	2.46645
170	403	2.45759
170	404	2.45552
170	405	2.46086
170	406	2.45316
170	407	2.44977
170	408	2.45236
170	409	2.46557
170	410	2.47433
170	411	2.46602
170	412	2.45477
171	403	2.45913
171	404	2.47552
171	405	2.48223
171	406	2.46491
171	407	2.4765
171	408	2.48313
171	409	2.4665
171	410	2.46021
171	411	2.44693
172	404	2.4645
172	405	2.49098
172	406	2.48622
172	407	2.4539
172	408	2.44025
172	409	2.43954
173	406	2.45509
173	407	2.44644
161	324	2.42987
161	325	2.42471
161	326	2.43785
161	327	2.43864
161	328	2.44089
162	322	2.43417
162	323	2.43515
162	324	2.4292
162	325	2.43783
162	326	2.42377
162	327	2.43677
162	328	2.43801
162	329	2.44064
163	321	2.43417
163	322	2.43866
163	323	2.43211
163	324	2.4181
163	325	2.43599
163	326	2.42609
163	327	2.42721
163	328	2.42491
163	329	2.43095
163	330	2.44275
163	331	2.43879
164	320	2.43467
164	321	2.42293
164	322	2.41706
164	323	2.41953
164	324	2.42882
164	325	2.41811
164	326	2.41998
164	327	2.41494
164	328	2.41879
164	329	2.41491
164	330	2.44368
164	331	2.4394
164	332	2.45413
165	320	2.42921
165	321	2.41941
165	322	2.4326
165	323	2.44724
165	324	2.44667
165	325	2.42037
165	326	2.41797
165	327	2.43519
165	328	2.43655
165	329	2.41845
165	330	2.4217
165	331	2.44824
165	332	2.45974
166	319	2.42033
166	320	2.41569
166	321	2.41983
166	322	2.43298
166	323	2.43547
166	324	2.44757
166	325	2.44722
166	326	2.42537
166	327	2.42332
166	328	2.41728
166	329	2.43151
166	330	2.44039
166	331	2.44952
166	332	2.46607
166	333	2.4654
167	319	2.43271
167	320	2.43198
167	321	2.41559
167	322	2.41719
167	323	2.436
167	324	2.43827
167	325	2.43854
167	326	2.42897
167	327	2.42179
167	328	2.4345
167	329	2.42646
167	330	2.44651
167	331	2.46456
167	332	2.46372
167	333	2.45694
168	319	2.44556
168	320	2.42821
168	321	2.41381
168	322	2.43817
168	323	2.43675
168	324	2.4328
168	325	2.43371
168	326	2.43181
168	327	2.42466
168	328	2.4284
168	329	2.42544
168	330	2.43299
168	331	2.44607
168	332	2.43981
168	333	2.42673
169	320	2.43339
169	321	2.4252
169	322	2.4354
169	323	2.44578
169	324	2.4453
169	325	2.44636
169	326	2.42378
169	327	2.4262
169	328	2.43006
169	329	2.42197
169	330	2.43997
169	331	2.43704
169	332	2.44298
169	333	2.42338
170	320	2.43134
170	321	2.42884
170	322	2.42034
170	323	2.42549
170	324	2.44139
170	325	2.42786
170	326	2.41853
170	327	2.41575
170	328	2.4344
170	329	2.42189
170	330	2.43306
170	331	2.43789
170	332	2.43388
170	333	2.41532
171	321	2.42826
171	322	2.43258
171	323	2.41745
171	324	2.43232
171	325	2.42414
171	326	2.43855
171	327	2.43778
171	328	2.43872
171	329	2.43204
171	330	2.42806
171	331	2.41071
171	332	2.40782
172	322	2.41406
172	323	2.43512
172	324	2.41461
172	325	2.40392
172	326	2.4364
172	327	2.42617
172	328	2.42705
172	329	2.42826
172	330	2.42484
172	331	2.36399
173	323	2.41375
173	324	2.41771
173	325	2.44267
173	326	2.4229
173	327	2.4054
173	328	2.42358
173	329	2.41643
173	330	2.39694
174	325	2.38971
174	326	2.38182
174	327	2.37845
174	328	2.38738
162	468	2.45343
162	469	2.45258
162	470	2.44201
162	471	2.44734
163	466	2.45615
163	467	2.44596
163	468	2.43674
163	469	2.45519
163	470	2.43963
163	471	2.43173
163	472	2.45452
164	465	2.4587
164	466	2.45745
164	467	2.44629
164	468	2.44231
164	469	2.4528
164	470	2.43847
164	471	2.43265
164	472	2.43967
164	473	2.44375
165	464	2.45302
165	465	2.45046
165	466	2.47436
165	467	2.45226
165	468	2.45122
165	469	2.45222
165	470	2.45226
165	471	2.43513
165	472	2.43557
165	473	2.44472
165	474	2.46282
166	463	2.48426
166	464	2.45032
166	465	2.44494
166	466	2.44619
166	467	2.43745
166	468	2.48378
166	469	2.45773
166	470	2.45577
166	471	2.4467
166	472	2.45005
166	473	2.46231
166	474	2.45857
167	463	2.47391
167	464	2.45743
167	465	2.45521
167	466	2.4522
167	467	2.446
167	468	2.44493
167	469	2.45554
167	470	2.45786
167	471	2.43579
167	472	2.44544
167	473	2.44341
167	474	2.4464
167	475	2.46793
168	463	2.49387
168	464	2.45177
168	465	2.45678
168	466	2.45002
168	467	2.44406
168	468	2.4486
168	469	2.4547
168	470	2.45942
168	471	2.46767
168	472	2.44095
168	473	2.45031
168	474	2.45391
168	475	2.4565
169	463	2.52418
169	464	2.46746
169	465	2.46088
169	466	2.45198
169	467	2.45136
169	468	2.45046
169	469	2.45747
169	470	2.45494
169	471	2.45614
169	472	2.45174
169	473	2.46133
169	474	2.49726
169	475	2.46677
170	464	2.461
170	465	2.48639
170	466	2.45923
170	467	2.45567
170	468	2.45907
170	469	2.4592
170	470	2.47973
170	471	2.45859
170	472	2.45733
170	473	2.50372
170	474	2.49765
170	475	2.46577
171	465	2.47022
171	466	2.48478
171	467	2.46417
171	468	2.46346
171	469	2.48332
171	470	2.49523
171	471	2.46657
171	472	2.4606
171	473	2.48078
171	474	2.48332
172	466	2.48847
172	467	2.49619
172	468	2.46582
172	469	2.49116
172	470	2.4911
172	471	2.4548
172	472	2.45821
172	473	2.44864
173	467	2.46466
173	468	2.47399
173	469	2.45306
173	470	2.44051
173	471	2.43615
180	39	2.38265
180	40	2.37114
180	41	2.37712
180	42	2.37715
180	43	2.38016
180	44	2.37186
181	37	2.39554
181	38	2.37285
181	39	2.37912
181	40	2.38437
181	41	2.38654
181	42	2.37657
181	43	2.37826
181	44	2.38771
181	45	2.386
182	36	2.42876
182	37	2.38926
182	38	2.40066
182	39	2.38842
182	40	2.38641
182	41	2.38272
182	42	2.35803
182	43	2.37807
182	44	2.36865
182	45	2.37813
182	46	2.38112
183	35	2.40388
183	36	2.39068
183	37	2.40039
183	38	2.40124
183	39	2.38726
183	40	2.39149
183	41	2.38734
183	42	2.3827
183	43	2.38151
183	44	2.3213
183	45	2.383
183	46	2.37742
184	34	2.40762
184	35	2.43755
184	36	2.41813
184	37	2.42249
184	38	2.40674
184	39	2.41462
184	40	2.41627
184	41	2.38252
184	42	2.39085
184	43	2.37745
184	44	2.35855
184	45	2.37606
184	46	2.37886
184	47	2.34406
185	33	2.41633
185	34	2.40015
185	35	2.40889
185	36	2.40151
185	37	2.41099
185	38	2.41911
185	39	2.40057
185	40	2.4264
185	41	2.40095
185	42	2.38391
185	43	2.39105
185	44	2.38362
185	45	2.37842
185	46	2.37854
185	47	2.3769
186	32	2.38949
186	33	2.41157
186	34	2.39074
186	35	2.38832
186	36	2.4248
186	37	2.41448
186	38	2.42116
186	39	2.42014
186	40	2.41352
186	41	2.40024
186	42	2.37762
186	43	2.39016
186	44	2.38218
186	45	2.38448
186	46	2.40606
186	47	2.40234
187	32	2.39063
187	33	2.41031
187	34	2.42009
187	35	2.42489
187	36	2.39376
187	37	2.40438
187	38	2.43369
187	39	2.41522
187	40	2.40143
187	41	2.4142
187	42	2.40546
187	43	2.39733
187	44	2.34329
187	45	2.40627
187	46	2.40104
187	47	2.38355
188	32	2.40285
188	33	2.42068
188	34	2.42346
188	35	2.41606
188	36	2.42294
188	37	2.39817
188	38	2.40598
188	39	2.4122
188	40	2.39307
188	41	2.40921
188	42	2.37887
188	43	2.38395
188	44	2.38841
188	45	2.38604
188	46	2.40269
188	47	2.39178
189	32	2.37651
189	33	2.39972
189	34	2.38863
189	35	2.42568
189	36	2.41938
189	37	2.41158
189	38	2.41582
189	39	2.41123
189	40	2.43016
189	41	2.39878
189	42	2.40493
189	43	2.37436
189	44	2.38265
189	45	2.37239
189	46	2.39039
189	47	2.37977
190	32	2.39248
190	33	2.41222
190	34	2.39268
190	35	2.39134
190	36	2.40017
190	37	2.40839
190	38	2.40521
190	39	2.3983
190	40	2.3995
190	41	2.38599
190	42	2.38444
190	43	2.3828
190	44	2.3774
190	45	2.38496
190	46	2.37855
190	47	2.37089
191	32	2.39764
191	33	2.38347
191	34	2.4015
191	35	2.41118
191	36	2.36924
191	37	2.38775
191	38	2.39753
191	39	2.40708
191	40	2.39073
191	41	2.39291
191	42	2.39491
191	43	2.37769
191	44	2.37706
191	45	2.33824
191	46	2.37522
192	32	2.39389
192	33	2.39874
192	34	2.39159
192	35	2.39756
192	36	2.39895
192	37	2.37587
192	38	2.39947
192	39	2.39447
192	40	2.36973
192	41	2.38702
192	42	2.38824
192	43	2.375
192	44	2.37075
192	45	2.3734
192	46	2.3755
193	33	2.39239
193	34	2.39851
193	35	2.37512
193	36	2.375
193	37	2.37971
193	38	2.3975
193	39	2.37398
193	40	2.38412
193	41	2.39578
193	42	2.38867
193	43	2.37216
193	44	2.33339
193	45	2.35214
194	34	2.34202
194	35	2.36657
194	36	2.39345
194	37	2.36757
194	38	2.38201
194	39	2.38788
194	40	2.37679
194	41	2.39323
194	42	2.38366
194	43	2.36794
218	59	2.37876
218	60	2.38946
218	61	2.3826
218	62	2.3876
218	63	2.39959
218	64	2.35858
219	57	2.39201
219	58	2.39776
219	59	2.39688
219	60	2.40716
219	61	2.3889
219	62	2.39315
219	63	2.40981
219	64	2.39225
219	65	2.38313
220	55	2.39573
220	56	2.39653
220	57	2.39305
220	58	2.3922
220	59	2.39277
220	60	2.39148
220	61	2.39184
220	62	2.39839
220	63	2.41514
220	64	2.39209
220	65	2.38682
220	66	2.39204
221	54	2.3984
221	55	2.39822
221	56	2.40443
221	57	2.40948
221	58	2.41867
221	59	2.41559
[truncated: 15,808 more rows]

## Sheet: Fig1_c and d
X_coord	Y_coord	bandgap		eV	141	44	173
482	219	2.22303		1.21666	2.17755e+08	4.5749e+08	4.50057e+08
482	220	2.22446		1.2187	2.36457e+08	4.5589e+08	4.24688e+08
482	221	2.22304		1.22074	2.52997e+08	4.54573e+08	4.04345e+08
483	217	2.20502		1.22277	2.67517e+08	4.5358e+08	3.8874e+08
483	218	2.21641		1.22481	2.80147e+08	4.52952e+08	3.77616e+08
483	219	2.2201		1.22684	2.90291e+08	4.52998e+08	3.72532e+08
483	220	2.22601		1.22888	2.99085e+08	4.53572e+08	3.70954e+08
483	221	2.22414		1.23091	3.06584e+08	4.54713e+08	3.72696e+08
483	222	2.21689		1.23295	3.12804e+08	4.56486e+08	3.7765e+08
483	223	2.21915		1.23498	3.17659e+08	4.59253e+08	3.86401e+08
484	215	2.18995		1.23702	3.21813e+08	4.62765e+08	3.9732e+08
484	216	2.19849		1.23906	3.25355e+08	4.67051e+08	4.1022e+08
484	217	2.19987		1.24109	3.28311e+08	4.72337e+08	4.25183e+08
484	218	2.19913		1.24313	3.29853e+08	4.75807e+08	4.34429e+08
484	219	2.2002		1.24516	3.3455e+08	4.82513e+08	4.51364e+08
484	220	2.21128		1.2472	3.42595e+08	4.93511e+08	4.76826e+08
484	221	2.22347		1.24923	3.46917e+08	5.08336e+08	4.92606e+08
484	222	2.24114		1.25127	3.50534e+08	5.15631e+08	5.09041e+08
484	223	2.22419		1.25331	3.53404e+08	5.23231e+08	5.25249e+08
484	224	2.22006		1.25534	3.55266e+08	5.386e+08	5.40332e+08
485	214	2.20398		1.25738	3.54473e+08	5.46677e+08	5.57833e+08
485	215	2.20784		1.25941	3.55672e+08	5.54354e+08	5.69934e+08
485	216	2.20488		1.26145	3.5883e+08	5.63349e+08	5.76158e+08
485	217	2.2077		1.26348	3.58712e+08	5.82094e+08	5.80415e+08
485	218	2.20889		1.26552	3.59211e+08	5.95785e+08	5.88954e+08
485	219	2.20804		1.26755	3.60812e+08	6.12399e+08	6.02753e+08
485	220	2.19911		1.26959	3.64841e+08	6.4555e+08	6.26107e+08
485	221	2.20783		1.27163	3.64944e+08	6.67684e+08	6.41375e+08
485	222	2.22077		1.27366	3.68123e+08	6.8485e+08	6.55458e+08
485	223	2.22785		1.2757	3.7784e+08	6.98019e+08	6.70653e+08
485	224	2.22958		1.27773	3.81705e+08	7.10694e+08	6.78242e+08
485	225	2.21775		1.27977	3.82469e+08	7.23347e+08	6.81641e+08
486	213	2.20243		1.2818	3.80416e+08	7.36199e+08	6.81152e+08
486	214	2.20598		1.28384	3.78613e+08	7.54302e+08	6.79351e+08
486	215	2.20083		1.28588	3.81491e+08	7.56197e+08	6.80427e+08
486	216	2.19119		1.28791	3.87776e+08	7.49461e+08	6.84173e+08
486	217	2.20287		1.28995	3.93444e+08	7.71765e+08	6.92422e+08
486	218	2.20897		1.29198	3.99507e+08	7.8708e+08	7.00281e+08
486	219	2.21053		1.29402	4.05809e+08	8.0084e+08	7.08821e+08
486	220	2.21218		1.29605	4.12154e+08	8.29142e+08	7.22562e+08
486	221	2.20325		1.29809	4.18773e+08	8.54243e+08	7.35405e+08
486	222	2.20356		1.30012	4.25671e+08	8.75263e+08	7.47947e+08
486	223	2.22131		1.30216	4.33229e+08	8.84794e+08	7.61172e+08
486	224	2.22995		1.3042	4.38805e+08	8.97245e+08	7.66717e+08
486	225	2.24255		1.30623	4.4351e+08	9.10765e+08	7.7035e+08
486	226	2.21658		1.30827	4.48645e+08	9.22569e+08	7.83026e+08
487	212	2.19559		1.3103	4.51454e+08	9.26202e+08	7.97342e+08
487	213	2.20261		1.31234	4.52589e+08	9.24821e+08	8.12513e+08
487	214	2.19345		1.31437	4.50698e+08	9.18215e+08	8.27802e+08
487	215	2.18311		1.31641	4.52969e+08	9.13448e+08	8.39717e+08
487	216	2.18424		1.31845	4.57472e+08	9.10498e+08	8.50742e+08
487	217	2.18485		1.32048	4.57506e+08	9.14951e+08	8.75779e+08
487	218	2.19931		1.32252	4.58184e+08	9.19033e+08	8.985e+08
487	219	2.21057		1.32455	4.59405e+08	9.228e+08	9.19269e+08
487	220	2.21324		1.32659	4.62186e+08	9.27465e+08	9.29401e+08
487	221	2.20899		1.32862	4.65122e+08	9.24483e+08	9.38702e+08
487	222	2.20278		1.33066	4.68241e+08	9.12128e+08	9.47037e+08
487	223	2.20826		1.33269	4.73068e+08	9.06927e+08	9.53003e+08
487	224	2.22593		1.33473	4.77578e+08	9.03995e+08	9.58665e+08
487	225	2.22692		1.33677	4.80957e+08	9.03976e+08	9.64309e+08
487	226	2.21629		1.3388	4.83103e+08	9.09696e+08	9.68861e+08
487	227	2.20412		1.34084	4.84608e+08	9.16309e+08	9.75739e+08
488	211	2.19106		1.34287	4.8502e+08	9.18114e+08	9.95374e+08
488	212	2.19502		1.34491	4.87285e+08	9.18481e+08	1.00597e+09
488	213	2.19252		1.34694	4.90877e+08	9.17819e+08	1.0101e+09
488	214	2.18123		1.34898	4.9088e+08	9.34608e+08	1.01891e+09
488	215	2.16579		1.35101	4.91265e+08	9.51095e+08	1.03132e+09
488	216	2.1778		1.35305	4.92358e+08	9.66633e+08	1.04938e+09
488	217	2.19252		1.35509	4.97069e+08	9.84265e+08	1.06226e+09
488	218	2.20205		1.35712	5.02481e+08	1.00169e+09	1.07252e+09
488	219	2.2022		1.35916	5.0613e+08	1.01491e+09	1.07691e+09
488	220	2.20888		1.36119	5.08982e+08	1.02995e+09	1.08546e+09
488	221	2.21499		1.36323	5.11151e+08	1.04656e+09	1.09758e+09
488	222	2.20624		1.36526	5.14155e+08	1.07082e+09	1.10665e+09
488	223	2.20651		1.3673	5.16851e+08	1.09089e+09	1.11462e+09
488	224	2.21841		1.36934	5.18551e+08	1.09842e+09	1.12062e+09
488	225	2.2269		1.37137	5.16345e+08	1.09988e+09	1.12868e+09
488	226	2.22254		1.37341	5.1191e+08	1.09787e+09	1.13792e+09
488	227	2.21077		1.37544	5.09662e+08	1.10516e+09	1.15539e+09
488	228	2.20754		1.37748	5.10188e+08	1.11293e+09	1.17382e+09
489	211	2.20031		1.37951	5.16559e+08	1.12133e+09	1.19399e+09
489	212	2.18911		1.38155	5.17963e+08	1.12864e+09	1.2117e+09
489	213	2.18045		1.38358	5.16748e+08	1.13535e+09	1.22811e+09
489	214	2.18919		1.38562	5.21658e+08	1.14329e+09	1.22763e+09
489	215	2.1759		1.38766	5.27327e+08	1.14974e+09	1.22841e+09
489	216	2.18411		1.38969	5.34552e+08	1.15259e+09	1.23295e+09
489	217	2.19244		1.39173	5.40465e+08	1.15497e+09	1.23792e+09
489	218	2.20294		1.39376	5.45552e+08	1.15707e+09	1.24315e+09
489	219	2.20459		1.3958	5.47633e+08	1.16544e+09	1.24772e+09
489	220	2.21542		1.39783	5.49476e+08	1.17246e+09	1.25137e+09
489	221	2.21351		1.39987	0	0.00392748	0.00308965
489	222	2.20848		1.40191	0.000689346	0.0039833	0.0031502
489	223	2.2015		1.40394	0.00149589	0.00410819	0.00326873
489	224	2.20612		1.40598	0.00107364	0.00403408	0.00340455
489	225	2.22653		1.40801	0.000336399	0.00391027	0.00353884
489	226	2.22519		1.41005	0.000513318	0.00396306	0.00352981
489	227	2.21166		1.41208	0.000861215	0.00400996	0.00354691
489	228	2.20384		1.41412	0.00160081	0.00404335	0.0036239
490	211	2.19794		1.41615	0.00239233	0.00419885	0.00375112
490	212	2.19473		1.41819	0.00322413	0.00444908	0.00391732
490	213	2.17512		1.42023	0.00454373	0.00454986	0.00390396
490	214	2.17964		1.42226	0.00592181	0.00461756	0.0038488
490	215	2.16698		1.4243	0.00610673	0.00474509	0.00382415
490	216	2.17313		1.42633	0.00606163	0.00486587	0.00383305
490	217	2.18013		1.42837	0.00540074	0.00496862	0.00393182
490	218	2.19969		1.4304	0.00544924	0.00507297	0.0040125
490	219	2.20469		1.43244	0.00621949	0.00517897	0.0040748
490	220	2.21702		1.43448	0.00640589	0.00517263	0.00415408
490	221	2.21254		1.43651	0.00635423	0.00512048	0.00424028
490	222	2.21296		1.43855	0.00645678	0.00516025	0.00440299
490	223	2.19953		1.44058	0.0067317	0.00521366	0.00457008
490	224	2.19918		1.44262	0.00825637	0.00530827	0.00471634
490	225	2.22074		1.44465	0.00980495	0.00538591	0.00487305
490	226	2.22524		1.44669	0.0114094	0.00542388	0.00505423
490	227	2.21071		1.44872	0.0123408	0.00544718	0.00508554
490	228	2.20964		1.45076	0.0125352	0.00545442	0.00495281
490	229	2.19104		1.4528	0.0135726	0.00551955	0.00489749
491	211	2.19972		1.45483	0.0150555	0.00561527	0.00488308
491	212	2.18786		1.45687	0.0161059	0.00566034	0.00506142
491	213	2.18227		1.4589	0.0170571	0.00569378	0.005284
491	214	2.18623		1.46094	0.0177448	0.005755	0.00539078
491	215	2.16893		1.46297	0.0184521	0.00580648	0.00549534
491	216	2.1794		1.46501	0.0193788	0.00577353	0.00560942
491	217	2.16292		1.46704	0.0202821	0.00576427	0.0056958
491	218	2.19106		1.46908	0.0211148	0.00582604	0.00569911
491	219	2.20998		1.47112	0.0218554	0.00585981	0.005753
491	220	2.2177		1.47315	0.0224451	0.00584775	0.00588969
491	221	2.21909		1.47519	0.022895	0.0058561	0.00598762
491	222	2.21414		1.47722	0.0231993	0.00588568	0.00604522
491	223	2.20249		1.47926	0.0231023	0.00599485	0.00610731
491	224	2.20129		1.48129	0.0227371	0.00615717	0.0061724
491	225	2.21862		1.48333	0.0228172	0.00634381	0.00623397
491	226	2.22549		1.48537	0.0230888	0.00654092	0.00629403
491	227	2.21845		1.4874	0.0233044	0.00670143	0.00629993
491	228	2.21949		1.48944	0.0235051	0.00685215	0.00629134
491	229	2.18732		1.49147	0.0238114	0.00700513	0.00628021
492	211	2.1998		1.49351	0.0241338	0.00715846	0.0062687
492	212	2.19414		1.49554	0.0249482	0.00722488	0.0062365
492	213	2.1828		1.49758	0.0257901	0.0072871	0.00620487
492	214	2.19371		1.49961	0.0266095	0.00745765	0.00644908
492	215	2.18057		1.50165	0.027459	0.00762631	0.0066855
492	216	2.16414		1.50369	0.0288241	0.00776261	0.00678862
492	217	2.16687		1.50572	0.0301759	0.00789753	0.00689398
492	218	2.19247		1.50776	0.0314122	0.00802049	0.00701895
492	219	2.20737		1.50979	0.0327262	0.00814669	0.0071327
492	220	2.21607		1.51183	0.0345174	0.00829278	0.00717753
492	221	2.22096		1.51386	0.0363341	0.00842626	0.00722023
492	222	2.21757		1.5159	0.0382866	0.00849257	0.00725149
492	223	2.2063		1.51794	0.0400296	0.0085666	0.00728509
492	224	2.20405		1.51997	0.0407125	0.00867968	0.00733051
492	225	2.21745		1.52201	0.0413585	0.00879653	0.00734107
492	226	2.22459		1.52404	0.0418254	0.00893167	0.00718219
492	227	2.21268		1.52608	0.0423552	0.00907435	0.00706649
492	228	2.20439		1.52811	0.043202	0.00925502	0.00716842
492	229	2.19527		1.53015	0.0441176	0.00942676	0.00726496
493	211	2.20499		1.53218	0.045424	0.00954773	0.00733088
493	212	2.19885		1.53422	0.0466771	0.00966026	0.00738776
493	213	2.19403		1.53626	0.0475499	0.00971256	0.00738018
493	214	2.18858		1.53829	0.0484201	0.00975631	0.00737996
493	215	2.18726		1.54033	0.0492626	0.00970833	0.00745897
493	216	2.16693		1.54236	0.0500942	0.00966737	0.00753128
493	217	2.17361		1.5444	0.0506345	0.00981241	0.00742637
493	218	2.18821		1.54643	0.0511749	0.00995744	0.00732147
493	219	2.21312		1.54847	0.0515041	0.00997336	0.00744561
493	220	2.2221		1.55051	0.0518323	0.00998868	0.00757081
493	221	2.22203		1.55254	0.0518119	0.0100944	0.00757369
493	222	2.22083		1.55458	0.0517629	0.0102076	0.00756655
493	223	2.20809		1.55661	0.0515883	0.0102463	0.00758906
493	224	2.20489		1.55865	0.05139	0.010271	0.00761714
493	225	2.21951		1.56068	0.0512934	0.0103738	0.0077196
493	226	2.2221		1.56272	0.051231	0.010503	0.00784709
493	227	2.21047		1.56475	0.0516903	0.0105666	0.00789627
493	228	2.20404		1.56679	0.0524157	0.0105968	0.0079055
493	229	2.19695		1.56883	0.0533206	0.0106056	0.00796389
494	211	2.20183		1.57086	0.054375	0.0105964	0.00806322
494	212	2.19297		1.5729	0.0552516	0.0106021	0.00815894
494	213	2.19509		1.57493	0.0558893	0.010628	0.00824981
494	214	2.19656		1.57697	0.0561272	0.0106427	0.00838304
494	215	2.18441		1.579	0.0554161	0.0106311	0.00861686
494	216	2.1906		1.58104	0.0548048	0.0106077	0.00880149
494	217	2.18361		1.58307	0.0547407	0.0105204	0.00871627
494	218	2.19718		1.58511	0.0546767	0.0104332	0.00863108
494	219	2.21305		1.58715	0.0552119	0.0105223	0.00875054
494	220	2.22279		1.58918	0.0557472	0.0106115	0.00886999
494	221	2.2239		1.59122	0.0561007	0.0106797	0.00894973
494	222	2.22074		1.59325	0.0564182	0.0107438	0.00902158
494	223	2.19855		1.59529	0.0563869	0.010798	0.00901619
494	224	2.20573		1.59732	0.0561726	0.0108469	0.00897031
494	225	2.2184		1.59936	0.05585	0.0108729	0.00893281
494	226	2.21589		1.6014	0.0554079	0.0108737	0.00890454
494	227	2.20534		1.60343	0.0552444	0.0108822	0.00886597
494	228	2.19829		1.60547	0.0558223	0.0109115	0.00879998
494	229	2.20212		1.6075	0.0563727	0.0109399	0.00873785
495	212	2.2016		1.60954	0.05655	0.010957	0.0087281
495	213	2.20626		1.61157	0.0567273	0.0109741	0.00871834
495	214	2.20129		1.61361	0.0569336	0.0109108	0.00869083
495	215	2.19667		1.61564	0.0571453	0.0108323	0.00865996
495	216	2.19999		1.61768	0.0574411	0.0107694	0.00863144
495	217	2.18848		1.61972	0.0577904	0.0107165	0.0086044
495	218	2.20387		1.62175	0.0583783	0.0107319	0.00857442
495	219	2.2125		1.62379	0.0593737	0.0108639	0.0085394
495	220	2.22026		1.62582	0.0603352	0.010994	0.00848645
495	221	2.21948		1.62786	0.0610335	0.011109	0.00829469
495	222	2.21233		1.62989	0.0617318	0.011224	0.00810292
495	223	2.20482		1.63193	0.0624496	0.0112539	0.00807672
495	224	2.21058		1.63397	0.063171	0.0112684	0.00808051
495	225	2.21917		1.636	0.0636905	0.0112815	0.0080226
495	226	2.20969		1.63804	0.0640551	0.0112936	0.00791738
495	227	2.20502		1.64007	0.0644612	0.0113074	0.00784898
495	228	2.19056		1.64211	0.0649785	0.0113259	0.00787893
495	229	2.17731		1.64414	0.0654958	0.0113443	0.00790888
496	212	2.20617		1.64618	0.0657966	0.0114076	0.00791569
496	213	2.21037		1.64821	0.0660895	0.0114724	0.00792167
496	214	2.2138		1.65025	0.0668752	0.0114811	0.00789381
496	215	2.2128		1.65229	0.0679313	0.0114591	0.00784735
496	216	2.21009		1.65432	0.0688147	0.0114217	0.00779925
496	217	2.2127		1.65636	0.0693171	0.0113503	0.00774754
496	218	2.2131		1.65839	0.0698196	0.0112789	0.00769583
496	219	2.22337		1.66043	0.069603	0.0112167	0.0076628
496	220	2.22318		1.66246	0.0693688	0.0111548	0.00763022
496	221	2.2123		1.6645	0.0689795	0.0110116	0.00759875
496	222	2.20339		1.66654	0.0684977	0.0108199	0.00756793
496	223	2.20724		1.66857	0.0681073	0.0106599	0.00751832
496	224	2.22111		1.67061	0.0679872	0.0105937	0.00741305
496	225	2.21533		1.67264	0.0678671	0.0105276	0.00730778
496	226	2.20142		1.67468	0.0679003	0.0105016	0.00724088
496	227	2.19637		1.67671	0.0679552	0.0104814	0.00717943
496	228	2.19096		1.67875	0.068044	0.0103937	0.00711425
497	213	2.21266		1.68078	0.0681688	0.0102345	0.00704509
497	214	2.2178		1.68282	0.0682923	0.0100766	0.00697537
497	215	2.217		1.68486	0.0683978	0.00993677	0.00689805
497	216	2.21531		1.68689	0.0685033	0.00979695	0.00682074
497	217	2.21593		1.68893	0.0685843	0.00959536	0.0067579
497	218	2.22154		1.69096	0.0686528	0.00936216	0.00670245
497	219	2.21561		1.693	0.0687068	0.00915241	0.00665982
497	220	2.21633		1.69503	0.0687085	0.00902706	0.00666331
497	221	2.20799		1.69707	0.0687101	0.00890171	0.00666679
497	222	2.19873		1.6991	0.068248	0.00875719	0.00660971
497	223	2.21157		1.70114	0.0676561	0.00860733	0.00653569
497	224	2.21211		1.70318	0.067184	0.00844804	0.00646789
497	225	2.20291		1.70521	0.0669804	0.00826764	0.00641407
497	226	2.2031		1.70725	0.0667769	0.00808724	0.00636025
497	227	2.19739		1.70928	0.0667398	0.00796403	0.00628288
497	228	2.17525		1.71132	0.0667336	0.00785142	0.00620114
498	214	2.21426		1.71335	0.0667564	0.00776379	0.00611973
498	215	2.20942		1.71539	0.0668299	0.00771975	0.00603889
498	216	2.20894		1.71743	0.0669034	0.00767572	0.00595806
498	217	2.20611		1.71946	0.0670473	0.00753719	0.00591201
498	218	2.20175		1.7215	0.0672028	0.00738311	0.00587169
498	219	2.20014		1.72353	0.0672225	0.00723709	0.00582662
498	220	2.19755		1.72557	0.0669762	0.00710688	0.00577223
498	221	2.20444		1.7276	0.0667298	0.00697667	0.00571785
498	222	2.2091		1.72964	0.0658685	0.00686349	0.00563192
498	223	2.20716		1.73167	0.0648665	0.00675419	0.00553879
498	224	2.20037		1.73371	0.0639618	0.00666568	0.00546298
498	225	2.20829		1.73575	0.0633135	0.00663197	0.00543288
498	226	2.20045		1.73778	0.0626651	0.00659827	0.00540279
498	227	2.16035		1.73982	0.0624739	0.00653576	0.00534985
499	215	2.19219		1.74185	0.06246	0.00646208	0.00528806
499	216	2.18791		1.74389	0.0624354	0.00638848	0.00522
499	217	2.18598		1.74592	0.0623509	0.00631533	0.00511666
499	218	2.18951		1.74796	0.0622665	0.00624217	0.00501332
499	219	2.18735		1.75	0.0618743	0.00614745	0.0048735
499	220	2.20028		1.75203	0.061246	0.00603618	0.00470569
499	221	2.20017		1.75407	0.0606177	0.00592491	0.00453788
499	222	2.19345		1.7561	0.0603958	0.0058344	0.00442875
499	223	2.19973		1.75814	0.0601886	0.00574465	0.00432175
499	224	2.20009		1.76017	0.0599158	0.00564554	0.00421055
499	225	2.17976		1.76221	0.0595201	0.00552892	0.00409149
499	226	2.15483		1.76424	0.0591243	0.0054123	0.00397244
500	217	2.17379		1.76628	0.0583733	0.00533845	0.00384418
500	218	2.18029		1.76832	0.0574812	0.00528158	0.00371228
500	219	2.18754		1.77035	0.0566305	0.00522341	0.00357681
500	220	2.18656		1.77239	0.0563545	0.00514706	0.00339178
500	221	2.19472		1.77442	0.0560786	0.00507071	0.00320675
500	222	2.19922		1.77646	0.0557737	0.00497355	0.00305422
500	223	2.18332		1.77849	0.0554256	0.00484548	0.00294997
500	224	2.16519		1.78053	0.0550776	0.00471741	0.00284572
501	219	2.16377		1.78256	0.0545885	0.00459117	0.00276694
501	220	2.16697		1.7846	0.0540481	0.00446559	0.0026974
501	221	2.15225		1.78664	0.0534975	0.00433852	0.00262482
501	222	2.15367		1.78867	0.052747	0.00418216	0.00249247
				1.79071	0.0519965	0.0040258	0.00236011
				1.79274	0.0512877	0.00389039	0.00224213
				1.79478	0.0506621	0.00379674	0.00215278
				1.79681	0.0500364	0.0037031	0.00206343
				1.79885	0.0495777	0.003571	0.00194685
				1.80089	0.0492232	0.00341492	0.00181327
				1.80292	0.0488687	0.00325883	0.0016797
				1.80496	0.0485059	0.00308629	0.00158565
				1.80699	0.0481421	0.00291151	0.00149696
				1.80903	0.0477596	0.0027432	0.00140296
				1.81106	0.0472338	0.00262456	0.00126829
				1.8131	0.0467081	0.00250592	0.00113363
				1.81513	0.0462537	0.00239288	0.00101141
				1.81717	0.0459267	0.00228986	0.000911426
				1.81921	0.0455996	0.00218684	0.000811439
				1.82124	0.045209	0.00207012	0.000732039
				1.82328	0.0447707	0.00194318	0.000668024
				1.82531	0.0443325	0.00181623	0.000604008
				1.82735	0.0436717	0.00170182	0.00049427
				1.82938	0.0429437	0.00159119	0.000370732
				1.83142	0.0422157	0.00148057	0.000247195
				1.83346	0.0414566	0.0014062	0.000192107
				1.83549	0.0406958	0.00133389	0.000140898
				1.83753	0.0399612	0.00126239	9.43117e-05
				1.83956	0.0394461	0.0011977	8.64025e-05
				1.8416	0.038931	0.001133	7.84934e-05
				1.84363	0.038486	0.00107157	6.60104e-05
				1.84567	0.0382377	0.00101929	4.06857e-05
				1.8477	0.0379895	0.000967001	1.5361e-05
				1.84974	0.0376153	0.000927069	0
				1.85178	0.0370417	0.000906703	4.22987e-07
				1.85381	0.036468	0.000886337	8.45974e-07
				1.85585	0.03599	0.000861627	3.03859e-05
				1.85788	0.035605	0.000832685	8.82815e-05
				1.85992	0.0352201	0.000803743	0.000146177
				1.86195	0.0350393	0.000813419	0.000234666
				1.86399	0.0349902	0.000847998	0.000342883
				1.86603	0.0349411	0.000882578	0.0004511
				1.86806	0.0346522	0.00091607	0.000580552
				1.8701	0.034249	0.000949042	0.000720138
				1.87213	0.0338457	0.000982014	0.000859723
				1.87417	0.0336201	0.00103266	0.00103093
				1.8762	0.0334566	0.00108948	0.00121319
				1.87824	0.033293	0.00114631	0.00139545
				1.88027	0.033503	0.0012022	0.00161079
				1.88231	0.0338146	0.00125785	0.00183513
				1.88435	0.0341261	0.00131349	0.00205946
				1.88638	0.0342584	0.00135645	0.0023585
				1.88842	0.0343493	0.00139648	0.00267479
				1.89045	0.0344401	0.0014365	0.00299108
				1.89249	0.034904	0.00149763	0.00333257
				1.89452	0.0354501	0.00156341	0.00367961
				1.89656	0.0359962	0.00162919	0.00402665
				1.89859	0.0366661	0.00171474	0.00435721
				1.90063	0.0373657	0.00180503	0.00468382
				1.90267	0.0380653	0.00189532	0.00501044
				1.9047	0.0386359	0.00201962	0.0054144
				1.90674	0.0391721	0.00215302	0.00583903
				1.90877	0.0397083	0.00228641	0.00626367
				1.91081	0.0408342	0.00239361	0.00665448
				1.91284	0.0421702	0.00249148	0.00703323
				1.91488	0.0435062	0.00258935	0.00741198
				1.91692	0.0446489	0.00270211	0.00780996
				1.91895	0.0457007	0.00282188	0.00821697
				1.92099	0.0467524	0.00294166	0.00862399
				1.92302	0.0477162	0.00309189	0.0090633
				1.92506	0.0486182	0.00326345	0.00952522
				1.92709	0.0495203	0.00343502	0.00998714
				1.92913	0.0502849	0.00358187	0.0104422
				1.93116	0.0508982	0.00370152	0.0108898
				1.9332	0.0515116	0.00382116	0.0113373
				1.93524	0.052233	0.00394088	0.0117634
				1.93727	0.0531486	0.00406074	0.0121509
				1.93931	0.0540641	0.0041806	0.0125385
				1.94134	0.0549185	0.00430669	0.012925
				1.94338	0.055555	0.00445501	0.0133081
				1.94541	0.0561916	0.00460333	0.0136913
				1.94745	0.0568037	0.00474905	0.0140761
				1.94949	0.057032	0.00485399	0.0144875
				1.95152	0.0572602	0.00495893	0.0148989
				1.95356	0.0574885	0.00506386	0.0153103
				1.95559	0.057635	0.00515808	0.0156599
				1.95763	0.0577702	0.00525082	0.016001
				1.95966	0.0579055	0.00534356	0.0163422
				1.9617	0.0582894	0.00547383	0.0167209
				1.96373	0.0587915	0.00562194	0.0171176
				1.96577	0.0592937	0.00577005	0.0175142
				1.96781	0.0596563	0.00589767	0.0178835
				1.96984	0.0598517	0.00600071	0.0182201
				1.97188	0.0600471	0.00610374	0.0185567
				1.97391	0.0602057	0.00620017	0.0188694
				1.97595	0.0602258	0.00627174	0.019092
				1.97798	0.0602459	0.00634331	0.0193145
				1.98002	0.0602659	0.00641488	0.0195371
				1.98206	0.0604256	0.00651067	0.0198114
				1.98409	0.0605936	0.00660791	0.0200888
				1.98613	0.0607617	0.00670515	0.0203662
				1.98816	0.0609328	0.00677818	0.0206523
				1.9902	0.0611053	0.00683932	0.0209428
				1.99223	0.0612779	0.00690045	0.0212332
				1.99427	0.0614797	0.00694621	0.0214667
				1.9963	0.0617301	0.00696637	0.0216055
				1.99834	0.0619805	0.00698654	0.0217442
				2.00038	0.0622296	0.00700675	0.0218865
				2.00241	0.0624289	0.0070286	0.022163
				2.00445	0.0626283	0.00705045	0.0224396
				2.00648	0.0628277	0.0070723	0.0227161
				2.00852	0.0629138	0.00707596	0.0229097
				2.01055	0.0629518	0.0070719	0.023068
				2.01259	0.0629898	0.00706783	0.0232263
				2.01462	0.0630077	0.00707539	0.0233878
				2.01666	0.0629834	0.00710735	0.023556
				2.0187	0.0629591	0.00713932	0.0237241
				2.02073	0.0629348	0.00717128	0.0238923
				2.02277	0.0629459	0.00717622	0.0240994
				2.0248	0.0629594	0.00717934	0.0243091
				2.02684	0.0629729	0.00718246	0.0245189
				2.02887	0.0628767	0.007193	0.0246947
				2.03091	0.0626824	0.00721018	0.0248403
				2.03295	0.0624881	0.00722737	0.0249858
				2.03498	0.0623318	0.00724319	0.0251284
				2.03702	0.0625388	0.00724598	0.0252435
				2.03905	0.0627458	0.00724877	0.0253585
				2.04109	0.0629528	0.00725156	0.0254735
				2.04312	0.0630165	0.00725745	0.0256158
				2.04516	0.062999	0.00726511	0.0257735
				2.04719	0.0629815	0.00727276	0.0259312
				2.04923	0.062971	0.00728167	0.0260803
				2.05127	0.063003	0.00729822	0.0261766
				2.0533	0.063035	0.00731476	0.0262729
				2.05534	0.063067	0.00733131	0.0263692
				2.05737	0.0631724	0.00734487	0.0264406
				2.05941	0.0633168	0.00735684	0.0264986
				2.06144	0.0634612	0.00736881	0.0265566
				2.06348	0.0636329	0.00738399	0.0266104
				2.06552	0.0639986	0.00742187	0.0266339
				2.06755	0.0643643	0.00745975	0.0266574
				2.06959	0.0647299	0.00749763	0.0266809
				2.07162	0.0649004	0.0075392	0.0267217
				2.07366	0.0649235	0.00758356	0.0267755
				2.07569	0.0649465	0.00762792	0.0268292
				2.07773	0.0649697	0.00767278	0.0268846
				2.07976	0.065009	0.00778116	0.0271348
				2.0818	0.0650483	0.00788953	0.0273851
				2.08384	0.0650876	0.0079979	0.0276354
				2.08587	0.065251	0.00812207	0.0278117
				2.08791	0.0655849	0.00826799	0.0278863
				2.08994	0.0659189	0.0084139	0.027961
				2.09198	0.0662528	0.00855981	0.0280356
				2.09401	0.0666422	0.00868065	0.0282981
				2.09605	0.0670461	0.00879487	0.0286102
				2.09809	0.06745	0.0089091	0.0289223
				2.10012	0.0678294	0.00902052	0.0292084
				2.10216	0.0680731	0.00911651	0.029351
				2.10419	0.0683168	0.0092125	0.0294936
				2.10623	0.0685606	0.00930848	0.0296362
				2.10826	0.0689391	0.009413	0.029883
				2.1103	0.0694685	0.00952706	0.0302463
				2.11233	0.069998	0.00964112	0.0306097
				2.11437	0.0705274	0.00975518	0.030973
				2.11641	0.0715582	0.0098907	0.031373
				2.11844	0.0727289	0.0100322	0.0317833
				2.12048	0.0738995	0.0101737	0.0321935
				2.12251	0.0750422	0.0103176	0.0326044
				2.12455	0.0758774	0.0104879	0.0330224
				2.12658	0.0767126	0.0106582	0.0334405
				2.12862	0.0775478	0.0108284	0.0338585
				2.13065	0.0784599	0.0109854	0.0343209
				2.13269	0.0795339	0.0111144	0.0348766
				2.13473	0.0806079	0.0112434	0.0354322
				2.13676	0.0816818	0.0113723	0.0359879
				2.1388	0.08331	0.0116164	0.0366974
				2.14083	0.0853555	0.0119471	0.0375228
				2.14287	0.0874009	0.0122777	0.0383482
				2.1449	0.0894464	0.0126084	0.0391736
				2.14694	0.0913195	0.0129989	0.0398679
				2.14898	0.0931421	0.013407	0.0405239
				2.15101	0.0949647	0.0138151	0.0411798
				2.15305	0.0967873	0.0142232	0.0418357
				2.15508	0.0984775	0.0145407	0.0430562
				2.15712	0.100161	0.0148532	0.0443074
				2.15915	0.101844	0.0151658	0.0455586
				2.16119	0.103614	0.0154984	0.0467778
				2.16322	0.106064	0.015986	0.0477493
				2.16526	0.108513	0.0164737	0.0487208
				2.1673	0.110962	0.0169613	0.0496924
				2.16933	0.11336	0.0174421	0.0507863
				2.17137	0.115592	0.0179001	0.0522815
				2.1734	0.117824	0.0183581	0.0537768
				2.17544	0.120056	0.0188162	0.055272
				2.17747	0.122782	0.0193961	0.0570509
				2.17951	0.126453	0.0202091	0.0593724
				2.18155	0.130123	0.0210221	0.0616938
				2.18358	0.133794	0.0218352	0.0640152
				2.18562	0.137994	0.0227534	0.066156
				2.18765	0.142969	0.023826	0.0680319
				2.18969	0.147945	0.0248986	0.0699078
				2.19172	0.15292	0.0259712	0.0717837
				2.19376	0.158041	0.0272516	0.0745838
				2.19579	0.163335	0.0287781	0.0784791
				2.19783	0.168628	0.0303047	0.0823744
				2.19987	0.173922	0.0318312	0.0862697
				2.2019	0.179074	0.0336083	0.0907007
				2.20394	0.184075	0.035656	0.0957105
				2.20597	0.189076	0.0377037	0.10072
				2.20801	0.194076	0.0397515	0.10573
				2.21004	0.199517	0.041875	0.11108
				2.21208	0.205445	0.0440826	0.116806
				2.21412	0.211373	0.0462901	0.122532
				2.21615	0.217301	0.0484977	0.128258
				2.21819	0.223498	0.0509485	0.133783
				2.22022	0.230038	0.0537117	0.139052
				2.22226	0.236579	0.0564748	0.144321
				2.22429	0.243119	0.059238	0.149589
				2.22633	0.25012	0.0625285	0.155886
				2.22836	0.2579	0.0667111	0.163922
				2.2304	0.26568	0.0708938	0.171958
				2.23244	0.27346	0.0750765	0.179995
				2.23447	0.281662	0.0796305	0.187929
				2.23651	0.290979	0.0851654	0.195596
				2.23854	0.300296	0.0907002	0.203263
				2.24058	0.309613	0.0962351	0.21093
				2.24261	0.318819	0.101605	0.218864
				2.24465	0.327383	0.106018	0.228355
				2.24668	0.335947	0.110432	0.237846
				2.24872	0.34451	0.114845	0.247337
				2.25076	0.353085	0.11928	0.256836
				2.25279	0.363018	0.126418	0.267232
				2.25483	0.372951	0.133555	0.277629
				2.25686	0.382884	0.140693	0.288025
				2.2589	0.392817	0.14783	0.298421
				2.26093	0.402898	0.15728	0.30859
				2.26297	0.413013	0.167245	0.318707
				2.26501	0.423127	0.17721	0.328825
				2.26704	0.433242	0.187175	0.338943
				2.26908	0.443545	0.19685	0.352527
				2.27111	0.453966	0.206343	0.368271
				2.27315	0.464386	0.215837	0.384015
				2.27518	0.474807	0.225331	0.399758
				2.27722	0.485065	0.235718	0.41429
				2.27925	0.495036	0.247681	0.426685
				2.28129	0.505007	0.259643	0.43908
				2.28333	0.514978	0.271606	0.451475
				2.28536	0.524984	0.283583	0.463883
				2.2874	0.535318	0.295697	0.47642
				2.28943	0.545653	0.30781	0.488957
				2.29147	0.555988	0.319924	0.501495
				2.2935	0.566323	0.332037	0.514032
				2.29554	0.576056	0.343901	0.525938
				2.29758	0.585635	0.355701	0.537683
				2.29961	0.595215	0.367501	0.549428
				2.30165	0.604794	0.379301	0.561173
				2.30368	0.614081	0.390483	0.572727
				2.30572	0.623002	0.400892	0.584039
				2.30775	0.631922	0.411301	0.595352
				2.30979	0.640843	0.42171	0.606665
				2.31182	0.649819	0.432313	0.617987
				2.31386	0.659299	0.44467	0.629399
				2.3159	0.668779	0.457026	0.640811
				2.31793	0.67826	0.469383	0.652222
				2.31997	0.68774	0.48174	0.663634
				2.322	0.695591	0.491731	0.67385
				2.32404	0.702673	0.500605	0.6835
				2.32607	0.709755	0.509479	0.693151
				2.32811	0.716837	0.518353	0.702802
				2.33015	0.724	0.528229	0.712772
				2.33218	0.731387	0.540851	0.723618
				2.33422	0.738773	0.553473	0.734464
				2.33625	0.746159	0.566094	0.74531
				2.33829	0.753546	0.578716	0.756157
				2.34032	0.761335	0.592447	0.766267
				2.34236	0.769227	0.606455	0.776192
				2.34439	0.777118	0.620464	0.786116
				2.34643	0.785009	0.634472	0.796041
				2.34847	0.792251	0.648004	0.805241
				2.3505	0.797951	0.660403	0.812717
				2.35254	0.803651	0.672802	0.820194
				2.35457	0.809352	0.685201	0.827671
				2.35661	0.815052	0.6976	0.835147
				2.35864	0.819132	0.707424	0.844417
				2.36068	0.822695	0.716426	0.854261
				2.36271	0.826257	0.725427	0.864104
				2.36475	0.829819	0.734429	0.873947
				2.36679	0.833251	0.74316	0.883036
				2.36882	0.836102	0.750688	0.888775
				2.37086	0.838952	0.758215	0.894514
				2.37289	0.841803	0.765743	0.900253
				2.37493	0.844654	0.773271	0.905992
				2.37696	0.848886	0.781168	0.909154
				2.379	0.854058	0.789316	0.910567
				2.38104	0.85923	0.797463	0.91198
				2.38307	0.864401	0.805611	0.913393
				2.38511	0.869573	0.813759	0.914806
				2.38714	0.87269	0.817033	0.918558
				2.38918	0.875745	0.820161	0.92238
				2.39121	0.878801	0.82329	0.926203
				2.39325	0.881856	0.826418	0.930025
				2.39528	0.885358	0.828716	0.934052
				2.39732	0.889854	0.829164	0.938536
				2.39936	0.894351	0.829613	0.94302
				2.40139	0.898847	0.830061	0.947504
				2.40343	0.903344	0.830509	0.951987
				2.40546	0.906698	0.833027	0.953872
				2.4075	0.909324	0.836861	0.954103
				2.40953	0.91195	0.840696	0.954333
				2.41157	0.914577	0.84453	0.954564
				2.41361	0.917203	0.848365	0.954794
				2.41564	0.919689	0.851392	0.955184
				2.41768	0.922146	0.854252	0.955608
				2.41971	0.924603	0.857113	0.956031
				2.42175	0.92706	0.859973	0.956455
				2.42378	0.929566	0.862974	0.95704
				2.42582	0.932916	0.868438	0.960479
				2.42785	0.936266	0.873903	0.963918
				2.42989	0.939617	0.879368	0.967357
				2.43193	0.942967	0.884833	0.970796
				2.43396	0.945645	0.88972	0.973663
				2.436	0.946198	0.89278	0.974722
				2.43803	0.946751	0.895841	0.975782
				2.44007	0.947304	0.898902	0.976841
				2.4421	0.947857	0.901962	0.9779
				2.44414	0.948663	0.904743	0.980457
				2.44618	0.94983	0.907125	0.985155
				2.44821	0.950996	0.909507	0.989853
				2.45025	0.952163	0.911888	0.994551
				2.45228	0.953329	0.91427	0.999249
				2.45432	0.954109	0.915527	1
				2.45635	0.954565	0.915839	0.997438
				2.45839	0.955021	0.91615	0.994876
				2.46042	0.955477	0.916462	0.992315
				2.46246	0.955933	0.916774	0.989753
				2.4645	0.956968	0.917872	0.988511
				2.46653	0.958371	0.919469	0.988105
				2.46857	0.959773	0.921065	0.9877
				2.4706	0.961176	0.922662	0.987294
				2.47264	0.962579	0.924259	0.986889
				2.47467	0.96327	0.924783	0.985651
				2.47671	0.96356	0.924704	0.983944
				2.47874	0.963851	0.924624	0.982238
				2.48078	0.964141	0.924544	0.980531
				2.48282	0.964432	0.924465	0.978825
				2.48485	0.964223	0.923685	0.978027
				2.48689	0.963716	0.922488	0.977772
				2.48892	0.963209	0.921292	0.977516
				2.49096	0.962703	0.920095	0.97726
				2.49299	0.962196	0.918898	0.977005
				2.49503	0.962629	0.919556	0.977334
				2.49707	0.963766	0.921603	0.978102
				2.4991	0.964904	0.923651	0.978869
				2.50114	0.966041	0.925698	0.979637
				2.50317	0.967178	0.927746	0.980404
				2.50521	0.966395	0.929094	0.979274
				2.50724	0.963873	0.92981	0.976424
				2.50928	0.961351	0.930525	0.973574
				2.51131	0.958828	0.931241	0.970725
				2.51335	0.956306	0.931957	0.967875
				2.51539	0.954917	0.934583	0.965691
				2.51742	0.955333	0.940252	0.964568
				2.51946	0.95575	0.945922	0.963445
				2.52149	0.956166	0.951591	0.962321
				2.52353	0.956582	0.957261	0.961198
				2.52556	0.956847	0.962711	0.959362
				2.5276	0.956603	0.967422	0.955121
				2.52964	0.956358	0.972133	0.95088
				2.53167	0.956114	0.976844	0.946638
				2.53371	0.95587	0.981556	0.942397
				2.53574	0.955617	0.986211	0.938204
				2.53778	0.955073	0.988968	0.935634
				2.53981	0.954529	0.991726	0.933065
				2.54185	0.953985	0.994484	0.930496
				2.54388	0.953441	0.997242	0.927926
				2.54592	0.952897	1	0.925357
				2.54796	0.953003	0.999479	0.923726
				2.54999	0.953314	0.997918	0.922393
				2.55203	0.953625	0.996358	0.92106
				2.55406	0.953937	0.994797	0.919727
				2.5561	0.954248	0.993236	0.918393
				2.55813	0.954244	0.992126	0.917109
				2.56017	0.953921	0.991473	0.915875
				2.56221	0.953598	0.990821	0.91464
				2.56424	0.953275	0.990168	0.913406
				2.56628	0.952953	0.989515	0.912172
				2.56831	0.953214	0.988753	0.910639
				2.57035	0.956467	0.987435	0.907582
				2.57238	0.959719	0.986116	0.904525
				2.57442	0.962972	0.984798	0.901467
				2.57645	0.966224	0.983479	0.89841
				2.57849	0.969477	0.98216	0.895353
				2.58053	0.967355	0.978378	0.892708
				2.58256	0.963761	0.97392	0.890176
				2.5846	0.960167	0.969463	0.887644
				2.58663	0.956573	0.965005	0.885112
				2.58867	0.952979	0.960548	0.88258
				2.5907	0.950857	0.956081	0.880236
				2.59274	0.95107	0.951598	0.878192
				2.59477	0.951282	0.947116	0.876147
				2.59681	0.951494	0.942633	0.874102
				2.59885	0.951707	0.938151	0.872057
				2.60088	0.951919	0.933668	0.870013
				2.60292	0.952654	0.933088	0.866748
				2.60495	0.953437	0.932865	0.863371
				2.60699	0.95422	0.932643	0.859994
				2.60902	0.955003	0.932421	0.856617
				2.61106	0.955786	0.932199	0.853241
				2.6131	0.957167	0.930412	0.850825
				2.61513	0.959453	0.926252	0.849866
				2.61717	0.96174	0.922093	0.848907
				2.6192	0.964026	0.917934	0.847948
				2.62124	0.966313	0.913775	0.84699
				2.62327	0.968599	0.909616	0.846031
				2.62531	0.9705	0.904764	0.84372
				2.62734	0.972337	0.899798	0.841188
				2.62938	0.974174	0.894833	0.838655
				2.63142	0.976011	0.889867	0.836122
				2.63345	0.977848	0.884901	0.833589
				2.63549	0.978488	0.87918	0.831113
				2.63752	0.97542	0.87112	0.828814
				2.63956	0.972352	0.863059	0.826516
				2.64159	0.969284	0.854999	0.824217
				2.64363	0.966216	0.846939	0.821918
				2.64567	0.963148	0.838879	0.81962
				2.6477	0.961978	0.832675	0.817642
				2.64974	0.962029	0.827667	0.815872
				2.65177	0.962081	0.822659	0.814102
				2.65381	0.962133	0.817651	0.812331
				2.65584	0.962184	0.812642	0.810561
				2.65788	0.962236	0.807634	0.808791
				2.65991	0.962026	0.802785	0.804083
				2.66195	0.961795	0.797949	0.79913
				2.66399	0.961564	0.793113	0.794178
				2.66602	0.961333	0.788276	0.789225
				2.66806	0.961102	0.78344	0.784272
				2.67009	0.96155	0.778569	0.779305
				2.67213	0.964926	0.773548	0.774274
				2.67416	0.968301	0.768526	0.769244
				2.6762	0.971677	0.763504	0.764213
				2.67824	0.975053	0.758482	0.759182
				2.68027	0.978429	0.753461	0.754151
				2.68231	0.979689	0.748561	0.748857
				2.68434	0.977807	0.743842	0.743174
				2.68638	0.975926	0.739122	0.73749
				2.68841	0.974044	0.734403	0.731806
				2.69045	0.972162	0.729684	0.726122
				2.69248	0.970281	0.724964	0.720438
				2.69452	0.96907	0.720649	0.715358
				2.69656	0.968375	0.716644	0.710742
				2.69859	0.96768	0.712639	0.706126
				2.70063	0.966985	0.708633	0.701509
				2.70266	0.96629	0.704628	0.696893
				2.7047	0.965594	0.700623	0.692277
				2.70673	0.967485	0.698616	0.686325
				2.70877	0.97061	0.697564	0.679735
				2.7108	0.973736	0.696512	0.673145
				2.71284	0.976862	0.69546	0.666554
				2.71488	0.979987	0.694408	0.659964
				2.71691	0.983113	0.693355	0.653374
				2.71895	0.983423	0.691582	0.647744
				2.72098	0.98272	0.689549	0.64246
				2.72302	0.982016	0.687515	0.637176
				2.72505	0.981312	0.685482	0.631893
				2.72709	0.980609	0.683449	0.626609
				2.72913	0.979905	0.681415	0.621325
				2.73116	0.980144	0.680111	0.617387
				2.7332	0.980714	0.679063	0.613922
				2.73523	0.981284	0.678014	0.610457
				2.73727	0.981854	0.676966	0.606992
				2.7393	0.982424	0.675918	0.603527
				2.74134	0.982995	0.67487	0.600062
				2.74337	0.984414	0.672867	0.59559
				2.74541	0.986163	0.670495	0.590727
				2.74745	0.987912	0.668123	0.585864
				2.74948	0.989661	0.665751	0.581002
				2.75152	0.99141	0.663379	0.576139
				2.75355	0.993159	0.661007	0.571276
				2.75559	0.994486	0.658234	0.569899
				2.75762	0.995554	0.655213	0.570681
				2.75966	0.996621	0.652191	0.571463
				2.7617	0.997688	0.64917	0.572246
				2.76373	0.998755	0.646148	0.573028
				2.76577	0.999822	0.643127	0.57381
				2.7678	1	0.640248	0.574178
				2.76984	0.999247	0.637517	0.574114
				2.77187	0.998495	0.634787	0.57405
				2.77391	0.997742	0.632056	0.573986
				2.77594	0.996989	0.629326	0.573922
				2.77798	0.996237	0.626595	0.573858
				2.78002	0.995169	0.623909	0.573634
				2.78205	0.993381	0.621322	0.573047
				2.78409	0.991594	0.618736	0.572459
				2.78612	0.989806	0.61615	0.571872
				2.78816	0.988018	0.613563	0.571284
				2.79019	0.986231	0.610977	0.570696
				2.79223	0.98452	0.608423	0.569912
				2.79426	0.985132	0.606826	0.5632
				2.7963	0.985745	0.605229	0.556488
				2.79834	0.986357	0.603632	0.549776
				2.80037	0.986969	0.602035	0.543063
				2.80241	0.987581	0.600438	0.536351
				2.80444	0.988193	0.598842	0.529639
				2.80648	0.983729	0.596479	0.528046
				2.80851	0.977421	0.593839	0.528314
				2.81055	0.971112	0.591199	0.528582
				2.81259	0.964803	0.588559	0.528849
				2.81462	0.958494	0.585918	0.529117
				2.81666	0.952185	0.583278	0.529384
				2.81869	0.948455	0.579727	0.530785
				2.82073	0.948994	0.57467	0.534063
				2.82276	0.949532	0.569612	0.537341
				2.8248	0.95007	0.564555	0.540618
				2.82683	0.950609	0.559497	0.543896
				2.82887	0.951147	0.55444	0.547173
				2.83091	0.951685	0.549382	0.550451
				2.83294	0.950271	0.545052	0.550612
				2.83498	0.948778	0.540752	0.550647
				2.83701	0.947285	0.536452	0.550681
				2.83905	0.945792	0.532151	0.550715
				2.84108	0.944299	0.527851	0.55075
				2.84312	0.942806	0.523551	0.550784
				2.84516	0.941815	0.518367	0.550621
				2.84719	0.941355	0.512245	0.55025
				2.84923	0.940895	0.506124	0.549878
				2.85126	0.940435	0.500003	0.549506
				2.8533	0.939975	0.493882	0.549134
				2.85533	0.939515	0.487761	0.548762
				2.85737	0.939055	0.48164	0.548391
				2.8594	0.934635	0.476372	0.545748
				2.86144	0.930003	0.47115	0.542985
				2.86348	0.925372	0.465928	0.540222
				2.86551	0.92074	0.460706	0.537459
				2.86755	0.916109	0.455484	0.534696
				2.86958	0.911478	0.450262	0.531933
				2.87162	0.906929	0.444846	0.530267
				2.87365	0.902534	0.439072	0.530623
				2.87569	0.898139	0.433298	0.530979
				2.87773	0.893743	0.427524	0.531335
				2.87976	0.889348	0.42175	0.531691
				2.8818	0.884952	0.415976	0.532047
				2.88383	0.880557	0.410203	0.532403
				2.88587	0.879502	0.405946	0.530141
				2.8879	0.879713	0.402264	0.526885
				2.88994	0.879925	0.398582	0.52363
				2.89197	0.880136	0.3949	0.520374
				2.89401	0.880347	0.391218	0.517119
				2.89605	0.880559	0.387536	0.513864
				2.89808	0.880775	0.383855	0.510603
				2.90012	0.8831	0.380393	0.505345
				2.90215	0.885424	0.37693	0.500088
				2.90419	0.887749	0.373468	0.49483
				2.90622	0.890074	0.370006	0.489572
				2.90826	0.892398	0.366544	0.484314
				2.91029	0.894723	0.363082	0.479056
				2.91233	0.896581	0.359328	0.473618
				2.91437	0.896744	0.354511	0.467524
				2.9164	0.896907	0.349695	0.46143
				2.91844	0.89707	0.344879	0.455336
				2.92047	0.897233	0.340062	0.449241
				2.92251	0.897396	0.335246	0.443147
				2.92454	0.897559	0.33043	0.437053
				2.92658	0.896829	0.326873	0.43118
				2.92862	0.894745	0.325225	0.42564
				2.93065	0.89266	0.323577	0.4201
				2.93269	0.890576	0.321929	0.41456
				2.93472	0.888492	0.32028	0.409021
				2.93676	0.886408	0.318632	0.403481
				2.93879	0.884323	0.316984	0.397941
				2.94083	0.883508	0.314443	0.392184
				2.94286	0.883889	0.31106	0.386223
				2.9449	0.884271	0.307677	0.380261
				2.94694	0.884653	0.304293	0.3743
				2.94897	0.885034	0.30091	0.368338
				2.95101	0.885416	0.297527	0.362376
				2.95304	0.885798	0.294144	0.356415
				2.95508	0.882857	0.291245	0.350527
				2.95711	0.877358	0.28872	0.344697
				2.95915	0.87186	0.286196	0.338867
				2.96119	0.866362	0.283671	0.333037
				2.96322	0.860863	0.281146	0.327207
				2.96526	0.855365	0.278621	0.321376
				2.96729	0.849867	0.276096	0.315546
				2.96933	0.85005	0.27325	0.3107
				2.97136	0.854912	0.270141	0.306664
				2.9734	0.859774	0.267031	0.302628
				2.97543	0.864636	0.263922	0.298593
				2.97747	0.869498	0.260812	0.294557
				2.97951	0.87436	0.257703	0.290521
				2.98154	0.879222	0.254593	0.286485
				2.98358	0.884736	0.251697	0.281572
				2.98561	0.891006	0.249047	0.275644
				2.98765	0.897275	0.246397	0.269717
				2.98968	0.903545	0.243747	0.263789
				2.99172	0.909814	0.241097	0.257861
				2.99376	0.916084	0.238447	0.251933
				2.99579	0.922353	0.235797	0.246005
				2.99783	0.927807	0.232995	0.240017
				2.99986	0.931443	0.229854	0.233896
				3.0019	0.935079	0.226713	0.227774
				3.00393	0.938715	0.223571	0.221653
				3.00597	0.942351	0.22043	0.215531
				3.008	0.945987	0.217289	0.20941
				3.01004	0.949623	0.214147	0.203288
				3.01208	0.953097	0.21112	0.197355
				3.01411	0.954827	0.209313	0.193438
				3.01615	0.956558	0.207505	0.189522
				3.01818	0.958288	0.205698	0.185605
				3.02022	0.960019	0.203891	0.181688
				3.02225	0.961749	0.202084	0.177772
				3.02429	0.96348	0.200277	0.173855
				3.02632	0.96521	0.19847	0.169938
				3.02836	0.966911	0.19716	0.164692
				3.0304	0.968603	0.195982	0.159091
				3.03243	0.970295	0.194804	0.153491
				3.03447	0.971988	0.193626	0.147891
				3.0365	0.97368	0.192448	0.142291
				3.03854	0.975372	0.19127	0.13669
				3.04057	0.977065	0.190092	0.13109
				3.04261	0.977475	0.188254	0.125558
				3.04465	0.97613	0.185515	0.120118
				3.04668	0.974785	0.182775	0.114678
				3.04872	0.97344	0.180035	0.109238
				3.05075	0.972094	0.177296	0.103798
				3.05279	0.970749	0.174556	0.0983586
				3.05482	0.969404	0.171816	0.0929188
				3.05686	0.968059	0.169077	0.087479
				3.05889	0.966372	0.167649	0.0831597
				3.06093	0.964679	0.166247	0.0788621
				3.06297	0.962985	0.164844	0.0745644
				3.065	0.961292	0.163442	0.0702668
				3.06704	0.959598	0.16204	0.0659692
				3.06907	0.957905	0.160637	0.0616715
				3.07111	0.956211	0.159235	0.0573739
				3.07314	0.95301	0.157119	0.0556024
				3.07518	0.948076	0.154185	0.0567322
				3.07722	0.943141	0.15125	0.0578621
				3.07925	0.938207	0.148315	0.0589919
				3.08129	0.933273	0.14538	0.0601217
				3.08332	0.928339	0.142445	0.0612515
				3.08536	0.923405	0.13951	0.0623814
				3.08739	0.918471	0.136575	0.0635112
				3.08943	0.909045	0.132191	0.061254
				3.09146	0.899185	0.127666	0.05867
				3.0935	0.889325	0.123142	0.056086
				3.09554	0.879465	0.118618	0.053502
				3.09757	0.869605	0.114094	0.0509179
				3.09961	0.859745	0.109569	0.0483339
				3.10164	0.849885	0.105045	0.0457499
				3.10368	0.840652	0.101001	0.0434801
				3.10571	0.833012	0.0981763	0.0420085
				3.10775	0.825373	0.0953517	0.0405368
				3.10979	0.817733	0.0925271	0.0390652
				3.11182	0.810094	0.0897025	0.0375935
				3.11386	0.802454	0.0868779	0.0361219
				3.11589	0.794815	0.0840532	0.0346502
				3.11793	0.787176	0.0812286	0.0331786
				3.11996	0.779229	0.0785083	0.0318471
				3.122	0.771018	0.0758779	0.0306362
				3.12403	0.762806	0.0732475	0.0294254
				3.12607	0.754595	0.070617	0.0282145
				3.12811	0.746384	0.0679866	0.0270036
				3.13014	0.738173	0.0653561	0.0257928
				3.13218	0.729962	0.0627257	0.0245819
				3.13421	0.721751	0.0600952	0.023371
				3.13625	0.713318	0.0576783	0.0223484
				3.13828	0.704812	0.0553318	0.0213877
				3.14032	0.696307	0.0529853	0.020427
				3.14235	0.687801	0.0506388	0.0194663
				3.14439	0.679296	0.0482923	0.0185056
				3.14643	0.67079	0.0459458	0.0175449
				3.14846	0.662284	0.0435993	0.0165842
				3.1505	0.653779	0.0412528	0.0156235
				3.15253	0.645218	0.0392234	0.0148694
				3.15457	0.63665	0.0372342	0.0141414
				3.1566	0.628083	0.035245	0.0134134
				3.15864	0.619515	0.0332558	0.0126855
				3.16068	0.610947	0.0312666	0.0119575
				3.16271	0.60238	0.0292774	0.0112295
				3.16475	0.593812	0.0272883	0.0105015
				3.16678	0.585244	0.0252991	0.00977357
				3.16882	0.576831	0.0237133	0.00924873
				3.17085	0.568426	0.0221524	0.00873643
				3.17289	0.560022	0.0205916	0.00822414
				3.17492	0.551618	0.0190307	0.00771185
				3.17696	0.543213	0.0174699	0.00719955
				3.179	0.534809	0.015909	0.00668726
				3.18103	0.526405	0.0143482	0.00617497
				3.18307	0.518	0.0127873	0.00566267
				3.1851	0.509945	0.0116808	0.00533236
				3.18714	0.501923	0.010617	0.00501912
				3.18917	0.4939	0.00955309	0.00470588
				3.19121	0.485878	0.00848922	0.00439264
				3.19325	0.477855	0.00742536	0.0040794
				3.19528	0.469833	0.00636149	0.00376616
				3.19732	0.461811	0.00529763	0.00345292
				3.19935	0.453788	0.00423376	0.00313968
				3.20139	0.446243	0.00362248	0.00297334
				3.20342	0.438814	0.00312194	0.00284295
				3.20546	0.431385	0.0026214	0.00271255
				3.20749	0.423956	0.00212086	0.00258216
				3.20953	0.416528	0.00162032	0.00245176
				3.21157	0.409099	0.00111978	0.00232137
				3.2136	0.40167	0.000619242	0.00219097
				3.21564	0.394241	0.000118703	0.00206058
				3.21767	0.387278	0	0.00203186
				3.21971	0.380614	0.000127462	0.0020687
				3.22174	0.373951	0.000254923	0.00210553
				3.22378	0.367287	0.000382385	0.00214237
				3.22582	0.360624	0.000509846	0.0021792
				3.22785	0.35396	0.000637308	0.00221604
				3.22989	0.347297	0.000764769	0.00225287
				3.23192	0.340633	0.000892231	0.00228971
				3.23396	0.334349	0.00127316	0.00238231
				3.23599	0.328715	0.00208916	0.00257063
				3.23803	0.323082	0.00290515	0.00275894
				3.24006	0.317448	0.00372115	0.00294726
				3.2421	0.311814	0.00453714	0.00313557
				3.24414	0.306181	0.00535314	0.00332389
				3.24617	0.300547	0.00616913	0.00351221
				3.24821	0.294914	0.00698513	0.00370052
				3.25024	1.59903e+09	1.44016e+09	1.31158e+09

## Sheet: Fig1_e
wavelength	1	2	3	4	5	6	7	8	9	10	11	12	13	14	15	16	17	18	19	20	21	22	23	24	25	26	27	28	29	30	31	32	33	34	35	36	37	38	39	40	41	42	43	44	45	46	47	48	49
381.51	0.6731517910957336	0.6136386394500732	0.628743	0.5780091285705566	0.6422019004821777	0.6102660894393921	0.5966542363166809	0.5724638104438782	0.5921515226364136	0.5896487832069397	0.592391	0.591912	0.5234657526016235	0.6304348111152649	0.6111599206924438	0.5959932804107666	0.5964528918266296	0.5577264428138733	0.590674	0.5	0.5845896005630493	0.5745160579681396	0.576978	0.5752065777778625	0.4855305254459381	0.5834710597991943	0.5869565010070801	0.5951972007751465	0.5425170063972473	0.6302520632743835	0.5935373902320862	0.5798318982124329	0.48551955819129944	0.5768595337867737	0.5879396200180054	0.5797342658042908	0.6045295596122742	0.5969125032424927	0.49043476581573486	0.6172839999198914	0.4752136766910553	0.621053	0.5157895088195801	0.627258	0.5777777433395386	0.5505226850509644	0.6185383200645447	0.5629544258117676	0.4702702462673187
383.52	0.644295	0.5715464353561401	0.5697674751281738	0.526623	0.5711973905563354	0.5616883635520935	0.5616883635520935	0.5525477528572083	0.5665857791900635	0.5202592611312866	0.5465838313102722	0.5675240755081177	0.4706840217113495	0.5924466848373413	0.5536410808563232	0.5369231104850769	0.536098	0.5330260992050171	0.5160350203514099	0.4558534324169159	0.5460993051528931	0.5118368864059448	0.5257575511932373	0.5139685869216919	0.45137879252433777	0.5458515286445618	0.5306406617164612	0.5394843220710754	0.49922236800193787	0.5786259174346924	0.5201793909072876	0.537519	0.44326692819595337	0.5492063760757446	0.5464566349983215	0.553459	0.5525925755500793	0.5495355725288391	0.4502297341823578	0.5678092241287231	0.4391574263572693	0.5692541599273682	0.4826546609401703	0.5692541599273682	0.521277	0.4984374940395355	0.5803030133247375	0.5293233394622803	0.4432677626609802
385.52	0.5748251676559448	0.5086708068847656	0.5072089433670044	0.48396092653274536	0.5028818249702454	0.5014285445213318	0.5014285445213318	0.4922206401824951	0.46524062752723694	0.4922206401824951	0.4964638948440552	0.4922206401824951	0.4300791621208191	0.5332409739494324	0.5053050518035889	0.4856360852718353	0.4856360852718353	0.4626474380493164	0.48106056451797485	0.4151288866996765	0.481529	0.4743429124355316	0.4596577286720276	0.481529	0.39529120922088623	0.4751243591308594	0.4945717751979828	0.5110236406326294	0.45559847354888916	0.5134047865867615	0.48163264989852905	0.49154749512672424	0.4135240614414215	0.47715049982070923	0.5052632093429565	0.47715049982070923	0.5124645233154297	0.4954721927642822	0.3929539620876312	0.5368421077728271	0.39215612411499023	0.5300896167755127	0.4316644072532654	0.5265822410583496	0.4694960415363312	0.45063289999961853	0.5198902487754822	0.4722598195075989	0.3952843248844147
387.53	0.5111386179924011	0.4374646842479706	0.45280763506889343	0.43711844086647034	0.4444444477558136	0.43920597434043884	0.4444444477558136	0.4261704683303833	0.4162735939025879	0.419856	0.45574161410331726	0.4422403872013092	0.3839811682701111	0.4592326283454895	0.43636366724967957	0.4301675856113434	0.4266666769981384	0.4022727608680725	0.40846681594848633	0.3705815076828003	0.4314136505126953	0.411076	0.4081833064556122	0.4169381260871887	0.3471778631210327	0.4327731132507324	0.4257732033729553	0.43849658966064453	0.40193337202072144	0.44226327538490295	0.43325790762901306	0.4368600845336914	0.3687831163406372	0.43355855345726013	0.4391354024410248	0.4391354024410248	0.4641256034374237	0.44161850214004517	0.3462897539138794	0.4695945680141449	0.3394581079483032	0.4685393273830414	0.39441338181495667	0.46598637104034424	0.4094036817550659	0.40296804904937744	0.46697041392326355	0.4148353934288025	0.3690205216407776
389.54	0.4491264522075653	0.3932237923145294	0.3986555337905884	0.39669421315193176	0.4216991066932678	0.3909928500652313	0.3908572196960449	0.3811931312084198	0.3828091621398926	0.3827037811279297	0.4130653142929077	0.38562750816345215	0.35742974281311035	0.4170941412448883	0.3835334777832031	0.38068708777427673	0.37231093645095825	0.36527514457702637	0.3567415475845337	0.32497677206993103	0.37902483344078064	0.3459119498729706	0.35986560583114624	0.35239851474761963	0.3132854402065277	0.3667585551738739	0.3618711531162262	0.40707966685295105	0.3565380871295929	0.4051383435726166	0.3778213858604431	0.39275500178337097	0.34043407440185547	0.382146	0.38261738419532776	0.38477152585983276	0.412587	0.3953712284564972	0.3182266056537628	0.4165872037410736	0.3374999761581421	0.42289042472839355	0.34214454889297485	0.4267822802066803	0.3734115660190582	0.3647797107696533	0.4114738404750824	0.3716605305671692	0.3157380223274231
391.55	0.39298561215400696	0.35376691818237305	0.35664939880371094	0.3627365529537201	0.3646748960018158	0.35038360953330994	0.36436882615089417	0.34871795773506165	0.34442979097366333	0.3251895606517792	0.3455759584903717	0.3504633605480194	0.32307693362236023	0.3553082346916199	0.3479664921760559	0.33806341886520386	0.3366173803806305	0.3160065710544586	0.3202160596847534	0.3071632981300354	0.32838037610054016	0.3104490637779236	0.3128519654273987	0.31645816564559937	0.28148147463798523	0.3220738470554352	0.31947487592697144	0.34981364011764526	0.3218197226524353	0.3623664677143097	0.3396851718425751	0.34223705530166626	0.29215359687805176	0.3406725823879242	0.3405676484107971	0.3434343636035919	0.37116923928260803	0.3483050465583801	0.29114973545074463	0.38071897625923157	0.2962343096733093	0.37552741169929504	0.3186821937561035	0.377986	0.3357963562011719	0.32171499729156494	0.3662790358066559	0.3338744640350342	0.29152822494506836
393.56	0.35346755385398865	0.3053491711616516	0.3224506378173828	0.3223443329334259	0.3276374340057373	0.3074018359184265	0.3123950958251953	0.3155270516872406	0.29589614272117615	0.2918763756752014	0.3020527958869934	0.3025830388069153	0.2800586521625519	0.3248192369937897	0.2891986072063446	0.28767120838165283	0.2973066568374634	0.2731776535511017	0.2817189693450928	0.2612551152706146	0.2894393801689148	0.26288989186286926	0.26481151580810547	0.27486246824264526	0.23924052715301514	0.28306707739830017	0.28554069995880127	0.31519436836242676	0.27295491099357605	0.31702128052711487	0.2957446873188019	0.3126760721206665	0.2659279704093933	0.30849581956863403	0.3051317632198334	0.3082287311553955	0.3371627926826477	0.3166077733039856	0.2551020383834839	0.32958537340164185	0.26755616068840027	0.3333333432674408	0.275125	0.35086116194725037	0.2947894334793091	0.29245948791503906	0.3335699141025543	0.2940330505371094	0.26735395193099976
395.57	0.31532663106918335	0.2799258232116699	0.2761194109916687	0.28719276189804077	0.29477614164352417	0.26547545194625854	0.27764564752578735	0.2880835235118866	0.2639714777469635	0.26723095774650574	0.2639714777469635	0.25800490379333496	0.23421213030815125	0.285114	0.26610979437828064	0.26461902260780334	0.26413848996162415	0.24584324657917023	0.24689899384975433	0.2248803824186325	0.25295382738113403	0.22621947526931763	0.24153248965740204	0.23770934343338013	0.2050115466117859	0.25132837891578674	0.25487181544303894	0.2863221764564514	0.24984800815582275	0.28553998470306396	0.2672361433506012	0.285106	0.22893773019313812	0.2742786407470703	0.2684275209903717	0.27103960514068604	0.30519914627075195	0.2868550419807434	0.22698210179805756	0.2989814281463623	0.2311893105506897	0.30466383695602417	0.24805739521980286	0.31622910499572754	0.262142	0.2618904411792755	0.30047789216041565	0.26939523220062256	0.2343655228614807
397.58	0.2917800843715668	0.2583470046520233	0.25291621685028076	0.27143847942352295	0.26978999376296997	0.24380847811698914	0.23795221745967865	0.26037347316741943	0.23492395877838135	0.23364977538585663	0.23614072799682617	0.23642173409461975	0.21552176773548126	0.25226184725761414	0.24121278524398804	0.2261720895767212	0.22701594233512878	0.21354705095291138	0.22418133914470673	0.19572973251342773	0.22096852958202362	0.20479704439640045	0.21524623036384583	0.21524623036384583	0.17337603867053986	0.22077316045761108	0.22266487777233124	0.25743645429611206	0.23019179701805115	0.25743645429611206	0.24121147394180298	0.2507953345775604	0.21303901076316833	0.24736841022968292	0.2437017858028412	0.24736841022968292	0.28021109104156494	0.2542826533317566	0.2005249410867691	0.261929	0.21312764286994934	0.2803543210029602	0.22037318348884583	0.28951403498649597	0.24248598515987396	0.24384	0.2747817039489746	0.23639273643493652	0.21682339906692505
399.6	0.26000919938087463	0.23537737131118774	0.2306981086730957	0.23438653349876404	0.24952830374240875	0.20533210039138794	0.22029303014278412	0.2541685402393341	0.21591950953006744	0.2050808221101761	0.21399365365505219	0.21709322929382324	0.18967092037200928	0.22567489743232727	0.2077464908361435	0.2077464908361435	0.2073301374912262	0.19353428483009338	0.19252748787403107	0.18262018263339996	0.20007938146591187	0.18033483624458313	0.18961012363433838	0.18556702136993408	0.15872357785701752	0.2014445662498474	0.20212766528129578	0.23087577521800995	0.19990955293178558	0.2306281328201294	0.21454712748527527	0.2272932529449463	0.18555305898189545	0.22170035541057587	0.22191143035888672	0.23394280672073364	0.2586127519607544	0.23133642971515656	0.18561796844005585	0.24834871292114258	0.197018	0.2550881803035736	0.20117275416851044	0.2615956664085388	0.21332736313343048	0.21261261403560638	0.25419121980667114	0.2264237105846405	0.19982118904590607
401.61	0.2398226410150528	0.21490097045898438	0.20493754744529724	0.2116205096244812	0.23861347138881683	0.1822333037853241	0.19201289117336273	0.22834967076778412	0.19679811596870422	0.18868669867515564	0.18993964791297913	0.18971700966358185	0.17336978018283844	0.2006344199180603	0.18968133628368378	0.19004523754119873	0.184808	0.1706942766904831	0.17185071110725403	0.15763546526432037	0.1826714724302292	0.16388098895549774	0.16512466967105865	0.16521435976028442	0.14290621876716614	0.1780918538570404	0.1774086207151413	0.21019607782363892	0.1863013654947281	0.20923805236816406	0.19739438593387604	0.2062763273715973	0.16452649235725403	0.201201	0.19671489298343658	0.20482897758483887	0.24089068174362183	0.2138844132423401	0.16312626004219055	0.2216174304485321	0.17374368011951447	0.23212189972400665	0.18632075190544128	0.24384523928165436	0.19583652913570404	0.1903127282857895	0.22993408143520355	0.20619593560695648	0.18333333730697632
403.62	0.22234080731868744	0.2001764476299286	0.18953323364257812	0.21098363399505615	0.22597025334835052	0.1699064075946808	0.18070554733276367	0.2151942253112793	0.17896223068237305	0.1680731326341629	0.17529040575027466	0.17262938618659973	0.15403424203395844	0.1830311417579651	0.17615008354187012	0.17185339331626892	0.1676393747329712	0.15549686551094055	0.15630140900611877	0.14350798726081848	0.1651633083820343	0.1525367796421051	0.15116101503372192	0.15351688861846924	0.1282690018415451	0.16724082827568054	0.1643875539302826	0.19713887572288513	0.1666666567325592	0.18767505884170532	0.17696334421634674	0.19162695109844208	0.15416522324085236	0.19027334451675415	0.1916426569223404	0.19027334451675415	0.2236662060022354	0.20106571912765503	0.1476748287677765	0.20314636826515198	0.16361752152442932	0.21718044579029083	0.17231927812099457	0.23195400834083557	0.18188033998012543	0.18449290096759796	0.22116366028785706	0.19187436997890472	0.17256636917591095
405.64	0.21070440113544464	0.18640351295471191	0.17842453718185425	0.17704401910305023	0.20456676185131073	0.15448401868343353	0.16466236114501953	0.20298880338668823	0.16388890147209167	0.1553337424993515	0.15469954907894135	0.15708450973033905	0.13784538209438324	0.17123724520206451	0.15806551277637482	0.15756860375404358	0.15519766509532928	0.1405007243156433	0.1428571492433548	0.13123516738414764	0.15378355979919434	0.1391948163509369	0.13894221186637878	0.14130721986293793	0.11749140173196793	0.15091320872306824	0.14778970181941986	0.18206937611103058	0.16223329305648804	0.18206937611103058	0.16364751756191254	0.173806	0.14509683847427368	0.17611193656921387	0.17246688902378082	0.18054285645484924	0.2086847424507141	0.18804708123207092	0.13451004028320312	0.1892055720090866	0.1528158336877823	0.20632529258728027	0.16244164109230042	0.21536144614219666	0.16260656714439392	0.17098844051361084	0.20795385539531708	0.17750459909439087	0.16204692423343658
407.66	0.19169238209724426	0.17591802775859833	0.1660609394311905	0.15233904123306274	0.19032980501651764	0.14165498316287994	0.14997170865535736	0.19103312492370605	0.15472003817558289	0.14722910523414612	0.1460735946893692	0.14884109795093536	0.13208600878715515	0.15740998089313507	0.14838682115077972	0.1489361673593521	0.1449536681175232	0.13367265462875366	0.13356530666351318	0.12702703475952148	0.14296098053455353	0.12704432010650635	0.1284225732088089	0.12714695930480957	0.10574162006378174	0.14145992696285248	0.13668735325336456	0.16638562083244324	0.1482093632221222	0.16638562083244324	0.15386733412742615	0.1678091585636139	0.13207480311393738	0.1622137427330017	0.1622137427330017	0.167042	0.20033715665340424	0.17019522190093994	0.12465141713619232	0.18456555902957916	0.14611370861530304	0.19518862664699554	0.15435321629047394	0.20201745629310608	0.15499606728553772	0.1623838096857071	0.19514191150665283	0.16842962801456451	0.14697802066802979
409.68	0.18240287899971008	0.16683724522590637	0.15658718347549438	0.149605	0.17368155717849731	0.13564909994602203	0.14076688885688782	0.18336205184459686	0.14112070202827454	0.13318341970443726	0.13318341970443726	0.13950586318969727	0.11945565044879913	0.1513540893793106	0.14039641618728638	0.1383618712425232	0.1350443810224533	0.12185078114271164	0.12479590624570847	0.1191599890589714	0.13351313769817352	0.11520138382911682	0.12240898609161377	0.12019641697406769	0.10098206996917725	0.13387422263622284	0.12684425711631775	0.15814363956451416	0.1401985138654709	0.15536652505397797	0.14117351174354553	0.15568861365318298	0.12552933394908905	0.15591531991958618	0.15420792996883392	0.1616336703300476	0.19036640226840973	0.1629241555929184	0.11855541914701462	0.17241378128528595	0.13396641612052917	0.1813749223947525	0.13992077112197876	0.19260966777801514	0.13995271921157837	0.15158583223819733	0.18257667124271393	0.16038432717323303	0.14142175018787384
411.7	0.17068688571453094	0.15708529949188232	0.14436233043670654	0.13077816367149353	0.1668548285961151	0.1245017722249031	0.12824910879135132	0.1741979420185089	0.1341298520565033	0.12675103545188904	0.12675103545188904	0.12862028181552887	0.11384130269289017	0.1402164101600647	0.12859925627708435	0.12806715071201324	0.12374372780323029	0.11217448860406876	0.1180410161614418	0.10597623884677887	0.12371338903903961	0.10957032442092896	0.11539208889007568	0.1120869517326355	0.0939076	0.12234460562467575	0.1195586696267128	0.15046802163124084	0.1350374072790146	0.14414413273334503	0.13433514535427094	0.14949634671211243	0.12091891467571259	0.14458391070365906	0.14458391070365906	0.14729031920433044	0.17994627356529236	0.15497076511383057	0.10999766737222672	0.15997307002544403	0.12670695781707764	0.17657458782196045	0.13679558038711548	0.18398751318454742	0.13366225361824036	0.14470137655735016	0.17653532326221466	0.15233851969242096	0.13229398429393768
413.72	0.15886251628398895	0.1505591720342636	0.13820625841617584	0.12002882361412048	0.15549036860466003	0.11896223574876785	0.12002143263816833	0.16904960572719574	0.12542515993118286	0.11736300587654114	0.11659378558397293	0.12188593298196793	0.10629250854253769	0.12983770668506622	0.12389030307531357	0.12373072654008865	0.12136613577604294	0.10761420428752899	0.10924040526151657	0.10243524610996246	0.11999998986721039	0.10335347801446915	0.10749774426221848	0.10335347801446915	0.0909338	0.11666236817836761	0.1138727217912674	0.143534	0.12635263800621033	0.13775724172592163	0.12694025039672852	0.1446620374917984	0.11307644098997116	0.139176	0.1360100954771042	0.14056719839572906	0.17294132709503174	0.14650732278823853	0.10559528321027756	0.15790557861328125	0.1224825382232666	0.16905443370342255	0.1279260814189911	0.17733506858348846	0.12683823704719543	0.13944792747497559	0.16962645947933197	0.14049944281578064	0.1267605721950531
415.74	0.1516699343919754	0.1408340334892273	0.12663722038269043	0.1192583292722702	0.14362727105617523	0.11046285182237625	0.10942072421312332	0.15954197943210602	0.12094739079475403	0.11423075944185257	0.10983671247959137	0.11506478488445282	0.10269229859113693	0.12526392936706543	0.11816109716892242	0.11405683308839798	0.1110064685344696	0.0993835	0.103259	0.0973697	0.1136743500828743	0.0977155	0.10040567815303802	0.10058387368917465	0.082708	0.11419548094272614	0.10933759808540344	0.13435178995132446	0.12293794006109238	0.13317802548408508	0.12174250930547714	0.13864076137542725	0.10884757339954376	0.12661148607730865	0.1308860331773758	0.13468077778816223	0.16621817648410797	0.14034757018089294	0.102029	0.1463322639465332	0.11845101416110992	0.160757	0.11986169219017029	0.1704721450805664	0.12414577603340149	0.13462157547473907	0.16367077827453613	0.13516837358474731	0.11844585835933685
417.76	0.14191944897174835	0.13364553451538086	0.11971212178468704	0.10165700316429138	0.13489046692848206	0.10391433537006378	0.10662824660539627	0.1541466861963272	0.1158851757645607	0.1058323010802269	0.1058928593993187	0.11053662747144699	0.0951786	0.11978156864643097	0.11049487441778183	0.11007552593946457	0.10796872526407242	0.0964597	0.095909	0.0906606	0.10659819841384888	0.091938	0.0954797	0.0965891	0.0771547	0.10502426326274872	0.10392748564481735	0.1280432790517807	0.11686795204877853	0.12683100998401642	0.11691096425056458	0.13338100910186768	0.10129543393850327	0.12558497488498688	0.125814	0.131066	0.16151563823223114	0.1353239119052887	0.0950234	0.14317595958709717	0.11379849910736084	0.15555942058563232	0.11989482492208481	0.1672220230102539	0.12031661719083786	0.12783707678318024	0.16126784682273865	0.12950390577316284	0.11383811384439468
419.78	0.1331125795841217	0.12955600023269653	0.11050888895988464	0.10003350675106049	0.12203501164913177	0.0974971	0.0988809	0.15277546644210815	0.10861983150243759	0.0997132	0.098437	0.10494551807641983	0.0928998	0.11336298286914825	0.10586151480674744	0.1064060777425766	0.10420650243759155	0.0898876	0.0923196	0.0888395	0.10289017111063004	0.0893788	0.0928547	0.0925714	0.075763	0.10542856901884079	0.0978992	0.1241622045636177	0.11428096145391464	0.12159296125173569	0.10975201427936554	0.12986795604228973	0.0999166	0.11814557015895844	0.12208347022533417	0.12637633085250854	0.15585054457187653	0.12995168566703796	0.091855	0.1386920064687729	0.11057068407535553	0.15415723621845245	0.11107513308525085	0.16115838289260864	0.11481481045484543	0.12185730785131454	0.15385855734348297	0.1251121610403061	0.11019815504550934
421.8	0.1291828751564026	0.11945812404155731	0.10620316118001938	0.0922291	0.11475662887096405	0.0916513	0.0950222	0.14514896273612976	0.10537229478359222	0.0959325	0.0954134	0.10070833563804626	0.088116	0.10865411162376404	0.0992676	0.10183914005756378	0.097884	0.0865567	0.088753	0.0828078	0.0981117	0.0862274	0.0873005	0.0870447	0.0734597	0.0993395	0.0968962	0.12035909295082092	0.1098613291978836	0.11852192878723145	0.1059439405798912	0.12465202063322067	0.0963281	0.11633000522851944	0.11770976334810257	0.12136363983154297	0.15190063416957855	0.12279366701841354	0.0862575	0.1377566158771515	0.10437597334384918	0.14601244032382965	0.10691729933023453	0.1565413624048233	0.10842457413673401	0.12045113742351532	0.14798612892627716	0.12200212478637695	0.10869895666837692
423.82	0.11940512806177139	0.11460842192173004	0.10168969631195068	0.0889073	0.10752378404140472	0.0869323	0.0893318	0.13961131870746613	0.10195010900497437	0.0929702	0.0891857	0.0944275	0.0806498	0.10387517511844635	0.0975109	0.0945646	0.0941209	0.0820782	0.0842416	0.0808995	0.0950864	0.0796939	0.0835378	0.0839576	0.0691746	0.0943899	0.091059	0.11452895402908325	0.10616683214902878	0.1123119592666626	0.10113636404275894	0.1210755854845047	0.0928204	0.11082404106855392	0.1087169498205185	0.11538461595773697	0.14762915670871735	0.12161204218864441	0.0835678	0.1297024041414261	0.10233581066131592	0.1443326622247696	0.10106746852397919	0.15308888256549835	0.1049739345908165	0.11534396559000015	0.14731955528259277	0.11721772700548172	0.10426275432109833
425.84	0.11211183667182922	0.10968849807977676	0.0948081	0.0828575	0.10255392640829086	0.0830777	0.0834341	0.13420599699020386	0.0963541	0.0905735	0.0875084	0.0905611	0.079014	0.10127414017915726	0.0929387	0.0915692	0.0883744	0.0786503	0.079969	0.077172	0.0890317	0.0762535	0.0816982	0.0810596	0.0655844	0.090861	0.0878615	0.11029428988695145	0.0996914	0.10804659128189087	0.0996123	0.11919648945331573	0.09004	0.10837992280721664	0.10879538208246231	0.11239344626665115	0.14492180943489075	0.11736716330051422	0.0816812	0.1244131401181221	0.10126905888319016	0.13966479897499084	0.10168825834989548	0.15090620517730713	0.0997178	0.11353905498981476	0.14397700130939484	0.11582114547491074	0.1019141897559166
427.87	0.10806411504745483	0.10354480892419815	0.0899569	0.0776614	0.09636	0.0780097	0.0816379	0.13055971264839172	0.0932034	0.0853613	0.0853613	0.0890052	0.0745225	0.098234	0.0872672	0.0872436	0.0857609	0.0781751	0.0781751	0.0736854	0.0888651	0.0737611	0.0791321	0.0766506	0.0635192	0.0864678	0.0844999	0.10621003806591034	0.10074813663959503	0.1042737141251564	0.0941325	0.11515454202890396	0.0855189	0.10172280669212341	0.10356388986110687	0.10950513929128647	0.14306746423244476	0.11351883411407471	0.0778689	0.12257751822471619	0.0949788	0.13175052404403687	0.0980704	0.14487610757350922	0.097727	0.10906204581260681	0.13937753438949585	0.11219506710767746	0.0951912
429.9	0.10191534459590912	0.0984697	0.0856633	0.0751452	0.091005	0.0772856	0.08082	0.12727272510528564	0.0916108	0.0843573	0.0801267	0.0836462	0.0738295	0.0933598	0.0850433	0.0850433	0.0840573	0.0751673	0.0743494	0.0710693	0.0853634	0.0720557	0.0768969	0.0753299	0.0629267	0.0841542	0.0829016	0.10395902395248413	0.095854	0.10236313939094543	0.0917886	0.11186839640140533	0.0836751	0.10056192427873611	0.10047680139541626	0.10584330558776855	0.14014676213264465	0.10953091084957123	0.0770959	0.11937735974788666	0.0929832	0.13141398131847382	0.0967127	0.14198815822601318	0.096587	0.10687023401260376	0.13867346942424774	0.10997239500284195	0.0967071
431.92	0.10022346675395966	0.0959985	0.0841842	0.0760422	0.088658	0.0746252	0.0765557	0.12653976678848267	0.0898612	0.0799642	0.0772691	0.0805051	0.0734781	0.0920867	0.084821	0.0832526	0.0820152	0.0707429	0.0746645	0.0707747	0.0836491	0.0692367	0.0738029	0.0718765	0.0600544	0.0830487	0.0800186	0.10113899409770966	0.0960125	0.0996537	0.0908885	0.10970841348171234	0.0831145	0.0949632	0.0987586	0.10489817708730698	0.13563092052936554	0.10482364147901535	0.0768016	0.11551761627197266	0.0927686	0.12989184260368347	0.0946168	0.13914616405963898	0.0948769	0.10593332350254059	0.13301371037960052	0.1079246923327446	0.0957033
433.95	0.0985526	0.0936677	0.0815126	0.0705725	0.0846194	0.072021	0.0753597	0.11934330314397812	0.0867037	0.078508	0.0754757	0.0791952	0.0721682	0.0904999	0.0841764	0.0810892	0.0807863	0.0699362	0.0722647	0.0701502	0.0819958	0.0684736	0.0709896	0.0731977	0.059946753084659576	0.0802406	0.0788854	0.0990855	0.0925233	0.095858	0.086314	0.10880273580551147	0.0798628	0.0933804	0.0978065	0.10411366075277328	0.13595423102378845	0.1046585813164711	0.0740024	0.1140214055776596	0.0880741	0.1251920908689499	0.0912347	0.13714174926280975	0.0902705	0.10270525515079498	0.13088786602020264	0.10284395515918732	0.093275
435.98	0.0964112	0.0920777	0.0805511	0.0714686	0.0819023	0.0702365	0.0727623	0.12176482379436493	0.0846609	0.0786004	0.0755632	0.0784055	0.0696325	0.0868519	0.0815021	0.0790173	0.0782763	0.0695992	0.0706231	0.068918	0.0789195	0.0678411	0.0706884	0.0711885	0.0583145	0.0788858	0.0763352	0.0978128	0.0933178	0.0948285	0.0856439	0.10569023340940475	0.0792633	0.0925313	0.0963612	0.10240902006626129	0.13406458497047424	0.10469785332679749	0.0727644	0.11243307590484619	0.089588	0.1252375692129135	0.0915871	0.13513153791427612	0.0888142	0.10392524302005768	0.1302621066570282	0.1031876802444458	0.0945195
438.01	0.0925783	0.0895962	0.0775589	0.065797	0.0791627	0.0690156	0.0714142	0.11519133299589157	0.0839902	0.0757502	0.0728179	0.0754735	0.0666862	0.0862235	0.0803636	0.0780162	0.0764302	0.0681922	0.0673514	0.0668647	0.0774731	0.0651908	0.069558	0.0697897	0.057284653186798096	0.0766269	0.0749706	0.0956696	0.0902175	0.0927624	0.0843656	0.10182385891675949	0.0782749	0.0911707	0.0922335	0.1000288873910904	0.13246561586856842	0.1015055775642395	0.0710314	0.11077331751585007	0.08566	0.1229751780629158	0.0861796	0.13320353627204895	0.0865997	0.1005072221159935	0.1291930228471756	0.10127177834510803	0.0875912
440.04	0.0917397	0.0889528	0.078019	0.0658875	0.0806048	0.0686482	0.0695944	0.11438571661710739	0.0810317	0.074563	0.0722757	0.0747249	0.0661464	0.0843836	0.0780142	0.0767376	0.0745952	0.0653785	0.0669774	0.0646325	0.076259	0.0641784	0.0668694	0.0669389	0.055330198258161545	0.0756017	0.0725819	0.092927	0.0872837	0.0918358	0.0834113	0.10153591632843018	0.0759024	0.089701	0.0927201	0.0987349	0.1292789876461029	0.10148514807224274	0.0681735	0.10801993310451508	0.0851993	0.12030075490474701	0.0880937	0.13117659091949463	0.085428	0.0987004	0.12447907775640488	0.10084646195173264	0.0891466
442.07	0.0928184	0.0873919	0.0757025	0.0655535	0.0779593	0.0659312	0.0683301	0.10968494415283203	0.081405	0.0731322	0.0707643	0.0735984	0.0657486	0.0809561	0.0780837	0.0761148	0.0722841	0.0658637	0.0650113	0.0636597	0.0744498	0.0626261	0.0662211	0.0660479	0.055744390934705734	0.0730715	0.0735192	0.0907195	0.0866713	0.0879327	0.0811405	0.0991445	0.0746042	0.0888036	0.0915061	0.099387	0.12601783871650696	0.0984393	0.0682299	0.10929101705551147	0.0857133	0.11991143226623535	0.0842923	0.1304480880498886	0.0835747	0.0961767	0.12477175146341324	0.0965258	0.0888889
444.1	0.0887192	0.0853853	0.0737466	0.0647312	0.0755941	0.0650963	0.0659116	0.10722531378269196	0.0776526	0.0713125	0.0686333	0.0714225	0.0635434	0.0801347	0.0752015	0.0724473	0.0725546	0.0629501	0.0640441	0.0630953	0.072223	0.0610712	0.0634421	0.06342	0.054170992225408554	0.0721425	0.0712133	0.0885886	0.0861191	0.0863126	0.0787408	0.0966208	0.0736967	0.0875609	0.0897038	0.0970267	0.12553620338439941	0.0994747	0.0673789	0.10670015960931778	0.0828645	0.11841661483049393	0.0851339	0.12572112679481506	0.0825096	0.0951083	0.12217950820922852	0.0960494	0.0864044
446.14	0.088175	0.0846048	0.0733081	0.063823	0.076637	0.0643811	0.0668658	0.10710213333368301	0.0792859	0.0697994	0.0678962	0.0720917	0.0628141	0.0788439	0.0732851	0.0712853	0.0688804	0.0634993	0.061941586434841156	0.061731141060590744	0.0722254	0.059537872672080994	0.0631474	0.064398	0.0529705	0.0715851	0.070029	0.0883759	0.0844003	0.08527	0.0781122	0.0996895	0.0719286	0.0829763	0.0887707	0.0955817	0.12377616763114929	0.096531	0.066465	0.10633251070976257	0.0819063	0.1166401207447052	0.0840947	0.12509402632713318	0.079218	0.0945819	0.12302090227603912	0.0959801	0.0860715
448.17	0.0881736	0.0828583	0.0720381	0.0630513	0.0736225	0.0638086	0.0663355	0.10473445802927017	0.0759073	0.0687712	0.0670812	0.0692611	0.0621438	0.0786263	0.0724841	0.070851	0.068343	0.0625228	0.061550937592983246	0.0603833	0.0703321	0.0583754	0.062428444623947144	0.0621085	0.0526209	0.0706954	0.0686468	0.0839157	0.0831657	0.0831523	0.0766718	0.096809	0.0705899	0.0823873	0.0838469	0.0923397	0.1210206001996994	0.094654	0.0640859	0.10391281545162201	0.0800245	0.11416781693696976	0.0820724	0.12490510940551758	0.0776885	0.0942401	0.12027047574520111	0.0949606	0.0844995
450.2	0.0866563	0.0837296	0.0702371	0.0615859	0.0743	0.0626957	0.0654755	0.10230235755443573	0.075085	0.0681935	0.0645666	0.0681935	0.061232	0.0765911	0.0708651	0.0696497	0.0674836	0.0604836	0.0597706	0.0588981	0.0694157	0.0583371	0.0600585	0.061515070497989655	0.051038794219493866	0.0684751	0.0668867	0.0842997	0.0829556	0.0830341	0.0754089	0.0952134	0.0685481	0.0826674	0.0845009	0.093974	0.11947173625230789	0.0932123	0.0653031	0.1022079735994339	0.0789889	0.11222311854362488	0.0797201	0.12322424352169037	0.0793756	0.0944092	0.11861103028059006	0.0927009	0.0871664
452.24	0.088258	0.0838998	0.0712548	0.0597612	0.0731914	0.060593221336603165	0.0638238	0.10313711315393448	0.072272	0.066648	0.0645522	0.0673872	0.059273965656757355	0.0754466	0.0700482	0.0697799	0.0674267	0.0590453	0.0596304	0.0583062	0.0682604	0.0567973	0.0601305	0.059660203754901886	0.050024863332509995	0.0678298	0.0664796	0.084879	0.0805255	0.0807758	0.0738624	0.0924387	0.0691733	0.0819407	0.0826843	0.0939315	0.11874839663505554	0.0916493	0.062548	0.0994359	0.0791414	0.10973414033651352	0.0790217	0.12413179874420166	0.0759563	0.0916449	0.11886359751224518	0.094092	0.0843936
454.27	0.0881121	0.0833223	0.0706687	0.059507206082344055	0.0763693	0.0624493	0.0626356	0.0973986	0.0724706	0.0658691	0.063218	0.066599	0.0584998	0.0735911	0.0683478	0.0683478	0.0657639	0.0582988	0.0577382	0.0577382	0.0662027	0.0562389	0.058321	0.059870559722185135	0.0501344	0.0671598	0.0663579	0.0817648	0.0795702	0.0788939	0.0732406	0.09031	0.0669302	0.0794638	0.082032	0.0909331	0.11954618990421295	0.0913069	0.0628265	0.10132130235433578	0.0783707	0.11023778468370438	0.0786862	0.12466467916965485	0.0751501	0.090656	0.1156969889998436	0.0897351	0.0862069
456.31	0.0870409	0.0829404	0.0704936	0.0609386	0.0762403	0.061496809124946594	0.0629206	0.0984061	0.0718142	0.0640083	0.0637182	0.0657529	0.058036	0.0728619	0.0671938	0.0662132	0.0637292	0.0571393	0.0569261	0.0569261	0.065989	0.0557382	0.0589097	0.058598797768354416	0.048855654895305634	0.0656894	0.0647097	0.0803717	0.0797902	0.0778306	0.0702396	0.0895649	0.0680693	0.0774356	0.0825014	0.0893549	0.11784529685974121	0.0887387	0.0606621	0.0994049	0.0787541	0.11004909127950668	0.0785363	0.12082880735397339	0.074285	0.089641	0.11621984094381332	0.0888481	0.0821488
458.35	0.0892357	0.084756	0.0699588	0.060075096786022186	0.0784134	0.061806272715330124	0.0623619	0.098072	0.0705363	0.0643354	0.060965	0.0635654	0.0576528	0.0724699	0.0672274	0.0662275	0.0635645	0.057388558983802795	0.0566715	0.0567633	0.0647696	0.054689791053533554	0.0564673	0.0577279	0.0485174	0.0671584	0.0634102	0.0776005	0.0780337	0.0764665	0.0702649	0.0904485	0.0666521	0.0775692	0.0807591	0.0873088	0.11558684706687927	0.0894056	0.060620635747909546	0.0968538	0.0756994	0.1073363795876503	0.0780838	0.12149527668952942	0.0730797	0.0877536	0.11383834481239319	0.0892054	0.0820582
460.39	0.0907121	0.0849802	0.0711939	0.0606122	0.0784748	0.0615149	0.06248	0.0989368	0.0704108	0.0629917	0.061354	0.0632792	0.0594484	0.0704873	0.0669765	0.0658488	0.0630695	0.055952973663806915	0.0556503	0.0561704	0.0642898	0.0535062	0.0556159	0.0557572	0.047515418380498886	0.0639854	0.0616829	0.0775284	0.0760563	0.0742366	0.0698221	0.0883589	0.0651664	0.0761244	0.0800561	0.0870503	0.11638540774583817	0.0872538	0.0588646	0.0964847	0.0766382	0.10545790940523148	0.076151	0.1189815029501915	0.0713328	0.0880692	0.11084086447954178	0.0896399	0.0818441
462.43	0.0943268	0.0867356	0.0720954	0.0580104	0.0834077	0.0620372	0.0617789	0.0980082	0.0692321	0.0623021	0.0607685	0.0631585	0.0586979	0.0689206	0.0643648	0.0640708	0.0610988	0.054147958755493164	0.0544971	0.0546615	0.0623945	0.0530467	0.054815590381622314	0.0559399	0.0469443	0.062187	0.0606835	0.0776473	0.0761964	0.07412	0.0675538	0.0878436	0.0628471	0.0751483	0.0776301	0.0850655	0.11494071781635284	0.0851575	0.058353811502456665	0.0942893	0.0744554	0.10688558220863342	0.0744643	0.1165027767419815	0.0698093	0.0875224	0.11015673726797104	0.0888877	0.0795032
464.47	0.0951251	0.0895758	0.0757245	0.0606717	0.0868978	0.0639277	0.0626891	0.095839	0.0692391	0.0623628	0.060248855501413345	0.0614534	0.057882171124219894	0.0700482	0.063716	0.0631929	0.0614241	0.0542555	0.0543238	0.0541221	0.061343252658843994	0.0513655	0.054327014833688736	0.054066985845565796	0.0468103	0.0626299	0.0601833	0.0767111	0.073753	0.0728534	0.0665509	0.0870787	0.0622957	0.0746952	0.0786408	0.0855043	0.114027	0.0866523	0.056760724633932114	0.0956965	0.0738711	0.10489323735237122	0.0750227	0.11786487698554993	0.0713487	0.0859672	0.10682350397109985	0.0877842	0.0797753
466.51	0.10016729682683945	0.0927292	0.0801006	0.061111390590667725	0.0916146	0.0648772	0.063316	0.0972383	0.0686172	0.0614443	0.0612051	0.0622	0.0575573	0.0677668	0.0629005	0.0629005	0.0599658	0.0527329	0.0527171	0.0537734	0.060530565679073334	0.051624711602926254	0.0538629	0.0538629	0.046720948070287704	0.0620041	0.0596744	0.075664	0.0739785	0.0722473	0.0659642	0.0862179	0.0615909	0.0746486	0.0776228	0.0851614	0.1120825707912445	0.0846293	0.058323	0.095876	0.0724134	0.10332200676202774	0.0743912	0.11577516794204712	0.0677285	0.0864102	0.10766100138425827	0.0861444	0.0779227
468.55	0.10371880233287811	0.0964746	0.0808531	0.0617378	0.0966412	0.0681507	0.0638237	0.0973231	0.0690257	0.0620627	0.060511	0.0618937	0.0573464	0.0675621	0.0629911	0.0637106	0.0595486	0.053741	0.0537701	0.054158154875040054	0.060028500854969025	0.051570601761341095	0.0532447	0.0527971	0.0453791	0.061765652149915695	0.059592217206954956	0.0761708	0.0722189	0.0708554	0.0658849	0.0866799	0.0625624	0.074043	0.0776012	0.0834706	0.11102567613124847	0.0823747	0.0576354	0.0940767	0.0719455	0.10090197622776031	0.0733958	0.11579728126525879	0.0698946	0.0855046	0.1095498651266098	0.0874472	0.076358
470.59	0.10901394486427307	0.10036975890398026	0.0866715	0.0633986	0.10483122617006302	0.0717647	0.0664684	0.0981632	0.0698592	0.0618002	0.061763107776641846	0.0615914	0.0593566	0.0669806	0.0619962	0.0633976	0.0592486	0.0522619	0.0535554	0.0543203	0.0595409	0.0494037	0.053027838468551636	0.053027838468551636	0.046120159327983856	0.0615206	0.0578291	0.0753435	0.072223	0.0705691	0.0653357	0.0845119	0.060913704335689545	0.0725179	0.0792453	0.0821548	0.1109703779220581	0.0833499	0.0560472	0.0928765	0.0708517	0.100209	0.0722916	0.11678816378116608	0.0688135	0.0835876	0.10495000332593918	0.0863496	0.0776344
472.64	0.11366041749715805	0.10480742156505585	0.0917863	0.0654481	0.1109946072101593	0.0754303	0.0693972	0.10113988816738129	0.0685873	0.062017	0.062017	0.0613691	0.0599312	0.0676024	0.0624088	0.0636954	0.059418778866529465	0.051889609545469284	0.0520656	0.0531543	0.059432	0.0504063	0.0526393	0.0530095	0.045194171369075775	0.0605225	0.0578205	0.0750825	0.0722189	0.0704069	0.064628	0.0835783	0.0612155	0.0708394	0.0764426	0.0813375	0.10813075304031372	0.082507	0.0569593	0.0926782	0.0712947	0.10074537992477417	0.0723611	0.11342713981866837	0.067314	0.0838109	0.1058734878897667	0.0844365	0.07762
474.68	0.11946820467710495	0.11064667254686356	0.0971708	0.0694929	0.12204394489526749	0.0804171	0.0725045	0.10045536607503891	0.0704936	0.0622743	0.0633269	0.0619144	0.0621305	0.0667425	0.0624247	0.0636127	0.0597474	0.0529362	0.0517344	0.0540657	0.0582903	0.0501012	0.052625078707933426	0.051891639828681946	0.045180462300777435	0.0611259	0.0575675	0.0732254	0.0718247	0.0687019	0.0626811	0.0831177	0.0612266	0.072213	0.0747329	0.0847109	0.10915634036064148	0.0826023	0.0554697	0.0920636	0.0702754	0.0998648	0.0717473	0.11438974738121033	0.0678998	0.0842612	0.10506920516490936	0.0843829	0.0775501
476.73	0.12552377581596375	0.11721621453762054	0.10731498897075653	0.0735697	0.13196691870689392	0.0843876	0.0748436	0.10498245060443878	0.0707936	0.06299	0.0650027	0.0633704	0.0629914	0.0671961	0.0619626	0.0645635	0.0590116	0.051996	0.053240932524204254	0.0535055	0.0582092	0.049424588680267334	0.051789525896310806	0.0516318	0.044849250465631485	0.0619421	0.0571375	0.0736503	0.0709074	0.0687783	0.0634434	0.082111	0.0593876	0.0715348	0.0762666	0.0819215	0.10945764183998108	0.0816281	0.055155	0.0915284	0.0702708	0.10022113472223282	0.0711766	0.11276941001415253	0.06811	0.0844524	0.10389957576990128	0.0847228	0.0741069
478.78	0.13167965412139893	0.12470246851444244	0.11464041471481323	0.0778181	0.1440637707710266	0.0905988	0.0784781	0.10507151484489441	0.0734881	0.0646356	0.0668868	0.0633592	0.0647619	0.0670963	0.0630358	0.0661442	0.0593818	0.052080798894166946	0.052080798894166946	0.0541081	0.0578365	0.049710385501384735	0.0524423	0.0517268	0.0443202	0.0617465	0.0566255	0.07437	0.0711107	0.0680117	0.062426432967185974	0.0806074	0.0595316	0.0707636	0.0745871	0.0818726	0.10787612199783325	0.08059	0.0540879	0.0889288	0.071335	0.0995782	0.0722897	0.11016341298818588	0.0677452	0.0829331	0.10309936106204987	0.0827054	0.0768472
480.82	0.14183852076530457	0.1299426257610321	0.12415191531181335	0.0817196	0.15491358935832977	0.0974877	0.0822445	0.10837895423173904	0.0762741	0.0661555	0.0690113	0.0655484	0.068129	0.0674724	0.0628147	0.0669546	0.0599393	0.051997311413288116	0.053062353283166885	0.0543189	0.057826	0.049774736166000366	0.051338452845811844	0.0520828	0.045471515506505966	0.0618362	0.055625203996896744	0.0748302	0.0711939	0.0680878	0.0619866	0.0832491	0.058342862874269485	0.0690552	0.0738573	0.0800731	0.10692057013511658	0.0800853	0.0554776	0.0896827	0.0703532	0.0959566	0.0697413	0.11215054988861084	0.0654986	0.0825737	0.10483870655298233	0.0826529	0.0769391
482.87	0.14655780792236328	0.13777631521224976	0.13459408283233643	0.087766	0.16720977425575256	0.10416068136692047	0.0875782	0.1127239540219307	0.0800115	0.0679005	0.0716656	0.067526	0.0714433	0.0690114	0.062815	0.068707	0.0605128	0.052797	0.053583	0.0546963	0.0579334	0.0497258	0.0525502	0.049962952733039856	0.045251645147800446	0.060975633561611176	0.0552226	0.0756434	0.0701755	0.0673104	0.0625333	0.0819121	0.0591968	0.0672355	0.0739822	0.0787166	0.10576922446489334	0.0807729	0.0545137	0.0867628	0.0698738	0.0997344	0.0708525	0.11289675533771515	0.0643458	0.0835087	0.10288765281438828	0.082664	0.0749757
484.92	0.1539110243320465	0.1456807255744934	0.14781713485717773	0.0964205	0.17959730327129364	0.11276081949472427	0.0928451	0.11517338454723358	0.082647	0.0694728	0.0750448	0.0695346	0.0738389	0.0702944	0.0633311	0.0707553	0.0617917	0.0520857	0.0532564	0.054094	0.0583333	0.0508067	0.0527637	0.0515096	0.045781031250953674	0.0618709	0.0561236	0.0741249	0.0699612	0.0663475	0.0619169	0.0810854	0.0583885	0.0686704	0.0719342	0.0802891	0.10521328449249268	0.0801522	0.053572818636894226	0.088949	0.0703823	0.0964752	0.0699156	0.11145483702421188	0.06541	0.0814659	0.10136240720748901	0.0825752	0.0738055
486.96	0.16275405883789062	0.15703967213630676	0.1623801589012146	0.10379180312156677	0.1933848112821579	0.12033990025520325	0.0971755	0.12124283611774445	0.0899659	0.0722043	0.0756306	0.0717692	0.078143	0.0710487	0.0649188	0.0745586	0.0626538	0.052656739950180054	0.0538664	0.0563314	0.0584675	0.0509128	0.0529602	0.0510288	0.0461492	0.0638021	0.055257122963666916	0.076802	0.0704907	0.0668887	0.062444351613521576	0.0829198	0.0595364	0.0676187	0.0741108	0.0801889	0.10421092808246613	0.0806427	0.055303	0.0871952	0.0701021	0.0971469	0.0699948	0.1106780618429184	0.06552	0.0811437	0.10100781172513962	0.0812464	0.0737289
489.02	0.17117494344711304	0.16459348797798157	0.17740392684936523	0.11071203649044037	0.20740796625614166	0.13026489317417145	0.10503101348876953	0.12405399978160858	0.0964351	0.0767227	0.0818109	0.0750476	0.0830354	0.0726598	0.067098	0.0784821	0.0647331	0.0527974	0.0545057	0.0564732	0.058540575206279755	0.051706	0.053966451436281204	0.0519398	0.045854657888412476	0.0648439	0.0558248	0.0768418	0.0698735	0.0667649	0.061766	0.0812753	0.057920005172491074	0.0696026	0.0730664	0.0797678	0.10391814261674881	0.0810051	0.053871430456638336	0.086126	0.0688336	0.0967102	0.0685244	0.11105795949697495	0.0650593	0.0804951	0.10003674775362015	0.0818748	0.0740837
491.07	0.1784708946943283	0.17371760308742523	0.1924235224723816	0.12105301022529602	0.22001253068447113	0.13907261192798615	0.11144103109836578	0.13108249008655548	0.10457044839859009	0.0815404	0.0859821	0.0784865	0.0891296	0.0750092	0.0692201	0.0845055	0.0675635	0.0540305	0.056118011474609375	0.0595743	0.0584893	0.053068	0.0551472	0.052406229078769684	0.0474585	0.0677697	0.0553981	0.078009	0.069502	0.0682647	0.0633764	0.0821256	0.060775529593229294	0.068491	0.0725935	0.0779883	0.10460969805717468	0.0802044	0.053458891808986664	0.0877689	0.0680725	0.0967368	0.0689818	0.11159655451774597	0.064949	0.08131	0.0983738	0.07964	0.0744282
493.12	0.18462948501110077	0.1812845766544342	0.2081998586654663	0.12879620492458344	0.2345999777317047	0.14855176210403442	0.12134014070034027	0.13798636198043823	0.11432933807373047	0.0851646	0.0911633	0.082878	0.0952502	0.077709	0.0729571	0.0922582	0.0717386	0.055364254862070084	0.0579109	0.061840303242206573	0.0595368	0.0547439	0.056486	0.052782248705625534	0.048193253576755524	0.0686151	0.0557731	0.0801527	0.0702397	0.0682313	0.0638131	0.0817667	0.0585162	0.0670373	0.0750799	0.0787368	0.10407461225986481	0.0820877	0.0546217	0.0844804	0.0681638	0.095633	0.0692635	0.1101924255490303	0.0629368	0.0777996	0.0983115	0.0813327	0.073607
495.18	0.1964743584394455	0.1917647421360016	0.2222321629524231	0.13837571442127228	0.24987797439098358	0.15945225954055786	0.1262979656457901	0.14470787346363068	0.12653717398643494	0.0932746	0.0975697	0.0882666	0.1018647775053978	0.0807946	0.0753218	0.10034507513046265	0.0749086	0.057025	0.060161	0.0641106	0.060499437153339386	0.056955836713314056	0.058191683143377304	0.0541432	0.0502896	0.0742956	0.0568398	0.0831669	0.0702335	0.0701136	0.0641905	0.0829327	0.060853421688079834	0.069878	0.0739759	0.0794882	0.10413849353790283	0.0805228	0.053762	0.0863485	0.0684559	0.094531	0.0684152	0.11044245958328247	0.0644354	0.0805263	0.0998042	0.0791214	0.0750096
497.22	0.19958563148975372	0.199954	0.24047699570655823	0.14962011575698853	0.260871	0.17213475704193115	0.1354675590991974	0.15175381302833557	0.13909143209457397	0.10081295669078827	0.10392040759325027	0.0951427	0.1083713099360466	0.0844362	0.0789906	0.11142923682928085	0.0795688	0.060117773711681366	0.0628505	0.0667026	0.0627167	0.0590289	0.0609865	0.055833250284194946	0.0508305	0.0762457	0.0569974	0.0848765	0.0709693	0.0709693	0.0658116	0.0818368	0.0597226	0.0669374	0.0742254	0.0779765	0.103049	0.0812253	0.0560167	0.0840501	0.0670213	0.09653	0.0676128	0.11229094117879868	0.0619229	0.0785473	0.0988132	0.0802231	0.0739675
499.28	0.20659007132053375	0.2079697996377945	0.25655680894851685	0.15914511680603027	0.2736653983592987	0.1790212094783783	0.1466560810804367	0.1610507071018219	0.15390676259994507	0.10953381657600403	0.11096865683794022	0.1019451841711998	0.11610423773527145	0.0885573	0.0843265	0.1215277686715126	0.0856957	0.0632121	0.0665811	0.0686872	0.0655908	0.0615423	0.0642278	0.0573254	0.0545077	0.0802391	0.0568685	0.0907864	0.0722487	0.0716923	0.0661218	0.0820663	0.0614316	0.0671756	0.0722455	0.079446	0.10493834316730499	0.0835934	0.0543948	0.0871744	0.0670831	0.095221	0.0688149	0.11343058943748474	0.0625613	0.0797743	0.0985989	0.0782674	0.0718634
501.34	0.2104572206735611	0.21841062605381012	0.27184081077575684	0.16979512572288513	0.2869759798049927	0.18779632449150085	0.1592901051044464	0.16783307492733002	0.16949504613876343	0.11857526004314423	0.11857526004314423	0.11086699366569519	0.12539257109165192	0.0930074	0.0896653	0.13421480357646942	0.0934796	0.0670307	0.070712	0.0735292	0.0681209	0.0650062	0.0678934	0.058733370155096054	0.0570465	0.0865316	0.0580792	0.0940112	0.0739176	0.0746182	0.0685024	0.0849663	0.0634802	0.0690949	0.0744036	0.079462	0.10266070067882538	0.0846859	0.0565711	0.0852066	0.0674163	0.0971814	0.0659159	0.11195249110460281	0.0628384	0.0785607	0.0974446	0.0777519	0.0732121
503.4	0.2206292748451233	0.22612440586090088	0.2895119786262512	0.18044501543045044	0.2984630763530731	0.20090600848197937	0.16929927468299866	0.17478127777576447	0.18640384078025818	0.13033197820186615	0.12866346538066864	0.11908186972141266	0.13409218192100525	0.0990448	0.0956343	0.15056844055652618	0.10000082850456238	0.0709407	0.0743295	0.0790919	0.0702205	0.0685745	0.0723806	0.061728041619062424	0.061016567051410675	0.0927756	0.058478549122810364	0.0984255	0.0746873	0.0756809	0.0702853	0.0850512	0.0644365	0.0694675	0.0758934	0.0805079	0.10408948361873627	0.0864209	0.056021202355623245	0.0871256	0.0678503	0.0950107	0.0674215	0.11350440233945847	0.0620497	0.0783562	0.0976486	0.0785004	0.0723767
505.46	0.223718	0.23206494748592377	0.3064020872116089	0.18783226609230042	0.30905333161354065	0.21313758194446564	0.18345147371292114	0.18326009809970856	0.20660117268562317	0.14069171249866486	0.13679563999176025	0.13127292692661285	0.14512866735458374	0.10246162116527557	0.10130232572555542	0.1688224971294403	0.10907138884067535	0.0763887	0.0807215	0.0837612	0.0740232	0.0715033	0.0771348	0.0643365	0.0640243	0.10223864018917084	0.059796303510665894	0.10561732947826385	0.0753387	0.0795976	0.0736545	0.0875846	0.0658094	0.0693878	0.0759172	0.0792795	0.1045549139380455	0.0890747	0.0584007	0.0851412	0.0676246	0.095555	0.0673234	0.11384183168411255	0.0626398	0.0782024	0.0961227	0.0778361	0.0740283
507.51	0.2288636565208435	0.23883439600467682	0.3233911395072937	0.20144887268543243	0.31812217831611633	0.22381490468978882	0.19446313381195068	0.19340895116329193	0.2265239655971527	0.15520915389060974	0.14824536442756653	0.14143311977386475	0.15430721640586853	0.10971469432115555	0.10960268974304199	0.18849067389965057	0.11949245631694794	0.08326	0.0879284	0.09028	0.0772146	0.0775127	0.0847153	0.0687136	0.0706435	0.1124688908457756	0.062149569392204285	0.11561816930770874	0.0774459	0.0821611	0.0764165	0.0903146	0.0688484	0.0709704	0.0771462	0.0823915	0.10497111082077026	0.0919819	0.0598215	0.0878231	0.0683792	0.0966466	0.0683341	0.11512506008148193	0.0640739	0.0791053	0.0956151	0.0774238	0.072313
509.56	0.2331232875585556	0.24586156010627747	0.3410417139530182	0.20905184745788574	0.32975631952285767	0.23681017756462097	0.2073075920343399	0.2056223750114441	0.24965864419937134	0.17180748283863068	0.16126984357833862	0.15698668360710144	0.1668713539838791	0.11698274314403534	0.1173597127199173	0.20791271328926086	0.13038191199302673	0.0931545	0.0965989	0.0990186	0.082501	0.0838544	0.0936054	0.0753433	0.0769834	0.12258414924144745	0.0638168	0.12461258471012115	0.0807162	0.0878295	0.0829956	0.0938231	0.0721473	0.0741851	0.0774834	0.0822468	0.10635606944561005	0.0949209	0.062025	0.0866629	0.0672632	0.0977814	0.0683019	0.11788929998874664	0.0654426	0.07854	0.0974273	0.0794462	0.0728452
511.62	0.24049541354179382	0.24999001622200012	0.356658	0.21906599402427673	0.3422619700431824	0.24544519186019897	0.2230377495288849	0.20982207357883453	0.2716233432292938	0.1845376193523407	0.1739143431186676	0.1693725883960724	0.17890672385692596	0.12199916690587997	0.1253119707107544	0.23087672889232635	0.14296288788318634	0.10304237902164459	0.10646439343690872	0.10793490707874298	0.08946	0.0915166	0.10202211141586304	0.0836612	0.0843087	0.1395488977432251	0.0662781	0.13701513409614563	0.0854848	0.0921431	0.0883081	0.0975794	0.077711	0.0773587	0.0800517	0.0839431	0.10868756473064423	0.10120335966348648	0.0651073	0.0874536	0.0687223	0.0990539	0.0690575	0.12237034738063812	0.0646188	0.0801888	0.0985182	0.0795704	0.0738376
513.68	0.24093006551265717	0.2574115991592407	0.37258750200271606	0.23223182559013367	0.3490944802761078	0.2572425603866577	0.23918280005455017	0.22321349382400513	0.29576605558395386	0.20230619609355927	0.18752911686897278	0.18574683368206024	0.1918828785419464	0.12971197068691254	0.13379618525505066	0.2565339207649231	0.15624308586120605	0.11531221121549606	0.11818058788776398	0.11824709922075272	0.0961463	0.10047164559364319	0.11294378340244293	0.0917497	0.0925625	0.15582208335399628	0.0702296	0.15198972821235657	0.0908101	0.0971752	0.095806	0.10020925104618073	0.0818487	0.0810747	0.0836333	0.08698	0.11177658289670944	0.10714485496282578	0.0685643	0.0896347	0.0677802	0.1014329195022583	0.0703806	0.12669837474822998	0.0678919	0.0817063	0.0982744	0.0785931	0.0741531
515.76	0.24427808821201324	0.26109445095062256	0.38514143228530884	0.24438121914863586	0.3596673607826233	0.2665378749370575	0.2520149350166321	0.2247355878353119	0.3190462291240692	0.21637344360351562	0.20112311840057373	0.2034561038017273	0.20434343814849854	0.13632619380950928	0.14307311177253723	0.28028595447540283	0.1730596423149109	0.12897323071956635	0.13168813288211823	0.13162624835968018	0.10330099612474442	0.11030852794647217	0.1256413459777832	0.10107903182506561	0.10292436182498932	0.17182347178459167	0.0737905	0.16745151579380035	0.0957503	0.10393072664737701	0.10361049324274063	0.10857800394296646	0.0887172	0.0861433	0.091016	0.0921384	0.11279391497373581	0.11549098789691925	0.0753402	0.0911584	0.0704763	0.10289189964532852	0.0711342	0.1334531456232071	0.0694737	0.0817849	0.0998332	0.0799473	0.0738086
517.82	0.250831	0.26553964614868164	0.3987085819244385	0.25430798530578613	0.36391976475715637	0.27810415625572205	0.2658075988292694	0.23258468508720398	0.34199097752571106	0.23474930226802826	0.21679620444774628	0.22037583589553833	0.21845892071723938	0.14265578985214233	0.1514870524406433	0.3078031539916992	0.1884228140115738	0.14467540383338928	0.1456190049648285	0.14205369353294373	0.11049109697341919	0.12230905890464783	0.13784171640872955	0.1116081178188324	0.11390283703804016	0.19428330659866333	0.0773519	0.1858636736869812	0.10575254261493683	0.11036074906587601	0.11325618624687195	0.11630392074584961	0.0958657	0.088936	0.0919002	0.0959265	0.11844698339700699	0.12336653470993042	0.0796609	0.0931889	0.0707437	0.10446687042713165	0.0725506	0.13958725333213806	0.0718873	0.0841179	0.0998611	0.0815739	0.075665
519.88	0.24777621030807495	0.27238309383392334	0.4101395010948181	0.26413989067077637	0.37678954005241394	0.2920738160610199	0.28355395793914795	0.24119730293750763	0.3671615421772003	0.24859261512756348	0.23252218961715698	0.23662550747394562	0.23493719100952148	0.14869222044944763	0.1584324836730957	0.33478087186813354	0.20766106247901917	0.16269850730895996	0.1621871143579483	0.1591462790966034	0.11893821507692337	0.13450798392295837	0.15219812095165253	0.1271516978740692	0.12696196138858795	0.215326	0.0816785	0.2042001485824585	0.11249645054340363	0.11719010025262833	0.1215934082865715	0.12468094378709793	0.10586385428905487	0.0969594	0.0972522	0.1005331501364708	0.12262532114982605	0.1349829137325287	0.085605	0.0955293	0.0720467	0.10824074596166611	0.0752437	0.14573277533054352	0.0763183	0.085264	0.10085437446832657	0.0812537	0.0758852
521.94	0.25194108486175537	0.27254706621170044	0.41948050260543823	0.27486658096313477	0.37945181131362915	0.30286553502082825	0.29733753204345703	0.24747517704963684	0.3903087377548218	0.26580244302749634	0.24825580418109894	0.2573920786380768	0.24889534711837769	0.15601378679275513	0.16851913928985596	0.3609590530395508	0.22274014353752136	0.18246124684810638	0.17847730219364166	0.17235207557678223	0.12787054479122162	0.14846190810203552	0.16857008635997772	0.1419355571269989	0.14047524333000183	0.23900337517261505	0.0873128	0.22838151454925537	0.12645283341407776	0.12606973946094513	0.1343783736228943	0.13830193877220154	0.11634371429681778	0.10571441054344177	0.10635551810264587	0.10710576921701431	0.12732933461666107	0.14564089477062225	0.0957793	0.0978435	0.0742139	0.11450669169425964	0.0787672	0.1546541303396225	0.080521	0.0891327	0.10322008281946182	0.0826415	0.0778503
524	0.2571994662284851	0.2757103145122528	0.4309082627296448	0.2851232588291168	0.38899359107017517	0.31086787581443787	0.3095451295375824	0.2543407082557678	0.4093273878097534	0.280367	0.26467740535736084	0.27743253111839294	0.2637043297290802	0.16102556884288788	0.1765972375869751	0.3873424828052521	0.24264676868915558	0.20468303561210632	0.19460684061050415	0.18952378630638123	0.13689248263835907	0.16260161995887756	0.18472059071063995	0.15824848413467407	0.1555292159318924	0.2623736262321472	0.092623	0.2513257563114166	0.13891121745109558	0.13357551395893097	0.14631284773349762	0.1515110433101654	0.12890061736106873	0.11659282445907593	0.11504782736301422	0.11694394797086716	0.13166078925132751	0.1620723158121109	0.10549509525299072	0.1012154296040535	0.0770951	0.11847908049821854	0.0835326	0.1675964593887329	0.0862106	0.0925708	0.10742098093032837	0.0874152	0.0805492
526.07	0.2585752010345459	0.278825	0.4387015104293823	0.295604	0.3938259780406952	0.32196149230003357	0.3269597887992859	0.2562873959541321	0.4323086440563202	0.2967989146709442	0.27992355823516846	0.29549774527549744	0.2770799398422241	0.167675	0.18315836787223816	0.4121502637863159	0.2586221396923065	0.2262870818376541	0.21497157216072083	0.20783838629722595	0.14554548263549805	0.17772112786769867	0.20251692831516266	0.17769932746887207	0.17007702589035034	0.2886679768562317	0.0976345	0.276653	0.15180738270282745	0.14222222566604614	0.16243834793567657	0.16478848457336426	0.14050301909446716	0.12601298093795776	0.12438888102769852	0.1259826123714447	0.1371035873889923	0.1768660843372345	0.11630715429782867	0.10482586175203323	0.080479	0.12221628427505493	0.0863535	0.18211597204208374	0.0915548	0.0977402	0.10916868597269058	0.0902202	0.0829011
528.14	0.26232969760894775	0.2817808985710144	0.4490761160850525	0.30400359630584717	0.4029042422771454	0.33625924587249756	0.3380850553512573	0.26427915692329407	0.45098719000816345	0.3100554943084717	0.2994963824748993	0.31573963165283203	0.29269012808799744	0.17102180421352386	0.18974396586418152	0.43799832463264465	0.27793771028518677	0.24735470116138458	0.233729	0.2234630137681961	0.15509186685085297	0.19330593943595886	0.22143316268920898	0.19691385328769684	0.18861623108386993	0.31453073024749756	0.10401937365531921	0.3008989989757538	0.17054782807826996	0.14887957274913788	0.17697428166866302	0.1776750087738037	0.15641272068023682	0.14095008373260498	0.1334276646375656	0.13711906969547272	0.1449834406375885	0.19390450417995453	0.1323738396167755	0.109252	0.0844281	0.12941329181194305	0.0945074	0.19228653609752655	0.10138480365276337	0.10035780072212219	0.10962091386318207	0.0934072	0.086656
530.21	0.26155123114585876	0.28468820452690125	0.45349693298339844	0.31391260027885437	0.4100697934627533	0.34530091285705566	0.35148853063583374	0.26190540194511414	0.4665142297744751	0.3232978284358978	0.30789250135421753	0.33284151554107666	0.30514055490493774	0.17659595608711243	0.19594524800777435	0.45978155732154846	0.2916012406349182	0.2729072868824005	0.2513958513736725	0.2415682077407837	0.16544389724731445	0.21117237210273743	0.2393566519021988	0.218329	0.20702534914016724	0.34378811717033386	0.11050991714000702	0.3288343548774719	0.18860894441604614	0.16069035232067108	0.19480416178703308	0.19787418842315674	0.1769508719444275	0.15128934383392334	0.1455542892217636	0.15026357769966125	0.15203723311424255	0.21321460604667664	0.14582839608192444	0.11497753858566284	0.0893072	0.1357506513595581	0.1023821234703064	0.21313291788101196	0.10840123146772385	0.10858311504125595	0.11878062784671783	0.0971593	0.0890338
532.28	0.26453155279159546	0.2853485345840454	0.45737770199775696	0.32733261585235596	0.4116939306259155	0.3551115095615387	0.36200517416000366	0.2689535319805145	0.48108163475990295	0.3347127139568329	0.324065	0.35092100501060486	0.3218976855278015	0.18043330311775208	0.20189347863197327	0.47830572724342346	0.3084564805030823	0.29293370246887207	0.27368295192718506	0.25957658886909485	0.17474645376205444	0.22701480984687805	0.2562333345413208	0.239824	0.22265273332595825	0.3659279942512512	0.11643162369728088	0.35539668798446655	0.20951804518699646	0.16788263618946075	0.2120252251625061	0.2171255648136139	0.19156795740127563	0.16884702444076538	0.1662941575050354	0.16858558356761932	0.16024532914161682	0.23522427678108215	0.1643410176038742	0.11962682753801346	0.0971172	0.14200952649116516	0.11344441771507263	0.23013149201869965	0.12087225168943405	0.11835704743862152	0.12070354074239731	0.10518088936805725	0.0981009
534.34	0.26304560899734497	0.2901407778263092	0.46312588453292847	0.33275216817855835	0.4161623418331146	0.3659003674983978	0.37274110317230225	0.2702759802341461	0.49428319931030273	0.3472684621810913	0.33874136209487915	0.366743	0.3306419849395752	0.18286436796188354	0.2060481458902359	0.4980807304382324	0.32501405477523804	0.31757277250289917	0.2939024269580841	0.27414634823799133	0.18368452787399292	0.24492128193378448	0.27363237738609314	0.26051458716392517	0.2409302294254303	0.3929656744003296	0.12209249287843704	0.38327813148498535	0.23205816745758057	0.17497368156909943	0.2333483248949051	0.2381467968225479	0.21517953276634216	0.18547484278678894	0.18082360923290253	0.1842987984418869	0.1665152609348297	0.25455886125564575	0.18436379730701447	0.12454801797866821	0.10417009890079498	0.15035659074783325	0.12528061866760254	0.24737638235092163	0.13139596581459045	0.12817944586277008	0.12716615200042725	0.11138728260993958	0.10479958355426788
536.42	0.26666	0.28828829526901245	0.46513545513153076	0.3414546251296997	0.42028090357780457	0.372394	0.3833170533180237	0.2758135199546814	0.5055046677589417	0.35726889967918396	0.3498383164405823	0.38394781947135925	0.346109	0.18632066249847412	0.21015188097953796	0.5158563852310181	0.33545535802841187	0.34066399931907654	0.3092045187950134	0.29139092564582825	0.1912911981344223	0.2599552273750305	0.29020965099334717	0.28332215547561646	0.25916582345962524	0.4155466556549072	0.12858138978481293	0.4062865376472473	0.2533324658870697	0.18178518116474152	0.24975191056728363	0.25977346301078796	0.23665428161621094	0.2067958414554596	0.20045079290866852	0.206811	0.17761680483818054	0.2797293961048126	0.20579874515533447	0.13009341061115265	0.11270743608474731	0.15872250497341156	0.14024917781352997	0.2696908116340637	0.1440780609846115	0.14241068065166473	0.1357690393924713	0.12116236984729767	0.11280002444982529
538.48	0.26563623547554016	0.2904709577560425	0.4721602201461792	0.35098904371261597	0.42200133204460144	0.38303226232528687	0.39033079147338867	0.2810804843902588	0.5192922353744507	0.36797434091567993	0.3616606295108795	0.39568033814430237	0.3548378646373749	0.18888574838638306	0.21377906203269958	0.5295447707176208	0.34823402762413025	0.3617947995662689	0.329661	0.30471593141555786	0.2016315460205078	0.2811254858970642	0.3071330785751343	0.3045351505279541	0.2765171527862549	0.4375942051410675	0.13296416401863098	0.4346693456172943	0.27835360169410706	0.18914778530597687	0.2674427628517151	0.28070130944252014	0.2588962912559509	0.22503872215747833	0.21910375356674194	0.22582563757896423	0.18553224205970764	0.30378708243370056	0.2269081473350525	0.13602007925510406	0.12208370864391327	0.16522809863090515	0.15561214089393616	0.2902536690235138	0.1554325520992279	0.15260720252990723	0.14311642944812775	0.130062	0.12384165823459625
540.56	0.26703622937202454	0.2889006733894348	0.47730305790901184	0.35603123903274536	0.42696771025657654	0.3898527920246124	0.3969622850418091	0.2783104479312897	0.5244626998901367	0.3777182996273041	0.37249648571014404	0.41207534074783325	0.3679873049259186	0.19217652082443237	0.21801990270614624	0.5406140089035034	0.3593493700027466	0.3786928057670593	0.3452633321285248	0.3189641535282135	0.20989112555980682	0.2954781651496887	0.3209909200668335	0.32715219259262085	0.2941417992115021	0.45536738634109497	0.13826076686382294	0.45603740215301514	0.305882	0.19667576253414154	0.2860070466995239	0.30281364917755127	0.2814602255821228	0.24829642474651337	0.24234966933727264	0.25252142548561096	0.1971387416124344	0.3279038667678833	0.2505614161491394	0.1440611034631729	0.13645045459270477	0.17476040124893188	0.1767013669013977	0.3191347122192383	0.1732752025127411	0.1700451672077179	0.15231527388095856	0.14194843173027039	0.1359378844499588
542.63	0.2703993320465088	0.2924208641052246	0.47858572006225586	0.3660486340522766	0.4320848882198334	0.3988802134990692	0.4090816080570221	0.28465819358825684	0.5304111242294312	0.385333	0.3836098313331604	0.4231012165546417	0.37732988595962524	0.19450797140598297	0.22183012962341309	0.552794	0.3683255612850189	0.4001012146472931	0.3604583442211151	0.33408311009407043	0.21799589693546295	0.3108857274055481	0.3357512354850769	0.3474426865577698	0.3106845021247864	0.47385284304618835	0.14427000284194946	0.4796767234802246	0.3320426642894745	0.2026706337928772	0.30461716651916504	0.3259034752845764	0.3060530424118042	0.2640490233898163	0.26349467039108276	0.2736331820487976	0.20523352921009064	0.35527658462524414	0.27392151951789856	0.1492784172296524	0.1529921293258667	0.18358679115772247	0.19396156072616577	0.3369486629962921	0.18713593482971191	0.18390372395515442	0.16123834252357483	0.15377919375896454	0.14958877861499786
544.7	0.27343082427978516	0.29281026124954224	0.48084306716918945	0.36976778507232666	0.43428149819374084	0.4043235778808594	0.41366147994995117	0.2864921987056732	0.535095	0.39291927218437195	0.39332014322280884	0.4342098534107208	0.3858261704444885	0.19648142158985138	0.22169679403305054	0.5609744191169739	0.3787689805030823	0.4129001498222351	0.3715972602367401	0.3458614945411682	0.22240200638771057	0.3265224099159241	0.34834086894989014	0.363284	0.3273078203201294	0.49234697222709656	0.14798325300216675	0.49871429800987244	0.3542468547821045	0.2078571319580078	0.31938302516937256	0.34801939129829407	0.330781	0.29108166694641113	0.28592443466186523	0.30312055349349976	0.21630623936653137	0.3789502680301666	0.2993922531604767	0.1584777683019638	0.17075064778327942	0.19213511049747467	0.21444058418273926	0.3646506071090698	0.20469744503498077	0.20456835627555847	0.16957294940948486	0.167374	0.1666463315486908
546.78	0.2751038670539856	0.2968069612979889	0.48312488198280334	0.3764286935329437	0.43816012144088745	0.4096474349498749	0.420792	0.285312	0.5403967499732971	0.39825737476348877	0.4045528769493103	0.44360584020614624	0.39327	0.1973327249288559	0.2247733324766159	0.5687160491943359	0.38445723056793213	0.4261990785598755	0.38714325428009033	0.35630232095718384	0.22668172419071198	0.3339664340019226	0.3567066192626953	0.3796548843383789	0.3392472267150879	0.5021889209747314	0.15150122344493866	0.5178594589233398	0.3789899945259094	0.21355342864990234	0.33545902371406555	0.3707926571369171	0.35352492332458496	0.30901509523391724	0.31009528040885925	0.32391831278800964	0.22322732210159302	0.40372684597969055	0.3226071894168854	0.16153934597969055	0.18879540264606476	0.19886457920074463	0.23667654395103455	0.38516128063201904	0.2218526154756546	0.22362717986106873	0.18002696335315704	0.18292245268821716	0.1848747581243515
548.85	0.267667	0.294403	0.4852861166000366	0.38252586126327515	0.43990492820739746	0.4126991629600525	0.42435675859451294	0.2884376049041748	0.5408449172973633	0.40442967414855957	0.4121258556842804	0.45436519384384155	0.4034278094768524	0.1990223377943039	0.22461062669754028	0.5716081261634827	0.38902634382247925	0.4382173717021942	0.39650824666023254	0.3678884506225586	0.2294125258922577	0.3463156819343567	0.3673340678215027	0.394265	0.35062307119369507	0.5127342939376831	0.1529092788696289	0.5342369675636292	0.40127331018447876	0.2148406207561493	0.34754660725593567	0.3876572251319885	0.37242990732192993	0.32925790548324585	0.33166390657424927	0.3489508032798767	0.22894218564033508	0.42424461245536804	0.3404410779476166	0.16983431577682495	0.21066109836101532	0.20590926706790924	0.2581031322479248	0.41177064180374146	0.23935240507125854	0.24861577153205872	0.1906287968158722	0.19681641459465027	0.2006167620420456
550.93	0.27411729097366333	0.29465389251708984	0.4854806363582611	0.3882763981819153	0.44175198674201965	0.4188980460166931	0.42960935831069946	0.2848079800605774	0.5471346974372864	0.40963882207870483	0.41575533151626587	0.4605075716972351	0.40533363819122314	0.19814449548721313	0.22472679615020752	0.5782329440116882	0.3932986259460449	0.4498318135738373	0.40476298332214355	0.3772794306278229	0.23111455142498016	0.3601386547088623	0.37491780519485474	0.40770861506462097	0.3619341254234314	0.5199322700500488	0.15544171631336212	0.5451033115386963	0.42261141538619995	0.21792010962963104	0.3589780330657959	0.40720316767692566	0.3918851912021637	0.34595775604248047	0.35708293318748474	0.36927327513694763	0.23696622252464294	0.4477335810661316	0.36662495136260986	0.17171445488929749	0.23080159723758698	0.2116764783859253	0.28383296728134155	0.42799216508865356	0.25431153178215027	0.2642350196838379	0.2007463425397873	0.2149781435728073	0.2228221297264099
553	0.2726266086101532	0.2937074303627014	0.4853595793247223	0.39330846071243286	0.4412263333797455	0.42102664709091187	0.433139	0.28897759318351746	0.5451170206069946	0.41205692291259766	0.4234089255332947	0.4671368896961212	0.4153037965297699	0.19901195168495178	0.2252647876739502	0.5787147283554077	0.39789849519729614	0.458588	0.41482308506965637	0.38590511679649353	0.2322240024805069	0.3696450889110565	0.3834269940853119	0.4172111749649048	0.3746195435523987	0.5277596712112427	0.15608787536621094	0.5561017394065857	0.4382180869579315	0.21983350813388824	0.367543	0.4204	0.40658390522003174	0.3633986711502075	0.3756980001926422	0.39281028509140015	0.24058061838150024	0.4636532664299011	0.3845098912715912	0.18096689879894257	0.25577425956726074	0.2166391760110855	0.3042604327201843	0.45216065645217896	0.2707362174987793	0.29292577505111694	0.2123999297618866	0.23034247756004333	0.24557389318943024
555.08	0.2762591540813446	0.2955172657966614	0.48418503999710083	0.3972408175468445	0.4411395490169525	0.42471712827682495	0.43400490283966064	0.2887047231197357	0.5489554405212402	0.4151741564273834	0.4274592697620392	0.47159454226493835	0.41985905170440674	0.19908447563648224	0.22614175081253052	0.5827476978302002	0.399716	0.46614930033683777	0.42097529768943787	0.3923828601837158	0.23510301113128662	0.3741992115974426	0.3862946033477783	0.4258422255516052	0.38191652297973633	0.5309532880783081	0.15763984620571136	0.5671387314796448	0.4542607069015503	0.22124101221561432	0.376037	0.43780267238616943	0.42810261249542236	0.3791595697402954	0.3972875773906708	0.4115629196166992	0.2471574991941452	0.4874196946620941	0.40446	0.1814727783203125	0.27890169620513916	0.22400720417499542	0.3286237418651581	0.46623915433883667	0.2847054600715637	0.3116309642791748	0.2219362109899521	0.24503019452095032	0.2675977349281311
557.16	0.27064037322998047	0.2944098114967346	0.48611778020858765	0.398163	0.4424187242984772	0.4257027804851532	0.44012540578842163	0.29269909858703613	0.5529669523239136	0.4167725145816803	0.4324139356613159	0.47719284892082214	0.4267512857913971	0.19949796795845032	0.22592860460281372	0.5827277898788452	0.4015148878097534	0.47194546461105347	0.4300374984741211	0.3960152864456177	0.23684649169445038	0.3827451467514038	0.392486	0.4350004196166992	0.3880479633808136	0.5323843955993652	0.1588555872440338	0.5734801292419434	0.4696395993232727	0.22409646213054657	0.3830447494983673	0.45013782382011414	0.44168075919151306	0.387727	0.4115581512451172	0.42605575919151306	0.2472393810749054	0.49144312739372253	0.4175395667552948	0.18843039870262146	0.3008407652378082	0.22603090107440948	0.34842395782470703	0.4823315739631653	0.299907	0.3324164152145386	0.2347874790430069	0.2613247036933899	0.28996309638023376
559.24	0.2724155783653259	0.296764	0.4847559332847595	0.39936596155166626	0.4440123438835144	0.4311451017856598	0.4446496367454529	0.29049989581108093	0.551289	0.4186437726020813	0.4364972412586212	0.48447465896606445	0.4322052299976349	0.19976669549942017	0.22683675587177277	0.584587	0.405886	0.4786500036716461	0.4315323233604431	0.4035458564758301	0.23640990257263184	0.3871792256832123	0.39595046639442444	0.44321832060813904	0.39505189657211304	0.538936	0.16057263314723969	0.5805755853652954	0.4803587794303894	0.22298350930213928	0.38791924715042114	0.4634566307067871	0.45605483651161194	0.4059956967830658	0.43223145604133606	0.44881731271743774	0.2558552622795105	0.5093387961387634	0.4367578625679016	0.18910817801952362	0.3246667981147766	0.23271594941616058	0.37246018648147583	0.5007526278495789	0.31676173210144043	0.3581441640853882	0.2453189641237259	0.2798336446285248	0.3143479526042938
561.32	0.27649280428886414	0.29680976271629333	0.48260295391082764	0.40407079458236694	0.4428326487541199	0.43340957164764404	0.4457145631313324	0.2922416627407074	0.5510388612747192	0.4208093583583832	0.44046613574028015	0.48420193791389465	0.4320693910121918	0.20026817917823792	0.22667455673217773	0.5849930644035339	0.4070013463497162	0.48445555567741394	0.4392661154270172	0.40911388397216797	0.2400110960006714	0.3933943510055542	0.4017823040485382	0.44899553060531616	0.4027901887893677	0.5392794609069824	0.16181127727031708	0.5842078328132629	0.495125	0.22494357824325562	0.3938288390636444	0.47112852334976196	0.46690618991851807	0.4111717939376831	0.43988046050071716	0.4574083685874939	0.25835081934928894	0.5184648633003235	0.4487818479537964	0.1939433068037033	0.34635692834854126	0.23528741300106049	0.39273974299430847	0.5116664171218872	0.32499998807907104	0.37184932827949524	0.2534545361995697	0.2968754172325134	0.3398456275463104
563.4	0.27666014432907104	0.2974097728729248	0.4846513867378235	0.40382808446884155	0.4451197683811188	0.43451833724975586	0.44863367080688477	0.2923859655857086	0.54992	0.4246961176395416	0.4397401809692383	0.48596248030662537	0.43764975666999817	0.20047754049301147	0.2278771996498108	0.5843589901924133	0.4058073163032532	0.48779016733169556	0.4406532347202301	0.41086652874946594	0.2410278171300888	0.40079978108406067	0.404606	0.45882272720336914	0.4082376956939697	0.5424690246582031	0.16233856976032257	0.5880292654037476	0.4998655319213867	0.22800058126449585	0.3981724977493286	0.4790693521499634	0.4763782322406769	0.4208632707595825	0.45752590894699097	0.4740959405899048	0.25878196954727173	0.525074	0.462614	0.19774572551250458	0.37218719720840454	0.23754163086414337	0.4079967141151428	0.5275089740753174	0.3371928930282593	0.39354634284973145	0.2611836791038513	0.3126053214073181	0.3599787652492523
565.48	0.27964702248573303	0.2981768250465393	0.4886467456817627	0.41059085726737976	0.4476096034049988	0.4377470016479492	0.45253854990005493	0.29429060220718384	0.5464219450950623	0.4221999943256378	0.44619497656822205	0.49205493927001953	0.4403912127017975	0.20228275656700134	0.22790217399597168	0.5839517116546631	0.4084939956665039	0.49161040782928467	0.44582027196884155	0.4165264964103699	0.2400781363248825	0.40461915731430054	0.4078574478626251	0.4616035521030426	0.415544	0.5441850423812866	0.16341887414455414	0.5905601978302002	0.5114021897315979	0.22727273404598236	0.40270936489105225	0.488752	0.48661449551582336	0.4296279549598694	0.46360090374946594	0.48423221707344055	0.26416274905204773	0.5334841012954712	0.4766846299171448	0.19626984000205994	0.3859902024269104	0.24112677574157715	0.430398	0.5304168462753296	0.34641075134277344	0.40860307216644287	0.26792794466018677	0.3219178020954132	0.3763936758041382
567.56	0.27824583649635315	0.2989692687988281	0.48658907413482666	0.4098171591758728	0.4494061768054962	0.4366811215877533	0.4577118158340454	0.2952275574207306	0.5461065769195557	0.42376330494880676	0.4468187391757965	0.4922172427177429	0.44119805097579956	0.2029881775379181	0.22768449783325195	0.5847656726837158	0.41020405292510986	0.49536630511283875	0.44859832525253296	0.41519859433174133	0.24040724337100983	0.40778571367263794	0.40895378589630127	0.46791836619377136	0.41883260011672974	0.5450034737586975	0.16317632794380188	0.5918532609939575	0.5159484148025513	0.2279735803604126	0.4056093096733093	0.49503713846206665	0.49249	0.4338846206665039	0.4718101918697357	0.4904122054576874	0.2632814645767212	0.5343673229217529	0.4792231023311615	0.2037283480167389	0.4072575569152832	0.24259410798549652	0.43987172842025757	0.5431926250457764	0.3549420237541199	0.4243341088294983	0.2732955813407898	0.33627408742904663	0.39695876836776733
569.65	0.2776881158351898	0.2965419590473175	0.48620209097862244	0.40895575284957886	0.4518146812915802	0.436506	0.45624327659606934	0.2976781725883484	0.5444064140319824	0.42267557978630066	0.4487786293029785	0.4928390085697174	0.4439595639705658	0.20210887491703033	0.2281317412853241	0.5827292203903198	0.41029804944992065	0.49642977118492126	0.4504736661911011	0.4215088486671448	0.24131998419761658	0.41040802001953125	0.41101759672164917	0.46824344992637634	0.42074739933013916	0.5458247661590576	0.16428329050540924	0.5911151170730591	0.5229554176330566	0.22883404791355133	0.40791457891464233	0.4978295862674713	0.4996373951435089	0.44047844409942627	0.48414456844329834	0.5026217103004456	0.2658636271953583	0.5474913716316223	0.4939339756965637	0.1996024250984192	0.42327040433883667	0.24390962719917297	0.4574359059333801	0.5472142100334167	0.36454758048057556	0.4351087212562561	0.27983540296554565	0.34956979751586914	0.4124279022216797
571.73	0.27800309658050537	0.2978884279727936	0.48641085624694824	0.4104110300540924	0.44920653104782104	0.43869370222091675	0.4543870985507965	0.2979983985424042	0.5424994230270386	0.42115190625190735	0.44798630475997925	0.4962010681629181	0.44162845611572266	0.20252224802970886	0.22717441618442535	0.5799732804298401	0.4108853340148926	0.49839410185813904	0.4504891335964203	0.4178950786590576	0.2420346736907959	0.4125235676765442	0.410857	0.46979719400405884	0.4254120886325836	0.5412917137145996	0.16398805379867554	0.5931721925735474	0.5239359736442566	0.22828537225723267	0.4072359502315521	0.5025380253791809	0.5030547380447388	0.4378015398979187	0.4849953353404999	0.5033367276191711	0.26238858699798584	0.5373134016990662	0.49452975392341614	0.20440879464149475	0.43415218591690063	0.24374890327453613	0.4637185037136078	0.5545397400856018	0.367327	0.444859	0.2847965359687805	0.3555684983730316	0.4259969890117645
573.82	0.27912306785583496	0.2982182502746582	0.486517	0.4118141233921051	0.4466210603713989	0.43414828181266785	0.4524071216583252	0.299214	0.541755	0.42016109824180603	0.44924497604370117	0.493062	0.4407130777835846	0.20305505394935608	0.22758284211158752	0.5813225507736206	0.40684381127357483	0.49915993213653564	0.45175495743751526	0.4219578504562378	0.24134434759616852	0.408316	0.41273167729377747	0.470606	0.424961	0.5417735576629639	0.16397136449813843	0.5917812585830688	0.5284490585327148	0.22831211984157562	0.408487	0.5043333172798157	0.5062470436096191	0.44631850719451904	0.4953380525112152	0.5121292471885681	0.26631659269332886	0.5443966388702393	0.5031830072402954	0.20311877131462097	0.4501834511756897	0.24665728211402893	0.4740314483642578	0.5585498809814453	0.37534648180007935	0.45767760276794434	0.2866259515285492	0.3643440306186676	0.44061461091041565
575.9	0.2818809449672699	0.30056196451187134	0.48255130648612976	0.4087092876434326	0.4490061402320862	0.43784722685813904	0.4522765278816223	0.2981632947921753	0.5410178899765015	0.4206298887729645	0.4472713768482208	0.49368926882743835	0.4430646002292633	0.20215870440006256	0.22734612226486206	0.5798836350440979	0.406128	0.5014471411705017	0.45235762000083923	0.4233836531639099	0.2408348023891449	0.4140212833881378	0.41211894154548645	0.47085607051849365	0.4266650080680847	0.5383630394935608	0.1646558791399002	0.588386	0.5311880111694336	0.22961774468421936	0.408798	0.5063864588737488	0.5090590715408325	0.4428621232509613	0.4924551546573639	0.5103501081466675	0.26497316360473633	0.5420929789543152	0.5047745108604431	0.20508772134780884	0.45522409677505493	0.2464609295129776	0.48004114627838135	0.555681	0.37449371814727783	0.46109843254089355	0.2898736894130707	0.3722747564315796	0.45310142636299133
577.99	0.28292784094810486	0.3001564145088196	0.48243221640586853	0.4117211401462555	0.44638222455978394	0.43964463472366333	0.4550260007381439	0.2973131537437439	0.5403292775154114	0.41853418946266174	0.449037	0.4930773079395294	0.44164755940437317	0.20368501543998718	0.2287716567516327	0.5788690447807312	0.4064388871192932	0.49841007590293884	0.45074158906936646	0.4223317801952362	0.24097421765327454	0.4188520014286041	0.41126540303230286	0.4728737473487854	0.4302296042442322	0.539813	0.16436776518821716	0.5908130407333374	0.5314584374427795	0.22974352538585663	0.409836	0.506596	0.5103573799133301	0.4458550214767456	0.4981931746006012	0.5172549486160278	0.26507967710494995	0.5414078235626221	0.5072309374809265	0.20610789954662323	0.46484026312828064	0.24786628782749176	0.48373302817344666	0.5632537603378296	0.37778687477111816	0.4710243344306946	0.2927352786064148	0.37790095806121826	0.4628854990005493
580.08	0.28113412857055664	0.30010467767715454	0.480541	0.4118043780326843	0.4465210735797882	0.43811509013175964	0.45570194721221924	0.299188	0.5340579152107239	0.4189312160015106	0.44900476932525635	0.49499014019966125	0.44752323627471924	0.2039412260055542	0.22806039452552795	0.5757120847702026	0.40461868047714233	0.4997478723526001	0.45291221141815186	0.42275160551071167	0.24099799990653992	0.41728121042251587	0.4134276509284973	0.4732680320739746	0.4296303987503052	0.5392515659332275	0.16529333591461182	0.5882049798965454	0.5332476496696472	0.22701622545719147	0.40999630093574524	0.5102832317352295	0.51186	0.4500057101249695	0.5027601718902588	0.5181222558021545	0.26695695519447327	0.5447858572006226	0.5169951319694519	0.20473644137382507	0.4687173664569855	0.2479773610830307	0.4924694895744324	0.5590057373046875	0.38174280524253845	0.4727826416492462	0.29506608843803406	0.3824731707572937	0.46987926959991455
582.16	0.28237760066986084	0.29975244402885437	0.4824925661087036	0.41099613904953003	0.44592368602752686	0.43800705671310425	0.45224636793136597	0.3022846281528473	0.5329656004905701	0.41796836256980896	0.4479733407497406	0.4914287328720093	0.44436949491500854	0.20430763065814972	0.22770528495311737	0.5742077231407166	0.4046282172203064	0.4982905983924866	0.45060208439826965	0.4225870668888092	0.24092601239681244	0.4135270416736603	0.4116302728652954	0.47259098291397095	0.42965197563171387	0.5361500978469849	0.16442841291427612	0.5876587629318237	0.5321546792984009	0.22785748541355133	0.40849795937538147	0.5076462626457214	0.5116258859634399	0.4453785717487335	0.4973238706588745	0.5146945714950562	0.2643747329711914	0.5373050570487976	0.5094347596168518	0.2096879780292511	0.47291815280914307	0.2468406707048416	0.4889228343963623	0.5604617595672607	0.3790419399738312	0.4776581823825836	0.2967880964279175	0.3833145797252655	0.4751293659210205
584.26	0.2816181778907776	0.2998664379119873	0.47756847739219666	0.41142022609710693	0.44518133997917175	0.43708565831184387	0.45076680183410645	0.299354	0.5322194695472717	0.41445526480674744	0.4471537470817566	0.4889048635959625	0.44438812136650085	0.20455071330070496	0.22696328163146973	0.5726303458213806	0.40146148204803467	0.49623197317123413	0.4486026465892792	0.42346516251564026	0.24042218923568726	0.41684067249298096	0.41093048453330994	0.4708264470100403	0.42875975370407104	0.5340932607650757	0.16555099189281464	0.5847721099853516	0.5300267934799194	0.22732724249362946	0.40705806016921997	0.5064415335655212	0.5106534361839294	0.44998031854629517	0.502898	0.5190563201904297	0.26763710379600525	0.5438836216926575	0.51647	0.20618011057376862	0.4788869023323059	0.2483799308538437	0.49255380034446716	0.558592	0.38340896368026733	0.47954291105270386	0.29632920026779175	0.38608554005622864	0.4791334271430969
586.34	0.28115877509117126	0.3001537322998047	0.4813322126865387	0.4094666838645935	0.44480618834495544	0.4362815320491791	0.450247	0.30235040187835693	0.52829	0.4136773645877838	0.4435315728187561	0.48589441180229187	0.44201532006263733	0.20325548946857452	0.2266542762517929	0.5707260966300964	0.40191060304641724	0.49826255440711975	0.4495003819465637	0.42340728640556335	0.23962722718715668	0.4154547154903412	0.40695083141326904	0.46904706954956055	0.42632126808166504	0.5313110947608948	0.16458	0.5800292491912842	0.5309742093086243	0.22809919714927673	0.40658167004585266	0.507704	0.5126256942749023	0.4442371726036072	0.49672818183898926	0.5125023126602173	0.2645716071128845	0.5365825891494751	0.5120180249214172	0.2079513669013977	0.4785004258155823	0.2466314136981964	0.49360424280166626	0.5562269687652588	0.37854549288749695	0.47807449102401733	0.2965747117996216	0.3866029381752014	0.4816370904445648
588.43	0.28136321902275085	0.2982988953590393	0.4765600562095642	0.40487897396087646	0.44197309017181396	0.43706390261650085	0.44829434156417847	0.3052932918071747	0.5274666547775269	0.41326436400413513	0.4435743987560272	0.4836537539958954	0.4420821964740753	0.20411396026611328	0.22747066617012024	0.5688426494598389	0.3990297019481659	0.49370652437210083	0.4466121792793274	0.4247312545776367	0.23893268406391144	0.41243284940719604	0.40713435411453247	0.4675166606903076	0.4273546636104584	0.5270601511001587	0.165197	0.5765886306762695	0.5270545482635498	0.22698423266410828	0.4042327105998993	0.5042604207992554	0.507918	0.4448491334915161	0.4987150728702545	0.5190677642822266	0.2633098363876343	0.5350247621536255	0.5121025443077087	0.20696768164634705	0.48522093892097473	0.24562329053878784	0.4931561350822449	0.5587054491043091	0.3803792893886566	0.483634	0.2953297793865204	0.3872033953666687	0.4845728278160095
590.53	0.2837146818637848	0.2991279363632202	0.4753809869289398	0.40626126527786255	0.4416353702545166	0.4329873323440552	0.44814547896385193	0.3065047562122345	0.5258598923683167	0.41110315918922424	0.441035	0.4821334481239319	0.43760985136032104	0.2047574371099472	0.227357	0.5649726986885071	0.3983611762523651	0.49304211139678955	0.44620200991630554	0.4230131506919861	0.2390786111354828	0.4123472571372986	0.4043448567390442	0.4665985703468323	0.42455726861953735	0.5241644978523254	0.16469146311283112	0.575469	0.5268213748931885	0.22631408274173737	0.40304282307624817	0.503518	0.511612	0.4447224736213684	0.5009056329727173	0.516793	0.2655409872531891	0.5364752411842346	0.5159181356430054	0.2055768370628357	0.482752	0.24626682698726654	0.4958139657974243	0.5508700609207153	0.3806004524230957	0.4813331961631775	0.29633229970932007	0.3886104226112366	0.48478493094444275
592.62	0.2841571271419525	0.3007352948188782	0.47469645738601685	0.4070245921611786	0.4440118074417114	0.43407827615737915	0.44462621212005615	0.3071356415748596	0.5231789350509644	0.41001877188682556	0.44157636165618896	0.4792884886264801	0.4372345209121704	0.2032877504825592	0.2282121330499649	0.5659540295600891	0.39641743898391724	0.4910094141960144	0.44537994265556335	0.4224276542663574	0.23661547899246216	0.4120766520500183	0.40233153104782104	0.46320727467536926	0.42472022771835327	0.5214403867721558	0.1644047498703003	0.5718799233436584	0.5231582522392273	0.2261386662721634	0.39858004450798035	0.5002262592315674	0.5055530071258545	0.43986940383911133	0.4936158359050751	0.5083635449409485	0.2613358497619629	0.527167	0.5071741342544556	0.20906034111976624	0.48105114698410034	0.24509526789188385	0.48956388235092163	0.553493	0.3780471980571747	0.47901833057403564	0.29728707671165466	0.3876146078109741	0.4864758551120758
594.72	0.2843272387981415	0.30039024353027344	0.47844216227531433	0.4088035523891449	0.4413004517555237	0.4317741394042969	0.4457291066646576	0.3070896565914154	0.5200643539428711	0.4077255129814148	0.44011998176574707	0.47626107931137085	0.4353259801864624	0.2047382891178131	0.22818320989608765	0.5626977682113647	0.39524269104003906	0.4872083067893982	0.4413672983646393	0.41897523403167725	0.2375587821006775	0.4115789532661438	0.4026815891265869	0.46217232942581177	0.42250463366508484	0.5198001861572266	0.16405948996543884	0.5689969062805176	0.5196835994720459	0.22547514736652374	0.3988746404647827	0.4974769353866577	0.5022445917129517	0.4422856569290161	0.49899324774742126	0.5133505463600159	0.2615968585014343	0.531861	0.5116057991981506	0.20459765195846558	0.4835158884525299	0.24600152671337128	0.49191713333129883	0.5523658394813538	0.37942931056022644	0.48025810718536377	0.296029	0.3892865777015686	0.4870230257511139
596.81	0.287744	0.3002573847770691	0.4734458327293396	0.40768903493881226	0.4440821409225464	0.4333580434322357	0.4416160583496094	0.3078151047229767	0.5165349841117859	0.40669649839401245	0.4384323060512543	0.47247639298439026	0.43286433815956116	0.20343440771102905	0.22735729813575745	0.561349	0.3933109641075134	0.4863124489784241	0.44062915444374084	0.41855981945991516	0.23660852015018463	0.41029441356658936	0.3981481194496155	0.45920392870903015	0.4205591678619385	0.5176159739494324	0.1643039882183075	0.5666835308074951	0.5197547674179077	0.22507600486278534	0.39749085903167725	0.4968116581439972	0.5009474754333496	0.43708470463752747	0.49160242080688477	0.5049644112586975	0.26208528876304626	0.525077	0.5059462785720825	0.20650525391101837	0.47641801834106445	0.24522416293621063	0.49173203110694885	0.5463355779647827	0.3754756450653076	0.4750683307647705	0.29475757479667664	0.38804396986961365	0.48727431893348694
598.9	0.28666168451309204	0.30077463388442993	0.47342270612716675	0.40792396664619446	0.441924	0.43003737926483154	0.44098424911499023	0.3077288269996643	0.5141215920448303	0.405783	0.4334293603897095	0.47446006536483765	0.4345860183238983	0.20482409000396729	0.22715479135513306	0.558042	0.3911551833152771	0.4846893846988678	0.4379776418209076	0.41549551486968994	0.23649811744689941	0.4090941548347473	0.39807769656181335	0.45719826221466064	0.4192008972167969	0.5142390727996826	0.16444452106952667	0.5619171857833862	0.5161321759223938	0.22457657754421234	0.39214	0.4919993281364441	0.49700772762298584	0.4360761046409607	0.4911026358604431	0.5094385743141174	0.2596057653427124	0.5206680297851562	0.5055246949195862	0.20920372009277344	0.4784967303276062	0.24313479661941528	0.48855364322662354	0.5487018823623657	0.3746592104434967	0.47873955965042114	0.2948150634765625	0.38769400119781494	0.48664671182632446
601	0.28681817650794983	0.30201613903045654	0.4708925187587738	0.4046451449394226	0.4437467157840729	0.42851653695106506	0.43971049785614014	0.31009745597839355	0.5104667544364929	0.4018276035785675	0.4336601495742798	0.4687400460243225	0.4311274588108063	0.20404207706451416	0.2272825688123703	0.55544	0.39044153690338135	0.4825107753276825	0.4378652274608612	0.41417431831359863	0.23635423183441162	0.4056859612464905	0.3960774540901184	0.4543129801750183	0.41626036167144775	0.510694	0.16448549926280975	0.5608605146408081	0.5127822160720825	0.2249322086572647	0.3931196331977844	0.49189135432243347	0.4971262514591217	0.4393279552459717	0.49118563532829285	0.5064120888710022	0.26258301734924316	0.5258657932281494	0.5079820156097412	0.20439477264881134	0.4773682951927185	0.24427580833435059	0.48866206407546997	0.541992	0.37330830097198486	0.4727856516838074	0.29632794857025146	0.3878425359725952	0.48372775316238403
603.1	0.28583478927612305	0.30164921283721924	0.4712832272052765	0.4032914936542511	0.4410620927810669	0.4294095039367676	0.44065582752227783	0.3084765672683716	0.5068985223770142	0.40046823024749756	0.43133002519607544	0.46556800603866577	0.43071120977401733	0.20412328839302063	0.22770538926124573	0.5550813674926758	0.3885122537612915	0.47588473558425903	0.43325474858283997	0.4142473340034485	0.2346770018339157	0.406113	0.3948194086551666	0.45426440238952637	0.4167768955230713	0.5113003849983215	0.16307929158210754	0.5593903064727783	0.5112496018409729	0.22419020533561707	0.3899383842945099	0.4884921908378601	0.49407	0.42980512976646423	0.4835560619831085	0.4979410171508789	0.2585342526435852	0.5162076354026794	0.4982186555862427	0.21109651029109955	0.4725198745727539	0.2437155842781067	0.48204419016838074	0.5380509495735168	0.37155380845069885	0.47004204988479614	0.2924498915672302	0.3875952363014221	0.4848470985889435
605.19	0.28657156229019165	0.3008168041706085	0.4707096219062805	0.40454596281051636	0.4392838478088379	0.4302098751068115	0.4359302520751953	0.30630627274513245	0.5060856342315674	0.39660215377807617	0.43206748366355896	0.4613177180290222	0.42880716919898987	0.20396891236305237	0.22756829857826233	0.5519556403160095	0.3875853419303894	0.4768388867378235	0.4322890639305115	0.4130825400352478	0.23530377447605133	0.40289291739463806	0.3937252163887024	0.4502040147781372	0.4139094352722168	0.5065768957138062	0.16261076927185059	0.555157	0.5068575143814087	0.22371062636375427	0.38511180877685547	0.48390084505081177	0.4882577657699585	0.43258845806121826	0.4858134090900421	0.5050292611122131	0.2592749297618866	0.5174720883369446	0.4988657832145691	0.20673243701457977	0.4742160439491272	0.24152085185050964	0.4815264642238617	0.5385571718215942	0.36907684803009033	0.47132769227027893	0.2934679388999939	0.3853049874305725	0.4845319390296936
607.3	0.2846423089504242	0.30180835723876953	0.4682450294494629	0.4030565023422241	0.44339224696159363	0.425998	0.43686097860336304	0.30786389112472534	0.4993930459022522	0.39526572823524475	0.4296386241912842	0.45986345410346985	0.42846792936325073	0.2037971466779709	0.22855225205421448	0.5498655438423157	0.3838818669319153	0.47375115752220154	0.4299089014530182	0.4117512106895447	0.23387180268764496	0.403007	0.39040499925613403	0.4466592073440552	0.4116976261138916	0.5047476291656494	0.16337892413139343	0.5511729121208191	0.5067006945610046	0.22404123842716217	0.38746827840805054	0.4831010699272156	0.4894340932369232	0.4297162890434265	0.4833359718322754	0.49642035365104675	0.26184505224227905	0.5173699855804443	0.49696049094200134	0.20518290996551514	0.47067779302597046	0.24385498464107513	0.48142412304878235	0.533174	0.3687885105609894	0.46434998512268066	0.29379546642303467	0.3834328055381775	0.4804641008377075
609.4	0.2891276478767395	0.30169594287872314	0.46857917308807373	0.40294763445854187	0.440963	0.4252743124961853	0.4336174726486206	0.3108862042427063	0.4997164011001587	0.3950430154800415	0.42828503251075745	0.4578067362308502	0.42610618472099304	0.20563942193984985	0.22865894436836243	0.5482612252235413	0.38373303413391113	0.47280681133270264	0.42884206771850586	0.4088258147239685	0.23673059046268463	0.40539491176605225	0.3911430835723877	0.4466248154640198	0.4095118045806885	0.5018420219421387	0.16354681551456451	0.548764	0.5006422400474548	0.22447103261947632	0.3840421438217163	0.4806816279888153	0.4842800199985504	0.424736	0.4766409993171692	0.4928129017353058	0.25810593366622925	0.5083993077278137	0.4899052381515503	0.2100648432970047	0.4695366621017456	0.24214576184749603	0.47787755727767944	0.5373571515083313	0.36682116985321045	0.4675406217575073	0.2961101531982422	0.3817647397518158	0.48137369751930237
611.5	0.29464930295944214	0.3047404885292053	0.47230666875839233	0.4057953953742981	0.4429510831832886	0.42796236276626587	0.4342643618583679	0.31366750597953796	0.500101	0.39474397897720337	0.4272749722003937	0.45861899852752686	0.42668280005455017	0.20853430032730103	0.23086178302764893	0.5478516221046448	0.3859342932701111	0.4750088155269623	0.4294106066226959	0.41358110308647156	0.2364783138036728	0.4032188355922699	0.38863715529441833	0.4444330334663391	0.4100154638290405	0.5004258155822754	0.16632315516471863	0.549044	0.5010032653808594	0.22646698355674744	0.38426	0.47697699069976807	0.4836823046207428	0.4306514859199524	0.4835287928581238	0.4986625611782074	0.26324477791786194	0.518272	0.4964914619922638	0.20902478694915771	0.47094786167144775	0.24519282579421997	0.47587311267852783	0.5332589149475098	0.3660483658313751	0.4666997194290161	0.29511916637420654	0.3819954991340637	0.47779977321624756
613.6	0.28807851672172546	0.3070610761642456	0.4701066017150879	0.40369725227355957	0.43881601095199585	0.4246985912322998	0.43212437629699707	0.3153441846370697	0.4944459795951843	0.39216044545173645	0.4244343042373657	0.45234692096710205	0.4228053390979767	0.20684131979942322	0.23044425249099731	0.5454936623573303	0.3812441825866699	0.4666866660118103	0.42746931314468384	0.4093712568283081	0.2357531487941742	0.39933961629867554	0.38647687435150146	0.44062215089797974	0.4078831970691681	0.4974573850631714	0.1650429517030716	0.5451521873474121	0.49650293588638306	0.22412019968032837	0.3812437951564789	0.477154	0.48159438371658325	0.4246283173561096	0.4741083085536957	0.48895931243896484	0.26042303442955017	0.509888	0.488527	0.2094481736421585	0.46464309096336365	0.24341513216495514	0.47528183460235596	0.5269618034362793	0.36490291357040405	0.45770037174224854	0.2942921221256256	0.3811555504798889	0.4764450192451477
615.7	0.290635	0.3019076883792877	0.4708099365234375	0.40510299801826477	0.43751245737075806	0.4216136038303375	0.4299289584159851	0.3161637783050537	0.4899982213973999	0.3878699541091919	0.4227186143398285	0.4505905508995056	0.4212964177131653	0.20579063892364502	0.22824597358703613	0.5415378212928772	0.37967368960380554	0.4664219915866852	0.4244288206100464	0.40857934951782227	0.23441679775714874	0.3996310532093048	0.38330328464508057	0.43807244300842285	0.4049665927886963	0.49465593695640564	0.16279831528663635	0.5417031049728394	0.49121731519699097	0.2230914980173111	0.37636280059814453	0.4676339030265808	0.47380906343460083	0.41993916034698486	0.47009560465812683	0.4881266951560974	0.25635990500450134	0.5016643404960632	0.4829808175563812	0.2089526355266571	0.4636366367340088	0.24126581847667694	0.46546509861946106	0.5290542840957642	0.3597553074359894	0.461068	0.29440832138061523	0.3785373568534851	0.47403645515441895
617.81	0.29206135869026184	0.3048864006996155	0.46642374992370605	0.4026660919189453	0.44174665212631226	0.42504850029945374	0.4279852509498596	0.3139643371105194	0.48995357751846313	0.38686245679855347	0.4207749664783478	0.44538041949272156	0.4196201264858246	0.20549969375133514	0.22800342738628387	0.5395286679267883	0.3771352469921112	0.4632771611213684	0.4236643314361572	0.405076	0.23238728940486908	0.3968411982059479	0.3815612196922302	0.4327191710472107	0.40208274126052856	0.49158722162246704	0.16239233314990997	0.5377501249313354	0.4884493052959442	0.2236841917037964	0.37442365288734436	0.467685	0.47161364555358887	0.42048537731170654	0.47222408652305603	0.48735666275024414	0.2582053542137146	0.508007	0.48491546511650085	0.2049867957830429	0.45921796560287476	0.24246244132518768	0.46985602378845215	0.5227381587028503	0.35921892523765564	0.4550889730453491	0.2923126816749573	0.3769024610519409	0.4707891643047333
619.9	0.2891843616962433	0.30136534571647644	0.46408867835998535	0.3995286822319031	0.43993744254112244	0.42222708463668823	0.4252466559410095	0.31608620285987854	0.4840925633907318	0.38413476943969727	0.4187602698802948	0.44300758838653564	0.4197049140930176	0.20572209358215332	0.22802430391311646	0.5339424014091492	0.37388771772384644	0.46010440587997437	0.4154708683490753	0.40498533844947815	0.22965167462825775	0.3961082696914673	0.37818047404289246	0.4307217299938202	0.39937496185302734	0.4868784546852112	0.16305208206176758	0.5346282124519348	0.48679405450820923	0.2231156826019287	0.3720070421695709	0.4627838730812073	0.46845775842666626	0.41252633929252625	0.46149155497550964	0.477509	0.25523704290390015	0.4967290163040161	0.47518685460090637	0.2089138925075531	0.45430701971054077	0.24178753793239594	0.46536099910736084	0.5182448029518127	0.3557875454425812	0.4481840431690216	0.2911640703678131	0.375447	0.46759048104286194
622.02	0.2941814959049225	0.30425506830215454	0.4621075391769409	0.40318894386291504	0.43651846051216125	0.42123299837112427	0.42249512672424316	0.3164080083370209	0.4813961386680603	0.38318729400634766	0.4176193177700043	0.44106030464172363	0.41797682642936707	0.20607461035251617	0.22666692733764648	0.5332775712013245	0.3733159601688385	0.45511478185653687	0.41508936882019043	0.4022260904312134	0.23170608282089233	0.3913383185863495	0.3767608106136322	0.4264109134674072	0.3960369825363159	0.4821048378944397	0.16260965168476105	0.527228	0.4784409999847412	0.22185377776622772	0.3669966161251068	0.4565052092075348	0.46155714988708496	0.41504988074302673	0.463334	0.4812386631965637	0.2560213506221771	0.49548250436782837	0.4751865863800049	0.20648430287837982	0.45727279782295227	0.24096083641052246	0.4606856107711792	0.521779	0.35472145676612854	0.4517213702201843	0.292023	0.371485	0.463708
624.12	0.2921222448348999	0.3016742169857025	0.46366721391677856	0.402128	0.438475	0.4202561378479004	0.4205569922924042	0.31670698523521423	0.4793044924736023	0.38098305463790894	0.4158881902694702	0.43799901008605957	0.4163816273212433	0.20624132454395294	0.22727404534816742	0.528909	0.3706537187099457	0.45366814732551575	0.4122799038887024	0.4017757177352905	0.22958943247795105	0.393862	0.37200605869293213	0.42414194345474243	0.3931345045566559	0.47800153493881226	0.16309091448783875	0.5274871587753296	0.4782944321632385	0.2215093970298767	0.3672436475753784	0.4559849500656128	0.460092	0.4131353497505188	0.46237388253211975	0.4773154854774475	0.2565586566925049	0.49758484959602356	0.47561216354370117	0.20429040491580963	0.4518311023712158	0.2407258301973343	0.4607064127922058	0.51339	0.3542066514492035	0.4455829858779907	0.29192671179771423	0.37123340368270874	0.46329888701438904
626.22	0.29157206416130066	0.30294764041900635	0.4627346992492676	0.3998364210128784	0.4379676878452301	0.42105498909950256	0.41785234212875366	0.3188698887825012	0.47807130217552185	0.3804166615009308	0.4143713414669037	0.4352886974811554	0.41282379627227783	0.20638293027877808	0.22843851149082184	0.5267459154129028	0.3680976629257202	0.4506918787956238	0.410311	0.40018296241760254	0.2300814986228943	0.3936561048030853	0.3725075423717499	0.42314136028289795	0.3935461640357971	0.4777053892612457	0.16343772411346436	0.5228314399719238	0.47523990273475647	0.22316402196884155	0.3661891520023346	0.4546099603176117	0.4586242437362671	0.40559881925582886	0.4519065320491791	0.46861523389816284	0.25319117307662964	0.4885653853416443	0.466325	0.21072068810462952	0.44919687509536743	0.24001063406467438	0.4567362666130066	0.5153721570968628	0.3516350984573364	0.44649553298950195	0.2894333004951477	0.3706202507019043	0.46124354004859924
628.33	0.29332616925239563	0.30375975370407104	0.4601435661315918	0.3990142345428467	0.4368596374988556	0.41958603262901306	0.41733264923095703	0.3203800320625305	0.4719633460044861	0.377019	0.4114121198654175	0.43122270703315735	0.41183745861053467	0.2055455595254898	0.2274215817451477	0.5267307758331299	0.3655221164226532	0.4467812478542328	0.40612563490867615	0.39770007133483887	0.23051325976848602	0.3906817138195038	0.3702443540096283	0.41911545395851135	0.3885435461997986	0.4750750660896301	0.16358473896980286	0.5208271741867065	0.470559	0.22204017639160156	0.3621601462364197	0.4503078758716583	0.4530997574329376	0.4080420434474945	0.45636385679244995	0.47430509328842163	0.25546735525131226	0.48759517073631287	0.46804702281951904	0.2066315859556198	0.45303642749786377	0.24140450358390808	0.4557774066925049	0.5141391754150391	0.35172370076179504	0.4447755813598633	0.2913951575756073	0.3690366744995117	0.45999863743782043
630.44	0.29984474182128906	0.30439603328704834	0.45915502309799194	0.39869582653045654	0.4371079206466675	0.4206664264202118	0.4139207899570465	0.31986182928085327	0.47189509868621826	0.3778516948223114	0.4095	0.4302248954772949	0.4101990759372711	0.20747530460357666	0.22727349400520325	0.5198931694030762	0.36449170112609863	0.44520333409309387	0.4049036204814911	0.39642828702926636	0.23112022876739502	0.39035	0.36846837401390076	0.41677820682525635	0.39148858189582825	0.4729558825492859	0.1634402871131897	0.5197923183441162	0.4700363278388977	0.22331906855106354	0.3631359338760376	0.44856584072113037	0.4541846513748169	0.4061218500137329	0.45270898938179016	0.46909064054489136	0.2560774087905884	0.4914347529411316	0.4661847651004791	0.2062424123287201	0.44608208537101746	0.23951172828674316	0.4531821608543396	0.5078656673431396	0.34853464365005493	0.4414156675338745	0.29096096754074097	0.36814171075820923	0.4594484269618988
632.55	0.2935790419578552	0.3042307496070862	0.46117573976516724	0.40014317631721497	0.4363282024860382	0.4187248945236206	0.41205716133117676	0.3206740915775299	0.47102540731430054	0.37489113211631775	0.4099709093570709	0.4297909140586853	0.4110104441642761	0.20703162252902985	0.22832347452640533	0.5204459428787231	0.3633664846420288	0.4424910843372345	0.4050122797489166	0.3964461088180542	0.23058849573135376	0.38947176933288574	0.36843788623809814	0.41544467210769653	0.38954752683639526	0.4697719216346741	0.16299989819526672	0.5171726942062378	0.4665619134902954	0.22295749187469482	0.36147016286849976	0.44530174136161804	0.45076069235801697	0.4009566009044647	0.44605398178100586	0.4609312415122986	0.2527420222759247	0.4793653190135956	0.4581453204154968	0.21014046669006348	0.4452139437198639	0.24013632535934448	0.4506720006465912	0.5099877119064331	0.34658002853393555	0.43957799673080444	0.2886614203453064	0.3660033047199249	0.4544835686683655
634.66	0.297969	0.3028057813644409	0.45850780606269836	0.39818817377090454	0.43604177236557007	0.4190555512905121	0.40869343280792236	0.3202054500579834	0.46662482619285583	0.3745947480201721	0.4068039655685425	0.4254969358444214	0.4083561301231384	0.2072422206401825	0.22636616230010986	0.516499	0.3617810606956482	0.4388851225376129	0.401479	0.39441075921058655	0.2302101105451584	0.387556	0.3661307096481323	0.4127257764339447	0.3873859643936157	0.4669533371925354	0.16440962255001068	0.5125490427017212	0.46288514137268066	0.2219681292772293	0.3563140034675598	0.44224369525909424	0.44706445932388306	0.4034355580806732	0.44898244738578796	0.46555230021476746	0.2525676488876343	0.48460638523101807	0.46155479550361633	0.20686125755310059	0.44663965702056885	0.24022534489631653	0.44806450605392456	0.5088100433349609	0.3461753726005554	0.4396336078643799	0.28888264298439026	0.3655109405517578	0.45199093222618103
636.77	0.2952578663825989	0.3054952621459961	0.459003	0.4003586769104004	0.43756183981895447	0.41565844416618347	0.4080609083175659	0.3219127058982849	0.4652233123779297	0.3725196123123169	0.4051479995250702	0.425039	0.40793246030807495	0.20755305886268616	0.22811859846115112	0.5123156309127808	0.36093389987945557	0.4379820227622986	0.3993479907512665	0.3946223855018616	0.2282886952161789	0.3857008218765259	0.36449384689331055	0.4101021885871887	0.38574033975601196	0.46364957094192505	0.1639743596315384	0.5137302875518799	0.4631608724594116	0.22228603065013885	0.35758158564567566	0.440783	0.44496649503707886	0.39801838994026184	0.4437149465084076	0.4584461748600006	0.2534904479980469	0.4806133806705475	0.4580332636833191	0.2083400934934616	0.4416753053665161	0.24024149775505066	0.4477413296699524	0.5021387338638306	0.3447832763195038	0.4354415833950043	0.2893461287021637	0.3667304515838623	0.4539361596107483
638.88	0.2988530695438385	0.3058379292488098	0.4564148783683777	0.401675	0.4361174404621124	0.4138944149017334	0.40612587332725525	0.3253493309020996	0.4643716812133789	0.3721370995044708	0.4040393829345703	0.42384523153305054	0.4065958261489868	0.2077089250087738	0.2269221991300583	0.5124176740646362	0.359436	0.43590694665908813	0.397539	0.3946459889411926	0.22882945835590363	0.3859686255455017	0.3628196716308594	0.4071310758590698	0.38405683636665344	0.462392	0.16454820334911346	0.5081566572189331	0.45955049991607666	0.2228807657957077	0.3533661365509033	0.43868744373321533	0.44257616996765137	0.3930916488170624	0.43597304821014404	0.4548346698284149	0.2507101893424988	0.47091546654701233	0.4474339485168457	0.21129825711250305	0.44039207696914673	0.24010640382766724	0.44348809123039246	0.5026341676712036	0.3433510959148407	0.4354217052459717	0.28716588020324707	0.36506831645965576	0.4528172016143799
640.99	0.2972530424594879	0.3031618595123291	0.45826059579849243	0.3996714949607849	0.4364143908023834	0.41618359088897705	0.40376102924346924	0.32390961050987244	0.46128642559051514	0.3708721399307251	0.40370357036590576	0.4235517680644989	0.40678170323371887	0.20921488106250763	0.22636958956718445	0.5069226622581482	0.35632777214050293	0.43202248215675354	0.3962898254394531	0.3924160599708557	0.22960956394672394	0.38500475883483887	0.36217039823532104	0.4061329662799835	0.3842393159866333	0.4591299891471863	0.16471140086650848	0.5070128440856934	0.45647910237312317	0.22127126157283783	0.3517761826515198	0.4322301745414734	0.4383045434951782	0.3972545862197876	0.44168558716773987	0.4595009386539459	0.25119394063949585	0.4767270088195801	0.45156198740005493	0.20682263374328613	0.44182831048965454	0.2396365851163864	0.4442562460899353	0.5003142356872559	0.34302669763565063	0.4346349835395813	0.28982365131378174	0.3632504940032959	0.449427
643.1	0.2995571792125702	0.3091742992401123	0.457103	0.4029355049133301	0.439043	0.4156668484210968	0.40334099531173706	0.3229856789112091	0.46042221784591675	0.36864417791366577	0.4026402235031128	0.42127153277397156	0.40797021985054016	0.2092028260231018	0.2277534306049347	0.5050439238548279	0.35589462518692017	0.4286862015724182	0.39532753825187683	0.39245378971099854	0.22811074554920197	0.3846828043460846	0.35994595289230347	0.4035182595252991	0.3816499412059784	0.4572441577911377	0.16396790742874146	0.5057836771011353	0.45614221692085266	0.22402268648147583	0.3523697257041931	0.4336272180080414	0.43930184841156006	0.3918606638908386	0.4337083697319031	0.4518638253211975	0.2507927715778351	0.47297197580337524	0.44796323776245117	0.20769552886486053	0.43662405014038086	0.23869068920612335	0.44385552406311035	0.4956507980823517	0.3416445553302765	0.42979228496551514	0.2877694368362427	0.3625587821006775	0.4478265941143036
645.22	0.2971225082874298	0.30651718378067017	0.45792436599731445	0.40317878127098083	0.43692585825920105	0.4145025908946991	0.4027031660079956	0.32501307129859924	0.4569171965122223	0.3676742613315582	0.4021785855293274	0.41813114285469055	0.40586987137794495	0.20843468606472015	0.22722424566745758	0.5046030879020691	0.3549748659133911	0.42796552181243896	0.3919241428375244	0.3915630578994751	0.22896556556224823	0.3834945261478424	0.35753220319747925	0.4038635194301605	0.3802635967731476	0.4537639021873474	0.163914	0.5023857355117798	0.45084160566329956	0.22210106253623962	0.350643	0.43236467242240906	0.43591034412384033	0.3875347375869751	0.43099212646484375	0.4480343163013458	0.2478802651166916	0.4659808576107025	0.43889862298965454	0.2121533900499344	0.43747448921203613	0.24064648151397705	0.4405175447463989	0.4968937635421753	0.3390842378139496	0.429174	0.28821519017219543	0.3610125780105591	0.44673871994018555
647.34	0.3030547797679901	0.3056614398956299	0.45598697662353516	0.39828091859817505	0.4388042390346527	0.4152001142501831	0.4002312421798706	0.32891973853111267	0.455348	0.36670008301734924	0.3984067440032959	0.4172045886516571	0.4027261734008789	0.2094396948814392	0.226921	0.5009666681289673	0.3527749180793762	0.424433	0.39035356044769287	0.38893356919288635	0.2296408861875534	0.38156580924987793	0.35673272609710693	0.39972102642059326	0.37935906648635864	0.4509419798851013	0.16448388993740082	0.49943679571151733	0.4502938389778137	0.22144849598407745	0.348158	0.42870211601257324	0.43243956565856934	0.3940497636795044	0.43652305006980896	0.45500144362449646	0.25231966376304626	0.4688195586204529	0.4432906210422516	0.20740774273872375	0.4359394907951355	0.2413400262594223	0.441709	0.49531883001327515	0.34132319688796997	0.4315338730812073	0.28979170322418213	0.36027610301971436	0.44768327474594116
649.45	0.30686286091804504	0.3072049617767334	0.457634	0.40246695280075073	0.43792009353637695	0.41753867268562317	0.40162017941474915	0.3303975760936737	0.451521	0.36623677611351013	0.39793914556503296	0.41377830505371094	0.402463	0.21028926968574524	0.22778162360191345	0.4996602237224579	0.35121169686317444	0.4247395098209381	0.38828760385513306	0.3891489505767822	0.22757497429847717	0.38099613785743713	0.3556130826473236	0.39909449219703674	0.3772091269493103	0.44995978474617004	0.1648263782262802	0.49951279163360596	0.4514009654521942	0.2231612354516983	0.3494446575641632	0.42934754490852356	0.4336724281311035	0.3877684772014618	0.42892149090766907	0.445896	0.2514457106590271	0.4656267762184143	0.44150516390800476	0.20847612619400024	0.4305651783943176	0.2390030473470688	0.4386301040649414	0.48806971311569214	0.33840757608413696	0.42360159754753113	0.2901245057582855	0.35971665382385254	0.44361716508865356
651.57	0.30578306317329407	0.3073694109916687	0.453266	0.40301284193992615	0.4373874068260193	0.4187675416469574	0.3992963135242462	0.3280084431171417	0.4481521546840668	0.3631034195423126	0.39456072449684143	0.41274207830429077	0.4019415080547333	0.20905405282974243	0.22809310257434845	0.4955979585647583	0.349616	0.4215824604034424	0.3870062828063965	0.38629257678985596	0.22751273214817047	0.3796688914299011	0.35419297218322754	0.39705729484558105	0.3744222819805145	0.44641515612602234	0.16492100059986115	0.4951164722442627	0.44688349962234497	0.22312380373477936	0.3456852436065674	0.4266943037509918	0.43054842948913574	0.3844473958015442	0.4253464341163635	0.4422365427017212	0.24771690368652344	0.4574587047100067	0.43421757221221924	0.21400173008441925	0.43286240100860596	0.2390906661748886	0.43639281392097473	0.4918675422668457	0.33728131651878357	0.4261	0.2881301939487457	0.3597724437713623	0.4446782171726227
653.68	0.3031395971775055	0.3081752359867096	0.45447272062301636	0.3997131586074829	0.4349924623966217	0.41538575291633606	0.3977094292640686	0.3302251994609833	0.4491882920265198	0.36341506242752075	0.3930121660232544	0.41006821393966675	0.40076494216918945	0.21067214012145996	0.2270227074623108	0.49125024676322937	0.3464171290397644	0.41798	0.38305535912513733	0.38265079259872437	0.2273813933134079	0.3795199394226074	0.35254374146461487	0.39409565925598145	0.3750704228878021	0.4445703625679016	0.16519546508789062	0.48945870995521545	0.44240254163742065	0.222395	0.3427523374557495	0.42126697301864624	0.4264944791793823	0.38887661695480347	0.43066632747650146	0.44726717472076416	0.25076067447662354	0.46326035261154175	0.43804770708084106	0.20844680070877075	0.42862436175346375	0.24042974412441254	0.4356074929237366	0.4879615902900696	0.3369123637676239	0.4239150583744049	0.28649887442588806	0.35778504610061646	0.4419974088668823
655.8	0.30336010456085205	0.30873340368270874	0.45049405097961426	0.40325409173965454	0.4380107522010803	0.4166816473007202	0.3931025266647339	0.3281105160713196	0.44616973400115967	0.35955876111984253	0.3928803503513336	0.40817388892173767	0.3985569477081299	0.21058611571788788	0.22784832119941711	0.4889708459377289	0.34682974219322205	0.41342905163764954	0.38112354278564453	0.38287946581840515	0.22900550067424774	0.3762567937374115	0.3514091670513153	0.3915975093841553	0.37113797664642334	0.4402768015861511	0.16532734036445618	0.4903334081172943	0.44256657361984253	0.2223610132932663	0.34337911009788513	0.42138153314590454	0.4251532554626465	0.3831501007080078	0.4223938584327698	0.4399907886981964	0.25246503949165344	0.4609384834766388	0.4358058273792267	0.21195730566978455	0.42533406615257263	0.23927991092205048	0.4321427345275879	0.48145222663879395	0.33262506127357483	0.41877225041389465	0.28830498456954956	0.3566485047340393	0.4381372332572937
657.92	0.3030499219894409	0.30867549777030945	0.4459603428840637	0.40375322103500366	0.43642541766166687	0.41214215755462646	0.39350980520248413	0.3296765983104706	0.4427853226661682	0.3587211072444916	0.3891286551952362	0.40614521503448486	0.3971211314201355	0.2101861834526062	0.22730010747909546	0.4858759939670563	0.3440251052379608	0.41196274757385254	0.3770082890987396	0.3807687759399414	0.22768889367580414	0.37609171867370605	0.3502877950668335	0.38897913694381714	0.36971092224121094	0.43758052587509155	0.1654548943042755	0.48451584577560425	0.43871718645095825	0.2233443260192871	0.33984142541885376	0.41748782992362976	0.4225778579711914	0.37897980213165283	0.4165417551994324	0.43602657318115234	0.24709239602088928	0.45023906230926514	0.4274318516254425	0.21417787671089172	0.4246220588684082	0.2384837567806244	0.4290464520454407	0.4831741452217102	0.33088091015815735	0.41815781593322754	0.28737160563468933	0.3545779287815094	0.4368579387664795
660.04	0.3040947914123535	0.30762	0.4512765407562256	0.40452927350997925	0.438348	0.41249868273735046	0.39142245054244995	0.3302396237850189	0.43730485439300537	0.357536	0.3863738477230072	0.40270695090293884	0.39249157905578613	0.21165746450424194	0.22710174322128296	0.48263034224510193	0.34256213903427124	0.4076058268547058	0.37689924240112305	0.3781467080116272	0.2253330945968628	0.37300676107406616	0.3474431335926056	0.38524776697158813	0.36728429794311523	0.4351447820663452	0.1665586531162262	0.4809885621070862	0.43444520235061646	0.2224072813987732	0.33664390444755554	0.4123793840408325	0.4155389070510864	0.3825712502002716	0.42251187562942505	0.4408702254295349	0.24877417087554932	0.4549722671508789	0.4294315278530121	0.20967379212379456	0.42248713970184326	0.2390722781419754	0.42809051275253296	0.47959965467453003	0.3303548991680145	0.4158659279346466	0.28577175736427307	0.3526992201805115	0.433034
662.16	0.3065717816352844	0.3113548755645752	0.4507638216018677	0.3997872471809387	0.43871214985847473	0.4141102135181427	0.3925686478614807	0.32897838950157166	0.4367169141769409	0.35357558727264404	0.3849451541900635	0.39943188428878784	0.3900340497493744	0.21243169903755188	0.22673407196998596	0.47950348258018494	0.33932894468307495	0.4061136841773987	0.37433233857154846	0.3759850859642029	0.22567005455493927	0.37061190605163574	0.3447002172470093	0.38401931524276733	0.36424165964126587	0.43197521567344666	0.16568073630332947	0.47909581661224365	0.4323546886444092	0.22220170497894287	0.3370271623134613	0.41154512763023376	0.41594964265823364	0.3758247494697571	0.4170919358730316	0.4316371977329254	0.2501990795135498	0.45311328768730164	0.4273694157600403	0.20908495783805847	0.4154197871685028	0.23968029022216797	0.4243413805961609	0.4715712070465088	0.3281688094139099	0.41078615188598633	0.285831	0.3495616614818573	0.42895472049713135
664.28	0.3096012473106384	0.30927014350891113	0.4498330354690552	0.4005907475948334	0.4388449490070343	0.41405561566352844	0.3850236237049103	0.33189642429351807	0.4336494207382202	0.3521527051925659	0.3801323175430298	0.39557236433029175	0.38907793164253235	0.21212324500083923	0.2271185964345932	0.47416990995407104	0.33652687072753906	0.40094152092933655	0.3698626458644867	0.3708183169364929	0.2248501032590866	0.3671915531158447	0.3421957492828369	0.3794793486595154	0.361172	0.42711037397384644	0.1657525897026062	0.47514867782592773	0.42911773920059204	0.22086699306964874	0.334057	0.4100514352321625	0.41250261664390564	0.3701651692390442	0.406799	0.4242355227470398	0.24462120234966278	0.4413229823112488	0.4154911935329437	0.2148652970790863	0.41308510303497314	0.23732565343379974	0.4197459816932678	0.4697105288505554	0.32409098744392395	0.4068484306335449	0.2841925621032715	0.3470875024795532	0.42486175894737244
666.41	0.3087112009525299	0.31262728571891785	0.4432355761528015	0.39861905574798584	0.4404119551181793	0.41051608324050903	0.38263988494873047	0.3301974833011627	0.4249894618988037	0.3481238782405853	0.3768584132194519	0.39278799295425415	0.38246166706085205	0.21251502633094788	0.2263660579919815	0.4686392843723297	0.33458074927330017	0.39467909932136536	0.36476999521255493	0.3681279122829437	0.2260512262582779	0.3636603355407715	0.3388351798057556	0.37504974007606506	0.3566346764564514	0.42148688435554504	0.16562560200691223	0.4676363170146942	0.4212968945503235	0.22124575078487396	0.3293219208717346	0.40200313925743103	0.4040035605430603	0.3717021346092224	0.4082360565662384	0.4275824725627899	0.24798288941383362	0.4441468119621277	0.4151369333267212	0.2106604278087616	0.4115651249885559	0.2372399866580963	0.4162003993988037	0.46857017278671265	0.3229288160800934	0.40486323833465576	0.2816808223724365	0.3444083333015442	0.4205050468444824
668.53	0.3072263300418854	0.3110300302505493	0.4420213997364044	0.39938604831695557	0.4352096617221832	0.40800541639328003	0.38123375177383423	0.3333156406879425	0.42275723814964294	0.3446619212627411	0.3734830617904663	0.38873589038848877	0.37986692786216736	0.21019628643989563	0.2254122942686081	0.4657544791698456	0.3321226239204407	0.39047008752822876	0.36244475841522217	0.3652985692024231	0.22365106642246246	0.35941582918167114	0.3345029950141907	0.3704107403755188	0.35211437940597534	0.4182514548301697	0.16484586894512177	0.4644853472709656	0.41659459471702576	0.22048477828502655	0.3272460401058197	0.3987524211406708	0.3998190462589264	0.36774519085884094	0.4042471945285797	0.42021116614341736	0.24938318133354187	0.44351398944854736	0.4139709770679474	0.20901578664779663	0.405658	0.23814667761325836	0.4129646420478821	0.4590255916118622	0.3187699615955353	0.3995467722415924	0.2813938558101654	0.34110260009765625	0.41697248816490173
670.65	0.3088504374027252	0.31143617630004883	0.4400940239429474	0.3942001461982727	0.4383368492126465	0.4071376323699951	0.37760037183761597	0.33380037546157837	0.41922083497047424	0.3427167534828186	0.37155964970588684	0.38202157616615295	0.37797126173973083	0.2105729877948761	0.22644919157028198	0.46093669533729553	0.3288137912750244	0.3860943615436554	0.3576669991016388	0.36196213960647583	0.22314631938934326	0.3552725613117218	0.33240586519241333	0.36678797006607056	0.3493824601173401	0.41305917501449585	0.1648029088973999	0.45973190665245056	0.4122934937477112	0.22043903172016144	0.32163742184638977	0.3947928249835968	0.3969976305961609	0.35911130905151367	0.3930295407772064	0.409195	0.2432611584663391	0.4266805350780487	0.40168389678001404	0.21432630717754364	0.40015795826911926	0.23591750860214233	0.4053665101528168	0.4559441804885864	0.315332	0.39429789781570435	0.2779008448123932	0.336812	0.41082555055618286
672.78	0.30973565578460693	0.31321632862091064	0.4398040473461151	0.39671164751052856	0.4350108802318573	0.4025953710079193	0.3744070827960968	0.3353955149650574	0.4111484885215759	0.3389241397380829	0.36464250087738037	0.37913	0.37395504117012024	0.2112557291984558	0.2250443994998932	0.4539668560028076	0.3243972361087799	0.3784162402153015	0.3524791896343231	0.35643142461776733	0.22194252908229828	0.35239696502685547	0.3288481533527374	0.36084121465682983	0.34552302956581116	0.40886545181274414	0.16379939019680023	0.450937	0.40375012159347534	0.21891826391220093	0.3168101906776428	0.3869755268096924	0.3885882794857025	0.3590905964374542	0.39230969548225403	0.4104415774345398	0.2423720359802246	0.4247523248195648	0.39556607604026794	0.2114165872335434	0.39726173877716064	0.2359573394060135	0.4035837948322296	0.45283204317092896	0.31399768590927124	0.391856	0.2798163890838623	0.3337216377258301	0.4070645868778229
674.9	0.31465333700180054	0.31044435501098633	0.43599849939346313	0.38844025135040283	0.4348409175872803	0.4015583395957947	0.36699116230010986	0.3321172595024109	0.40773	0.3348277807235718	0.36225447058677673	0.3733587861061096	0.37022021412849426	0.2109116166830063	0.22450339794158936	0.44871383905410767	0.32093876600265503	0.37276211380958557	0.3488592207431793	0.3536275029182434	0.22084815800189972	0.34737	0.32312995195388794	0.35449928045272827	0.33963650465011597	0.40215468406677246	0.16446642577648163	0.4440503716468811	0.3977898359298706	0.21788781881332397	0.31288090348243713	0.3802809417247772	0.3822520971298218	0.3563650846481323	0.38765549659729004	0.40458229184150696	0.2443794310092926	0.4259378910064697	0.3971250355243683	0.2075086534023285	0.3887255787849426	0.2346988171339035	0.3978559374809265	0.44569212198257446	0.3108001947402954	0.3829028606414795	0.2774360477924347	0.3325237035751343	0.4012413024902344
677.03	0.31345701217651367	0.31440305709838867	0.4340437054634094	0.3907025456428528	0.4335436224937439	0.3986346423625946	0.36838918924331665	0.3340345323085785	0.4024814963340759	0.3303615152835846	0.3575741648674011	0.3691082298755646	0.36642637848854065	0.20987868309020996	0.22233298420906067	0.43996569514274597	0.317774	0.3674314618110657	0.34304192662239075	0.346296	0.21867795288562775	0.34249985218048096	0.3201175630092621	0.3505144715309143	0.33579757809638977	0.3980046510696411	0.1637987345457077	0.4393438696861267	0.39419740438461304	0.21755240857601166	0.31099241971969604	0.37772420048713684	0.37893587350845337	0.3447512984275818	0.3769858181476593	0.39146941900253296	0.24106980860233307	0.4136468768119812	0.38371947407722473	0.21097160875797272	0.38267529010772705	0.23312732577323914	0.3906130790710449	0.4374963641166687	0.30422502756118774	0.37645164132118225	0.27606961131095886	0.3272307813167572	0.3935084342956543
679.16	0.3126974403858185	0.3112355172634125	0.4297666549682617	0.39001286029815674	0.43405279517173767	0.3977808356285095	0.3621925413608551	0.3368813991546631	0.3952468931674957	0.32880544662475586	0.3526858985424042	0.36270028352737427	0.3609103560447693	0.20979107916355133	0.2216438204050064	0.4327184855937958	0.3141978085041046	0.3608739376068115	0.3363587558269501	0.34109771251678467	0.2174900323152542	0.3371853828430176	0.31460073590278625	0.3446555733680725	0.3295799195766449	0.3893328607082367	0.16220073401927948	0.43145644664764404	0.38414061069488525	0.2155756950378418	0.3045889437198639	0.3694382309913635	0.369961	0.34065282344818115	0.3726975619792938	0.3893973231315613	0.23870745301246643	0.4057224690914154	0.3759104907512665	0.21145114302635193	0.3800070881843567	0.23217950761318207	0.38450396060943604	0.43586307764053345	0.3023139536380768	0.37386181950569153	0.27418193221092224	0.32310765981674194	0.39120927453041077
681.29	0.3152691125869751	0.3135019540786743	0.42768219113349915	0.385368	0.4301212430000305	0.3944734036922455	0.35732853412628174	0.3354574143886566	0.3904040455818176	0.32254472374916077	0.3483563959598541	0.3588047921657562	0.35649460554122925	0.20985421538352966	0.2202191948890686	0.4290409982204437	0.3093438148498535	0.3565351963043213	0.33215126395225525	0.33746784925460815	0.2159232348203659	0.3320007920265198	0.3119221329689026	0.33751511573791504	0.3232097625732422	0.38585299253463745	0.16236893832683563	0.42359569668769836	0.37693238258361816	0.2130807638168335	0.3002241551876068	0.362221	0.3611035645008087	0.3400236964225769	0.370635	0.3852742314338684	0.2416001260280609	0.4071192741394043	0.3746364414691925	0.20614	0.36996641755104065	0.2317316234111786	0.3805076479911804	0.43055087327957153	0.2991330623626709	0.3673638701438904	0.2725771963596344	0.3206135034561157	0.3831925690174103
683.42	0.31390008330345154	0.31282150745391846	0.42336785793304443	0.38614845275878906	0.43016499280929565	0.3943244516849518	0.3558618724346161	0.3345065414905548	0.384502	0.3196946978569031	0.3433075547218323	0.35389456152915955	0.35201194882392883	0.20810462534427643	0.21932601928710938	0.4206095039844513	0.305717	0.34793707728385925	0.3278740346431732	0.331269	0.21300283074378967	0.3261289596557617	0.3051365911960602	0.33286893367767334	0.3186159133911133	0.37983599305152893	0.16188496351242065	0.4192129671573639	0.3717910051345825	0.21399855613708496	0.2963221073150635	0.3582119047641754	0.35835495591163635	0.3307377099990845	0.3589620888233185	0.37152665853500366	0.23816299438476562	0.3970508575439453	0.36554527282714844	0.20964637398719788	0.36288881301879883	0.22983428835868835	0.3718910217285156	0.4207729697227478	0.29442235827445984	0.3584393858909607	0.27007195353507996	0.3144932985305786	0.37810060381889343
685.54	0.31607919931411743	0.31160086393356323	0.4193253815174103	0.3810768723487854	0.4275932312011719	0.39002111554145813	0.35080206394195557	0.3336040675640106	0.3804105520248413	0.3172091245651245	0.33857858180999756	0.34773021936416626	0.34781527519226074	0.20930927991867065	0.21813499927520752	0.4133627712726593	0.3011060655117035	0.34032613039016724	0.3222684860229492	0.325413	0.21154795587062836	0.32136839628219604	0.30283379554748535	0.3272286057472229	0.31362244486808777	0.3739468455314636	0.16108053922653198	0.41113585233688354	0.3639657199382782	0.2128582000732422	0.29126596450805664	0.3520391583442688	0.3506074547767639	0.3241942226886749	0.3486599028110504	0.36720654368400574	0.234505	0.38494646549224854	0.3543422520160675	0.21005111932754517	0.3594755530357361	0.22716234624385834	0.36472854018211365	0.41630327701568604	0.2888574004173279	0.35370978713035583	0.2694857716560364	0.3106597661972046	0.3719499111175537
687.68	0.31359633803367615	0.3144311308860779	0.4171162247657776	0.37989068031311035	0.4276290535926819	0.3848971724510193	0.34686654806137085	0.3354717493057251	0.3724207282066345	0.3118191659450531	0.3352251648902893	0.34103718400001526	0.3432523310184479	0.20842432975769043	0.21633285284042358	0.407308	0.29823702573776245	0.3362647294998169	0.3163408041000366	0.32226622104644775	0.21115998923778534	0.3166470527648926	0.298519	0.3205145597457886	0.3077942728996277	0.3671424686908722	0.16149495542049408	0.4019380807876587	0.35559242963790894	0.21048025786876678	0.2841077446937561	0.3435268700122833	0.3420485556125641	0.32459014654159546	0.3497539162635803	0.36659324169158936	0.23616495728492737	0.3876158893108368	0.35170865058898926	0.20479947328567505	0.3527900278568268	0.22931864857673645	0.3620045781135559	0.4109501540660858	0.2861282527446747	0.3485196828842163	0.2671741247177124	0.30710121989250183	0.36424222588539124
689.81	0.31334513425827026	0.31545454263687134	0.41706210374832153	0.3769577741622925	0.4272104501724243	0.38605719804763794	0.34307557344436646	0.33518797159194946	0.36755675077438354	0.3088865578174591	0.3293249011039734	0.335138	0.3354801833629608	0.20736181735992432	0.21663522720336914	0.4017448127269745	0.2949528098106384	0.330336	0.3130446970462799	0.3154272735118866	0.207743	0.31180819869041443	0.29333004355430603	0.31543099880218506	0.3012892007827759	0.36091020703315735	0.15948805212974548	0.3974599838256836	0.34938234090805054	0.20991182327270508	0.28204500675201416	0.33907556533813477	0.33785945177078247	0.3188896179199219	0.34230515360832214	0.35604310035705566	0.23364397883415222	0.3803369402885437	0.3468317687511444	0.20478273928165436	0.344169	0.2270515263080597	0.3538980484008789	0.40325072407722473	0.28242751955986023	0.34045886993408203	0.2647654414176941	0.3028765916824341	0.3608291447162628
691.94	0.3163892328739166	0.3142615854740143	0.41340047121047974	0.37701624631881714	0.42801424860954285	0.3855704069137573	0.3412554860115051	0.33465009927749634	0.36295774579048157	0.3056367039680481	0.32633474469184875	0.33186	0.334877	0.20946137607097626	0.2153657227754593	0.3962685763835907	0.2904720902442932	0.3246065676212311	0.3079755902290344	0.3108326196670532	0.20799198746681213	0.3065287172794342	0.29076269268989563	0.3109838366508484	0.2973783016204834	0.35504233837127686	0.1592400074005127	0.3921765089035034	0.3456519544124603	0.20952241122722626	0.27996116876602173	0.3363926112651825	0.332957	0.3084101378917694	0.3305245637893677	0.3440738022327423	0.2282583862543106	0.3691454529762268	0.3348563611507416	0.20947882533073425	0.3396587371826172	0.22807273268699646	0.34660157561302185	0.39834120869636536	0.2770612835884094	0.33616629242897034	0.26302778720855713	0.2988019585609436	0.3523196876049042
694.08	0.32394716143608093	0.31647419929504395	0.40970349311828613	0.37272387742996216	0.4271174967288971	0.3843529522418976	0.33933642506599426	0.33681949973106384	0.36117714643478394	0.3031883239746094	0.32198	0.32789966464042664	0.3323265612125397	0.20789366960525513	0.21611759066581726	0.3922221064567566	0.2875794470310211	0.31992873549461365	0.30359891057014465	0.307489	0.20684115588665009	0.30307886004447937	0.2870786488056183	0.3060522675514221	0.2930854260921478	0.3501240611076355	0.1596834808588028	0.3842512369155884	0.3389066457748413	0.20798753201961517	0.2753916084766388	0.3287343978881836	0.32507798075675964	0.3087138533592224	0.33119162917137146	0.3456299602985382	0.2320384383201599	0.36701834201812744	0.33090534806251526	0.20708271861076355	0.33504346013069153	0.22705209255218506	0.3436712324619293	0.3947353959083557	0.2755069136619568	0.3328764736652374	0.2637913227081299	0.2953460216522217	0.3484104573726654
696.21	0.3231913447380066	0.31530678272247314	0.4085052013397217	0.3701245188713074	0.4251106381416321	0.3859310448169708	0.3326110541820526	0.33839571475982666	0.3544854521751404	0.30124273896217346	0.3203328847885132	0.3243846595287323	0.3303261399269104	0.2089320421218872	0.21616016328334808	0.38669145107269287	0.2849392294883728	0.3152160942554474	0.29959356784820557	0.30529409646987915	0.2055678367614746	0.29852378368377686	0.28331607580184937	0.30163639783859253	0.2882845401763916	0.3458808660507202	0.1582840532064438	0.37853536009788513	0.33201271295547485	0.20907171070575714	0.2701173424720764	0.3240230679512024	0.3202454447746277	0.3067731559276581	0.328313	0.34047162532806396	0.23300182819366455	0.3673429787158966	0.331088	0.2022523283958435	0.3275705873966217	0.22547686100006104	0.3383758068084717	0.3865773677825928	0.27220314741134644	0.3245927691459656	0.2614929974079132	0.29243218898773193	0.3427828252315521
698.34	0.3185855746269226	0.3132002651691437	0.40612947940826416	0.37024369835853577	0.42519721388816833	0.3745070993900299	0.33377721905708313	0.34011784195899963	0.35266000032424927	0.2965531051158905	0.3153383731842041	0.31986406445503235	0.32608428597450256	0.2081701159477234	0.21570995450019836	0.38155707716941833	0.28287601470947266	0.30900585651397705	0.2959316074848175	0.30117419362068176	0.20524543523788452	0.294273	0.2801702916622162	0.2958032190799713	0.28545525670051575	0.34167346358299255	0.15855935215950012	0.37605106830596924	0.3280619978904724	0.20866432785987854	0.2690209150314331	0.32108384370803833	0.31748366355895996	0.2989989221096039	0.31734171509742737	0.33019936084747314	0.22955912351608276	0.3590061664581299	0.32382315397262573	0.20799846947193146	0.32147330045700073	0.22520309686660767	0.33110281825065613	0.38082003593444824	0.2677745819091797	0.31969285011291504	0.25902488827705383	0.28847938776016235	0.33765196800231934
700.48	0.31848806142807007	0.3148878812789917	0.40440279245376587	0.37412023544311523	0.42687687277793884	0.3722667694091797	0.3320034444332123	0.340582	0.34935107827186584	0.2941146790981293	0.31538766622543335	0.31744515895843506	0.3241141140460968	0.2077747881412506	0.21505561470985413	0.37607842683792114	0.28177642822265625	0.30616021156311035	0.293198	0.29542940855026245	0.20507322251796722	0.2920035719871521	0.2774420976638794	0.29123765230178833	0.2815619111061096	0.3375272750854492	0.158404	0.3704673647880554	0.32365986704826355	0.2085915058851242	0.26512154936790466	0.31521284580230713	0.3119077682495117	0.2951892912387848	0.31305134296417236	0.3281301259994507	0.22734057903289795	0.35053592920303345	0.31372737884521484	0.2092268168926239	0.31964123249053955	0.22396594285964966	0.32742	0.37764084339141846	0.26529553532600403	0.31810522079467773	0.2587602436542511	0.28618741035461426	0.33199256658554077
702.62	0.31627434492111206	0.31788012385368347	0.4009224772453308	0.3647109270095825	0.4265574514865875	0.37530916929244995	0.32955917716026306	0.3386686444282532	0.3442303538322449	0.2927491366863251	0.30778712034225464	0.31245800852775574	0.31917324662208557	0.21002192795276642	0.21486622095108032	0.3722086250782013	0.2797447741031647	0.3018795847892761	0.28890445828437805	0.29269230365753174	0.20256975293159485	0.28604716062545776	0.2741035521030426	0.2871529757976532	0.27605289220809937	0.33367079496383667	0.15851342678070068	0.36463433504104614	0.31616079807281494	0.20742814242839813	0.2619994878768921	0.3088507354259491	0.3058812618255615	0.2960091829299927	0.31449365615844727	0.32858750224113464	0.23167282342910767	0.3541388213634491	0.31349968910217285	0.20134322345256805	0.31482627987861633	0.2247423529624939	0.3265744149684906	0.37682026624679565	0.2640121579170227	0.31229883432388306	0.25760772824287415	0.28257331252098083	0.3280189335346222
704.76	0.31940633058547974	0.3168906569480896	0.39945778250694275	0.3647260069847107	0.42844367027282715	0.3729112446308136	0.3252679407596588	0.3412700295448303	0.34039628505706787	0.2900097370147705	0.3064137101173401	0.3098886013031006	0.31615763902664185	0.20973023772239685	0.21419522166252136	0.3683871328830719	0.2761342525482178	0.2978738844394684	0.2866295576095581	0.2901950478553772	0.20359307527542114	0.28307244181632996	0.27052271366119385	0.2842913269996643	0.2742363214492798	0.3290250301361084	0.1583353579044342	0.360897	0.31434041261672974	0.2077237367630005	0.2593354284763336	0.3082958161830902	0.30355313420295715	0.29003286361694336	0.3073056936264038	0.31824803352355957	0.2303697168827057	0.3485012650489807	0.3100586533546448	0.20414701104164124	0.3087550401687622	0.22264434397220612	0.321283	0.3703495264053345	0.2603929936885834	0.3071810007095337	0.25547266006469727	0.2809191346168518	0.3245084583759308
706.9	0.3238850235939026	0.3156455159187317	0.39703792333602905	0.3652896285057068	0.4233512580394745	0.37272047996520996	0.3211797773838043	0.34228238463401794	0.33888453245162964	0.28801095485687256	0.3047732412815094	0.3066864609718323	0.3143911063671112	0.2106221467256546	0.2149762511253357	0.36362984776496887	0.2749664783477783	0.29224979877471924	0.2842637002468109	0.28865689039230347	0.20261482894420624	0.2823212444782257	0.26932358741760254	0.28183314204216003	0.27032947540283203	0.3251505494117737	0.15757103264331818	0.35775530338287354	0.3104509115219116	0.20806698501110077	0.2586241066455841	0.30616	0.30088406801223755	0.28331106901168823	0.29841023683547974	0.31046193838119507	0.22536171972751617	0.3385133445262909	0.3008289933204651	0.20929548144340515	0.3056299686431885	0.2233002632856369	0.3155536353588104	0.36529824137687683	0.25721636414527893	0.30313390493392944	0.2567329406738281	0.2780914306640625	0.31738317012786865
709.04	0.3255736827850342	0.319668	0.39623960852622986	0.35921868681907654	0.4253433644771576	0.37212175130844116	0.32446223497390747	0.3431599736213684	0.3383113741874695	0.288235	0.30293625593185425	0.3043144643306732	0.31253495812416077	0.2098228484392166	0.21643978357315063	0.36252567172050476	0.27200835943222046	0.29027649760246277	0.2802046537399292	0.2850745916366577	0.20087477564811707	0.28014618158340454	0.26648250222206116	0.2776961326599121	0.2673208713531494	0.32170864939689636	0.15859729051589966	0.35175973176956177	0.30509787797927856	0.20710577070713043	0.253812	0.3012772798538208	0.29478222131729126	0.2832620143890381	0.3002137541770935	0.31328973174095154	0.2262772172689438	0.3370080888271332	0.2969634532928467	0.20496106147766113	0.3019776940345764	0.22289	0.3146238923072815	0.3631936311721802	0.25715988874435425	0.30066871643066406	0.25570812821388245	0.276586	0.3159765899181366
711.18	0.32818081974983215	0.31787970662117004	0.3971061408519745	0.3631902039051056	0.4272266924381256	0.3689139187335968	0.3225495219230652	0.3429739475250244	0.3315713703632355	0.2858963906764984	0.2993938624858856	0.3004958927631378	0.31019946932792664	0.21060028672218323	0.2149118036031723	0.35737958550453186	0.27016428112983704	0.2878528833389282	0.2784445285797119	0.2832644581794739	0.20139086246490479	0.27603715658187866	0.26298558712005615	0.27343475818634033	0.26419737935066223	0.31930333375930786	0.15832315385341644	0.3468959629535675	0.3008451461791992	0.20708134770393372	0.25212153792381287	0.29707232117652893	0.291109	0.28395143151283264	0.2970523536205292	0.3097318708896637	0.22885312139987946	0.33960241079330444	0.2998696565628052	0.20409049093723297	0.29793494939804077	0.22440072894096375	0.30988144874572754	0.3583677113056183	0.255583	0.296659	0.2554323077201843	0.27168983221054077	0.31143027544021606
713.32	0.33137768507003784	0.317561	0.39228	0.36377012729644775	0.424704	0.3644022047519684	0.3179296553134918	0.3420524001121521	0.32962143421173096	0.2846486270427704	0.2946791648864746	0.29982519149780273	0.3070274591445923	0.21205	0.21375900506973267	0.35127606987953186	0.26725703477859497	0.28254765272140503	0.2746526598930359	0.27832266688346863	0.20067623257637024	0.27150118350982666	0.2613999843597412	0.2705988585948944	0.261247	0.31478679180145264	0.15847329795360565	0.34599190950393677	0.29806214570999146	0.20684632658958435	0.25050628185272217	0.2954568862915039	0.2884022295475006	0.27686816453933716	0.2899708151817322	0.2989758849143982	0.22681763768196106	0.33026963472366333	0.29134681820869446	0.2079530656337738	0.2919752299785614	0.22376367449760437	0.30420005321502686	0.3520037531852722	0.25176602602005005	0.2918533384799957	0.25437119603157043	0.270085	0.3066104054450989
715.46	0.3316032290458679	0.31890764832496643	0.3944793939590454	0.3601533770561218	0.4241885840892792	0.37107208371162415	0.3146100640296936	0.34992480278015137	0.3261478841304779	0.28093600273132324	0.2944231927394867	0.2962252199649811	0.3037356436252594	0.212737	0.21294984221458435	0.34753894805908203	0.26573872566223145	0.2793225049972534	0.2730632722377777	0.27612999081611633	0.2003546953201294	0.2693636417388916	0.2607772946357727	0.26746442914009094	0.2592873275279999	0.3127226233482361	0.15891174972057343	0.3422143757343292	0.29512494802474976	0.2077145278453827	0.24818754196166992	0.29161107540130615	0.2848326563835144	0.2720322608947754	0.2847556471824646	0.2977147400379181	0.22302916646003723	0.32400351762771606	0.28388357162475586	0.20986993610858917	0.29006683826446533	0.22280755639076233	0.3005748987197876	0.3502032160758972	0.24922235310077667	0.28953590989112854	0.2535676062107086	0.26694005727767944	0.30308112502098083
717.6	0.32612505555152893	0.3220328092575073	0.38863706588745117	0.3616746664047241	0.4260067939758301	0.3692787289619446	0.3175317645072937	0.34760233759880066	0.3241996765136719	0.2793172299861908	0.294581	0.29482272267341614	0.30464544892311096	0.21264877915382385	0.21544227004051208	0.34564271569252014	0.2647000551223755	0.27520132064819336	0.2685352563858032	0.27476078271865845	0.19900521636009216	0.2676071524620056	0.2582659125328064	0.2647361755371094	0.25541257858276367	0.3097730576992035	0.1586885005235672	0.3359823524951935	0.2900769114494324	0.20611940324306488	0.24428796768188477	0.2869357168674469	0.2805023789405823	0.2753162384033203	0.2863910496234894	0.29980501532554626	0.226338	0.32677486538887024	0.2841785252094269	0.20375867187976837	0.2872667610645294	0.22624526917934418	0.30143457651138306	0.3497028350830078	0.2503098249435425	0.28663796186447144	0.25366324186325073	0.265553	0.30033373832702637
719.74	0.326937	0.321879	0.38888	0.3592798411846161	0.4239161014556885	0.364657	0.3140830099582672	0.3506922125816345	0.32261836528778076	0.2799772024154663	0.2888807952404022	0.2924298346042633	0.30372726917266846	0.21381062269210815	0.21639904379844666	0.34256356954574585	0.2628214657306671	0.27133187651634216	0.2682361900806427	0.27221283316612244	0.19874082505702972	0.2659105658531189	0.2579084038734436	0.2608973979949951	0.25180137157440186	0.30560851097106934	0.1591719537973404	0.33434391021728516	0.28706198930740356	0.20783068239688873	0.24428555369377136	0.28527694940567017	0.27879685163497925	0.2716413736343384	0.2822740972042084	0.29244503378868103	0.22676636278629303	0.3240329325199127	0.28408917784690857	0.20632581412792206	0.2828194200992584	0.22341537475585938	0.29566171765327454	0.34534281492233276	0.24511335790157318	0.2822228968143463	0.2509835660457611	0.2622975707054138	0.29532623291015625
721.89	0.3299912214279175	0.3225686550140381	0.3907	0.3575848937034607	0.4260064661502838	0.36924004554748535	0.31410881876945496	0.35155439376831055	0.31900787353515625	0.27867940068244934	0.2910551428794861	0.2900840640068054	0.3015615940093994	0.21481014788150787	0.21628159284591675	0.3389403223991394	0.2629232704639435	0.2698138654232025	0.2644697427749634	0.27097779512405396	0.19953744113445282	0.2626652121543884	0.25368523597717285	0.25913363695144653	0.2513204514980316	0.30497658252716064	0.15983662009239197	0.3336418569087982	0.28538376092910767	0.20833124220371246	0.2431148737668991	0.285503	0.27750974893569946	0.2645452618598938	0.2747143507003784	0.2841491401195526	0.22438322007656097	0.31612807512283325	0.27661001682281494	0.2107841819524765	0.2799820005893707	0.22200004756450653	0.2900909185409546	0.34139904379844666	0.24361871182918549	0.2787986993789673	0.25203990936279297	0.26030412316322327	0.29372772574424744
724.04	0.3290965259075165	0.3185175955295563	0.3857273459434509	0.35448887944221497	0.426096	0.36310118436813354	0.30993223190307617	0.3536318242549896	0.31637364625930786	0.2761041820049286	0.28776541352272034	0.28703659772872925	0.297383	0.21461451053619385	0.2141391634941101	0.33570000529289246	0.25990816950798035	0.2654801309108734	0.26153919100761414	0.2660738229751587	0.19776682555675507	0.259134	0.2528154253959656	0.2544214427471161	0.24716639518737793	0.30184608697891235	0.15883898735046387	0.32707923650741577	0.27979230880737305	0.20799614489078522	0.2400655895471573	0.2809083163738251	0.2730118930339813	0.26494544744491577	0.2734760046005249	0.28543001413345337	0.22266842424869537	0.31384482979774475	0.27128148078918457	0.2074420005083084	0.2773953080177307	0.2221652716398239	0.2892364263534546	0.3366661071777344	0.2421320527791977	0.2770259380340576	0.25062116980552673	0.25690722465515137	0.2890722155570984
726.18	0.3328850269317627	0.32193881273269653	0.38474026322364807	0.35478654503822327	0.42372918128967285	0.3634549081325531	0.30508750677108765	0.34843340516090393	0.31366193294525146	0.2731269896030426	0.2829432189464569	0.28335142135620117	0.29499202966690063	0.21338608860969543	0.21344447135925293	0.3325863778591156	0.25632911920547485	0.2626603841781616	0.2583713233470917	0.26305851340293884	0.19652266800403595	0.25656741857528687	0.24904358386993408	0.25167718529701233	0.24333932995796204	0.29524335265159607	0.1576359122991562	0.32167482376098633	0.27437275648117065	0.20608793199062347	0.2361917644739151	0.27495723962783813	0.26769375801086426	0.26444578170776367	0.27376043796539307	0.28419777750968933	0.22620528936386108	0.3156660497188568	0.2723631262779236	0.2025313377380371	0.2716614603996277	0.22221964597702026	0.2856519818305969	0.33474934101104736	0.23920367658138275	0.27280741930007935	0.24760054051876068	0.2554440498352051	0.28574445843696594
728.32	0.3347560465335846	0.3235805630683899	0.38443484902381897	0.35654208064079285	0.42398253083229065	0.36204391717910767	0.30217546224594116	0.34933966398239136	0.31229427456855774	0.2705468237400055	0.28297188878059387	0.2822982966899872	0.2941797077655792	0.21474382281303406	0.21539989113807678	0.3285345137119293	0.2549658417701721	0.25904029607772827	0.25715088844299316	0.2588176429271698	0.19576863944530487	0.2529717683792114	0.24650228023529053	0.24835428595542908	0.24041375517845154	0.2936054766178131	0.1581989973783493	0.32001763582229614	0.27209433913230896	0.20663298666477203	0.23495647311210632	0.2733980417251587	0.26371195912361145	0.25901493430137634	0.2676234841346741	0.2757292687892914	0.22521379590034485	0.30890360474586487	0.26957741379737854	0.2059231698513031	0.2689528167247772	0.22035570442676544	0.2814493775367737	0.3289288580417633	0.23580493032932281	0.2676955759525299	0.24835821986198425	0.2520746886730194	0.28196847438812256
730.48	0.33820033073425293	0.32570135593414307	0.3829156756401062	0.3567904233932495	0.4231832027435303	0.36040645837783813	0.30550867319107056	0.35239169001579285	0.3083966374397278	0.2702893614768982	0.28097987174987793	0.27999797463417053	0.2887580990791321	0.21542221307754517	0.21414244174957275	0.32609277963638306	0.25503090023994446	0.2582285702228546	0.2565793991088867	0.2598268985748291	0.1958061158657074	0.2523263692855835	0.24656625092029572	0.24623747169971466	0.23967313766479492	0.2921924293041229	0.15772032737731934	0.31920450925827026	0.27105939388275146	0.20788201689720154	0.2345568984746933	0.27158650755882263	0.2633223533630371	0.252333	0.26092657446861267	0.27052193880081177	0.2207396924495697	0.3021623492240906	0.26123276352882385	0.210038	0.26603686809539795	0.22120922803878784	0.2765563428401947	0.3278227150440216	0.23503288626670837	0.26691102981567383	0.2482733428478241	0.25169891119003296	0.27785632014274597
732.62	0.3374027907848358	0.32715708017349243	0.3830108642578125	0.35371163487434387	0.425043	0.3549513518810272	0.30841273069381714	0.3579605221748352	0.3084946870803833	0.27179500460624695	0.28334665298461914	0.2800866663455963	0.29232314229011536	0.2164861112833023	0.21507760882377625	0.3245367109775543	0.2555202841758728	0.2553279399871826	0.2535027265548706	0.257286	0.19663307070732117	0.2532775402069092	0.24484674632549286	0.2451581507921219	0.23823419213294983	0.2896340489387512	0.15969997644424438	0.31613755226135254	0.2679642140865326	0.2074642926454544	0.2334745228290558	0.2703651189804077	0.2608892619609833	0.25605741143226624	0.2636169493198395	0.27343979477882385	0.22230732440948486	0.30484944581985474	0.2607937157154083	0.20908260345458984	0.26537206768989563	0.22297479212284088	0.27683526277542114	0.3262401223182678	0.2368336319923401	0.2648923993110657	0.2486487776041031	0.250838	0.2757580876350403
734.78	0.33726510405540466	0.3294505476951599	0.38402852416038513	0.3559640645980835	0.4268478751182556	0.35965731739997864	0.30690595507621765	0.3525131344795227	0.3074986934661865	0.2725065052509308	0.28033939003944397	0.2785896956920624	0.28897467255592346	0.21589836478233337	0.21702390909194946	0.3246653378009796	0.2532830834388733	0.2544907033443451	0.25315308570861816	0.2555500268936157	0.1964903026819229	0.25054699182510376	0.24438723921775818	0.24266907572746277	0.23608756065368652	0.2874335050582886	0.15943151712417603	0.31271809339523315	0.263742	0.2068428099155426	0.2313726544380188	0.26799118518829346	0.2576795220375061	0.2564753592014313	0.2620774805545807	0.27279603481292725	0.22596485912799835	0.3062172830104828	0.2629026472568512	0.20414696633815765	0.26181960105895996	0.22406402230262756	0.2752871513366699	0.32400333881378174	0.23475442826747894	0.26186132431030273	0.24613475799560547	0.24869878590106964	0.2734265625476837
736.92	0.33331534266471863	0.3304741382598877	0.38302502036094666	0.3540861904621124	0.425192	0.3626731336116791	0.30448079109191895	0.3500225841999054	0.3049267530441284	0.2702208161354065	0.27744683623313904	0.2777954041957855	0.2891295850276947	0.21824315190315247	0.21683624386787415	0.32239916920661926	0.25405579805374146	0.2516125738620758	0.25404128432273865	0.2538665533065796	0.19708633422851562	0.24740248918533325	0.24459850788116455	0.2416222244501114	0.23566409945487976	0.2887263596057892	0.16000093519687653	0.31188565492630005	0.26302748918533325	0.20840686559677124	0.23042458295822144	0.2663714289665222	0.25655490159988403	0.2513834834098816	0.25694581866264343	0.26371970772743225	0.2265937477350235	0.2988898754119873	0.25957241654396057	0.2082531899213791	0.25703907012939453	0.22413569688796997	0.26993876695632935	0.3203268349170685	0.23173458874225616	0.25829750299453735	0.24734212458133698	0.24779734015464783	0.2713484466075897
739.08	0.3341362476348877	0.32584458589553833	0.38147884607315063	0.35341739654541016	0.4270835518836975	0.35785701870918274	0.30193138122558594	0.35739201307296753	0.3061147928237915	0.26992765069007874	0.2771609127521515	0.2746196389198303	0.2881608009338379	0.21790526807308197	0.21836678683757782	0.321326	0.2526531219482422	0.25054797530174255	0.25096023082733154	0.2552303075790405	0.19763751327991486	0.2453850358724594	0.24333390593528748	0.24036596715450287	0.23356038331985474	0.2853009104728699	0.1591675877571106	0.3089475631713867	0.26075005531311035	0.21007375419139862	0.23064883053302765	0.2663574814796448	0.2563271224498749	0.24684062600135803	0.2526339590549469	0.2615816593170166	0.22172120213508606	0.29513370990753174	0.2522660195827484	0.21292030811309814	0.25658708810806274	0.2233152985572815	0.26746344566345215	0.3205534517765045	0.2313859462738037	0.2584480345249176	0.2490842342376709	0.24415412545204163	0.26909878849983215
741.23	0.33640050888061523	0.32655370235443115	0.3823116421699524	0.35627734661102295	0.4288140833377838	0.3578342795372009	0.3035193085670471	0.3575133979320526	0.3042218089103699	0.26942309737205505	0.27551838755607605	0.27567052841186523	0.2868908941745758	0.21818485856056213	0.21781450510025024	0.3183203339576721	0.25281989574432373	0.24736136198043823	0.24889825284481049	0.25361359119415283	0.19552460312843323	0.24349981546401978	0.24249331653118134	0.23818758130073547	0.23015639185905457	0.2838711142539978	0.16052240133285522	0.3068048655986786	0.2585332989692688	0.21034714579582214	0.22908194363117218	0.26307591795921326	0.2529884874820709	0.24976426362991333	0.2540578842163086	0.26503726840019226	0.2218845784664154	0.2967994511127472	0.2513490617275238	0.20761729776859283	0.25419890880584717	0.22547851502895355	0.2699486017227173	0.3189564347267151	0.2319476306438446	0.2581573724746704	0.24837271869182587	0.2449757158756256	0.26758167147636414
743.38	0.337429	0.3325997591018677	0.3824945092201233	0.35606205463409424	0.42635035514831543	0.3601270318031311	0.30663448572158813	0.36040201783180237	0.30071961879730225	0.26741740107536316	0.2752435505390167	0.273825	0.2834681570529938	0.21950018405914307	0.21765677630901337	0.3179721236228943	0.2517632842063904	0.24685850739479065	0.24921461939811707	0.2534390985965729	0.1972329318523407	0.24425828456878662	0.2404070943593979	0.23726783692836761	0.2309008091688156	0.28108489513397217	0.16181644797325134	0.3042277693748474	0.25540077686309814	0.2090550661087036	0.22682586312294006	0.2608053982257843	0.2505064606666565	0.2506101727485657	0.2552236020565033	0.26357847452163696	0.22626055777072906	0.29745349287986755	0.2544449269771576	0.20670653879642487	0.2537305951118469	0.2246687114238739	0.2683261036872864	0.3171354830265045	0.23056353628635406	0.2528451085090637	0.24962618947029114	0.24370065331459045	0.2662056088447571
745.54	0.345257	0.3304237723350525	0.37844204902648926	0.35727638006210327	0.42933034896850586	0.3593069016933441	0.30201977491378784	0.3603188991546631	0.30136796832084656	0.26736560463905334	0.27333492040634155	0.27190282940864563	0.2847301661968231	0.21846236288547516	0.21997514367103577	0.315237	0.25054842233657837	0.2451535016298294	0.24745699763298035	0.24884510040283203	0.19852721691131592	0.24291881918907166	0.24055182933807373	0.23566940426826477	0.22914215922355652	0.28060364723205566	0.1626920849084854	0.30561691522598267	0.25497278571128845	0.21167424321174622	0.22797587513923645	0.2619412839412689	0.24961642920970917	0.24532738327980042	0.24722124636173248	0.25578537583351135	0.22578012943267822	0.2907990515232086	0.25071588158607483	0.21029652655124664	0.25001591444015503	0.22475217282772064	0.2627423405647278	0.3154832124710083	0.22841282188892365	0.25198879837989807	0.24775932729244232	0.24271699786186218	0.26319050788879395
747.69	0.348507	0.3332364559173584	0.3801248371601105	0.35599610209465027	0.4266648590564728	0.35760363936424255	0.3026602268218994	0.36343905329704285	0.29900234937667847	0.2675759792327881	0.2744806706905365	0.2701556980609894	0.2808907926082611	0.22175812721252441	0.21979421377182007	0.31316065788269043	0.25113898515701294	0.24351312220096588	0.24613457918167114	0.2467747926712036	0.19921691715717316	0.2428607940673828	0.24091124534606934	0.23378649353981018	0.22783318161964417	0.28040647506713867	0.16146332025527954	0.30265963077545166	0.25375884771347046	0.21292823553085327	0.22873154282569885	0.259946	0.24910219013690948	0.24101746082305908	0.24280813336372375	0.2529318630695343	0.22239887714385986	0.28592413663864136	0.24490471184253693	0.21336475014686584	0.2495831698179245	0.2251022756099701	0.26191073656082153	0.3125724196434021	0.22820962965488434	0.25148963928222656	0.24855875968933105	0.24108241498470306	0.2613793909549713
749.84	0.345717	0.3370518088340759	0.380369	0.3488534092903137	0.42869195342063904	0.3645575940608978	0.3005087971687317	0.3623447120189667	0.2975451946258545	0.26665961742401123	0.2724156677722931	0.2705966532230377	0.28358685970306396	0.22101280093193054	0.21944603323936462	0.311147	0.2512723505496979	0.24178721010684967	0.24487638473510742	0.24802637100219727	0.19828636944293976	0.23983874917030334	0.23866790533065796	0.23263446986675262	0.22646060585975647	0.2788369655609131	0.16287755966186523	0.30073046684265137	0.25078636407852173	0.2114790827035904	0.22634558379650116	0.2578054368495941	0.2463790625333786	0.24448704719543457	0.24681131541728973	0.25680264830589294	0.22383520007133484	0.28873416781425476	0.24435026943683624	0.20817431807518005	0.24909037351608276	0.2255886048078537	0.2640441060066223	0.3119080066680908	0.22946453094482422	0.25105950236320496	0.24887487292289734	0.23868027329444885	0.260384
752	0.34581518173217773	0.3351106345653534	0.3796407878398895	0.350888	0.43276140093803406	0.3567674458026886	0.3004888594150543	0.35765886306762695	0.2960240840911865	0.26562872529029846	0.27297431230545044	0.2666420340538025	0.2838546931743622	0.2222660332918167	0.22095844149589539	0.31080225110054016	0.25137534737586975	0.2405977100133896	0.24414290487766266	0.24604925513267517	0.19672566652297974	0.23866060376167297	0.23836645483970642	0.2307617962360382	0.22457975149154663	0.276645	0.16288314759731293	0.29843294620513916	0.2486700713634491	0.21144917607307434	0.22443290054798126	0.2558037042617798	0.24429039657115936	0.2466420829296112	0.24628020823001862	0.2547503411769867	0.2293873131275177	0.293183	0.24709413945674896	0.20627933740615845	0.24648144841194153	0.22719568014144897	0.26154643297195435	0.30905699729919434	0.2269471138715744	0.24652835726737976	0.24839943647384644	0.23880937695503235	0.2573489546775818
754.16	0.34057775139808655	0.33796772360801697	0.3788905739784241	0.36028918623924255	0.4271191358566284	0.36005115509033203	0.30297625064849854	0.3670923113822937	0.2944653034210205	0.2679721415042877	0.2703666388988495	0.26610687375068665	0.28006884455680847	0.22427591681480408	0.22289465367794037	0.30820775032043457	0.2509915828704834	0.2397526055574417	0.2427125722169876	0.24439279735088348	0.19853337109088898	0.23740512132644653	0.23788940906524658	0.23071005940437317	0.22332940995693207	0.27554595470428467	0.16258250176906586	0.29859474301338196	0.2471141666173935	0.2134755253791809	0.22324275970458984	0.25411513447761536	0.2434389740228653	0.24073350429534912	0.24061845242977142	0.24660277366638184	0.22561484575271606	0.28481194376945496	0.2430904358625412	0.21287424862384796	0.24410223960876465	0.2245928794145584	0.2569040060043335	0.3084205985069275	0.22590915858745575	0.24524885416030884	0.24765458703041077	0.2377304881811142	0.25524136424064636
756.32	0.3369178771972656	0.3350343108177185	0.3772909641265869	0.35547900199890137	0.4325941801071167	0.3584616780281067	0.30201584100723267	0.3713637590408325	0.29448312520980835	0.2648506462574005	0.26886114478111267	0.2664467692375183	0.2792157828807831	0.2250792235136032	0.2232036292552948	0.3082292377948761	0.25006628036499023	0.23893286287784576	0.2445458322763443	0.24534839391708374	0.1980200707912445	0.23678898811340332	0.23859421908855438	0.22915133833885193	0.22391392290592194	0.2735251188278198	0.16217754781246185	0.2963138818740845	0.2467656433582306	0.21334776282310486	0.2238876074552536	0.25500503182411194	0.2426753044128418	0.2378501296043396	0.23733849823474884	0.24626246094703674	0.22228479385375977	0.27954116463661194	0.23774653673171997	0.21681416034698486	0.24283623695373535	0.22699464857578278	0.25430989265441895	0.30726560950279236	0.2254367470741272	0.24415037035942078	0.2492108941078186	0.23655882477760315	0.25385886430740356
758.48	0.3401709794998169	0.3374864459037781	0.3769049048423767	0.35355162620544434	0.4310624897480011	0.3595021665096283	0.30048131942749023	0.3701215088367462	0.29421061277389526	0.2664715051651001	0.2670893669128418	0.2666720449924469	0.28131720423698425	0.2268591821193695	0.22456881403923035	0.3083593249320984	0.2485002875328064	0.23678994178771973	0.24337247014045715	0.24327132105827332	0.1984751671552658	0.2372165024280548	0.23635295033454895	0.22740906476974487	0.22180208563804626	0.2721458077430725	0.16387203335762024	0.2945598363876343	0.24401523172855377	0.2134261578321457	0.2224305123090744	0.2517358958721161	0.24169641733169556	0.2410251498222351	0.24179790914058685	0.2511421740055084	0.22513419389724731	0.2844727635383606	0.23727132380008698	0.21181896328926086	0.2427348792552948	0.22912779450416565	0.25654736161231995	0.30559954047203064	0.22681161761283875	0.24476639926433563	0.2481519728899002	0.2347337305545807	0.25096556544303894
760.64	0.34443897008895874	0.34030407667160034	0.37782377004623413	0.35521799325942993	0.43072351813316345	0.3654469847679138	0.30304116010665894	0.37255701422691345	0.2929386496543884	0.26630640029907227	0.26793569326400757	0.2636304497718811	0.2782796621322632	0.22616583108901978	0.2245778739452362	0.3089864253997803	0.25031548738479614	0.23529566824436188	0.24174265563488007	0.24449259042739868	0.19891393184661865	0.2351740300655365	0.23765632510185242	0.2272738814353943	0.22040238976478577	0.2712659537792206	0.16457127034664154	0.2922602593898773	0.24179089069366455	0.214631	0.22213667631149292	0.25012627243995667	0.23976081609725952	0.2418782263994217	0.24133729934692383	0.24981656670570374	0.2293609082698822	0.2850838303565979	0.24068419635295868	0.2072942852973938	0.24098725616931915	0.23009762167930603	0.255284	0.3060852587223053	0.22755154967308044	0.24119925498962402	0.24833	0.2341310679912567	0.2502303719520569
762.8	0.34855395555496216	0.3402807116508484	0.3762623071670532	0.35017430782318115	0.4345795810222626	0.3601545989513397	0.30296796560287476	0.37169477343559265	0.29294851422309875	0.266465	0.2678448557853699	0.2648245394229889	0.278037	0.2280065268278122	0.22566089034080505	0.30542322993278503	0.2501053810119629	0.23456025123596191	0.2406979650259018	0.24322271347045898	0.2003738135099411	0.2344677746295929	0.23581400513648987	0.2264953851699829	0.2207525670528412	0.27177298069000244	0.16587784886360168	0.2925460636615753	0.24156160652637482	0.21647264063358307	0.22325126826763153	0.2519446015357971	0.23843039572238922	0.23607799410820007	0.2349047064781189	0.2411109060049057	0.22723090648651123	0.2807977497577667	0.23684419691562653	0.21544715762138367	0.23946496844291687	0.22769366204738617	0.2519506812095642	0.30332469940185547	0.22377565503120422	0.2398785948753357	0.24812950193881989	0.23341208696365356	0.24860800802707672
764.96	0.3549656867980957	0.3407469391822815	0.37812718749046326	0.35411468148231506	0.43546783924102783	0.3668566644191742	0.29725444316864014	0.37435397505760193	0.2903172969818115	0.26707640290260315	0.2682172358036041	0.2643240988254547	0.27723321318626404	0.2277660220861435	0.226152	0.3059569299221039	0.25041472911834717	0.23406703770160675	0.2399149090051651	0.24453821778297424	0.20143041014671326	0.23422817885875702	0.23774930834770203	0.22497597336769104	0.21869336068630219	0.2713750898838043	0.1670013666152954	0.29207587242126465	0.24001918733119965	0.21696317195892334	0.2229306548833847	0.2503478527069092	0.23943853378295898	0.23518219590187073	0.23096276819705963	0.24000518023967743	0.2232772409915924	0.2756812572479248	0.23223215341567993	0.21857821941375732	0.2376759797334671	0.23048682510852814	0.24966317415237427	0.3009490966796875	0.22335655987262726	0.23942750692367554	0.24758611619472504	0.23265370726585388	0.24821242690086365
767.12	0.3615170419216156	0.3460220694541931	0.37858715653419495	0.3556411862373352	0.43262389302253723	0.36056968569755554	0.2993312478065491	0.37332355976104736	0.29313546419143677	0.26544	0.268729	0.26229462027549744	0.2748686671257019	0.22746725380420685	0.22494760155677795	0.30404406785964966	0.2478124052286148	0.23360733687877655	0.23947486281394958	0.24218332767486572	0.20089556276798248	0.2353304773569107	0.23463624715805054	0.22317267954349518	0.21812018752098083	0.2706040143966675	0.16567663848400116	0.29120540618896484	0.23922255635261536	0.21693676710128784	0.22091078758239746	0.24938024580478668	0.23748651146888733	0.23798872530460358	0.23437628149986267	0.24604688584804535	0.22640296816825867	0.2806817591190338	0.23180614411830902	0.21310454607009888	0.23820701241493225	0.23178721964359283	0.2524299919605255	0.30063462257385254	0.2258676439523697	0.24017712473869324	0.24933430552482605	0.23234406113624573	0.24616509675979614
769.28	0.3582742214202881	0.3451045751571655	0.3771013617515564	0.35574740171432495	0.43402424454689026	0.36157873272895813	0.3010215163230896	0.37912335991859436	0.28960487246513367	0.26575160026550293	0.266014	0.26176363229751587	0.27631205320358276	0.23169061541557312	0.2281622737646103	0.303068	0.24997319281101227	0.232543	0.23911693692207336	0.2420259416103363	0.20041242241859436	0.2332432121038437	0.2344045341014862	0.22206741571426392	0.21659569442272186	0.26929301023483276	0.16734778881072998	0.28801631927490234	0.23662932217121124	0.21617859601974487	0.2195189893245697	0.24644482135772705	0.23426088690757751	0.24029910564422607	0.2378588169813156	0.24420510232448578	0.2321700155735016	0.28437474370002747	0.23625287413597107	0.2073511928319931	0.2367929220199585	0.23264966905117035	0.2519151270389557	0.2990112006664276	0.22374819219112396	0.23715132474899292	0.24935974180698395	0.23381054401397705	0.24679408967494965
771.45	0.35468247532844543	0.34748679399490356	0.37985101342201233	0.35881033539772034	0.43421050906181335	0.35930079221725464	0.3053143322467804	0.3807998299598694	0.2883823812007904	0.26499712467193604	0.26690149307250977	0.2615428864955902	0.27683159708976746	0.2322203814983368	0.2267073690891266	0.30236244201660156	0.249344	0.23135212063789368	0.2389606088399887	0.23964561522006989	0.20189568400382996	0.23302960395812988	0.23459956049919128	0.2220165878534317	0.2156670093536377	0.2677702307701111	0.1679290235042572	0.2889120578765869	0.2362193465232849	0.21974638104438782	0.220065	0.24744302034378052	0.234606	0.23450440168380737	0.2321418970823288	0.2382735013961792	0.23111234605312347	0.2768492102622986	0.23384696245193481	0.2136402130126953	0.2337990701198578	0.2307506501674652	0.24721986055374146	0.29912492632865906	0.22120440006256104	0.23329932987689972	0.25070124864578247	0.2319280058145523	0.24539445340633392
773.61	0.3546019196510315	0.3469967544078827	0.3780396580696106	0.35529714822769165	0.43489596247673035	0.36256590485572815	0.3019263744354248	0.38181281089782715	0.29146087169647217	0.2665053606033325	0.2672707438468933	0.26332834362983704	0.272614	0.23477384448051453	0.2297094762325287	0.30033403635025024	0.2487243413925171	0.2301064133644104	0.23841850459575653	0.24091212451457977	0.2032351791858673	0.23097342252731323	0.23641055822372437	0.22164607048034668	0.216171	0.2672240436077118	0.16884326934814453	0.28952085971832275	0.23531201481819153	0.21941028535366058	0.2206273078918457	0.2485574334859848	0.23462393879890442	0.2317732870578766	0.2271369993686676	0.2344800978899002	0.22691474854946136	0.27093204855918884	0.2273830771446228	0.21914301812648773	0.2323172688484192	0.23027381300926208	0.24556267261505127	0.29724055528640747	0.2211916744709015	0.23532836139202118	0.25061631202697754	0.23046210408210754	0.2411704659461975
775.78	0.35153305530548096	0.3452070355415344	0.3810068964958191	0.35623103380203247	0.43531516194343567	0.3620321452617645	0.30129194259643555	0.3828318417072296	0.2914559543132782	0.2664039731025696	0.26585710048675537	0.2624841034412384	0.2752562165260315	0.23534461855888367	0.23009610176086426	0.3000682294368744	0.24943503737449646	0.22927327454090118	0.23853054642677307	0.238307	0.2034452259540558	0.2297419160604477	0.2357730269432068	0.22072944045066833	0.21651077270507812	0.26684069633483887	0.16926749050617218	0.2879926562309265	0.2351904809474945	0.21988967061042786	0.2199489325284958	0.246186	0.23232629895210266	0.23592355847358704	0.23072268068790436	0.24070101976394653	0.22966372966766357	0.27396807074546814	0.22865360975265503	0.21691571176052094	0.23367998003959656	0.23359207808971405	0.247179	0.2981671690940857	0.22316515445709229	0.2360721230506897	0.2511519491672516	0.23207029700279236	0.24194754660129547
777.94	0.3534996211528778	0.34827107191085815	0.3778492510318756	0.35675281286239624	0.4387935996055603	0.36120864748954773	0.3043879270553589	0.38461536169052124	0.2906160354614258	0.2674961984157562	0.2679086923599243	0.26334983110427856	0.2778449058532715	0.2355082631111145	0.23320214450359344	0.30030131340026855	0.2501210868358612	0.23103469610214233	0.238912	0.23959803581237793	0.20345020294189453	0.2300039529800415	0.23530875146389008	0.21970874071121216	0.21544921398162842	0.26716089248657227	0.1714947521686554	0.2853323817253113	0.23228059709072113	0.22040612995624542	0.22026796638965607	0.24434725940227509	0.2316955327987671	0.24044910073280334	0.23452287912368774	0.2427271008491516	0.23359155654907227	0.2794252932071686	0.23232772946357727	0.21045240759849548	0.23454150557518005	0.23516680300235748	0.2472454011440277	0.2984670400619507	0.22266975045204163	0.23423857986927032	0.25143274664878845	0.2301715910434723	0.24047186970710754
780.11	0.35814496874809265	0.34993723034858704	0.37965303659439087	0.35928791761398315	0.4377557039260864	0.3603024482727051	0.3027680814266205	0.38134631514549255	0.2903672158718109	0.26760169863700867	0.26753997802734375	0.26138657331466675	0.2769225835800171	0.23568430542945862	0.2325899302959442	0.3021877408027649	0.251149	0.2294880598783493	0.23887503147125244	0.24061426520347595	0.20323626697063446	0.23072819411754608	0.23518967628479004	0.2204006463289261	0.21584874391555786	0.2674090266227722	0.17166465520858765	0.28633517026901245	0.23297695815563202	0.22135502099990845	0.22144827246665955	0.24412521719932556	0.23255205154418945	0.23674467206001282	0.23173294961452484	0.23803704977035522	0.2336961179971695	0.27739861607551575	0.23163774609565735	0.21563833951950073	0.23152229189872742	0.23628205060958862	0.2461569756269455	0.2972838282585144	0.21983005106449127	0.23209652304649353	0.2515445351600647	0.23076464235782623	0.24187549948692322
782.28	0.36395540833473206	0.3488904535770416	0.38185515999794006	0.3562372326850891	0.4386984407901764	0.3678308427333832	0.30496084690093994	0.38726937770843506	0.2909002900123596	0.2663642466068268	0.26812049746513367	0.26086682081222534	0.2746514081954956	0.23617421090602875	0.2338550090789795	0.30117538571357727	0.2486717849969864	0.22750088572502136	0.2397146075963974	0.24041488766670227	0.2055022120475769	0.2317204773426056	0.23805853724479675	0.22142896056175232	0.2158551812171936	0.26755136251449585	0.1727370321750641	0.2877722978591919	0.23267966508865356	0.22330819070339203	0.2213471531867981	0.2458523064851761	0.232289	0.22920478880405426	0.22604377567768097	0.23311306536197662	0.2310393899679184	0.27151307463645935	0.22695207595825195	0.2230096459388733	0.23140504956245422	0.23591238260269165	0.24307793378829956	0.2952481508255005	0.2193785309791565	0.23033274710178375	0.25270581245422363	0.2302582561969757	0.24029245972633362
784.45	0.36636385321617126	0.35594847798347473	0.3815908133983612	0.36004287004470825	0.4416947662830353	0.36533358693122864	0.307385	0.38732099533081055	0.29072627425193787	0.26799681782722473	0.26756733655929565	0.2632780373096466	0.27323728799819946	0.23840227723121643	0.2357812225818634	0.3025950491428375	0.2523503303527832	0.22892718017101288	0.23764215409755707	0.23885318636894226	0.20802317559719086	0.23052605986595154	0.23671254515647888	0.22042351961135864	0.21483148634433746	0.267253	0.17279918491840363	0.2860894799232483	0.23244929313659668	0.22397327423095703	0.2214292287826538	0.24648863077163696	0.23150381445884705	0.23345160484313965	0.2276829481124878	0.23661868274211884	0.2311825156211853	0.27248498797416687	0.22511623799800873	0.2210565209388733	0.2321232408285141	0.23721307516098022	0.24523520469665527	0.2950989603996277	0.22467245161533356	0.2327815145254135	0.2525712549686432	0.2308351993560791	0.23866146802902222
786.62	0.3722676634788513	0.35859376192092896	0.37950265407562256	0.3598353862762451	0.44020190834999084	0.3661849796772003	0.3039531111717224	0.39321407675743103	0.2906600832939148	0.2689412832260132	0.26994848251342773	0.26407647132873535	0.276086	0.24213670194149017	0.23812493681907654	0.30104827880859375	0.2524154782295227	0.229	0.23964503407478333	0.24113517999649048	0.20747075974941254	0.23021243512630463	0.23690743744373322	0.21829435229301453	0.213651	0.26590603590011597	0.17537155747413635	0.28590619564056396	0.23048216104507446	0.22460612654685974	0.22011730074882507	0.24354444444179535	0.22979998588562012	0.23875769972801208	0.23189754784107208	0.2429652214050293	0.23769010603427887	0.2779240012168884	0.2303948849439621	0.21437190473079681	0.23244789242744446	0.24091197550296783	0.24585382640361786	0.29743295907974243	0.22512565553188324	0.23474353551864624	0.25453221797943115	0.2298949956893921	0.23822030425071716
788.79	0.3761857748031616	0.3586549758911133	0.3815942108631134	0.36366361379623413	0.43952327966690063	0.3624995946884155	0.30567169189453125	0.39111	0.2930401861667633	0.26739901304244995	0.26881468296051025	0.264153	0.27778521180152893	0.24153339862823486	0.23805776238441467	0.3029767870903015	0.2512407898902893	0.2289203256368637	0.23884795606136322	0.2398778796195984	0.2073446661233902	0.2293321192264557	0.23743629455566406	0.21872937679290771	0.2140035182237625	0.2659071087837219	0.17614971101284027	0.2846432328224182	0.2303866147994995	0.2271548956632614	0.2208082675933838	0.2454865425825119	0.23113618791103363	0.2381400614976883	0.2318812757730484	0.23909229040145874	0.2391221523284912	0.27768567204475403	0.2318812757730484	0.21697911620140076	0.23022204637527466	0.23982542753219604	0.24490772187709808	0.2978851795196533	0.22344696521759033	0.23022957146167755	0.2550674378871918	0.2296646535396576	0.23965641856193542
790.96	0.37122103571891785	0.3595721125602722	0.3811464011669159	0.3611951470375061	0.43880972266197205	0.3683534562587738	0.30645787715911865	0.39327743649482727	0.2937794327735901	0.2684902250766754	0.2677868902683258	0.2646739184856415	0.27792465686798096	0.24660366773605347	0.2384866625070572	0.3022383153438568	0.2539736032485962	0.22924461960792542	0.23952648043632507	0.24034151434898376	0.20960170030593872	0.23271220922470093	0.2378557026386261	0.2199745774269104	0.21487194299697876	0.26611092686653137	0.17667756974697113	0.28814154863357544	0.2324589341878891	0.22820019721984863	0.2228352427482605	0.24588099122047424	0.23101451992988586	0.23193252086639404	0.22353318333625793	0.2301270067691803	0.23643797636032104	0.27055659890174866	0.22713078558444977	0.22512023150920868	0.22844326496124268	0.23993027210235596	0.2419816255569458	0.2947703003883362	0.22138431668281555	0.23067393898963928	0.2558889091014862	0.22985383868217468	0.23940791189670563
793.14	0.36980944871902466	0.3576752543449402	0.3804529309272766	0.36006489396095276	0.4421180188655853	0.3642905652523041	0.30608606338500977	0.3990582227706909	0.2933574914932251	0.2715975046157837	0.2700551748275757	0.2651291787624359	0.28157511353492737	0.2464185655117035	0.24063001573085785	0.3023909330368042	0.2547166347503662	0.2273053377866745	0.2404187023639679	0.23857596516609192	0.21017447113990784	0.23100537061691284	0.23876726627349854	0.21900227665901184	0.21457266807556152	0.26809608936309814	0.1789504736661911	0.28685396909713745	0.23178739845752716	0.22824294865131378	0.2242865413427353	0.24519546329975128	0.23174259066581726	0.23234257102012634	0.2242380529642105	0.23213930428028107	0.231645	0.26780179142951965	0.2233487367630005	0.22958728671073914	0.2297196239233017	0.24100695550441742	0.2426019012928009	0.2953323721885681	0.22450101375579834	0.2315201759338379	0.2553364932537079	0.23197758197784424	0.2404959499835968
795.3	0.36545103788375854	0.36221396923065186	0.3837530314922333	0.3635590672492981	0.4447343051433563	0.3680751323699951	0.3100433349609375	0.40219974517822266	0.29306915402412415	0.2732410430908203	0.27246928215026855	0.26709508895874023	0.28029900789260864	0.24946366250514984	0.24039965867996216	0.30031052231788635	0.2549945116043091	0.2295612394809723	0.2403680384159088	0.2413577139377594	0.21199999749660492	0.2311180830001831	0.23984596133232117	0.21940770745277405	0.21516653895378113	0.26764440536499023	0.18029752373695374	0.2860376834869385	0.23027031123638153	0.23023994266986847	0.22542023658752441	0.24457281827926636	0.23123690485954285	0.23887348175048828	0.2295302450656891	0.23939384520053864	0.2376011312007904	0.2764909863471985	0.22606047987937927	0.21865245699882507	0.2317390739917755	0.2428005337715149	0.2438090741634369	0.2941248416900635	0.22510923445224762	0.23211368918418884	0.2570870518684387	0.23019304871559143	0.23849545419216156
797.48	0.36535024642944336	0.3592277467250824	0.38192546367645264	0.3655647039413452	0.4436448812484741	0.3653450906276703	0.3096564710140228	0.39509791135787964	0.2928738296031952	0.2732212543487549	0.27124854922294617	0.26701492071151733	0.28011590242385864	0.24765248596668243	0.24175578355789185	0.3021196722984314	0.25523263216018677	0.2283710092306137	0.24195045232772827	0.24049285054206848	0.21204020082950592	0.23292884230613708	0.23878856003284454	0.22019971907138824	0.21424753963947296	0.26827630400657654	0.18075180053710938	0.28361475467681885	0.22878122329711914	0.23138278722763062	0.22404979169368744	0.2435079962015152	0.23029133677482605	0.2410266399383545	0.23144476115703583	0.24128876626491547	0.24235327541828156	0.28186270594596863	0.23144476115703583	0.2190742790699005	0.23247957229614258	0.2458258718252182	0.2434714287519455	0.29549935460090637	0.22548814117908478	0.23124611377716064	0.25684	0.23076751828193665	0.2384607195854187
799.66	0.36819228529930115	0.36255785822868347	0.3810253143310547	0.36582133173942566	0.44536688923835754	0.3646141588687897	0.309864	0.39657023549079895	0.2954784333705902	0.274385	0.27103567123413086	0.2648352384567261	0.27804553508758545	0.25369584560394287	0.2410731315612793	0.3036313056945801	0.2570366859436035	0.228395	0.2395925372838974	0.2396095097064972	0.21343287825584412	0.23160582780838013	0.2397175133228302	0.221169	0.21351441740989685	0.26868128776550293	0.1814325749874115	0.2871609330177307	0.2300199270248413	0.2338840812444687	0.22431544959545135	0.2444664090871811	0.23173737525939941	0.2365802526473999	0.2273208200931549	0.23271222412586212	0.2403945028781891	0.2739298641681671	0.22811409831047058	0.22809429466724396	0.2293097823858261	0.24482999742031097	0.24171382188796997	0.29455387592315674	0.22396884858608246	0.2294907420873642	0.25981655716896057	0.2295573651790619	0.23957203328609467
801.84	0.3773255944252014	0.36147603392601013	0.3878166675567627	0.3669629693031311	0.4472866654396057	0.3651254177093506	0.30714544653892517	0.4015819728374481	0.2972436547279358	0.27433863282203674	0.272614	0.26864537596702576	0.27963149547576904	0.250028	0.24632416665554047	0.3049239218235016	0.25850874185562134	0.22817926108837128	0.24397557973861694	0.24173074960708618	0.21532149612903595	0.23241624236106873	0.24214395880699158	0.21974988281726837	0.2157433032989502	0.26747483015060425	0.18345974385738373	0.2880275249481201	0.23178145289421082	0.23422786593437195	0.2250036895275116	0.2452138513326645	0.2325451821088791	0.23013721406459808	0.22282227873802185	0.22876755893230438	0.23848064243793488	0.2697124779224396	0.2238743156194687	0.23478065431118011	0.229555	0.24493442475795746	0.2407112568616867	0.2932877838611603	0.22475765645503998	0.22980114817619324	0.2602764964103699	0.2313915640115738	0.23892058432102203
804	0.3810080587863922	0.3636082708835602	0.38677388429641724	0.3682931065559387	0.44411012530326843	0.3693770468235016	0.31335121393203735	0.40218186378479004	0.29527410864830017	0.27753883600234985	0.2727798521518707	0.2678605616092682	0.2765982151031494	0.25218886137008667	0.246442	0.3051629662513733	0.26104533672332764	0.22935712337493896	0.24317148327827454	0.24383500218391418	0.21369153261184692	0.23218579590320587	0.240732	0.21864497661590576	0.21555224061012268	0.265413	0.18266414105892181	0.2876042127609253	0.23008882999420166	0.23351401090621948	0.22449983656406403	0.24757790565490723	0.23236601054668427	0.23529142141342163	0.22543413937091827	0.23533710837364197	0.2399917095899582	0.27184081077575684	0.2243487536907196	0.23087279498577118	0.22986245155334473	0.2480410933494568	0.24399518966674805	0.2948373854160309	0.22634318470954895	0.2314239740371704	0.26066669821739197	0.23161941766738892	0.23829962313175201
806.18	0.385685	0.36644017696380615	0.383857	0.36890894174575806	0.4497789144515991	0.370495	0.30929818749427795	0.40402618050575256	0.2979428172111511	0.27657216787338257	0.2719949781894684	0.2706395387649536	0.28221458196640015	0.2563703656196594	0.24916104972362518	0.30542242527008057	0.259196	0.22902937233448029	0.24451366066932678	0.24355438351631165	0.2162230759859085	0.23274821043014526	0.24061915278434753	0.22067835927009583	0.21572312712669373	0.26715773344039917	0.1841231733560562	0.2858867049217224	0.22827710211277008	0.23400267958641052	0.22445431351661682	0.24639630317687988	0.23024019598960876	0.24133704602718353	0.2307955026626587	0.239436	0.24350425601005554	0.2791610658168793	0.22833316028118134	0.22307324409484863	0.2308971881866455	0.24808932840824127	0.24464796483516693	0.29506516456604004	0.2269304096698761	0.23142631351947784	0.2629580497741699	0.23226207494735718	0.23763930797576904
808.36	0.3900145888328552	0.36633455753326416	0.3871535062789917	0.37009167671203613	0.45311683416366577	0.36636701226234436	0.3099445104598999	0.4056456685066223	0.29812341928482056	0.2781124413013458	0.27562639117240906	0.2696787118911743	0.28227028250694275	0.25778084993362427	0.2513282895088196	0.30472370982170105	0.26249855756759644	0.2284477800130844	0.24288541078567505	0.24197903275489807	0.21621519327163696	0.23366251587867737	0.24306923151016235	0.21977518498897552	0.2156526744365692	0.26911813020706177	0.18636509776115417	0.28600478172302246	0.2289339005947113	0.23654372990131378	0.22519665956497192	0.24495357275009155	0.23150551319122314	0.23876997828483582	0.22921954095363617	0.23492653667926788	0.24585938453674316	0.27769729495048523	0.23156209290027618	0.22728970646858215	0.22954072058200836	0.25071626901626587	0.24254295229911804	0.295061	0.22733817994594574	0.22937306761741638	0.26271286606788635	0.23162804543972015	0.2383543848991394
810.54	0.3914548456668854	0.3680146038532257	0.38727471232414246	0.3663680851459503	0.4523000419139862	0.36765965819358826	0.31277328729629517	0.4165744483470917	0.2982392907142639	0.2780793011188507	0.2779555320739746	0.2741718292236328	0.2803974151611328	0.2592247426509857	0.25335824489593506	0.30486977100372314	0.2622108459472656	0.22926326096057892	0.2461937814950943	0.2402113378047943	0.21966415643692017	0.23358693718910217	0.24135112762451172	0.2218656688928604	0.2161300927400589	0.27065813541412354	0.18588031828403473	0.2870478630065918	0.22964584827423096	0.24159254133701324	0.2275480479001999	0.24648961424827576	0.2316620945930481	0.23415173590183258	0.22151897847652435	0.22828710079193115	0.2434546798467636	0.269272	0.225665	0.2344575673341751	0.22775772213935852	0.24980443716049194	0.24151095747947693	0.2948759198188782	0.22560060024261475	0.22930878400802612	0.26480183005332947	0.2327917069196701	0.2382505089044571
812.72	0.3871212601661682	0.3701711893081665	0.3879397213459015	0.3684934377670288	0.4515606462955475	0.37162357568740845	0.316969	0.4152546226978302	0.2992630898952484	0.2772405743598938	0.27592989802360535	0.2726167142391205	0.2806375026702881	0.2631949782371521	0.2527051568031311	0.30471059679985046	0.2613130211830139	0.2293470948934555	0.24488985538482666	0.2444787323474884	0.22036917507648468	0.2355060875415802	0.24211539328098297	0.22053086757659912	0.21691501140594482	0.2693066895008087	0.18883463740348816	0.2898086905479431	0.2300626039505005	0.24218307435512543	0.2300008237361908	0.2473851889371872	0.23265939950942993	0.2325499951839447	0.2227364331483841	0.23096385598182678	0.24026721715927124	0.2689175307750702	0.22119103372097015	0.23480628430843353	0.22905179858207703	0.25024503469467163	0.24245595932006836	0.2954114079475403	0.22601599991321564	0.23209865391254425	0.26417210698127747	0.23144669830799103	0.2375268191099167
814.9	0.38511937856674194	0.37504488229751587	0.38895541429519653	0.37464773654937744	0.4511455297470093	0.3716447651386261	0.31084147095680237	0.4157031178474426	0.30245476961135864	0.2786046266555786	0.2774370610713959	0.27100399136543274	0.28488078713417053	0.26388663053512573	0.25272679328918457	0.3071269392967224	0.26455938816070557	0.23078158497810364	0.24599792063236237	0.24170944094657898	0.22142772376537323	0.23193997144699097	0.244848	0.22050118446350098	0.21736344695091248	0.27009645104408264	0.18930073082447052	0.28825873136520386	0.22950072586536407	0.24244292080402374	0.2289007157087326	0.24725545942783356	0.2318371832370758	0.24045127630233765	0.22812563180923462	0.23921988904476166	0.24461764097213745	0.2763216495513916	0.22490952908992767	0.22958718240261078	0.23170539736747742	0.2528417110443115	0.2441478967666626	0.29519301652908325	0.23077556490898132	0.23113080859184265	0.26570385694503784	0.23238737881183624	0.23843170702457428
817.08	0.3772660195827484	0.3712133467197418	0.38734671473503113	0.37446510791778564	0.4538169205188751	0.3748856484889984	0.3133586645126343	0.4158710837364197	0.30328869819641113	0.28294169902801514	0.27890273928642273	0.2742183804512024	0.28716200590133667	0.26346632838249207	0.252841	0.30502837896347046	0.26421332359313965	0.23090805113315582	0.24721290171146393	0.2447660267353058	0.22249870002269745	0.23383906483650208	0.2432926893234253	0.22066593170166016	0.21710112690925598	0.2689996659755707	0.18883702158927917	0.28820186853408813	0.22849440574645996	0.23990947008132935	0.2280241847038269	0.24575485289096832	0.23338046669960022	0.24434798955917358	0.23187144100666046	0.24022603034973145	0.2507731318473816	0.2796706259250641	0.23051714897155762	0.22663374245166779	0.2305109202861786	0.2540525197982788	0.24239769577980042	0.2948828339576721	0.2318357676267624	0.23071938753128052	0.26542922854423523	0.23132896423339844	0.23840895295143127
819.27	0.3783337473869324	0.374677	0.3884439468383789	0.3725128769874573	0.45182186365127563	0.37099555134773254	0.3151733875274658	0.4160976707935333	0.3030301332473755	0.28240761160850525	0.2810806334018707	0.27330517768859863	0.2840768098831177	0.2644832730293274	0.2562565207481384	0.3097699284553528	0.2639264464378357	0.23149192333221436	0.24599866569042206	0.24367228150367737	0.22346459329128265	0.2347012460231781	0.24536260962486267	0.2217501401901245	0.21677151322364807	0.2686476707458496	0.19150370359420776	0.2894657850265503	0.2289048582315445	0.2429061084985733	0.22961048781871796	0.24897782504558563	0.23285214602947235	0.23845168948173523	0.22601056098937988	0.23079128563404083	0.25035810470581055	0.27661940455436707	0.2295081913471222	0.2345387488603592	0.22811198234558105	0.25175026059150696	0.24159827828407288	0.2941873073577881	0.229512	0.2270405888557434	0.26495978236198425	0.23180273175239563	0.23938792943954468
821.46	0.37985050678253174	0.3743017613887787	0.3879176676273346	0.3761517405509949	0.4549298584461212	0.3715812563896179	0.31757208704948425	0.417401	0.30171632766723633	0.2823804020881653	0.2802254259586334	0.27489811182022095	0.2842016816139221	0.2656135559082031	0.25904378294944763	0.3081715404987335	0.2657984495162964	0.22902053594589233	0.2458549588918686	0.24655863642692566	0.223808	0.2355010211467743	0.24715285003185272	0.22119063138961792	0.2172301709651947	0.2693295478820801	0.1906430572271347	0.2922653555870056	0.22934302687644958	0.24416930973529816	0.23063534498214722	0.2475970834493637	0.23440994322299957	0.23244118690490723	0.22052258253097534	0.22710900008678436	0.24508638679981232	0.2685767114162445	0.22480717301368713	0.24162441492080688	0.2283254712820053	0.2535720467567444	0.23823393881320953	0.2942899167537689	0.22949522733688354	0.23038294911384583	0.2653622627258301	0.23166555166244507	0.23795545101165771
823.64	0.3861934244632721	0.3743554353713989	0.3863956928253174	0.37381482124328613	0.45336467027664185	0.3714442551136017	0.31586945056915283	0.4181126058101654	0.3036190867424011	0.28147944808006287	0.28011128306388855	0.2741704285144806	0.28524771332740784	0.2698022723197937	0.2580876648426056	0.30789971351623535	0.26633188128471375	0.22998178005218506	0.2483045756816864	0.24140514433383942	0.22544154524803162	0.23538774251937866	0.24792656302452087	0.22307232022285461	0.21744629740715027	0.2702332139015198	0.19285066425800323	0.291442	0.22814221680164337	0.24767976999282837	0.22987179458141327	0.2480623424053192	0.23381352424621582	0.23468196392059326	0.22342552244663239	0.23178891837596893	0.2431240677833557	0.2688792049884796	0.2221759408712387	0.23738032579421997	0.2294078767299652	0.25460800528526306	0.24145054817199707	0.2944364547729492	0.2291259616613388	0.22952398657798767	0.26980382204055786	0.23271214962005615	0.23753084242343903
825.82	0.3946978449821472	0.3771568238735199	0.39519941806793213	0.37463051080703735	0.4535307288169861	0.37673676013946533	0.3157707452774048	0.4148824214935303	0.30363744497299194	0.28507763147354126	0.2805838882923126	0.2740512788295746	0.2871219515800476	0.26671046018600464	0.2610241770744324	0.3067883551120758	0.26861733198165894	0.23091311752796173	0.24642284214496613	0.24493427574634552	0.22593757510185242	0.2338789403438568	0.24598026275634766	0.22159144282341003	0.21675562858581543	0.2702423334121704	0.19429859519004822	0.29023000597953796	0.22797420620918274	0.24867135286331177	0.2300417274236679	0.2475229948759079	0.23110757768154144	0.2438230812549591	0.22932884097099304	0.23828768730163574	0.25186043977737427	0.27829378843307495	0.22815747559070587	0.2321808785200119	0.2293146699666977	0.25684601068496704	0.24234649538993835	0.29488053917884827	0.23169571161270142	0.22995874285697937	0.2681717574596405	0.23377875983715057	0.23733937740325928
828.01	0.4031795263290405	0.38017016649246216	0.392159	0.3725978136062622	0.4592878818511963	0.3720603585243225	0.32005953788757324	0.42383095622062683	0.3042379915714264	0.28349414467811584	0.2831750810146332	0.27658289670944214	0.28846511244773865	0.26972728967666626	0.2609560489654541	0.3090294897556305	0.2676502466201782	0.2297845482826233	0.24862825870513916	0.24447014927864075	0.2278820276260376	0.23479416966438293	0.24610699713230133	0.22081205248832703	0.2170228213071823	0.2729167938232422	0.19477435946464539	0.29100507497787476	0.22720873355865479	0.24803203344345093	0.23003725707530975	0.24684740602970123	0.2317737340927124	0.2442092001438141	0.23063699901103973	0.23676805198192596	0.25524306297302246	0.2808155417442322	0.23262007534503937	0.23414801061153412	0.23070552945137024	0.255943	0.24144352972507477	0.29353541135787964	0.22876934707164764	0.22841176390647888	0.2717774510383606	0.23229718208312988	0.23666949570178986
830.2	0.40265849232673645	0.3807561695575714	0.3945143520832062	0.3756837844848633	0.45740923285484314	0.3746601939201355	0.31994080543518066	0.424818	0.3035926818847656	0.28398117423057556	0.28024041652679443	0.27537861466407776	0.2872839868068695	0.27132028341293335	0.26202714443206787	0.30805832147598267	0.26890039443969727	0.23005449771881104	0.24828475713729858	0.2441871464252472	0.2270818054676056	0.23700715601444244	0.24829086661338806	0.2218448519706726	0.21749469637870789	0.27161070704460144	0.19605495035648346	0.29103773832321167	0.22889602184295654	0.24943645298480988	0.23176202178001404	0.24851176142692566	0.23355188965797424	0.23623862862586975	0.2235860526561737	0.2294379621744156	0.25443077087402344	0.2729656398296356	0.22975265979766846	0.23948374390602112	0.22869810461997986	0.2535901665687561	0.23963016271591187	0.29236769676208496	0.2285359799861908	0.22590018808841705	0.26919570565223694	0.23323364555835724	0.23854129016399384
832.38	0.4106900095939636	0.3821861743927002	0.3868122696876526	0.3787684440612793	0.4580611288547516	0.38128146529197693	0.32211747765541077	0.43408453464508057	0.3061187267303467	0.2856052815914154	0.2806246876716614	0.2768014371395111	0.28769150376319885	0.2734346389770508	0.2637585997581482	0.3092866837978363	0.2686813175678253	0.23184294998645782	0.2508031129837036	0.24492698907852173	0.22821849584579468	0.23719987273216248	0.2505859434604645	0.22227072715759277	0.21771016716957092	0.2721889615058899	0.19765909016132355	0.2915622591972351	0.22917655110359192	0.2517162561416626	0.23434080183506012	0.25031524896621704	0.23554207384586334	0.2320806235074997	0.21962474286556244	0.22634129226207733	0.24828574061393738	0.26774248480796814	0.2218843698501587	0.2452961951494217	0.22730641067028046	0.25651249289512634	0.23944291472434998	0.29226601123809814	0.23040226101875305	0.22738555073738098	0.2697739005088806	0.23268161714076996	0.23505106568336487
834.57	0.4038998484611511	0.3860701024532318	0.39231932163238525	0.38128745555877686	0.45901399850845337	0.3776436448097229	0.32130834460258484	0.43017351627349854	0.30458688735961914	0.2866993546485901	0.28511399030685425	0.27691641449928284	0.2891828715801239	0.2761188745498657	0.26315540075302124	0.3124086260795593	0.2710757851600647	0.2301076203584671	0.2508049011230469	0.24796588718891144	0.22848249971866608	0.23835264146327972	0.2524186074733734	0.2216947376728058	0.21888431906700134	0.2734694480895996	0.19703923165798187	0.29044973850250244	0.22657978534698486	0.25136664509773254	0.23434294760227203	0.24900294840335846	0.233085	0.23950152099132538	0.2236746996641159	0.23373126983642578	0.2468758523464203	0.2729049026966095	0.2236088216304779	0.23987336456775665	0.22933827340602875	0.2584810256958008	0.24147272109985352	0.29222822189331055	0.23418143391609192	0.2296704351902008	0.2708664834499359	0.23290124535560608	0.2361525595188141
836.76	0.39625364542007446	0.38556626439094543	0.39392030239105225	0.3813554346561432	0.4596508741378784	0.3745608627796173	0.32040852308273315	0.42921096086502075	0.30626168847084045	0.28591108322143555	0.2842389941215515	0.27988067269325256	0.2858121395111084	0.27539172768592834	0.26480868458747864	0.3096209168434143	0.27092230319976807	0.23148581385612488	0.25069674849510193	0.24775534868240356	0.22819584608078003	0.238914	0.24854198098182678	0.22240835428237915	0.2174588143825531	0.2727581858634949	0.19817224144935608	0.2898060083389282	0.2277696430683136	0.25359058380126953	0.23141086101531982	0.24817027151584625	0.23204711079597473	0.24489116668701172	0.22997330129146576	0.23805446922779083	0.2560245990753174	0.28038182854652405	0.22950977087020874	0.23214766383171082	0.22935831546783447	0.25769534707069397	0.24174286425113678	0.2941247224807739	0.23390302062034607	0.22889110445976257	0.27028951048851013	0.23206064105033875	0.2345181107521057
838.95	0.3954261243343353	0.38413721323013306	0.3943523168563843	0.3768666982650757	0.45504453778266907	0.375604	0.3203878700733185	0.42605337500572205	0.3053898811340332	0.2859627306461334	0.2829246520996094	0.27741456031799316	0.28777581453323364	0.2738904654979706	0.2673451006412506	0.30998820066452026	0.2729235291481018	0.23152755200862885	0.2517522871494293	0.24701236188411713	0.2295435667037964	0.23891109228134155	0.24939151108264923	0.22262248396873474	0.21820059418678284	0.27009427547454834	0.20005308091640472	0.2904282212257385	0.22665509581565857	0.2535674571990967	0.23284229636192322	0.24785830080509186	0.23451241850852966	0.24435502290725708	0.22795459628105164	0.23378774523735046	0.2583542764186859	0.2787056565284729	0.23393817245960236	0.23643499612808228	0.22875471413135529	0.2606102526187897	0.2402830421924591	0.2944467067718506	0.2314840406179428	0.2280513346195221	0.27192771434783936	0.23160554468631744	0.23513850569725037
841.14	0.39258313179016113	0.38432013988494873	0.3940049409866333	0.3776754140853882	0.4626363217830658	0.3854488432407379	0.32426702976226807	0.43396973609924316	0.30947011709213257	0.28641119599342346	0.28284552693367004	0.27838829159736633	0.2889089584350586	0.2764800786972046	0.26786476373672485	0.30990326404571533	0.2736607789993286	0.2314329296350479	0.25296178460121155	0.24770863354206085	0.2305125594139099	0.2384638786315918	0.2503834068775177	0.2214764505624771	0.21966420114040375	0.2736021876335144	0.19981200993061066	0.290266	0.2277742326259613	0.2559058964252472	0.23354732990264893	0.24931494891643524	0.23369616270065308	0.23508340120315552	0.22262704372406006	0.22740860283374786	0.2548699975013733	0.27138233184814453	0.22878822684288025	0.2466982901096344	0.2275799959897995	0.2587202787399292	0.2390410602092743	0.2918052077293396	0.23021170496940613	0.22564733028411865	0.273106	0.23386825621128082	0.23525109887123108
843.34	0.3925478756427765	0.3809499740600586	0.3930569887161255	0.38065463304519653	0.4629329741001129	0.3763451874256134	0.32407501339912415	0.42901521921157837	0.3049156963825226	0.28973478078842163	0.28338414430618286	0.2751992642879486	0.2873826026916504	0.27683162689208984	0.26961666345596313	0.3101096749305725	0.27291369438171387	0.23245342075824738	0.2528850734233856	0.24812664091587067	0.2326076626777649	0.23797163367271423	0.25145071744918823	0.22108380496501923	0.21847456693649292	0.27582496404647827	0.20187707245349884	0.29083484411239624	0.22773027420043945	0.2592132091522217	0.2329418659210205	0.24876908957958221	0.2355600893497467	0.23376375436782837	0.21884800493717194	0.2247581034898758	0.2518632411956787	0.266423	0.222088	0.24949026107788086	0.22691786289215088	0.2608230412006378	0.23719839751720428	0.29226773977279663	0.2317982017993927	0.22827598452568054	0.27305206656455994	0.23487666249275208	0.2373180240392685
845.53	0.3952503502368927	0.38257265090942383	0.39243894815444946	0.3801093101501465	0.46004945039749146	0.3810166120529175	0.3247087895870209	0.4256972372531891	0.30768245458602905	0.2888185977935791	0.2828785479068756	0.27701738476753235	0.2877642512321472	0.2802165150642395	0.2683289647102356	0.311521	0.2727621793746948	0.23161600530147552	0.25213882327079773	0.24956029653549194	0.23309144377708435	0.23652979731559753	0.2526499927043915	0.2215864360332489	0.22042424976825714	0.2725469470024109	0.20286846160888672	0.29146113991737366	0.22621503472328186	0.25659534335136414	0.2343379408121109	0.2467617392539978	0.23323166370391846	0.24074244499206543	0.22205424308776855	0.23317621648311615	0.25309836864471436	0.27118808031082153	0.22320690751075745	0.24097467958927155	0.22911515831947327	0.2606286406517029	0.23797012865543365	0.29217803478240967	0.23480983078479767	0.22838446497917175	0.2734847962856293	0.233113	0.23399494588375092
847.72	0.39780986309051514	0.38298121094703674	0.38738924264907837	0.38022440671920776	0.45787280797958374	0.38087520003318787	0.3212735950946808	0.43196308612823486	0.30630356073379517	0.28667911887168884	0.2867012917995453	0.27906614542007446	0.2886040508747101	0.28155383467674255	0.2685318887233734	0.30949831008911133	0.27458953857421875	0.2309505045413971	0.2525222897529602	0.24812544882297516	0.23346713185310364	0.2377111315727234	0.25270354747772217	0.22139635682106018	0.2177363634109497	0.27349817752838135	0.20439253747463226	0.29022225737571716	0.22495611011981964	0.2556062936782837	0.23412935435771942	0.24726071953773499	0.2327534556388855	0.24755534529685974	0.22981896996498108	0.237448	0.2614634931087494	0.28063279390335083	0.23010893166065216	0.23593439161777496	0.22827494144439697	0.262868	0.2420487403869629	0.29234081506729126	0.2330443561077118	0.22715333104133606	0.2754918336868286	0.23414137959480286	0.2352556437253952
849.92	0.40874940156936646	0.3871765732765198	0.3935753405094147	0.3800235986709595	0.4597976803779602	0.37911534309387207	0.322429	0.4376373589038849	0.30729472637176514	0.28705981373786926	0.28477656841278076	0.2775946259498596	0.28862959146499634	0.2854064702987671	0.26917579770088196	0.31084734201431274	0.2748901844024658	0.23057177662849426	0.2538958787918091	0.2503674626350403	0.23320774734020233	0.23682889342308044	0.2501789927482605	0.22129105031490326	0.21836774051189423	0.27309325337409973	0.20440708100795746	0.29023420810699463	0.22514425218105316	0.26037272810935974	0.23582930862903595	0.24638792872428894	0.23376014828681946	0.24489375948905945	0.2281528115272522	0.2340383231639862	0.2627337574958801	0.28122177720069885	0.2312590330839157	0.24002736806869507	0.2279183566570282	0.26217174530029297	0.238822	0.29255735874176025	0.23126523196697235	0.2261412888765335	0.2750316858291626	0.23407936096191406	0.23425526916980743
852.11	0.4153375029563904	0.38829585909843445	0.39263105392456055	0.3829410672187805	0.4639158844947815	0.3783288300037384	0.32330140471458435	0.43953555822372437	0.3055412769317627	0.29049089550971985	0.28528881072998047	0.2785072326660156	0.28807610273361206	0.2855753004550934	0.27006399631500244	0.3126195967197418	0.2759004235267639	0.23153212666511536	0.25300341844558716	0.24814416468143463	0.23593781888484955	0.24014846980571747	0.2506769895553589	0.22449304163455963	0.21931201219558716	0.2709203064441681	0.20343376696109772	0.29134365916252136	0.22552697360515594	0.2608831822872162	0.23546983301639557	0.24857351183891296	0.23354105651378632	0.23693734407424927	0.22001273930072784	0.2242053896188736	0.25777122378349304	0.27088016271591187	0.2262975126504898	0.24979150295257568	0.22660277783870697	0.26231542229652405	0.23728898167610168	0.2918660640716553	0.23268643021583557	0.22508421540260315	0.2747747302055359	0.23254609107971191	0.2336323857307434
854.31	0.41719144582748413	0.39417368173599243	0.3975675106048584	0.3833064138889313	0.46048733592033386	0.3779337406158447	0.32000216841697693	0.4318377375602722	0.30761298537254333	0.2879709005355835	0.2863660752773285	0.2790483236312866	0.28649377822875977	0.28666967153549194	0.2722020745277405	0.31130674481391907	0.2756637930870056	0.23214375972747803	0.25105440616607666	0.2481939047574997	0.23440024256706238	0.24071675539016724	0.2524431645870209	0.22259335219860077	0.21946614980697632	0.27285850048065186	0.20469050109386444	0.2915440499782562	0.22523532807826996	0.2626049518585205	0.23804952204227448	0.2474827915430069	0.23446016013622284	0.2349858582019806	0.21866559982299805	0.22478732466697693	0.2528611123561859	0.26807308197021484	0.2202911525964737	0.25424256920814514	0.22670511901378632	0.26445719599723816	0.23674938082695007	0.29075151681900024	0.23455679416656494	0.225789	0.27569252252578735	0.23315176367759705	0.23298968374729156
856.5	0.42174890637397766	0.39670413732528687	0.39541542530059814	0.38328981399536133	0.45965537428855896	0.37603873014450073	0.3243468403816223	0.4409914016723633	0.30434751510620117	0.2875877916812897	0.28569066524505615	0.2781042456626892	0.28650331497192383	0.2874138653278351	0.27489426732063293	0.3086465001106262	0.2751733064651489	0.22980165481567383	0.2564423680305481	0.24894341826438904	0.2348356544971466	0.23797816038131714	0.2540392279624939	0.2212620973587036	0.21840013563632965	0.2720875144004822	0.20665650069713593	0.2900198698043823	0.22446411848068237	0.26439210772514343	0.23514758050441742	0.24851945042610168	0.23489932715892792	0.23845472931861877	0.22244052588939667	0.23069024085998535	0.2566002309322357	0.27229753136634827	0.22264383733272552	0.243993	0.22685781121253967	0.2639999985694885	0.23771312832832336	0.29073354601860046	0.23398999869823456	0.22580119967460632	0.27444151043891907	0.23346155881881714	0.23234575986862183
858.7	0.4195244610309601	0.39308202266693115	0.3928644061088562	0.3812641501426697	0.4610474407672882	0.3788451850414276	0.3251544237136841	0.43073663115501404	0.3069196343421936	0.29057779908180237	0.28778746724128723	0.2794150710105896	0.28957316279411316	0.287803	0.2755866050720215	0.3081284463405609	0.2772858142852783	0.23227111995220184	0.2530191242694855	0.2464728057384491	0.23701635003089905	0.23651430010795593	0.2540537714958191	0.22120946645736694	0.22010135650634766	0.27363747358322144	0.20845937728881836	0.28760844469070435	0.22247976064682007	0.2616333067417145	0.23368053138256073	0.24674691259860992	0.23370754718780518	0.2473074346780777	0.2288094460964203	0.23634354770183563	0.26394712924957275	0.2789204716682434	0.22944200038909912	0.23676317930221558	0.22732079029083252	0.2663266360759735	0.23897241055965424	0.2914016842842102	0.23412977159023285	0.22776523232460022	0.2770553231239319	0.23266896605491638	0.23255938291549683
860.9	0.41461697220802307	0.3933872580528259	0.3960459232330322	0.3830348551273346	0.46370041370391846	0.38512319326400757	0.33396047353744507	0.4435846507549286	0.30830252170562744	0.2913963794708252	0.2876945734024048	0.2818073034286499	0.28781071305274963	0.2892754077911377	0.2764829397201538	0.3116875886917114	0.27756714820861816	0.23101574182510376	0.252709	0.24950581789016724	0.236995	0.23905453085899353	0.2554273009300232	0.222466	0.22014592587947845	0.27507996559143066	0.208912	0.28761744499206543	0.2242891490459442	0.26076528429985046	0.2347705215215683	0.2464534044265747	0.23302651941776276	0.24654	0.227824	0.23235854506492615	0.2704612612724304	0.27779003977775574	0.23207220435142517	0.2434312105178833	0.22690008580684662	0.265592	0.23955954611301422	0.29087525606155396	0.233581	0.22493401169776917	0.275303	0.23335126042366028	0.23208457231521606
863.1	0.4031876027584076	0.39468830823898315	0.39558374881744385	0.3829285502433777	0.45724132657051086	0.3823949098587036	0.3270823359489441	0.43345963954925537	0.309958	0.2902209758758545	0.28879159688949585	0.28003501892089844	0.29307031631469727	0.28853046894073486	0.27633988857269287	0.31255993247032166	0.278945	0.23197756707668304	0.2547951340675354	0.25289422273635864	0.23932874202728271	0.241596	0.2530061602592468	0.22221624851226807	0.22184710204601288	0.2768164277076721	0.20923756062984467	0.2904534637928009	0.2236776053905487	0.2648889124393463	0.2358560711145401	0.24842765927314758	0.2343091517686844	0.23852020502090454	0.22134064137935638	0.22381797432899475	0.26210689544677734	0.27060410380363464	0.22927863895893097	0.2563868761062622	0.22453729808330536	0.2666224539279938	0.23582123219966888	0.28831538558006287	0.23239167034626007	0.22332686185836792	0.2806958258152008	0.2312566041946411	0.2331232726573944
865.3	0.40143170952796936	0.3921254873275757	0.39554017782211304	0.3820551037788391	0.46343082189559937	0.38298389315605164	0.3288027346134186	0.4383109211921692	0.30546483397483826	0.292679	0.2863880395889282	0.28026625514030457	0.2917611598968506	0.29167887568473816	0.27681347727775574	0.3133891820907593	0.2780243158340454	0.23291964828968048	0.2522329092025757	0.2519976794719696	0.24199920892715454	0.2413869947195053	0.255357	0.22345760464668274	0.22040413320064545	0.2770634889602661	0.21168355643749237	0.2916291356086731	0.22510290145874023	0.2673112452030182	0.23667539656162262	0.2482633739709854	0.23261380195617676	0.23500525951385498	0.2166593074798584	0.22287903726100922	0.2559579610824585	0.26633915305137634	0.22287903726100922	0.25820544362068176	0.22537082433700562	0.2691901922225952	0.23592638969421387	0.28844329714775085	0.23342368006706238	0.22333654761314392	0.2795131802558899	0.23426450788974762	0.23073801398277283
867.5	0.4051339626312256	0.39585089683532715	0.3937824070453644	0.38945305347442627	0.4640694856643677	0.38414597511291504	0.32868316769599915	0.44045040011405945	0.3125094771385193	0.2931663393974304	0.28913	0.2833586037158966	0.2939072549343109	0.2926000952720642	0.2802947759628296	0.31191912293434143	0.28015822172164917	0.23087775707244873	0.2545233964920044	0.25206008553504944	0.24183523654937744	0.24086636304855347	0.2585980296134949	0.22457098960876465	0.22224725782871246	0.2740945816040039	0.2134510725736618	0.2917432188987732	0.2253873199224472	0.26901668310165405	0.2369907796382904	0.24868734180927277	0.2327067255973816	0.2388012707233429	0.22130034863948822	0.22989876568317413	0.2579551637172699	0.27236902713775635	0.2207256704568863	0.2506929934024811	0.22727611660957336	0.27246057987213135	0.23797793686389923	0.29027876257896423	0.23798717558383942	0.22694098949432373	0.27991077303886414	0.23212257027626038	0.2329801619052887
869.7	0.40747058391571045	0.3975790739059448	0.39584821462631226	0.38750067353248596	0.4649425148963928	0.3820852041244507	0.3302394151687622	0.4452631175518036	0.31181856989860535	0.2937687337398529	0.292941	0.2806568443775177	0.293461	0.29110071063041687	0.28144627809524536	0.313028	0.282998	0.2337716966867447	0.25776782631874084	0.2518957257270813	0.24219883978366852	0.24218063056468964	0.2575862407684326	0.22334709763526917	0.2187223881483078	0.27384108304977417	0.21359111368656158	0.2911273241043091	0.22292189300060272	0.26879698038101196	0.23911476135253906	0.24883228540420532	0.23371043801307678	0.24880588054656982	0.22816136479377747	0.2373117208480835	0.2654121518135071	0.28112053871154785	0.22631943225860596	0.24480879306793213	0.22825640439987183	0.2736300230026245	0.24029870331287384	0.28953301906585693	0.23665128648281097	0.22775255143642426	0.2815662920475006	0.23227494955062866	0.2338520735502243
871.91	0.4104102849960327	0.3968943953514099	0.39757630228996277	0.3910004496574402	0.45953288674354553	0.391602	0.32994207739830017	0.44862204790115356	0.3114246129989624	0.2925467789173126	0.2884298861026764	0.2807806730270386	0.291328	0.29868829250335693	0.2818591594696045	0.3117668330669403	0.28327199816703796	0.23343078792095184	0.2589658200740814	0.2524414360523224	0.2444172352552414	0.24280564486980438	0.2602289021015167	0.22370128333568573	0.22105655074119568	0.2729761004447937	0.21607749164104462	0.2898065745830536	0.22359329462051392	0.2664691209793091	0.24053838849067688	0.2470238208770752	0.23529526591300964	0.24842092394828796	0.22965151071548462	0.23456941545009613	0.27153006196022034	0.2808946967124939	0.2351546734571457	0.2493208944797516	0.22835712134838104	0.27274903655052185	0.23942886292934418	0.2924272418022156	0.23747581243515015	0.22585083544254303	0.28252696990966797	0.23417937755584717	0.23227593302726746
874.11	0.4197596609592438	0.39264655113220215	0.39836323261260986	0.39275097846984863	0.4636048376560211	0.38765010237693787	0.3288574814796448	0.44676122069358826	0.3130914568901062	0.29412147402763367	0.2891302704811096	0.28436729311943054	0.2921706438064575	0.30057868361473083	0.28226473927497864	0.3130347430706024	0.28280651569366455	0.23392735421657562	0.25963741540908813	0.25241756439208984	0.24626639485359192	0.24012508988380432	0.25926679372787476	0.22451572120189667	0.22276543080806732	0.27468836307525635	0.21557272970676422	0.2906714677810669	0.22298358380794525	0.26791003346443176	0.24164670705795288	0.25036370754241943	0.23476658761501312	0.23895575106143951	0.22262819111347198	0.22696657478809357	0.2676248550415039	0.2738591730594635	0.23191727697849274	0.2586541473865509	0.2267162799835205	0.2708307206630707	0.2381039261817932	0.28950920701026917	0.2358570694923401	0.22437791526317596	0.28258806467056274	0.2344440519809723	0.2339862734079361
876.32	0.42584702372550964	0.4031585454940796	0.39473551511764526	0.38815176486968994	0.46425947546958923	0.3816061317920685	0.32677167654037476	0.45208460092544556	0.3144419491291046	0.29818975925445557	0.29556068778038025	0.2872621715068817	0.2947961986064911	0.29943543672561646	0.28423991799354553	0.3119770288467407	0.2843220829963684	0.23496456444263458	0.2599400281906128	0.2549145221710205	0.24446748197078705	0.24506883323192596	0.2589343786239624	0.22401630878448486	0.22503376007080078	0.27727895975112915	0.21703976392745972	0.2938273251056671	0.22416967153549194	0.27034395933151245	0.24362589418888092	0.24983836710453033	0.23709163069725037	0.23747795820236206	0.2181134670972824	0.22125747799873352	0.2641392946243286	0.2668345868587494	0.2234758883714676	0.267362	0.2276425063610077	0.2705557346343994	0.23463504016399384	0.2893681526184082	0.23825481534004211	0.22393646836280823	0.28587913513183594	0.23490744829177856	0.233959
878.52	0.4378359615802765	0.40807676315307617	0.4014758765697479	0.3874538838863373	0.4664219915866852	0.3885824680328369	0.3322145342826843	0.4468659460544586	0.31136757135391235	0.2984251081943512	0.2910735011100769	0.2843870222568512	0.2956101596355438	0.2990849018096924	0.2859991490840912	0.31590864062309265	0.2845170795917511	0.23633305728435516	0.25841841101646423	0.2538870573043823	0.2480251044034958	0.2442137449979782	0.25913649797439575	0.2262934148311615	0.22204768657684326	0.27796244621276855	0.21755725145339966	0.2922671437263489	0.2237296998500824	0.27343079447746277	0.2396984100341797	0.24864937365055084	0.23514783382415771	0.24109746515750885	0.22122906148433685	0.2273446023464203	0.2639714181423187	0.26844459772109985	0.22165308892726898	0.26030710339546204	0.2281772345304489	0.27337121963500977	0.23879802227020264	0.2925582826137543	0.24035492539405823	0.22692257165908813	0.28418973088264465	0.23686334490776062	0.23431746661663055
880.73	0.4309442341327667	0.4086085855960846	0.3974505662918091	0.39008161425590515	0.4644184410572052	0.3883664011955261	0.33305203914642334	0.4512094557285309	0.3136776387691498	0.299234	0.29362669587135315	0.28592053055763245	0.29696929454803467	0.3022434711456299	0.28813230991363525	0.31678929924964905	0.28383153676986694	0.23462535440921783	0.2592494785785675	0.2585599422454834	0.24802620708942413	0.24302999675273895	0.25888746976852417	0.22522297501564026	0.22381579875946045	0.2778271436691284	0.21871492266654968	0.2922126054763794	0.22229568660259247	0.27332091331481934	0.23820661008358002	0.24704618752002716	0.23641431331634521	0.24681077897548676	0.22907163202762604	0.23546689748764038	0.2685021758079529	0.27945879101753235	0.22711728513240814	0.2522619068622589	0.2291565239429474	0.2768300175666809	0.23942884802818298	0.2899402379989624	0.23812294006347656	0.22745996713638306	0.2864261269569397	0.23511795699596405	0.23462750017642975
882.94	0.43008822202682495	0.40560823678970337	0.39988911151885986	0.3947398364543915	0.46819987893104553	0.3880736231803894	0.3403097689151764	0.45237427949905396	0.3114098310470581	0.2961144745349884	0.2961237132549286	0.2883452773094177	0.2961237132549286	0.30162590742111206	0.29068297147750854	0.3167920708656311	0.28759485483169556	0.2368616759777069	0.26199835538864136	0.2585563659667969	0.24967201054096222	0.24602407217025757	0.2599744498729706	0.22714340686798096	0.22465220093727112	0.2787001430988312	0.22123725712299347	0.29040682315826416	0.22283685207366943	0.2744106650352478	0.23893442749977112	0.2471311390399933	0.23427748680114746	0.25127559900283813	0.23192918300628662	0.23748449981212616	0.2750724256038666	0.28148046135902405	0.23290686309337616	0.24649623036384583	0.22866377234458923	0.27802783250808716	0.23871950805187225	0.2910655438899994	0.24056152999401093	0.22583138942718506	0.28361591696739197	0.2374933958053589	0.23278331756591797
885.14	0.42541760206222534	0.4077795147895813	0.3976120352745056	0.38918957114219666	0.46671566367149353	0.3875826299190521	0.33695974946022034	0.4488392472267151	0.3157326579093933	0.3004833459854126	0.2934822142124176	0.28966161608695984	0.3004833459854126	0.30380257964134216	0.2928363084793091	0.31807905435562134	0.2875819802284241	0.236116	0.2614297866821289	0.25714677572250366	0.2517683207988739	0.2456163913011551	0.26724493503570557	0.22618702054023743	0.22363105416297913	0.2805561125278473	0.22527651488780975	0.2916269302368164	0.22393427789211273	0.27981331944465637	0.24001124501228333	0.25102171301841736	0.2361851930618286	0.24722808599472046	0.2261233925819397	0.23206989467144012	0.273588	0.27719393372535706	0.2328195720911026	0.2597677707672119	0.2272791713476181	0.274068	0.23827870190143585	0.2890152931213379	0.2398023158311844	0.22518447041511536	0.28484591841697693	0.23450283706188202	0.2339385449886322
887.35	0.42808833718299866	0.410969	0.39986562728881836	0.39870956540107727	0.4610617160797119	0.3885265290737152	0.3362409174442291	0.44994425773620605	0.316204	0.3004087805747986	0.2955000400543213	0.28945034742355347	0.3007044494152069	0.30282163619995117	0.2906343936920166	0.31704768538475037	0.2897300720214844	0.23763862252235413	0.26437023282051086	0.259186	0.2535492777824402	0.24568438529968262	0.26600104570388794	0.22887742519378662	0.22474722564220428	0.2765243947505951	0.22390775382518768	0.29339784383773804	0.22464701533317566	0.27912360429763794	0.24380135536193848	0.250974	0.23737047612667084	0.23856572806835175	0.2173883318901062	0.22349299490451813	0.26932185888290405	0.2707735598087311	0.22838665544986725	0.2688665986061096	0.22770383954048157	0.2749417722225189	0.2379681020975113	0.28972500562667847	0.23811157047748566	0.2253047525882721	0.28524380922317505	0.23666556179523468	0.23535290360450745
889.56	0.4146151840686798	0.4072570204734802	0.3983190655708313	0.39406242966651917	0.4657890796661377	0.3920151889324188	0.3365008234977722	0.4530751705169678	0.3171432912349701	0.30299827456474304	0.29756975173950195	0.28854110836982727	0.29885753989219666	0.30657392740249634	0.2894813120365143	0.31718966364860535	0.28974083065986633	0.2362939417362213	0.26530760526657104	0.25805574655532837	0.2501768469810486	0.24492935836315155	0.264477	0.22759273648262024	0.22710761427879333	0.27695947885513306	0.22594600915908813	0.29283997416496277	0.22507716715335846	0.27998822927474976	0.24429726600646973	0.25269564986228943	0.23766198754310608	0.23929962515830994	0.21647852659225464	0.22382280230522156	0.26690131425857544	0.2690579891204834	0.22301144897937775	0.2682548463344574	0.22780677676200867	0.279011	0.23847505450248718	0.29101622104644775	0.24020618200302124	0.22637930512428284	0.2861827611923218	0.23601029813289642	0.2336905151605606
891.78	0.4130486249923706	0.4063408374786377	0.40356749296188354	0.3942697048187256	0.4650360643863678	0.3893451988697052	0.3347280025482178	0.45708537101745605	0.3163076639175415	0.30273106694221497	0.29907914996147156	0.28977319598197937	0.29924067854881287	0.30521708726882935	0.29098793864250183	0.31713593006134033	0.2887338399887085	0.23822754621505737	0.26713570952415466	0.2587701678276062	0.25205519795417786	0.24529922008514404	0.2622116208076477	0.22618114948272705	0.2268115133047104	0.2776767611503601	0.22765304148197174	0.29317811131477356	0.22412140667438507	0.2754400372505188	0.24441643059253693	0.2516743540763855	0.24023652076721191	0.24552719295024872	0.2253265380859375	0.2309003323316574	0.2735995054244995	0.2775842845439911	0.2278597056865692	0.25678130984306335	0.23001572489738464	0.28021	0.2402765154838562	0.29304903745651245	0.24114137887954712	0.22787709534168243	0.28616955876350403	0.23600932955741882	0.2332783192396164
893.98	0.4171897768974304	0.40581780672073364	0.4031205475330353	0.3979794681072235	0.4661208987236023	0.3901374340057373	0.3381914496421814	0.46412938833236694	0.3195202052593231	0.30323395133018494	0.30106082558631897	0.2904251217842102	0.2989870309829712	0.3077940046787262	0.29715627431869507	0.3184959888458252	0.29257112741470337	0.24083258211612701	0.26583990454673767	0.2604333162307739	0.253513	0.2485792636871338	0.26234695315361023	0.2274373471736908	0.22601686418056488	0.280091	0.22678908705711365	0.2926340401172638	0.22508160769939423	0.277713	0.2481718361377716	0.25141072273254395	0.23930522799491882	0.25330647826194763	0.23153364658355713	0.2399253398180008	0.28193560242652893	0.282949	0.2355281561613083	0.25336772203445435	0.23140046000480652	0.2807405889034271	0.24214741587638855	0.29317644238471985	0.2422286421060562	0.2285304069519043	0.2868751585483551	0.23522308468818665	0.23454156517982483
896.2	0.42138099670410156	0.41209614276885986	0.40120601654052734	0.3975681960582733	0.46311143040657043	0.3855185806751251	0.33720070123672485	0.46119391918182373	0.3214726448059082	0.3058689832687378	0.2999676465988159	0.29582178592681885	0.3020079433917999	0.3130472004413605	0.29664191603660583	0.3184551000595093	0.2938928008079529	0.2395482212305069	0.2681136727333069	0.2609231770038605	0.2571471631526947	0.24916726350784302	0.26549938321113586	0.22903680801391602	0.22899086773395538	0.2822468876838684	0.22935239970684052	0.29340821504592896	0.2252037525177002	0.2847827672958374	0.24740822613239288	0.2520851194858551	0.23804473876953125	0.254254	0.2289268523454666	0.23588041961193085	0.27992531657218933	0.2814054489135742	0.2372407615184784	0.2623913288116455	0.23093119263648987	0.28146204352378845	0.23751428723335266	0.2947007119655609	0.24195721745491028	0.22624872624874115	0.2904878258705139	0.23799970746040344	0.2338646650314331
898.41	0.4312306344509125	0.41382813453674316	0.4053455591201782	0.40366578102111816	0.4641225039958954	0.3887401521205902	0.33842015266418457	0.4653382897377014	0.3194339871406555	0.3032374978065491	0.3007531464099884	0.29322177171707153	0.30076611042022705	0.3155893385410309	0.29946547746658325	0.31766751408576965	0.29372933506965637	0.23874346911907196	0.2644113302230835	0.26350438594818115	0.25999847054481506	0.2510579228401184	0.26706695556640625	0.23285949230194092	0.23094868659973145	0.2817090153694153	0.23169158399105072	0.2960265874862671	0.22645308077335358	0.28844133019447327	0.24733081459999084	0.25444841384887695	0.24105992913246155	0.24572569131851196	0.22420451045036316	0.228529	0.27753812074661255	0.27387505769729614	0.2361154556274414	0.2729363441467285	0.2296217978000641	0.2789168953895569	0.23783065378665924	0.2955191731452942	0.24184872210025787	0.2270365059375763	0.29204893112182617	0.23870129883289337	0.23572920262813568
900.62	0.43705523014068604	0.4121590852737427	0.4043760597705841	0.399037	0.4664660096168518	0.39382338523864746	0.338797	0.47026196122169495	0.3171846270561218	0.30374348163604736	0.3007998764514923	0.2952560484409332	0.306983	0.31624674797058105	0.3012535274028778	0.3188604414463043	0.29693853855133057	0.2418813854455948	0.26894429326057434	0.26204201579093933	0.2620556652545929	0.25053638219833374	0.26992741227149963	0.23193395137786865	0.22920820116996765	0.28425589203834534	0.23110464215278625	0.29579612612724304	0.22781214118003845	0.2883705794811249	0.24741236865520477	0.25451821088790894	0.2431817352771759	0.24126854538917542	0.21946415305137634	0.22353309392929077	0.27150318026542664	0.2683655619621277	0.22697784006595612	0.27783939242362976	0.2302244007587433	0.2813864052295685	0.23986437916755676	0.2917252779006958	0.24432465434074402	0.22895368933677673	0.28876081109046936	0.2393113672733307	0.23686358332633972
902.84	0.43884244561195374	0.4123317003250122	0.40282946825027466	0.39606839418411255	0.4712153971195221	0.3944469392299652	0.3397052586078644	0.4659191071987152	0.3226293921470642	0.3052872121334076	0.30196458101272583	0.2960491180419922	0.3045957088470459	0.31540173292160034	0.3009745478630066	0.3221243619918823	0.29541659355163574	0.24157965183258057	0.2707006335258484	0.26529762148857117	0.25975409150123596	0.25161340832710266	0.2695680260658264	0.23199769854545593	0.23204505443572998	0.2858067750930786	0.23339374363422394	0.2956816554069519	0.22902077436447144	0.29047495126724243	0.24699974060058594	0.25435394048690796	0.2446582317352295	0.24714240431785583	0.22383199632167816	0.22996456921100616	0.27332085371017456	0.2726680636405945	0.22839057445526123	0.2714456617832184	0.2327304184436798	0.2840842604637146	0.2425268441438675	0.2926264703273773	0.24737873673439026	0.23091928660869598	0.29156336188316345	0.23850330710411072	0.23570220172405243
905.06	0.45419028401374817	0.4193069636821747	0.4085860848426819	0.4027790129184723	0.4669097661972046	0.3973304033279419	0.3430969715118408	0.4630095064640045	0.32319289445877075	0.31067171692848206	0.304508	0.29594987630844116	0.30562326312065125	0.3186471462249756	0.29780083894729614	0.3234524130821228	0.29717743396759033	0.24190083146095276	0.270745	0.26568490266799927	0.2615179419517517	0.25168371200561523	0.2694888710975647	0.2317333221435547	0.231105	0.2868744134902954	0.2358693778514862	0.29644545912742615	0.22495518624782562	0.28699707984924316	0.24697694182395935	0.25393494963645935	0.24175728857517242	0.2525860071182251	0.23207680881023407	0.23933568596839905	0.28259944915771484	0.28379830718040466	0.23261310160160065	0.25936025381088257	0.23514345288276672	0.28872552514076233	0.2429777979850769	0.2932126224040985	0.24758391082286835	0.23006078600883484	0.2933717966079712	0.23992769420146942	0.23531953990459442
907.28	0.44753527641296387	0.4185049533843994	0.4088408052921295	0.3984009623527527	0.4676952064037323	0.3957630395889282	0.3408260941505432	0.4628432095050812	0.32170236110687256	0.30995243787765503	0.3050940930843353	0.2995869815349579	0.3061055541038513	0.3158772587776184	0.3034898042678833	0.3270913362503052	0.2982656955718994	0.2447546422481537	0.2711545526981354	0.2684088349342346	0.26552900671958923	0.2531835436820984	0.2700916826725006	0.23318785429000854	0.2330007255077362	0.2873905301094055	0.2369789481163025	0.2970038652420044	0.2277373969554901	0.2846892178058624	0.2488275170326233	0.25491073727607727	0.2430230975151062	0.2588401734828949	0.23573629558086395	0.24259817600250244	0.28571343421936035	0.29079172015190125	0.24044355750083923	0.2625890374183655	0.23358751833438873	0.290159	0.24188707768917084	0.2932988405227661	0.24629296362400055	0.23095360398292542	0.29592379927635193	0.24083863198757172	0.23835542798042297
909.48	0.4473530054092407	0.42083	0.41206812858581543	0.4115895628929138	0.47280776500701904	0.3975798785686493	0.3482874631881714	0.46137669682502747	0.32909637689590454	0.30903705954551697	0.30849120020866394	0.30004778504371643	0.30849120020866394	0.3193724751472473	0.3072788715362549	0.32299885153770447	0.2983805537223816	0.24241319298744202	0.2731587290763855	0.26739373803138733	0.26355621218681335	0.2514892816543579	0.2714534401893616	0.235224	0.2362135648727417	0.2866807281970978	0.23866654932498932	0.299328	0.22845324873924255	0.28925850987434387	0.2509080767631531	0.2585890293121338	0.24672603607177734	0.2564949691295624	0.2305324226617813	0.23675230145454407	0.28875505924224854	0.28624802827835083	0.24169297516345978	0.27323636412620544	0.23416587710380554	0.28798308968544006	0.24385415017604828	0.29529309272766113	0.2479730248451233	0.23026296496391296	0.2960568964481354	0.24018368124961853	0.2376292645931244
911.7	0.4408789277076721	0.4151790142059326	0.407718	0.4097098708152771	0.47207263112068176	0.40064987540245056	0.34388870000839233	0.4643065929412842	0.32731837034225464	0.31299498677253723	0.31006157398223877	0.3008658289909363	0.3106890320777893	0.32119935750961304	0.3047284781932831	0.3251112699508667	0.3003309667110443	0.24401326477527618	0.27330130338668823	0.26895058155059814	0.2670915126800537	0.2538749873638153	0.2735205292701721	0.23685140907764435	0.23825672268867493	0.2874343693256378	0.2410043478012085	0.3008764386177063	0.22982898354530334	0.29253363609313965	0.2552828788757324	0.25885817408561707	0.24815398454666138	0.24680295586585999	0.2235158234834671	0.22660593688488007	0.2818559408187866	0.2785584032535553	0.2363903522491455	0.28666603565216064	0.2336585968732834	0.2885034680366516	0.24139805138111115	0.2941175103187561	0.2448829859495163	0.23109279572963715	0.2939416766166687	0.24187417328357697	0.24020159244537354
913.92	0.4411673843860626	0.4187886714935303	0.40950196981430054	0.4031543433666229	0.4686760902404785	0.39522841572761536	0.3489644527435303	0.4665410816669464	0.3311617374420166	0.31620749831199646	0.3092731833457947	0.3001619875431061	0.31048712134361267	0.32554328441619873	0.30976858735084534	0.32360538840293884	0.3023069500923157	0.24425867199897766	0.27202579379081726	0.2704790234565735	0.2690868377685547	0.25712502002716064	0.27791449427604675	0.23615753650665283	0.23788674175739288	0.285374	0.24199999868869781	0.3023865222930908	0.23288941383361816	0.29909011721611023	0.25792255997657776	0.26038941740989685	0.24936234951019287	0.24903398752212524	0.2219167798757553	0.2288673371076584	0.28121626377105713	0.2720015048980713	0.23213788866996765	0.28122222423553467	0.23540173470973969	0.2916301190853119	0.241937	0.29810377955436707	0.24915172159671783	0.23271037638187408	0.29852911829948425	0.24325747787952423	0.24020937085151672
916.14	0.4374735355377197	0.4175589680671692	0.4088313579559326	0.4028293192386627	0.47033220529556274	0.3940359950065613	0.34716156125068665	0.46882742643356323	0.33053168654441833	0.31693652272224426	0.3122934103012085	0.30064141750335693	0.31356897950172424	0.3235586881637573	0.3092706799507141	0.32687389850616455	0.30470800399780273	0.24724191427230835	0.2767927348613739	0.2737966775894165	0.27376750111579895	0.2594906687736511	0.27809685468673706	0.23946012556552887	0.2403782457113266	0.28665897250175476	0.24234139919281006	0.3024245500564575	0.23141397535800934	0.2986922264099121	0.2574118673801422	0.2578921318054199	0.24743294715881348	0.2516899108886719	0.23031260073184967	0.2375442534685135	0.2841969132423401	0.2792571485042572	0.23494257032871246	0.2739925980567932	0.23928296566009521	0.2962186932563782	0.24588149785995483	0.29781025648117065	0.2515999972820282	0.2328757345676422	0.3004373013973236	0.2466624677181244	0.24209049344062805
918.36	0.4330255091190338	0.41915661096572876	0.4078848958015442	0.40467599034309387	0.4732345640659332	0.40134066343307495	0.345076	0.4748004972934723	0.3325697183609009	0.31675752997398376	0.31243348121643066	0.3011856973171234	0.3138894736766815	0.3283979892730713	0.3062021732330322	0.32757407426834106	0.3064791262149811	0.24710386991500854	0.27846673130989075	0.2750146687030792	0.2731281816959381	0.2629057765007019	0.27919283509254456	0.2372128963470459	0.23936250805854797	0.2899898886680603	0.24683666229248047	0.30206185579299927	0.2327166497707367	0.2986518442630768	0.25998568534851074	0.2596634328365326	0.24904802441596985	0.26193052530288696	0.23536357283592224	0.24293901026248932	0.2900525629520416	0.2874055802822113	0.2434685230255127	0.2663825750350952	0.23768667876720428	0.29591524600982666	0.24667882919311523	0.29845643043518066	0.254143	0.23430553078651428	0.3010849952697754	0.2445840835571289	0.24148356914520264
920.58	0.4284447133541107	0.42353421449661255	0.4128756523132324	0.40628525614738464	0.47230541706085205	0.3969533145427704	0.34483516216278076	0.48057255148887634	0.33280712366104126	0.3165390193462372	0.31330937147140503	0.3044840693473816	0.3165390193462372	0.3325396776199341	0.31167668104171753	0.32763829827308655	0.3086854815483093	0.24997417628765106	0.2799251973628998	0.27400532364845276	0.27699199318885803	0.2611065208911896	0.2778610587120056	0.23629449307918549	0.2407780885696411	0.29322072863578796	0.24675962328910828	0.3013734221458435	0.2318975329399109	0.30011385679244995	0.258182	0.2593638598918915	0.25036293268203735	0.2636865973472595	0.23834523558616638	0.24322067201137543	0.29904282093048096	0.29089003801345825	0.24896089732646942	0.27218756079673767	0.23956280946731567	0.29779741168022156	0.24570336937904358	0.29998138546943665	0.25205564498901367	0.23371554911136627	0.3026634454727173	0.24793016910552979	0.24492336809635162
922.81	0.4370861351490021	0.4234895706176758	0.41414594650268555	0.4134711027145386	0.47498035430908203	0.4028930366039276	0.3470042645931244	0.47560304403305054	0.33211231231689453	0.3156277537345886	0.3146775960922241	0.3024582862854004	0.3119591474533081	0.3319084942340851	0.31287992000579834	0.3318215608596802	0.30701565742492676	0.2505175769329071	0.27958357334136963	0.2773691415786743	0.2757870852947235	0.2602527141571045	0.2773429751396179	0.24268746376037598	0.24153943359851837	0.29885828495025635	0.2483503371477127	0.3042512536048889	0.2348383367061615	0.3035488426685333	0.25827673077583313	0.2623574435710907	0.25247007608413696	0.25516265630722046	0.22996516525745392	0.23420678079128265	0.2910006642341614	0.28566840291023254	0.24684271216392517	0.28390365839004517	0.23850367963314056	0.292924	0.24567954242229462	0.2982074022293091	0.2504594624042511	0.23125067353248596	0.3019108474254608	0.24686789512634277	0.24476341903209686
925.04	0.44589290022850037	0.4260637164115906	0.41094833612442017	0.40665513277053833	0.4773086607456207	0.39941295981407166	0.35050493478775024	0.4824382960796356	0.33389660716056824	0.3155626058578491	0.3136695623397827	0.3047759234905243	0.318322	0.3342222571372986	0.3132123351097107	0.33397620916366577	0.3082610070705414	0.24965223670005798	0.28157103061676025	0.2753344178199768	0.2766113579273224	0.25833386182785034	0.2789878845214844	0.24123245477676392	0.2423526644706726	0.295807	0.24752067029476166	0.30630922317504883	0.234265	0.30583012104034424	0.2606200873851776	0.26332008838653564	0.2547023594379425	0.2504565715789795	0.22570985555648804	0.2319050133228302	0.28594163060188293	0.27689141035079956	0.23979206383228302	0.29428666830062866	0.23800653219223022	0.2936442494392395	0.24427242577075958	0.2986409068107605	0.25238198041915894	0.23279	0.3044096529483795	0.24855893850326538	0.2470703274011612
927.26	0.44618117809295654	0.42570072412490845	0.41208499670028687	0.41366690397262573	0.4773150384426117	0.402241	0.34730982780456543	0.4804184138774872	0.33769333362579346	0.3203861117362976	0.31776779890060425	0.30610114336013794	0.31314659118652344	0.32934021949768066	0.3153143525123596	0.3345507085323334	0.3122529983520508	0.2515493929386139	0.28426286578178406	0.27225247025489807	0.27675074338912964	0.25842219591140747	0.2815789580345154	0.23885369300842285	0.24243071675300598	0.2955707907676697	0.2510763108730316	0.30924010276794434	0.23555205762386322	0.30736222863197327	0.2596772313117981	0.2649572789669037	0.25690245628356934	0.24950264394283295	0.22647462785243988	0.23375001549720764	0.28536558151245117	0.2775000035762787	0.2351004034280777	0.2896691560745239	0.24099662899971008	0.2958129346370697	0.24418477714061737	0.3023112714290619	0.2541064918041229	0.23715946078300476	0.307675	0.24801017343997955	0.24604235589504242
929.48	0.4476972222328186	0.4243735074996948	0.4095432162284851	0.4168856143951416	0.4705602526664734	0.39919114112854004	0.3486216366291046	0.47580644488334656	0.33611083030700684	0.3225959539413452	0.3171486258506775	0.3064381778240204	0.31918424367904663	0.336843	0.3145536184310913	0.3339070677757263	0.31262046098709106	0.2509187161922455	0.28614282608032227	0.2765246331691742	0.2773420512676239	0.26490044593811035	0.28387799859046936	0.24190206825733185	0.2447221577167511	0.2939569354057312	0.25618770718574524	0.3068949580192566	0.23477867245674133	0.3070615231990814	0.26130884885787964	0.26420289278030396	0.25306791067123413	0.2580226957798004	0.23490379750728607	0.24000918865203857	0.2930452227592468	0.2858412265777588	0.24153949320316315	0.2773887813091278	0.24199171364307404	0.2991126775741577	0.2471935749053955	0.3005984425544739	0.259718	0.24018272757530212	0.3037383258342743	0.2485101819038391	0.2467963546514511
931.71	0.46210792660713196	0.4317387342453003	0.42257052659988403	0.41489601135253906	0.4824083745479584	0.4093303680419922	0.3537490963935852	0.47095128893852234	0.33320972323417664	0.3214113116264343	0.3177863657474518	0.3105364739894867	0.322245	0.3395172357559204	0.320296	0.33636903762817383	0.3148075342178345	0.2533920705318451	0.284062	0.281975	0.2785193622112274	0.2658402621746063	0.28188449144363403	0.24566012620925903	0.24665474891662598	0.29552343487739563	0.25413817167282104	0.30883798003196716	0.23504996299743652	0.3056841194629669	0.2622721195220947	0.2622721195220947	0.2554810643196106	0.26723596453666687	0.24340003728866577	0.24870049953460693	0.3033750057220459	0.29717594385147095	0.2500000298023224	0.27258938550949097	0.24421852827072144	0.3032243251800537	0.25084391236305237	0.3048284947872162	0.2571258246898651	0.2387053519487381	0.3077823519706726	0.25204628705978394	0.24804481863975525
933.94	0.4656558334827423	0.43565264344215393	0.41145962476730347	0.4202600121498108	0.47818320989608765	0.4054122269153595	0.351265	0.4792109429836273	0.34250879287719727	0.32549020648002625	0.32230252027511597	0.308591	0.3236550986766815	0.34236472845077515	0.3208376169204712	0.33564648032188416	0.31684422492980957	0.2567257881164551	0.2849321961402893	0.28413116931915283	0.27856647968292236	0.26846641302108765	0.2877519130706787	0.24656188488006592	0.24982595443725586	0.2985386252403259	0.2591581344604492	0.3071730136871338	0.23478619754314423	0.3113127648830414	0.26244673132896423	0.2657954692840576	0.25366267561912537	0.271657	0.24512363970279694	0.24633359909057617	0.30666589736938477	0.2999880611896515	0.2558992803096771	0.2792222797870636	0.24478425085544586	0.30393174290657043	0.2497280240058899	0.305153	0.2583543062210083	0.23733428120613098	0.3078504800796509	0.25246691703796387	0.24969786405563354
936.16	0.47539013624191284	0.4365638494491577	0.41689372062683105	0.4195115268230438	0.4731772840023041	0.4042469561100006	0.3590347468852997	0.4780690371990204	0.3389279246330261	0.3242056369781494	0.3205011188983917	0.3125322461128235	0.32590165734291077	0.34433096647262573	0.3238171339035034	0.3354075849056244	0.31528303027153015	0.2582341730594635	0.2868398427963257	0.285146	0.2848603129386902	0.27058476209640503	0.2853720188140869	0.24606956541538239	0.24921518564224243	0.295936	0.2623903453350067	0.3076633810997009	0.2372368425130844	0.3114260733127594	0.26667505502700806	0.2662736773490906	0.25957930088043213	0.26049676537513733	0.23671981692314148	0.23851466178894043	0.29961711168289185	0.29080769419670105	0.2530002295970917	0.29737791419029236	0.24474495649337769	0.30244022607803345	0.2483471781015396	0.30320340394973755	0.25916579365730286	0.23758435249328613	0.3104395568370819	0.2544386088848114	0.25056180357933044
938.39	0.464607	0.4327690899372101	0.41970202326774597	0.42013365030288696	0.47754326462745667	0.41251876950263977	0.36008429527282715	0.4795432686805725	0.3418188989162445	0.3286665678024292	0.3255845308303833	0.3131204843521118	0.32581251859664917	0.34539198875427246	0.3214927315711975	0.3368367552757263	0.31498634815216064	0.25660765171051025	0.28805258870124817	0.2897254228591919	0.28888067603111267	0.27246809005737305	0.28659287095069885	0.24825140833854675	0.25310638546943665	0.3015337586402893	0.2638157308101654	0.3152417540550232	0.24281024932861328	0.3182176649570465	0.27403533458709717	0.27083879709243774	0.2673451900482178	0.255022	0.23163500428199768	0.23497535288333893	0.29316020011901855	0.28200796246528625	0.24615758657455444	0.3022884428501129	0.24704988300800323	0.3053273856639862	0.24765008687973022	0.3053273856639862	0.25806450843811035	0.2394600212574005	0.31231462955474854	0.2542875409126282	0.25135692954063416
940.62	0.46348392963409424	0.43599289655685425	0.42373937368392944	0.42020419239997864	0.48400402069091797	0.40872013568878174	0.3601264953613281	0.47678446769714355	0.3454298675060272	0.3272853493690491	0.32693371176719666	0.31462231278419495	0.32693371176719666	0.3471532464027405	0.32404452562332153	0.34136971831321716	0.3215050995349884	0.2576078474521637	0.2900996804237366	0.28703221678733826	0.2888374328613281	0.2711842656135559	0.29023316502571106	0.24830016493797302	0.25293397903442383	0.3068721890449524	0.2650831639766693	0.31389090418815613	0.24174195528030396	0.3172960579395294	0.27205780148506165	0.2739962637424469	0.2621581554412842	0.25514110922813416	0.2313346266746521	0.2390715628862381	0.2910066545009613	0.2785234749317169	0.24388714134693146	0.2995459735393524	0.24840660393238068	0.30952975153923035	0.2505025863647461	0.3095144033432007	0.260602	0.24233418703079224	0.31409236788749695	0.2563205361366272	0.25234508514404297
942.85	0.4615158438682556	0.4381437301635742	0.42565420269966125	0.420775	0.48277363181114197	0.4081691801548004	0.35302677750587463	0.48150259256362915	0.3462691009044647	0.33276379108428955	0.32733556628227234	0.3151445686817169	0.3298954367637634	0.3529427647590637	0.32734882831573486	0.3420344293117523	0.3211759328842163	0.26174861192703247	0.291329	0.291115	0.2901194095611572	0.2723405659198761	0.2924860119819641	0.2502796947956085	0.2568412721157074	0.3069137930870056	0.26761841773986816	0.31771916151046753	0.24412336945533752	0.31728124618530273	0.2740984559059143	0.2699164152145386	0.2650027275085449	0.26650500297546387	0.24313676357269287	0.2464461326599121	0.29845499992370605	0.2902882993221283	0.25249171257019043	0.2886366844177246	0.25338882207870483	0.3125686049461365	0.25489410758018494	0.3085046708583832	0.2666575312614441	0.24601860344409943	0.3154941499233246	0.25471895933151245	0.25469276309013367
945.08	0.4554454982280731	0.43138	0.4274703562259674	0.42687729001045227	0.4769277274608612	0.41170305013656616	0.3586192727088928	0.4836125075817108	0.3493611216545105	0.3332357704639435	0.3321993947029114	0.32280445098876953	0.3333333432674408	0.35268452763557434	0.32918885350227356	0.3474504351615906	0.32229799032211304	0.2617030143737793	0.29614153504371643	0.28752437233924866	0.2915296256542206	0.2755703330039978	0.29530835151672363	0.25027307868003845	0.2582343518733978	0.3097441494464874	0.2675023376941681	0.31500595808029175	0.24254727363586426	0.31796592473983765	0.27128881216049194	0.2713233232498169	0.265464	0.2761189639568329	0.25110068917274475	0.25497159361839294	0.30980226397514343	0.30222979187965393	0.2597314417362213	0.2918868958950043	0.2546911835670471	0.31375840306282043	0.257099	0.308522	0.2674267590045929	0.24615798890590668	0.319098	0.25929027795791626	0.2566334307193756
947.32	0.4524397552013397	0.43312299251556396	0.4245181679725647	0.42561960220336914	0.48336443305015564	0.4084635376930237	0.3592541813850403	0.4896931052207947	0.3489851951599121	0.33206629753112793	0.33045846223831177	0.320202	0.33080539107322693	0.35577064752578735	0.32987791299819946	0.3467869162559509	0.3246826231479645	0.2612129747867584	0.29096895456314087	0.28765568137168884	0.2968706488609314	0.27591508626937866	0.29617398977279663	0.2565159499645233	0.25966769456863403	0.3113609552383423	0.27045923471450806	0.3154926896095276	0.24173298478126526	0.32110756635665894	0.2731373608112335	0.2717956006526947	0.26320767402648926	0.2764943540096283	0.24886810779571533	0.2524527907371521	0.3128320276737213	0.3037244975566864	0.26318833231925964	0.2935316562652588	0.2521776258945465	0.3137950599193573	0.25551432371139526	0.30908575654029846	0.2669599652290344	0.24517153203487396	0.3172644376754761	0.2582012116909027	0.2575125992298126
949.54	0.45099908113479614	0.4390273690223694	0.43202537298202515	0.4272691607475281	0.47949326038360596	0.4191164970397949	0.35867998003959656	0.4927714467048645	0.34972676634788513	0.331176	0.3298136591911316	0.31872203946113586	0.33431679010391235	0.3530709743499756	0.3354260325431824	0.3479923605918884	0.325903	0.26562264561653137	0.2975230813026428	0.29161664843559265	0.296493	0.27948465943336487	0.29850488901138306	0.25892502069473267	0.2621136009693146	0.31090760231018066	0.2731170356273651	0.3159618675708771	0.2445700615644455	0.32485121488571167	0.27321669459342957	0.27581077814102173	0.2702988386154175	0.26669642329216003	0.24713726341724396	0.24713726341724396	0.31593185663223267	0.3002958297729492	0.26362958550453186	0.308021	0.25234103202819824	0.3115292489528656	0.25273361802101135	0.3078271448612213	0.2691096365451813	0.24455872178077698	0.32116788625717163	0.25963518023490906	0.25963518023490906
951.78	0.4530206620693207	0.4398796856403351	0.4296445846557617	0.4329545497894287	0.4865259826183319	0.41536206007003784	0.3691983222961426	0.4972075819969177	0.352281	0.33591651916503906	0.3346092700958252	0.32294976711273193	0.3366132378578186	0.3639500141143799	0.3345314860343933	0.3502592146396637	0.3291100859642029	0.27009060978889465	0.3019607663154602	0.30208879709243774	0.2982867360115051	0.27905455231666565	0.29749786853790283	0.26122725009918213	0.2619779109954834	0.309696	0.2748759686946869	0.3216957747936249	0.2465386688709259	0.3308042287826538	0.275322	0.27865341305732727	0.2729049026966095	0.26550978422164917	0.23992542922496796	0.24032117426395416	0.30528077483177185	0.29194149374961853	0.2543795108795166	0.31417980790138245	0.25421491265296936	0.31125620007514954	0.2562777101993561	0.3119449019432068	0.2695716321468353	0.24448652565479279	0.3208326995372772	0.2595641016960144	0.2606542706489563
954.02	0.46629777550697327	0.442004	0.4303169846534729	0.43340742588043213	0.48277032375335693	0.41431674361228943	0.3645484745502472	0.49090906977653503	0.35043203830718994	0.33874937891960144	0.33383259177207947	0.3289020359516144	0.33501380681991577	0.3611593246459961	0.3379988968372345	0.348161	0.3311000466346741	0.26615673303604126	0.30487993359565735	0.298939	0.2952024042606354	0.2823106646537781	0.29687708616256714	0.25951454043388367	0.2616199851036072	0.30794158577919006	0.2812359929084778	0.3197692036628723	0.2480417788028717	0.3288295567035675	0.2748638093471527	0.28039464354515076	0.2730284035205841	0.2617703378200531	0.23951485753059387	0.24227184057235718	0.30385351181030273	0.2901379466056824	0.25114625692367554	0.3096872568130493	0.25461429357528687	0.3157656192779541	0.254148	0.3144782781600952	0.2719435691833496	0.24739626049995422	0.3233291804790497	0.2625175416469574	0.26148077845573425
956.25	0.4754842519760132	0.4490605294704437	0.43394380807876587	0.43514999747276306	0.48799723386764526	0.41559556126594543	0.3676292300224304	0.49598395824432373	0.35387474298477173	0.3410956561565399	0.3371582627296448	0.32530122995376587	0.34111520648002625	0.36631855368614197	0.33758068084716797	0.35009488463401794	0.32937079668045044	0.27084988355636597	0.2984571158885956	0.3008928894996643	0.3013168275356293	0.2854408025741577	0.30045366287231445	0.25752919912338257	0.2626861333847046	0.30839958786964417	0.28316524624824524	0.3184574842453003	0.2464601695537567	0.3283918797969818	0.2790735065937042	0.2768756151199341	0.2741556763648987	0.27194449305534363	0.24811102449893951	0.2519480288028717	0.31043529510498047	0.2995799481868744	0.25745511054992676	0.3019847571849823	0.260314	0.3199537396430969	0.25989413261413574	0.3164995312690735	0.27535513043403625	0.24967212975025177	0.3270622491836548	0.2628972828388214	0.26352980732917786
958.48	0.47703489661216736	0.4553029537200928	0.4346941113471985	0.4263972342014313	0.484092	0.423867	0.36412227153778076	0.492473	0.3503272533416748	0.3403448164463043	0.33540692925453186	0.3249482810497284	0.3433373272418976	0.36436954140663147	0.33773109316825867	0.348711	0.3330003023147583	0.2719312608242035	0.30273857712745667	0.3023371398448944	0.3007015287876129	0.2840014100074768	0.3023591935634613	0.25684046745300293	0.266665	0.31219878792762756	0.2829861044883728	0.3244487941265106	0.24719099700450897	0.3290555775165558	0.28200462460517883	0.2776486277580261	0.2747740149497986	0.2815551459789276	0.2596924901008606	0.26080402731895447	0.32109013199806213	0.31000494956970215	0.2647058665752411	0.2969452738761902	0.26097190380096436	0.32427477836608887	0.2628471255302429	0.3187689781188965	0.2754	0.25444239377975464	0.3261553645133972	0.2672171890735626	0.2627906799316406
960.72	0.47507	0.4565683603286743	0.4333665370941162	0.4383543133735657	0.48916634917259216	0.4259360432624817	0.3780789375305176	0.4959929287433624	0.35304659605026245	0.34234556555747986	0.33990761637687683	0.33029815554618835	0.34172022342681885	0.36483025550842285	0.34333479404449463	0.35625630617141724	0.33313435316085815	0.2748468220233917	0.30593758821487427	0.3113444447517395	0.3076923191547394	0.2849031090736389	0.3045458495616913	0.26000329852104187	0.2668887972831726	0.31890735030174255	0.28532078862190247	0.32265138626098633	0.24802947044372559	0.3286583423614502	0.27903419733047485	0.2797345519065857	0.27315834164619446	0.2851935625076294	0.2608403265476227	0.2596588730812073	0.32768362760543823	0.31643813848495483	0.27477869391441345	0.3047696053981781	0.26027166843414307	0.32567495107650757	0.2599409818649292	0.319655	0.2751976549625397	0.25065702199935913	0.3273739218711853	0.26692554354667664	0.2657211124897003
962.96	0.4962349534034729	0.4520754814147949	0.4346691071987152	0.43595996499061584	0.48807722330093384	0.42697057127952576	0.3854582905769348	0.49668386578559875	0.35994061827659607	0.34155920147895813	0.3453224003314972	0.332034	0.3449302315711975	0.3680194020271301	0.3464040756225586	0.35549646615982056	0.33720725774765015	0.2749159038066864	0.31120917201042175	0.30554336309432983	0.3124144971370697	0.28669607639312744	0.30876004695892334	0.2613961100578308	0.27107521891593933	0.322674	0.28696680068969727	0.3248671889305115	0.2511390447616577	0.3307516276836395	0.2865018844604492	0.2811666429042816	0.2783143222332001	0.2809946537017822	0.25452014803886414	0.2569563686847687	0.3272820711135864	0.30736303329467773	0.2722485661506653	0.3178010582923889	0.264799	0.3238983154296875	0.25934141874313354	0.319622	0.27305087447166443	0.24916958808898926	0.3288447856903076	0.2664450705051422	0.26752153038978577
965.2	0.4949193298816681	0.4530569314956665	0.4347306191921234	0.4375734031200409	0.49432381987571716	0.42859986424446106	0.3767973482608795	0.5030615925788879	0.3600708842277527	0.3474723696708679	0.3453846275806427	0.3335905969142914	0.34654805064201355	0.370955	0.348955	0.35787925124168396	0.3357096314430237	0.2750368118286133	0.31009310483932495	0.30621132254600525	0.3117823600769043	0.28814762830734253	0.3091273605823517	0.26934629678726196	0.27303630113601685	0.32332926988601685	0.28905266523361206	0.33002206683158875	0.25374236702919006	0.3380153477191925	0.29139071702957153	0.2858719527721405	0.282375	0.27001023292541504	0.2497	0.24895904958248138	0.3176308274269104	0.30118414759635925	0.26798203587532043	0.3286435604095459	0.2645641565322876	0.3243146538734436	0.2618786692619324	0.32063883543014526	0.27566033601760864	0.2503252327442169	0.33043476939201355	0.2677071690559387	0.2692875862121582
967.44	0.4970930218696594	0.45970332622528076	0.43929171562194824	0.44748324155807495	0.48781490325927734	0.4285714328289032	0.3794514834880829	0.5015748143196106	0.36591729521751404	0.3516305387020111	0.3492957651615143	0.3372493386268616	0.3492957651615143	0.37482571601867676	0.3496600389480591	0.3603138327598572	0.3413776457309723	0.2797175943851471	0.3133930265903473	0.3133675754070282	0.3158089518547058	0.2905205488204956	0.30849307775497437	0.27057957649230957	0.2757095396518707	0.32744842767715454	0.2926514148712158	0.33514857292175293	0.2576470375061035	0.3453181982040405	0.2945377230644226	0.28975948691368103	0.28513121604919434	0.2715894877910614	0.24941004812717438	0.25013411045074463	0.3164793848991394	0.2990169823169708	0.26057589054107666	0.3297772705554962	0.2661993205547333	0.3247532546520233	0.2623680830001831	0.3206135928630829	0.2775672376155853	0.2566675543785095	0.3381171226501465	0.2691717743873596	0.2693118751049042
969.68	0.49104252457618713	0.45588091015815735	0.44456225633621216	0.44890400767326355	0.4960120618343353	0.42735230922698975	0.3775160014629364	0.504897	0.3628755807876587	0.34992679953575134	0.3458947539329529	0.33821991086006165	0.3549530506134033	0.3797433376312256	0.35498175024986267	0.3621060848236084	0.34392	0.2807843089103699	0.3186943531036377	0.3131532073020935	0.3171202540397644	0.29263603687286377	0.3153526186943054	0.2714529037475586	0.27592194080352783	0.3287776708602905	0.29811394214630127	0.3362841010093689	0.25758010149002075	0.3453351855278015	0.2898435890674591	0.2916167676448822	0.28859132528305054	0.2801011800765991	0.2575990855693817	0.2571750283241272	0.32243430614471436	0.305424	0.2659977078437805	0.3209039568901062	0.2705836296081543	0.3307721018791199	0.26884523034095764	0.3241019546985626	0.28363707661628723	0.25948816537857056	0.33797696232795715	0.2727268934249878	0.27276334166526794
971.92	0.4924532473087311	0.45921364426612854	0.44677114486694336	0.44784677028656006	0.5001130104064941	0.43175238370895386	0.3887118697166443	0.5096028447151184	0.37212347984313965	0.35371464490890503	0.35655829310417175	0.3401271104812622	0.3590582311153412	0.3882821202278137	0.357846	0.37089988589286804	0.34655138850212097	0.2832735776901245	0.31903982162475586	0.3185349106788635	0.3193379044532776	0.3002317547798157	0.3166232705116272	0.2746943235397339	0.2852093279361725	0.32686081528663635	0.30509835481643677	0.33595460653305054	0.25642120838165283	0.35157233476638794	0.29104477167129517	0.28624919056892395	0.28624919056892395	0.2905271351337433	0.2682313621044159	0.26690173149108887	0.33037781715393066	0.3185247480869293	0.2734677195549011	0.3187660574913025	0.2736181318759918	0.3387032747268677	0.2690032124519348	0.32993975281715393	0.2883319556713104	0.26137876510620117	0.34489282965660095	0.2748721241950989	0.2768385410308838
974.16	0.48615825176239014	0.4592447876930237	0.44952040910720825	0.4516281485557556	0.49633485078811646	0.445366	0.39108	0.5186212658882141	0.3723183274269104	0.3516002893447876	0.3528730273246765	0.3446366786956787	0.36186	0.3881309926509857	0.36112329363822937	0.37300369143486023	0.3499746024608612	0.2828439176082611	0.32071754336357117	0.3274083733558655	0.3218584656715393	0.30111923813819885	0.3181433081626892	0.2748940587043762	0.28762441873550415	0.3345654010772705	0.30990684032440186	0.3370859622955322	0.25964605808258057	0.34397393465042114	0.29185667634010315	0.2851266860961914	0.2895476818084717	0.2965494990348816	0.2727879285812378	0.2727879285812378	0.34690797328948975	0.3261449635028839	0.2900308668613434	0.3215010166168213	0.27693647146224976	0.34122806787490845	0.27303609251976013	0.33103594183921814	0.2871762812137604	0.26211363077163696	0.3438992500305176	0.27983447909355164	0.2815236449241638
976.4	0.4865071177482605	0.4600555896759033	0.4530435800552368	0.44430673122406006	0.5028843879699707	0.44468918442726135	0.38643139600753784	0.5257129073143005	0.3743533492088318	0.35318225622177124	0.35532379150390625	0.34322643280029297	0.35939380526542664	0.38971152901649475	0.3636978566646576	0.3732900321483612	0.35301709175109863	0.286367	0.32177308201789856	0.32243990898132324	0.3257053792476654	0.30871814489364624	0.32246875762939453	0.28076061606407166	0.2886987030506134	0.3317453861236572	0.31548288464546204	0.341816	0.26456889510154724	0.3502940237522125	0.293673	0.2929385006427765	0.292625	0.30020755529403687	0.27277	0.2738254964351654	0.34674108028411865	0.32919541001319885	0.29389670491218567	0.3360365927219391	0.2789642810821533	0.3428178131580353	0.2739788889884949	0.33348482847213745	0.2900463044643402	0.2678747773170471	0.3489117920398712	0.2791014313697815	0.27965328097343445
978.65	0.49010932445526123	0.45917433500289917	0.4520512521266937	0.4701271057128906	0.5016783475875854	0.44082459807395935	0.38962846994400024	0.5203481912612915	0.38216477632522583	0.36677759885787964	0.3605356216430664	0.34979528188705444	0.36579275131225586	0.39622175693511963	0.374038	0.3774755597114563	0.35926496982574463	0.29131	0.32758206129074097	0.3323456645011902	0.3316013216972351	0.3103925883769989	0.3268462121486664	0.2808108925819397	0.29293400049209595	0.33794865012168884	0.31407859921455383	0.3459497094154358	0.2639751732349396	0.358137	0.29961830377578735	0.29980888962745667	0.30052807927131653	0.29384109377861023	0.26763153076171875	0.26651373505592346	0.34245631098747253	0.32721200585365295	0.2906608283519745	0.3550812304019928	0.2803365886211395	0.3435150384902954	0.2733897566795349	0.33544009923934937	0.296305	0.2657291293144226	0.3509885370731354	0.2853046655654907	0.2884383499622345
980.89	0.48756903409957886	0.46993201971054077	0.452538	0.45749011635780334	0.5046929717063904	0.44316309690475464	0.3911862373352051	0.5254994630813599	0.37621551752090454	0.3660427927970886	0.3688112199306488	0.3500000238418579	0.37406420707702637	0.3993191719055176	0.3704250454902649	0.37336745858192444	0.3592694401741028	0.295593	0.33148613572120667	0.3248262107372284	0.3368598222732544	0.30737146735191345	0.335287	0.2864348888397217	0.29517537355422974	0.3438953161239624	0.3208882510662079	0.3497258126735687	0.2694927752017975	0.3644907474517822	0.3047473132610321	0.3064102530479431	0.3064102530479431	0.2871192395687103	0.2626435160636902	0.2655313313007355	0.33975648880004883	0.3198135197162628	0.28564414381980896	0.3561817705631256	0.2843181788921356	0.3437959849834442	0.2723587453365326	0.3438218832015991	0.29516085982322693	0.27012139558792114	0.3598598837852478	0.2874319851398468	0.2892793118953705
983.14	0.5005787014961243	0.47561100125312805	0.45774248242378235	0.4633437395095825	0.5087918043136597	0.44519585371017456	0.39121079444885254	0.5269628167152405	0.38268882036209106	0.3696202337741852	0.37402668595314026	0.35926130414009094	0.37329626083374023	0.4069228768348694	0.37474942207336426	0.3820314407348633	0.3597911298274994	0.30207228660583496	0.33629244565963745	0.33395326137542725	0.3376222252845764	0.31203794479370117	0.3358062505722046	0.2899256944656372	0.299627	0.3467804789543152	0.32629165053367615	0.3528366684913635	0.27761510014533997	0.3626817464828491	0.3091491162776947	0.3088195323944092	0.31303220987319946	0.29667922854423523	0.27398958802223206	0.2733299136161804	0.34038200974464417	0.31922486424446106	0.28410229086875916	0.3518761694431305	0.2910870611667633	0.3489237129688263	0.27833953499794006	0.3487405776977539	0.29552391171455383	0.2766013741493225	0.35820892453193665	0.2902120351791382	0.2907801568508148
985.38	0.51036	0.48211485147476196	0.45989900827407837	0.47410985827445984	0.5079081058502197	0.4471449553966522	0.4017326831817627	0.5236014127731323	0.38669735193252563	0.3706374168395996	0.37529903650283813	0.36198440194129944	0.3791019022464752	0.410888	0.37420251965522766	0.3927789628505707	0.3683921992778778	0.3066888451576233	0.3365384340286255	0.3406684994697571	0.3442976474761963	0.31474965810775757	0.33910924196243286	0.29470714926719666	0.3045983910560608	0.352285	0.3325333297252655	0.3590657413005829	0.2803918421268463	0.3732004463672638	0.3147377073764801	0.3094571530818939	0.3082563579082489	0.3020535409450531	0.2822733223438263	0.2846216857433319	0.3454844355583191	0.330506	0.29813501238822937	0.3427828252315521	0.29347527027130127	0.3558945655822754	0.2865769863128662	0.35084429383277893	0.3031516969203949	0.2809985876083374	0.3655359745025635	0.2919023036956787	0.29387640953063965
987.63	0.5095056891441345	0.49008676409721375	0.4632449150085449	0.4728052318096161	0.506297	0.4485340118408203	0.4120236039161682	0.5274223685264587	0.3925681710243225	0.3794250786304474	0.37207889556884766	0.36488547921180725	0.38510066270828247	0.41425198316574097	0.3791907727718353	0.3906605839729309	0.3663904070854187	0.3072306215763092	0.33457568287849426	0.3471171259880066	0.34963667392730713	0.32311978936195374	0.3387998342514038	0.29803159832954407	0.307339	0.35915666818618774	0.33379772305488586	0.3635750412940979	0.2786123752593994	0.371679	0.31915491819381714	0.31019946932792664	0.31070423126220703	0.3165426254272461	0.2944073975086212	0.29078418016433716	0.3647453188896179	0.34271475672721863	0.3101557791233063	0.34104517102241516	0.29671937227249146	0.3612178564071655	0.2902466058731079	0.3548719882965088	0.30874931812286377	0.2791581153869629	0.3636099696159363	0.29562681913375854	0.3026086986064911
989.88	0.5210664868354797	0.48550963401794434	0.46863	0.4715525507926941	0.5127789974212646	0.4521430730819702	0.40032732486724854	0.5289648771286011	0.39292120933532715	0.37848982214927673	0.37665611505508423	0.35877135396003723	0.38727042078971863	0.42077189683914185	0.38282161951065063	0.38808611035346985	0.37121209502220154	0.3075757324695587	0.343768	0.35120105743408203	0.3542468249797821	0.32117459177970886	0.33796700835227966	0.295832	0.31666654348373413	0.3570387363433838	0.34076616168022156	0.35638096928596497	0.28165680170059204	0.3771771490573883	0.3191111385822296	0.30946144461631775	0.31003719568252563	0.32153308391571045	0.29663053154945374	0.29507213830947876	0.36883270740509033	0.3454221189022064	0.32013100385665894	0.3539373278617859	0.3023703694343567	0.36575421690940857	0.28808143734931946	0.356046	0.309888	0.2821058928966522	0.3674008846282959	0.2974112033843994	0.3000887632369995
992.13	0.5266916155815125	0.4943161904811859	0.47292354702949524	0.4703879654407501	0.5098562836647034	0.45538970828056335	0.4106341600418091	0.531008	0.3962560296058655	0.384362	0.38259440660476685	0.37625038623809814	0.3913328945636749	0.4169771075248718	0.3898041546344757	0.39758285880088806	0.3761722445487976	0.30974841117858887	0.3512396514415741	0.34838709235191345	0.3548583388328552	0.32682928442955017	0.3430126905441284	0.3058149814605713	0.31586915254592896	0.361296	0.3417721390724182	0.36386293172836304	0.2849179208278656	0.37142854928970337	0.3242235779762268	0.3087311387062073	0.31764358282089233	0.3150007128715515	0.2955075800418854	0.2929232716560364	0.3668135702610016	0.34667065739631653	0.32362958788871765	0.3737804591655731	0.3031660318374634	0.3673846125602722	0.29605066776275635	0.3532443642616272	0.3077622652053833	0.28683340549468994	0.37246963381767273	0.3025982081890106	0.3036923110485077
994.38	0.5343859791755676	0.49168869853019714	0.46650123596191406	0.484458	0.5160621404647827	0.4618570804595947	0.4046706259250641	0.5318493247032166	0.4081111550331116	0.3860306441783905	0.38220423460006714	0.3720930218696594	0.39231544733047485	0.4238031208515167	0.39577633142471313	0.39721593260765076	0.37473195791244507	0.3135259449481964	0.34888240694999695	0.3523213863372803	0.3597850203514099	0.33364421129226685	0.3532167673110962	0.3026922345161438	0.3238036334514618	0.36201560497283936	0.3448060154914856	0.365556	0.28764477372169495	0.38025474548339844	0.32752498984336853	0.32292991876602173	0.3232687711715698	0.3093821704387665	0.2871778905391693	0.28490620851516724	0.36226779222488403	0.3377419412136078	0.312337	0.38173457980155945	0.30237582325935364	0.36472439765930176	0.29146385192871094	0.35466235876083374	0.31348347663879395	0.2889536917209625	0.3755246698856354	0.30359986424446106	0.3049599826335907
996.63	0.534745	0.48239850997924805	0.4750043749809265	0.48699700832366943	0.5144529938697815	0.45263922214508057	0.4120859205722809	0.5382119417190552	0.39730602502822876	0.3836793303489685	0.3944166302680969	0.3729420304298401	0.3973463773727417	0.4340602159500122	0.39118844270706177	0.40075552463531494	0.37674733996391296	0.3203478455543518	0.35165220499038696	0.35631969571113586	0.3603662848472595	0.3378773331642151	0.3477226197719574	0.30266186594963074	0.32731375098228455	0.3665497899055481	0.35230180621147156	0.3681149184703827	0.2963598668575287	0.38532108068466187	0.3300708830356598	0.3218390941619873	0.33299320936203003	0.31144022941589355	0.29353711009025574	0.2850303053855896	0.36365	0.33826303482055664	0.3099433481693268	0.3856852054595947	0.30661970376968384	0.36981379985809326	0.2951469123363495	0.3563499450683594	0.3194909393787384	0.29046913981437683	0.3747461140155792	0.3072674870491028	0.3140327036380768
998.88	0.5350877046585083	0.4861794710159302	0.4775584042072296	0.49093151092529297	0.5220364332199097	0.4649222195148468	0.4180234670639038	0.5367918014526367	0.3981791138648987	0.3864644467830658	0.39078307151794434	0.3753697872161865	0.39770200848579407	0.4331393837928772	0.3946991562843323	0.39768338203430176	0.38664326071739197	0.31948423385620117	0.3538738787174225	0.3633058965206146	0.3623139560222626	0.3415125608444214	0.35849708318710327	0.31126049160957336	0.32796433568000793	0.36274397373199463	0.3594222664833069	0.3705023229122162	0.29112815856933594	0.38247859477996826	0.3331000804901123	0.3277520537376404	0.33438482880592346	0.3139382004737854	0.29469749331474304	0.2919905185699463	0.3573092222213745	0.3426833152770996	0.31420040130615234	0.3747103810310364	0.31710660457611084	0.37372711300849915	0.3006284832954407	0.36822235584259033	0.32342657446861267	0.2921706438064575	0.3798093795776367	0.31032711267471313	0.3138839900493622
1001.13	0.53373	0.49178028106689453	0.48904818296432495	0.49389469623565674	0.52447	0.4677354693412781	0.4226129353046417	0.5433436036109924	0.40713170170783997	0.3917565643787384	0.39537620544433594	0.381136	0.40695858001708984	0.4335877597332001	0.40269985795021057	0.40240347385406494	0.3875270187854767	0.3295370936393738	0.3550828993320465	0.3640058934688568	0.3666432201862335	0.3396357595920563	0.364011	0.31612443923950195	0.3309532403945923	0.3684786856174469	0.36009904742240906	0.3779783546924591	0.2936479151248932	0.38947367668151855	0.3288222551345825	0.3283087909221649	0.3392072319984436	0.32837510108947754	0.3092859983444214	0.3078351318836212	0.37369516491889954	0.35372433066368103	0.32643917202949524	0.36655285954475403	0.32186460494995117	0.3838235139846802	0.30361172556877136	0.3676789700984955	0.3286764323711395	0.299139	0.3891304135322571	0.3195266127586365	0.3207547068595886
1003.38	0.5396226644515991	0.4905182719230652	0.4793388545513153	0.4871540069580078	0.5217390656471252	0.4630480110645294	0.413804	0.5369556546211243	0.41232746839523315	0.3928719460964203	0.4004073143005371	0.38582995533943176	0.41023561358451843	0.4499366879463196	0.4016384184360504	0.41035696864128113	0.3887399435043335	0.3325590491294861	0.36958202719688416	0.37077340483665466	0.37453603744506836	0.34907108545303345	0.35741159319877625	0.3194805383682251	0.3358435034751892	0.37238338589668274	0.3681916892528534	0.3763851523399353	0.29351377487182617	0.3878486454486847	0.33053112030029297	0.3262919783592224	0.3376084566116333	0.33528128266334534	0.3115009665489197	0.3151308596134186	0.3870530128479004	0.36481964588165283	0.3413885831832886	0.374103	0.32084086537361145	0.38778623938560486	0.30717986822128296	0.3718886971473694	0.3309021294116974	0.3025621771812439	0.3913379907608032	0.31811264157295227	0.3258640468120575
1005.64	0.5304851531982422	0.4954066276550293	0.49347254633903503	0.49227938055992126	0.5289438962936401	0.4661458134651184	0.42514216899871826	0.5485249757766724	0.4185153841972351	0.39592	0.4027836322784424	0.3910283148288727	0.4141838252544403	0.447631	0.40533536672592163	0.40914613008499146	0.3947815001010895	0.33266371488571167	0.3615727722644806	0.3713175654411316	0.37937894463539124	0.348674	0.3680340647697449	0.32577237486839294	0.3464963138103485	0.38133949041366577	0.3730038106441498	0.38279998302459717	0.3057689070701599	0.39968523383140564	0.3344038128852844	0.3344038128852844	0.34381216764450073	0.3416997492313385	0.3207321763038635	0.31895527243614197	0.39684468507766724	0.3767367899417877	0.3417821526527405	0.3889109194278717	0.3277756869792938	0.3891870975494385	0.31142282485961914	0.3790286183357239	0.3292778730392456	0.30319562554359436	0.3916167616844177	0.3228890299797058	0.3222843408584595
1007.9	0.5399547815322876	0.4914032816886902	0.48502475023269653	0.4961208999156952	0.5263888835906982	0.46599262952804565	0.4248042106628418	0.5497152209281921	0.42010533809661865	0.4033101201057434	0.40536975860595703	0.3951111137866974	0.4181658625602722	0.4478539824485779	0.4167554974555969	0.42022180557250977	0.4003797173500061	0.3368244171142578	0.3695465922355652	0.37910836935043335	0.3817581534385681	0.3552902340888977	0.36764100193977356	0.3302575647830963	0.3521266579627991	0.3897190988063812	0.3810475766658783	0.3876464068889618	0.30785179138183594	0.4075455963611603	0.3474646508693695	0.33964642882347107	0.34262293577194214	0.33871424198150635	0.32011106610298157	0.3142276406288147	0.3972488343715668	0.3752032518386841	0.3418346345424652	0.41250523924827576	0.3273155391216278	0.3918418288230896	0.3112183213233948	0.3822861909866333	0.33534377813339233	0.3037676513195038	0.39634397625923157	0.3236030638217926	0.3327780067920685
1010.14	0.5331077575683594	0.4982139766216278	0.4877815246582031	0.5021708011627197	0.5331452488899231	0.47016704082489014	0.4394477605819702	0.5503231883049011	0.42084211111068726	0.4066917598247528	0.4098436236381531	0.3954233229160309	0.42136362195014954	0.46029478311538696	0.42082	0.41849255561828613	0.40534621477127075	0.34507352113723755	0.3753943145275116	0.3920280933380127	0.3910283148288727	0.3627963960170746	0.36575043201446533	0.3399659991264343	0.350649	0.3881784677505493	0.38123664259910583	0.38771095871925354	0.3118700385093689	0.40703296661376953	0.35159	0.3412697911262512	0.35613954067230225	0.33205127716064453	0.3138748109340668	0.3064102530479431	0.38659122586250305	0.36341461539268494	0.3377939760684967	0.41066664457321167	0.3289065659046173	0.3907172977924347	0.31302621960639954	0.37694570422172546	0.33458173274993896	0.31091222167015076	0.405536	0.3271523416042328	0.33782607316970825
1012.4	0.5405541062355042	0.5041202306747437	0.4861111640930176	0.5076844692230225	0.5256797075271606	0.48830264806747437	0.43035459518432617	0.5563514232635498	0.426152	0.4149952232837677	0.4212579131126404	0.40663087368011475	0.4275110960006714	0.46628516912460327	0.4249882400035858	0.428703	0.40389689803123474	0.34962403774261475	0.3778195381164551	0.3877550959587097	0.3956771194934845	0.3574620187282562	0.37232139706611633	0.34274372458457947	0.3574143946170807	0.3976764976978302	0.38925299048423767	0.3947969079017639	0.31552278995513916	0.4195375144481659	0.35543280839920044	0.34255415201187134	0.3569783568382263	0.33319002389907837	0.3202923536300659	0.31313130259513855	0.39043164253234863	0.36583223938941956	0.33948177099227905	0.41662904620170593	0.3387903571128845	0.39393940567970276	0.31525570154190063	0.39176198840141296	0.33918383717536926	0.312857	0.4058367609977722	0.3275309205055237	0.3378746509552002
1014.66	0.5260053873062134	0.5131034851074219	0.5059787034988403	0.5196390748023987	0.5331578850746155	0.49070629477500916	0.43651628494262695	0.5572364330291748	0.4326019287109375	0.4112820625305176	0.4216134250164032	0.4063927233219147	0.4326019287109375	0.4701054096221924	0.4284033179283142	0.4320802092552185	0.4147399067878723	0.3476562798023224	0.38583818078041077	0.39530426263809204	0.4029850661754608	0.3666430711746216	0.37978267669677734	0.33544760942459106	0.3637647032737732	0.4045262038707733	0.3949858248233795	0.4024181663990021	0.3164151906967163	0.42585548758506775	0.36882126331329346	0.3545626997947693	0.3731849491596222	0.3418024480342865	0.3291839361190796	0.3185427784919739	0.390131	0.3706777095794678	0.34658563137054443	0.407075	0.3442622423171997	0.4101508855819702	0.32632583379745483	0.39125555753707886	0.35099342465400696	0.322862	0.4127211570739746	0.3351566791534424	0.3411482870578766
1016.92	0.5453029274940491	0.5223520994186401	0.5117955207824707	0.5195467472076416	0.5365169048309326	0.49804577231407166	0.45183098316192627	0.562939	0.44724172353744507	0.4231177270412445	0.42652520537376404	0.41188961267471313	0.4344131648540497	0.4792530834674835	0.43794649839401245	0.440652	0.42018070816993713	0.36461541056632996	0.3918575048446655	0.4009335935115814	0.4025062620639801	0.3730568289756775	0.39289239048957825	0.34032273292541504	0.367234	0.40306490659713745	0.41077613830566406	0.40862756967544556	0.33056390285491943	0.42425793409347534	0.36307692527770996	0.35721439123153687	0.37393051385879517	0.3540685176849365	0.3408183455467224	0.3347022831439972	0.40069857239723206	0.38146865367889404	0.3557884097099304	0.4098048806190491	0.3482551574707031	0.4152664542198181	0.33572158217430115	0.4015941619873047	0.34857723116874695	0.3202046751976013	0.41695940494537354	0.34302908182144165	0.35456788539886475
1019.18	0.5585042238235474	0.5240646600723267	0.5058823227882385	0.5202326774597168	0.5373134613037109	0.48581355810165405	0.44947734475135803	0.5627777576446533	0.44655171036720276	0.4293103516101837	0.4293103516101837	0.41802817583084106	0.44655171036720276	0.48896434903144836	0.4349462687969208	0.4498922526836395	0.42223644256591797	0.3672376871109009	0.39649680256843567	0.41173332929611206	0.4089048206806183	0.38586968183517456	0.39334577322006226	0.35647183656692505	0.37287235260009766	0.40714797377586365	0.40789473056793213	0.4119216501712799	0.32736843824386597	0.4216867685317993	0.3708159029483795	0.35190919041633606	0.37290793657302856	0.36640000343322754	0.35040000081062317	0.34439176321029663	0.4150134027004242	0.39331212639808655	0.37738853693008423	0.4212658703327179	0.36243388056755066	0.4182194471359253	0.3351263999938965	0.39825281500816345	0.3561076521873474	0.33367425203323364	0.42918452620506287	0.3481481373310089	0.355091
[truncated: 36 more columns]

## Sheet: Fig1_f
CsSbI-CsBiBr	bandgap	CsSbBr-CsBiBr	bandgap	CsBiI-CsBiBr	bandgap	CsBiI-CsSbBr	bandgap	CsBiI-CsSbI	bandgap	CsSbBr-CsSbI	bandgap
0	2.24	0	2.47	0	2.17	0	2.42	0	2.13	0	2.36
0.008	2.22	0.002	2.47	0.001	2.13	0.013	2.45	0.0109	2.1	0.0125	2.3
0.013	2.21	0.013	2.46	0.009	2.21	0.013	2.42	0.0125	2.12	0.0208	2.23
0.014	2.25	0.017	2.43	0.013	2.15	0.015	2.46	0.0242	2.12	0.0244	2.37
0.02	2.23	0.02	2.44	0.022	2.13	0.023	2.38	0.025	2.14	0.025	2.34
0.025	2.19	0.025	2.45	0.024	2.2	0.025	2.39	0.0364	2.15	0.0375	2.35
0.037	2.2	0.028	2.44	0.025	2.15	0.037	2.38	0.0375	2.18	0.0433	2.3
0.05	2.21	0.037	2.47	0.037	2.12	0.044	2.36	0.0421	2.21	0.05	2.34
0.062	2.22	0.05	2.45	0.042	2.12	0.05	2.37	0.0443	2.16	0.0625	2.4
0.072	2.08	0.062	2.45	0.05	2.14	0.059	2.41	0.05	2.17	0.0721	2.44
0.075	2.16	0.065	2.46	0.062	2.12	0.062	2.35	0.0625	2.16	0.075	2.36
0.084	2.26	0.067	2.46	0.068	2.06	0.07	2.33	0.075	2.15	0.0836	2.28
0.088	2.09	0.075	2.44	0.075	2.13	0.075	2.35	0.0845	2.16	0.0875	2.36
0.09	2.22	0.085	2.46	0.085	2.11	0.084	2.32	0.0875	2.16	0.1	2.35
0.1	2.12	0.088	2.46	0.088	2.11	0.085	2.33	0.0901	2.13	0.112	2.38
0.112	2.15	0.1	2.45	0.093	2.17	0.085	2.4	0.1	2.17	0.112	2.36
0.122	2.07	0.112	2.45	0.1	2.12	0.088	2.29	0.112	2.17	0.117	2.35
0.125	2.16	0.119	2.45	0.112	2.11	0.089	2.42	0.125	2.16	0.125	2.31
0.13	2.07	0.125	2.45	0.121	2.18	0.1	2.32	0.133	2.1	0.134	2.31
0.137	2.14	0.136	2.43	0.125	2.08	0.1	2.36	0.137	2.11	0.137	2.28
0.138	2.1	0.137	2.44	0.126	2.19	0.102	2.31	0.147	2.13	0.146	2.3
0.144	2.22	0.147	2.44	0.132	2.12	0.112	2.34	0.15	2.13	0.148	2.35
0.149	2.04	0.15	2.45	0.137	2.1	0.125	2.33	0.158	2.17	0.15	2.31
0.15	2.1	0.152	2.44	0.149	2.18	0.137	2.31	0.163	2.14	0.163	2.28
0.163	2.12	0.163	2.44	0.15	2.19	0.137	2.33	0.169	2.11	0.166	2.31
0.172	2.22	0.175	2.44	0.15	2.09	0.142	2.36	0.175	2.13	0.175	2.29
0.175	2.09	0.187	2.43	0.16	2.05	0.145	2.29	0.188	2.13	0.188	2.33
0.177	2.18	0.187	2.43	0.163	2.1	0.146	2.32	0.2	2.13	0.197	2.35
0.187	2.1	0.188	2.44	0.172	2.1	0.15	2.3	0.201	2.15	0.2	2.25
0.2	2.1	0.19	2.42	0.175	2.07	0.161	2.29	0.208	2.12	0.209	2.21
0.208	2.19	0.2	2.43	0.176	2.08	0.163	2.3	0.209	2.06	0.212	2.21
0.212	2.1	0.21	2.45	0.187	2.08	0.17	2.3	0.212	2.16	0.225	2.26
0.22	2.08	0.212	2.43	0.192	2.05	0.175	2.3	0.214	2.15	0.236	2.32
0.225	2.07	0.214	2.42	0.2	2.06	0.184	2.32	0.225	2.12	0.238	2.28
0.238	2.11	0.218	2.44	0.208	2.08	0.187	2.29	0.238	2.14	0.239	2.26
0.246	2.07	0.225	2.43	0.212	2.1	0.193	2.24	0.25	2.15	0.241	2.26
0.25	2.02	0.238	2.43	0.217	2.04	0.2	2.29	0.256	2.15	0.25	2.25
0.263	2	0.244	2.43	0.225	2.08	0.209	2.32	0.262	2.1	0.262	2.2
0.275	2.02	0.25	2.5	0.238	2.05	0.212	2.22	0.27	2.08	0.273	2.26
0.288	2.09	0.263	2.45	0.241	2.09	0.213	2.29	0.273	2.1	0.274	2.25
0.297	1.99	0.275	2.47	0.25	2.17	0.214	2.28	0.275	2.15	0.275	2.23
0.3	2.03	0.276	2.46	0.263	2.14	0.22	2.23	0.282	2.15	0.287	2.2
0.312	2.05	0.282	2.47	0.275	2.13	0.225	2.26	0.284	2.15	0.289	2.19
0.325	2.06	0.288	2.44	0.288	2.12	0.238	2.25	0.287	2.14	0.3	2.2
0.338	2.05	0.3	2.39	0.29	2.1	0.25	2.25	0.292	2.11	0.313	2.23
0.342	2.05	0.312	2.38	0.3	2.09	0.26	2.26	0.3	2.14	0.322	2.27
0.35	2.05	0.32	2.43	0.312	2.13	0.262	2.23	0.313	2.11	0.323	2.11
0.352	2.12	0.325	2.45	0.314	2.09	0.262	2.24	0.325	2.11	0.325	2.22
0.354	2.05	0.33	2.47	0.325	2.13	0.269	2.25	0.334	2.15	0.338	2.17
0.363	2.07	0.338	2.44	0.33	2.13	0.269	2.17	0.338	2.14	0.35	2.19
0.375	2.07	0.35	2.47	0.338	2.13	0.275	2.23	0.35	2.11	0.36	2.12
0.378	2.12	0.356	2.47	0.349	2.14	0.287	2.23	0.362	2.13	0.361	2.2
0.381	2.06	0.357	2.46	0.35	2.15	0.29	2.24	0.375	2.14	0.362	2.18
0.387	2.07	0.363	2.46	0.355	2.15	0.3	2.22	0.382	2.09	0.375	2.17
0.4	2.12	0.365	2.43	0.363	2.14	0.307	2.24	0.384	2.12	0.386	2.15
0.413	1.89	0.375	2.45	0.364	2.12	0.309	2.21	0.388	2.09	0.388	2.15
0.42	1.96	0.387	2.45	0.367	2.16	0.313	2.23	0.397	2.1	0.395	2.18
0.425	2.01	0.4	2.48	0.375	2.15	0.315	2.21	0.4	2.13	0.397	2.15
0.437	2.11	0.404	2.46	0.387	2.15	0.325	2.22	0.406	2.13	0.398	2.13
0.45	2.1	0.413	2.43	0.4	2.15	0.334	2.2	0.41	2.12	0.4	2.15
0.462	2.1	0.416	2.41	0.413	2.14	0.337	2.2	0.411	2.12	0.413	2.13
0.464	2.09	0.425	2.4	0.413	2.16	0.346	2.15	0.413	2.12	0.414	2.14
0.475	2.13	0.436	2.52	0.415	2.1	0.35	2.19	0.416	2.1	0.425	2.13
0.479	2.12	0.437	2.43	0.425	2.1	0.362	2.18	0.425	2.09	0.437	2.18
0.488	2.13	0.446	2.48	0.436	2.18	0.375	2.18	0.437	2.1	0.439	2.14
0.498	2.16	0.45	2.49	0.437	2.16	0.385	2.19	0.45	2.08	0.446	2.1
0.5	2.11	0.451	2.5	0.45	2.18	0.386	2.22	0.457	2.09	0.45	2.08
0.503	2.12	0.462	2.46	0.454	2.17	0.388	2.16	0.458	2.12	0.475	2.14
0.504	2.14	0.475	2.47	0.462	2.17	0.394	2.1	0.463	2.11	0.483	2.13
0.512	2.12	0.479	2.47	0.474	2.2	0.4	2.08	0.475	2.07	0.488	2.12
0.525	2.15	0.48	2.58	0.475	2.19	0.413	2.03	0.488	2.12	0.491	2.03
0.537	2.11	0.481	2.46	0.479	2.21	0.413	2.09	0.5	2.09	0.5	2.14
0.54	2.02	0.488	2.5	0.488	2.18	0.415	2.01	0.502	2.09	0.511	2.14
0.55	2.1	0.5	2.48	0.491	2.21	0.425	1.9	0.511	2.11	0.512	2.12
0.563	2.18	0.512	2.49	0.491	2.19	0.429	2.07	0.512	2.07	0.52	2.14
0.575	2.17	0.525	2.54	0.492	2.17	0.437	2.05	0.52	2.13	0.523	2.08
0.583	2.13	0.533	2.52	0.5	2.21	0.441	2.1	0.521	2.05	0.525	2.11
0.587	2.19	0.537	2.49	0.512	2.18	0.448	2.08	0.525	2.08	0.538	2.09
0.588	2.15	0.54	2.55	0.525	2.2	0.45	2.08	0.527	2.11	0.539	2.13
0.598	2.18	0.55	2.47	0.533	2.26	0.462	2.07	0.531	2.07	0.55	2.04
0.6	2.17	0.561	2.57	0.537	2.19	0.475	2.03	0.535	2.01	0.563	2.04
0.604	2.17	0.563	2.55	0.539	2.13	0.48	2.06	0.538	2.11	0.566	2.04
0.612	2.15	0.567	2.53	0.541	2.23	0.488	2.06	0.54	2.04	0.569	1.87
0.619	2.1	0.575	2.55	0.55	2.17	0.5	2.03	0.55	2.07	0.575	2.08
0.625	2.17	0.576	2.59	0.563	2.2	0.51	2.04	0.563	2.03	0.587	1.93
0.626	2.25	0.587	2.52	0.571	2.28	0.512	2.06	0.575	2.05	0.6	2
0.627	2.21	0.6	2.52	0.575	2.23	0.525	2.01	0.583	2.04	0.605	2.08
0.638	2.21	0.605	2.56	0.577	2.25	0.536	2.07	0.587	2.06	0.611	2.01
0.65	2.23	0.612	2.53	0.587	2.22	0.537	2.01	0.6	2.07	0.613	2.03
0.662	2.27	0.625	2.54	0.592	2.23	0.538	1.98	0.613	2.04	0.616	1.82
0.666	2.23	0.638	2.54	0.6	2.24	0.541	1.96	0.625	2.05	0.625	1.99
0.675	2.2	0.65	2.57	0.604	2.25	0.55	1.87	0.63	2.05	0.631	1.93
0.687	2.25	0.651	2.57	0.612	2.25	0.552	2	0.637	2.1	0.637	2
0.7	2.25	0.654	2.56	0.614	2.26	0.563	2.05	0.637	2.09	0.647	1.96
0.709	2.19	0.662	2.55	0.616	2.26	0.568	2.08	0.637	2.07	0.649	2.05
0.713	2.25	0.675	2.58	0.625	2.26	0.575	2.06	0.644	2.11	0.65	2.08
0.723	2.29	0.684	2.58	0.638	2.26	0.587	2.06	0.645	2.1	0.662	2.03
0.724	2.27	0.687	2.57	0.65	2.29	0.6	2.05	0.65	2.06	0.664	2.11
0.725	2.27	0.688	2.6	0.662	2.27	0.605	2.04	0.651	2.05	0.675	2.04
0.728	2.24	0.7	2.6	0.665	2.27	0.612	2.03	0.653	2.07	0.687	2.02
0.738	2.29	0.713	2.56	0.675	2.27	0.625	2.04	0.661	2.06	0.688	2.06
0.744	2.29	0.725	2.57	0.684	2.33	0.634	2.03	0.662	2.07	0.693	2.04
0.746	2.26	0.729	2.57	0.687	2.27	0.638	2.03	0.664	2.03	0.7	1.97
0.75	2.26	0.729	2.63	0.698	2.33	0.65	2.04	0.675	2.07	0.707	1.94
0.751	2.33	0.738	2.58	0.7	2.31	0.662	2.03	0.688	2.05	0.712	1.9
0.762	2.29	0.75	2.58	0.701	2.33	0.662	2.06	0.7	2.04	0.725	2.04
0.775	2.32	0.762	2.56	0.713	2.3	0.664	1.88	0.707	2	0.728	1.99
0.788	2.28	0.774	2.62	0.719	2.27	0.666	1.94	0.712	2.05	0.734	2.11
0.791	2.33	0.775	2.59	0.725	2.31	0.675	2.09	0.725	2.04	0.737	2.07
0.791	2.19	0.784	2.61	0.729	2.33	0.675	1.96	0.737	2.02	0.75	2.07
0.8	2.31	0.788	2.6	0.738	2.32	0.685	1.95	0.748	2.04	0.751	2.06
0.812	2.34	0.798	2.6	0.738	2.32	0.687	2.06	0.75	2.06	0.754	2.17
0.825	2.35	0.8	2.59	0.75	2.32	0.689	2.02	0.762	2.07	0.762	2.12
0.831	2.3	0.805	2.59	0.762	2.32	0.69	2.07	0.775	2.09	0.775	2.09
0.837	2.35	0.812	2.6	0.775	2.35	0.7	2.05	0.788	2.1	0.788	2.08
0.845	2.38	0.825	2.61	0.788	2.35	0.713	2.05	0.791	2.08	0.793	2.08
0.85	2.35	0.837	2.57	0.789	2.34	0.724	2.13	0.792	2.2	0.794	2.07
0.851	2.27	0.85	2.6	0.8	2.31	0.725	2.08	0.8	2.09	0.8	2.08
0.863	2.36	0.852	2.57	0.809	2.41	0.729	2.14	0.813	2.13	0.813	2.08
0.869	2.38	0.852	2.62	0.812	2.36	0.738	2.13	0.821	2.2	0.825	2.07
0.87	2.4	0.863	2.62	0.824	2.41	0.75	2.13	0.824	2.17	0.837	2.07
0.875	2.38	0.875	2.59	0.825	2.38	0.757	2.14	0.825	2.07	0.847	2.12
0.875	2.37	0.888	2.61	0.837	2.36	0.762	2.13	0.83	2.2	0.847	2.08
0.888	2.4	0.895	2.63	0.841	2.34	0.775	2.15	0.837	2.09	0.85	2.08
0.9	2.4	0.9	2.62	0.85	2.38	0.784	2.12	0.85	2.08	0.853	2.19
0.9125	2.36	0.9059	2.66	0.853	2.38	0.788	2.17	0.862	2.04	0.863	2.17
0.9129	2.25	0.9125	2.65	0.853	2.38	0.789	2.09	0.863	2.15	0.87	2.2
0.9244	2.44	0.9205	2.61	0.863	2.38	0.79	2.09	0.863	2.04	0.873	2.07
0.925	2.39	0.925	2.63	0.875	2.39	0.8	2.17	0.865	2.19	0.875	2.21
0.9375	2.41	0.93	2.63	0.888	2.41	0.808	2.1	0.875	2.11	0.877	2.12
0.95	2.39	0.9375	2.63	0.9	2.44	0.812	2.16	0.888	2.1	0.888	2.23
0.9563	2.36	0.946	2.67	0.9122	2.43	0.819	2.12	0.9	2.11	0.9	2.26
0.9621	2.41	0.95	2.64	0.9125	2.44	0.825	2.16	0.91	2.07	0.912	2.26
0.9625	2.38	0.9625	2.63	0.925	2.42	0.837	2.18	0.912	2.08	0.918	2.27
0.9707	2.49	0.975	2.62	0.9343	2.51	0.849	2.21	0.915	2.25	0.923	2.27
0.9711	2.4	0.9762	2.67	0.9375	2.46	0.85	2.2	0.923	2.17	0.925	2.27
0.975	2.42	0.9774	2.63	0.9457	2.45	0.854	2.26	0.925	2.1	0.938	2.27
0.9875	2.45	0.9875	2.63	0.95	2.47	0.863	2.24	0.938	2.12	0.95	2.27
0.99415	2.49	1	2.64	0.9625	2.45	0.875	2.21	0.948	2.26	0.963	2.27
0.99647	2.46			0.9653	2.43	0.882	2.15	0.95	2.14	0.969	2.27
1	2.45			0.975	2.46	0.888	2.22	0.956	2.27	0.972	2.27
				0.9776	2.44	0.9	2.22	0.961	2.1	0.975	2.28
				0.9844	2.45	0.9082	2.22	0.963	2.16	0.976	2.28
				0.9875	2.5	0.9101	2.25	0.975	2.19	0.987	2.27
				1	2.52	0.9125	2.19	0.981	2.27	0.995	2.29
						0.9126	2.22	0.987	2.12	0.997	2.27
						0.9131	2.24	0.99	2.25	1	2.27
						0.9147	2.2	0.999	2.2
						0.925	2.22	1	2.23
						0.9334	2.25
						0.9375	2.23
						0.938	2.26
						0.95	2.25
						0.9625	2.25
						0.9724	2.2
						0.975	2.21
						0.9875	2.19
						1	2.18
