# Supplementary material for: High-throughput micro-scale bandgap mapping for perovskite-inspired materials with complex composition space
Source: Nat Commun. 2025 Aug 12;16:7477. doi: 10.1038/s41467-025-62774-y (PMC12343849; doi:10.1038/s41467-025-62774-y)
Supplement: Supplementary file 3 — Source Data [file 41467_2025_62774_MOESM3_ESM.zip › Source Data Files/SourceData_SI_Fig7.xlsx]

## Sheet: SIFig7_a
	Cs3Bi2I9	Cs3(Sb0.5Bi0.5)2I9	Cs3Sb2I9
2Theta	Intensity	Intensity	Intensity
10.01	83	82	61
10.02	64	59	58
10.03	58	69	74
10.04	81	73	56
10.05	82	84	63
10.06	65	71	57
10.07	50	55	59
10.08	63	58	68
10.09	70	65	72
10.1	77	81	66
10.11	62	66	55
10.12	72	76	53
10.13	80	63	70
10.14	90	70	49
10.15	59	66	66
10.16	83	71	52
10.17	64	70	49
10.18	65	72	59
10.19	61	64	45
10.2	68	59	76
10.21	68	73	64
10.22	75	50	65
10.23	61	77	57
10.24	59	67	65
10.25	57	73	69
10.26	72	66	52
10.27	81	59	58
10.28	61	76	73
10.29	65	67	62
10.3	75	44	59
10.31	62	66	51
10.32	58	68	51
10.33	71	70	54
10.34	75	68	56
10.35	59	67	62
10.36	71	76	56
10.37	56	66	56
10.38	73	87	55
10.39	65	54	48
10.4	77	55	56
10.41	74	69	56
10.42	85	53	63
10.43	50	67	57
10.44	59	73	58
10.45	64	78	57
10.46	54	69	75
10.47	78	75	50
10.48	68	68	65
10.49	55	59	48
10.5	67	64	59
10.51	63	71	71
10.52	60	68	55
10.53	65	73	60
10.54	61	69	50
10.55	54	58	56
10.56	64	71	67
10.57	53	61	68
10.58	66	56	56
10.59	76	52	66
10.6	78	74	56
10.61	65	66	59
10.62	51	64	48
10.63	62	62	64
10.64	65	68	61
10.65	65	66	71
10.66	51	62	66
10.67	67	63	59
10.68	61	55	53
10.69	66	66	60
10.7	71	46	57
10.71	57	68	43
10.72	66	67	51
10.73	67	58	60
10.74	61	68	44
10.75	58	58	55
10.76	50	64	53
10.77	59	54	62
10.78	62	58	62
10.79	58	69	50
10.8	67	65	55
10.81	65	73	62
10.82	63	68	64
10.83	56	70	64
10.84	64	46	57
10.85	68	69	64
10.86	58	73	53
10.87	59	66	64
10.88	66	56	50
10.89	66	66	65
10.9	72	67	52
10.91	69	57	52
10.92	51	70	64
10.93	60	70	65
10.94	59	60	57
10.95	58	78	52
10.96	67	70	59
10.97	75	76	54
10.98	49	67	56
10.99	69	75	48
11	67	61	60
11.01	58	65	59
11.02	50	60	53
11.03	62	57	47
11.04	56	59	53
11.05	62	53	60
11.06	58	64	51
11.07	60	71	53
11.08	62	57	61
11.09	70	64	64
11.1	59	69	58
11.11	65	65	53
11.12	55	61	55
11.13	60	58	56
11.14	70	68	76
11.15	60	71	44
11.16	65	62	63
11.17	46	59	54
11.18	66	64	62
11.19	83	54	61
11.2	66	72	65
11.21	55	53	52
11.22	57	58	49
11.23	55	62	57
11.24	65	57	62
11.25	66	68	53
11.26	52	58	58
11.27	57	67	62
11.28	60	71	51
11.29	64	56	54
11.3	62	51	59
11.31	58	58	52
11.32	58	62	69
11.33	60	66	60
11.34	56	56	64
11.35	70	70	65
11.36	53	71	62
11.37	64	68	50
11.38	52	59	58
11.39	61	48	59
11.4	57	79	49
11.41	68	63	54
11.42	60	62	61
11.43	72	56	66
11.44	48	70	45
11.45	59	69	53
11.46	58	55	54
11.47	54	59	57
11.48	62	53	54
11.49	64	65	61
11.5	55	62	58
11.51	51	71	42
11.52	62	60	53
11.53	67	80	57
11.54	58	73	66
11.55	69	55	46
11.56	53	58	61
11.57	55	64	60
11.58	59	61	74
11.59	75	55	56
11.6	52	53	62
11.61	59	67	58
11.62	60	59	75
11.63	60	75	55
11.64	62	59	48
11.65	39	56	45
11.66	68	64	53
11.67	58	78	58
11.68	59	46	53
11.69	53	70	45
11.7	70	63	58
11.71	58	70	53
11.72	51	54	53
11.73	54	63	47
11.74	60	59	66
11.75	65	62	62
11.76	64	56	38
11.77	65	66	59
11.78	67	56	56
11.79	46	66	63
11.8	64	65	61
11.81	59	60	58
11.82	62	53	73
11.83	68	52	51
11.84	49	64	60
11.85	54	76	67
11.86	58	56	46
11.87	54	62	55
11.88	58	66	53
11.89	46	70	63
11.9	78	59	77
11.91	51	59	76
11.92	57	53	63
11.93	67	69	53
11.94	62	62	55
11.95	56	70	58
11.96	79	51	47
11.97	52	54	50
11.98	72	68	53
11.99	52	59	60
12	73	50	58
12.01	65	66	56
12.02	77	70	62
12.03	50	50	78
12.04	62	56	47
12.05	64	64	46
12.06	59	72	44
12.07	60	70	43
12.08	65	59	51
12.09	67	47	58
12.1	68	55	57
12.11	63	62	52
12.12	66	62	69
12.13	60	71	49
12.14	47	65	55
12.15	58	53	59
12.16	46	67	50
12.17	61	68	66
12.18	67	78	61
12.19	61	63	56
12.2	52	81	66
12.21	67	55	57
12.22	51	69	50
12.23	63	62	66
12.24	53	58	53
12.25	78	72	58
12.26	66	49	70
12.27	66	63	72
12.28	57	61	40
12.29	65	65	55
12.3	57	50	56
12.31	59	57	70
12.32	64	62	52
12.33	70	68	58
12.34	56	61	53
12.35	55	56	61
12.36	72	56	57
12.37	66	57	54
12.38	52	49	61
12.39	64	50	58
12.4	63	74	47
12.41	73	65	48
12.42	56	56	46
12.43	72	66	47
12.44	52	58	44
12.45	64	59	58
12.46	64	78	53
12.47	69	43	58
12.48	70	51	46
12.49	77	68	46
12.5	72	50	60
12.51	58	46	61
12.52	78	47	48
12.53	69	57	53
12.54	57	63	38
12.55	62	77	48
12.56	80	70	58
12.57	86	68	50
12.58	67	74	48
12.59	83	68	56
12.6	88	70	29
12.61	79	72	71
12.62	83	73	49
12.63	101	68	57
12.64	108	53	48
12.65	111	76	58
12.66	134	69	60
12.67	149	64	57
12.68	142	76	63
12.69	169	69	52
12.7	153	77	53
12.71	190	84	49
12.72	192	62	54
12.73	238	78	64
12.74	201	76	54
12.75	241	72	51
12.76	231	84	51
12.77	236	77	78
12.78	245	75	63
12.79	263	74	73
12.8	266	71	50
12.81	255	72	57
12.82	206	81	70
12.83	215	85	60
12.84	184	87	61
12.85	186	76	77
12.86	145	70	74
12.87	146	84	57
12.88	146	80	59
12.89	128	103	60
12.9	146	82	58
12.91	106	87	77
12.92	112	95	54
12.93	91	87	70
12.94	80	72	76
12.95	85	74	96
12.96	79	62	76
12.97	92	62	73
12.98	84	81	64
12.99	70	64	66
13	67	74	63
13.01	68	59	62
13.02	66	56	66
13.03	63	63	67
13.04	76	51	68
13.05	72	77	62
13.06	69	68	56
13.07	63	64	64
13.08	70	88	40
13.09	55	79	58
13.1	51	73	61
13.11	63	52	59
13.12	60	72	63
13.13	66	64	54
13.14	63	70	67
13.15	54	68	52
13.16	66	60	42
13.17	60	55	56
13.18	57	63	63
13.19	59	53	48
13.2	67	64	57
13.21	64	60	61
13.22	69	64	53
13.23	75	60	47
13.24	68	60	61
13.25	65	63	70
13.26	57	47	60
13.27	46	54	54
13.28	57	70	50
13.29	50	59	60
13.3	63	54	48
13.31	53	57	58
13.32	54	45	48
13.33	60	52	66
13.34	64	67	49
13.35	52	56	53
13.36	62	49	53
13.37	47	63	57
13.38	88	53	51
13.39	63	71	55
13.4	51	54	52
13.41	59	53	65
13.42	60	65	46
13.43	74	61	60
13.44	54	68	37
13.45	61	65	71
13.46	76	59	68
13.47	63	61	54
13.48	63	59	53
13.49	60	71	49
13.5	64	52	46
13.51	59	65	42
13.52	62	56	66
13.53	59	73	58
13.54	51	58	57
13.55	59	43	46
13.56	56	55	55
13.57	58	57	53
13.58	56	68	52
13.59	58	53	45
13.6	58	49	52
13.61	59	61	59
13.62	50	73	46
13.63	58	65	52
13.64	53	62	60
13.65	49	62	38
13.66	49	59	57
13.67	55	48	42
13.68	59	70	72
13.69	53	51	64
13.7	71	69	54
13.71	53	59	63
13.72	47	49	60
13.73	60	52	70
13.74	62	52	59
13.75	66	54	68
13.76	62	64	44
13.77	57	55	47
13.78	53	54	52
13.79	66	70	49
13.8	60	57	54
13.81	51	66	50
13.82	63	67	58
13.83	48	68	52
13.84	59	71	41
13.85	64	53	52
13.86	61	70	56
13.87	58	71	43
13.88	59	54	42
13.89	51	69	49
13.9	53	56	59
13.91	61	47	51
13.92	55	68	71
13.93	54	80	49
13.94	68	75	50
13.95	61	55	60
13.96	60	69	42
13.97	54	58	50
13.98	60	49	58
13.99	58	71	57
14	53	49	43
14.01	60	67	62
14.02	73	66	49
14.03	48	66	43
14.04	79	63	53
14.05	49	53	55
14.06	69	68	52
14.07	63	82	56
14.08	53	55	68
14.09	60	62	59
14.1	57	71	62
14.11	33	64	44
14.12	70	61	70
14.13	61	58	53
14.14	53	60	59
14.15	58	56	54
14.16	54	63	55
14.17	54	71	62
14.18	52	57	57
14.19	60	59	73
14.2	44	70	60
14.21	65	60	66
14.22	61	52	40
14.23	39	63	55
14.24	63	48	51
14.25	52	50	58
14.26	56	68	63
14.27	57	58	52
14.28	56	66	45
14.29	48	74	62
14.3	50	65	59
14.31	56	58	39
14.32	72	58	57
14.33	56	81	52
14.34	49	64	49
14.35	47	68	53
14.36	73	68	64
14.37	60	62	58
14.38	45	52	53
14.39	75	60	49
14.4	59	56	67
14.41	44	56	53
14.42	71	44	53
14.43	65	62	56
14.44	54	53	53
14.45	64	48	47
14.46	65	62	59
14.47	67	73	50
14.48	54	61	43
14.49	69	70	57
14.5	56	77	56
14.51	66	58	58
14.52	54	57	54
14.53	49	72	50
14.54	63	55	53
14.55	62	64	64
14.56	52	67	64
14.57	69	62	57
14.58	58	66	65
14.59	67	64	66
14.6	59	59	64
14.61	57	61	49
14.62	56	65	48
14.63	57	56	62
14.64	62	65	57
14.65	66	65	53
14.66	64	67	49
14.67	54	71	68
14.68	55	48	50
14.69	67	58	53
14.7	57	61	58
14.71	70	66	69
14.72	51	59	50
14.73	53	61	51
14.74	61	71	53
14.75	64	74	68
14.76	46	73	50
14.77	58	77	53
14.78	52	61	59
14.79	67	60	50
14.8	60	58	62
14.81	49	73	47
14.82	55	79	63
14.83	61	47	63
14.84	54	56	63
14.85	54	57	40
14.86	58	63	49
14.87	55	54	63
14.88	47	63	53
14.89	66	58	58
14.9	81	70	56
14.91	64	58	63
14.92	58	54	54
14.93	65	58	60
14.94	57	67	58
14.95	65	67	60
14.96	66	57	64
14.97	72	60	61
14.98	47	58	61
14.99	71	78	50
15	63	58	64
15.01	52	78	48
15.02	56	66	60
15.03	65	64	54
15.04	62	75	68
15.05	75	64	60
15.06	58	45	66
15.07	61	68	64
15.08	60	65	53
15.09	61	56	54
15.1	63	73	63
15.11	65	76	64
15.12	55	62	48
15.13	59	57	48
15.14	63	73	67
15.15	72	76	64
15.16	62	61	58
15.17	65	76	64
15.18	65	54	62
15.19	69	52	40
15.2	46	61	47
15.21	74	59	55
15.22	61	55	45
15.23	67	72	54
15.24	68	64	56
15.25	58	49	48
15.26	62	74	48
15.27	73	73	55
15.28	56	70	50
15.29	66	68	57
15.3	62	65	45
15.31	67	62	55
15.32	56	60	59
15.33	54	52	52
15.34	53	55	50
15.35	63	60	48
15.36	60	65	60
15.37	43	71	55
15.38	58	62	57
15.39	64	81	52
15.4	63	57	52
15.41	57	67	69
15.42	79	66	70
15.43	71	57	71
15.44	60	61	53
15.45	80	63	52
15.46	72	69	71
15.47	56	64	64
15.48	50	67	47
15.49	60	69	59
15.5	51	69	44
15.51	57	75	57
15.52	74	56	49
15.53	79	64	56
15.54	63	71	56
15.55	56	62	59
15.56	46	67	67
15.57	70	66	44
15.58	65	72	49
15.59	63	71	59
15.6	66	73	62
15.61	79	72	68
15.62	59	67	78
15.63	51	71	65
15.64	61	64	57
15.65	61	66	51
15.66	61	58	49
15.67	71	76	73
15.68	45	63	59
15.69	64	69	64
15.7	63	60	54
15.71	62	60	53
15.72	60	52	59
15.73	74	57	53
15.74	63	71	75
15.75	69	69	66
15.76	66	73	67
15.77	60	67	50
15.78	57	62	53
15.79	69	74	69
15.8	67	66	56
15.81	69	60	60
15.82	73	65	46
15.83	66	79	48
15.84	53	81	49
15.85	72	73	71
15.86	67	65	53
15.87	79	70	63
15.88	79	58	57
15.89	65	72	48
15.9	64	62	63
15.91	77	75	71
15.92	72	58	48
15.93	60	66	67
15.94	63	69	55
15.95	59	55	62
15.96	71	78	55
15.97	67	70	43
15.98	70	80	50
15.99	70	67	53
16	43	76	69
16.01	60	71	49
16.02	66	73	67
16.03	66	79	71
16.04	60	93	60
16.05	79	57	66
16.06	71	64	57
16.07	70	55	56
16.08	77	67	59
16.09	76	71	53
16.1	73	77	56
16.11	67	57	70
16.12	65	72	64
16.13	55	71	58
16.14	61	59	68
16.15	75	85	69
16.16	75	64	63
16.17	75	61	64
16.18	89	82	66
16.19	85	62	62
16.2	88	69	57
16.21	72	87	61
16.22	85	81	59
16.23	67	70	54
16.24	72	65	61
16.25	58	76	64
16.26	69	84	69
16.27	61	62	61
16.28	71	84	52
16.29	83	64	75
16.3	70	83	77
16.31	81	77	69
16.32	66	84	54
16.33	76	75	63
16.34	72	93	79
16.35	77	73	69
16.36	51	75	69
16.37	70	82	63
16.38	70	69	71
16.39	71	72	65
16.4	69	77	61
16.41	88	73	69
16.42	83	75	59
16.43	90	89	77
16.44	96	73	69
16.45	112	90	67
16.46	109	79	60
16.47	89	89	59
16.48	122	94	69
16.49	106	86	61
16.5	131	80	68
16.51	133	80	66
16.52	130	95	80
16.53	137	97	83
16.54	156	96	71
16.55	150	81	69
16.56	184	82	61
16.57	173	98	67
16.58	202	87	70
16.59	243	85	69
16.6	290	104	75
16.61	335	111	75
16.62	376	107	90
16.63	429	140	78
16.64	492	144	79
16.65	563	137	60
16.66	677	148	75
16.67	702	162	56
16.68	830	195	78
16.69	947	193	100
16.7	1018	205	75
16.71	1045	237	74
16.72	1085	254	85
16.73	1025	248	85
16.74	1000	325	114
16.75	942	337	101
16.76	788	363	116
16.77	769	428	118
16.78	712	414	140
16.79	594	482	134
16.8	528	458	155
16.81	463	488	171
16.82	367	495	162
16.83	374	477	210
16.84	309	522	257
16.85	260	465	238
16.86	218	430	305
16.87	213	394	383
16.88	197	388	320
16.89	190	386	383
16.9	166	314	448
16.91	140	276	506
16.92	138	259	501
16.93	138	222	556
16.94	140	212	569
16.95	101	208	533
16.96	111	180	541
16.97	109	145	491
16.98	93	150	480
16.99	110	152	462
17	87	120	394
17.01	86	120	349
17.02	107	119	299
17.03	86	110	287
17.04	79	101	253
17.05	84	105	247
17.06	76	103	212
17.07	80	101	171
17.08	73	89	161
17.09	81	85	145
17.1	77	97	138
17.11	73	90	120
17.12	79	80	108
17.13	64	78	118
17.14	68	85	99
17.15	74	93	105
17.16	76	83	98
17.17	87	78	92
17.18	72	67	70
17.19	73	68	74
17.2	74	90	74
17.21	75	67	79
17.22	69	80	81
17.23	73	90	99
17.24	71	89	80
17.25	70	93	70
17.26	70	65	70
17.27	85	84	66
17.28	70	83	67
17.29	83	76	71
17.3	61	86	67
17.31	86	65	62
17.32	60	74	76
17.33	76	73	78
17.34	87	72	65
17.35	84	79	64
17.36	66	71	70
17.37	79	76	75
17.38	70	71	58
17.39	71	91	55
17.4	76	64	87
17.41	65	81	55
17.42	76	66	59
17.43	63	69	57
17.44	72	64	64
17.45	83	89	51
17.46	72	93	64
17.47	88	74	63
17.48	60	77	61
17.49	83	75	66
17.5	84	73	61
17.51	57	93	56
17.52	84	76	70
17.53	72	73	67
17.54	66	64	68
17.55	73	76	56
17.56	77	88	63
17.57	79	82	80
17.58	78	67	88
17.59	63	87	70
17.6	78	62	69
17.61	51	71	63
17.62	69	81	75
17.63	81	55	81
17.64	74	91	57
17.65	63	66	75
17.66	67	63	57
17.67	68	88	68
17.68	65	76	63
17.69	68	66	79
17.7	72	91	70
17.71	87	72	67
17.72	87	79	63
17.73	74	67	63
17.74	74	98	63
17.75	80	75	65
17.76	56	91	74
17.77	77	90	60
17.78	89	69	62
17.79	75	75	77
17.8	72	82	68
17.81	66	79	76
17.82	64	85	65
17.83	84	98	71
17.84	85	89	75
17.85	79	74	77
17.86	74	88	59
17.87	77	86	65
17.88	69	83	61
17.89	88	71	68
17.9	77	80	70
17.91	74	74	59
17.92	88	81	57
17.93	78	93	57
17.94	83	62	63
17.95	61	79	59
17.96	63	87	75
17.97	86	78	66
17.98	64	64	58
17.99	77	87	78
18	77	81	68
18.01	79	70	80
18.02	64	83	88
18.03	77	90	64
18.04	69	74	82
18.05	82	77	68
18.06	70	81	76
18.07	77	84	57
18.08	64	70	73
18.09	80	89	65
18.1	69	89	60
18.11	85	96	82
18.12	83	85	67
18.13	81	68	86
18.14	67	79	70
18.15	77	75	67
18.16	66	70	63
18.17	78	82	61
18.18	70	75	68
18.19	93	85	57
18.2	89	86	73
18.21	88	78	77
18.22	78	78	77
18.23	75	99	67
18.24	76	85	64
18.25	59	98	69
18.26	77	86	70
18.27	71	80	59
18.28	83	90	79
18.29	68	100	70
18.3	52	68	87
18.31	71	74	76
18.32	69	81	72
18.33	78	87	64
18.34	63	76	64
18.35	87	76	58
18.36	71	82	74
18.37	77	82	60
18.38	84	64	49
18.39	65	80	74
18.4	83	67	85
18.41	76	84	62
18.42	69	87	78
18.43	76	75	70
18.44	76	104	73
18.45	84	75	81
18.46	80	96	54
18.47	83	78	74
18.48	79	78	71
18.49	70	75	85
18.5	86	108	81
18.51	82	105	70
18.52	69	97	66
18.53	80	89	80
18.54	89	76	68
18.55	88	80	100
18.56	63	78	77
18.57	87	91	76
18.58	82	89	71
18.59	82	95	78
18.6	85	86	67
18.61	71	97	79
18.62	82	97	86
18.63	87	104	74
18.64	78	78	58
18.65	81	79	80
18.66	85	94	86
18.67	76	67	65
18.68	81	89	69
18.69	76	76	71
18.7	71	95	74
18.71	76	92	75
18.72	92	107	79
18.73	86	107	57
18.74	86	84	83
18.75	80	87	61
18.76	80	105	68
18.77	69	92	60
18.78	79	78	77
18.79	76	80	78
18.8	65	80	69
18.81	87	83	70
18.82	81	90	64
18.83	91	75	84
18.84	93	82	71
18.85	85	95	67
18.86	83	90	76
18.87	67	87	69
18.88	79	117	76
18.89	91	87	80
18.9	85	105	76
18.91	83	83	81
18.92	94	78	86
18.93	87	100	72
18.94	84	88	69
18.95	93	97	74
18.96	91	96	75
18.97	77	97	73
18.98	69	88	67
18.99	80	98	65
19	97	101	69
19.01	88	83	84
19.02	92	99	73
19.03	78	81	71
19.04	81	78	76
19.05	106	95	64
19.06	84	81	67
19.07	83	94	78
19.08	90	95	58
19.09	88	81	84
19.1	75	107	72
19.11	80	97	76
19.12	103	63	60
19.13	85	102	65
19.14	101	98	85
19.15	82	80	75
19.16	85	92	65
19.17	88	84	69
19.18	84	100	71
19.19	91	102	79
19.2	93	85	71
19.21	84	81	76
19.22	98	82	66
19.23	80	76	70
19.24	97	77	74
19.25	72	84	66
19.26	93	71	74
19.27	86	107	63
19.28	97	76	82
19.29	78	82	79
19.3	104	109	71
19.31	72	99	63
19.32	91	98	60
19.33	89	82	62
19.34	94	84	76
19.35	75	95	73
19.36	91	118	89
19.37	85	92	63
19.38	91	97	69
19.39	94	73	73
19.4	87	93	84
19.41	85	87	70
19.42	100	90	82
19.43	84	101	74
19.44	79	97	78
19.45	81	101	78
19.46	94	94	68
19.47	82	85	80
19.48	82	100	74
19.49	79	87	71
19.5	97	98	79
19.51	97	88	83
19.52	94	86	84
19.53	78	99	73
19.54	101	96	75
19.55	86	93	64
19.56	97	94	81
19.57	75	95	81
19.58	90	87	71
19.59	79	97	95
19.6	104	76	79
19.61	94	102	69
19.62	90	92	85
19.63	70	107	82
19.64	80	96	94
19.65	85	94	93
19.66	80	89	84
19.67	109	86	77
19.68	93	97	73
19.69	81	97	67
19.7	116	93	69
19.71	93	105	88
19.72	88	99	86
19.73	95	102	73
19.74	96	98	80
19.75	92	108	79
19.76	73	78	70
19.77	94	81	67
19.78	91	99	85
19.79	112	91	76
19.8	92	121	92
19.81	111	99	83
19.82	90	92	71
19.83	83	106	63
19.84	100	88	73
19.85	94	103	72
19.86	76	97	83
19.87	96	121	83
19.88	77	98	76
19.89	101	104	83
19.9	94	96	73
19.91	105	91	74
19.92	94	98	73
19.93	97	88	86
19.94	100	113	90
19.95	81	84	79
19.96	92	123	73
19.97	91	98	74
19.98	95	101	86
19.99	106	94	90
20	95	106	94
20.01	75	107	68
20.02	100	103	86
20.03	87	91	96
20.04	95	104	90
20.05	79	104	101
20.06	95	109	76
20.07	88	97	88
20.08	91	92	88
20.09	102	102	65
20.1	87	93	84
20.11	86	96	90
20.12	113	127	93
20.13	96	111	105
20.14	98	112	65
20.15	85	94	84
20.16	99	102	78
20.17	87	104	76
20.18	98	92	84
20.19	96	125	80
20.2	80	107	91
20.21	81	114	84
20.22	105	108	101
20.23	100	89	75
20.24	96	75	94
20.25	108	99	71
20.26	96	98	72
20.27	102	108	84
20.28	93	90	83
20.29	98	103	90
20.3	103	89	91
20.31	79	109	64
20.32	78	102	77
20.33	91	111	73
20.34	94	115	86
20.35	102	93	64
20.36	105	95	74
20.37	70	105	87
20.38	97	96	78
20.39	97	85	74
20.4	94	93	95
20.41	107	93	80
20.42	83	99	78
20.43	104	90	79
20.44	92	108	82
20.45	99	97	79
20.46	99	74	77
20.47	87	122	90
20.48	108	98	67
20.49	92	103	92
20.5	98	100	73
20.51	89	102	73
20.52	100	118	78
20.53	80	102	83
20.54	78	91	67
20.55	90	86	113
20.56	99	103	90
20.57	95	103	85
20.58	100	93	76
20.59	107	110	87
20.6	82	97	86
20.61	95	90	77
20.62	99	108	84
20.63	93	123	77
20.64	84	113	101
20.65	101	118	85
20.66	110	106	84
20.67	85	99	83
20.68	98	108	91
20.69	98	85	83
20.7	94	129	98
20.71	102	105	69
20.72	99	112	78
20.73	100	105	82
20.74	94	99	85
20.75	100	112	96
20.76	90	108	97
20.77	92	113	96
20.78	88	112	87
20.79	119	106	100
20.8	90	106	93
20.81	106	109	88
20.82	98	92	86
20.83	115	104	87
20.84	108	107	79
20.85	94	108	85
20.86	105	116	90
20.87	94	109	102
20.88	97	99	94
20.89	89	115	84
20.9	105	112	107
20.91	94	106	93
20.92	102	104	109
20.93	87	107	79
20.94	89	111	93
20.95	95	118	97
20.96	115	104	83
20.97	102	89	93
20.98	90	117	82
20.99	89	101	102
21	96	98	96
21.01	100	100	86
21.02	86	97	81
21.03	100	135	97
21.04	110	123	109
21.05	91	113	90
21.06	91	106	97
21.07	108	121	90
21.08	86	123	97
21.09	108	90	105
21.1	118	107	89
21.11	98	108	99
21.12	113	110	100
21.13	120	101	88
21.14	94	123	104
21.15	96	113	75
21.16	121	106	93
21.17	100	125	104
21.18	110	104	93
21.19	100	119	84
21.2	112	123	83
21.21	101	120	77
21.22	108	120	87
21.23	121	101	93
21.24	93	125	95
21.25	93	110	99
21.26	119	86	90
21.27	103	133	100
21.28	118	107	108
21.29	99	97	96
21.3	99	104	81
21.31	106	122	89
21.32	98	98	96
21.33	100	125	99
21.34	100	108	89
21.35	96	100	81
21.36	115	113	99
21.37	66	115	87
21.38	89	112	77
21.39	90	130	97
21.4	103	90	97
21.41	110	101	87
21.42	112	90	95
21.43	96	118	82
21.44	87	129	77
21.45	87	108	94
21.46	100	96	92
21.47	100	105	90
21.48	92	102	92
21.49	112	126	107
21.5	111	104	90
21.51	104	111	119
21.52	85	110	121
21.53	98	96	86
21.54	112	136	101
21.55	109	120	84
21.56	98	100	71
21.57	94	89	100
21.58	106	126	95
21.59	104	120	101
21.6	108	133	89
21.61	106	112	106
21.62	96	96	89
21.63	95	113	99
21.64	91	108	72
21.65	100	111	101
21.66	105	89	91
21.67	113	112	101
21.68	106	119	110
21.69	106	130	99
21.7	109	107	98
21.71	95	131	100
21.72	85	125	83
21.73	106	89	87
21.74	103	109	114
21.75	118	124	104
21.76	126	112	94
21.77	117	120	86
21.78	96	120	94
21.79	108	104	87
21.8	102	121	85
21.81	99	123	90
21.82	108	92	77
21.83	102	114	90
21.84	112	119	100
21.85	84	109	96
21.86	90	129	87
21.87	110	111	96
21.88	98	107	93
21.89	118	97	90
21.9	104	112	96
21.91	108	102	97
21.92	103	116	90
21.93	102	126	92
21.94	115	111	90
21.95	103	99	110
21.96	85	105	100
21.97	113	92	92
21.98	113	108	95
21.99	106	110	97
22	96	117	94
22.01	81	105	103
22.02	106	99	80
22.03	125	101	89
22.04	117	105	91
22.05	109	123	98
22.06	114	120	80
22.07	100	115	98
22.08	101	113	95
22.09	85	97	103
22.1	114	105	99
22.11	106	135	97
22.12	97	117	97
22.13	111	104	97
22.14	93	94	93
22.15	124	103	113
22.16	96	115	111
22.17	101	103	89
22.18	106	105	82
22.19	123	89	109
22.2	99	124	116
22.21	108	116	96
22.22	98	120	111
22.23	102	108	94
22.24	126	119	107
22.25	108	108	79
22.26	98	113	94
22.27	107	83	89
22.28	109	125	85
22.29	117	120	93
22.3	104	124	105
22.31	102	115	105
22.32	113	121	103
22.33	98	129	109
22.34	110	133	96
22.35	116	126	95
22.36	99	129	85
22.37	116	114	97
22.38	102	117	83
22.39	99	102	101
22.4	119	102	95
22.41	104	111	102
22.42	114	126	111
22.43	105	108	97
22.44	98	93	96
22.45	110	102	100
22.46	119	108	97
22.47	114	111	83
22.48	105	130	83
22.49	110	123	101
22.5	108	121	101
22.51	145	119	97
22.52	109	116	86
22.53	114	133	85
22.54	124	108	107
22.55	119	118	102
22.56	117	99	93
22.57	131	120	108
22.58	119	120	103
22.59	112	111	105
22.6	126	112	88
22.61	114	96	82
22.62	117	135	78
22.63	98	125	107
22.64	141	117	77
22.65	125	129	97
22.66	127	130	94
22.67	133	111	94
22.68	118	134	110
22.69	120	118	84
22.7	162	124	89
22.71	144	117	110
22.72	135	116	97
22.73	138	136	115
22.74	119	121	108
22.75	125	145	107
22.76	147	113	117
22.77	128	146	92
22.78	113	138	109
22.79	138	131	106
22.8	124	139	78
22.81	137	140	114
22.82	102	126	111
22.83	126	148	116
22.84	112	113	93
22.85	110	140	106
22.86	118	142	125
22.87	115	133	100
22.88	97	124	134
22.89	111	121	121
22.9	97	138	115
22.91	104	124	130
22.92	116	144	105
22.93	99	139	123
22.94	124	129	121
22.95	130	112	126
22.96	105	130	144
22.97	103	119	137
22.98	110	125	139
22.99	94	134	146
23	114	129	154
23.01	116	125	139
23.02	128	123	135
23.03	109	148	119
23.04	108	114	126
23.05	101	121	138
23.06	126	117	118
23.07	113	122	123
23.08	93	141	122
23.09	102	133	113
23.1	116	100	120
23.11	113	122	109
23.12	121	128	135
23.13	96	117	114
23.14	114	133	125
23.15	92	121	123
23.16	94	149	117
23.17	112	116	117
23.18	109	133	98
23.19	104	108	124
23.2	122	116	106
23.21	130	108	113
23.22	101	121	119
23.23	103	123	100
23.24	117	107	109
23.25	108	125	108
23.26	117	123	87
23.27	115	132	99
23.28	127	127	116
23.29	111	115	108
23.3	123	113	128
23.31	97	119	94
23.32	134	123	101
23.33	120	125	96
23.34	103	116	95
23.35	138	130	112
23.36	101	125	114
23.37	105	118	121
23.38	103	120	108
23.39	100	140	98
23.4	129	120	108
23.41	114	119	94
23.42	128	113	124
23.43	115	142	95
23.44	124	113	92
23.45	115	107	91
23.46	122	115	106
23.47	133	116	101
23.48	114	106	120
23.49	106	115	91
23.5	132	126	116
23.51	138	117	113
23.52	123	126	116
23.53	95	116	104
23.54	135	137	90
23.55	136	115	122
23.56	117	122	101
23.57	111	118	103
23.58	106	111	112
23.59	94	126	108
23.6	116	109	113
23.61	114	109	121
23.62	120	125	109
23.63	113	116	117
23.64	139	137	124
23.65	105	134	114
23.66	117	118	115
23.67	105	111	86
23.68	160	121	120
23.69	102	132	117
23.7	102	143	100
23.71	104	140	87
23.72	110	107	122
23.73	113	131	106
23.74	129	140	109
23.75	113	122	98
23.76	117	127	99
23.77	116	137	103
23.78	122	140	125
23.79	105	128	105
23.8	129	131	124
23.81	110	110	102
23.82	114	117	103
23.83	124	100	107
23.84	105	137	107
23.85	139	143	103
23.86	124	137	89
23.87	123	132	117
23.88	125	131	96
23.89	105	118	121
23.9	121	137	105
23.91	131	131	128
23.92	123	113	113
23.93	109	123	99
23.94	115	146	104
23.95	115	143	112
23.96	155	116	123
23.97	126	148	119
23.98	125	126	109
23.99	126	144	124
24	138	135	110
24.01	127	122	90
24.02	136	123	117
24.03	122	119	120
24.04	152	109	97
24.05	151	115	111
24.06	132	129	118
24.07	166	143	101
24.08	157	130	112
24.09	164	138	97
24.1	187	137	106
24.11	152	135	116
24.12	166	143	126
24.13	173	153	106
24.14	145	162	127
24.15	162	166	130
24.16	163	129	107
24.17	140	149	122
24.18	142	144	146
24.19	172	154	108
24.2	155	159	122
24.21	158	161	120
24.22	143	136	142
24.23	146	173	150
24.24	173	153	126
24.25	164	155	127
24.26	169	152	131
24.27	151	153	139
24.28	140	171	128
24.29	150	143	115
24.3	157	165	128
24.31	152	158	152
24.32	178	131	154
24.33	164	163	161
24.34	156	177	157
24.35	156	171	148
24.36	179	174	152
24.37	135	175	172
24.38	152	162	150
24.39	131	147	160
24.4	136	173	178
24.41	130	145	215
24.42	155	144	201
24.43	150	170	175
24.44	138	141	203
24.45	139	154	180
24.46	165	165	175
24.47	131	161	183
24.48	159	168	175
24.49	139	166	176
24.5	142	166	174
24.51	131	145	176
24.52	137	141	194
24.53	155	163	156
24.54	147	164	169
24.55	133	147	164
24.56	153	154	177
24.57	148	162	201
24.58	153	152	176
24.59	148	158	176
24.6	158	154	149
24.61	153	152	163
24.62	141	162	148
24.63	163	128	154
24.64	151	153	169
24.65	157	149	192
24.66	149	163	165
24.67	128	173	170
24.68	183	147	181
24.69	167	153	170
24.7	191	169	158
24.71	154	141	169
24.72	152	171	174
24.73	175	149	143
24.74	185	154	175
24.75	178	154	161
24.76	156	189	148
24.77	182	188	178
24.78	185	147	165
24.79	208	179	172
24.8	207	188	159
24.81	197	187	185
24.82	219	185	178
24.83	232	214	183
24.84	236	187	197
24.85	221	166	170
24.86	267	197	178
24.87	299	209	180
24.88	308	207	171
24.89	346	166	180
24.9	379	176	204
24.91	366	215	166
24.92	436	208	203
24.93	486	212	223
24.94	578	223	208
24.95	531	228	205
24.96	618	257	212
24.97	613	262	213
24.98	650	288	217
24.99	787	299	222
25	882	269	215
25.01	941	341	257
25.02	1130	360	215
25.03	1241	373	241
25.04	1450	402	227
25.05	1662	394	230
25.06	1956	457	278
25.07	2381	483	263
25.08	2655	570	254
25.09	3186	576	292
25.1	3740	665	306
25.11	4489	693	294
25.12	5074	798	343
25.13	5762	850	312
25.14	6522	975	323
25.15	7107	1098	361
25.16	7854	1244	394
25.17	8248	1308	397
25.18	8447	1454	435
25.19	8460	1629	466
25.2	8451	1900	506
25.21	8212	2021	527
25.22	7659	2283	618
25.23	7072	2588	638
25.24	6637	2824	698
25.25	6107	3225	757
25.26	5554	3625	896
25.27	4988	3974	1043
25.28	4301	4265	1143
25.29	3832	4636	1205
25.3	3231	5060	1434
25.31	2789	5234	1522
25.32	2468	5670	1743
25.33	2048	5914	1944
25.34	1692	6109	2206
25.35	1529	6331	2426
25.36	1292	6388	2783
25.37	1166	6330	3075
25.38	1087	6124	3600
25.39	895	5759	4046
25.4	803	5558	4731
25.41	764	5346	5269
25.42	651	4893	6264
25.43	579	4440	7015
25.44	550	4084	7946
25.45	496	3662	9454
25.46	445	3214	10325
25.47	455	2867	11553
25.48	332	2492	12736
25.49	356	2177	13730
25.5	354	1911	14467
25.51	287	1734	15101
25.52	295	1496	15269
25.53	278	1258	15279
25.54	244	1200	15197
25.55	248	1019	14975
25.56	205	991	14211
25.57	220	835	13523
25.58	229	765	12368
25.59	207	697	11581
25.6	236	640	10518
25.61	204	561	9376
25.62	201	482	8419
25.63	224	528	7486
25.64	206	410	6523
25.65	209	394	5721
25.66	214	373	4976
25.67	233	341	4302
25.68	216	323	3730
25.69	206	309	3271
25.7	223	312	2865
25.71	232	265	2448
25.72	171	267	2176
25.73	217	262	1876
25.74	203	239	1732
25.75	219	241	1472
25.76	213	241	1302
25.77	212	221	1220
25.78	198	195	1074
25.79	202	199	942
25.8	193	237	873
25.81	177	246	809
25.82	209	187	690
25.83	162	185	663
25.84	185	207	585
25.85	173	228	553
25.86	160	225	539
25.87	171	187	479
25.88	168	204	455
25.89	168	218	410
25.9	146	195	409
25.91	158	210	374
25.92	151	194	372
25.93	131	187	394
25.94	134	191	366
25.95	153	201	330
25.96	129	178	330
25.97	115	172	299
25.98	118	195	352
25.99	127	194	292
26	111	173	328
26.01	137	190	287
26.02	131	152	334
26.03	144	155	343
26.04	118	170	322
26.05	137	146	267
26.06	128	161	283
26.07	114	144	268
26.08	125	150	266
26.09	135	172	284
26.1	115	151	281
26.11	101	155	258
26.12	121	149	269
26.13	108	144	214
26.14	113	114	265
26.15	145	127	224
26.16	117	125	212
26.17	117	117	202
26.18	123	137	228
26.19	119	123	197
26.2	119	136	204
26.21	121	128	214
26.22	119	135	188
26.23	109	127	162
26.24	129	138	176
26.25	84	133	177
26.26	114	121	170
26.27	120	119	152
26.28	127	127	167
26.29	116	128	149
26.3	124	124	144
26.31	105	118	155
26.32	111	128	174
26.33	105	125	147
26.34	102	151	143
26.35	120	113	130
26.36	106	141	151
26.37	114	122	141
26.38	102	124	120
26.39	112	153	127
26.4	115	133	126
26.41	103	107	137
26.42	122	109	136
26.43	116	132	132
26.44	125	99	135
26.45	127	127	117
26.46	92	133	134
26.47	111	122	135
26.48	109	137	151
26.49	130	134	120
26.5	117	120	125
26.51	100	127	122
26.52	108	116	134
26.53	117	138	138
26.54	119	113	120
26.55	113	128	118
26.56	107	117	144
26.57	100	101	127
26.58	106	122	131
26.59	118	130	120
26.6	103	125	113
26.61	114	101	101
26.62	101	131	132
26.63	114	129	113
26.64	95	117	113
26.65	102	113	137
26.66	105	137	134
26.67	101	117	115
26.68	90	107	115
26.69	102	136	113
26.7	114	117	129
26.71	95	111	111
26.72	107	93	114
26.73	112	129	111
26.74	110	104	101
26.75	115	121	129
26.76	115	128	120
26.77	98	115	108
26.78	109	113	117
26.79	121	114	116
26.8	107	114	87
26.81	109	123	104
26.82	91	140	102
26.83	118	124	97
26.84	96	103	108
26.85	127	110	97
26.86	98	127	107
26.87	100	120	127
26.88	107	97	105
26.89	96	109	115
26.9	95	113	103
26.91	101	115	97
26.92	89	104	117
26.93	99	121	99
26.94	103	112	110
26.95	102	102	92
26.96	94	132	101
26.97	111	97	89
26.98	133	106	104
26.99	102	101	117
27	111	122	134
27.01	100	110	99
27.02	133	123	125
27.03	95	126	105
27.04	121	102	109
27.05	122	111	101
27.06	111	117	99
27.07	119	111	131
27.08	99	104	87
27.09	109	126	117
27.1	99	127	95
27.11	100	115	92
27.12	106	138	85
27.13	119	107	104
27.14	95	121	113
27.15	102	112	105
27.16	134	114	113
27.17	112	115	107
27.18	100	132	96
27.19	92	112	108
27.2	92	111	109
27.21	95	104	102
27.22	99	121	108
27.23	100	118	101
27.24	112	97	92
27.25	107	115	92
27.26	101	110	98
27.27	122	120	107
27.28	106	138	111
27.29	97	107	87
27.3	104	121	111
27.31	98	127	112
27.32	100	108	101
27.33	121	103	113
27.34	112	84	125
27.35	125	122	112
27.36	114	111	118
27.37	117	117	97
27.38	115	125	124
27.39	130	116	112
27.4	123	116	135
27.41	120	118	126
27.42	142	107	131
27.43	134	108	122
27.44	136	115	120
27.45	147	118	142
27.46	128	138	141
27.47	122	110	129
27.48	155	116	160
27.49	146	112	145
27.5	152	133	153
27.51	145	131	150
27.52	157	121	155
27.53	148	129	169
27.54	161	121	161
27.55	155	134	194
27.56	160	117	182
27.57	134	115	154
27.58	143	118	172
27.59	127	113	185
27.6	131	121	204
27.61	121	133	185
27.62	127	131	194
27.63	113	143	174
27.64	121	120	198
27.65	138	137	181
27.66	102	149	171
27.67	122	132	161
27.68	103	151	165
27.69	102	116	173
27.7	104	125	178
27.71	100	124	154
27.72	106	132	168
27.73	101	107	166
27.74	100	119	164
27.75	84	107	157
27.76	94	144	153
27.77	102	106	176
27.78	103	117	163
27.79	83	102	149
27.8	90	102	158
27.81	103	101	139
27.82	97	101	143
27.83	113	101	145
27.84	110	101	142
27.85	91	112	127
27.86	93	108	126
27.87	106	122	111
27.88	97	104	123
27.89	111	108	101
27.9	116	114	114
27.91	105	113	117
27.92	91	103	119
27.93	92	115	85
27.94	109	119	105
27.95	131	109	121
27.96	94	98	110
27.97	98	107	97
27.98	105	102	80
27.99	105	91	85
28	77	117	100
28.01	99	119	99
28.02	86	92	99
28.03	78	90	85
28.04	97	111	103
28.05	91	105	100
28.06	92	119	106
28.07	105	99	88
28.08	97	100	93
28.09	103	89	90
28.1	95	101	87
28.11	110	91	90
28.12	105	126	86
28.13	110	124	93
28.14	107	102	104
28.15	109	119	88
28.16	108	88	97
28.17	116	93	89
28.18	95	105	99
28.19	103	108	92
28.2	92	113	85
28.21	111	109	93
28.22	101	105	95
28.23	93	102	79
28.24	95	120	98
28.25	98	92	89
28.26	119	108	88
28.27	96	104	97
28.28	100	125	70
28.29	88	97	96
28.3	93	110	95
28.31	96	116	82
28.32	92	102	95
28.33	104	90	93
28.34	106	88	107
28.35	92	83	89
28.36	89	97	86
28.37	106	101	73
28.38	102	97	81
28.39	94	119	67
28.4	117	104	84
28.41	91	112	89
28.42	98	95	84
28.43	108	118	101
28.44	95	82	85
28.45	97	96	103
28.46	100	85	101
28.47	97	101	113
28.48	91	107	120
28.49	86	96	93
28.5	90	101	100
28.51	93	106	95
28.52	103	101	78
28.53	105	121	106
28.54	93	110	87
28.55	103	77	95
28.56	83	106	79
28.57	97	101	95
28.58	102	75	92
28.59	113	99	107
28.6	98	93	100
28.61	104	91	83
28.62	75	91	70
28.63	90	106	93
28.64	107	115	93
28.65	94	90	106
28.66	84	110	90
28.67	93	94	88
28.68	106	107	99
28.69	86	99	96
28.7	98	106	84
28.71	102	111	90
28.72	83	94	86
28.73	101	126	88
28.74	80	105	82
28.75	99	103	104
28.76	101	112	82
28.77	72	74	96
28.78	95	109	89
28.79	97	108	89
28.8	83	113	76
28.81	95	100	97
28.82	94	107	78
28.83	91	121	90
28.84	89	99	87
28.85	103	85	100
28.86	90	123	74
28.87	104	121	75
28.88	102	94	83
28.89	70	113	88
28.9	82	93	70
28.91	81	108	87
28.92	98	102	74
28.93	97	88	87
28.94	100	102	81
28.95	95	88	94
28.96	85	103	73
28.97	83	86	94
28.98	80	103	108
28.99	89	111	97
29	89	92	86
29.01	85	110	67
29.02	91	94	84
29.03	82	113	85
29.04	81	83	83
29.05	112	106	83
29.06	93	87	82
29.07	96	109	81
29.08	79	108	82
29.09	98	102	90
29.1	96	94	89
29.11	100	91	91
29.12	101	93	75
29.13	107	104	97
29.14	84	115	87
29.15	101	77	75
29.16	92	106	93
29.17	84	88	79
29.18	97	99	81
29.19	92	127	93
29.2	80	96	87
29.21	107	105	77
29.22	87	110	84
29.23	91	90	80
29.24	85	114	82
29.25	103	95	88
29.26	77	91	84
29.27	91	105	79
29.28	103	119	82
29.29	83	96	84
29.3	81	107	81
29.31	105	111	88
29.32	119	99	82
29.33	101	108	87
29.34	95	103	88
29.35	109	103	84
29.36	93	111	84
29.37	75	91	77
29.38	110	104	83
29.39	83	110	98
29.4	92	106	95
29.41	88	105	99
29.42	107	105	95
29.43	83	111	69
29.44	100	122	78
29.45	86	92	84
29.46	103	104	107
29.47	84	107	85
29.48	84	98	97
29.49	98	96	79
29.5	93	109	88
29.51	106	96	90
29.52	112	93	75
29.53	96	88	75
29.54	116	104	69
29.55	108	99	64
29.56	94	106	67
29.57	96	97	77
29.58	88	109	74
29.59	92	108	82
29.6	92	100	83
29.61	101	94	84
29.62	104	111	85
29.63	92	100	83
29.64	74	92	84
29.65	116	101	83
29.66	90	102	86
29.67	111	103	75
29.68	105	93	89
29.69	95	116	95
29.7	93	91	89
29.71	101	119	94
29.72	85	101	87
29.73	120	124	87
29.74	126	134	97
29.75	123	121	90
29.76	102	108	85
29.77	118	114	78
29.78	104	119	84
29.79	99	89	81
29.8	92	108	98
29.81	86	106	96
29.82	85	112	99
29.83	99	126	104
29.84	106	112	100
29.85	102	121	88
29.86	104	129	94
29.87	80	140	106
29.88	100	126	86
29.89	103	112	91
29.9	103	106	112
29.91	93	127	109
29.92	92	115	108
29.93	101	125	90
29.94	100	127	109
29.95	96	100	97
29.96	61	124	125
29.97	87	124	134
29.98	86	119	108
[truncated: 3,002 more rows]

## Sheet: SIFig7_b
	Cs3Bi2I9	Cs3Bi2(I0.5Br0.5)9	Cs3Bi2Br9
2Theta	Intensity	Intensity	Intensity
10.01	83	83	80
10.02	64	64	93
10.03	58	58	74
10.04	81	81	89
10.05	82	82	96
10.06	65	65	102
10.07	50	50	93
10.08	63	63	85
10.09	70	70	93
10.1	77	77	88
10.11	62	62	105
10.12	72	72	85
10.13	80	80	104
10.14	90	90	88
10.15	59	59	94
10.16	83	83	99
10.17	64	64	81
10.18	65	65	90
10.19	61	61	90
10.2	68	68	91
10.21	68	68	86
10.22	75	75	114
10.23	61	61	101
10.24	59	59	87
10.25	57	57	105
10.26	72	72	100
10.27	81	81	115
10.28	61	61	104
10.29	65	65	88
10.3	75	75	105
10.31	62	62	84
10.32	58	58	84
10.33	71	71	106
10.34	75	75	106
10.35	59	59	82
10.36	71	71	122
10.37	56	56	97
10.38	73	73	92
10.39	65	65	109
10.4	77	77	83
10.41	74	74	101
10.42	85	85	101
10.43	50	50	100
10.44	59	59	90
10.45	64	64	93
10.46	54	54	123
10.47	78	78	115
10.48	68	68	97
10.49	55	55	96
10.5	67	67	92
10.51	63	63	113
10.52	60	60	100
10.53	65	65	103
10.54	61	61	93
10.55	54	54	101
10.56	64	64	109
10.57	53	53	123
10.58	66	66	116
10.59	76	76	115
10.6	78	78	97
10.61	65	65	101
10.62	51	51	107
10.63	62	62	108
10.64	65	65	119
10.65	65	65	103
10.66	51	51	106
10.67	67	67	105
10.68	61	61	113
10.69	66	66	120
10.7	71	71	133
10.71	57	57	122
10.72	66	66	127
10.73	67	67	116
10.74	61	61	130
10.75	58	58	111
10.76	50	50	134
10.77	59	59	120
10.78	62	62	112
10.79	58	58	144
10.8	67	67	115
10.81	65	65	110
10.82	63	63	100
10.83	56	56	121
10.84	64	64	125
10.85	68	68	109
10.86	58	58	127
10.87	59	59	109
10.88	66	66	123
10.89	66	66	93
10.9	72	72	126
10.91	69	69	112
10.92	51	51	117
10.93	60	60	118
10.94	59	59	117
10.95	58	58	117
10.96	67	67	119
10.97	75	75	107
10.98	49	49	119
10.99	69	69	87
11	67	67	101
11.01	58	58	92
11.02	50	50	100
11.03	62	62	127
11.04	56	56	115
11.05	62	62	122
11.06	58	58	114
11.07	60	60	99
11.08	62	62	87
11.09	70	70	120
11.1	59	59	122
11.11	65	65	94
11.12	55	55	93
11.13	60	60	114
11.14	70	70	88
11.15	60	60	98
11.16	65	65	92
11.17	46	46	96
11.18	66	66	91
11.19	83	83	102
11.2	66	66	86
11.21	55	55	91
11.22	57	57	99
11.23	55	55	81
11.24	65	65	107
11.25	66	66	103
11.26	52	52	92
11.27	57	57	78
11.28	60	60	96
11.29	64	64	75
11.3	62	62	81
11.31	58	58	82
11.32	58	58	88
11.33	60	60	73
11.34	56	56	81
11.35	70	70	74
11.36	53	53	90
11.37	64	64	83
11.38	52	52	80
11.39	61	61	80
11.4	57	57	83
11.41	68	68	65
11.42	60	60	76
11.43	72	72	83
11.44	48	48	76
11.45	59	59	78
11.46	58	58	77
11.47	54	54	67
11.48	62	62	63
11.49	64	64	93
11.5	55	55	72
11.51	51	51	75
11.52	62	62	68
11.53	67	67	71
11.54	58	58	79
11.55	69	69	64
11.56	53	53	69
11.57	55	55	84
11.58	59	59	76
11.59	75	75	74
11.6	52	52	75
11.61	59	59	70
11.62	60	60	89
11.63	60	60	78
11.64	62	62	65
11.65	39	39	70
11.66	68	68	91
11.67	58	58	72
11.68	59	59	64
11.69	53	53	69
11.7	70	70	67
11.71	58	58	59
11.72	51	51	70
11.73	54	54	79
11.74	60	60	73
11.75	65	65	52
11.76	64	64	84
11.77	65	65	80
11.78	67	67	59
11.79	46	46	63
11.8	64	64	68
11.81	59	59	59
11.82	62	62	77
11.83	68	68	63
11.84	49	49	76
11.85	54	54	64
11.86	58	58	63
11.87	54	54	64
11.88	58	58	70
11.89	46	46	71
11.9	78	78	65
11.91	51	51	69
11.92	57	57	60
11.93	67	67	76
11.94	62	62	68
11.95	56	56	63
11.96	79	79	73
11.97	52	52	66
11.98	72	72	56
11.99	52	52	69
12	73	73	71
12.01	65	65	79
12.02	77	77	67
12.03	50	50	65
12.04	62	62	58
12.05	64	64	50
12.06	59	59	61
12.07	60	60	56
12.08	65	65	78
12.09	67	67	59
12.1	68	68	54
12.11	63	63	66
12.12	66	66	52
12.13	60	60	76
12.14	47	47	64
12.15	58	58	59
12.16	46	46	54
12.17	61	61	62
12.18	67	67	69
12.19	61	61	58
12.2	52	52	70
12.21	67	67	67
12.22	51	51	60
12.23	63	63	69
12.24	53	53	77
12.25	78	78	68
12.26	66	66	57
12.27	66	66	57
12.28	57	57	65
12.29	65	65	63
12.3	57	57	59
12.31	59	59	54
12.32	64	64	68
12.33	70	70	48
12.34	56	56	65
12.35	55	55	62
12.36	72	72	61
12.37	66	66	56
12.38	52	52	67
12.39	64	64	73
12.4	63	63	64
12.41	73	73	59
12.42	56	56	72
12.43	72	72	77
12.44	52	52	70
12.45	64	64	75
12.46	64	64	86
12.47	69	69	58
12.48	70	70	75
12.49	77	77	77
12.5	72	72	71
12.51	58	58	55
12.52	78	78	65
12.53	69	69	82
12.54	57	57	69
12.55	62	62	75
12.56	80	80	80
12.57	86	86	72
12.58	67	67	68
12.59	83	83	78
12.6	88	88	79
12.61	79	79	74
12.62	83	83	113
12.63	101	101	79
12.64	108	108	91
12.65	111	111	115
12.66	134	134	93
12.67	149	149	89
12.68	142	142	114
12.69	169	169	111
12.7	153	153	133
12.71	190	190	116
12.72	192	192	119
12.73	238	238	123
12.74	201	201	144
12.75	241	241	165
12.76	231	231	146
12.77	236	236	139
12.78	245	245	124
12.79	263	263	149
12.8	266	266	153
12.81	255	255	127
12.82	206	206	105
12.83	215	215	100
12.84	184	184	118
12.85	186	186	105
12.86	145	145	116
12.87	146	146	107
12.88	146	146	84
12.89	128	128	82
12.9	146	146	61
12.91	106	106	74
12.92	112	112	86
12.93	91	91	84
12.94	80	80	72
12.95	85	85	48
12.96	79	79	59
12.97	92	92	58
12.98	84	84	72
12.99	70	70	63
13	67	67	76
13.01	68	68	52
13.02	66	66	58
13.03	63	63	58
13.04	76	76	84
13.05	72	72	57
13.06	69	69	68
13.07	63	63	53
13.08	70	70	70
13.09	55	55	61
13.1	51	51	55
13.11	63	63	67
13.12	60	60	57
13.13	66	66	72
13.14	63	63	59
13.15	54	54	60
13.16	66	66	46
13.17	60	60	58
13.18	57	57	71
13.19	59	59	51
13.2	67	67	65
13.21	64	64	68
13.22	69	69	58
13.23	75	75	60
13.24	68	68	63
13.25	65	65	60
13.26	57	57	64
13.27	46	46	57
13.28	57	57	54
13.29	50	50	64
13.3	63	63	63
13.31	53	53	59
13.32	54	54	40
13.33	60	60	61
13.34	64	64	63
13.35	52	52	55
13.36	62	62	58
13.37	47	47	53
13.38	88	88	59
13.39	63	63	57
13.4	51	51	58
13.41	59	59	57
13.42	60	60	58
13.43	74	74	63
13.44	54	54	63
13.45	61	61	52
13.46	76	76	66
13.47	63	63	63
13.48	63	63	67
13.49	60	60	49
13.5	64	64	75
13.51	59	59	60
13.52	62	62	54
13.53	59	59	55
13.54	51	51	58
13.55	59	59	64
13.56	56	56	61
13.57	58	58	56
13.58	56	56	68
13.59	58	58	63
13.6	58	58	67
13.61	59	59	59
13.62	50	50	55
13.63	58	58	67
13.64	53	53	62
13.65	49	49	55
13.66	49	49	65
13.67	55	55	66
13.68	59	59	52
13.69	53	53	67
13.7	71	71	51
13.71	53	53	50
13.72	47	47	66
13.73	60	60	47
13.74	62	62	68
13.75	66	66	45
13.76	62	62	52
13.77	57	57	59
13.78	53	53	64
13.79	66	66	76
13.8	60	60	54
13.81	51	51	62
13.82	63	63	60
13.83	48	48	63
13.84	59	59	49
13.85	64	64	73
13.86	61	61	65
13.87	58	58	62
13.88	59	59	54
13.89	51	51	76
13.9	53	53	58
13.91	61	61	51
13.92	55	55	56
13.93	54	54	47
13.94	68	68	57
13.95	61	61	58
13.96	60	60	52
13.97	54	54	53
13.98	60	60	55
13.99	58	58	63
14	53	53	66
14.01	60	60	56
14.02	73	73	49
14.03	48	48	63
14.04	79	79	52
14.05	49	49	64
14.06	69	69	54
14.07	63	63	55
14.08	53	53	67
14.09	60	60	71
14.1	57	57	49
14.11	33	33	55
14.12	70	70	49
14.13	61	61	65
14.14	53	53	62
14.15	58	58	67
14.16	54	54	62
14.17	54	54	58
14.18	52	52	55
14.19	60	60	50
14.2	44	44	66
14.21	65	65	58
14.22	61	61	58
14.23	39	39	61
14.24	63	63	57
14.25	52	52	49
14.26	56	56	50
14.27	57	57	55
14.28	56	56	65
14.29	48	48	42
14.3	50	50	52
14.31	56	56	54
14.32	72	72	59
14.33	56	56	72
14.34	49	49	61
14.35	47	47	50
14.36	73	73	56
14.37	60	60	60
14.38	45	45	61
14.39	75	75	61
14.4	59	59	55
14.41	44	44	48
14.42	71	71	68
14.43	65	65	41
14.44	54	54	52
14.45	64	64	59
14.46	65	65	74
14.47	67	67	61
14.48	54	54	76
14.49	69	69	68
14.5	56	56	57
14.51	66	66	69
14.52	54	54	55
14.53	49	49	40
14.54	63	63	55
14.55	62	62	65
14.56	52	52	48
14.57	69	69	49
14.58	58	58	63
14.59	67	67	62
14.6	59	59	58
14.61	57	57	58
14.62	56	56	47
14.63	57	57	57
14.64	62	62	58
14.65	66	66	53
14.66	64	64	64
14.67	54	54	45
14.68	55	55	63
14.69	67	67	64
14.7	57	57	61
14.71	70	70	47
14.72	51	51	55
14.73	53	53	67
14.74	61	61	61
14.75	64	64	59
14.76	46	46	67
14.77	58	58	64
14.78	52	52	63
14.79	67	67	61
14.8	60	60	59
14.81	49	49	75
14.82	55	55	57
14.83	61	61	75
14.84	54	54	59
14.85	54	54	59
14.86	58	58	58
14.87	55	55	62
14.88	47	47	65
14.89	66	66	61
14.9	81	81	50
14.91	64	64	59
14.92	58	58	69
14.93	65	65	52
14.94	57	57	64
14.95	65	65	71
14.96	66	66	60
14.97	72	72	58
14.98	47	47	63
14.99	71	71	49
15	63	63	66
15.01	52	52	49
15.02	56	56	57
15.03	65	65	70
15.04	62	62	71
15.05	75	75	62
15.06	58	58	50
15.07	61	61	59
15.08	60	60	77
15.09	61	61	56
15.1	63	63	61
15.11	65	65	50
15.12	55	55	56
15.13	59	59	52
15.14	63	63	73
15.15	72	72	71
15.16	62	62	68
15.17	65	65	55
15.18	65	65	76
15.19	69	69	74
15.2	46	46	68
15.21	74	74	58
15.22	61	61	57
15.23	67	67	59
15.24	68	68	59
15.25	58	58	62
15.26	62	62	72
15.27	73	73	76
15.28	56	56	72
15.29	66	66	50
15.3	62	62	68
15.31	67	67	58
15.32	56	56	74
15.33	54	54	57
15.34	53	53	65
15.35	63	63	70
15.36	60	60	57
15.37	43	43	65
15.38	58	58	68
15.39	64	64	68
15.4	63	63	68
15.41	57	57	60
15.42	79	79	72
15.43	71	71	59
15.44	60	60	60
15.45	80	80	67
15.46	72	72	61
15.47	56	56	63
15.48	50	50	56
15.49	60	60	56
15.5	51	51	85
15.51	57	57	61
15.52	74	74	70
15.53	79	79	62
15.54	63	63	72
15.55	56	56	72
15.56	46	46	75
15.57	70	70	79
15.58	65	65	78
15.59	63	63	83
15.6	66	66	85
15.61	79	79	104
15.62	59	59	94
15.63	51	51	81
15.64	61	61	86
15.65	61	61	107
15.66	61	61	90
15.67	71	71	105
15.68	45	45	85
15.69	64	64	93
15.7	63	63	87
15.71	62	62	78
15.72	60	60	90
15.73	74	74	66
15.74	63	63	84
15.75	69	69	80
15.76	66	66	91
15.77	60	60	77
15.78	57	57	76
15.79	69	69	71
15.8	67	67	71
15.81	69	69	76
15.82	73	73	67
15.83	66	66	70
15.84	53	53	65
15.85	72	72	58
15.86	67	67	58
15.87	79	79	58
15.88	79	79	78
15.89	65	65	76
15.9	64	64	71
15.91	77	77	62
15.92	72	72	59
15.93	60	60	61
15.94	63	63	79
15.95	59	59	65
15.96	71	71	74
15.97	67	67	54
15.98	70	70	60
15.99	70	70	62
16	43	43	83
16.01	60	60	62
16.02	66	66	57
16.03	66	66	81
16.04	60	60	71
16.05	79	79	68
16.06	71	71	66
16.07	70	70	71
16.08	77	77	68
16.09	76	76	70
16.1	73	73	63
16.11	67	67	77
16.12	65	65	63
16.13	55	55	70
16.14	61	61	71
16.15	75	75	74
16.16	75	75	79
16.17	75	75	72
16.18	89	89	58
16.19	85	85	65
16.2	88	88	69
16.21	72	72	56
16.22	85	85	59
16.23	67	67	63
16.24	72	72	55
16.25	58	58	59
16.26	69	69	75
16.27	61	61	77
16.28	71	71	62
16.29	83	83	54
16.3	70	70	68
16.31	81	81	62
16.32	66	66	76
16.33	76	76	56
16.34	72	72	63
16.35	77	77	77
16.36	51	51	52
16.37	70	70	71
16.38	70	70	60
16.39	71	71	65
16.4	69	69	66
16.41	88	88	77
16.42	83	83	76
16.43	90	90	58
16.44	96	96	48
16.45	112	112	68
16.46	109	109	64
16.47	89	89	74
16.48	122	122	72
16.49	106	106	72
16.5	131	131	76
16.51	133	133	59
16.52	130	130	62
16.53	137	137	71
16.54	156	156	62
16.55	150	150	74
16.56	184	184	77
16.57	173	173	53
16.58	202	202	62
16.59	243	243	63
16.6	290	290	70
16.61	335	335	68
16.62	376	376	75
16.63	429	429	62
16.64	492	492	78
16.65	563	563	84
16.66	677	677	73
16.67	702	702	68
16.68	830	830	90
16.69	947	947	73
16.7	1018	1018	78
16.71	1045	1045	67
16.72	1085	1085	57
16.73	1025	1025	85
16.74	1000	1000	79
16.75	942	942	74
16.76	788	788	75
16.77	769	769	67
16.78	712	712	83
16.79	594	594	73
16.8	528	528	67
16.81	463	463	86
16.82	367	367	73
16.83	374	374	60
16.84	309	309	71
16.85	260	260	71
16.86	218	218	62
16.87	213	213	60
16.88	197	197	75
16.89	190	190	75
16.9	166	166	70
16.91	140	140	64
16.92	138	138	82
16.93	138	138	73
16.94	140	140	85
16.95	101	101	73
16.96	111	111	71
16.97	109	109	71
16.98	93	93	56
16.99	110	110	68
17	87	87	70
17.01	86	86	54
17.02	107	107	56
17.03	86	86	81
17.04	79	79	59
17.05	84	84	70
17.06	76	76	80
17.07	80	80	66
17.08	73	73	69
17.09	81	81	87
17.1	77	77	72
17.11	73	73	62
17.12	79	79	75
17.13	64	64	89
17.14	68	68	80
17.15	74	74	71
17.16	76	76	69
17.17	87	87	68
17.18	72	72	79
17.19	73	73	75
17.2	74	74	75
17.21	75	75	87
17.22	69	69	74
17.23	73	73	68
17.24	71	71	82
17.25	70	70	79
17.26	70	70	67
17.27	85	85	72
17.28	70	70	73
17.29	83	83	85
17.3	61	61	69
17.31	86	86	86
17.32	60	60	62
17.33	76	76	78
17.34	87	87	87
17.35	84	84	80
17.36	66	66	76
17.37	79	79	73
17.38	70	70	81
17.39	71	71	79
17.4	76	76	94
17.41	65	65	79
17.42	76	76	72
17.43	63	63	72
17.44	72	72	78
17.45	83	83	75
17.46	72	72	96
17.47	88	88	63
17.48	60	60	70
17.49	83	83	80
17.5	84	84	74
17.51	57	57	82
17.52	84	84	108
17.53	72	72	64
17.54	66	66	85
17.55	73	73	96
17.56	77	77	109
17.57	79	79	94
17.58	78	78	81
17.59	63	63	86
17.6	78	78	80
17.61	51	51	78
17.62	69	69	81
17.63	81	81	67
17.64	74	74	86
17.65	63	63	89
17.66	67	67	93
17.67	68	68	102
17.68	65	65	85
17.69	68	68	95
17.7	72	72	100
17.71	87	87	117
17.72	87	87	95
17.73	74	74	104
17.74	74	74	126
17.75	80	80	107
17.76	56	56	125
17.77	77	77	141
17.78	89	89	149
17.79	75	75	151
17.8	72	72	162
17.81	66	66	140
17.82	64	64	173
17.83	84	84	185
17.84	85	85	180
17.85	79	79	234
17.86	74	74	205
17.87	77	77	273
17.88	69	69	255
17.89	88	88	294
17.9	77	77	338
17.91	74	74	414
17.92	88	88	483
17.93	78	78	502
17.94	83	83	541
17.95	61	61	663
17.96	63	63	707
17.97	86	86	807
17.98	64	64	842
17.99	77	77	889
18	77	77	942
18.01	79	79	888
18.02	64	64	893
18.03	77	77	863
18.04	69	69	837
18.05	82	82	777
18.06	70	70	696
18.07	77	77	623
18.08	64	64	582
18.09	80	80	495
18.1	69	69	457
18.11	85	85	427
18.12	83	83	344
18.13	81	81	311
18.14	67	67	324
18.15	77	77	235
18.16	66	66	242
18.17	78	78	196
18.18	70	70	165
18.19	93	93	149
18.2	89	89	162
18.21	88	88	143
18.22	78	78	128
18.23	75	75	129
18.24	76	76	134
18.25	59	59	110
18.26	77	77	128
18.27	71	71	109
18.28	83	83	90
18.29	68	68	109
18.3	52	52	94
18.31	71	71	104
18.32	69	69	89
18.33	78	78	96
18.34	63	63	94
18.35	87	87	107
18.36	71	71	93
18.37	77	77	83
18.38	84	84	85
18.39	65	65	84
18.4	83	83	85
18.41	76	76	82
18.42	69	69	81
18.43	76	76	84
18.44	76	76	85
18.45	84	84	90
18.46	80	80	101
18.47	83	83	92
18.48	79	79	107
18.49	70	70	95
18.5	86	86	85
18.51	82	82	80
18.52	69	69	77
18.53	80	80	101
18.54	89	89	81
18.55	88	88	86
18.56	63	63	87
18.57	87	87	87
18.58	82	82	83
18.59	82	82	112
18.6	85	85	98
18.61	71	71	77
18.62	82	82	106
18.63	87	87	90
18.64	78	78	95
18.65	81	81	98
18.66	85	85	111
18.67	76	76	103
18.68	81	81	126
18.69	76	76	131
18.7	71	71	135
18.71	76	76	129
18.72	92	92	141
18.73	86	86	129
18.74	86	86	136
18.75	80	80	138
18.76	80	80	119
18.77	69	69	114
18.78	79	79	129
18.79	76	76	143
18.8	65	65	121
18.81	87	87	135
18.82	81	81	129
18.83	91	91	127
18.84	93	93	108
18.85	85	85	115
18.86	83	83	103
18.87	67	67	93
18.88	79	79	80
18.89	91	91	93
18.9	85	85	82
18.91	83	83	97
18.92	94	94	98
18.93	87	87	93
18.94	84	84	83
18.95	93	93	93
18.96	91	91	82
18.97	77	77	74
18.98	69	69	86
18.99	80	80	101
19	97	97	84
19.01	88	88	83
19.02	92	92	79
19.03	78	78	84
19.04	81	81	111
19.05	106	106	91
19.06	84	84	87
19.07	83	83	93
19.08	90	90	90
19.09	88	88	89
19.1	75	75	103
19.11	80	80	97
19.12	103	103	107
19.13	85	85	113
19.14	101	101	141
19.15	82	82	111
19.16	85	85	107
19.17	88	88	120
19.18	84	84	130
19.19	91	91	134
19.2	93	93	132
19.21	84	84	111
19.22	98	98	117
19.23	80	80	124
19.24	97	97	99
19.25	72	72	91
19.26	93	93	104
19.27	86	86	97
19.28	97	97	99
19.29	78	78	103
19.3	104	104	88
19.31	72	72	89
19.32	91	91	99
19.33	89	89	108
19.34	94	94	106
19.35	75	75	84
19.36	91	91	93
19.37	85	85	84
19.38	91	91	92
19.39	94	94	98
19.4	87	87	78
19.41	85	85	98
19.42	100	100	86
19.43	84	84	93
19.44	79	79	98
19.45	81	81	77
19.46	94	94	86
19.47	82	82	79
19.48	82	82	94
19.49	79	79	83
19.5	97	97	83
19.51	97	97	85
19.52	94	94	88
19.53	78	78	99
19.54	101	101	102
19.55	86	86	94
19.56	97	97	105
19.57	75	75	93
19.58	90	90	93
19.59	79	79	91
19.6	104	104	85
19.61	94	94	85
19.62	90	90	80
19.63	70	70	121
19.64	80	80	99
19.65	85	85	95
19.66	80	80	101
19.67	109	109	94
19.68	93	93	89
19.69	81	81	107
19.7	116	116	111
19.71	93	93	96
19.72	88	88	99
19.73	95	95	84
19.74	96	96	99
19.75	92	92	99
19.76	73	73	102
19.77	94	94	95
19.78	91	91	99
19.79	112	112	123
19.8	92	92	92
19.81	111	111	93
19.82	90	90	93
19.83	83	83	89
19.84	100	100	103
19.85	94	94	109
19.86	76	76	92
19.87	96	96	90
19.88	77	77	88
19.89	101	101	97
19.9	94	94	94
19.91	105	105	100
19.92	94	94	83
19.93	97	97	104
19.94	100	100	97
19.95	81	81	85
19.96	92	92	90
19.97	91	91	102
19.98	95	95	101
19.99	106	106	96
20	95	95	102
20.01	75	75	101
20.02	100	100	107
20.03	87	87	94
20.04	95	95	105
20.05	79	79	89
20.06	95	95	93
20.07	88	88	95
20.08	91	91	94
20.09	102	102	99
20.1	87	87	101
20.11	86	86	98
20.12	113	113	90
20.13	96	96	100
20.14	98	98	96
20.15	85	85	95
20.16	99	99	99
20.17	87	87	102
20.18	98	98	97
20.19	96	96	92
20.2	80	80	104
20.21	81	81	113
20.22	105	105	91
20.23	100	100	101
20.24	96	96	94
20.25	108	108	88
20.26	96	96	93
20.27	102	102	101
20.28	93	93	89
20.29	98	98	97
20.3	103	103	94
20.31	79	79	94
20.32	78	78	101
20.33	91	91	79
20.34	94	94	86
20.35	102	102	102
20.36	105	105	104
20.37	70	70	91
20.38	97	97	116
20.39	97	97	101
20.4	94	94	92
20.41	107	107	100
20.42	83	83	109
20.43	104	104	112
20.44	92	92	107
20.45	99	99	118
20.46	99	99	96
20.47	87	87	103
20.48	108	108	90
20.49	92	92	108
20.5	98	98	97
20.51	89	89	117
20.52	100	100	101
20.53	80	80	94
20.54	78	78	93
20.55	90	90	95
20.56	99	99	103
20.57	95	95	109
20.58	100	100	101
20.59	107	107	89
20.6	82	82	94
20.61	95	95	104
20.62	99	99	100
20.63	93	93	85
20.64	84	84	97
20.65	101	101	100
20.66	110	110	108
20.67	85	85	101
20.68	98	98	89
20.69	98	98	96
20.7	94	94	106
20.71	102	102	89
20.72	99	99	96
20.73	100	100	107
20.74	94	94	102
20.75	100	100	118
20.76	90	90	122
20.77	92	92	93
20.78	88	88	104
20.79	119	119	103
20.8	90	90	81
20.81	106	106	112
20.82	98	98	106
20.83	115	115	101
20.84	108	108	95
20.85	94	94	120
20.86	105	105	108
20.87	94	94	112
20.88	97	97	116
20.89	89	89	111
20.9	105	105	103
20.91	94	94	101
20.92	102	102	99
20.93	87	87	107
20.94	89	89	85
20.95	95	95	92
20.96	115	115	121
20.97	102	102	100
20.98	90	90	129
20.99	89	89	120
21	96	96	107
21.01	100	100	122
21.02	86	86	102
21.03	100	100	104
21.04	110	110	100
21.05	91	91	114
21.06	91	91	99
21.07	108	108	92
21.08	86	86	106
21.09	108	108	111
21.1	118	118	94
21.11	98	98	118
21.12	113	113	98
21.13	120	120	115
21.14	94	94	107
21.15	96	96	111
21.16	121	121	98
21.17	100	100	101
21.18	110	110	127
21.19	100	100	112
21.2	112	112	91
21.21	101	101	100
21.22	108	108	105
21.23	121	121	100
21.24	93	93	110
21.25	93	93	93
21.26	119	119	107
21.27	103	103	133
21.28	118	118	104
21.29	99	99	116
21.3	99	99	108
21.31	106	106	121
21.32	98	98	105
21.33	100	100	97
21.34	100	100	127
21.35	96	96	127
21.36	115	115	115
21.37	66	66	107
21.38	89	89	94
21.39	90	90	112
21.4	103	103	121
21.41	110	110	104
21.42	112	112	111
21.43	96	96	116
21.44	87	87	118
21.45	87	87	135
21.46	100	100	121
21.47	100	100	139
21.48	92	92	128
21.49	112	112	110
21.5	111	111	126
21.51	104	104	115
21.52	85	85	130
21.53	98	98	120
21.54	112	112	142
21.55	109	109	131
21.56	98	98	121
21.57	94	94	96
21.58	106	106	125
21.59	104	104	118
21.6	108	108	129
21.61	106	106	125
21.62	96	96	114
21.63	95	95	110
21.64	91	91	134
21.65	100	100	149
21.66	105	105	128
21.67	113	113	120
21.68	106	106	104
21.69	106	106	117
21.7	109	109	123
21.71	95	95	120
21.72	85	85	137
21.73	106	106	124
21.74	103	103	125
21.75	118	118	121
21.76	126	126	114
21.77	117	117	119
21.78	96	96	123
21.79	108	108	113
21.8	102	102	143
21.81	99	99	134
21.82	108	108	139
21.83	102	102	127
21.84	112	112	96
21.85	84	84	120
21.86	90	90	126
21.87	110	110	136
21.88	98	98	127
21.89	118	118	123
21.9	104	104	112
21.91	108	108	131
21.92	103	103	116
21.93	102	102	135
21.94	115	115	147
21.95	103	103	119
21.96	85	85	132
21.97	113	113	114
21.98	113	113	113
21.99	106	106	114
22	96	96	122
22.01	81	81	130
22.02	106	106	136
22.03	125	125	129
22.04	117	117	113
22.05	109	109	150
22.06	114	114	147
22.07	100	100	121
22.08	101	101	150
22.09	85	85	140
22.1	114	114	147
22.11	106	106	158
22.12	97	97	153
22.13	111	111	151
22.14	93	93	149
22.15	124	124	139
22.16	96	96	159
22.17	101	101	173
22.18	106	106	145
22.19	123	123	144
22.2	99	99	153
22.21	108	108	136
22.22	98	98	155
22.23	102	102	150
22.24	126	126	144
22.25	108	108	152
22.26	98	98	154
22.27	107	107	147
22.28	109	109	146
22.29	117	117	133
22.3	104	104	148
22.31	102	102	132
22.32	113	113	146
22.33	98	98	163
22.34	110	110	146
22.35	116	116	153
22.36	99	99	144
22.37	116	116	138
22.38	102	102	156
22.39	99	99	114
22.4	119	119	115
22.41	104	104	115
22.42	114	114	119
22.43	105	105	132
22.44	98	98	134
22.45	110	110	123
22.46	119	119	118
22.47	114	114	122
22.48	105	105	140
22.49	110	110	88
22.5	108	108	128
22.51	145	145	112
22.52	109	109	108
22.53	114	114	135
22.54	124	124	136
22.55	119	119	124
22.56	117	117	127
22.57	131	131	138
22.58	119	119	120
22.59	112	112	138
22.6	126	126	130
22.61	114	114	97
22.62	117	117	110
22.63	98	98	121
22.64	141	141	106
22.65	125	125	117
22.66	127	127	117
22.67	133	133	114
22.68	118	118	136
22.69	120	120	113
22.7	162	162	123
22.71	144	144	120
22.72	135	135	93
22.73	138	138	118
22.74	119	119	98
22.75	125	125	139
22.76	147	147	99
22.77	128	128	91
22.78	113	113	117
22.79	138	138	106
22.8	124	124	127
22.81	137	137	115
22.82	102	102	121
22.83	126	126	115
22.84	112	112	113
22.85	110	110	118
22.86	118	118	105
22.87	115	115	109
22.88	97	97	111
22.89	111	111	95
22.9	97	97	110
22.91	104	104	109
22.92	116	116	114
22.93	99	99	135
22.94	124	124	127
22.95	130	130	118
22.96	105	105	100
22.97	103	103	110
22.98	110	110	105
22.99	94	94	131
23	114	114	131
23.01	116	116	128
23.02	128	128	109
23.03	109	109	114
23.04	108	108	97
23.05	101	101	103
23.06	126	126	132
23.07	113	113	110
23.08	93	93	109
23.09	102	102	117
23.1	116	116	123
23.11	113	113	119
23.12	121	121	135
23.13	96	96	107
23.14	114	114	117
23.15	92	92	117
23.16	94	94	127
23.17	112	112	98
23.18	109	109	120
23.19	104	104	118
23.2	122	122	119
23.21	130	130	107
23.22	101	101	120
23.23	103	103	113
23.24	117	117	116
23.25	108	108	100
23.26	117	117	117
23.27	115	115	108
23.28	127	127	121
23.29	111	111	97
23.3	123	123	134
23.31	97	97	108
23.32	134	134	107
23.33	120	120	101
23.34	103	103	102
23.35	138	138	121
23.36	101	101	102
23.37	105	105	123
23.38	103	103	128
23.39	100	100	133
23.4	129	129	106
23.41	114	114	133
23.42	128	128	116
23.43	115	115	113
23.44	124	124	96
23.45	115	115	130
23.46	122	122	103
23.47	133	133	114
23.48	114	114	97
23.49	106	106	129
23.5	132	132	113
23.51	138	138	113
23.52	123	123	119
23.53	95	95	101
23.54	135	135	139
23.55	136	136	129
23.56	117	117	99
23.57	111	111	121
23.58	106	106	119
23.59	94	94	109
23.6	116	116	125
23.61	114	114	108
23.62	120	120	121
23.63	113	113	109
23.64	139	139	109
23.65	105	105	121
23.66	117	117	121
23.67	105	105	133
23.68	160	160	119
23.69	102	102	130
23.7	102	102	116
23.71	104	104	100
23.72	110	110	115
23.73	113	113	124
23.74	129	129	95
23.75	113	113	114
23.76	117	117	96
23.77	116	116	129
23.78	122	122	110
23.79	105	105	121
23.8	129	129	105
23.81	110	110	108
23.82	114	114	128
23.83	124	124	130
23.84	105	105	106
23.85	139	139	105
23.86	124	124	103
23.87	123	123	97
23.88	125	125	95
23.89	105	105	112
23.9	121	121	127
23.91	131	131	118
23.92	123	123	125
23.93	109	109	105
23.94	115	115	107
23.95	115	115	96
23.96	155	155	106
23.97	126	126	115
23.98	125	125	137
23.99	126	126	105
24	138	138	124
24.01	127	127	109
24.02	136	136	105
24.03	122	122	119
24.04	152	152	134
24.05	151	151	100
24.06	132	132	114
24.07	166	166	120
24.08	157	157	95
24.09	164	164	139
24.1	187	187	91
24.11	152	152	122
24.12	166	166	122
24.13	173	173	116
24.14	145	145	122
24.15	162	162	124
24.16	163	163	92
24.17	140	140	116
24.18	142	142	137
24.19	172	172	137
24.2	155	155	127
24.21	158	158	139
24.22	143	143	114
24.23	146	146	126
24.24	173	173	122
24.25	164	164	140
24.26	169	169	109
24.27	151	151	100
24.28	140	140	109
24.29	150	150	135
24.3	157	157	138
24.31	152	152	104
24.32	178	178	120
24.33	164	164	117
24.34	156	156	106
24.35	156	156	108
24.36	179	179	109
24.37	135	135	103
24.38	152	152	93
24.39	131	131	148
24.4	136	136	121
24.41	130	130	125
24.42	155	155	127
24.43	150	150	138
24.44	138	138	105
24.45	139	139	109
24.46	165	165	118
24.47	131	131	135
24.48	159	159	134
24.49	139	139	128
24.5	142	142	101
24.51	131	131	118
24.52	137	137	116
24.53	155	155	115
24.54	147	147	109
24.55	133	133	140
24.56	153	153	126
24.57	148	148	118
24.58	153	153	113
24.59	148	148	107
24.6	158	158	98
24.61	153	153	106
24.62	141	141	122
24.63	163	163	100
24.64	151	151	110
24.65	157	157	111
24.66	149	149	125
24.67	128	128	127
24.68	183	183	112
24.69	167	167	129
24.7	191	191	103
24.71	154	154	111
24.72	152	152	111
24.73	175	175	101
24.74	185	185	114
24.75	178	178	103
24.76	156	156	102
24.77	182	182	115
24.78	185	185	128
24.79	208	208	117
24.8	207	207	103
24.81	197	197	121
24.82	219	219	121
24.83	232	232	115
24.84	236	236	105
24.85	221	221	101
24.86	267	267	112
24.87	299	299	126
24.88	308	308	133
24.89	346	346	99
24.9	379	379	96
24.91	366	366	114
24.92	436	436	119
24.93	486	486	128
24.94	578	578	123
24.95	531	531	105
24.96	618	618	122
24.97	613	613	112
24.98	650	650	104
24.99	787	787	109
25	882	882	107
25.01	941	941	114
25.02	1130	1130	122
25.03	1241	1241	120
25.04	1450	1450	122
25.05	1662	1662	95
25.06	1956	1956	129
25.07	2381	2381	114
25.08	2655	2655	109
25.09	3186	3186	111
25.1	3740	3740	122
25.11	4489	4489	89
25.12	5074	5074	118
25.13	5762	5762	115
25.14	6522	6522	113
25.15	7107	7107	113
25.16	7854	7854	102
25.17	8248	8248	107
25.18	8447	8447	121
25.19	8460	8460	97
25.2	8451	8451	110
25.21	8212	8212	123
25.22	7659	7659	93
25.23	7072	7072	98
25.24	6637	6637	97
25.25	6107	6107	128
25.26	5554	5554	119
25.27	4988	4988	105
25.28	4301	4301	90
25.29	3832	3832	97
25.3	3231	3231	107
25.31	2789	2789	135
25.32	2468	2468	122
25.33	2048	2048	84
25.34	1692	1692	111
25.35	1529	1529	96
25.36	1292	1292	114
25.37	1166	1166	120
25.38	1087	1087	114
25.39	895	895	116
25.4	803	803	106
25.41	764	764	132
25.42	651	651	122
25.43	579	579	97
25.44	550	550	115
25.45	496	496	129
25.46	445	445	124
25.47	455	455	107
25.48	332	332	109
25.49	356	356	99
25.5	354	354	130
25.51	287	287	115
25.52	295	295	123
25.53	278	278	106
25.54	244	244	140
25.55	248	248	136
25.56	205	205	130
25.57	220	220	121
25.58	229	229	144
25.59	207	207	129
25.6	236	236	136
25.61	204	204	142
25.62	201	201	133
25.63	224	224	116
25.64	206	206	161
25.65	209	209	154
25.66	214	214	171
25.67	233	233	140
25.68	216	216	146
25.69	206	206	149
25.7	223	223	158
25.71	232	232	152
25.72	171	171	151
25.73	217	217	159
25.74	203	203	146
25.75	219	219	148
25.76	213	213	146
25.77	212	212	141
25.78	198	198	116
25.79	202	202	131
25.8	193	193	113
25.81	177	177	116
25.82	209	209	120
25.83	162	162	116
25.84	185	185	134
25.85	173	173	122
25.86	160	160	137
25.87	171	171	128
25.88	168	168	117
25.89	168	168	139
25.9	146	146	103
25.91	158	158	126
25.92	151	151	101
25.93	131	131	132
25.94	134	134	118
25.95	153	153	129
25.96	129	129	122
25.97	115	115	115
25.98	118	118	131
25.99	127	127	141
26	111	111	132
26.01	137	137	119
26.02	131	131	115
26.03	144	144	118
26.04	118	118	123
26.05	137	137	106
26.06	128	128	131
26.07	114	114	108
26.08	125	125	120
26.09	135	135	135
26.1	115	115	117
26.11	101	101	119
26.12	121	121	113
26.13	108	108	115
26.14	113	113	102
26.15	145	145	98
26.16	117	117	119
26.17	117	117	138
26.18	123	123	119
26.19	119	119	120
26.2	119	119	104
26.21	121	121	123
26.22	119	119	125
26.23	109	109	123
26.24	129	129	120
26.25	84	84	110
26.26	114	114	111
26.27	120	120	137
26.28	127	127	114
26.29	116	116	116
26.3	124	124	118
26.31	105	105	102
26.32	111	111	122
26.33	105	105	104
26.34	102	102	116
26.35	120	120	113
26.36	106	106	110
26.37	114	114	106
26.38	102	102	140
26.39	112	112	108
26.4	115	115	118
26.41	103	103	115
26.42	122	122	143
26.43	116	116	131
26.44	125	125	110
26.45	127	127	121
26.46	92	92	114
26.47	111	111	114
26.48	109	109	120
26.49	130	130	121
26.5	117	117	119
26.51	100	100	127
26.52	108	108	110
26.53	117	117	114
26.54	119	119	123
26.55	113	113	101
26.56	107	107	102
26.57	100	100	144
26.58	106	106	121
26.59	118	118	106
26.6	103	103	121
26.61	114	114	124
26.62	101	101	111
26.63	114	114	104
26.64	95	95	115
26.65	102	102	112
26.66	105	105	124
26.67	101	101	131
26.68	90	90	142
26.69	102	102	136
26.7	114	114	113
26.71	95	95	151
26.72	107	107	117
26.73	112	112	136
26.74	110	110	134
26.75	115	115	144
26.76	115	115	152
26.77	98	98	119
26.78	109	109	153
26.79	121	121	145
26.8	107	107	135
26.81	109	109	144
26.82	91	91	178
26.83	118	118	181
26.84	96	96	173
26.85	127	127	202
26.86	98	98	207
26.87	100	100	195
26.88	107	107	231
26.89	96	96	213
26.9	95	95	246
26.91	101	101	258
26.92	89	89	260
26.93	99	99	302
26.94	103	103	300
26.95	102	102	330
26.96	94	94	362
26.97	111	111	368
26.98	133	133	390
26.99	102	102	437
27	111	111	493
27.01	100	100	541
27.02	133	133	595
27.03	95	95	614
27.04	121	121	775
27.05	122	122	924
27.06	111	111	1029
27.07	119	119	1189
27.08	99	99	1279
27.09	109	109	1470
27.1	99	99	1640
27.11	100	100	1853
27.12	106	106	2098
27.13	119	119	2177
27.14	95	95	2240
27.15	102	102	2262
27.16	134	134	2317
27.17	112	112	2243
27.18	100	100	2229
27.19	92	92	2039
27.2	92	92	1801
27.21	95	95	1882
27.22	99	99	1742
27.23	100	100	1570
27.24	112	112	1338
27.25	107	107	1209
27.26	101	101	1084
27.27	122	122	991
27.28	106	106	874
27.29	97	97	744
27.3	104	104	665
27.31	98	98	611
27.32	100	100	550
27.33	121	121	469
27.34	112	112	447
27.35	125	125	381
27.36	114	114	331
27.37	117	117	319
27.38	115	115	315
27.39	130	130	278
27.4	123	123	258
27.41	120	120	262
27.42	142	142	233
27.43	134	134	205
27.44	136	136	191
27.45	147	147	233
27.46	128	128	179
27.47	122	122	171
27.48	155	155	180
27.49	146	146	156
27.5	152	152	141
27.51	145	145	142
27.52	157	157	126
27.53	148	148	152
27.54	161	161	110
27.55	155	155	108
27.56	160	160	144
27.57	134	134	152
27.58	143	143	121
27.59	127	127	131
27.6	131	131	123
27.61	121	121	135
27.62	127	127	133
27.63	113	113	105
27.64	121	121	147
27.65	138	138	128
27.66	102	102	105
27.67	122	122	115
27.68	103	103	130
27.69	102	102	123
27.7	104	104	134
27.71	100	100	119
27.72	106	106	123
27.73	101	101	117
27.74	100	100	123
27.75	84	84	116
27.76	94	94	135
27.77	102	102	137
27.78	103	103	120
27.79	83	83	100
27.8	90	90	117
27.81	103	103	120
27.82	97	97	111
27.83	113	113	140
27.84	110	110	112
27.85	91	91	101
27.86	93	93	121
27.87	106	106	109
27.88	97	97	125
27.89	111	111	91
27.9	116	116	136
27.91	105	105	124
27.92	91	91	97
27.93	92	92	124
27.94	109	109	131
27.95	131	131	106
27.96	94	94	107
27.97	98	98	137
27.98	105	105	126
27.99	105	105	133
28	77	77	113
28.01	99	99	131
28.02	86	86	115
28.03	78	78	124
28.04	97	97	142
28.05	91	91	133
28.06	92	92	138
28.07	105	105	148
28.08	97	97	130
28.09	103	103	146
28.1	95	95	149
28.11	110	110	166
28.12	105	105	166
28.13	110	110	174
28.14	107	107	193
28.15	109	109	218
28.16	108	108	215
28.17	116	116	208
28.18	95	95	253
28.19	103	103	296
28.2	92	92	309
28.21	111	111	308
28.22	101	101	313
28.23	93	93	355
28.24	95	95	347
28.25	98	98	386
28.26	119	119	381
28.27	96	96	386
28.28	100	100	361
28.29	88	88	324
28.3	93	93	329
28.31	96	96	276
28.32	92	92	303
28.33	104	104	276
28.34	106	106	256
28.35	92	92	253
28.36	89	89	215
28.37	106	106	255
28.38	102	102	233
28.39	94	94	196
28.4	117	117	185
28.41	91	91	225
28.42	98	98	191
28.43	108	108	143
28.44	95	95	148
28.45	97	97	139
28.46	100	100	163
28.47	97	97	154
28.48	91	91	148
28.49	86	86	139
28.5	90	90	128
28.51	93	93	101
28.52	103	103	129
28.53	105	105	130
28.54	93	93	119
28.55	103	103	116
28.56	83	83	119
28.57	97	97	102
28.58	102	102	99
28.59	113	113	98
28.6	98	98	119
28.61	104	104	123
28.62	75	75	104
28.63	90	90	81
28.64	107	107	116
28.65	94	94	123
28.66	84	84	109
28.67	93	93	87
28.68	106	106	84
28.69	86	86	110
28.7	98	98	103
28.71	102	102	105
28.72	83	83	109
28.73	101	101	116
28.74	80	80	117
28.75	99	99	104
28.76	101	101	96
28.77	72	72	137
28.78	95	95	112
28.79	97	97	114
28.8	83	83	120
28.81	95	95	99
28.82	94	94	109
28.83	91	91	102
28.84	89	89	104
28.85	103	103	109
28.86	90	90	108
28.87	104	104	108
28.88	102	102	105
28.89	70	70	137
28.9	82	82	116
28.91	81	81	86
28.92	98	98	111
28.93	97	97	115
28.94	100	100	104
28.95	95	95	109
28.96	85	85	106
28.97	83	83	94
28.98	80	80	96
28.99	89	89	84
29	89	89	98
29.01	85	85	94
29.02	91	91	95
29.03	82	82	83
29.04	81	81	100
29.05	112	112	91
29.06	93	93	96
29.07	96	96	100
29.08	79	79	85
29.09	98	98	101
29.1	96	96	115
29.11	100	100	107
29.12	101	101	83
29.13	107	107	104
29.14	84	84	100
29.15	101	101	105
29.16	92	92	88
29.17	84	84	85
29.18	97	97	129
29.19	92	92	93
29.2	80	80	107
29.21	107	107	101
29.22	87	87	102
29.23	91	91	94
29.24	85	85	103
29.25	103	103	96
29.26	77	77	110
29.27	91	91	85
29.28	103	103	103
29.29	83	83	81
29.3	81	81	90
29.31	105	105	91
29.32	119	119	103
29.33	101	101	103
29.34	95	95	102
29.35	109	109	99
29.36	93	93	94
29.37	75	75	93
29.38	110	110	86
29.39	83	83	104
29.4	92	92	93
29.41	88	88	87
29.42	107	107	98
29.43	83	83	98
29.44	100	100	109
29.45	86	86	113
29.46	103	103	117
29.47	84	84	108
29.48	84	84	90
29.49	98	98	96
29.5	93	93	99
29.51	106	106	96
29.52	112	112	115
29.53	96	96	115
29.54	116	116	107
29.55	108	108	98
29.56	94	94	97
29.57	96	96	101
29.58	88	88	93
29.59	92	92	84
29.6	92	92	90
29.61	101	101	94
29.62	104	104	109
29.63	92	92	78
29.64	74	74	88
29.65	116	116	79
29.66	90	90	94
29.67	111	111	112
29.68	105	105	109
29.69	95	95	101
29.7	93	93	101
29.71	101	101	97
29.72	85	85	85
29.73	120	120	91
29.74	126	126	86
29.75	123	123	96
29.76	102	102	98
29.77	118	118	98
29.78	104	104	86
29.79	99	99	107
29.8	92	92	99
29.81	86	86	91
29.82	85	85	77
29.83	99	99	90
29.84	106	106	105
29.85	102	102	89
29.86	104	104	89
29.87	80	80	76
29.88	100	100	77
29.89	103	103	72
29.9	103	103	93
29.91	93	93	94
29.92	92	92	93
29.93	101	101	93
29.94	100	100	79
29.95	96	96	109
29.96	61	61	98
29.97	87	87	81
29.98	86	86	95
[truncated: 3,002 more rows]

## Sheet: SIFig7_c
	Cs3Sb2I9	Cs3(Sb0.5Bi0.5)2(0.5Br0.5I)9	Cs3Bi2Br9
2Theta	Intensity	Intensity	Intensity
10.01	61	59	80
10.02	58	59	93
10.03	74	75	74
10.04	56	75	89
10.05	63	74	96
10.06	57	63	102
10.07	59	54	93
10.08	68	73	85
10.09	72	67	93
10.1	66	73	88
10.11	55	74	105
10.12	53	55	85
10.13	70	55	104
10.14	49	79	88
10.15	66	46	94
10.16	52	59	99
10.17	49	67	81
10.18	59	71	90
10.19	45	66	90
10.2	76	60	91
10.21	64	66	86
10.22	65	60	114
10.23	57	56	101
10.24	65	58	87
10.25	69	62	105
10.26	52	71	100
10.27	58	62	115
10.28	73	69	104
10.29	62	64	88
10.3	59	69	105
10.31	51	65	84
10.32	51	65	84
10.33	54	57	106
10.34	56	59	106
10.35	62	64	82
10.36	56	49	122
10.37	56	45	97
10.38	55	64	92
10.39	48	58	109
10.4	56	73	83
10.41	56	65	101
10.42	63	64	101
10.43	57	70	100
10.44	58	75	90
10.45	57	65	93
10.46	75	69	123
10.47	50	61	115
10.48	65	73	97
10.49	48	63	96
10.5	59	64	92
10.51	71	69	113
10.52	55	69	100
10.53	60	62	103
10.54	50	74	93
10.55	56	53	101
10.56	67	59	109
10.57	68	81	123
10.58	56	61	116
10.59	66	76	115
10.6	56	51	97
10.61	59	63	101
10.62	48	81	107
10.63	64	59	108
10.64	61	60	119
10.65	71	62	103
10.66	66	70	106
10.67	59	72	105
10.68	53	77	113
10.69	60	72	120
10.7	57	50	133
10.71	43	54	122
10.72	51	75	127
10.73	60	66	116
10.74	44	62	130
10.75	55	70	111
10.76	53	60	134
10.77	62	62	120
10.78	62	77	112
10.79	50	65	144
10.8	55	58	115
10.81	62	88	110
10.82	64	57	100
10.83	64	68	121
10.84	57	78	125
10.85	64	65	109
10.86	53	80	127
10.87	64	71	109
10.88	50	53	123
10.89	65	79	93
10.9	52	59	126
10.91	52	69	112
10.92	64	54	117
10.93	65	66	118
10.94	57	62	117
10.95	52	59	117
10.96	59	63	119
10.97	54	58	107
10.98	56	62	119
10.99	48	58	87
11	60	62	101
11.01	59	57	92
11.02	53	63	100
11.03	47	69	127
11.04	53	55	115
11.05	60	67	122
11.06	51	64	114
11.07	53	59	99
11.08	61	64	87
11.09	64	49	120
11.1	58	64	122
11.11	53	52	94
11.12	55	51	93
11.13	56	44	114
11.14	76	72	88
11.15	44	62	98
11.16	63	70	92
11.17	54	76	96
11.18	62	74	91
11.19	61	71	102
11.2	65	59	86
11.21	52	62	91
11.22	49	63	99
11.23	57	50	81
11.24	62	67	107
11.25	53	65	103
11.26	58	74	92
11.27	62	64	78
11.28	51	80	96
11.29	54	73	75
11.3	59	50	81
11.31	52	54	82
11.32	69	63	88
11.33	60	59	73
11.34	64	56	81
11.35	65	59	74
11.36	62	62	90
11.37	50	75	83
11.38	58	62	80
11.39	59	61	80
11.4	49	53	83
11.41	54	59	65
11.42	61	58	76
11.43	66	51	83
11.44	45	68	76
11.45	53	54	78
11.46	54	52	77
11.47	57	59	67
11.48	54	60	63
11.49	61	58	93
11.5	58	48	72
11.51	42	64	75
11.52	53	54	68
11.53	57	56	71
11.54	66	63	79
11.55	46	80	64
11.56	61	56	69
11.57	60	75	84
11.58	74	59	76
11.59	56	61	74
11.6	62	68	75
11.61	58	59	70
11.62	75	72	89
11.63	55	63	78
11.64	48	51	65
11.65	45	69	70
11.66	53	59	91
11.67	58	64	72
11.68	53	58	64
11.69	45	59	69
11.7	58	71	67
11.71	53	53	59
11.72	53	69	70
11.73	47	66	79
11.74	66	62	73
11.75	62	56	52
11.76	38	66	84
11.77	59	77	80
11.78	56	54	59
11.79	63	70	63
11.8	61	57	68
11.81	58	70	59
11.82	73	58	77
11.83	51	56	63
11.84	60	59	76
11.85	67	60	64
11.86	46	53	63
11.87	55	54	64
11.88	53	62	70
11.89	63	72	71
11.9	77	60	65
11.91	76	64	69
11.92	63	53	60
11.93	53	50	76
11.94	55	55	68
11.95	58	57	63
11.96	47	62	73
11.97	50	73	66
11.98	53	61	56
11.99	60	57	69
12	58	61	71
12.01	56	60	79
12.02	62	66	67
12.03	78	65	65
12.04	47	54	58
12.05	46	55	50
12.06	44	68	61
12.07	43	57	56
12.08	51	73	78
12.09	58	61	59
12.1	57	43	54
12.11	52	59	66
12.12	69	51	52
12.13	49	56	76
12.14	55	53	64
12.15	59	63	59
12.16	50	53	54
12.17	66	53	62
12.18	61	67	69
12.19	56	59	58
12.2	66	53	70
12.21	57	71	67
12.22	50	62	60
12.23	66	57	69
12.24	53	52	77
12.25	58	47	68
12.26	70	59	57
12.27	72	69	57
12.28	40	72	65
12.29	55	54	63
12.3	56	68	59
12.31	70	57	54
12.32	52	47	68
12.33	58	56	48
12.34	53	57	65
12.35	61	60	62
12.36	57	63	61
12.37	54	69	56
12.38	61	74	67
12.39	58	62	73
12.4	47	62	64
12.41	48	55	59
12.42	46	52	72
12.43	47	71	77
12.44	44	73	70
12.45	58	66	75
12.46	53	68	86
12.47	58	56	58
12.48	46	63	75
12.49	46	65	77
12.5	60	43	71
12.51	61	61	55
12.52	48	55	65
12.53	53	71	82
12.54	38	56	69
12.55	48	69	75
12.56	58	55	80
12.57	50	62	72
12.58	48	58	68
12.59	56	69	78
12.6	29	62	79
12.61	71	49	74
12.62	49	63	113
12.63	57	68	79
12.64	48	77	91
12.65	58	59	115
12.66	60	61	93
12.67	57	68	89
12.68	63	57	114
12.69	52	72	111
12.7	53	57	133
12.71	49	44	116
12.72	54	66	119
12.73	64	61	123
12.74	54	49	144
12.75	51	63	165
12.76	51	57	146
12.77	78	68	139
12.78	63	67	124
12.79	73	48	149
12.8	50	64	153
12.81	57	51	127
12.82	70	58	105
12.83	60	49	100
12.84	61	65	118
12.85	77	58	105
12.86	74	54	116
12.87	57	70	107
12.88	59	63	84
12.89	60	67	82
12.9	58	77	61
12.91	77	72	74
12.92	54	61	86
12.93	70	62	84
12.94	76	66	72
12.95	96	58	48
12.96	76	52	59
12.97	73	60	58
12.98	64	52	72
12.99	66	52	63
13	63	56	76
13.01	62	55	52
13.02	66	54	58
13.03	67	58	58
13.04	68	59	84
13.05	62	62	57
13.06	56	57	68
13.07	64	83	53
13.08	40	64	70
13.09	58	60	61
13.1	61	48	55
13.11	59	65	67
13.12	63	65	57
13.13	54	81	72
13.14	67	61	59
13.15	52	57	60
13.16	42	64	46
13.17	56	63	58
13.18	63	52	71
13.19	48	68	51
13.2	57	81	65
13.21	61	66	68
13.22	53	84	58
13.23	47	62	60
13.24	61	65	63
13.25	70	58	60
13.26	60	54	64
13.27	54	78	57
13.28	50	65	54
13.29	60	52	64
13.3	48	56	63
13.31	58	52	59
13.32	48	71	40
13.33	66	54	61
13.34	49	63	63
13.35	53	76	55
13.36	53	69	58
13.37	57	52	53
13.38	51	66	59
13.39	55	70	57
13.4	52	63	58
13.41	65	59	57
13.42	46	70	58
13.43	60	66	63
13.44	37	48	63
13.45	71	51	52
13.46	68	63	66
13.47	54	62	63
13.48	53	66	67
13.49	49	63	49
13.5	46	54	75
13.51	42	75	60
13.52	66	61	54
13.53	58	57	55
13.54	57	59	58
13.55	46	64	64
13.56	55	59	61
13.57	53	67	56
13.58	52	54	68
13.59	45	51	63
13.6	52	51	67
13.61	59	55	59
13.62	46	54	55
13.63	52	56	67
13.64	60	59	62
13.65	38	55	55
13.66	57	61	65
13.67	42	73	66
13.68	72	56	52
13.69	64	61	67
13.7	54	43	51
13.71	63	68	50
13.72	60	50	66
13.73	70	58	47
13.74	59	60	68
13.75	68	61	45
13.76	44	53	52
13.77	47	44	59
13.78	52	68	64
13.79	49	58	76
13.8	54	57	54
13.81	50	64	62
13.82	58	65	60
13.83	52	56	63
13.84	41	68	49
13.85	52	63	73
13.86	56	58	65
13.87	43	68	62
13.88	42	55	54
13.89	49	81	76
13.9	59	61	58
13.91	51	64	51
13.92	71	60	56
13.93	49	57	47
13.94	50	57	57
13.95	60	58	58
13.96	42	57	52
13.97	50	57	53
13.98	58	48	55
13.99	57	55	63
14	43	63	66
14.01	62	65	56
14.02	49	64	49
14.03	43	70	63
14.04	53	55	52
14.05	55	58	64
14.06	52	64	54
14.07	56	60	55
14.08	68	61	67
14.09	59	44	71
14.1	62	69	49
14.11	44	66	55
14.12	70	58	49
14.13	53	66	65
14.14	59	53	62
14.15	54	62	67
14.16	55	45	62
14.17	62	63	58
14.18	57	63	55
14.19	73	66	50
14.2	60	58	66
14.21	66	58	58
14.22	40	57	58
14.23	55	59	61
14.24	51	65	57
14.25	58	53	49
14.26	63	62	50
14.27	52	55	55
14.28	45	70	65
14.29	62	59	42
14.3	59	66	52
14.31	39	51	54
14.32	57	58	59
14.33	52	67	72
14.34	49	66	61
14.35	53	73	50
14.36	64	58	56
14.37	58	59	60
14.38	53	55	61
14.39	49	52	61
14.4	67	77	55
14.41	53	58	48
14.42	53	59	68
14.43	56	56	41
14.44	53	57	52
14.45	47	62	59
14.46	59	59	74
14.47	50	60	61
14.48	43	72	76
14.49	57	56	68
14.5	56	79	57
14.51	58	63	69
14.52	54	66	55
14.53	50	71	40
14.54	53	73	55
14.55	64	71	65
14.56	64	53	48
14.57	57	61	49
14.58	65	56	63
14.59	66	61	62
14.6	64	68	58
14.61	49	58	58
14.62	48	57	47
14.63	62	65	57
14.64	57	69	58
14.65	53	70	53
14.66	49	55	64
14.67	68	72	45
14.68	50	62	63
14.69	53	61	64
14.7	58	67	61
14.71	69	63	47
14.72	50	59	55
14.73	51	64	67
14.74	53	64	61
14.75	68	58	59
14.76	50	71	67
14.77	53	57	64
14.78	59	67	63
14.79	50	70	61
14.8	62	69	59
14.81	47	60	75
14.82	63	71	57
14.83	63	66	75
14.84	63	64	59
14.85	40	68	59
14.86	49	80	58
14.87	63	67	62
14.88	53	58	65
14.89	58	68	61
14.9	56	52	50
14.91	63	63	59
14.92	54	70	69
14.93	60	70	52
14.94	58	83	64
14.95	60	73	71
14.96	64	75	60
14.97	61	63	58
14.98	61	70	63
14.99	50	50	49
15	64	78	66
15.01	48	78	49
15.02	60	75	57
15.03	54	76	70
15.04	68	56	71
15.05	60	87	62
15.06	66	86	50
15.07	64	81	59
15.08	53	85	77
15.09	54	91	56
15.1	63	88	61
15.11	64	75	50
15.12	48	72	56
15.13	48	97	52
15.14	67	61	73
15.15	64	93	71
15.16	58	96	68
15.17	64	101	55
15.18	62	97	76
15.19	40	92	74
15.2	47	94	68
15.21	55	92	58
15.22	45	105	57
15.23	54	87	59
15.24	56	93	59
15.25	48	90	62
15.26	48	109	72
15.27	55	92	76
15.28	50	90	72
15.29	57	96	50
15.3	45	101	68
15.31	55	113	58
15.32	59	103	74
15.33	52	93	57
15.34	50	96	65
15.35	48	83	70
15.36	60	91	57
15.37	55	93	65
15.38	57	93	68
15.39	52	87	68
15.4	52	86	68
15.41	69	68	60
15.42	70	75	72
15.43	71	69	59
15.44	53	59	60
15.45	52	80	67
15.46	71	81	61
15.47	64	59	63
15.48	47	75	56
15.49	59	71	56
15.5	44	63	85
15.51	57	75	61
15.52	49	78	70
15.53	56	71	62
15.54	56	84	72
15.55	59	82	72
15.56	67	65	75
15.57	44	69	79
15.58	49	66	78
15.59	59	56	83
15.6	62	80	85
15.61	68	57	104
15.62	78	66	94
15.63	65	72	81
15.64	57	81	86
15.65	51	68	107
15.66	49	69	90
15.67	73	66	105
15.68	59	73	85
15.69	64	63	93
15.7	54	53	87
15.71	53	74	78
15.72	59	73	90
15.73	53	80	66
15.74	75	66	84
15.75	66	58	80
15.76	67	69	91
15.77	50	67	77
15.78	53	76	76
15.79	69	66	71
15.8	56	69	71
15.81	60	57	76
15.82	46	58	67
15.83	48	74	70
15.84	49	72	65
15.85	71	72	58
15.86	53	75	58
15.87	63	65	58
15.88	57	65	78
15.89	48	71	76
15.9	63	70	71
15.91	71	62	62
15.92	48	68	59
15.93	67	58	61
15.94	55	81	79
15.95	62	71	65
15.96	55	67	74
15.97	43	55	54
15.98	50	62	60
15.99	53	67	62
16	69	79	83
16.01	49	86	62
16.02	67	70	57
16.03	71	55	81
16.04	60	73	71
16.05	66	67	68
16.06	57	70	66
16.07	56	64	71
16.08	59	65	68
16.09	53	81	70
16.1	56	57	63
16.11	70	66	77
16.12	64	56	63
16.13	58	63	70
16.14	68	74	71
16.15	69	60	74
16.16	63	59	79
16.17	64	60	72
16.18	66	65	58
16.19	62	63	65
16.2	57	67	69
16.21	61	70	56
16.22	59	65	59
16.23	54	78	63
16.24	61	61	55
16.25	64	73	59
16.26	69	67	75
16.27	61	73	77
16.28	52	67	62
16.29	75	79	54
16.3	77	62	68
16.31	69	64	62
16.32	54	61	76
16.33	63	66	56
16.34	79	69	63
16.35	69	71	77
16.36	69	63	52
16.37	63	71	71
16.38	71	59	60
16.39	65	76	65
16.4	61	66	66
16.41	69	64	77
16.42	59	71	76
16.43	77	84	58
16.44	69	63	48
16.45	67	70	68
16.46	60	68	64
16.47	59	66	74
16.48	69	70	72
16.49	61	74	72
16.5	68	72	76
16.51	66	78	59
16.52	80	70	62
16.53	83	75	71
16.54	71	74	62
16.55	69	83	74
16.56	61	60	77
16.57	67	70	53
16.58	70	65	62
16.59	69	60	63
16.6	75	80	70
16.61	75	70	68
16.62	90	73	75
16.63	78	71	62
16.64	79	77	78
16.65	60	81	84
16.66	75	59	73
16.67	56	84	68
16.68	78	70	90
16.69	100	78	73
16.7	75	65	78
16.71	74	61	67
16.72	85	57	57
16.73	85	62	85
16.74	114	75	79
16.75	101	61	74
16.76	116	71	75
16.77	118	63	67
16.78	140	78	83
16.79	134	68	73
16.8	155	49	67
16.81	171	60	86
16.82	162	81	73
16.83	210	78	60
16.84	257	87	71
16.85	238	59	71
16.86	305	86	62
16.87	383	59	60
16.88	320	85	75
16.89	383	72	75
16.9	448	74	70
16.91	506	85	64
16.92	501	78	82
16.93	556	63	73
16.94	569	76	85
16.95	533	66	73
16.96	541	81	71
16.97	491	83	71
16.98	480	79	56
16.99	462	76	68
17	394	79	70
17.01	349	67	54
17.02	299	78	56
17.03	287	71	81
17.04	253	76	59
17.05	247	80	70
17.06	212	75	80
17.07	171	64	66
17.08	161	72	69
17.09	145	64	87
17.1	138	84	72
17.11	120	72	62
17.12	108	69	75
17.13	118	76	89
17.14	99	75	80
17.15	105	66	71
17.16	98	95	69
17.17	92	69	68
17.18	70	67	79
17.19	74	78	75
17.2	74	72	75
17.21	79	78	87
17.22	81	70	74
17.23	99	82	68
17.24	80	87	82
17.25	70	71	79
17.26	70	70	67
17.27	66	74	72
17.28	67	72	73
17.29	71	81	85
17.3	67	73	69
17.31	62	69	86
17.32	76	84	62
17.33	78	93	78
17.34	65	85	87
17.35	64	96	80
17.36	70	83	76
17.37	75	80	73
17.38	58	84	81
17.39	55	91	79
17.4	87	90	94
17.41	55	77	79
17.42	59	83	72
17.43	57	89	72
17.44	64	76	78
17.45	51	91	75
17.46	64	106	96
17.47	63	79	63
17.48	61	89	70
17.49	66	82	80
17.5	61	101	74
17.51	56	97	82
17.52	70	105	108
17.53	67	90	64
17.54	68	100	85
17.55	56	89	96
17.56	63	109	109
17.57	80	94	94
17.58	88	123	81
17.59	70	91	86
17.6	69	94	80
17.61	63	128	78
17.62	75	101	81
17.63	81	114	67
17.64	57	135	86
17.65	75	130	89
17.66	57	122	93
17.67	68	118	102
17.68	63	126	85
17.69	79	129	95
17.7	70	147	100
17.71	67	122	117
17.72	63	97	95
17.73	63	131	104
17.74	63	121	126
17.75	65	93	107
17.76	74	156	125
17.77	60	123	141
17.78	62	122	149
17.79	77	114	151
17.8	68	114	162
17.81	76	126	140
17.82	65	91	173
17.83	71	94	185
17.84	75	88	180
17.85	77	97	234
17.86	59	87	205
17.87	65	92	273
17.88	61	92	255
17.89	68	95	294
17.9	70	85	338
17.91	59	96	414
17.92	57	64	483
17.93	57	104	502
17.94	63	89	541
17.95	59	78	663
17.96	75	87	707
17.97	66	78	807
17.98	58	83	842
17.99	78	77	889
18	68	100	942
18.01	80	79	888
18.02	88	62	893
18.03	64	86	863
18.04	82	82	837
18.05	68	84	777
18.06	76	86	696
18.07	57	69	623
18.08	73	88	582
18.09	65	93	495
18.1	60	87	457
18.11	82	87	427
18.12	67	77	344
18.13	86	83	311
18.14	70	72	324
18.15	67	92	235
18.16	63	76	242
18.17	61	86	196
18.18	68	77	165
18.19	57	74	149
18.2	73	77	162
18.21	77	91	143
18.22	77	79	128
18.23	67	77	129
18.24	64	88	134
18.25	69	89	110
18.26	70	68	128
18.27	59	85	109
18.28	79	90	90
18.29	70	76	109
18.3	87	86	94
18.31	76	84	104
18.32	72	87	89
18.33	64	76	96
18.34	64	91	94
18.35	58	96	107
18.36	74	90	93
18.37	60	82	83
18.38	49	96	85
18.39	74	93	84
18.4	85	80	85
18.41	62	69	82
18.42	78	67	81
18.43	70	84	84
18.44	73	94	85
18.45	81	90	90
18.46	54	84	101
18.47	74	93	92
18.48	71	81	107
18.49	85	73	95
18.5	81	87	85
18.51	70	89	80
18.52	66	78	77
18.53	80	82	101
18.54	68	91	81
18.55	100	100	86
18.56	77	97	87
18.57	76	100	87
18.58	71	85	83
18.59	78	80	112
18.6	67	76	98
18.61	79	77	77
18.62	86	74	106
18.63	74	73	90
18.64	58	80	95
18.65	80	98	98
18.66	86	83	111
18.67	65	78	103
18.68	69	63	126
18.69	71	68	131
18.7	74	88	135
18.71	75	88	129
18.72	79	83	141
18.73	57	71	129
18.74	83	71	136
18.75	61	75	138
18.76	68	97	119
18.77	60	72	114
18.78	77	82	129
18.79	78	91	143
18.8	69	107	121
18.81	70	90	135
18.82	64	101	129
18.83	84	86	127
18.84	71	75	108
18.85	67	95	115
18.86	76	92	103
18.87	69	98	93
18.88	76	94	80
18.89	80	76	93
18.9	76	102	82
18.91	81	83	97
18.92	86	91	98
18.93	72	83	93
18.94	69	102	83
18.95	74	86	93
18.96	75	77	82
18.97	73	80	74
18.98	67	95	86
18.99	65	74	101
19	69	75	84
19.01	84	79	83
19.02	73	112	79
19.03	71	90	84
19.04	76	84	111
19.05	64	96	91
19.06	67	101	87
19.07	78	89	93
19.08	58	106	90
19.09	84	90	89
19.1	72	84	103
19.11	76	88	97
19.12	60	96	107
19.13	65	94	113
19.14	85	102	141
19.15	75	106	111
19.16	65	103	107
19.17	69	90	120
19.18	71	101	130
19.19	79	108	134
19.2	71	89	132
19.21	76	100	111
19.22	66	83	117
19.23	70	99	124
19.24	74	65	99
19.25	66	83	91
19.26	74	97	104
19.27	63	90	97
19.28	82	97	99
19.29	79	85	103
19.3	71	90	88
19.31	63	82	89
19.32	60	112	99
19.33	62	79	108
19.34	76	77	106
19.35	73	83	84
19.36	89	106	93
19.37	63	97	84
19.38	69	99	92
19.39	73	86	98
19.4	84	90	78
19.41	70	87	98
19.42	82	88	86
19.43	74	89	93
19.44	78	98	98
19.45	78	96	77
19.46	68	98	86
19.47	80	100	79
19.48	74	85	94
19.49	71	110	83
19.5	79	86	83
19.51	83	92	85
19.52	84	92	88
19.53	73	108	99
19.54	75	96	102
19.55	64	124	94
19.56	81	101	105
19.57	81	104	93
19.58	71	84	93
19.59	95	94	91
19.6	79	95	85
19.61	69	73	85
19.62	85	112	80
19.63	82	100	121
19.64	94	84	99
19.65	93	87	95
19.66	84	109	101
19.67	77	86	94
19.68	73	106	89
19.69	67	94	107
19.7	69	90	111
19.71	88	107	96
19.72	86	102	99
19.73	73	78	84
19.74	80	81	99
19.75	79	102	99
19.76	70	98	102
19.77	67	86	95
19.78	85	79	99
19.79	76	89	123
19.8	92	106	92
19.81	83	89	93
19.82	71	105	93
19.83	63	110	89
19.84	73	108	103
19.85	72	98	109
19.86	83	90	92
19.87	83	86	90
19.88	76	91	88
19.89	83	100	97
19.9	73	95	94
19.91	74	106	100
19.92	73	92	83
19.93	86	84	104
19.94	90	85	97
19.95	79	103	85
19.96	73	122	90
19.97	74	88	102
19.98	86	84	101
19.99	90	104	96
20	94	94	102
20.01	68	96	101
20.02	86	92	107
20.03	96	114	94
20.04	90	77	105
20.05	101	104	89
20.06	76	88	93
20.07	88	99	95
20.08	88	97	94
20.09	65	101	99
20.1	84	111	101
20.11	90	94	98
20.12	93	105	90
20.13	105	90	100
20.14	65	91	96
20.15	84	96	95
20.16	78	89	99
20.17	76	120	102
20.18	84	93	97
20.19	80	109	92
20.2	91	105	104
20.21	84	99	113
20.22	101	106	91
20.23	75	107	101
20.24	94	90	94
20.25	71	104	88
20.26	72	112	93
20.27	84	100	101
20.28	83	91	89
20.29	90	101	97
20.3	91	94	94
20.31	64	110	94
20.32	77	85	101
20.33	73	98	79
20.34	86	106	86
20.35	64	105	102
20.36	74	106	104
20.37	87	99	91
20.38	78	103	116
20.39	74	109	101
20.4	95	93	92
20.41	80	125	100
20.42	78	110	109
20.43	79	105	112
20.44	82	105	107
20.45	79	116	118
20.46	77	95	96
20.47	90	107	103
20.48	67	113	90
20.49	92	116	108
20.5	73	103	97
20.51	73	114	117
20.52	78	96	101
20.53	83	98	94
20.54	67	120	93
20.55	113	90	95
20.56	90	120	103
20.57	85	113	109
20.58	76	107	101
20.59	87	98	89
20.6	86	88	94
20.61	77	99	104
20.62	84	101	100
20.63	77	117	85
20.64	101	93	97
20.65	85	112	100
20.66	84	87	108
20.67	83	109	101
20.68	91	115	89
20.69	83	91	96
20.7	98	102	106
20.71	69	93	89
20.72	78	97	96
20.73	82	105	107
20.74	85	82	102
20.75	96	99	118
20.76	97	100	122
20.77	96	114	93
20.78	87	104	104
20.79	100	94	103
20.8	93	113	81
20.81	88	114	112
20.82	86	104	106
20.83	87	103	101
20.84	79	102	95
20.85	85	95	120
20.86	90	103	108
20.87	102	110	112
20.88	94	94	116
20.89	84	99	111
20.9	107	122	103
20.91	93	112	101
20.92	109	87	99
20.93	79	117	107
20.94	93	109	85
20.95	97	110	92
20.96	83	109	121
20.97	93	114	100
20.98	82	108	129
20.99	102	109	120
21	96	113	107
21.01	86	104	122
21.02	81	108	102
21.03	97	113	104
21.04	109	107	100
21.05	90	103	114
21.06	97	103	99
21.07	90	110	92
21.08	97	101	106
21.09	105	91	111
21.1	89	118	94
21.11	99	112	118
21.12	100	108	98
21.13	88	121	115
21.14	104	106	107
21.15	75	112	111
21.16	93	133	98
21.17	104	114	101
21.18	93	102	127
21.19	84	102	112
21.2	83	102	91
21.21	77	98	100
21.22	87	120	105
21.23	93	97	100
21.24	95	109	110
21.25	99	110	93
21.26	90	101	107
21.27	100	108	133
21.28	108	112	104
21.29	96	109	116
21.3	81	101	108
21.31	89	123	121
21.32	96	113	105
21.33	99	121	97
21.34	89	118	127
21.35	81	101	127
21.36	99	112	115
21.37	87	105	107
21.38	77	105	94
21.39	97	114	112
21.4	97	87	121
21.41	87	132	104
21.42	95	117	111
21.43	82	99	116
21.44	77	117	118
21.45	94	122	135
21.46	92	141	121
21.47	90	110	139
21.48	92	129	128
21.49	107	118	110
21.5	90	133	126
21.51	119	128	115
21.52	121	125	130
21.53	86	111	120
21.54	101	114	142
21.55	84	142	131
21.56	71	97	121
21.57	100	117	96
21.58	95	131	125
21.59	101	127	118
21.6	89	123	129
21.61	106	127	125
21.62	89	107	114
21.63	99	130	110
21.64	72	132	134
21.65	101	105	149
21.66	91	127	128
21.67	101	125	120
21.68	110	117	104
21.69	99	124	117
21.7	98	131	123
21.71	100	101	120
21.72	83	125	137
21.73	87	124	124
21.74	114	144	125
21.75	104	128	121
21.76	94	112	114
21.77	86	118	119
21.78	94	129	123
21.79	87	107	113
21.8	85	112	143
21.81	90	117	134
21.82	77	116	139
21.83	90	116	127
21.84	100	129	96
21.85	96	114	120
21.86	87	119	126
21.87	96	120	136
21.88	93	114	127
21.89	90	117	123
21.9	96	90	112
21.91	97	115	131
21.92	90	99	116
21.93	92	128	135
21.94	90	126	147
21.95	110	100	119
21.96	100	119	132
21.97	92	112	114
21.98	95	116	113
21.99	97	113	114
22	94	117	122
22.01	103	123	130
22.02	80	113	136
22.03	89	121	129
22.04	91	118	113
22.05	98	97	150
22.06	80	140	147
22.07	98	110	121
22.08	95	105	150
22.09	103	110	140
22.1	99	112	147
22.11	97	131	158
22.12	97	99	153
22.13	97	110	151
22.14	93	135	149
22.15	113	108	139
22.16	111	113	159
22.17	89	117	173
22.18	82	104	145
22.19	109	101	144
22.2	116	105	153
22.21	96	135	136
22.22	111	119	155
22.23	94	102	150
22.24	107	124	144
22.25	79	96	152
22.26	94	105	154
22.27	89	121	147
22.28	85	110	146
22.29	93	112	133
22.3	105	105	148
22.31	105	121	132
22.32	103	118	146
22.33	109	117	163
22.34	96	117	146
22.35	95	108	153
22.36	85	114	144
22.37	97	124	138
22.38	83	106	156
22.39	101	107	114
22.4	95	104	115
22.41	102	107	115
22.42	111	124	119
22.43	97	106	132
22.44	96	119	134
22.45	100	113	123
22.46	97	117	118
22.47	83	113	122
22.48	83	127	140
22.49	101	113	88
22.5	101	107	128
22.51	97	112	112
22.52	86	126	108
22.53	85	115	135
22.54	107	121	136
22.55	102	134	124
22.56	93	109	127
22.57	108	118	138
22.58	103	102	120
22.59	105	106	138
22.6	88	133	130
22.61	82	116	97
22.62	78	122	110
22.63	107	117	121
22.64	77	120	106
22.65	97	129	117
22.66	94	92	117
22.67	94	132	114
22.68	110	119	136
22.69	84	114	113
22.7	89	128	123
22.71	110	108	120
22.72	97	99	93
22.73	115	137	118
22.74	108	112	98
22.75	107	117	139
22.76	117	117	99
22.77	92	123	91
22.78	109	110	117
22.79	106	125	106
22.8	78	124	127
22.81	114	121	115
22.82	111	138	121
22.83	116	118	115
22.84	93	107	113
22.85	106	110	118
22.86	125	119	105
22.87	100	127	109
22.88	134	117	111
22.89	121	113	95
22.9	115	113	110
22.91	130	110	109
22.92	105	130	114
22.93	123	117	135
22.94	121	120	127
22.95	126	112	118
22.96	144	121	100
22.97	137	133	110
22.98	139	120	105
22.99	146	122	131
23	154	124	131
23.01	139	122	128
23.02	135	118	109
23.03	119	106	114
23.04	126	131	97
23.05	138	127	103
23.06	118	109	132
23.07	123	108	110
23.08	122	120	109
23.09	113	113	117
23.1	120	123	123
23.11	109	113	119
23.12	135	122	135
23.13	114	114	107
23.14	125	118	117
23.15	123	128	117
23.16	117	111	127
23.17	117	109	98
23.18	98	114	120
23.19	124	112	118
23.2	106	111	119
23.21	113	102	107
23.22	119	109	120
23.23	100	134	113
23.24	109	123	116
23.25	108	119	100
23.26	87	106	117
23.27	99	117	108
23.28	116	131	121
23.29	108	108	97
23.3	128	130	134
23.31	94	109	108
23.32	101	124	107
23.33	96	106	101
23.34	95	113	102
23.35	112	126	121
23.36	114	113	102
23.37	121	125	123
23.38	108	108	128
23.39	98	106	133
23.4	108	94	106
23.41	94	109	133
23.42	124	125	116
23.43	95	131	113
23.44	92	126	96
23.45	91	135	130
23.46	106	138	103
23.47	101	130	114
23.48	120	129	97
23.49	91	127	129
23.5	116	122	113
23.51	113	111	113
23.52	116	130	119
23.53	104	124	101
23.54	90	107	139
23.55	122	131	129
23.56	101	129	99
23.57	103	126	121
23.58	112	137	119
23.59	108	141	109
23.6	113	106	125
23.61	121	119	108
23.62	109	129	121
23.63	117	113	109
23.64	124	118	109
23.65	114	128	121
23.66	115	104	121
23.67	86	103	133
23.68	120	120	119
23.69	117	125	130
23.7	100	137	116
23.71	87	134	100
23.72	122	140	115
23.73	106	106	124
23.74	109	129	95
23.75	98	135	114
23.76	99	120	96
23.77	103	149	129
23.78	125	136	110
23.79	105	126	121
23.8	124	105	105
23.81	102	121	108
23.82	103	118	128
23.83	107	140	130
23.84	107	131	106
23.85	103	122	105
23.86	89	115	103
23.87	117	128	97
23.88	96	131	95
23.89	121	112	112
23.9	105	107	127
23.91	128	125	118
23.92	113	132	125
23.93	99	115	105
23.94	104	127	107
23.95	112	126	96
23.96	123	123	106
23.97	119	118	115
23.98	109	135	137
23.99	124	135	105
24	110	116	124
24.01	90	123	109
24.02	117	133	105
24.03	120	107	119
24.04	97	119	134
24.05	111	122	100
24.06	118	129	114
24.07	101	125	120
24.08	112	128	95
24.09	97	116	139
24.1	106	116	91
24.11	116	116	122
24.12	126	121	122
24.13	106	113	116
24.14	127	116	122
24.15	130	106	124
24.16	107	138	92
24.17	122	114	116
24.18	146	112	137
24.19	108	100	137
24.2	122	114	127
24.21	120	110	139
24.22	142	120	114
24.23	150	102	126
24.24	126	115	122
24.25	127	118	140
24.26	131	112	109
24.27	139	143	100
24.28	128	151	109
24.29	115	108	135
24.3	128	135	138
24.31	152	111	104
24.32	154	97	120
24.33	161	123	117
24.34	157	131	106
24.35	148	109	108
24.36	152	148	109
24.37	172	130	103
24.38	150	112	93
24.39	160	116	148
24.4	178	113	121
24.41	215	100	125
24.42	201	113	127
24.43	175	117	138
24.44	203	105	105
24.45	180	105	109
24.46	175	121	118
24.47	183	140	135
24.48	175	138	134
24.49	176	124	128
24.5	174	115	101
24.51	176	113	118
24.52	194	108	116
24.53	156	96	115
24.54	169	112	109
24.55	164	123	140
24.56	177	117	126
24.57	201	112	118
24.58	176	113	113
24.59	176	127	107
24.6	149	123	98
24.61	163	122	106
24.62	148	97	122
24.63	154	132	100
24.64	169	122	110
24.65	192	140	111
24.66	165	132	125
24.67	170	92	127
24.68	181	94	112
24.69	170	129	129
24.7	158	130	103
24.71	169	99	111
24.72	174	135	111
24.73	143	107	101
24.74	175	117	114
24.75	161	110	103
24.76	148	108	102
24.77	178	114	115
24.78	165	111	128
24.79	172	111	117
24.8	159	107	103
24.81	185	127	121
24.82	178	115	121
24.83	183	114	115
24.84	197	115	105
24.85	170	116	101
24.86	178	112	112
24.87	180	109	126
24.88	171	121	133
24.89	180	135	99
24.9	204	118	96
24.91	166	121	114
24.92	203	130	119
24.93	223	129	128
24.94	208	125	123
24.95	205	126	105
24.96	212	115	122
24.97	213	148	112
24.98	217	138	104
24.99	222	110	109
25	215	124	107
25.01	257	106	114
25.02	215	122	122
25.03	241	102	120
25.04	227	137	122
25.05	230	101	95
25.06	278	116	129
25.07	263	120	114
25.08	254	117	109
25.09	292	106	111
25.1	306	116	122
25.11	294	111	89
25.12	343	100	118
25.13	312	120	115
25.14	323	132	113
25.15	361	120	113
25.16	394	116	102
25.17	397	111	107
25.18	435	111	121
25.19	466	131	97
25.2	506	112	110
25.21	527	126	123
25.22	618	116	93
25.23	638	103	98
25.24	698	111	97
25.25	757	111	128
25.26	896	109	119
25.27	1043	108	105
25.28	1143	137	90
25.29	1205	107	97
25.3	1434	120	107
25.31	1522	123	135
25.32	1743	115	122
25.33	1944	137	84
25.34	2206	117	111
25.35	2426	108	96
25.36	2783	136	114
25.37	3075	126	120
25.38	3600	124	114
25.39	4046	128	116
25.4	4731	126	106
25.41	5269	110	132
25.42	6264	123	122
25.43	7015	110	97
25.44	7946	93	115
25.45	9454	129	129
25.46	10325	124	124
25.47	11553	114	107
25.48	12736	120	109
25.49	13730	125	99
25.5	14467	131	130
25.51	15101	114	115
25.52	15269	118	123
25.53	15279	105	106
25.54	15197	111	140
25.55	14975	135	136
25.56	14211	141	130
25.57	13523	100	121
25.58	12368	135	144
25.59	11581	132	129
25.6	10518	117	136
25.61	9376	120	142
25.62	8419	106	133
25.63	7486	110	116
25.64	6523	124	161
25.65	5721	112	154
25.66	4976	128	171
25.67	4302	123	140
25.68	3730	126	146
25.69	3271	111	149
25.7	2865	100	158
25.71	2448	117	152
25.72	2176	133	151
25.73	1876	121	159
25.74	1732	125	146
25.75	1472	111	148
25.76	1302	129	146
25.77	1220	115	141
25.78	1074	133	116
25.79	942	114	131
25.8	873	101	113
25.81	809	115	116
25.82	690	109	120
25.83	663	116	116
25.84	585	117	134
25.85	553	116	122
25.86	539	122	137
25.87	479	127	128
25.88	455	106	117
25.89	410	122	139
25.9	409	143	103
25.91	374	123	126
25.92	372	142	101
25.93	394	154	132
25.94	366	106	118
25.95	330	137	129
25.96	330	113	122
25.97	299	140	115
25.98	352	134	131
25.99	292	131	141
26	328	128	132
26.01	287	140	119
26.02	334	125	115
26.03	343	119	118
26.04	322	142	123
26.05	267	140	106
26.06	283	141	131
26.07	268	141	108
26.08	266	141	120
26.09	284	119	135
26.1	281	141	117
26.11	258	148	119
26.12	269	143	113
26.13	214	149	115
26.14	265	144	102
26.15	224	157	98
26.16	212	148	119
26.17	202	154	138
26.18	228	150	119
26.19	197	171	120
26.2	204	162	104
26.21	214	165	123
26.22	188	175	125
26.23	162	175	123
26.24	176	176	120
26.25	177	180	110
26.26	170	171	111
26.27	152	169	137
26.28	167	200	114
26.29	149	186	116
26.3	144	200	118
26.31	155	190	102
26.32	174	210	122
26.33	147	228	104
26.34	143	197	116
26.35	130	221	113
26.36	151	210	110
26.37	141	238	106
26.38	120	221	140
26.39	127	208	108
26.4	126	237	118
26.41	137	230	115
26.42	136	201	143
26.43	132	241	131
26.44	135	230	110
26.45	117	217	121
26.46	134	252	114
26.47	135	251	114
26.48	151	259	120
26.49	120	237	121
26.5	125	265	119
26.51	122	293	127
26.52	134	287	110
26.53	138	266	114
26.54	120	304	123
26.55	118	277	101
26.56	144	302	102
26.57	127	310	144
26.58	131	326	121
26.59	120	339	106
26.6	113	350	121
26.61	101	347	124
26.62	132	354	111
26.63	113	361	104
26.64	113	384	115
26.65	137	396	112
26.66	134	375	124
26.67	115	401	131
26.68	115	361	142
26.69	113	432	136
26.7	129	401	113
26.71	111	410	151
26.72	114	438	117
26.73	111	452	136
26.74	101	410	134
26.75	129	410	144
26.76	120	376	152
26.77	108	414	119
26.78	117	330	153
26.79	116	363	145
26.8	87	319	135
26.81	104	285	144
26.82	102	281	178
26.83	97	305	181
26.84	108	297	173
26.85	97	250	202
26.86	107	224	207
26.87	127	240	195
26.88	105	211	231
26.89	115	192	213
26.9	103	223	246
26.91	97	171	258
26.92	117	179	260
26.93	99	177	302
26.94	110	170	300
26.95	92	163	330
26.96	101	150	362
26.97	89	150	368
26.98	104	161	390
26.99	117	126	437
27	134	118	493
27.01	99	122	541
27.02	125	115	595
27.03	105	123	614
27.04	109	119	775
27.05	101	122	924
27.06	99	134	1029
27.07	131	129	1189
27.08	87	110	1279
27.09	117	117	1470
27.1	95	123	1640
27.11	92	110	1853
27.12	85	126	2098
27.13	104	127	2177
27.14	113	115	2240
27.15	105	126	2262
27.16	113	101	2317
27.17	107	113	2243
27.18	96	128	2229
27.19	108	102	2039
27.2	109	97	1801
27.21	102	111	1882
27.22	108	110	1742
27.23	101	107	1570
27.24	92	102	1338
27.25	92	109	1209
27.26	98	104	1084
27.27	107	111	991
27.28	111	98	874
27.29	87	100	744
27.3	111	112	665
27.31	112	132	611
27.32	101	96	550
27.33	113	115	469
27.34	125	143	447
27.35	112	122	381
27.36	118	119	331
27.37	97	106	319
27.38	124	99	315
27.39	112	114	278
27.4	135	118	258
27.41	126	110	262
27.42	131	119	233
27.43	122	119	205
27.44	120	124	191
27.45	142	115	233
27.46	141	121	179
27.47	129	112	171
27.48	160	108	180
27.49	145	118	156
27.5	153	109	141
27.51	150	119	142
27.52	155	109	126
27.53	169	109	152
27.54	161	125	110
27.55	194	116	108
27.56	182	98	144
27.57	154	115	152
27.58	172	109	121
27.59	185	111	131
27.6	204	104	123
27.61	185	110	135
27.62	194	113	133
27.63	174	113	105
27.64	198	114	147
27.65	181	124	128
27.66	171	107	105
27.67	161	103	115
27.68	165	103	130
27.69	173	106	123
27.7	178	110	134
27.71	154	93	119
27.72	168	127	123
27.73	166	98	117
27.74	164	96	123
27.75	157	96	116
27.76	153	117	135
27.77	176	117	137
27.78	163	108	120
27.79	149	88	100
27.8	158	89	117
27.81	139	96	120
27.82	143	104	111
27.83	145	122	140
27.84	142	102	112
27.85	127	97	101
27.86	126	94	121
27.87	111	116	109
27.88	123	101	125
27.89	101	134	91
27.9	114	131	136
27.91	117	130	124
27.92	119	120	97
27.93	85	123	124
27.94	105	116	131
27.95	121	84	106
27.96	110	88	107
27.97	97	125	137
27.98	80	101	126
27.99	85	130	133
28	100	121	113
28.01	99	93	131
28.02	99	122	115
28.03	85	114	124
28.04	103	113	142
28.05	100	102	133
28.06	106	115	138
28.07	88	91	148
28.08	93	121	130
28.09	90	90	146
28.1	87	120	149
28.11	90	121	166
28.12	86	83	166
28.13	93	116	174
28.14	104	119	193
28.15	88	113	218
28.16	97	95	215
28.17	89	88	208
28.18	99	128	253
28.19	92	124	296
28.2	85	114	309
28.21	93	116	308
28.22	95	102	313
28.23	79	86	355
28.24	98	99	347
28.25	89	108	386
28.26	88	103	381
28.27	97	105	386
28.28	70	116	361
28.29	96	94	324
28.3	95	99	329
28.31	82	113	276
28.32	95	113	303
28.33	93	94	276
28.34	107	115	256
28.35	89	105	253
28.36	86	112	215
28.37	73	92	255
28.38	81	103	233
28.39	67	97	196
28.4	84	93	185
28.41	89	98	225
28.42	84	85	191
28.43	101	115	143
28.44	85	90	148
28.45	103	121	139
28.46	101	92	163
28.47	113	92	154
28.48	120	104	148
28.49	93	115	139
28.5	100	108	128
28.51	95	115	101
28.52	78	109	129
28.53	106	103	130
28.54	87	83	119
28.55	95	101	116
28.56	79	114	119
28.57	95	102	102
28.58	92	91	99
28.59	107	109	98
28.6	100	108	119
28.61	83	103	123
28.62	70	101	104
28.63	93	95	81
28.64	93	102	116
28.65	106	104	123
28.66	90	117	109
28.67	88	103	87
28.68	99	110	84
28.69	96	92	110
28.7	84	106	103
28.71	90	90	105
28.72	86	108	109
28.73	88	113	116
28.74	82	109	117
28.75	104	110	104
28.76	82	101	96
28.77	96	106	137
28.78	89	113	112
28.79	89	110	114
28.8	76	91	120
28.81	97	109	99
28.82	78	93	109
28.83	90	91	102
28.84	87	107	104
28.85	100	121	109
28.86	74	104	108
28.87	75	106	108
28.88	83	109	105
28.89	88	88	137
28.9	70	102	116
28.91	87	101	86
28.92	74	88	111
28.93	87	102	115
28.94	81	115	104
28.95	94	105	109
28.96	73	99	106
28.97	94	89	94
28.98	108	112	96
28.99	97	95	84
29	86	96	98
29.01	67	104	94
29.02	84	118	95
29.03	85	89	83
29.04	83	101	100
29.05	83	91	91
29.06	82	106	96
29.07	81	101	100
29.08	82	105	85
29.09	90	82	101
29.1	89	118	115
29.11	91	94	107
29.12	75	102	83
29.13	97	106	104
29.14	87	103	100
29.15	75	106	105
29.16	93	114	88
29.17	79	101	85
29.18	81	106	129
29.19	93	88	93
29.2	87	103	107
29.21	77	110	101
29.22	84	108	102
29.23	80	99	94
29.24	82	105	103
29.25	88	111	96
29.26	84	86	110
29.27	79	114	85
29.28	82	99	103
29.29	84	99	81
29.3	81	88	90
29.31	88	94	91
29.32	82	105	103
29.33	87	95	103
29.34	88	101	102
29.35	84	99	99
29.36	84	96	94
29.37	77	107	93
29.38	83	71	86
29.39	98	92	104
29.4	95	92	93
29.41	99	98	87
29.42	95	107	98
29.43	69	102	98
29.44	78	88	109
29.45	84	103	113
29.46	107	75	117
29.47	85	97	108
29.48	97	101	90
29.49	79	101	96
29.5	88	100	99
29.51	90	95	96
29.52	75	95	115
29.53	75	105	115
29.54	69	109	107
29.55	64	99	98
29.56	67	108	97
29.57	77	123	101
29.58	74	107	93
29.59	82	96	84
29.6	83	104	90
29.61	84	94	94
29.62	85	97	109
29.63	83	111	78
29.64	84	108	88
29.65	83	85	79
29.66	86	110	94
29.67	75	101	112
29.68	89	91	109
29.69	95	101	101
29.7	89	102	101
29.71	94	91	97
29.72	87	106	85
29.73	87	91	91
29.74	97	71	86
29.75	90	93	96
29.76	85	121	98
29.77	78	81	98
29.78	84	101	86
29.79	81	95	107
29.8	98	91	99
29.81	96	100	91
29.82	99	76	77
29.83	104	88	90
29.84	100	103	105
29.85	88	93	89
29.86	94	92	89
29.87	106	116	76
29.88	86	105	77
29.89	91	104	72
29.9	112	96	93
29.91	109	100	94
29.92	108	101	93
29.93	90	86	93
29.94	109	92	79
29.95	97	97	109
29.96	125	82	98
29.97	134	102	81
29.98	108	89	95
[truncated: 3,002 more rows]

## Sheet: SIFig7_d
	Cs3Sb2Br9	Cs3(Sb0.5Bi0.5)2(0.5Br0.5I)9	Cs3Bi2I9
2Theta	Intensity	Intensity	Intensity
10.01	61	59	83
10.02	51	59	64
10.03	63	75	58
10.04	64	75	81
10.05	73	74	82
10.06	63	63	65
10.07	72	54	50
10.08	79	73	63
10.09	71	67	70
10.1	68	73	77
10.11	65	74	62
10.12	66	55	72
10.13	72	55	80
10.14	62	79	90
10.15	60	46	59
10.16	55	59	83
10.17	63	67	64
10.18	55	71	65
10.19	65	66	61
10.2	66	60	68
10.21	59	66	68
10.22	53	60	75
10.23	64	56	61
10.24	69	58	59
10.25	69	62	57
10.26	51	71	72
10.27	84	62	81
10.28	63	69	61
10.29	55	64	65
10.3	68	69	75
10.31	61	65	62
10.32	68	65	58
10.33	63	57	71
10.34	70	59	75
10.35	63	64	59
10.36	60	49	71
10.37	72	45	56
10.38	49	64	73
10.39	76	58	65
10.4	71	73	77
10.41	65	65	74
10.42	62	64	85
10.43	54	70	50
10.44	42	75	59
10.45	50	65	64
10.46	58	69	54
10.47	75	61	78
10.48	74	73	68
10.49	71	63	55
10.5	48	64	67
10.51	71	69	63
10.52	72	69	60
10.53	70	62	65
10.54	54	74	61
10.55	53	53	54
10.56	70	59	64
10.57	65	81	53
10.58	60	61	66
10.59	69	76	76
10.6	70	51	78
10.61	55	63	65
10.62	65	81	51
10.63	67	59	62
10.64	64	60	65
10.65	59	62	65
10.66	63	70	51
10.67	67	72	67
10.68	69	77	61
10.69	68	72	66
10.7	65	50	71
10.71	59	54	57
10.72	67	75	66
10.73	68	66	67
10.74	62	62	61
10.75	68	70	58
10.76	60	60	50
10.77	50	62	59
10.78	51	77	62
10.79	77	65	58
10.8	49	58	67
10.81	56	88	65
10.82	75	57	63
10.83	65	68	56
10.84	48	78	64
10.85	56	65	68
10.86	70	80	58
10.87	61	71	59
10.88	49	53	66
10.89	55	79	66
10.9	66	59	72
10.91	68	69	69
10.92	64	54	51
10.93	73	66	60
10.94	68	62	59
10.95	66	59	58
10.96	70	63	67
10.97	60	58	75
10.98	57	62	49
10.99	71	58	69
11	63	62	67
11.01	63	57	58
11.02	71	63	50
11.03	58	69	62
11.04	64	55	56
11.05	58	67	62
11.06	69	64	58
11.07	79	59	60
11.08	59	64	62
11.09	68	49	70
11.1	60	64	59
11.11	70	52	65
11.12	64	51	55
11.13	81	44	60
11.14	68	72	70
11.15	64	62	60
11.16	63	70	65
11.17	58	76	46
11.18	72	74	66
11.19	77	71	83
11.2	74	59	66
11.21	70	62	55
11.22	61	63	57
11.23	72	50	55
11.24	58	67	65
11.25	67	65	66
11.26	49	74	52
11.27	57	64	57
11.28	67	80	60
11.29	60	73	64
11.3	67	50	62
11.31	55	54	58
11.32	60	63	58
11.33	63	59	60
11.34	66	56	56
11.35	69	59	70
11.36	54	62	53
11.37	52	75	64
11.38	63	62	52
11.39	55	61	61
11.4	56	53	57
11.41	74	59	68
11.42	53	58	60
11.43	54	51	72
11.44	66	68	48
11.45	58	54	59
11.46	59	52	58
11.47	58	59	54
11.48	59	60	62
11.49	80	58	64
11.5	52	48	55
11.51	64	64	51
11.52	58	54	62
11.53	55	56	67
11.54	65	63	58
11.55	65	80	69
11.56	64	56	53
11.57	48	75	55
11.58	72	59	59
11.59	46	61	75
11.6	58	68	52
11.61	65	59	59
11.62	68	72	60
11.63	64	63	60
11.64	63	51	62
11.65	60	69	39
11.66	74	59	68
11.67	62	64	58
11.68	44	58	59
11.69	74	59	53
11.7	75	71	70
11.71	60	53	58
11.72	57	69	51
11.73	63	66	54
11.74	55	62	60
11.75	63	56	65
11.76	71	66	64
11.77	69	77	65
11.78	63	54	67
11.79	67	70	46
11.8	54	57	64
11.81	54	70	59
11.82	70	58	62
11.83	70	56	68
11.84	62	59	49
11.85	68	60	54
11.86	60	53	58
11.87	49	54	54
11.88	62	62	58
11.89	64	72	46
11.9	66	60	78
11.91	62	64	51
11.92	57	53	57
11.93	53	50	67
11.94	59	55	62
11.95	63	57	56
11.96	54	62	79
11.97	65	73	52
11.98	61	61	72
11.99	64	57	52
12	54	61	73
12.01	63	60	65
12.02	53	66	77
12.03	55	65	50
12.04	58	54	62
12.05	48	55	64
12.06	73	68	59
12.07	52	57	60
12.08	59	73	65
12.09	61	61	67
12.1	61	43	68
12.11	66	59	63
12.12	64	51	66
12.13	66	56	60
12.14	62	53	47
12.15	62	63	58
12.16	71	53	46
12.17	48	53	61
12.18	53	67	67
12.19	58	59	61
12.2	70	53	52
12.21	53	71	67
12.22	66	62	51
12.23	47	57	63
12.24	51	52	53
12.25	71	47	78
12.26	49	59	66
12.27	74	69	66
12.28	49	72	57
12.29	46	54	65
12.3	55	68	57
12.31	59	57	59
12.32	61	47	64
12.33	55	56	70
12.34	61	57	56
12.35	59	60	55
12.36	71	63	72
12.37	58	69	66
12.38	59	74	52
12.39	62	62	64
12.4	65	62	63
12.41	70	55	73
12.42	58	52	56
12.43	51	71	72
12.44	61	73	52
12.45	55	66	64
12.46	58	68	64
12.47	66	56	69
12.48	70	63	70
12.49	45	65	77
12.5	59	43	72
12.51	69	61	58
12.52	59	55	78
12.53	54	71	69
12.54	66	56	57
12.55	63	69	62
12.56	53	55	80
12.57	55	62	86
12.58	73	58	67
12.59	59	69	83
12.6	62	62	88
12.61	53	49	79
12.62	57	63	83
12.63	57	68	101
12.64	53	77	108
12.65	53	59	111
12.66	53	61	134
12.67	76	68	149
12.68	67	57	142
12.69	43	72	169
12.7	75	57	153
12.71	60	44	190
12.72	57	66	192
12.73	56	61	238
12.74	58	49	201
12.75	56	63	241
12.76	59	57	231
12.77	69	68	236
12.78	63	67	245
12.79	76	48	263
12.8	61	64	266
12.81	65	51	255
12.82	65	58	206
12.83	77	49	215
12.84	88	65	184
12.85	73	58	186
12.86	74	54	145
12.87	77	70	146
12.88	79	63	146
12.89	85	67	128
12.9	75	77	146
12.91	65	72	106
12.92	80	61	112
12.93	59	62	91
12.94	80	66	80
12.95	68	58	85
12.96	73	52	79
12.97	75	60	92
12.98	56	52	84
12.99	72	52	70
13	63	56	67
13.01	54	55	68
13.02	55	54	66
13.03	69	58	63
13.04	51	59	76
13.05	53	62	72
13.06	67	57	69
13.07	65	83	63
13.08	59	64	70
13.09	66	60	55
13.1	59	48	51
13.11	71	65	63
13.12	60	65	60
13.13	66	81	66
13.14	65	61	63
13.15	57	57	54
13.16	65	64	66
13.17	67	63	60
13.18	48	52	57
13.19	59	68	59
13.2	63	81	67
13.21	62	66	64
13.22	54	84	69
13.23	71	62	75
13.24	48	65	68
13.25	44	58	65
13.26	61	54	57
13.27	48	78	46
13.28	76	65	57
13.29	56	52	50
13.3	66	56	63
13.31	55	52	53
13.32	52	71	54
13.33	67	54	60
13.34	61	63	64
13.35	58	76	52
13.36	53	69	62
13.37	57	52	47
13.38	78	66	88
13.39	53	70	63
13.4	56	63	51
13.41	51	59	59
13.42	59	70	60
13.43	72	66	74
13.44	71	48	54
13.45	65	51	61
13.46	70	63	76
13.47	62	62	63
13.48	65	66	63
13.49	54	63	60
13.5	55	54	64
13.51	58	75	59
13.52	46	61	62
13.53	68	57	59
13.54	58	59	51
13.55	74	64	59
13.56	69	59	56
13.57	69	67	58
13.58	59	54	56
13.59	55	51	58
13.6	58	51	58
13.61	56	55	59
13.62	56	54	50
13.63	74	56	58
13.64	61	59	53
13.65	65	55	49
13.66	60	61	49
13.67	77	73	55
13.68	59	56	59
13.69	68	61	53
13.7	78	43	71
13.71	71	68	53
13.72	51	50	47
13.73	60	58	60
13.74	60	60	62
13.75	80	61	66
13.76	62	53	62
13.77	65	44	57
13.78	52	68	53
13.79	61	58	66
13.8	47	57	60
13.81	62	64	51
13.82	78	65	63
13.83	59	56	48
13.84	57	68	59
13.85	57	63	64
13.86	56	58	61
13.87	50	68	58
13.88	44	55	59
13.89	56	81	51
13.9	60	61	53
13.91	55	64	61
13.92	68	60	55
13.93	59	57	54
13.94	62	57	68
13.95	67	58	61
13.96	55	57	60
13.97	68	57	54
13.98	56	48	60
13.99	57	55	58
14	68	63	53
14.01	71	65	60
14.02	67	64	73
14.03	66	70	48
14.04	65	55	79
14.05	59	58	49
14.06	67	64	69
14.07	53	60	63
14.08	54	61	53
14.09	56	44	60
14.1	60	69	57
14.11	53	66	33
14.12	67	58	70
14.13	55	66	61
14.14	56	53	53
14.15	38	62	58
14.16	75	45	54
14.17	55	63	54
14.18	67	63	52
14.19	44	66	60
14.2	74	58	44
14.21	67	58	65
14.22	78	57	61
14.23	65	59	39
14.24	44	65	63
14.25	55	53	52
14.26	74	62	56
14.27	66	55	57
14.28	66	70	56
14.29	54	59	48
14.3	53	66	50
14.31	60	51	56
14.32	58	58	72
14.33	64	67	56
14.34	64	66	49
14.35	62	73	47
14.36	57	58	73
14.37	66	59	60
14.38	67	55	45
14.39	70	52	75
14.4	81	77	59
14.41	70	58	44
14.42	53	59	71
14.43	61	56	65
14.44	59	57	54
14.45	66	62	64
14.46	57	59	65
14.47	65	60	67
14.48	59	72	54
14.49	60	56	69
14.5	62	79	56
14.51	68	63	66
14.52	62	66	54
14.53	66	71	49
14.54	60	73	63
14.55	57	71	62
14.56	74	53	52
14.57	70	61	69
14.58	72	56	58
14.59	46	61	67
14.6	61	68	59
14.61	69	58	57
14.62	67	57	56
14.63	60	65	57
14.64	63	69	62
14.65	59	70	66
14.66	62	55	64
14.67	61	72	54
14.68	61	62	55
14.69	62	61	67
14.7	55	67	57
14.71	47	63	70
14.72	62	59	51
14.73	51	64	53
14.74	61	64	61
14.75	48	58	64
14.76	70	71	46
14.77	90	57	58
14.78	82	67	52
14.79	46	70	67
14.8	59	69	60
14.81	70	60	49
14.82	51	71	55
14.83	55	66	61
14.84	70	64	54
14.85	54	68	54
14.86	53	80	58
14.87	67	67	55
14.88	59	58	47
14.89	51	68	66
14.9	62	52	81
14.91	75	63	64
14.92	57	70	58
14.93	59	70	65
14.94	52	83	57
14.95	59	73	65
14.96	48	75	66
14.97	67	63	72
14.98	59	70	47
14.99	62	50	71
15	68	78	63
15.01	61	78	52
15.02	52	75	56
15.03	61	76	65
15.04	91	56	62
15.05	61	87	75
15.06	81	86	58
15.07	61	81	61
15.08	64	85	60
15.09	69	91	61
15.1	65	88	63
15.11	67	75	65
15.12	78	72	55
15.13	55	97	59
15.14	77	61	63
15.15	76	93	72
15.16	68	96	62
15.17	72	101	65
15.18	53	97	65
15.19	62	92	69
15.2	75	94	46
15.21	62	92	74
15.22	71	105	61
15.23	61	87	67
15.24	69	93	68
15.25	51	90	58
15.26	56	109	62
15.27	65	92	73
15.28	58	90	56
15.29	66	96	66
15.3	60	101	62
15.31	65	113	67
15.32	68	103	56
15.33	61	93	54
15.34	58	96	53
15.35	59	83	63
15.36	66	91	60
15.37	63	93	43
15.38	65	93	58
15.39	72	87	64
15.4	69	86	63
15.41	71	68	57
15.42	67	75	79
15.43	64	69	71
15.44	73	59	60
15.45	63	80	80
15.46	55	81	72
15.47	61	59	56
15.48	65	75	50
15.49	69	71	60
15.5	83	63	51
15.51	59	75	57
15.52	81	78	74
15.53	72	71	79
15.54	74	84	63
15.55	61	82	56
15.56	71	65	46
15.57	63	69	70
15.58	76	66	65
15.59	61	56	63
15.6	74	80	66
15.61	65	57	79
15.62	81	66	59
15.63	71	72	51
15.64	76	81	61
15.65	77	68	61
15.66	96	69	61
15.67	75	66	71
15.68	70	73	45
15.69	77	63	64
15.7	80	53	63
15.71	92	74	62
15.72	95	73	60
15.73	83	80	74
15.74	96	66	63
15.75	80	58	69
15.76	94	69	66
15.77	112	67	60
15.78	88	76	57
15.79	90	66	69
15.8	97	69	67
15.81	93	57	69
15.82	92	58	73
15.83	86	74	66
15.84	114	72	53
15.85	77	72	72
15.86	92	75	67
15.87	85	65	79
15.88	72	65	79
15.89	82	71	65
15.9	69	70	64
15.91	71	62	77
15.92	75	68	72
15.93	80	58	60
15.94	81	81	63
15.95	85	71	59
15.96	67	67	71
15.97	65	55	67
15.98	64	62	70
15.99	75	67	70
16	68	79	43
16.01	64	86	60
16.02	72	70	66
16.03	68	55	66
16.04	77	73	60
16.05	86	67	79
16.06	69	70	71
16.07	82	64	70
16.08	70	65	77
16.09	74	81	76
16.1	56	57	73
16.11	51	66	67
16.12	49	56	65
16.13	73	63	55
16.14	76	74	61
16.15	65	60	75
16.16	76	59	75
16.17	69	60	75
16.18	67	65	89
16.19	69	63	85
16.2	72	67	88
16.21	68	70	72
16.22	69	65	85
16.23	77	78	67
16.24	57	61	72
16.25	92	73	58
16.26	64	67	69
16.27	66	73	61
16.28	65	67	71
16.29	74	79	83
16.3	71	62	70
16.31	67	64	81
16.32	58	61	66
16.33	57	66	76
16.34	70	69	72
16.35	73	71	77
16.36	54	63	51
16.37	73	71	70
16.38	76	59	70
16.39	75	76	71
16.4	68	66	69
16.41	76	64	88
16.42	80	71	83
16.43	86	84	90
16.44	59	63	96
16.45	71	70	112
16.46	77	68	109
16.47	55	66	89
16.48	81	70	122
16.49	81	74	106
16.5	62	72	131
16.51	61	78	133
16.52	67	70	130
16.53	76	75	137
16.54	80	74	156
16.55	67	83	150
16.56	62	60	184
16.57	70	70	173
16.58	76	65	202
16.59	69	60	243
16.6	58	80	290
16.61	87	70	335
16.62	62	73	376
16.63	61	71	429
16.64	74	77	492
16.65	82	81	563
16.66	55	59	677
16.67	80	84	702
16.68	77	70	830
16.69	66	78	947
16.7	71	65	1018
16.71	71	61	1045
16.72	65	57	1085
16.73	97	62	1025
16.74	71	75	1000
16.75	81	61	942
16.76	73	71	788
16.77	75	63	769
16.78	63	78	712
16.79	78	68	594
16.8	70	49	528
16.81	97	60	463
16.82	75	81	367
16.83	65	78	374
16.84	73	87	309
16.85	62	59	260
16.86	73	86	218
16.87	70	59	213
16.88	79	85	197
16.89	83	72	190
16.9	82	74	166
16.91	94	85	140
16.92	69	78	138
16.93	65	63	138
16.94	61	76	140
16.95	82	66	101
16.96	67	81	111
16.97	86	83	109
16.98	77	79	93
16.99	71	76	110
17	79	79	87
17.01	62	67	86
17.02	81	78	107
17.03	60	71	86
17.04	68	76	79
17.05	84	80	84
17.06	62	75	76
17.07	64	64	80
17.08	85	72	73
17.09	63	64	81
17.1	79	84	77
17.11	73	72	73
17.12	71	69	79
17.13	79	76	64
17.14	68	75	68
17.15	75	66	74
17.16	69	95	76
17.17	78	69	87
17.18	80	67	72
17.19	65	78	73
17.2	79	72	74
17.21	72	78	75
17.22	79	70	69
17.23	79	82	73
17.24	82	87	71
17.25	71	71	70
17.26	60	70	70
17.27	72	74	85
17.28	83	72	70
17.29	74	81	83
17.3	64	73	61
17.31	90	69	86
17.32	86	84	60
17.33	77	93	76
17.34	97	85	87
17.35	69	96	84
17.36	95	83	66
17.37	86	80	79
17.38	92	84	70
17.39	77	91	71
17.4	86	90	76
17.41	81	77	65
17.42	78	83	76
17.43	75	89	63
17.44	78	76	72
17.45	87	91	83
17.46	80	106	72
17.47	66	79	88
17.48	74	89	60
17.49	81	82	83
17.5	78	101	84
17.51	70	97	57
17.52	73	105	84
17.53	82	90	72
17.54	64	100	66
17.55	60	89	73
17.56	76	109	77
17.57	95	94	79
17.58	76	123	78
17.59	82	91	63
17.6	64	94	78
17.61	78	128	51
17.62	68	101	69
17.63	66	114	81
17.64	75	135	74
17.65	72	130	63
17.66	79	122	67
17.67	74	118	68
17.68	64	126	65
17.69	81	129	68
17.7	74	147	72
17.71	86	122	87
17.72	74	97	87
17.73	85	131	74
17.74	74	121	74
17.75	66	93	80
17.76	82	156	56
17.77	78	123	77
17.78	73	122	89
17.79	85	114	75
17.8	92	114	72
17.81	70	126	66
17.82	65	91	64
17.83	78	94	84
17.84	90	88	85
17.85	73	97	79
17.86	93	87	74
17.87	96	92	77
17.88	81	92	69
17.89	70	95	88
17.9	76	85	77
17.91	85	96	74
17.92	86	64	88
17.93	80	104	78
17.94	78	89	83
17.95	63	78	61
17.96	91	87	63
17.97	97	78	86
17.98	70	83	64
17.99	86	77	77
18	79	100	77
18.01	91	79	79
18.02	87	62	64
18.03	84	86	77
18.04	100	82	69
18.05	82	84	82
18.06	79	86	70
18.07	101	69	77
18.08	99	88	64
18.09	100	93	80
18.1	110	87	69
18.11	94	87	85
18.12	110	77	83
18.13	119	83	81
18.14	105	72	67
18.15	124	92	77
18.16	120	76	66
18.17	122	86	78
18.18	136	77	70
18.19	143	74	93
18.2	170	77	89
18.21	172	91	88
18.22	165	79	78
18.23	198	77	75
18.24	199	88	76
18.25	190	89	59
18.26	206	68	77
18.27	186	85	71
18.28	188	90	83
18.29	206	76	68
18.3	154	86	52
18.31	137	84	71
18.32	149	87	69
18.33	124	76	78
18.34	120	91	63
18.35	119	96	87
18.36	100	90	71
18.37	114	82	77
18.38	118	96	84
18.39	108	93	65
18.4	104	80	83
18.41	107	69	76
18.42	95	67	69
18.43	85	84	76
18.44	104	94	76
18.45	92	90	84
18.46	79	84	80
18.47	87	93	83
18.48	108	81	79
18.49	88	73	70
18.5	96	87	86
18.51	98	89	82
18.52	122	78	69
18.53	77	82	80
18.54	91	91	89
18.55	76	100	88
18.56	76	97	63
18.57	77	100	87
18.58	97	85	82
18.59	91	80	82
18.6	83	76	85
18.61	88	77	71
18.62	108	74	82
18.63	62	73	87
18.64	78	80	78
18.65	82	98	81
18.66	85	83	85
18.67	94	78	76
18.68	77	63	81
18.69	82	68	76
18.7	98	88	71
18.71	100	88	76
18.72	101	83	92
18.73	90	71	86
18.74	90	71	86
18.75	101	75	80
18.76	84	97	80
18.77	100	72	69
18.78	87	82	79
18.79	79	91	76
18.8	78	107	65
18.81	93	90	87
18.82	90	101	81
18.83	86	86	91
18.84	82	75	93
18.85	87	95	85
18.86	112	92	83
18.87	88	98	67
18.88	97	94	79
18.89	95	76	91
18.9	87	102	85
18.91	83	83	83
18.92	95	91	94
18.93	97	83	87
18.94	83	102	84
18.95	85	86	93
18.96	96	77	91
18.97	90	80	77
18.98	100	95	69
18.99	84	74	80
19	85	75	97
19.01	103	79	88
19.02	75	112	92
19.03	84	90	78
19.04	81	84	81
19.05	94	96	106
19.06	103	101	84
19.07	73	89	83
19.08	85	106	90
19.09	85	90	88
19.1	92	84	75
19.11	102	88	80
19.12	105	96	103
19.13	85	94	85
19.14	95	102	101
19.15	73	106	82
19.16	102	103	85
19.17	80	90	88
19.18	97	101	84
19.19	85	108	91
19.2	84	89	93
19.21	110	100	84
19.22	89	83	98
19.23	85	99	80
19.24	82	65	97
19.25	92	83	72
19.26	93	97	93
19.27	81	90	86
19.28	95	97	97
19.29	105	85	78
19.3	93	90	104
19.31	107	82	72
19.32	84	112	91
19.33	116	79	89
19.34	93	77	94
19.35	89	83	75
19.36	90	106	91
19.37	90	97	85
19.38	107	99	91
19.39	96	86	94
19.4	109	90	87
19.41	104	87	85
19.42	79	88	100
19.43	98	89	84
19.44	85	98	79
19.45	93	96	81
19.46	106	98	94
19.47	91	100	82
19.48	91	85	82
19.49	86	110	79
19.5	91	86	97
19.51	70	92	97
19.52	87	92	94
19.53	99	108	78
19.54	100	96	101
19.55	88	124	86
19.56	102	101	97
19.57	109	104	75
19.58	92	84	90
19.59	88	94	79
19.6	86	95	104
19.61	93	73	94
19.62	100	112	90
19.63	83	100	70
19.64	96	84	80
19.65	90	87	85
19.66	125	109	80
19.67	98	86	109
19.68	91	106	93
19.69	100	94	81
19.7	106	90	116
19.71	98	107	93
19.72	85	102	88
19.73	104	78	95
19.74	97	81	96
19.75	88	102	92
19.76	102	98	73
19.77	94	86	94
19.78	97	79	91
19.79	88	89	112
19.8	93	106	92
19.81	84	89	111
19.82	87	105	90
19.83	94	110	83
19.84	89	108	100
19.85	86	98	94
19.86	92	90	76
19.87	84	86	96
19.88	95	91	77
19.89	90	100	101
19.9	89	95	94
19.91	104	106	105
19.92	107	92	94
19.93	91	84	97
19.94	114	85	100
19.95	84	103	81
19.96	97	122	92
19.97	109	88	91
19.98	102	84	95
19.99	110	104	106
20	84	94	95
20.01	105	96	75
20.02	94	92	100
20.03	92	114	87
20.04	83	77	95
20.05	105	104	79
20.06	118	88	95
20.07	109	99	88
20.08	89	97	91
20.09	113	101	102
20.1	97	111	87
20.11	94	94	86
20.12	102	105	113
20.13	87	90	96
20.14	93	91	98
20.15	110	96	85
20.16	105	89	99
20.17	98	120	87
20.18	107	93	98
20.19	118	109	96
20.2	99	105	80
20.21	101	99	81
20.22	100	106	105
20.23	111	107	100
20.24	101	90	96
20.25	83	104	108
20.26	121	112	96
20.27	95	100	102
20.28	85	91	93
20.29	109	101	98
20.3	98	94	103
20.31	101	110	79
20.32	103	85	78
20.33	118	98	91
20.34	110	106	94
20.35	115	105	102
20.36	104	106	105
20.37	93	99	70
20.38	101	103	97
20.39	86	109	97
20.4	84	93	94
20.41	131	125	107
20.42	117	110	83
20.43	104	105	104
20.44	93	105	92
20.45	104	116	99
20.46	97	95	99
20.47	101	107	87
20.48	105	113	108
20.49	110	116	92
20.5	120	103	98
20.51	106	114	89
20.52	92	96	100
20.53	98	98	80
20.54	90	120	78
20.55	96	90	90
20.56	99	120	99
20.57	110	113	95
20.58	112	107	100
20.59	105	98	107
20.6	102	88	82
20.61	91	99	95
20.62	109	101	99
20.63	104	117	93
20.64	96	93	84
20.65	95	112	101
20.66	102	87	110
20.67	104	109	85
20.68	104	115	98
20.69	112	91	98
20.7	113	102	94
20.71	125	93	102
20.72	97	97	99
20.73	110	105	100
20.74	107	82	94
20.75	92	99	100
20.76	107	100	90
20.77	107	114	92
20.78	112	104	88
20.79	112	94	119
20.8	112	113	90
20.81	101	114	106
20.82	119	104	98
20.83	99	103	115
20.84	103	102	108
20.85	125	95	94
20.86	103	103	105
20.87	108	110	94
20.88	101	94	97
20.89	119	99	89
20.9	97	122	105
20.91	99	112	94
20.92	113	87	102
20.93	92	117	87
20.94	107	109	89
20.95	112	110	95
20.96	103	109	115
20.97	106	114	102
20.98	107	108	90
20.99	116	109	89
21	114	113	96
21.01	103	104	100
21.02	127	108	86
21.03	111	113	100
21.04	109	107	110
21.05	93	103	91
21.06	115	103	91
21.07	103	110	108
21.08	99	101	86
21.09	119	91	108
21.1	125	118	118
21.11	112	112	98
21.12	111	108	113
21.13	116	121	120
21.14	110	106	94
21.15	106	112	96
21.16	101	133	121
21.17	126	114	100
21.18	117	102	110
21.19	124	102	100
21.2	107	102	112
21.21	111	98	101
21.22	113	120	108
21.23	109	97	121
21.24	109	109	93
21.25	111	110	93
21.26	112	101	119
21.27	96	108	103
21.28	104	112	118
21.29	108	109	99
21.3	110	101	99
21.31	123	123	106
21.32	96	113	98
21.33	114	121	100
21.34	123	118	100
21.35	119	101	96
21.36	101	112	115
21.37	104	105	66
21.38	82	105	89
21.39	135	114	90
21.4	108	87	103
21.41	115	132	110
21.42	117	117	112
21.43	115	99	96
21.44	102	117	87
21.45	105	122	87
21.46	122	141	100
21.47	114	110	100
21.48	109	129	92
21.49	95	118	112
21.5	113	133	111
21.51	95	128	104
21.52	109	125	85
21.53	112	111	98
21.54	118	114	112
21.55	101	142	109
21.56	104	97	98
21.57	99	117	94
21.58	116	131	106
21.59	120	127	104
21.6	110	123	108
21.61	124	127	106
21.62	100	107	96
21.63	98	130	95
21.64	102	132	91
21.65	111	105	100
21.66	113	127	105
21.67	101	125	113
21.68	139	117	106
21.69	116	124	106
21.7	106	131	109
21.71	132	101	95
21.72	110	125	85
21.73	107	124	106
21.74	124	144	103
21.75	118	128	118
21.76	90	112	126
21.77	100	118	117
21.78	131	129	96
21.79	112	107	108
21.8	90	112	102
21.81	131	117	99
21.82	96	116	108
21.83	116	116	102
21.84	119	129	112
21.85	110	114	84
21.86	125	119	90
21.87	133	120	110
21.88	115	114	98
21.89	116	117	118
21.9	111	90	104
21.91	111	115	108
21.92	119	99	103
21.93	111	128	102
21.94	114	126	115
21.95	118	100	103
21.96	88	119	85
21.97	88	112	113
21.98	121	116	113
21.99	112	113	106
22	142	117	96
22.01	116	123	81
22.02	122	113	106
22.03	132	121	125
22.04	107	118	117
22.05	111	97	109
22.06	130	140	114
22.07	115	110	100
22.08	109	105	101
22.09	127	110	85
22.1	116	112	114
22.11	110	131	106
22.12	116	99	97
22.13	102	110	111
22.14	124	135	93
22.15	132	108	124
22.16	116	113	96
22.17	123	117	101
22.18	139	104	106
22.19	135	101	123
22.2	107	105	99
22.21	127	135	108
22.22	124	119	98
22.23	130	102	102
22.24	113	124	126
22.25	152	96	108
22.26	121	105	98
22.27	115	121	107
22.28	129	110	109
22.29	116	112	117
22.3	127	105	104
22.31	145	121	102
22.32	132	118	113
22.33	131	117	98
22.34	159	117	110
22.35	150	108	116
22.36	142	114	99
22.37	179	124	116
22.38	167	106	102
22.39	172	107	99
22.4	185	104	119
22.41	176	107	104
22.42	169	124	114
22.43	177	106	105
22.44	185	119	98
22.45	191	113	110
22.46	166	117	119
22.47	166	113	114
22.48	165	127	105
22.49	135	113	110
22.5	160	107	108
22.51	133	112	145
22.52	158	126	109
22.53	152	115	114
22.54	122	121	124
22.55	143	134	119
22.56	147	109	117
22.57	126	118	131
22.58	135	102	119
22.59	130	106	112
22.6	135	133	126
22.61	124	116	114
22.62	137	122	117
22.63	110	117	98
22.64	112	120	141
22.65	126	129	125
22.66	136	92	127
22.67	134	132	133
22.68	101	119	118
22.69	122	114	120
22.7	124	128	162
22.71	127	108	144
22.72	133	99	135
22.73	130	137	138
22.74	110	112	119
22.75	120	117	125
22.76	122	117	147
22.77	117	123	128
22.78	111	110	113
22.79	98	125	138
22.8	110	124	124
22.81	139	121	137
22.82	123	138	102
22.83	116	118	126
22.84	123	107	112
22.85	107	110	110
22.86	106	119	118
22.87	117	127	115
22.88	128	117	97
22.89	118	113	111
22.9	120	113	97
22.91	120	110	104
22.92	122	130	116
22.93	120	117	99
22.94	128	120	124
22.95	119	112	130
22.96	114	121	105
22.97	110	133	103
22.98	114	120	110
22.99	133	122	94
23	133	124	114
23.01	93	122	116
23.02	127	118	128
23.03	122	106	109
23.04	97	131	108
23.05	128	127	101
23.06	122	109	126
23.07	107	108	113
23.08	120	120	93
23.09	107	113	102
23.1	105	123	116
23.11	114	113	113
23.12	119	122	121
23.13	111	114	96
23.14	98	118	114
23.15	117	128	92
23.16	115	111	94
23.17	109	109	112
23.18	116	114	109
23.19	128	112	104
23.2	101	111	122
23.21	135	102	130
23.22	118	109	101
23.23	127	134	103
23.24	116	123	117
23.25	113	119	108
23.26	135	106	117
23.27	117	117	115
23.28	125	131	127
23.29	99	108	111
23.3	127	130	123
23.31	115	109	97
23.32	132	124	134
23.33	137	106	120
23.34	125	113	103
23.35	121	126	138
23.36	135	113	101
23.37	115	125	105
23.38	126	108	103
23.39	120	106	100
23.4	116	94	129
23.41	132	109	114
23.42	117	125	128
23.43	125	131	115
23.44	132	126	124
23.45	108	135	115
23.46	113	138	122
23.47	125	130	133
23.48	111	129	114
23.49	144	127	106
23.5	103	122	132
23.51	113	111	138
23.52	138	130	123
23.53	124	124	95
23.54	101	107	135
23.55	127	131	136
23.56	124	129	117
23.57	113	126	111
23.58	126	137	106
23.59	114	141	94
23.6	89	106	116
23.61	129	119	114
23.62	114	129	120
23.63	100	113	113
23.64	116	118	139
23.65	117	128	105
23.66	117	104	117
23.67	110	103	105
23.68	121	120	160
23.69	132	125	102
23.7	107	137	102
23.71	126	134	104
23.72	133	140	110
23.73	121	106	113
23.74	123	129	129
23.75	128	135	113
23.76	107	120	117
23.77	144	149	116
23.78	122	136	122
23.79	119	126	105
23.8	115	105	129
23.81	118	121	110
23.82	132	118	114
23.83	139	140	124
23.84	121	131	105
23.85	118	122	139
23.86	116	115	124
23.87	111	128	123
23.88	119	131	125
23.89	117	112	105
23.9	112	107	121
23.91	103	125	131
23.92	118	132	123
23.93	101	115	109
23.94	99	127	115
23.95	128	126	115
23.96	123	123	155
23.97	115	118	126
23.98	111	135	125
23.99	122	135	126
24	127	116	138
24.01	118	123	127
24.02	120	133	136
24.03	128	107	122
24.04	110	119	152
24.05	125	122	151
24.06	120	129	132
24.07	121	125	166
24.08	128	128	157
24.09	116	116	164
24.1	94	116	187
24.11	116	116	152
24.12	119	121	166
24.13	102	113	173
24.14	133	116	145
24.15	95	106	162
24.16	123	138	163
24.17	141	114	140
24.18	115	112	142
24.19	115	100	172
24.2	126	114	155
24.21	132	110	158
24.22	124	120	143
24.23	132	102	146
24.24	122	115	173
24.25	101	118	164
24.26	100	112	169
24.27	106	143	151
24.28	109	151	140
24.29	136	108	150
24.3	122	135	157
24.31	110	111	152
24.32	112	97	178
24.33	143	123	164
24.34	108	131	156
24.35	124	109	156
24.36	114	148	179
24.37	118	130	135
24.38	105	112	152
24.39	123	116	131
24.4	126	113	136
24.41	127	100	130
24.42	123	113	155
24.43	133	117	150
24.44	105	105	138
24.45	123	105	139
24.46	96	121	165
24.47	131	140	131
24.48	118	138	159
24.49	123	124	139
24.5	123	115	142
24.51	100	113	131
24.52	131	108	137
24.53	119	96	155
24.54	109	112	147
24.55	106	123	133
24.56	122	117	153
24.57	107	112	148
24.58	122	113	153
24.59	112	127	148
24.6	103	123	158
24.61	111	122	153
24.62	134	97	141
24.63	107	132	163
24.64	121	122	151
24.65	117	140	157
24.66	126	132	149
24.67	115	92	128
24.68	112	94	183
24.69	128	129	167
24.7	117	130	191
24.71	138	99	154
24.72	118	135	152
24.73	103	107	175
24.74	127	117	185
24.75	125	110	178
24.76	120	108	156
24.77	113	114	182
24.78	128	111	185
24.79	134	111	208
24.8	91	107	207
24.81	126	127	197
24.82	125	115	219
24.83	123	114	232
24.84	141	115	236
24.85	110	116	221
24.86	110	112	267
24.87	123	109	299
24.88	116	121	308
24.89	118	135	346
24.9	126	118	379
24.91	126	121	366
24.92	98	130	436
24.93	114	129	486
24.94	107	125	578
24.95	148	126	531
24.96	97	115	618
24.97	110	148	613
24.98	107	138	650
24.99	102	110	787
25	125	124	882
25.01	125	106	941
25.02	108	122	1130
25.03	121	102	1241
25.04	111	137	1450
25.05	111	101	1662
25.06	106	116	1956
25.07	123	120	2381
25.08	137	117	2655
25.09	124	106	3186
25.1	126	116	3740
25.11	121	111	4489
25.12	109	100	5074
25.13	110	120	5762
25.14	116	132	6522
25.15	110	120	7107
25.16	111	116	7854
25.17	101	111	8248
25.18	124	111	8447
25.19	117	131	8460
25.2	113	112	8451
25.21	93	126	8212
25.22	97	116	7659
25.23	112	103	7072
25.24	90	111	6637
25.25	104	111	6107
25.26	100	109	5554
25.27	126	108	4988
25.28	115	137	4301
25.29	113	107	3832
25.3	104	120	3231
25.31	121	123	2789
25.32	106	115	2468
25.33	115	137	2048
25.34	99	117	1692
25.35	117	108	1529
25.36	132	136	1292
25.37	125	126	1166
25.38	111	124	1087
25.39	84	128	895
25.4	113	126	803
25.41	120	110	764
25.42	114	123	651
25.43	114	110	579
25.44	117	93	550
25.45	131	129	496
25.46	118	124	445
25.47	115	114	455
25.48	122	120	332
25.49	121	125	356
25.5	107	131	354
25.51	108	114	287
25.52	121	118	295
25.53	107	105	278
25.54	109	111	244
25.55	105	135	248
25.56	113	141	205
25.57	133	100	220
25.58	118	135	229
25.59	117	132	207
25.6	100	117	236
25.61	130	120	204
25.62	114	106	201
25.63	107	110	224
25.64	105	124	206
25.65	126	112	209
25.66	96	128	214
25.67	112	123	233
25.68	116	126	216
25.69	117	111	206
25.7	121	100	223
25.71	101	117	232
25.72	110	133	171
25.73	107	121	217
25.74	121	125	203
25.75	127	111	219
25.76	121	129	213
25.77	127	115	212
25.78	114	133	198
25.79	122	114	202
25.8	116	101	193
25.81	124	115	177
25.82	114	109	209
25.83	108	116	162
25.84	116	117	185
25.85	99	116	173
25.86	103	122	160
25.87	112	127	171
25.88	113	106	168
25.89	106	122	168
25.9	121	143	146
25.91	116	123	158
25.92	103	142	151
25.93	124	154	131
25.94	129	106	134
25.95	119	137	153
25.96	132	113	129
25.97	109	140	115
25.98	120	134	118
25.99	114	131	127
26	112	128	111
26.01	134	140	137
26.02	114	125	131
26.03	116	119	144
26.04	105	142	118
26.05	125	140	137
26.06	103	141	128
26.07	120	141	114
26.08	89	141	125
26.09	122	119	135
26.1	115	141	115
26.11	106	148	101
26.12	106	143	121
26.13	96	149	108
26.14	113	144	113
26.15	133	157	145
26.16	117	148	117
26.17	118	154	117
26.18	122	150	123
26.19	128	171	119
26.2	102	162	119
26.21	112	165	121
26.22	122	175	119
26.23	103	175	109
26.24	122	176	129
26.25	112	180	84
26.26	134	171	114
26.27	133	169	120
26.28	114	200	127
26.29	92	186	116
26.3	120	200	124
26.31	118	190	105
26.32	113	210	111
26.33	108	228	105
26.34	127	197	102
26.35	130	221	120
26.36	113	210	106
26.37	111	238	114
26.38	123	221	102
26.39	122	208	112
26.4	131	237	115
26.41	105	230	103
26.42	120	201	122
26.43	117	241	116
26.44	120	230	125
26.45	123	217	127
26.46	121	252	92
26.47	113	251	111
26.48	99	259	109
26.49	131	237	130
26.5	111	265	117
26.51	113	293	100
26.52	106	287	108
26.53	98	266	117
26.54	126	304	119
26.55	115	277	113
26.56	115	302	107
26.57	105	310	100
26.58	113	326	106
26.59	115	339	118
26.6	108	350	103
26.61	107	347	114
26.62	117	354	101
26.63	107	361	114
26.64	96	384	95
26.65	121	396	102
26.66	125	375	105
26.67	105	401	101
26.68	120	361	90
26.69	123	432	102
26.7	127	401	114
26.71	109	410	95
26.72	96	438	107
26.73	126	452	112
26.74	123	410	110
26.75	124	410	115
26.76	124	376	115
26.77	100	414	98
26.78	110	330	109
26.79	112	363	121
26.8	120	319	107
26.81	97	285	109
26.82	107	281	91
26.83	105	305	118
26.84	110	297	96
26.85	122	250	127
26.86	101	224	98
26.87	100	240	100
26.88	98	211	107
26.89	113	192	96
26.9	122	223	95
26.91	115	171	101
26.92	134	179	89
26.93	115	177	99
26.94	111	170	103
26.95	117	163	102
26.96	110	150	94
26.97	116	150	111
26.98	114	161	133
26.99	107	126	102
27	125	118	111
27.01	116	122	100
27.02	122	115	133
27.03	122	123	95
27.04	134	119	121
27.05	107	122	122
27.06	122	134	111
27.07	114	129	119
27.08	131	110	99
27.09	109	117	109
27.1	120	123	99
27.11	108	110	100
27.12	124	126	106
27.13	104	127	119
27.14	116	115	95
27.15	119	126	102
27.16	135	101	134
27.17	125	113	112
27.18	120	128	100
27.19	132	102	92
27.2	121	97	92
27.21	149	111	95
27.22	155	110	99
27.23	161	107	100
27.24	143	102	112
27.25	145	109	107
27.26	164	104	101
27.27	175	111	122
27.28	174	98	106
27.29	151	100	97
27.3	168	112	104
27.31	166	132	98
27.32	192	96	100
27.33	213	115	121
27.34	228	143	112
27.35	251	122	125
27.36	259	119	114
27.37	277	106	117
27.38	320	99	115
27.39	313	114	130
27.4	392	118	123
27.41	431	110	120
27.42	523	119	142
27.43	579	119	134
27.44	666	124	136
27.45	742	115	147
27.46	802	121	128
27.47	901	112	122
27.48	966	108	155
27.49	1059	118	146
27.5	1049	109	152
27.51	1200	119	145
27.52	1103	109	157
27.53	1108	109	148
27.54	1112	125	161
27.55	1020	116	155
27.56	1090	98	160
27.57	1060	115	134
27.58	999	109	143
27.59	875	111	127
27.6	799	104	131
27.61	764	110	121
27.62	685	113	127
27.63	659	113	113
27.64	570	114	121
27.65	514	124	138
27.66	473	107	102
27.67	447	103	122
27.68	373	103	103
27.69	353	106	102
27.7	338	110	104
27.71	261	93	100
27.72	242	127	106
27.73	228	98	101
27.74	241	96	100
27.75	236	96	84
27.76	200	117	94
27.77	173	117	102
27.78	191	108	103
27.79	157	88	83
27.8	173	89	90
27.81	168	96	103
27.82	147	104	97
27.83	158	122	113
27.84	136	102	110
27.85	119	97	91
27.86	124	94	93
27.87	132	116	106
27.88	125	101	97
27.89	156	134	111
27.9	116	131	116
27.91	122	130	105
27.92	115	120	91
27.93	111	123	92
27.94	143	116	109
27.95	109	84	131
27.96	124	88	94
27.97	113	125	98
27.98	127	101	105
27.99	121	130	105
28	107	121	77
28.01	130	93	99
28.02	116	122	86
28.03	100	114	78
28.04	103	113	97
28.05	106	102	91
28.06	130	115	92
28.07	112	91	105
28.08	128	121	97
28.09	115	90	103
28.1	120	120	95
28.11	107	121	110
28.12	96	83	105
28.13	128	116	110
28.14	115	119	107
28.15	120	113	109
28.16	111	95	108
28.17	97	88	116
28.18	111	128	95
28.19	115	124	103
28.2	112	114	92
28.21	101	116	111
28.22	117	102	101
28.23	106	86	93
28.24	94	99	95
28.25	108	108	98
28.26	87	103	119
28.27	92	105	96
28.28	100	116	100
28.29	123	94	88
28.3	103	99	93
28.31	102	113	96
28.32	113	113	92
28.33	109	94	104
28.34	121	115	106
28.35	108	105	92
28.36	118	112	89
28.37	97	92	106
28.38	114	103	102
28.39	99	97	94
28.4	102	93	117
28.41	114	98	91
28.42	127	85	98
28.43	87	115	108
28.44	114	90	95
28.45	100	121	97
28.46	102	92	100
28.47	108	92	97
28.48	116	104	91
28.49	108	115	86
28.5	122	108	90
28.51	98	115	93
28.52	121	109	103
28.53	88	103	105
28.54	109	83	93
28.55	104	101	103
28.56	117	114	83
28.57	101	102	97
28.58	120	91	102
28.59	95	109	113
28.6	97	108	98
28.61	104	103	104
28.62	99	101	75
28.63	113	95	90
28.64	103	102	107
28.65	88	104	94
28.66	110	117	84
28.67	103	103	93
28.68	121	110	106
28.69	107	92	86
28.7	106	106	98
28.71	99	90	102
28.72	75	108	83
28.73	100	113	101
28.74	105	109	80
28.75	108	110	99
28.76	111	101	101
28.77	97	106	72
28.78	79	113	95
28.79	103	110	97
28.8	107	91	83
28.81	107	109	95
28.82	117	93	94
28.83	113	91	91
28.84	101	107	89
28.85	128	121	103
28.86	107	104	90
28.87	105	106	104
28.88	104	109	102
28.89	101	88	70
28.9	88	102	82
28.91	107	101	81
28.92	116	88	98
28.93	97	102	97
28.94	112	115	100
28.95	74	105	95
28.96	104	99	85
28.97	97	89	83
28.98	103	112	80
28.99	105	95	89
29	124	96	89
29.01	120	104	85
29.02	102	118	91
29.03	111	89	82
29.04	101	101	81
29.05	118	91	112
29.06	123	106	93
29.07	104	101	96
29.08	94	105	79
29.09	97	82	98
29.1	104	118	96
29.11	123	94	100
29.12	96	102	101
29.13	101	106	107
29.14	76	103	84
29.15	98	106	101
29.16	112	114	92
29.17	111	101	84
29.18	111	106	97
29.19	93	88	92
29.2	89	103	80
29.21	99	110	107
29.22	114	108	87
29.23	112	99	91
29.24	107	105	85
29.25	110	111	103
29.26	105	86	77
29.27	105	114	91
29.28	101	99	103
29.29	102	99	83
29.3	117	88	81
29.31	105	94	105
29.32	79	105	119
29.33	116	95	101
29.34	83	101	95
29.35	104	99	109
29.36	107	96	93
29.37	101	107	75
29.38	108	71	110
29.39	111	92	83
29.4	97	92	92
29.41	109	98	88
29.42	106	107	107
29.43	114	102	83
29.44	82	88	100
29.45	108	103	86
29.46	104	75	103
29.47	105	97	84
29.48	97	101	84
29.49	93	101	98
29.5	95	100	93
29.51	114	95	106
29.52	96	95	112
29.53	113	105	96
29.54	112	109	116
29.55	94	99	108
29.56	84	108	94
29.57	100	123	96
29.58	116	107	88
29.59	93	96	92
29.6	90	104	92
29.61	106	94	101
29.62	105	97	104
29.63	112	111	92
29.64	98	108	74
29.65	122	85	116
29.66	92	110	90
29.67	90	101	111
29.68	99	91	105
29.69	107	101	95
29.7	93	102	93
29.71	111	91	101
29.72	88	106	85
29.73	92	91	120
29.74	99	71	126
29.75	101	93	123
29.76	90	121	102
29.77	106	81	118
29.78	91	101	104
29.79	81	95	99
29.8	101	91	92
29.81	107	100	86
29.82	94	76	85
29.83	108	88	99
29.84	95	103	106
29.85	110	93	102
29.86	83	92	104
29.87	106	116	80
29.88	75	105	100
29.89	109	104	103
29.9	93	96	103
29.91	92	100	93
29.92	90	101	92
29.93	95	86	101
29.94	80	92	100
29.95	98	97	96
29.96	93	82	61
29.97	93	102	87
29.98	92	89	86
[truncated: 3,002 more rows]

## Sheet: SIFig7_e
	Cs3Sb2Br9	Cs3Sb2(I0.5Br0.5)9	Cs3Sb2I9
2Theta	Intensity	Intensity	Intensity
10.01	61	63	61
10.02	51	63	58
10.03	63	52	74
10.04	64	64	56
10.05	73	77	63
10.06	63	66	57
10.07	72	64	59
10.08	79	54	68
10.09	71	65	72
10.1	68	59	66
10.11	65	60	55
10.12	66	69	53
10.13	72	77	70
10.14	62	59	49
10.15	60	60	66
10.16	55	59	52
10.17	63	74	49
10.18	55	86	59
10.19	65	62	45
10.2	66	61	76
10.21	59	52	64
10.22	53	61	65
10.23	64	74	57
10.24	69	45	65
10.25	69	63	69
10.26	51	58	52
10.27	84	58	58
10.28	63	63	73
10.29	55	70	62
10.3	68	64	59
10.31	61	71	51
10.32	68	62	51
10.33	63	71	54
10.34	70	81	56
10.35	63	62	62
10.36	60	71	56
10.37	72	57	56
10.38	49	78	55
10.39	76	67	48
10.4	71	82	56
10.41	65	64	56
10.42	62	65	63
10.43	54	52	57
10.44	42	69	58
10.45	50	65	57
10.46	58	62	75
10.47	75	51	50
10.48	74	72	65
10.49	71	47	48
10.5	48	66	59
10.51	71	63	71
10.52	72	71	55
10.53	70	62	60
10.54	54	61	50
10.55	53	71	56
10.56	70	61	67
10.57	65	64	68
10.58	60	69	56
10.59	69	68	66
10.6	70	70	56
10.61	55	59	59
10.62	65	66	48
10.63	67	57	64
10.64	64	69	61
10.65	59	70	71
10.66	63	66	66
10.67	67	80	59
10.68	69	68	53
10.69	68	58	60
10.7	65	70	57
10.71	59	72	43
10.72	67	76	51
10.73	68	72	60
10.74	62	77	44
10.75	68	65	55
10.76	60	58	53
10.77	50	74	62
10.78	51	65	62
10.79	77	60	50
10.8	49	59	55
10.81	56	70	62
10.82	75	54	64
10.83	65	60	64
10.84	48	58	57
10.85	56	57	64
10.86	70	62	53
10.87	61	57	64
10.88	49	73	50
10.89	55	52	65
10.9	66	69	52
10.91	68	67	52
10.92	64	60	64
10.93	73	54	65
10.94	68	58	57
10.95	66	67	52
10.96	70	66	59
10.97	60	58	54
10.98	57	58	56
10.99	71	64	48
11	63	62	60
11.01	63	70	59
11.02	71	57	53
11.03	58	69	47
11.04	64	68	53
11.05	58	66	60
11.06	69	66	51
11.07	79	63	53
11.08	59	65	61
11.09	68	66	64
11.1	60	69	58
11.11	70	67	53
11.12	64	50	55
11.13	81	74	56
11.14	68	61	76
11.15	64	63	44
11.16	63	56	63
11.17	58	57	54
11.18	72	66	62
11.19	77	69	61
11.2	74	69	65
11.21	70	57	52
11.22	61	54	49
11.23	72	54	57
11.24	58	56	62
11.25	67	63	53
11.26	49	45	58
11.27	57	53	62
11.28	67	64	51
11.29	60	64	54
11.3	67	70	59
11.31	55	71	52
11.32	60	66	69
11.33	63	50	60
11.34	66	73	64
11.35	69	71	65
11.36	54	57	62
11.37	52	51	50
11.38	63	60	58
11.39	55	71	59
11.4	56	57	49
11.41	74	65	54
11.42	53	62	61
11.43	54	62	66
11.44	66	61	45
11.45	58	61	53
11.46	59	65	54
11.47	58	71	57
11.48	59	50	54
11.49	80	58	61
11.5	52	50	58
11.51	64	54	42
11.52	58	57	53
11.53	55	75	57
11.54	65	58	66
11.55	65	86	46
11.56	64	58	61
11.57	48	71	60
11.58	72	64	74
11.59	46	60	56
11.6	58	62	62
11.61	65	64	58
11.62	68	54	75
11.63	64	61	55
11.64	63	58	48
11.65	60	54	45
11.66	74	60	53
11.67	62	62	58
11.68	44	55	53
11.69	74	53	45
11.7	75	51	58
11.71	60	55	53
11.72	57	52	53
11.73	63	55	47
11.74	55	76	66
11.75	63	60	62
11.76	71	67	38
11.77	69	55	59
11.78	63	81	56
11.79	67	61	63
11.8	54	62	61
11.81	54	64	58
11.82	70	58	73
11.83	70	56	51
11.84	62	46	60
11.85	68	56	67
11.86	60	59	46
11.87	49	60	55
11.88	62	60	53
11.89	64	57	63
11.9	66	84	77
11.91	62	69	76
11.92	57	43	63
11.93	53	61	53
11.94	59	59	55
11.95	63	68	58
11.96	54	59	47
11.97	65	61	50
11.98	61	52	53
11.99	64	67	60
12	54	48	58
12.01	63	70	56
12.02	53	72	62
12.03	55	62	78
12.04	58	64	47
12.05	48	72	46
12.06	73	73	44
12.07	52	51	43
12.08	59	73	51
12.09	61	45	58
12.1	61	58	57
12.11	66	55	52
12.12	64	54	69
12.13	66	67	49
12.14	62	62	55
12.15	62	64	59
12.16	71	58	50
12.17	48	59	66
12.18	53	68	61
12.19	58	59	56
12.2	70	64	66
12.21	53	59	57
12.22	66	59	50
12.23	47	67	66
12.24	51	64	53
12.25	71	71	58
12.26	49	49	70
12.27	74	56	72
12.28	49	57	40
12.29	46	69	55
12.3	55	54	56
12.31	59	69	70
12.32	61	69	52
12.33	55	48	58
12.34	61	60	53
12.35	59	58	61
12.36	71	73	57
12.37	58	71	54
12.38	59	56	61
12.39	62	67	58
12.4	65	63	47
12.41	70	59	48
12.42	58	56	46
12.43	51	72	47
12.44	61	61	44
12.45	55	73	58
12.46	58	78	53
12.47	66	70	58
12.48	70	86	46
12.49	45	59	46
12.5	59	68	60
12.51	69	81	61
12.52	59	61	48
12.53	54	69	53
12.54	66	77	38
12.55	63	54	48
12.56	53	60	58
12.57	55	56	50
12.58	73	57	48
12.59	59	70	56
12.6	62	51	29
12.61	53	66	71
12.62	57	55	49
12.63	57	67	57
12.64	53	57	48
12.65	53	57	58
12.66	53	69	60
12.67	76	62	57
12.68	67	62	63
12.69	43	59	52
12.7	75	69	53
12.71	60	70	49
12.72	57	58	54
12.73	56	52	64
12.74	58	61	54
12.75	56	45	51
12.76	59	75	51
12.77	69	71	78
12.78	63	57	63
12.79	76	67	73
12.8	61	48	50
12.81	65	65	57
12.82	65	55	70
12.83	77	52	60
12.84	88	67	61
12.85	73	57	77
12.86	74	60	74
12.87	77	57	57
12.88	79	64	59
12.89	85	58	60
12.9	75	54	58
12.91	65	58	77
12.92	80	52	54
12.93	59	66	70
12.94	80	75	76
12.95	68	55	96
12.96	73	62	76
12.97	75	59	73
12.98	56	55	64
12.99	72	59	66
13	63	69	63
13.01	54	57	62
13.02	55	60	66
13.03	69	49	67
13.04	51	70	68
13.05	53	47	62
13.06	67	54	56
13.07	65	58	64
13.08	59	54	40
13.09	66	51	58
13.1	59	50	61
13.11	71	50	59
13.12	60	58	63
13.13	66	51	54
13.14	65	56	67
13.15	57	58	52
13.16	65	60	42
13.17	67	74	56
13.18	48	63	63
13.19	59	71	48
13.2	63	62	57
13.21	62	49	61
13.22	54	58	53
13.23	71	43	47
13.24	48	55	61
13.25	44	74	70
13.26	61	64	60
13.27	48	59	54
13.28	76	62	50
13.29	56	81	60
13.3	66	67	48
13.31	55	49	58
13.32	52	65	48
13.33	67	51	66
13.34	61	53	49
13.35	58	62	53
13.36	53	51	53
13.37	57	63	57
13.38	78	62	51
13.39	53	62	55
13.4	56	54	52
13.41	51	69	65
13.42	59	51	46
13.43	72	49	60
13.44	71	42	37
13.45	65	85	71
13.46	70	56	68
13.47	62	57	54
13.48	65	52	53
13.49	54	59	49
13.5	55	75	46
13.51	58	60	42
13.52	46	66	66
13.53	68	62	58
13.54	58	69	57
13.55	74	63	46
13.56	69	55	55
13.57	69	55	53
13.58	59	70	52
13.59	55	69	45
13.6	58	59	52
13.61	56	58	59
13.62	56	53	46
13.63	74	48	52
13.64	61	64	60
13.65	65	71	38
13.66	60	65	57
13.67	77	68	42
13.68	59	69	72
13.69	68	59	64
13.7	78	58	54
13.71	71	55	63
13.72	51	52	60
13.73	60	58	70
13.74	60	59	59
13.75	80	57	68
13.76	62	53	44
13.77	65	66	47
13.78	52	62	52
13.79	61	59	49
13.8	47	54	54
13.81	62	66	50
13.82	78	60	58
13.83	59	52	52
13.84	57	58	41
13.85	57	47	52
13.86	56	48	56
13.87	50	57	43
13.88	44	64	42
13.89	56	58	49
13.9	60	44	59
13.91	55	67	51
13.92	68	59	71
13.93	59	56	49
13.94	62	55	50
13.95	67	54	60
13.96	55	55	42
13.97	68	58	50
13.98	56	49	58
13.99	57	55	57
14	68	57	43
14.01	71	51	62
14.02	67	58	49
14.03	66	72	43
14.04	65	70	53
14.05	59	50	55
14.06	67	64	52
14.07	53	63	56
14.08	54	41	68
14.09	56	51	59
14.1	60	54	62
14.11	53	75	44
14.12	67	73	70
14.13	55	61	53
14.14	56	63	59
14.15	38	73	54
14.16	75	52	55
14.17	55	64	62
14.18	67	47	57
14.19	44	49	73
14.2	74	62	60
14.21	67	59	66
14.22	78	62	40
14.23	65	71	55
14.24	44	56	51
14.25	55	60	58
14.26	74	42	63
14.27	66	69	52
14.28	66	67	45
14.29	54	62	62
14.3	53	62	59
14.31	60	61	39
14.32	58	67	57
14.33	64	71	52
14.34	64	65	49
14.35	62	69	53
14.36	57	58	64
14.37	66	60	58
14.38	67	68	53
14.39	70	67	49
14.4	81	57	67
14.41	70	68	53
14.42	53	71	53
14.43	61	67	56
14.44	59	67	53
14.45	66	48	47
14.46	57	66	59
14.47	65	72	50
14.48	59	60	43
14.49	60	69	57
14.5	62	64	56
14.51	68	68	58
14.52	62	66	54
14.53	66	55	50
14.54	60	74	53
14.55	57	77	64
14.56	74	58	64
14.57	70	64	57
14.58	72	59	65
14.59	46	50	66
14.6	61	59	64
14.61	69	66	49
14.62	67	40	48
14.63	60	54	62
14.64	63	67	57
14.65	59	73	53
14.66	62	69	49
14.67	61	58	68
14.68	61	55	50
14.69	62	67	53
14.7	55	57	58
14.71	47	61	69
14.72	62	80	50
14.73	51	55	51
14.74	61	68	53
14.75	48	67	68
14.76	70	70	50
14.77	90	59	53
14.78	82	67	59
14.79	46	53	50
14.8	59	55	62
14.81	70	59	47
14.82	51	66	63
14.83	55	68	63
14.84	70	64	63
14.85	54	67	40
14.86	53	70	49
14.87	67	50	63
14.88	59	59	53
14.89	51	62	58
14.9	62	63	56
14.91	75	60	63
14.92	57	71	54
14.93	59	64	60
14.94	52	47	58
14.95	59	71	60
14.96	48	73	64
14.97	67	61	61
14.98	59	72	61
14.99	62	76	50
15	68	62	64
15.01	61	60	48
15.02	52	73	60
15.03	61	74	54
15.04	91	69	68
15.05	61	70	60
15.06	81	74	66
15.07	61	64	64
15.08	64	61	53
15.09	69	65	54
15.1	65	71	63
15.11	67	79	64
15.12	78	77	48
15.13	55	77	48
15.14	77	85	67
15.15	76	86	64
15.16	68	87	58
15.17	72	80	64
15.18	53	59	62
15.19	62	73	40
15.2	75	87	47
15.21	62	88	55
15.22	71	85	45
15.23	61	82	54
15.24	69	89	56
15.25	51	96	48
15.26	56	83	48
15.27	65	93	55
15.28	58	107	50
15.29	66	97	57
15.3	60	93	45
15.31	65	93	55
15.32	68	94	59
15.33	61	74	52
15.34	58	98	50
15.35	59	98	48
15.36	66	98	60
15.37	63	81	55
15.38	65	76	57
15.39	72	100	52
15.4	69	86	52
15.41	71	85	69
15.42	67	86	70
15.43	64	86	71
15.44	73	77	53
15.45	63	50	52
15.46	55	81	71
15.47	61	67	64
15.48	65	68	47
15.49	69	81	59
15.5	83	78	44
15.51	59	59	57
15.52	81	64	49
15.53	72	72	56
15.54	74	61	56
15.55	61	66	59
15.56	71	68	67
15.57	63	52	44
15.58	76	76	49
15.59	61	68	59
15.6	74	67	62
15.61	65	75	68
15.62	81	72	78
15.63	71	67	65
15.64	76	59	57
15.65	77	68	51
15.66	96	58	49
15.67	75	74	73
15.68	70	71	59
15.69	77	74	64
15.7	80	62	54
15.71	92	68	53
15.72	95	63	59
15.73	83	70	53
15.74	96	62	75
15.75	80	64	66
15.76	94	71	67
15.77	112	52	50
15.78	88	57	53
15.79	90	66	69
15.8	97	71	56
15.81	93	79	60
15.82	92	64	46
15.83	86	64	48
15.84	114	75	49
15.85	77	59	71
15.86	92	61	53
15.87	85	72	63
15.88	72	65	57
15.89	82	74	48
15.9	69	63	63
15.91	71	58	71
15.92	75	57	48
15.93	80	60	67
15.94	81	83	55
15.95	85	66	62
15.96	67	77	55
15.97	65	56	43
15.98	64	65	50
15.99	75	79	53
16	68	57	69
16.01	64	61	49
16.02	72	71	67
16.03	68	73	71
16.04	77	67	60
16.05	86	60	66
16.06	69	69	57
16.07	82	69	56
16.08	70	65	59
16.09	74	68	53
16.1	56	68	56
16.11	51	67	70
16.12	49	75	64
16.13	73	79	58
16.14	76	59	68
16.15	65	56	69
16.16	76	72	63
16.17	69	59	64
16.18	67	62	66
16.19	69	70	62
16.2	72	71	57
16.21	68	59	61
16.22	69	64	59
16.23	77	59	54
16.24	57	72	61
16.25	92	83	64
16.26	64	74	69
16.27	66	54	61
16.28	65	68	52
16.29	74	83	75
16.3	71	74	77
16.31	67	62	69
16.32	58	82	54
16.33	57	75	63
16.34	70	76	79
16.35	73	64	69
16.36	54	62	69
16.37	73	65	63
16.38	76	66	71
16.39	75	72	65
16.4	68	69	61
16.41	76	64	69
16.42	80	77	59
16.43	86	62	77
16.44	59	65	69
16.45	71	58	67
16.46	77	75	60
16.47	55	80	59
16.48	81	64	69
16.49	81	80	61
16.5	62	78	68
16.51	61	67	66
16.52	67	64	80
16.53	76	75	83
16.54	80	81	71
16.55	67	81	69
16.56	62	71	61
16.57	70	79	67
16.58	76	82	70
16.59	69	54	69
16.6	58	56	75
16.61	87	50	75
16.62	62	62	90
16.63	61	65	78
16.64	74	71	79
16.65	82	80	60
16.66	55	74	75
16.67	80	64	56
16.68	77	63	78
16.69	66	78	100
16.7	71	66	75
16.71	71	69	74
16.72	65	75	85
16.73	97	76	85
16.74	71	75	114
16.75	81	80	101
16.76	73	71	116
16.77	75	67	118
16.78	63	70	140
16.79	78	97	134
16.8	70	59	155
16.81	97	74	171
16.82	75	81	162
16.83	65	62	210
16.84	73	61	257
16.85	62	62	238
16.86	73	70	305
16.87	70	64	383
16.88	79	70	320
16.89	83	80	383
16.9	82	76	448
16.91	94	73	506
16.92	69	55	501
16.93	65	61	556
16.94	61	74	569
16.95	82	70	533
16.96	67	74	541
16.97	86	62	491
16.98	77	77	480
16.99	71	64	462
17	79	87	394
17.01	62	87	349
17.02	81	68	299
17.03	60	81	287
17.04	68	66	253
17.05	84	76	247
17.06	62	67	212
17.07	64	60	171
17.08	85	88	161
17.09	63	69	145
17.1	79	73	138
17.11	73	71	120
17.12	71	88	108
17.13	79	94	118
17.14	68	58	99
17.15	75	81	105
17.16	69	72	98
17.17	78	66	92
17.18	80	70	70
17.19	65	68	74
17.2	79	67	74
17.21	72	75	79
17.22	79	80	81
17.23	79	73	99
17.24	82	77	80
17.25	71	79	70
17.26	60	78	70
17.27	72	69	66
17.28	83	77	67
17.29	74	82	71
17.3	64	66	67
17.31	90	82	62
17.32	86	85	76
17.33	77	79	78
17.34	97	90	65
17.35	69	90	64
17.36	95	83	70
17.37	86	74	75
17.38	92	83	58
17.39	77	82	55
17.4	86	86	87
17.41	81	74	55
17.42	78	71	59
17.43	75	85	57
17.44	78	87	64
17.45	87	104	51
17.46	80	79	64
17.47	66	77	63
17.48	74	111	61
17.49	81	93	66
17.5	78	95	61
17.51	70	99	56
17.52	73	97	70
17.53	82	111	67
17.54	64	85	68
17.55	60	95	56
17.56	76	102	63
17.57	95	112	80
17.58	76	97	88
17.59	82	115	70
17.6	64	109	69
17.61	78	123	63
17.62	68	117	75
17.63	66	115	81
17.64	75	130	57
17.65	72	136	75
17.66	79	124	57
17.67	74	117	68
17.68	64	136	63
17.69	81	142	79
17.7	74	145	70
17.71	86	146	67
17.72	74	126	63
17.73	85	151	63
17.74	74	148	63
17.75	66	149	65
17.76	82	155	74
17.77	78	179	60
17.78	73	161	62
17.79	85	158	77
17.8	92	115	68
17.81	70	131	76
17.82	65	141	65
17.83	78	154	71
17.84	90	132	75
17.85	73	120	77
17.86	93	139	59
17.87	96	123	65
17.88	81	129	61
17.89	70	119	68
17.9	76	122	70
17.91	85	120	59
17.92	86	116	57
17.93	80	94	57
17.94	78	86	63
17.95	63	90	59
17.96	91	94	75
17.97	97	89	66
17.98	70	89	58
17.99	86	75	78
18	79	69	68
18.01	91	82	80
18.02	87	73	88
18.03	84	75	64
18.04	100	87	82
18.05	82	90	68
18.06	79	84	76
18.07	101	109	57
18.08	99	91	73
18.09	100	75	65
18.1	110	94	60
18.11	94	88	82
18.12	110	68	67
18.13	119	59	86
18.14	105	69	70
18.15	124	84	67
18.16	120	92	63
18.17	122	80	61
18.18	136	87	68
18.19	143	74	57
18.2	170	84	73
18.21	172	95	77
18.22	165	83	77
18.23	198	73	67
18.24	199	93	64
18.25	190	69	69
18.26	206	81	70
18.27	186	88	59
18.28	188	80	79
18.29	206	82	70
18.3	154	80	87
18.31	137	93	76
18.32	149	83	72
18.33	124	89	64
18.34	120	75	64
18.35	119	82	58
18.36	100	85	74
18.37	114	90	60
18.38	118	88	49
18.39	108	83	74
18.4	104	68	85
18.41	107	78	62
18.42	95	78	78
18.43	85	75	70
18.44	104	85	73
18.45	92	88	81
18.46	79	69	54
18.47	87	96	74
18.48	108	83	71
18.49	88	98	85
18.5	96	81	81
18.51	98	81	70
18.52	122	89	66
18.53	77	72	80
18.54	91	65	68
18.55	76	78	100
18.56	76	75	77
18.57	77	82	76
18.58	97	76	71
18.59	91	66	78
18.6	83	78	67
18.61	88	87	79
18.62	108	93	86
18.63	62	77	74
18.64	78	82	58
18.65	82	79	80
18.66	85	80	86
18.67	94	93	65
18.68	77	77	69
18.69	82	76	71
18.7	98	55	74
18.71	100	90	75
18.72	101	85	79
18.73	90	91	57
18.74	90	84	83
18.75	101	98	61
18.76	84	86	68
18.77	100	91	60
18.78	87	74	77
18.79	79	73	78
18.8	78	92	69
18.81	93	102	70
18.82	90	92	64
18.83	86	71	84
18.84	82	94	71
18.85	87	104	67
18.86	112	88	76
18.87	88	72	69
18.88	97	91	76
18.89	95	88	80
18.9	87	95	76
18.91	83	88	81
18.92	95	75	86
18.93	97	95	72
18.94	83	97	69
18.95	85	86	74
18.96	96	85	75
18.97	90	93	73
18.98	100	103	67
18.99	84	100	65
19	85	74	69
19.01	103	102	84
19.02	75	106	73
19.03	84	84	71
19.04	81	90	76
19.05	94	94	64
19.06	103	89	67
19.07	73	98	78
19.08	85	93	58
19.09	85	73	84
19.1	92	93	72
19.11	102	83	76
19.12	105	90	60
19.13	85	98	65
19.14	95	91	85
19.15	73	93	75
19.16	102	87	65
19.17	80	82	69
19.18	97	95	71
19.19	85	105	79
19.2	84	96	71
19.21	110	81	76
19.22	89	99	66
19.23	85	99	70
19.24	82	85	74
19.25	92	96	66
19.26	93	89	74
19.27	81	78	63
19.28	95	94	82
19.29	105	97	79
19.3	93	90	71
19.31	107	100	63
19.32	84	90	60
19.33	116	96	62
19.34	93	90	76
19.35	89	98	73
19.36	90	93	89
19.37	90	96	63
19.38	107	127	69
19.39	96	83	73
19.4	109	91	84
19.41	104	98	70
19.42	79	88	82
19.43	98	95	74
19.44	85	89	78
19.45	93	88	78
19.46	106	95	68
19.47	91	82	80
19.48	91	95	74
19.49	86	90	71
19.5	91	90	79
19.51	70	91	83
19.52	87	106	84
19.53	99	104	73
19.54	100	81	75
19.55	88	73	64
19.56	102	97	81
19.57	109	80	81
19.58	92	105	71
19.59	88	94	95
19.6	86	90	79
19.61	93	90	69
19.62	100	90	85
19.63	83	96	82
19.64	96	109	94
19.65	90	82	93
19.66	125	88	84
19.67	98	103	77
19.68	91	89	73
19.69	100	92	67
19.7	106	104	69
19.71	98	104	88
19.72	85	101	86
19.73	104	90	73
19.74	97	120	80
19.75	88	92	79
19.76	102	116	70
19.77	94	90	67
19.78	97	107	85
19.79	88	85	76
19.8	93	93	92
19.81	84	86	83
19.82	87	107	71
19.83	94	100	63
19.84	89	102	73
19.85	86	90	72
19.86	92	97	83
19.87	84	121	83
19.88	95	92	76
19.89	90	98	83
19.9	89	118	73
19.91	104	96	74
19.92	107	100	73
19.93	91	93	86
19.94	114	100	90
19.95	84	93	79
19.96	97	87	73
19.97	109	99	74
19.98	102	87	86
19.99	110	93	90
20	84	114	94
20.01	105	96	68
20.02	94	125	86
20.03	92	85	96
20.04	83	89	90
20.05	105	93	101
20.06	118	99	76
20.07	109	84	88
20.08	89	105	88
20.09	113	81	65
20.1	97	97	84
20.11	94	80	90
20.12	102	99	93
20.13	87	104	105
20.14	93	93	65
20.15	110	106	84
20.16	105	112	78
20.17	98	90	76
20.18	107	89	84
20.19	118	109	80
20.2	99	97	91
20.21	101	94	84
20.22	100	111	101
20.23	111	95	75
20.24	101	100	94
20.25	83	83	71
20.26	121	113	72
20.27	95	101	84
20.28	85	104	83
20.29	109	109	90
20.3	98	96	91
20.31	101	89	64
20.32	103	101	77
20.33	118	118	73
20.34	110	85	86
20.35	115	91	64
20.36	104	105	74
20.37	93	112	87
20.38	101	87	78
20.39	86	116	74
20.4	84	96	95
20.41	131	107	80
20.42	117	86	78
20.43	104	103	79
20.44	93	99	82
20.45	104	117	79
20.46	97	109	77
20.47	101	95	90
20.48	105	109	67
20.49	110	99	92
20.5	120	93	73
20.51	106	91	73
20.52	92	88	78
20.53	98	80	83
20.54	90	109	67
20.55	96	101	113
20.56	99	119	90
20.57	110	101	85
20.58	112	87	76
20.59	105	92	87
20.6	102	98	86
20.61	91	90	77
20.62	109	109	84
20.63	104	109	77
20.64	96	116	101
20.65	95	101	85
20.66	102	92	84
20.67	104	94	83
20.68	104	105	91
20.69	112	102	83
20.7	113	101	98
20.71	125	128	69
20.72	97	105	78
20.73	110	120	82
20.74	107	117	85
20.75	92	117	96
20.76	107	114	97
20.77	107	103	96
20.78	112	114	87
20.79	112	110	100
20.8	112	100	93
20.81	101	90	88
20.82	119	104	86
20.83	99	103	87
20.84	103	94	79
20.85	125	110	85
20.86	103	111	90
20.87	108	125	102
20.88	101	94	94
20.89	119	102	84
20.9	97	96	107
20.91	99	95	93
20.92	113	101	109
20.93	92	115	79
20.94	107	105	93
20.95	112	103	97
20.96	103	89	83
20.97	106	108	93
20.98	107	110	82
20.99	116	92	102
21	114	107	96
21.01	103	102	86
21.02	127	96	81
21.03	111	111	97
21.04	109	101	109
21.05	93	111	90
21.06	115	127	97
21.07	103	107	90
21.08	99	106	97
21.09	119	113	105
21.1	125	102	89
21.11	112	99	99
21.12	111	107	100
21.13	116	84	88
21.14	110	119	104
21.15	106	128	75
21.16	101	100	93
21.17	126	102	104
21.18	117	97	93
21.19	124	108	84
21.2	107	113	83
21.21	111	98	77
21.22	113	123	87
21.23	109	119	93
21.24	109	102	95
21.25	111	89	99
21.26	112	100	90
21.27	96	84	100
21.28	104	108	108
21.29	108	117	96
21.3	110	114	81
21.31	123	104	89
21.32	96	117	96
21.33	114	106	99
21.34	123	112	89
21.35	119	109	81
21.36	101	90	99
21.37	104	126	87
21.38	82	120	77
21.39	135	101	97
21.4	108	104	97
21.41	115	117	87
21.42	117	111	95
21.43	115	112	82
21.44	102	126	77
21.45	105	128	94
21.46	122	113	92
21.47	114	107	90
21.48	109	111	92
21.49	95	114	107
21.5	113	124	90
21.51	95	124	119
21.52	109	114	121
21.53	112	133	86
21.54	118	109	101
21.55	101	117	84
21.56	104	125	71
21.57	99	120	100
21.58	116	113	95
21.59	120	117	101
21.6	110	130	89
21.61	124	118	106
21.62	100	118	89
21.63	98	128	99
21.64	102	92	72
21.65	111	126	101
21.66	113	104	91
21.67	101	141	101
21.68	139	127	110
21.69	116	118	99
21.7	106	129	98
21.71	132	133	100
21.72	110	121	83
21.73	107	123	87
21.74	124	120	114
21.75	118	125	104
21.76	90	131	94
21.77	100	122	86
21.78	131	120	94
21.79	112	134	87
21.8	90	109	85
21.81	131	105	90
21.82	96	105	77
21.83	116	118	90
21.84	119	124	100
21.85	110	101	96
21.86	125	101	87
21.87	133	125	96
21.88	115	109	93
21.89	116	134	90
21.9	111	129	96
21.91	111	140	97
21.92	119	113	90
21.93	111	122	92
21.94	114	126	90
21.95	118	107	110
21.96	88	127	100
21.97	88	117	92
21.98	121	107	95
21.99	112	119	97
22	142	133	94
22.01	116	108	103
22.02	122	125	80
22.03	132	123	89
22.04	107	99	91
22.05	111	110	98
22.06	130	98	80
22.07	115	109	98
22.08	109	109	95
22.09	127	100	103
22.1	116	125	99
22.11	110	115	97
22.12	116	94	97
22.13	102	132	97
22.14	124	111	93
22.15	132	115	113
22.16	116	107	111
22.17	123	107	89
22.18	139	111	82
22.19	135	118	109
22.2	107	107	116
22.21	127	126	96
22.22	124	127	111
22.23	130	121	94
22.24	113	111	107
22.25	152	99	79
22.26	121	124	94
22.27	115	113	89
22.28	129	107	85
22.29	116	112	93
22.3	127	119	105
22.31	145	124	105
22.32	132	107	103
22.33	131	127	109
22.34	159	116	96
22.35	150	132	95
22.36	142	113	85
22.37	179	133	97
22.38	167	127	83
22.39	172	123	101
22.4	185	110	95
22.41	176	123	102
22.42	169	114	111
22.43	177	116	97
22.44	185	136	96
22.45	191	137	100
22.46	166	140	97
22.47	166	93	83
22.48	165	120	83
22.49	135	95	101
22.5	160	116	101
22.51	133	135	97
22.52	158	111	86
22.53	152	112	85
22.54	122	108	107
22.55	143	110	102
22.56	147	103	93
22.57	126	101	108
22.58	135	113	103
22.59	130	110	105
22.6	135	109	88
22.61	124	102	82
22.62	137	124	78
22.63	110	121	107
22.64	112	145	77
22.65	126	92	97
22.66	136	117	94
22.67	134	108	94
22.68	101	120	110
22.69	122	118	84
22.7	124	116	89
22.71	127	120	110
22.72	133	119	97
22.73	130	136	115
22.74	110	120	108
22.75	120	123	107
22.76	122	99	117
22.77	117	109	92
22.78	111	117	109
22.79	98	90	106
22.8	110	114	78
22.81	139	104	114
22.82	123	105	111
22.83	116	109	116
22.84	123	124	93
22.85	107	108	106
22.86	106	114	125
22.87	117	122	100
22.88	128	123	134
22.89	118	116	121
22.9	120	100	115
22.91	120	138	130
22.92	122	110	105
22.93	120	120	123
22.94	128	105	121
22.95	119	89	126
22.96	114	131	144
22.97	110	103	137
22.98	114	129	139
22.99	133	99	146
23	133	126	154
23.01	93	124	139
23.02	127	136	135
23.03	122	116	119
23.04	97	129	126
23.05	128	122	138
23.06	122	123	118
23.07	107	105	123
23.08	120	111	122
23.09	107	101	113
23.1	105	122	120
23.11	114	119	109
23.12	119	110	135
23.13	111	121	114
23.14	98	115	125
23.15	117	135	123
23.16	115	103	117
23.17	109	117	117
23.18	116	102	98
23.19	128	113	124
23.2	101	94	106
23.21	135	101	113
23.22	118	105	119
23.23	127	124	100
23.24	116	104	109
23.25	113	138	108
23.26	135	106	87
23.27	117	129	99
23.28	125	106	116
23.29	99	121	108
23.3	127	127	128
23.31	115	117	94
23.32	132	123	101
23.33	137	111	96
23.34	125	104	95
23.35	121	130	112
23.36	135	122	114
23.37	115	115	121
23.38	126	107	108
23.39	120	127	98
23.4	116	144	108
23.41	132	131	94
23.42	117	125	124
23.43	125	112	95
23.44	132	113	92
23.45	108	135	91
23.46	113	131	106
23.47	125	127	101
23.48	111	119	120
23.49	144	108	91
23.5	103	113	116
23.51	113	115	113
23.52	138	112	116
23.53	124	104	104
23.54	101	99	90
23.55	127	136	122
23.56	124	109	101
23.57	113	112	103
23.58	126	131	112
23.59	114	128	108
23.6	89	130	113
23.61	129	128	121
23.62	114	128	109
23.63	100	115	117
23.64	116	115	124
23.65	117	111	114
23.66	117	111	115
23.67	110	110	86
23.68	121	123	120
23.69	132	112	117
23.7	107	129	100
23.71	126	129	87
23.72	133	128	122
23.73	121	107	106
23.74	123	124	109
23.75	128	108	98
23.76	107	119	99
23.77	144	99	103
23.78	122	125	125
23.79	119	122	105
23.8	115	130	124
23.81	118	140	102
23.82	132	114	103
23.83	139	118	107
23.84	121	123	107
23.85	118	136	103
23.86	116	113	89
23.87	111	141	117
23.88	119	115	96
23.89	117	112	121
23.9	112	117	105
23.91	103	108	128
23.92	118	104	113
23.93	101	117	99
23.94	99	141	104
23.95	128	126	112
23.96	123	111	123
23.97	115	127	119
23.98	111	109	109
23.99	122	124	124
24	127	123	110
24.01	118	123	90
24.02	120	136	117
24.03	128	116	120
24.04	110	131	97
24.05	125	135	111
24.06	120	116	118
24.07	121	113	101
24.08	128	104	112
24.09	116	135	97
24.1	94	146	106
24.11	116	121	116
24.12	119	105	126
24.13	102	128	106
24.14	133	109	127
24.15	95	131	130
24.16	123	123	107
24.17	141	112	122
24.18	115	122	146
24.19	115	103	108
24.2	126	114	122
24.21	132	127	120
24.22	124	118	142
24.23	132	121	150
24.24	122	108	126
24.25	101	115	127
24.26	100	122	131
24.27	106	111	139
24.28	109	129	128
24.29	136	118	115
24.3	122	126	128
24.31	110	146	152
24.32	112	120	154
24.33	143	126	161
24.34	108	128	157
24.35	124	122	148
24.36	114	127	152
24.37	118	116	172
24.38	105	100	150
24.39	123	123	160
24.4	126	120	178
24.41	127	115	215
24.42	123	104	201
24.43	133	113	175
24.44	105	121	203
24.45	123	127	180
24.46	96	126	175
24.47	131	99	183
24.48	118	129	175
24.49	123	113	176
24.5	123	128	174
24.51	100	112	176
24.52	131	122	194
24.53	119	137	156
24.54	109	102	169
24.55	106	118	164
24.56	122	109	177
24.57	107	115	201
24.58	122	125	176
24.59	112	118	176
24.6	103	110	149
24.61	111	119	163
24.62	134	150	148
24.63	107	126	154
24.64	121	136	169
24.65	117	111	192
24.66	126	115	165
24.67	115	106	170
24.68	112	115	181
24.69	128	102	170
24.7	117	137	158
24.71	138	114	169
24.72	118	119	174
24.73	103	113	143
24.74	127	105	175
24.75	125	112	161
24.76	120	117	148
24.77	113	113	178
24.78	128	119	165
24.79	134	123	172
24.8	91	101	159
24.81	126	118	185
24.82	125	120	178
24.83	123	128	183
24.84	141	128	197
24.85	110	115	170
24.86	110	115	178
24.87	123	135	180
24.88	116	105	171
24.89	118	126	180
24.9	126	93	204
24.91	126	123	166
24.92	98	127	203
24.93	114	105	223
24.94	107	96	208
24.95	148	112	205
24.96	97	133	212
24.97	110	124	213
24.98	107	101	217
24.99	102	122	222
25	125	116	215
25.01	125	140	257
25.02	108	122	215
25.03	121	114	241
25.04	111	121	227
25.05	111	124	230
25.06	106	120	278
25.07	123	121	263
25.08	137	159	254
25.09	124	96	292
25.1	126	125	306
25.11	121	109	294
25.12	109	129	343
25.13	110	111	312
25.14	116	120	323
25.15	110	114	361
25.16	111	108	394
25.17	101	109	397
25.18	124	114	435
25.19	117	100	466
25.2	113	143	506
25.21	93	124	527
25.22	97	132	618
25.23	112	108	638
25.24	90	122	698
25.25	104	130	757
25.26	100	130	896
25.27	126	118	1043
25.28	115	122	1143
25.29	113	134	1205
25.3	104	107	1434
25.31	121	129	1522
25.32	106	126	1743
25.33	115	122	1944
25.34	99	120	2206
25.35	117	124	2426
25.36	132	103	2783
25.37	125	120	3075
25.38	111	126	3600
25.39	84	115	4046
25.4	113	132	4731
25.41	120	126	5269
25.42	114	125	6264
25.43	114	133	7015
25.44	117	129	7946
25.45	131	112	9454
25.46	118	124	10325
25.47	115	98	11553
25.48	122	112	12736
25.49	121	106	13730
25.5	107	119	14467
25.51	108	108	15101
25.52	121	124	15269
25.53	107	118	15279
25.54	109	104	15197
25.55	105	103	14975
25.56	113	125	14211
25.57	133	128	13523
25.58	118	111	12368
25.59	117	120	11581
25.6	100	118	10518
25.61	130	105	9376
25.62	114	108	8419
25.63	107	129	7486
25.64	105	136	6523
25.65	126	136	5721
25.66	96	123	4976
25.67	112	115	4302
25.68	116	139	3730
25.69	117	92	3271
25.7	121	133	2865
25.71	101	136	2448
25.72	110	112	2176
25.73	107	128	1876
25.74	121	118	1732
25.75	127	114	1472
25.76	121	139	1302
25.77	127	123	1220
25.78	114	124	1074
25.79	122	122	942
25.8	116	130	873
25.81	124	126	809
25.82	114	122	690
25.83	108	107	663
25.84	116	126	585
25.85	99	125	553
25.86	103	133	539
25.87	112	131	479
25.88	113	124	455
25.89	106	118	410
25.9	121	129	409
25.91	116	131	374
25.92	103	118	372
25.93	124	120	394
25.94	129	143	366
25.95	119	123	330
25.96	132	130	330
25.97	109	133	299
25.98	120	121	352
25.99	114	141	292
26	112	115	328
26.01	134	137	287
26.02	114	129	334
26.03	116	142	343
26.04	105	132	322
26.05	125	123	267
26.06	103	146	283
26.07	120	158	268
26.08	89	145	266
26.09	122	151	284
26.1	115	145	281
26.11	106	144	258
26.12	106	149	269
26.13	96	135	214
26.14	113	152	265
26.15	133	159	224
26.16	117	155	212
26.17	118	172	202
26.18	122	183	228
26.19	128	178	197
26.2	102	195	204
26.21	112	180	214
26.22	122	203	188
26.23	103	196	162
26.24	122	184	176
26.25	112	208	177
26.26	134	190	170
26.27	133	241	152
26.28	114	247	167
26.29	92	225	149
26.3	120	261	144
26.31	118	226	155
26.32	113	255	174
26.33	108	289	147
26.34	127	296	143
26.35	130	302	130
26.36	113	309	151
26.37	111	356	141
26.38	123	343	120
26.39	122	386	127
26.4	131	372	126
26.41	105	388	137
26.42	120	397	136
26.43	117	375	132
26.44	120	422	135
26.45	123	383	117
26.46	121	472	134
26.47	113	439	135
26.48	99	453	151
26.49	131	470	120
26.5	111	472	125
26.51	113	522	122
26.52	106	506	134
26.53	98	531	138
26.54	126	532	120
26.55	115	605	118
26.56	115	590	144
26.57	105	646	127
26.58	113	635	131
26.59	115	637	120
26.6	108	666	113
26.61	107	654	101
26.62	117	685	132
26.63	107	719	113
26.64	96	704	113
26.65	121	773	137
26.66	125	767	134
26.67	105	741	115
26.68	120	776	115
26.69	123	718	113
26.7	127	794	129
26.71	109	828	111
26.72	96	841	114
26.73	126	832	111
26.74	123	778	101
26.75	124	830	129
26.76	124	824	120
26.77	100	770	108
26.78	110	765	117
26.79	112	806	116
26.8	120	789	87
26.81	97	816	104
26.82	107	716	102
26.83	105	733	97
26.84	110	609	108
26.85	122	669	97
26.86	101	607	107
26.87	100	598	127
26.88	98	571	105
26.89	113	521	115
26.9	122	521	103
26.91	115	476	97
26.92	134	421	117
26.93	115	420	99
26.94	111	376	110
26.95	117	345	92
26.96	110	361	101
26.97	116	314	89
26.98	114	327	104
26.99	107	280	117
27	125	249	134
27.01	116	265	99
27.02	122	236	125
27.03	122	221	105
27.04	134	211	109
27.05	107	209	101
27.06	122	186	99
27.07	114	179	131
27.08	131	184	87
27.09	109	160	117
27.1	120	150	95
27.11	108	176	92
27.12	124	157	85
27.13	104	150	104
27.14	116	116	113
27.15	119	128	105
27.16	135	143	113
27.17	125	136	107
27.18	120	115	96
27.19	132	126	108
27.2	121	116	109
27.21	149	98	102
27.22	155	117	108
27.23	161	115	101
27.24	143	149	92
27.25	145	120	92
27.26	164	126	98
27.27	175	102	107
27.28	174	126	111
27.29	151	112	87
27.3	168	108	111
27.31	166	137	112
27.32	192	118	101
27.33	213	126	113
27.34	228	121	125
27.35	251	99	112
27.36	259	135	118
27.37	277	121	97
27.38	320	97	124
27.39	313	101	112
27.4	392	131	135
27.41	431	107	126
27.42	523	105	131
27.43	579	130	122
27.44	666	103	120
27.45	742	117	142
27.46	802	94	141
27.47	901	121	129
27.48	966	113	160
27.49	1059	109	145
27.5	1049	124	153
27.51	1200	99	150
27.52	1103	98	155
27.53	1108	133	169
27.54	1112	97	161
27.55	1020	99	194
27.56	1090	98	182
27.57	1060	117	154
27.58	999	116	172
27.59	875	123	185
27.6	799	130	204
27.61	764	119	185
27.62	685	120	194
27.63	659	98	174
27.64	570	121	198
27.65	514	116	181
27.66	473	113	171
27.67	447	110	161
27.68	373	112	165
27.69	353	113	173
27.7	338	92	178
27.71	261	89	154
27.72	242	84	168
27.73	228	121	166
27.74	241	105	164
27.75	236	112	157
27.76	200	99	153
27.77	173	111	176
27.78	191	90	163
27.79	157	116	149
27.8	173	111	158
27.81	168	101	139
27.82	147	106	143
27.83	158	113	145
27.84	136	108	142
27.85	119	94	127
27.86	124	96	126
27.87	132	108	111
27.88	125	92	123
27.89	156	105	101
27.9	116	113	114
27.91	122	103	117
27.92	115	109	119
27.93	111	118	85
27.94	143	97	105
27.95	109	81	121
27.96	124	115	110
27.97	113	89	97
27.98	127	85	80
27.99	121	108	85
28	107	95	100
28.01	130	120	99
28.02	116	112	99
28.03	100	105	85
28.04	103	108	103
28.05	106	105	100
28.06	130	101	106
28.07	112	99	88
28.08	128	97	93
28.09	115	108	90
28.1	120	86	87
28.11	107	108	90
28.12	96	110	86
28.13	128	116	93
28.14	115	100	104
28.15	120	104	88
28.16	111	95	97
28.17	97	116	89
28.18	111	98	99
28.19	115	109	92
28.2	112	108	85
28.21	101	101	93
28.22	117	96	95
28.23	106	106	79
28.24	94	104	98
28.25	108	110	89
28.26	87	114	88
28.27	92	109	97
28.28	100	107	70
28.29	123	99	96
28.3	103	105	95
28.31	102	93	82
28.32	113	103	95
28.33	109	116	93
28.34	121	109	107
28.35	108	122	89
28.36	118	87	86
28.37	97	91	73
28.38	114	109	81
28.39	99	108	67
28.4	102	107	84
28.41	114	99	89
28.42	127	97	84
28.43	87	94	101
28.44	114	108	85
28.45	100	121	103
28.46	102	77	101
28.47	108	98	113
28.48	116	111	120
28.49	108	105	93
28.5	122	114	100
28.51	98	118	95
28.52	121	90	78
28.53	88	94	106
28.54	109	89	87
28.55	104	106	95
28.56	117	112	79
28.57	101	102	95
28.58	120	106	92
28.59	95	93	107
28.6	97	107	100
28.61	104	104	83
28.62	99	98	70
28.63	113	81	93
28.64	103	99	93
28.65	88	120	106
28.66	110	109	90
28.67	103	112	88
28.68	121	110	99
28.69	107	115	96
28.7	106	107	84
28.71	99	112	90
28.72	75	97	86
28.73	100	96	88
28.74	105	104	82
28.75	108	98	104
28.76	111	83	82
28.77	97	100	96
28.78	79	89	89
28.79	103	98	89
28.8	107	95	76
28.81	107	105	97
28.82	117	103	78
28.83	113	95	90
28.84	101	100	87
28.85	128	127	100
28.86	107	114	74
28.87	105	106	75
28.88	104	108	83
28.89	101	114	88
28.9	88	99	70
28.91	107	111	87
28.92	116	101	74
28.93	97	107	87
28.94	112	86	81
28.95	74	89	94
28.96	104	113	73
28.97	97	101	94
28.98	103	96	108
28.99	105	102	97
29	124	86	86
29.01	120	87	67
29.02	102	99	84
29.03	111	80	85
29.04	101	91	83
29.05	118	98	83
29.06	123	87	82
29.07	104	104	81
29.08	94	92	82
29.09	97	100	90
29.1	104	109	89
29.11	123	92	91
29.12	96	92	75
29.13	101	113	97
29.14	76	86	87
29.15	98	102	75
29.16	112	109	93
29.17	111	95	79
29.18	111	117	81
29.19	93	123	93
29.2	89	120	87
29.21	99	93	77
29.22	114	103	84
29.23	112	103	80
29.24	107	106	82
29.25	110	118	88
29.26	105	105	84
29.27	105	96	79
29.28	101	102	82
29.29	102	115	84
29.3	117	104	81
29.31	105	123	88
29.32	79	101	82
29.33	116	93	87
29.34	83	121	88
29.35	104	113	84
29.36	107	110	84
29.37	101	90	77
29.38	108	99	83
29.39	111	105	98
29.4	97	96	95
29.41	109	115	99
29.42	106	105	95
29.43	114	110	69
29.44	82	105	78
29.45	108	102	84
29.46	104	96	107
29.47	105	97	85
29.48	97	90	97
29.49	93	90	79
29.5	95	97	88
29.51	114	101	90
29.52	96	99	75
29.53	113	103	75
29.54	112	89	69
29.55	94	100	64
29.56	84	106	67
29.57	100	97	77
29.58	116	89	74
29.59	93	82	82
29.6	90	94	83
29.61	106	96	84
29.62	105	104	85
29.63	112	107	83
29.64	98	87	84
29.65	122	94	83
29.66	92	91	86
29.67	90	103	75
29.68	99	83	89
29.69	107	98	95
29.7	93	72	89
29.71	111	107	94
29.72	88	108	87
29.73	92	105	87
29.74	99	93	97
29.75	101	100	90
29.76	90	87	85
29.77	106	100	78
29.78	91	82	84
29.79	81	95	81
29.8	101	91	98
29.81	107	107	96
29.82	94	93	99
29.83	108	93	104
29.84	95	99	100
29.85	110	114	88
29.86	83	91	94
29.87	106	101	106
29.88	75	107	86
29.89	109	102	91
29.9	93	93	112
29.91	92	111	109
29.92	90	105	108
29.93	95	92	90
29.94	80	91	109
29.95	98	102	97
29.96	93	106	125
29.97	93	89	134
29.98	92	101	108
[truncated: 3,002 more rows]

## Sheet: SIFig7_f
	Cs3Sb2Br9	Cs3(Sb0.5Bi0.5)2Br9	Cs3Bi2Br9
2Theta	Intensity	Intensity	Intensity
10.01	61	64	80
10.02	51	77	93
10.03	63	61	74
10.04	64	64	89
10.05	73	71	96
10.06	63	77	102
10.07	72	66	93
10.08	79	61	85
10.09	71	68	93
10.1	68	79	88
10.11	65	82	105
10.12	66	68	85
10.13	72	86	104
10.14	62	71	88
10.15	60	62	94
10.16	55	73	99
10.17	63	51	81
10.18	55	74	90
10.19	65	63	90
10.2	66	79	91
10.21	59	61	86
10.22	53	66	114
10.23	64	77	101
10.24	69	77	87
10.25	69	74	105
10.26	51	63	100
10.27	84	71	115
10.28	63	72	104
10.29	55	86	88
10.3	68	62	105
10.31	61	66	84
10.32	68	84	84
10.33	63	55	106
10.34	70	63	106
10.35	63	73	82
10.36	60	71	122
10.37	72	71	97
10.38	49	67	92
10.39	76	76	109
10.4	71	72	83
10.41	65	70	101
10.42	62	70	101
10.43	54	60	100
10.44	42	71	90
10.45	50	71	93
10.46	58	67	123
10.47	75	68	115
10.48	74	68	97
10.49	71	62	96
10.5	48	52	92
10.51	71	64	113
10.52	72	63	100
10.53	70	73	103
10.54	54	69	93
10.55	53	65	101
10.56	70	77	109
10.57	65	73	123
10.58	60	67	116
10.59	69	65	115
10.6	70	71	97
10.61	55	54	101
10.62	65	67	107
10.63	67	68	108
10.64	64	69	119
10.65	59	65	103
10.66	63	82	106
10.67	67	72	105
10.68	69	67	113
10.69	68	64	120
10.7	65	64	133
10.71	59	56	122
10.72	67	58	127
10.73	68	70	116
10.74	62	72	130
10.75	68	70	111
10.76	60	73	134
10.77	50	84	120
10.78	51	70	112
10.79	77	74	144
10.8	49	76	115
10.81	56	53	110
10.82	75	58	100
10.83	65	66	121
10.84	48	70	125
10.85	56	58	109
10.86	70	80	127
10.87	61	73	109
10.88	49	61	123
10.89	55	67	93
10.9	66	55	126
10.91	68	73	112
10.92	64	69	117
10.93	73	56	118
10.94	68	63	117
10.95	66	64	117
10.96	70	58	119
10.97	60	73	107
10.98	57	60	119
10.99	71	60	87
11	63	61	101
11.01	63	74	92
11.02	71	56	100
11.03	58	62	127
11.04	64	62	115
11.05	58	60	122
11.06	69	65	114
11.07	79	80	99
11.08	59	78	87
11.09	68	56	120
11.1	60	73	122
11.11	70	68	94
11.12	64	69	93
11.13	81	68	114
11.14	68	69	88
11.15	64	72	98
11.16	63	72	92
11.17	58	68	96
11.18	72	78	91
11.19	77	58	102
11.2	74	54	86
11.21	70	71	91
11.22	61	62	99
11.23	72	68	81
11.24	58	70	107
11.25	67	74	103
11.26	49	59	92
11.27	57	61	78
11.28	67	63	96
11.29	60	68	75
11.3	67	82	81
11.31	55	63	82
11.32	60	73	88
11.33	63	56	73
11.34	66	61	81
11.35	69	61	74
11.36	54	76	90
11.37	52	62	83
11.38	63	53	80
11.39	55	73	80
11.4	56	58	83
11.41	74	66	65
11.42	53	83	76
11.43	54	55	83
11.44	66	80	76
11.45	58	71	78
11.46	59	68	77
11.47	58	69	67
11.48	59	61	63
11.49	80	79	93
11.5	52	72	72
11.51	64	63	75
11.52	58	56	68
11.53	55	53	71
11.54	65	63	79
11.55	65	66	64
11.56	64	65	69
11.57	48	59	84
11.58	72	72	76
11.59	46	60	74
11.6	58	69	75
11.61	65	55	70
11.62	68	70	89
11.63	64	63	78
11.64	63	61	65
11.65	60	57	70
11.66	74	64	91
11.67	62	59	72
11.68	44	72	64
11.69	74	61	69
11.7	75	62	67
11.71	60	54	59
11.72	57	66	70
11.73	63	66	79
11.74	55	72	73
11.75	63	62	52
11.76	71	62	84
11.77	69	65	80
11.78	63	70	59
11.79	67	65	63
11.8	54	69	68
11.81	54	64	59
11.82	70	67	77
11.83	70	53	63
11.84	62	64	76
11.85	68	76	64
11.86	60	74	63
11.87	49	74	64
11.88	62	58	70
11.89	64	50	71
11.9	66	63	65
11.91	62	74	69
11.92	57	61	60
11.93	53	54	76
11.94	59	78	68
11.95	63	62	63
11.96	54	63	73
11.97	65	59	66
11.98	61	74	56
11.99	64	76	69
12	54	78	71
12.01	63	67	79
12.02	53	61	67
12.03	55	66	65
12.04	58	65	58
12.05	48	63	50
12.06	73	48	61
12.07	52	59	56
12.08	59	53	78
12.09	61	64	59
12.1	61	59	54
12.11	66	53	66
12.12	64	54	52
12.13	66	66	76
12.14	62	55	64
12.15	62	58	59
12.16	71	73	54
12.17	48	68	62
12.18	53	69	69
12.19	58	72	58
12.2	70	55	70
12.21	53	60	67
12.22	66	53	60
12.23	47	66	69
12.24	51	59	77
12.25	71	64	68
12.26	49	57	57
12.27	74	54	57
12.28	49	84	65
12.29	46	72	63
12.3	55	61	59
12.31	59	55	54
12.32	61	76	68
12.33	55	74	48
12.34	61	61	65
12.35	59	61	62
12.36	71	69	61
12.37	58	71	56
12.38	59	51	67
12.39	62	71	73
12.4	65	67	64
12.41	70	54	59
12.42	58	44	72
12.43	51	53	77
12.44	61	58	70
12.45	55	73	75
12.46	58	50	86
12.47	66	58	58
12.48	70	58	75
12.49	45	84	77
12.5	59	51	71
12.51	69	69	55
12.52	59	64	65
12.53	54	65	82
12.54	66	55	69
12.55	63	58	75
12.56	53	61	80
12.57	55	67	72
12.58	73	54	68
12.59	59	58	78
12.6	62	53	79
12.61	53	69	74
12.62	57	68	113
12.63	57	59	79
12.64	53	63	91
12.65	53	81	115
12.66	53	65	93
12.67	76	62	89
12.68	67	74	114
12.69	43	64	111
12.7	75	82	133
12.71	60	81	116
12.72	57	75	119
12.73	56	75	123
12.74	58	72	144
12.75	56	71	165
12.76	59	107	146
12.77	69	96	139
12.78	63	80	124
12.79	76	73	149
12.8	61	65	153
12.81	65	84	127
12.82	65	85	105
12.83	77	99	100
12.84	88	85	118
12.85	73	72	105
12.86	74	84	116
12.87	77	82	107
12.88	79	81	84
12.89	85	66	82
12.9	75	85	61
12.91	65	70	74
12.92	80	86	86
12.93	59	66	84
12.94	80	62	72
12.95	68	67	48
12.96	73	63	59
12.97	75	70	58
12.98	56	87	72
12.99	72	53	63
13	63	71	76
13.01	54	62	52
13.02	55	81	58
13.03	69	68	58
13.04	51	53	84
13.05	53	60	57
13.06	67	64	68
13.07	65	55	53
13.08	59	64	70
13.09	66	55	61
13.1	59	69	55
13.11	71	59	67
13.12	60	60	57
13.13	66	65	72
13.14	65	58	59
13.15	57	69	60
13.16	65	49	46
13.17	67	57	58
13.18	48	55	71
13.19	59	61	51
13.2	63	62	65
13.21	62	63	68
13.22	54	66	58
13.23	71	55	60
13.24	48	52	63
13.25	44	50	60
13.26	61	49	64
13.27	48	68	57
13.28	76	61	54
13.29	56	66	64
13.3	66	59	63
13.31	55	66	59
13.32	52	51	40
13.33	67	63	61
13.34	61	58	63
13.35	58	68	55
13.36	53	68	58
13.37	57	63	53
13.38	78	63	59
13.39	53	48	57
13.4	56	60	58
13.41	51	53	57
13.42	59	62	58
13.43	72	59	63
13.44	71	68	63
13.45	65	60	52
13.46	70	63	66
13.47	62	46	63
13.48	65	53	67
13.49	54	57	49
13.5	55	70	75
13.51	58	50	60
13.52	46	53	54
13.53	68	69	55
13.54	58	54	58
13.55	74	61	64
13.56	69	58	61
13.57	69	56	56
13.58	59	63	68
13.59	55	65	63
13.6	58	53	67
13.61	56	69	59
13.62	56	78	55
13.63	74	56	67
13.64	61	66	62
13.65	65	64	55
13.66	60	71	65
13.67	77	57	66
13.68	59	54	52
13.69	68	66	67
13.7	78	62	51
13.71	71	67	50
13.72	51	62	66
13.73	60	50	47
13.74	60	62	68
13.75	80	65	45
13.76	62	69	52
13.77	65	68	59
13.78	52	67	64
13.79	61	52	76
13.8	47	51	54
13.81	62	62	62
13.82	78	72	60
13.83	59	79	63
13.84	57	67	49
13.85	57	62	73
13.86	56	52	65
13.87	50	65	62
13.88	44	67	54
13.89	56	64	76
13.9	60	68	58
13.91	55	59	51
13.92	68	52	56
13.93	59	62	47
13.94	62	62	57
13.95	67	67	58
13.96	55	58	52
13.97	68	63	53
13.98	56	63	55
13.99	57	57	63
14	68	48	66
14.01	71	66	56
14.02	67	56	49
14.03	66	74	63
14.04	65	81	52
14.05	59	58	64
14.06	67	75	54
14.07	53	55	55
14.08	54	64	67
14.09	56	67	71
14.1	60	72	49
14.11	53	70	55
14.12	67	56	49
14.13	55	52	65
14.14	56	53	62
14.15	38	59	67
14.16	75	79	62
14.17	55	51	58
14.18	67	72	55
14.19	44	59	50
14.2	74	66	66
14.21	67	62	58
14.22	78	49	58
14.23	65	69	61
14.24	44	57	57
14.25	55	80	49
14.26	74	63	50
14.27	66	82	55
14.28	66	57	65
14.29	54	62	42
14.3	53	51	52
14.31	60	54	54
14.32	58	61	59
14.33	64	73	72
14.34	64	62	61
14.35	62	62	50
14.36	57	81	56
14.37	66	73	60
14.38	67	78	61
14.39	70	80	61
14.4	81	45	55
14.41	70	51	48
14.42	53	54	68
14.43	61	59	41
14.44	59	70	52
14.45	66	73	59
14.46	57	76	74
14.47	65	67	61
14.48	59	59	76
14.49	60	60	68
14.5	62	62	57
14.51	68	64	69
14.52	62	63	55
14.53	66	69	40
14.54	60	74	55
14.55	57	83	65
14.56	74	60	48
14.57	70	72	49
14.58	72	69	63
14.59	46	63	62
14.6	61	61	58
14.61	69	65	58
14.62	67	67	47
14.63	60	76	57
14.64	63	69	58
14.65	59	62	53
14.66	62	63	64
14.67	61	50	45
14.68	61	49	63
14.69	62	68	64
14.7	55	60	61
14.71	47	53	47
14.72	62	71	55
14.73	51	63	67
14.74	61	76	61
14.75	48	46	59
14.76	70	76	67
14.77	90	67	64
14.78	82	66	63
14.79	46	61	61
14.8	59	69	59
14.81	70	74	75
14.82	51	74	57
14.83	55	60	75
14.84	70	72	59
14.85	54	81	59
14.86	53	63	58
14.87	67	61	62
14.88	59	77	65
14.89	51	61	61
14.9	62	67	50
14.91	75	52	59
14.92	57	59	69
14.93	59	62	52
14.94	52	60	64
14.95	59	63	71
14.96	48	62	60
14.97	67	64	58
14.98	59	63	63
14.99	62	54	49
15	68	58	66
15.01	61	70	49
15.02	52	79	57
15.03	61	67	70
15.04	91	58	71
15.05	61	70	62
15.06	81	69	50
15.07	61	49	59
15.08	64	64	77
15.09	69	68	56
15.1	65	59	61
15.11	67	69	50
15.12	78	66	56
15.13	55	66	52
15.14	77	78	73
15.15	76	73	71
15.16	68	81	68
15.17	72	86	55
15.18	53	55	76
15.19	62	72	74
15.2	75	46	68
15.21	62	67	58
15.22	71	69	57
15.23	61	67	59
15.24	69	75	59
15.25	51	69	62
15.26	56	59	72
15.27	65	71	76
15.28	58	62	72
15.29	66	83	50
15.3	60	64	68
15.31	65	63	58
15.32	68	61	74
15.33	61	59	57
15.34	58	60	65
15.35	59	63	70
15.36	66	73	57
15.37	63	74	65
15.38	65	63	68
15.39	72	67	68
15.4	69	70	68
15.41	71	67	60
15.42	67	58	72
15.43	64	68	59
15.44	73	75	60
15.45	63	64	67
15.46	55	83	61
15.47	61	72	63
15.48	65	65	56
15.49	69	65	56
15.5	83	72	85
15.51	59	69	61
15.52	81	85	70
15.53	72	74	62
15.54	74	69	72
15.55	61	73	72
15.56	71	95	75
15.57	63	88	79
15.58	76	86	78
15.59	61	93	83
15.6	74	100	85
15.61	65	101	104
15.62	81	119	94
15.63	71	100	81
15.64	76	84	86
15.65	77	126	107
15.66	96	130	90
15.67	75	120	105
15.68	70	145	85
15.69	77	157	93
15.7	80	153	87
15.71	92	171	78
15.72	95	196	90
15.73	83	203	66
15.74	96	222	84
15.75	80	217	80
15.76	94	191	91
15.77	112	214	77
15.78	88	191	76
15.79	90	172	71
15.8	97	171	71
15.81	93	180	76
15.82	92	145	67
15.83	86	149	70
15.84	114	150	65
15.85	77	120	58
15.86	92	113	58
15.87	85	113	58
15.88	72	123	78
15.89	82	105	76
15.9	69	93	71
15.91	71	69	62
15.92	75	101	59
15.93	80	95	61
15.94	81	81	79
15.95	85	79	65
15.96	67	96	74
15.97	65	81	54
15.98	64	71	60
15.99	75	86	62
16	68	71	83
16.01	64	88	62
16.02	72	75	57
16.03	68	69	81
16.04	77	74	71
16.05	86	65	68
16.06	69	76	66
16.07	82	72	71
16.08	70	81	68
16.09	74	72	70
16.1	56	72	63
16.11	51	68	77
16.12	49	78	63
16.13	73	71	70
16.14	76	75	71
16.15	65	63	74
16.16	76	74	79
16.17	69	65	72
16.18	67	80	58
16.19	69	63	65
16.2	72	92	69
16.21	68	72	56
16.22	69	76	59
16.23	77	62	63
16.24	57	70	55
16.25	92	56	59
16.26	64	64	75
16.27	66	68	77
16.28	65	68	62
16.29	74	61	54
16.3	71	61	68
16.31	67	64	62
16.32	58	80	76
16.33	57	78	56
16.34	70	69	63
16.35	73	61	77
16.36	54	78	52
16.37	73	70	71
16.38	76	79	60
16.39	75	65	65
16.4	68	92	66
16.41	76	65	77
16.42	80	64	76
16.43	86	85	58
16.44	59	76	48
16.45	71	73	68
16.46	77	84	64
16.47	55	74	74
16.48	81	72	72
16.49	81	69	72
16.5	62	75	76
16.51	61	71	59
16.52	67	71	62
16.53	76	65	71
16.54	80	67	62
16.55	67	58	74
16.56	62	79	77
16.57	70	68	53
16.58	76	69	62
16.59	69	66	63
16.6	58	61	70
16.61	87	79	68
16.62	62	76	75
16.63	61	83	62
16.64	74	76	78
16.65	82	81	84
16.66	55	65	73
16.67	80	68	68
16.68	77	68	90
16.69	66	72	73
16.7	71	71	78
16.71	71	66	67
16.72	65	76	57
16.73	97	71	85
16.74	71	58	79
16.75	81	68	74
16.76	73	69	75
16.77	75	88	67
16.78	63	74	83
16.79	78	66	73
16.8	70	74	67
16.81	97	66	86
16.82	75	78	73
16.83	65	75	60
16.84	73	86	71
16.85	62	71	71
16.86	73	76	62
16.87	70	67	60
16.88	79	66	75
16.89	83	64	75
16.9	82	66	70
16.91	94	82	64
16.92	69	92	82
16.93	65	77	73
16.94	61	76	85
16.95	82	62	73
16.96	67	92	71
16.97	86	63	71
16.98	77	79	56
16.99	71	75	68
17	79	73	70
17.01	62	91	54
17.02	81	74	56
17.03	60	71	81
17.04	68	67	59
17.05	84	91	70
17.06	62	72	80
17.07	64	82	66
17.08	85	82	69
17.09	63	92	87
17.1	79	66	72
17.11	73	73	62
17.12	71	73	75
17.13	79	68	89
17.14	68	86	80
17.15	75	87	71
17.16	69	74	69
17.17	78	80	68
17.18	80	61	79
17.19	65	95	75
17.2	79	75	75
17.21	72	88	87
17.22	79	77	74
17.23	79	78	68
17.24	82	78	82
17.25	71	75	79
17.26	60	95	67
17.27	72	72	72
17.28	83	93	73
17.29	74	64	85
17.3	64	73	69
17.31	90	96	86
17.32	86	74	62
17.33	77	78	78
17.34	97	78	87
17.35	69	81	80
17.36	95	81	76
17.37	86	85	73
17.38	92	76	81
17.39	77	89	79
17.4	86	73	94
17.41	81	86	79
17.42	78	80	72
17.43	75	87	72
17.44	78	100	78
17.45	87	68	75
17.46	80	71	96
17.47	66	91	63
17.48	74	93	70
17.49	81	70	80
17.5	78	81	74
17.51	70	78	82
17.52	73	74	108
17.53	82	66	64
17.54	64	73	85
17.55	60	80	96
17.56	76	73	109
17.57	95	80	94
17.58	76	75	81
17.59	82	84	86
17.6	64	81	80
17.61	78	74	78
17.62	68	74	81
17.63	66	90	67
17.64	75	80	86
17.65	72	73	89
17.66	79	70	93
17.67	74	96	102
17.68	64	89	85
17.69	81	86	95
17.7	74	90	100
17.71	86	83	117
17.72	74	87	95
17.73	85	64	104
17.74	74	93	126
17.75	66	101	107
17.76	82	96	125
17.77	78	91	141
17.78	73	94	149
17.79	85	81	151
17.8	92	97	162
17.81	70	91	140
17.82	65	89	173
17.83	78	91	185
17.84	90	97	180
17.85	73	104	234
17.86	93	81	205
17.87	96	96	273
17.88	81	93	255
17.89	70	100	294
17.9	76	91	338
17.91	85	101	414
17.92	86	107	483
17.93	80	109	502
17.94	78	117	541
17.95	63	141	663
17.96	91	106	707
17.97	97	120	807
17.98	70	143	842
17.99	86	155	889
18	79	165	942
18.01	91	183	888
18.02	87	161	893
18.03	84	163	863
18.04	100	189	837
18.05	82	182	777
18.06	79	238	696
18.07	101	217	623
18.08	99	245	582
18.09	100	217	495
18.1	110	253	457
18.11	94	252	427
18.12	110	269	344
18.13	119	302	311
18.14	105	297	324
18.15	124	260	235
18.16	120	271	242
18.17	122	286	196
18.18	136	266	165
18.19	143	240	149
18.2	170	271	162
18.21	172	238	143
18.22	165	227	128
18.23	198	235	129
18.24	199	181	134
18.25	190	190	110
18.26	206	181	128
18.27	186	174	109
18.28	188	138	90
18.29	206	137	109
18.3	154	124	94
18.31	137	119	104
18.32	149	118	89
18.33	124	110	96
18.34	120	87	94
18.35	119	108	107
18.36	100	103	93
18.37	114	111	83
18.38	118	92	85
18.39	108	101	84
18.4	104	82	85
18.41	107	90	82
18.42	95	94	81
18.43	85	104	84
18.44	104	93	85
18.45	92	88	90
18.46	79	100	101
18.47	87	93	92
18.48	108	74	107
18.49	88	92	95
18.5	96	98	85
18.51	98	99	80
18.52	122	123	77
18.53	77	113	101
18.54	91	82	81
18.55	76	96	86
18.56	76	82	87
18.57	77	95	87
18.58	97	90	83
18.59	91	100	112
18.6	83	88	98
18.61	88	108	77
18.62	108	107	106
18.63	62	92	90
18.64	78	72	95
18.65	82	89	98
18.66	85	94	111
18.67	94	98	103
18.68	77	95	126
18.69	82	84	131
18.7	98	103	135
18.71	100	89	129
18.72	101	95	141
18.73	90	108	129
18.74	90	137	136
18.75	101	115	138
18.76	84	99	119
18.77	100	122	114
18.78	87	107	129
18.79	79	116	143
18.8	78	122	121
18.81	93	119	135
18.82	90	88	129
18.83	86	89	127
18.84	82	114	108
18.85	87	100	115
18.86	112	110	103
18.87	88	102	93
18.88	97	128	80
18.89	95	122	93
18.9	87	116	82
18.91	83	92	97
18.92	95	89	98
18.93	97	75	93
18.94	83	110	83
18.95	85	92	93
18.96	96	99	82
18.97	90	112	74
18.98	100	106	86
18.99	84	78	101
19	85	97	84
19.01	103	101	83
19.02	75	103	79
19.03	84	107	84
19.04	81	89	111
19.05	94	91	91
19.06	103	98	87
19.07	73	109	93
19.08	85	110	90
19.09	85	88	89
19.1	92	107	103
19.11	102	96	97
19.12	105	82	107
19.13	85	78	113
19.14	95	103	141
19.15	73	121	111
19.16	102	89	107
19.17	80	109	120
19.18	97	99	130
19.19	85	101	134
19.2	84	114	132
19.21	110	102	111
19.22	89	106	117
19.23	85	100	124
19.24	82	100	99
19.25	92	105	91
19.26	93	87	104
19.27	81	105	97
19.28	95	124	99
19.29	105	110	103
19.3	93	84	88
19.31	107	97	89
19.32	84	102	99
19.33	116	84	108
19.34	93	98	106
19.35	89	84	84
19.36	90	104	93
19.37	90	82	84
19.38	107	99	92
19.39	96	84	98
19.4	109	93	78
19.41	104	104	98
19.42	79	89	86
19.43	98	92	93
19.44	85	82	98
19.45	93	81	77
19.46	106	89	86
19.47	91	97	79
19.48	91	92	94
19.49	86	93	83
19.5	91	100	83
19.51	70	100	85
19.52	87	92	88
19.53	99	101	99
19.54	100	96	102
19.55	88	98	94
19.56	102	108	105
19.57	109	100	93
19.58	92	91	93
19.59	88	99	91
19.6	86	96	85
19.61	93	90	85
19.62	100	99	80
19.63	83	94	121
19.64	96	94	99
19.65	90	97	95
19.66	125	98	101
19.67	98	112	94
19.68	91	103	89
19.69	100	104	107
19.7	106	104	111
19.71	98	99	96
19.72	85	108	99
19.73	104	99	84
19.74	97	102	99
19.75	88	97	99
19.76	102	95	102
19.77	94	104	95
19.78	97	103	99
19.79	88	86	123
19.8	93	101	92
19.81	84	81	93
19.82	87	85	93
19.83	94	95	89
19.84	89	88	103
19.85	86	108	109
19.86	92	99	92
19.87	84	106	90
19.88	95	104	88
19.89	90	94	97
19.9	89	97	94
19.91	104	85	100
19.92	107	115	83
19.93	91	112	104
19.94	114	87	97
19.95	84	118	85
19.96	97	113	90
19.97	109	81	102
19.98	102	100	101
19.99	110	90	96
20	84	101	102
20.01	105	97	101
20.02	94	100	107
20.03	92	91	94
20.04	83	102	105
20.05	105	99	89
20.06	118	98	93
20.07	109	96	95
20.08	89	89	94
20.09	113	100	99
20.1	97	96	101
20.11	94	102	98
20.12	102	111	90
20.13	87	91	100
20.14	93	106	96
20.15	110	85	95
20.16	105	105	99
20.17	98	113	102
20.18	107	111	97
20.19	118	102	92
20.2	99	87	104
20.21	101	94	113
20.22	100	98	91
20.23	111	103	101
20.24	101	104	94
20.25	83	98	88
20.26	121	108	93
20.27	95	102	101
20.28	85	95	89
20.29	109	110	97
20.3	98	104	94
20.31	101	117	94
20.32	103	97	101
20.33	118	105	79
20.34	110	85	86
20.35	115	93	102
20.36	104	98	104
20.37	93	109	91
20.38	101	109	116
20.39	86	98	101
20.4	84	104	92
20.41	131	92	100
20.42	117	105	109
20.43	104	106	112
20.44	93	107	107
20.45	104	96	118
20.46	97	126	96
20.47	101	116	103
20.48	105	102	90
20.49	110	92	108
20.5	120	111	97
20.51	106	135	117
20.52	92	113	101
20.53	98	109	94
20.54	90	93	93
20.55	96	115	95
20.56	99	108	103
20.57	110	124	109
20.58	112	107	101
20.59	105	93	89
20.6	102	102	94
20.61	91	106	104
20.62	109	109	100
20.63	104	107	85
20.64	96	104	97
20.65	95	103	100
20.66	102	104	108
20.67	104	111	101
20.68	104	101	89
20.69	112	108	96
20.7	113	117	106
20.71	125	104	89
20.72	97	90	96
20.73	110	109	107
20.74	107	122	102
20.75	92	103	118
20.76	107	92	122
20.77	107	115	93
20.78	112	98	104
20.79	112	114	103
20.8	112	110	81
20.81	101	108	112
20.82	119	113	106
20.83	99	90	101
20.84	103	101	95
20.85	125	107	120
20.86	103	91	108
20.87	108	111	112
20.88	101	111	116
20.89	119	109	111
20.9	97	121	103
20.91	99	97	101
20.92	113	88	99
20.93	92	106	107
20.94	107	114	85
20.95	112	95	92
20.96	103	114	121
20.97	106	100	100
20.98	107	97	129
20.99	116	102	120
21	114	105	107
21.01	103	119	122
21.02	127	103	102
21.03	111	102	104
21.04	109	111	100
21.05	93	129	114
21.06	115	112	99
21.07	103	98	92
21.08	99	106	106
21.09	119	116	111
21.1	125	113	94
21.11	112	117	118
21.12	111	134	98
21.13	116	94	115
21.14	110	94	107
21.15	106	119	111
21.16	101	102	98
21.17	126	110	101
21.18	117	106	127
21.19	124	112	112
21.2	107	100	91
21.21	111	121	100
21.22	113	133	105
21.23	109	135	100
21.24	109	109	110
21.25	111	115	93
21.26	112	102	107
21.27	96	100	133
21.28	104	125	104
21.29	108	99	116
21.3	110	113	108
21.31	123	93	121
21.32	96	117	105
21.33	114	111	97
21.34	123	108	127
21.35	119	126	127
21.36	101	108	115
21.37	104	110	107
21.38	82	109	94
21.39	135	99	112
21.4	108	103	121
21.41	115	126	104
21.42	117	121	111
21.43	115	128	116
21.44	102	99	118
21.45	105	101	135
21.46	122	109	121
21.47	114	113	139
21.48	109	118	128
21.49	95	117	110
21.5	113	108	126
21.51	95	114	115
21.52	109	135	130
21.53	112	88	120
21.54	118	109	142
21.55	101	111	131
21.56	104	106	121
21.57	99	116	96
21.58	116	109	125
21.59	120	129	118
21.6	110	117	129
21.61	124	134	125
21.62	100	110	114
21.63	98	104	110
21.64	102	103	134
21.65	111	120	149
21.66	113	101	128
21.67	101	111	120
21.68	139	116	104
21.69	116	117	117
21.7	106	95	123
21.71	132	129	120
21.72	110	138	137
21.73	107	99	124
21.74	124	114	125
21.75	118	138	121
21.76	90	118	114
21.77	100	105	119
21.78	131	116	123
21.79	112	123	113
21.8	90	127	143
21.81	131	122	134
21.82	96	106	139
21.83	116	94	127
21.84	119	112	96
21.85	110	109	120
21.86	125	120	126
21.87	133	112	136
21.88	115	135	127
21.89	116	98	123
21.9	111	112	112
21.91	111	112	131
21.92	119	107	116
21.93	111	117	135
21.94	114	115	147
21.95	118	128	119
21.96	88	115	132
21.97	88	124	114
21.98	121	110	113
21.99	112	119	114
22	142	112	122
22.01	116	105	130
22.02	122	108	136
22.03	132	142	129
22.04	107	90	113
22.05	111	112	150
22.06	130	141	147
22.07	115	121	121
22.08	109	116	150
22.09	127	128	140
22.1	116	116	147
22.11	110	122	158
22.12	116	111	153
22.13	102	128	151
22.14	124	133	149
22.15	132	141	139
22.16	116	109	159
22.17	123	129	173
22.18	139	115	145
22.19	135	122	144
22.2	107	132	153
22.21	127	117	136
22.22	124	122	155
22.23	130	129	150
22.24	113	121	144
22.25	152	133	152
22.26	121	145	154
22.27	115	145	147
22.28	129	140	146
22.29	116	158	133
22.3	127	147	148
22.31	145	143	132
22.32	132	158	146
22.33	131	149	163
22.34	159	127	146
22.35	150	142	153
22.36	142	136	144
22.37	179	132	138
22.38	167	135	156
22.39	172	158	114
22.4	185	138	115
22.41	176	126	115
22.42	169	116	119
22.43	177	127	132
22.44	185	119	134
22.45	191	131	123
22.46	166	124	118
22.47	166	123	122
22.48	165	128	140
22.49	135	129	88
22.5	160	114	128
22.51	133	118	112
22.52	158	133	108
22.53	152	126	135
22.54	122	123	136
22.55	143	137	124
22.56	147	99	127
22.57	126	113	138
22.58	135	109	120
22.59	130	106	138
22.6	135	115	130
22.61	124	114	97
22.62	137	128	110
22.63	110	105	121
22.64	112	138	106
22.65	126	129	117
22.66	136	133	117
22.67	134	122	114
22.68	101	143	136
22.69	122	113	113
22.7	124	115	123
22.71	127	128	120
22.72	133	118	93
22.73	130	107	118
22.74	110	113	98
22.75	120	128	139
22.76	122	108	99
22.77	117	132	91
22.78	111	128	117
22.79	98	112	106
22.8	110	113	127
22.81	139	127	115
22.82	123	114	121
22.83	116	131	115
22.84	123	104	113
22.85	107	112	118
22.86	106	105	105
22.87	117	123	109
22.88	128	108	111
22.89	118	110	95
22.9	120	122	110
22.91	120	122	109
22.92	122	104	114
22.93	120	128	135
22.94	128	111	127
22.95	119	114	118
22.96	114	129	100
22.97	110	124	110
22.98	114	114	105
22.99	133	132	131
23	133	135	131
23.01	93	123	128
23.02	127	107	109
23.03	122	115	114
23.04	97	122	97
23.05	128	130	103
23.06	122	108	132
23.07	107	111	110
23.08	120	130	109
23.09	107	112	117
23.1	105	135	123
23.11	114	122	119
23.12	119	96	135
23.13	111	134	107
23.14	98	110	117
23.15	117	121	117
23.16	115	132	127
23.17	109	111	98
23.18	116	125	120
23.19	128	142	118
23.2	101	129	119
23.21	135	98	107
23.22	118	131	120
23.23	127	123	113
23.24	116	115	116
23.25	113	101	100
23.26	135	124	117
23.27	117	105	108
23.28	125	113	121
23.29	99	112	97
23.3	127	106	134
23.31	115	117	108
23.32	132	121	107
23.33	137	120	101
23.34	125	126	102
23.35	121	122	121
23.36	135	112	102
23.37	115	114	123
23.38	126	139	128
23.39	120	113	133
23.4	116	129	106
23.41	132	112	133
23.42	117	115	116
23.43	125	122	113
23.44	132	118	96
23.45	108	123	130
23.46	113	125	103
23.47	125	127	114
23.48	111	116	97
23.49	144	111	129
23.5	103	120	113
23.51	113	104	113
23.52	138	125	119
23.53	124	106	101
23.54	101	126	139
23.55	127	113	129
23.56	124	125	99
23.57	113	119	121
23.58	126	102	119
23.59	114	119	109
23.6	89	125	125
23.61	129	132	108
23.62	114	139	121
23.63	100	92	109
23.64	116	137	109
23.65	117	92	121
23.66	117	97	121
23.67	110	118	133
23.68	121	113	119
23.69	132	127	130
23.7	107	133	116
23.71	126	129	100
23.72	133	118	115
23.73	121	112	124
23.74	123	128	95
23.75	128	103	114
23.76	107	113	96
23.77	144	122	129
23.78	122	118	110
23.79	119	116	121
23.8	115	120	105
23.81	118	119	108
23.82	132	127	128
23.83	139	133	130
23.84	121	103	106
23.85	118	126	105
23.86	116	112	103
23.87	111	115	97
23.88	119	132	95
23.89	117	134	112
23.9	112	102	127
23.91	103	110	118
23.92	118	134	125
23.93	101	116	105
23.94	99	128	107
23.95	128	122	96
23.96	123	99	106
23.97	115	113	115
23.98	111	107	137
23.99	122	120	105
24	127	111	124
24.01	118	115	109
24.02	120	132	105
24.03	128	120	119
24.04	110	136	134
24.05	125	134	100
24.06	120	122	114
24.07	121	137	120
24.08	128	113	95
24.09	116	132	139
24.1	94	128	91
24.11	116	109	122
24.12	119	123	122
24.13	102	120	116
24.14	133	123	122
24.15	95	123	124
24.16	123	121	92
24.17	141	114	116
24.18	115	151	137
24.19	115	112	137
24.2	126	130	127
24.21	132	131	139
24.22	124	104	114
24.23	132	111	126
24.24	122	121	122
24.25	101	110	140
24.26	100	101	109
24.27	106	117	100
24.28	109	120	109
24.29	136	109	135
24.3	122	116	138
24.31	110	147	104
24.32	112	120	120
24.33	143	131	117
24.34	108	105	106
24.35	124	113	108
24.36	114	124	109
24.37	118	117	103
24.38	105	118	93
24.39	123	117	148
24.4	126	128	121
24.41	127	115	125
24.42	123	111	127
24.43	133	116	138
24.44	105	135	105
24.45	123	103	109
24.46	96	131	118
24.47	131	123	135
24.48	118	118	134
24.49	123	143	128
24.5	123	138	101
24.51	100	128	118
24.52	131	108	116
24.53	119	115	115
24.54	109	119	109
24.55	106	118	140
24.56	122	131	126
24.57	107	123	118
24.58	122	133	113
24.59	112	110	107
24.6	103	131	98
24.61	111	149	106
24.62	134	121	122
24.63	107	127	100
24.64	121	130	110
24.65	117	126	111
24.66	126	100	125
24.67	115	121	127
24.68	112	134	112
24.69	128	129	129
24.7	117	125	103
24.71	138	117	111
24.72	118	137	111
24.73	103	141	101
24.74	127	110	114
24.75	125	138	103
24.76	120	110	102
24.77	113	124	115
24.78	128	113	128
24.79	134	129	117
24.8	91	116	103
24.81	126	127	121
24.82	125	115	121
24.83	123	114	115
24.84	141	119	105
24.85	110	121	101
24.86	110	122	112
24.87	123	125	126
24.88	116	116	133
24.89	118	105	99
24.9	126	109	96
24.91	126	113	114
24.92	98	147	119
24.93	114	111	128
24.94	107	124	123
24.95	148	129	105
24.96	97	109	122
24.97	110	115	112
24.98	107	111	104
24.99	102	137	109
25	125	122	107
25.01	125	123	114
25.02	108	114	122
25.03	121	120	120
25.04	111	127	122
25.05	111	125	95
25.06	106	132	129
25.07	123	127	114
25.08	137	135	109
25.09	124	129	111
25.1	126	105	122
25.11	121	138	89
25.12	109	126	118
25.13	110	103	115
25.14	116	113	113
25.15	110	123	113
25.16	111	127	102
25.17	101	149	107
25.18	124	122	121
25.19	117	137	97
25.2	113	118	110
25.21	93	106	123
25.22	97	108	93
25.23	112	104	98
25.24	90	97	97
25.25	104	111	128
25.26	100	121	119
25.27	126	116	105
25.28	115	129	90
25.29	113	109	97
25.3	104	95	107
25.31	121	100	135
25.32	106	133	122
25.33	115	117	84
25.34	99	107	111
25.35	117	115	96
25.36	132	110	114
25.37	125	134	120
25.38	111	119	114
25.39	84	118	116
25.4	113	90	106
25.41	120	129	132
25.42	114	139	122
25.43	114	118	97
25.44	117	136	115
25.45	131	133	129
25.46	118	129	124
25.47	115	133	107
25.48	122	124	109
25.49	121	116	99
25.5	107	117	130
25.51	108	137	115
25.52	121	124	123
25.53	107	122	106
25.54	109	113	140
25.55	105	119	136
25.56	113	143	130
25.57	133	134	121
25.58	118	106	144
25.59	117	123	129
25.6	100	132	136
25.61	130	114	142
25.62	114	115	133
25.63	107	139	116
25.64	105	113	161
25.65	126	118	154
25.66	96	104	171
25.67	112	144	140
25.68	116	131	146
25.69	117	102	149
25.7	121	118	158
25.71	101	152	152
25.72	110	119	151
25.73	107	124	159
25.74	121	144	146
25.75	127	113	148
25.76	121	136	146
25.77	127	133	141
25.78	114	131	116
25.79	122	143	131
25.8	116	129	113
25.81	124	112	116
25.82	114	126	120
25.83	108	109	116
25.84	116	122	134
25.85	99	122	122
25.86	103	129	137
25.87	112	119	128
25.88	113	99	117
25.89	106	121	139
25.9	121	126	103
25.91	116	124	126
25.92	103	140	101
25.93	124	128	132
25.94	129	100	118
25.95	119	115	129
25.96	132	127	122
25.97	109	134	115
25.98	120	108	131
25.99	114	108	141
26	112	120	132
26.01	134	110	119
26.02	114	118	115
26.03	116	124	118
26.04	105	138	123
26.05	125	122	106
26.06	103	132	131
26.07	120	118	108
26.08	89	114	120
26.09	122	107	135
26.1	115	101	117
26.11	106	124	119
26.12	106	115	113
26.13	96	128	115
26.14	113	126	102
26.15	133	122	98
26.16	117	119	119
26.17	118	113	138
26.18	122	106	119
26.19	128	128	120
26.2	102	130	104
26.21	112	114	123
26.22	122	123	125
26.23	103	120	123
26.24	122	101	120
26.25	112	128	110
26.26	134	122	111
26.27	133	114	137
26.28	114	128	114
26.29	92	119	116
26.3	120	114	118
26.31	118	128	102
26.32	113	124	122
26.33	108	118	104
26.34	127	110	116
26.35	130	118	113
26.36	113	135	110
26.37	111	103	106
26.38	123	113	140
26.39	122	120	108
26.4	131	118	118
26.41	105	141	115
26.42	120	124	143
26.43	117	119	131
26.44	120	116	110
26.45	123	109	121
26.46	121	120	114
26.47	113	120	114
26.48	99	107	120
26.49	131	118	121
26.5	111	120	119
26.51	113	120	127
26.52	106	105	110
26.53	98	132	114
26.54	126	115	123
26.55	115	136	101
26.56	115	96	102
26.57	105	130	144
26.58	113	108	121
26.59	115	146	106
26.6	108	125	121
26.61	107	119	124
26.62	117	137	111
26.63	107	119	104
26.64	96	133	115
26.65	121	116	112
26.66	125	107	124
26.67	105	133	131
26.68	120	119	142
26.69	123	125	136
26.7	127	126	113
26.71	109	112	151
26.72	96	105	117
26.73	126	133	136
26.74	123	117	134
26.75	124	124	144
26.76	124	114	152
26.77	100	143	119
26.78	110	112	153
26.79	112	116	145
26.8	120	120	135
26.81	97	114	144
26.82	107	126	178
26.83	105	131	181
26.84	110	121	173
26.85	122	125	202
26.86	101	131	207
26.87	100	116	195
26.88	98	115	231
26.89	113	131	213
26.9	122	101	246
26.91	115	132	258
26.92	134	135	260
26.93	115	129	302
26.94	111	134	300
26.95	117	132	330
26.96	110	133	362
26.97	116	134	368
26.98	114	145	390
26.99	107	151	437
27	125	148	493
27.01	116	159	541
27.02	122	173	595
27.03	122	147	614
27.04	134	165	775
27.05	107	171	924
27.06	122	184	1029
27.07	114	187	1189
27.08	131	187	1279
27.09	109	235	1470
27.1	120	206	1640
27.11	108	236	1853
27.12	124	273	2098
27.13	104	281	2177
27.14	116	290	2240
27.15	119	271	2262
27.16	135	341	2317
27.17	125	391	2243
27.18	120	354	2229
27.19	132	388	2039
27.2	121	411	1801
27.21	149	416	1882
27.22	155	487	1742
27.23	161	503	1570
27.24	143	525	1338
27.25	145	577	1209
27.26	164	625	1084
27.27	175	653	991
27.28	174	674	874
27.29	151	639	744
27.3	168	804	665
27.31	166	788	611
27.32	192	872	550
27.33	213	837	469
27.34	228	886	447
27.35	251	956	381
27.36	259	953	331
27.37	277	991	319
27.38	320	974	315
27.39	313	954	278
27.4	392	975	258
27.41	431	973	262
27.42	523	963	233
27.43	579	877	205
27.44	666	858	191
27.45	742	847	233
27.46	802	806	179
27.47	901	753	171
27.48	966	725	180
27.49	1059	650	156
27.5	1049	620	141
27.51	1200	556	142
27.52	1103	513	126
27.53	1108	512	152
27.54	1112	460	110
27.55	1020	461	108
27.56	1090	350	144
27.57	1060	360	152
27.58	999	283	121
27.59	875	280	131
27.6	799	277	123
27.61	764	275	135
27.62	685	238	133
27.63	659	220	105
27.64	570	202	147
27.65	514	184	128
27.66	473	181	105
27.67	447	184	115
27.68	373	148	130
27.69	353	166	123
27.7	338	150	134
27.71	261	165	119
27.72	242	142	123
27.73	228	135	117
27.74	241	137	123
27.75	236	137	116
27.76	200	123	135
27.77	173	118	137
27.78	191	146	120
27.79	157	140	100
27.8	173	123	117
27.81	168	126	120
27.82	147	129	111
27.83	158	148	140
27.84	136	128	112
27.85	119	130	101
27.86	124	132	121
27.87	132	125	109
27.88	125	118	125
27.89	156	129	91
27.9	116	142	136
27.91	122	110	124
27.92	115	112	97
27.93	111	115	124
27.94	143	120	131
27.95	109	113	106
27.96	124	118	107
27.97	113	115	137
27.98	127	129	126
27.99	121	122	133
28	107	121	113
28.01	130	108	131
28.02	116	114	115
28.03	100	137	124
28.04	103	125	142
28.05	106	118	133
28.06	130	132	138
28.07	112	146	148
28.08	128	116	130
28.09	115	127	146
28.1	120	135	149
28.11	107	125	166
28.12	96	125	166
28.13	128	147	174
28.14	115	160	193
28.15	120	151	218
28.16	111	150	215
28.17	97	159	208
28.18	111	189	253
28.19	115	163	296
28.2	112	144	309
28.21	101	162	308
28.22	117	194	313
28.23	106	169	355
28.24	94	191	347
28.25	108	200	386
28.26	87	228	381
28.27	92	215	386
28.28	100	231	361
28.29	123	225	324
28.3	103	244	329
28.31	102	229	276
28.32	113	265	303
28.33	109	252	276
28.34	121	237	256
28.35	108	217	253
28.36	118	223	215
28.37	97	241	255
28.38	114	258	233
28.39	99	211	196
28.4	102	227	185
28.41	114	229	225
28.42	127	227	191
28.43	87	196	143
28.44	114	179	148
28.45	100	189	139
28.46	102	159	163
28.47	108	158	154
28.48	116	153	148
28.49	108	149	139
28.5	122	169	128
28.51	98	142	101
28.52	121	132	129
28.53	88	124	130
28.54	109	142	119
28.55	104	130	116
28.56	117	132	119
28.57	101	142	102
28.58	120	117	99
28.59	95	136	98
28.6	97	136	119
28.61	104	116	123
28.62	99	110	104
28.63	113	119	81
28.64	103	116	116
28.65	88	123	123
28.66	110	123	109
28.67	103	120	87
28.68	121	101	84
28.69	107	133	110
28.7	106	113	103
28.71	99	109	105
28.72	75	123	109
28.73	100	112	116
28.74	105	101	117
28.75	108	124	104
28.76	111	87	96
28.77	97	114	137
28.78	79	119	112
28.79	103	103	114
28.8	107	116	120
28.81	107	116	99
28.82	117	98	109
28.83	113	98	102
28.84	101	94	104
28.85	128	109	109
28.86	107	108	108
28.87	105	112	108
28.88	104	103	105
28.89	101	95	137
28.9	88	124	116
28.91	107	115	86
28.92	116	122	111
28.93	97	111	115
28.94	112	114	104
28.95	74	117	109
28.96	104	112	106
28.97	97	120	94
28.98	103	127	96
28.99	105	98	84
29	124	101	98
29.01	120	104	94
29.02	102	95	95
29.03	111	124	83
29.04	101	96	100
29.05	118	114	91
29.06	123	105	96
29.07	104	131	100
29.08	94	101	85
29.09	97	113	101
29.1	104	89	115
29.11	123	101	107
29.12	96	99	83
29.13	101	82	104
29.14	76	107	100
29.15	98	118	105
29.16	112	89	88
29.17	111	102	85
29.18	111	96	129
29.19	93	106	93
29.2	89	110	107
29.21	99	103	101
29.22	114	101	102
29.23	112	98	94
29.24	107	101	103
29.25	110	84	96
29.26	105	112	110
29.27	105	119	85
29.28	101	96	103
29.29	102	102	81
29.3	117	92	90
29.31	105	101	91
29.32	79	108	103
29.33	116	111	103
29.34	83	102	102
29.35	104	110	99
29.36	107	91	94
29.37	101	126	93
29.38	108	96	86
29.39	111	101	104
29.4	97	99	93
29.41	109	132	87
29.42	106	104	98
29.43	114	110	98
29.44	82	94	109
29.45	108	116	113
29.46	104	109	117
29.47	105	105	108
29.48	97	103	90
29.49	93	95	96
29.5	95	106	99
29.51	114	92	96
29.52	96	91	115
29.53	113	103	115
29.54	112	93	107
29.55	94	113	98
29.56	84	91	97
29.57	100	96	101
29.58	116	107	93
29.59	93	97	84
29.6	90	86	90
29.61	106	105	94
29.62	105	98	109
29.63	112	85	78
29.64	98	96	88
29.65	122	86	79
29.66	92	111	94
29.67	90	108	112
29.68	99	97	109
29.69	107	114	101
29.7	93	98	101
29.71	111	109	97
29.72	88	110	85
29.73	92	112	91
29.74	99	100	86
29.75	101	97	96
29.76	90	110	98
29.77	106	82	98
29.78	91	106	86
29.79	81	85	107
29.8	101	121	99
29.81	107	99	91
29.82	94	105	77
29.83	108	98	90
29.84	95	90	105
29.85	110	104	89
29.86	83	100	89
29.87	106	103	76
29.88	75	108	77
29.89	109	81	72
29.9	93	101	93
29.91	92	103	94
29.92	90	97	93
29.93	95	101	93
29.94	80	92	79
29.95	98	103	109
29.96	93	81	98
29.97	93	103	81
29.98	92	104	95
[truncated: 3,003 more rows]
