# Supplementary material for: High-throughput micro-scale bandgap mapping for perovskite-inspired materials with complex composition space
Source: Nat Commun. 2025 Aug 12;16:7477. doi: 10.1038/s41467-025-62774-y (PMC12343849; doi:10.1038/s41467-025-62774-y)
Supplement: Supplementary file 3 — Source Data [file 41467_2025_62774_MOESM3_ESM.zip › Source Data Files/SourceData_SI_Fig6.xlsx]

## Sheet: SIFig6_a
Group1_bin0	Group1_bin1	Group1_bin2	Group1_bin3	Group1_bin4	Group2_bin0	Group2_bin1	Group2_bin2	Group2_bin3	Group2_bin4	Group3_bin0	Group3_bin1	Group3_bin2	Group3_bin3	Group3_bin4
2.15387	2.13033	2.11268	2.32135	2.55625	2.13585	2.10241	2.24523	2.31459	2.51368	2.15075	2.13946	2.14168	2.33113	2.50731
2.1129	2.12859	2.23718	2.32972	2.54037	2.1192	2.09834	2.22108	2.32606	2.5193	2.11528	2.10967	2.16306	2.33134	2.51105
2.12923	2.12388	2.55887	2.34025	2.54501	2.11803	2.09849	2.24174	2.32389	2.53407	2.11435	2.1213	2.17185	2.32875	2.52181
2.13541	2.12986	2.0533	2.32754	2.51289	2.13389	2.08922	2.17207	2.32082	2.51349	2.13362	2.15494	2.097	2.31678	2.52123
2.13712	2.15438	2.31961	2.33273	2.52239	2.13088	2.15057	2.258	2.31068	2.53871	2.13679	2.12222	2.01356	2.3267	2.494
2.13554	2.12765	2.20384	2.33195	2.52209	2.11553	2.14459	2.19788	2.30739	2.51988	2.14237	2.1463	2.0549	2.32719	2.54839
2.14951	2.11318	2.28815	2.32293	2.52292	2.09661	2.14277	2.2054	2.32331	2.53904	2.12571	2.14645	2.04943	2.33191	2.49799
2.15711	2.11206	2.22992	2.3234	2.5635	2.11294	2.0931	2.17989	2.30509	2.5208	2.1151	2.11762	2.20021	2.33266	2.50036
2.14921	2.10108	2.25922	2.32539	2.52093	2.10672	2.12131	2.2618	2.30919	2.51427	2.13179	2.1257	2.055	2.33401	2.51232
2.14068	2.10658	2.66441	2.33141	2.52651	2.1163	2.12229	2.27472	2.32202	2.49284	2.12559	2.12692	2.15346	2.33065	2.45981
2.15028	2.11943	2.57495	2.3276	2.47666	2.12591	2.12976	2.37147	2.32422	2.49501	2.12327	2.13754	2.12115	2.33142	2.51603
2.12617	2.14547	2.21773	2.32532	2.49089	2.1414	2.12368	2.32819	2.29807	2.5254	2.11252	2.13866	2.1248	2.33513	2.50343
2.12689	2.15294	2.15744	2.34273	2.51177	2.11967	2.0752	2.11233	2.30747	2.54065	2.12196	2.11443	2.10156	2.33837	2.49855
2.12768	2.16232	2.18017	2.34298	2.51297	2.08637	2.1306	2.24673	2.30475	2.52351	2.15305	2.12472	2.1244	2.32367	2.54906
2.12636	2.06932	2.62931	2.34702	2.52904	1.97469	2.13535	2.29098	2.30849	2.5272	2.13511	2.12537	2.17442	2.33088	2.52946
2.16522	2.11005	2.64441	2.34129	2.51784	2.09628	2.13386	2.21241	2.31207	2.53685	2.12842	2.14958	2.10093	2.3172	2.51904
2.1671	2.11712	2.62595	2.33426	2.55083	2.13421	2.14356	2.18827	2.30444	2.48948	2.11501	2.15121	2.1921	2.33256	2.49585
2.16149	2.09193	2.24841	2.33504	2.55996	2.12299	2.13201	2.21292	2.31176	2.52125	2.10297	2.16649	2.13931	2.34107	2.5067
2.13567	2.08764	2.2603	2.33304	2.56269	2.11864	2.14985	2.14774	2.32173	2.53903	2.07971	2.04026	2.14348	2.33276	2.51062
2.1241	2.04363	2.16969	2.3633	2.53679	2.13424	2.14763	2.18446	2.32215	2.53729	2.11663	2.12173	2.05285	2.33783	2.4873
2.13963	2.05694	2.2995	2.33689	2.51953	2.15511	2.12836	2.09443	2.31449	2.51827	2.12181	2.12144	2.07293	2.33316	2.47237
2.16211	2.11479	2.14933	2.32102	2.52801	2.1631	2.12633	2.21956	2.31404	2.51883	2.11956	2.12291	2.16761	2.33627	2.4997
2.15746	2.10475	2.19911	2.34572	2.48986	2.1645	2.1231	2.21793	2.31762	2.52351	2.1476	2.07954	2.19846	2.3349	2.52123
2.12197	2.12558	2.18244	2.34727	2.51642	2.13484	2.12418	2.14008	2.31331	2.52749	2.1234	2.12802	2.71985	2.3367	2.55563
2.12916	2.12197	2.59991	2.34764	2.52911	2.12465	2.07335	2.33952	2.32229	2.51815	2.1196	2.12759	2.56801	2.33411	2.56578
2.1403	2.13224	2.68827	2.34753	2.54344	2.13914	2.12909	2.54161	2.31281	2.52062	2.09694	2.14948	1.93684	2.33668	2.55044
2.16365	2.09512	2.58467	2.34551	2.50513	2.16394	2.12765	2.21197	2.29867	2.52298	2.11549	2.15774	2.56467	2.33501	2.51438
2.15847	2.10383	2.14394	2.35123	2.53097	2.1496	2.13375	2.22462	2.31672	2.52068	2.16397	2.15845	2.18762	2.33653	2.50626
2.16509	2.09861	2.13428	2.3418	2.56435	2.14395	2.10568	2.24575	2.30927	2.51786	2.16559	2.16012	2.12735	2.32847	2.50515
2.15714	2.09338	2.15045	2.3283	2.56515	2.12669	2.14065	2.28928	2.30999	2.52348	2.14584	2.15225	2.13051	2.33038	2.50564
2.12726	2.10591	2.15955	2.32782	2.55031	2.12775	2.14254	2.18808	2.30882	2.54514	2.14825	2.15508	2.37623	2.33273	2.53783
2.12059	2.09764	2.11117	2.33562	2.54546	2.1409	2.14908	2.27288	2.32231	2.53843	2.1638	2.14954	2.48254	2.33751	2.50927
2.13734	2.08278	2.14336	2.32859	2.52813	2.15499	2.11565	2.24097	2.32396	2.51752	2.16248	2.11672	2.38443	2.34085	2.46471
2.1552	2.09724	2.1579	2.31207	2.50556	2.1536	2.14407	2.25574	2.32143	2.51238	2.15217	2.09852	2.11575	2.33981	2.51895
2.14651	2.10475	2.10018	2.34537	2.52352	2.14913	2.11952	2.24623	2.32368	2.5477	2.13991	2.04642	2.21679	2.3406	2.52555
2.12408	2.09092	2.24807	2.34598	2.53239	2.14511	2.07456	2.26366	2.32386	2.54557	2.15327	2.11647	2.17885	2.3473	2.56338
2.13466	2.09412	2.39307	2.34903	2.48176	2.12542	2.114	2.25058	2.30624	2.5352	2.15915	2.12187	2.19209	2.34072	2.57342
2.14014	2.14634	2.27578	2.34102	2.50862	2.15502	2.04519	2.14652	2.30962	2.51501	2.14133	2.12388	2.13813	2.33916	2.56735
2.14071	2.14759	2.80418	2.32951	2.53908	2.15554	2.12007	2.18999	2.30763	2.52614	2.1495	2.12699	2.00295	2.34436	2.53832
2.1353	2.14949	2.03429	2.36806	2.52693	2.13199	2.1222	2.20638	2.28789	2.52446	2.13956	2.13431	2.06627	2.33551	2.52146
2.1621	2.14072	2.16158	2.34907	2.5433	2.15871	2.06232	2.18189	2.31378	2.52083	2.13806	2.13255	2.11115	2.33738	2.51326
2.1537	2.07942	2.14202	2.34525	2.56028	2.14046	2.13262	2.22089	2.30903	2.52687	2.14652	2.14423	2.10617	2.34435	2.5157
2.14039	2.06391	2.06096	2.32648	2.56385	2.13483	2.13345	2.20523	2.31646	2.54921	2.13169	2.13635	2.13188	2.34066	2.50116
2.13219	2.08414	2.07001	2.32132	2.54744	2.14449	2.08037	2.2463	2.31674	2.53371	2.12174	2.16509	2.13173	2.33364	2.48486
2.12998	2.10375	2.11788	2.33284	2.53435	2.14753	2.13979	2.32205	2.3275	2.51088	2.1218	2.17205	2.11317	2.33571	2.49865
2.15125	2.09571	2.02893	2.3212	2.50791	2.13595	2.14966	2.29226	2.32383	2.52015	2.10098	2.15303	2.10882	2.33579	2.4963
2.15961	2.0267	2.32858	2.31699	2.48851	2.13941	2.15547	2.14805	2.29723	2.53042	2.10766	2.14991	2.11907	2.34322	2.50589
2.15993	2.10523	2.09441	2.28655	2.48241	2.11299	2.11288	2.20978	2.312	2.53843	2.11492	2.14504	2.13251	2.36195	2.49721
2.15162	2.09034	2.13527	2.33633	2.52555	2.12086	2.14197	2.4784	2.31153	2.52645	2.14081	2.11389	2.13129	2.34465	2.54549
2.16601	2.1085	2.07212	2.33862	2.52013	2.13429	2.13869	2.3727	2.30869	2.54617	2.12344	2.03813	2.10874	2.33568	2.57519
2.14081	2.10077	2.25303	2.34065	2.53973	2.15493	2.12725	2.19816	2.2987	2.52553	2.13659	2.10035	2.0457	2.33753	2.56077
2.14828	2.10156	2.24011	2.34443	2.53178	2.13536	2.09314	2.17688	2.29954	2.52993	2.13427	2.11605	2.25647	2.33648	2.55816
2.11499	2.10141	2.22882	2.32073	2.53913	2.11869	2.11967	2.19468	2.31109	2.53079	2.143	2.12128	2.04728	2.33943	2.55374
2.13141	2.13028	2.2546	2.32292	2.54713	2.14331	2.08271	2.18239	2.29547	2.5228	2.13504	2.11512	2.12315	2.34146	2.5598
2.13794	2.14914	2.06172	2.34303	2.52998	2.1275	2.11509	2.49477	2.2953	2.52395	2.14503	2.03633	2.18041	2.34082	2.53351
2.11754	2.12385	2.13	2.35191	2.56751	2.13281	2.11967	2.47709	2.3098	2.51505	2.15688	2.12669	2.42374	2.3494	2.52595
2.15732	2.14623	2.05708	2.34798	2.56289	2.15335	2.12165	2.32661	2.29878	2.53154	2.13277	2.14181	2.52126	2.33967	2.52482
2.15863	2.14989	2.59015	2.33662	2.56796	2.15302	2.12928	2.42127	2.3146	2.53575	2.1437	2.12762	2.19295	2.33766	2.46244
2.14165	2.12662	2.54524	2.31606	2.55833	2.13406	2.13639	2.3983	2.3129	2.54825	2.15546	2.10131	2.24075	2.34792	2.50835
2.14496	2.10453	2.24662	2.31698	2.55805	2.12651	2.07532	2.4108	2.32893	2.5268	2.16138	2.13648	2.13182	2.33841	2.53578
2.13211	2.05637	2.2714	2.32011	2.53015	2.12778	2.1293	2.21389	2.31374	2.55041	2.15339	2.12705	2.13753	2.34061	2.498
2.13291	2.0964	2.23477	2.32642	2.53707	2.08213	2.13442	2.28252	2.2995	2.52184	2.1318	2.14728	2.11775	2.34008	2.52812
2.15098	2.06468	2.23589	2.30532	2.49323	2.11021	2.14476	2.21926	2.3092	2.5333	2.14378	2.15915	2.09688	2.34098	2.52889
2.16254	2.11686	2.23212	2.30303	2.46627	2.11743	2.15854	2.20896	2.30312	2.52687	2.16832	2.15461	2.1051	2.34435	2.56903
2.15387	2.10441	2.2397	2.33388	2.50412	2.14132	2.14307	2.21365	2.31356	2.52419	2.15886	2.15194	2.10903	2.33488	2.56101
2.13695	2.10573	2.06653	2.33107	2.48211	2.14012	2.14011	2.20065	2.32236	2.53093	2.14203	2.14358	2.12837	2.32739	2.56191
2.12938	2.12561	2.52556	2.33442	2.52618	2.11901	2.13651	2.13404	2.31444	2.51851	2.14536	2.11942	2.13423	2.33974	2.5524
2.13477	2.11047	2.67229	2.3386	2.53196	2.15188	2.14287	2.16517	2.29834	2.54357	2.15824	2.11832	2.12154	2.33787	2.5463
2.11525	2.10897	2.57868	2.33692	2.52624	2.15513	2.10698	2.36993	2.30481	2.53419	2.16348	2.12004	2.05627	2.33071	2.54089
2.08648	2.12441	2.00883	2.32245	2.53782	2.16542	2.10578	2.25118	2.29825	2.52327	2.15638	2.11775	2.19893	2.33261	2.52342
2.13977	2.13497	2.00487	2.31571	2.56054	2.14578	2.11617	2.18906	2.31212	2.53306	2.14754	2.11731	2.41811	2.33461	2.45103
2.14373	2.14874	2.22728	2.33656	2.56373	2.13299	2.03282	2.18929	2.30656	2.50701	2.15519	2.121	2.50213	2.33219	2.51737
2.16285	2.14584	2.55391	2.34704	2.5443	2.12903	2.1174	2.17971	2.31051	2.50845	2.1575	2.11844	2.14085	2.33856	2.48803
2.13894	2.15907	2.80036	2.34238	2.54441	2.1483	2.11338	2.19762	2.32735	2.50638	2.14766	2.12818	2.19589	2.33492	2.48383
2.15026	2.10817	2.18148	2.33421	2.53374	2.15953	2.12197	2.25078	2.32573	2.48572	2.15064	2.08924	2.13085	2.36679	2.47752
2.12995	2.1468	2.14471	2.32085	2.50027	2.15307	2.05685	2.13411	2.3234	2.51725	2.13518	2.14706	2.32788	2.34569	2.51604
2.14633	2.15394	2.1278	2.31188	2.48428	2.0922	2.13616	2.18552	2.31356	2.52579	2.12879	2.1587	2.67214	2.34199	2.50298
2.12611	2.12253	2.11648	2.3221	2.47528	2.13427	2.13572	2.19624	2.31287	2.55378	2.15148	2.15526	2.18068	2.34552	2.53548
2.16044	2.10945	2.28495	2.33069	2.50251	2.1483	2.13573	2.21742	2.3038	2.53315	2.15446	2.14979	2.21747	2.36344	2.56477
2.1524	2.11195	2.24283	2.31954	2.51358	2.14105	2.13505	2.41763	2.30817	2.52825	2.13409	2.16572	2.22513	2.35465	2.56839
2.16835	2.08556	2.2172	2.30845	2.51761	2.13375	2.13963	2.19652	2.32193	2.54098	2.11096	2.14971	2.18039	2.34919	2.56844
2.15876	2.11031	2.13526	2.33853	2.51774	2.11011	2.15883	2.32208	2.3311	2.52808	2.15748	2.15028	1.98114	2.34327	2.56493
2.13485	2.06791	2.11649	2.33834	2.54184	2.11984	2.12278	2.16658	2.32516	2.53864	2.14474	2.1482	2.02874	2.34156	2.5475
2.13387	2.11689	2.22403	2.33383	2.54166	2.13251	2.14169	2.25573	2.31648	2.52024	2.13396	2.14072	2.11314	2.32685	2.51145
2.14111	2.11182	2.21877	2.33004	2.5244	2.15416	2.14855	2.45581	2.30755	2.52766	2.13248	2.13902	2.121	2.33543	2.45963
2.12377	2.11162	2.04684	2.33277	2.56366	2.17122	2.13145	2.50335	2.31426	2.54736	2.14184	2.11771	2.1353	2.33324	2.48215
2.14243	2.1175	2.12954	2.32978	2.54879	2.1363	2.14282	2.42842	2.30306	2.54998	2.14386	2.11272	1.86951	2.33511	2.50824
2.15386	2.13198	2.71841	2.31298	2.56066	2.12781	2.11957	2.42742	2.31079	2.53351	2.13455	2.113	1.89428	2.33104	2.50325
2.16362	2.13471	2.22377	2.31081	2.5484	2.11592	2.11577	2.48226	2.30845	2.52889	2.15871	2.11758	2.25641	2.34198	2.50375
2.14603	2.13604	2.11428	2.32553	2.5262	2.1441	2.11247	2.19877	2.32495	2.52121	2.15226	2.09725	2.20309	2.34351	2.50218
2.11275	2.1561	2.12213	2.34702	2.53188	2.14691	2.05948	2.20934	2.30666	2.53405	2.15153	2.11858	2.12216	2.34439	2.49579
2.14377	2.14838	2.16328	2.34089	2.50942	2.14525	2.11616	2.14919	2.30522	2.53264	2.15521	2.12338	2.2815	2.36079	2.51718
2.13728	2.14847	2.2409	2.3364	2.5039	2.14111	2.03536	2.10733	2.31496	2.52962	2.14248	2.12846	2.13014	2.33826	2.52368
2.1466	2.15901	2.13989	2.32289	2.52339	2.10238	2.11548	2.13307	2.32635	2.51557	2.14402	2.13691	2.12732	2.34246	2.57811
2.13825	2.16793	2.13202	2.32271	2.50315	2.09737	2.12448	2.42445	2.3182	2.52126	2.14707	2.15115	2.16476	2.36927	2.5788
2.15388	2.15385	2.14562	2.32831	2.4833	2.12912	2.13535	2.46279	2.31081	2.5358	2.15903	2.15805	2.25415	2.34907	2.56111
2.15724	2.08502	2.13785	2.33124	2.49943	2.13227	2.14232	2.4122	2.31067	2.56068	2.1624	2.16368	2.35465	2.34149	2.52531
2.14854	2.11557	2.14263	2.32121	2.5313	2.12172	2.1392	2.17334	2.31848	2.5455	2.14823	2.16752	2.04728	2.36479	2.5144
2.14224	2.10446	2.16674	2.29371	2.53047	2.11438	2.13385	2.19799	2.32188	2.53909	2.12194	2.16526	2.27793	2.34711	2.51069
2.13295	2.10657	2.13712	2.26619	2.53196	2.13547	2.13911	2.26095	2.33073	2.5401	2.12123	2.15274	2.04598	2.35097	2.46721
2.13256	2.0906	2.12574	2.32788	2.56442	2.13535	2.14744	2.19444	2.32456	2.52137	2.14483	2.14952	2.14696	2.34743	2.46161
2.12147	2.08984	2.10487	2.34069	2.55813	2.13692	2.15687	2.29356	2.32442	2.51887	2.17431	2.16067	2.11723	2.34335	2.49761
2.13448	2.12443	2.28563	2.33247	2.55555	2.13538	2.14215	2.29169	2.30919	2.53341	2.17103	2.14653	2.10561	2.31832	2.50261
2.13895	2.11434	2.12831	2.32864	2.558	2.13256	2.13637	2.23382	2.29809	2.53977	2.14839	2.14352	2.10665	2.33463	2.51777
2.13716	2.11731	2.23007	2.33353	2.53767	2.14099	2.13372	2.16324	2.32051	2.53287	2.14296	2.11636	2.11336	2.33594	2.5185
2.14469	2.06366	2.07687	2.33472	2.53518	2.12941	2.12289	2.14646	2.30593	2.5473	2.14119	2.12168	2.11708	2.33154	2.49466
2.14544	2.12882	2.12504	2.33149	2.53037	2.12121	2.12885	2.11424	2.30692	2.54175	2.15305	2.09776	2.11779	2.34417	2.51264
2.14804	2.12651	2.12132	2.31505	2.52646	2.1104	2.10513	2.23049	2.31818	2.54544	2.14897	2.11552	2.10875	2.34434	2.5921
2.1372	2.14148	2.1425	2.31044	2.55664	2.12958	2.10263	2.08507	2.31884	2.52472	2.1479	2.09991	2.11894	2.34358	2.58301
2.13404	2.15513	2.1592	2.32207	2.53267	2.10331	2.07509	2.05734	2.32108	2.54801	2.15201	2.11789	2.11441	2.34668	2.57612
2.13905	2.13332	2.20837	2.34713	2.5333	2.11646	2.11233	2.26286	2.30981	2.52043	2.14485	2.11835	2.12674	2.34767	2.53656
2.14509	2.142	2.15718	2.33963	2.53148	2.12943	2.09767	2.28606	2.3182	2.51574	2.14394	2.13272	2.04648	2.3471	2.53071
2.15471	2.11981	2.2	2.33197	2.54979	2.12147	2.09528	2.24233	2.30793	2.52458	2.14769	2.1098	2.1015	2.34467	2.50524
2.14391	2.14838	2.25218	2.31398	2.52035	2.12601	2.11367	2.18474	2.30314	2.5165	2.13657	2.15272	2.17651	2.36858	2.47079
2.14307	2.15393	2.20925	2.32562	2.57674	2.11664	2.12319	2.20147	2.31139	2.52232	2.11226	2.12937	2.13019	2.36768	2.48287
2.14194	2.14968	2.16648	2.33348	2.55655	2.12523	2.13735	1.96154	2.31765	2.54068	2.12553	2.15389	2.10806	2.36134	2.52981
2.13781	2.11921	2.11991	2.32138	2.55671	2.10832	2.13797	2.35064	2.3323	2.52742	2.14942	2.15633	2.34336	2.34517	2.526
2.13082	2.11478	2.29729	2.3133	2.56113	2.1212	2.08433	2.50318	2.3409	2.53507	2.15421	2.16636	2.09136	2.34938	2.53205
2.14238	2.10263	2.40458	2.31034	2.56289	2.14093	2.13638	2.19122	2.32721	2.53063	2.11982	2.15588	2.06016	2.34929	2.50069
2.13623	2.08749	2.30951	2.30017	2.54458	2.1348	2.14093	2.19891	2.33075	2.54489	2.09987	2.1502	2.1198	2.3461	2.49051
2.15081	2.05533	2.17716	2.33288	2.53115	2.15433	2.15232	2.1085	2.31373	2.53739	2.14795	2.14999	2.11584	2.32721	2.56437
2.14799	2.11177	2.34683	2.32877	2.53822	2.13544	2.12178	2.72481	2.30124	2.54505	2.13528	2.14344	2.10089	2.31958	2.56355
2.1642	2.06749	2.5736	2.33301	2.53877	2.11736	2.14626	2.26193	2.31215	2.53788	2.11878	2.14031	1.98285	2.33795	2.55091
2.15338	2.07509	2.24778	2.33497	2.52064	2.13278	2.13925	2.20654	2.30667	2.55499	2.13098	2.1139	2.18653	2.33252	2.54074
2.15294	2.14452	2.22072	2.33271	2.53426	2.13296	2.13526	2.22524	2.31201	2.54128	2.12301	2.1255	2.08775	2.33584	2.52757
2.12352	2.13731	2.23782	2.33867	2.51686	2.1412	2.12001	2.22678	2.30793	2.54565	2.12903	2.12173	2.10958	2.3429	2.54003
2.13135	2.14497	2.23342	2.33703	2.54885	2.13601	2.11736	2.19727	2.32137	2.54054	2.11407	2.11646	2.20322	2.34197	2.52056
2.12835	2.15929	2.61378	2.32097	2.56148	2.13468	2.12773	2.21578	2.31438	2.52943	2.13757	2.12253	2.14819	2.36578	2.54286
2.15213	2.14652	2.64666	2.30817	2.55828	2.13742	2.12225	2.24866	2.3191	2.51744	2.15596	2.12972	2.00155	2.36644	2.5312
2.12557	2.14972	2.63746	2.32242	2.5681	2.10427	2.12261	2.26567	2.30431	2.52509	2.14971	2.06826	2.71842	2.34763	2.51601
2.14848	2.1437	2.23438	2.33964	2.55532	2.11367	2.09221	2.27627	2.3206	2.53475	2.15737	2.14382	2.17371	2.34319	2.49157
2.12551	2.1347	2.02052	2.33745	2.56606	2.10532	2.06819	2.16316	2.30474	2.50644	2.15357	2.15122	2.12838	2.34457	2.45974
2.11453	2.14822	2.80828	2.33199	2.55485	2.14255	2.11335	2.18399	2.30914	2.52059	2.14013	2.13949	2.31458	2.34898	2.5511
2.15215	2.12893	2.75914	2.32386	2.55592	2.12879	2.0772	2.16261	2.30796	2.53187	2.14944	2.16037	2.20516	2.34943	2.53381
2.13497	2.13213	2.16163	2.32946	2.55428	2.14698	2.12974	2.26024	2.31763	2.55276	2.16457	2.1383	2.20119	2.37297	2.56343
2.13817	2.16105	2.22673	2.31955	2.54489	2.15145	2.1367	2.19853	2.32636	2.56105	2.15948	2.12405	2.1588	2.36639	2.54453
2.13573	2.1418	2.12111	2.32135	2.54983	2.13641	2.13964	2.24709	2.32563	2.53693	2.16256	2.13698	2.09632	2.36356	2.55427
2.14352	2.12487	2.20289	2.30987	2.56243	2.11872	2.14338	2.1909	2.33193	2.53049	2.13993	2.15269	2.09446	2.35014	2.53419
2.13685	2.12112	2.72105	2.30941	2.56495	2.1494	2.11076	2.20299	2.32542	2.53786	2.10875	2.15133	2.11736	2.34972	2.53902
2.1441	2.06795	2.09754	2.29527	2.55541	2.15856	2.14431	2.22818	2.31983	2.53028	2.14135	2.14343	2.10782	2.31094	2.50964
2.15093	2.12185	2.0754	2.32813	2.53929	2.14233	2.15378	2.21452	2.30662	2.50461	2.13311	2.14112	2.09398	2.34031	2.46354
2.15018	2.13751	2.65466	2.32448	2.54958	2.1176	2.13617	2.20829	2.31095	2.55732	2.16524	2.13295	1.91959	2.33843	2.4387
2.14976	2.11853	1.93317	2.32764	2.54931	2.09152	2.09757	2.25112	2.3046	2.56629	2.16614	2.13141	2.20796	2.34146	2.53004
2.13268	2.1401	2.55478	2.33089	2.54607	2.08896	2.1412	2.16101	2.30011	2.5536	2.15592	2.08227	2.26045	2.34428	2.49781
2.09144	2.15634	2.21591	2.33186	2.547	2.1332	2.1323	2.15681	2.31958	2.55587	2.16674	2.13544	2.16896	2.34411	2.52261
2.13333	2.14559	2.44926	2.32848	2.55548	2.1386	2.11401	2.66168	2.31759	2.56515	2.17256	2.12853	2.44528	2.34557	2.53366
2.14351	2.15431	2.23789	2.33036	2.53502	2.12766	2.12461	2.25981	2.31868	2.53593	2.16046	2.14359	2.0581	2.34395	2.49291
2.14816	2.13906	2.22904	2.32165	2.52096	2.11307	2.13166	2.2533	2.32566	2.53181	2.14787	2.14187	2.05885	2.34712	2.45102
2.13787	2.14952	2.19652	2.31657	2.54108	2.13919	2.12551	2.55583	2.30953	2.552	2.14602	2.15598	2.04798	2.36051	2.41635
2.14514	2.12881	2.11804	2.32444	2.55602	2.16256	2.12461	2.61463	2.32448	2.559	2.13985	2.13338	2.42724	2.34667	2.46781
2.1294	2.14957	1.95146	2.34102	2.54747	2.15411	2.12015	2.59058	2.31259	2.54712	2.13085	2.15461	2.55925	2.34684	2.42522
2.11901	2.16489	2.1348	2.34115	2.5642	2.16009	2.11981	2.21018	2.30763	2.54848	2.13827	2.15083	1.89913	2.34925	2.41178
2.11278	2.15168	2.14648	2.32914	2.55579	2.13885	2.11308	2.54037	2.30901	2.56537	2.15413	2.15442	2.14986	2.34444	2.41413
2.13776	2.16199	2.51464	2.32937	2.55848	2.11515	2.08834	2.13175	2.31098	2.56099	2.1489	2.1294	2.25284	2.34889	2.48911
2.14595	2.14248	2.38835	2.32908	2.52967	2.11841	2.1534	2.26255	2.32007	2.55184	2.12983	2.1513	1.96168	2.37335	2.49359
2.13399	2.15345	2.13119	2.32401	2.53071	2.1131	2.14298	2.16505	2.32255	2.55115	2.13679	2.1498	2.03041	2.34963	2.47782
2.11819	2.1487	2.2224	2.31919	2.53283	2.1047	2.1238	2.25336	2.3159	2.54768	2.15233	2.14486	2.45263	2.33563	2.49976
2.12327	2.15896	2.15457	2.31032	2.54495	2.13252	2.14189	2.2088	2.31813	2.53463	2.14635	2.14384	2.07948	2.30591	2.48676
2.14045	2.15795	2.14567	2.29718	2.54732	2.14163	2.12449	2.22823	2.31539	2.53524	2.13465	2.13802	2.19784	2.32098	2.5063
2.15156	2.15512	2.13895	2.32381	2.56088	2.136	2.13779	2.55322	2.30878	2.55112	2.12056	2.11181	2.31114	2.33959	2.49179
2.14209	2.16174	2.13378	2.32633	2.55979	2.11629	2.11006	2.07933	2.30121	2.53804	2.16548	2.13236	2.28668	2.36189	2.49644
2.13633	2.15455	2.1214	2.32824	2.56187	2.09014	2.14631	2.08972	2.31406	2.54709	2.11928	2.1205	2.25768	2.34122	2.50038
2.14123	2.14871	2.21815	2.32576	2.55252	2.08736	2.14336	2.15664	2.31371	2.54766	2.13856	2.15059	2.15683	2.34179	2.51576
2.15128	2.14224	2.21945	2.33224	2.5439	2.13594	2.141	2.14494	2.31514	2.54449	2.12628	2.15411	2.70525	2.34568	2.48902
2.10482	2.13654	1.97958	2.33197	2.54771	2.14084	2.13108	2.2046	2.32572	2.55213	2.13074	2.15501	2.21295	2.34815	2.50071
2.09081	2.13683	1.98874	2.32144	2.51896	2.13596	2.1032	1.93282	2.31812	2.55418	2.12891	2.14222	2.10331	2.365	2.52579
2.07057	2.13372	2.15161	2.31587	2.54223	2.13496	2.13862	2.29844	2.329	2.55554	2.12854	2.16106	2.29352	2.34007	2.4662
2.04884	2.13406	2.18731	2.32538	2.55183	2.1423	2.08254	2.2458	2.30138	2.55937	2.12082	2.15798	2.04554	2.36443	2.52089
2.09289	2.1395	2.20976	2.33211	2.56783	2.16761	2.1264	2.26427	2.33392	2.5715	2.13439	2.16833	2.2737	2.34203	2.48516
2.09008	2.12943	2.32584	2.3297	2.53531	2.15933	2.12489	2.35717	2.31744	2.55028	2.14305	2.16132	2.11837	2.33989	2.50666
1.95816	2.16129	2.31244	2.32946	2.58912	2.15237	2.1077	2.08111	2.29803	2.55145	2.14549	2.15203	2.13008	2.33643	2.49688
2.13511	2.15865	2.20619	2.33144	2.56941	2.14726	2.05987	2.20637	2.30823	2.54417	2.15037	2.15211	2.1221	2.3417	2.4979
2.1158	2.13851	2.13323	2.32228	2.55979	2.12599	2.12309	2.06731	2.30963	2.55795	2.15047	2.14843	2.08809	2.34734	2.48489
2.10686	2.14827	2.16607	2.33041	2.56688	2.13798	2.14013	2.37488	2.31618	2.55167	2.15876	2.14313	2.13038	2.34355	2.45457
2.09277	2.12258	2.07491	2.31706	2.56443	2.13994	2.15288	2.4617	2.31096	2.53874	2.15583	2.14068	2.25107	2.29971	2.46352
2.11683	2.14786	2.01611	2.31233	2.55195	2.1477	2.16378	2.51774	2.30662	2.56151	2.1405	2.13508	2.63609	2.31209	2.53722
2.11022	2.14966	2.22639	2.31265	2.54422	2.15592	2.15636	2.31265	2.30243	2.56421	2.13359	2.14367	1.96747	2.32534	2.48595
2.08663	2.13108	2.23105	2.32585	2.53945	2.15736	2.12974	2.21179	2.30636	2.556	2.13604	2.13884	2.2416	2.33465	2.49147
2.12384	2.15391	2.13494	2.33175	2.55151	2.15648	2.15722	2.26098	2.29623	2.56184	2.1242	2.12328	2.11869	2.34	2.48874
2.10001	2.14884	2.17239	2.33221	2.54149	2.14781	2.15039	2.19588	2.30477	2.57573	2.12184	2.16098	2.09924	2.34365	2.50023
2.08078	2.15224	2.17571	2.33247	2.52931	2.12187	2.14817	2.09269	2.31463	2.55854	2.1387	2.13067	2.04981	2.33985	2.48373
2.09321	2.14018	2.62961	2.33704	2.56262	2.16035	2.14386	2.23509	2.29739	2.55398	2.14941	2.14368	2.13035	2.3444	2.50857
2.11186	2.12985	2.08314	2.33396	2.57479	2.14387	2.1323	2.23721	2.31959	2.54958	2.1576	2.13447	2.12995	2.3389	2.51446
2.09626	2.10063	2.64259	2.32596	2.57929	2.11906	2.10626	2.21266	2.32161	2.56042	2.15771	2.15335	2.13939	2.34759	2.49872
2.08781	2.1299	2.46105	2.32932	2.57832	2.15039	2.13403	2.09993	2.31931	2.5524	2.1647	2.13574	2.19505	2.34202	2.50034
1.92029	2.14389	2.10465	2.3375	2.56042	2.15769	2.13494	2.09937	2.31984	2.56084	2.17094	2.15419	2.07193	2.34184	2.49259
2.11618	2.15042	2.17744	2.33095	2.55977	2.15116	2.14248	2.40873	2.30308	2.55256	2.16626	2.14398	2.17887	2.34069	2.48404
2.11509	2.11531	2.1794	2.32511	2.54829	2.11308	2.1377	1.97708	2.32387	2.53688	2.16336	2.14014	2.23426	2.34252	2.50225
2.094	2.15776	2.21814	2.33687	2.54957	2.13739	2.13842	2.19834	2.32355	2.54952	2.15786	2.13889	2.14495	2.34209	2.50986
2.10185	2.12184	2.12828	2.32761	2.55485	2.14001	2.12956	2.22941	2.31317	2.56705	2.15081	2.12946	2.06575	2.33742	2.49602
2.10064	2.15259	1.9934	2.33208	2.53484	2.13483	2.12944	2.2283	2.31353	2.5601	2.15052	2.13985	2.48897	2.32858	2.52285
2.09949	2.15422	2.09704	2.31679	2.53518	2.12628	2.12956	2.20477	2.30402	2.54042	2.14146	2.16286	2.14346	2.29703	2.51556
2.10158	2.13795	2.0499	2.32268	2.54345	2.13387	2.13813	2.22406	2.31199	2.53027	2.14633	2.14197	2.42991	2.30964	2.5036
2.11313	2.13931	2.15471	2.31113	2.54312	2.11352	2.14375	2.1822	2.30353	2.54352	2.16116	2.16522	2.20481	2.32529	2.50802
2.1049	2.09609	2.1569	2.32872	2.54902	2.149	2.14956	2.19304	2.30222	2.56325	2.16628	2.14657	2.21363	2.32314	2.49661
2.14324	2.13954	2.14801	2.33125	2.5434	2.12091	2.15658	2.15743	2.30924	2.50045	2.17085	2.17333	2.31203	2.33657	2.46954
2.13525	2.14539	2.08809	2.344	2.57738	2.14408	2.14717	2.14392	2.30289	2.49217	2.15876	2.14769	2.21879	2.33811	2.48023
2.10229	2.14493	2.14601	2.34262	2.57114	2.15192	2.14279	2.17897	2.30996	2.48689	2.14373	2.10659	2.21652	2.33909	2.50871
2.06499	2.15028	2.28245	2.33998	2.56858	2.13257	2.141	2.05988	2.30776	2.48131	2.12977	2.15472	2.20879	2.3374	2.49197
2.03402	2.14457	2.12062	2.34089	2.56319	2.15913	2.1332	2.15397	2.29907	2.45452	2.13162	2.14966	2.20576	2.33874	2.45706
2.11885	2.14419	2.15897	2.3424	2.55672	2.14503	2.12335	2.17515	2.31404	2.45396	2.13519	2.14278	2.20353	2.32987	2.50227
2.09743	2.14612	2.10521	2.33869	2.52797	2.1544	2.1295	2.17341	2.33331	2.49001	2.15625	2.13712	2.20259	2.33251	2.50917
2.09715	2.14071	2.29593	2.33819	2.54393	2.10761	2.10765	2.28971	2.3291	2.49626	2.14752	2.10842	2.2054	2.33055	2.47999
2.12921	2.13667	2.25627	2.33407	2.55071	2.08063	2.13904	2.07532	2.31663	2.46773	2.14957	2.13836	2.21798	2.33643	2.50323
2.14191	2.1319	2.14106	2.33556	2.55027	2.12799	2.15341	2.22371	2.3019	2.52458	2.14024	2.13641	2.22039	2.32949	2.51202
2.11217	2.14016	2.15889	2.35623	2.54677	2.1174	2.12171	2.22037	2.3267	2.51032	2.10104	2.14866	2.21194	2.33628	2.54341
2.09851	2.13848	2.12318	2.33174	2.51724	2.12273	2.14875	2.25183	2.30882	2.50849	2.0854	2.16127	2.20521	2.30653	2.54835
2.10678	2.14106	2.15495	2.31233	2.51941	2.1378	2.13524	2.19629	2.30088	2.50646	2.11878	2.15689	2.20642	2.31154	2.51982
2.12458	2.14994	2.15615	2.3071	2.5443	2.14818	2.12989	2.16915	2.31867	2.49109	2.12773	2.14421	2.20299	2.31796	2.49404
2.1082	2.14093	2.09884	2.29307	2.55625	2.11816	2.15564	2.20764	2.30943	2.45499	2.1287	2.14929	2.20007	2.32406	2.52905
2.14393	2.13348	2.14094	2.32837	2.55257	2.12226	2.16323	2.06232	2.30244	2.46011	2.13187	2.14598	2.20448	2.31743	2.5163
2.1437	2.12913	2.14285	2.33334	2.57589	2.13774	2.14767	2.23664	2.29916	2.45541	2.14626	2.14343	2.21078	2.32125	2.47463
2.13526	2.12455	2.15917	2.3369	2.54319	2.14202	2.13775	2.25297	2.30896	2.48833	2.1463	2.13994	2.21274	2.32766	2.47874
2.11265	2.22493	2.16729	2.33846	2.56768	2.14917	2.13453	2.17194	2.31506	2.4799	2.14412	2.1315	2.21434	2.32675	2.49119
2.10002	2.13079	1.99406	2.33984	2.57412	2.13829	2.12131	2.178	2.31609	2.49405	2.15401	2.14545	2.21853	2.3279	2.46072
2.10657	2.12964	2.76929	2.3439	2.56192	2.13751	2.10497	2.16245	2.30356	2.49697	2.15263	2.07212	2.21942	2.3286	2.47733
2.11864	2.11294	2.27158	2.34541	2.56001	2.13188	2.13318	2.16201	2.29738	2.49226	2.1293	2.1373	2.22159	2.32728	2.48179
2.1011	2.15663	2.291	2.3369	2.55769	2.13362	2.13875	2.25573	2.31504	2.49725	2.12987	2.13882	2.20604	2.32913	2.48035
2.1079	2.08954	2.10606	2.34224	2.56791	2.10388	2.14302	2.12873	2.32961	2.50309	2.14802	2.12269	2.20805	2.33131	2.51273
2.07769	2.13116	2.25074	2.34113	2.55607	2.08184	2.13751	2.1779	2.31923	2.50638	2.13179	2.11391	2.19976	2.30697	2.50468
2.08509	2.12094	2.2913	2.32964	2.56071	2.12052	2.13653	2.20701	2.31728	2.48265	2.13207	2.08871	2.20173	2.32001	2.51547
2.09038	2.13745	2.26816	2.32186	2.51944	2.14212	2.13467	2.14252	2.31483	2.50254	2.13603	2.32902	2.18083	2.32105	2.53773
2.08806	2.14979	2.02065	2.31032	2.54834	2.12693	2.14489	2.2476	2.31607	2.50461	2.15353	2.44445	2.18664	2.31289	2.54514
2.10153	2.14011	2.02531	2.30298	2.53495	2.15579	2.13613	2.22897	2.31437	2.48933	2.1614	2.06874	2.18994	2.31755	2.52924
2.12257	2.14297	2.10622	2.33634	2.55793	2.13523	2.13892	2.19143	2.30632	2.45128	2.16446	2.10641	2.19794	2.31936	2.52133
2.1138	2.11511	2.15748	2.36532	2.52603	2.1329	2.13495	2.17466	2.30078	2.44328	2.17478	2.09963	2.20283	2.30948	2.52988
2.10571	2.12242	2.16095	2.34618	2.52653	2.15005	2.11939	2.19261	2.30801	2.48798	2.17363	2.06143	2.21457	2.31481	2.49704
2.0807	2.11461	2.16122	2.34581	2.56973	2.16276	2.09668	2.25137	2.31241	2.47554	2.16448	2.10656	2.21761	2.32501	2.48022
2.12159	2.0867	2.81368	2.36769	2.54826	2.17618	2.02002	2.28011	2.32191	2.4847	2.15513	2.10528	2.22337	2.31784	2.49789
2.11869	2.11414	2.8666	2.33792	2.5429	2.16761	2.11482	2.14628	2.31906	2.47434	2.1462	2.01777	2.22837	2.31799	2.46657
2.13919	2.13595	2.17434	2.34084	2.56329	2.14028	2.11661	2.24296	2.31798	2.48527	2.1498	2.07199	2.2202	2.30253	2.52968
2.12973	2.13398	2.77533	2.36855	2.56215	2.14458	2.11778	2.23945	2.31802	2.48951	2.15139	2.09552	2.2174	2.30419	2.52783
2.13714	2.12942	2.25925	2.33495	2.5664	2.15115	2.11342	2.2025	2.30888	2.49764	2.12442	2.05599	2.20381	2.30253	2.51543
2.1407	2.14485	2.07221	2.35207	2.54549	2.14088	2.09459	2.20457	2.31053	2.49428	2.12926	2.05459	2.20089	2.30215	2.5202
2.13107	2.10088	2.07907	2.31838	2.54585	2.13874	2.08956	2.22297	2.32231	2.48432	2.13924	2.06269	2.1953	2.31129	2.50354
2.12436	2.12768	2.19334	2.30347	2.54468	2.13253	2.11645	2.26434	2.32995	2.51266	2.1365	2.09582	2.1997	2.31338	2.50119
2.12863	2.12105	2.22162	2.38259	2.54838	2.12364	2.11167	2.57021	2.32233	2.4873	2.15048	2.10863	2.19634	2.31005	2.51688
2.12535	2.06459	2.20083	2.37531	2.53125	2.13943	2.04478	2.4219	2.30991	2.46683	2.14258	2.05427	2.19339		2.51813
2.12304	2.13007	2.14682	2.36567	2.55483	2.14034	2.12066	2.19563	2.31737	2.50313	2.14234	2.10435	2.19934		2.51818
2.13324	2.11292	2.70249	2.36984	2.54947	2.14118	2.12847	2.44083	2.30865	2.5112	2.15584	2.10083	2.20424		2.50541
2.12246	2.13427	2.67213	2.36251	2.55359	2.15544	2.14163	2.496	2.30411	2.4864	2.15627	2.10462	2.20109		2.4993
2.06579	2.15295	2.15305	2.36005	2.56562	2.11864	2.10647	2.22126	2.303	2.45487	2.13933	2.11936	2.21369		2.48364
2.1112	2.15387	2.22275	2.33229	2.55388	2.15286	2.12069	2.04747	2.30686	2.44516	2.16347	2.09769	2.22091		2.50752
2.12368	2.12613	2.59118	2.32394	2.54967	2.16661	2.12092	2.28314	2.30818	2.50248	2.14761	2.03921	2.22253		2.49546
2.13165	2.13855	1.96359	2.31106	2.56321	2.17322	2.1166	2.08322	2.31707	2.48838	2.1427	2.09039	2.22593		2.50023
2.1322	2.1329	2.14472	2.28201	2.53465	2.16722	2.11986	2.19987	2.3156	2.48211	2.09458	1.98059	2.22877		2.45754
2.13754	2.12935	2.18337	2.3353	2.55612	2.15935	2.11997	2.43378	2.31683	2.4546	2.06779	2.07303	2.22721		2.56264
2.11106	2.1007	2.18659	2.33614	2.56429	2.14189	2.11063	2.4871	2.32191	2.45465	2.10306	2.10386	2.22324		2.53622
2.09672	2.12088	2.18713	2.33787	2.57745	2.12061	2.12825	2.4871	2.32343	2.45795	2.10472	2.11166	2.21052		2.52502
2.12815	2.08961	2.20641	2.32198	2.56878	2.16512	2.13814	2.26906	2.32826	2.49341	2.11636	2.07671	2.20015		2.53835
2.1285	2.11533	2.20515	2.32091	2.56072	2.14385	2.14375	2.44986	2.32278	2.49521	2.13777	2.10163	2.20161		2.53547
2.07417	2.12924	2.20482	2.30932	2.54508	2.14642	2.14294	2.51895	2.31736	2.4807	2.14636	2.10778	2.198		2.53714
2.12015	2.13991	2.19854	2.45652	2.53804	2.14236	2.02781	2.6877	2.2903	2.53042	2.14959	2.10946	2.18931		2.52048
2.14463	2.14674	2.15857	2.44941	2.53172	2.14869	2.11653	2.71066	2.30637	2.49706	2.16025	2.08176	2.1893		2.51119
2.14883	2.14303	2.17129	2.45022	2.53698	2.1444	2.11699	2.70278	2.29908	2.53006	2.16161	2.07573	2.15925		2.54005
2.13799	2.1379	2.16432	2.4654	2.54237	2.16147	2.11605	2.67857	2.30323	2.50367	2.16031	2.09165	2.19212		2.50866
2.12393	2.13663	2.17753	2.43849	2.56095	2.12975	2.12354	2.71616	2.30779	2.4907	2.14705	2.0059	2.18155		2.47563
2.10944	2.1406	2.67524	2.42931	2.55682	2.13684	2.1133	2.42887	2.31342	2.50382	2.14174	2.0718	2.19143		2.49735
2.11974	2.13253	2.18363	2.44533	2.5502	2.13565	2.11631	2.25794	2.32736	2.50799	2.14175	2.10245	2.19216		2.49888
2.13364	2.11825	2.18261	2.43782	2.55299	2.11183	2.12298	2.41356	2.32434	2.50087	2.14529	2.07757	2.2079		2.49466
2.13415	2.12143	2.20413	2.44369	2.52393	2.13458	2.13773	2.05158	2.33091	2.46063	2.15642	2.07882	2.2105		2.49533
2.13775	2.11758	2.21045	2.45067	2.54749	2.14883	2.14379	2.56718	2.33821	2.4459	2.14713	2.09948	2.21228		2.49388
2.14361	2.12916	2.21245	2.4329	2.56024	2.14936	2.11756	2.63656	2.32449	2.44763	2.15052	2.10853	2.22192		2.56314
2.14061	2.13408	2.20581	2.31012	2.55707	2.14657	2.14864	2.30573	2.33033	2.46349	2.16458	2.09954	2.22889		2.52919
2.12557	2.119	2.1945	2.43115	2.55555	2.1525	2.11711	2.29827	2.32699	2.48566	2.17067	2.10911	2.23196		2.52466
2.11984	2.1126	2.17397	2.42321	2.55951	2.14714	2.09792	2.64594	2.30123	2.49005	2.17594	2.10665	2.22722		2.54323
2.10248	2.13073	2.18606	2.40698	2.5542	2.15009	2.11871	2.21806	2.30757	2.45407	2.14914	2.10815	2.21365		2.5494
2.12423	2.12175	2.18282	2.25761	2.55502	2.15666	2.11882	2.04263	2.30557	2.45243	2.13494	2.11165	2.20105		2.53996
2.12103	2.11681	2.19029	2.43194	2.52636	2.13927	2.11593	2.21698	2.31507	2.46016	2.16346	2.11558	2.20345		2.51384
2.09754	2.14299	2.19333	2.46504	2.54095	2.13797	2.11571	2.12189	2.33086	2.46332	2.16291	2.07802	2.20049		2.53807
2.12348	2.141	2.20195	2.46806	2.55767	2.13265	2.11954	2.20499	2.33265	2.47195	2.15779	2.08761	2.19229		2.49701
2.12918	2.12948	2.18413	2.42897	2.56161	2.13975	2.11768	2.22588	2.33141	2.50955	2.16639	2.07231	2.18636		2.47812
2.13453	2.1006	2.17724	2.43577	2.55453	2.14921	2.12523	2.27158	2.33761	2.51999	2.16165	2.07606	2.17187		2.49631
2.12615	2.13194	2.17622	2.45544	2.54168	2.13592	2.13836	2.7155	2.3321	2.50342	2.14983	2.06417	2.17919		2.49248
2.11733	2.13755	2.17563	2.44451	2.56297	2.10785	2.15117	2.22456	2.32217	2.48798	2.11396	2.10128	2.1753		2.47385
2.15061	2.11222	2.19895	2.41676	2.53575	2.11742	2.14204	2.21627	2.32416	2.498	2.10732	2.07422	2.18921		2.49794
2.06245	2.11156	2.21302	2.29311	2.5428	2.15747	2.12615	1.8472	2.31369	2.49966	2.13448	2.08602	2.18811		2.49688
2.14965	2.12339	2.20952	2.34112	2.56311	2.13081	2.14135	2.26596	2.3146	2.52156	2.14738	2.08504	2.17358		2.54706
2.15583	2.10017	2.19119	2.1929	2.55585	2.12429	2.10902	2.2367	2.32209	2.48073	2.14393	2.03456	2.19306		2.53512
2.15474	2.14207	2.18895	2.19474	2.55047	2.13133	2.09015	2.25215	2.31916	2.50855	2.15153	2.06293	2.20885		2.55284
2.14106	2.10671	2.1767	2.32651	2.54598	2.10954	2.11383	2.29668	2.32102	2.50755	2.16667	2.12048	2.21488		2.53012
2.11402	2.13632	2.18597	2.42637	2.54805	2.11942	2.11266	2.17795	2.32303	2.47028	2.16442	2.11238	2.21562		2.53675
2.1054	2.13988	2.18687	2.48325	2.54502	2.14954	2.11301	2.17197	2.33278	2.44615	2.17095	2.1167	2.24128		2.55256
2.12748	2.14213	2.18542	2.45354	2.55699	2.1497	2.09433	1.99178	2.3364	2.43104	2.16065	2.06703	2.22972		2.52216
2.11371	2.13958	2.18453	2.45588	2.5392	2.14117	2.11583	2.23216	2.32438	2.46812	2.13205	2.04968	2.2274		2.48607
2.11072	2.09319	2.19737	2.38672	2.55901	2.14528	2.11394	2.21277	2.32813	2.49724	2.10105	2.08422	2.22383		2.49327
2.10882	2.1405	2.20507	2.41014	2.55995	2.14875	2.12526	2.16339	2.31647	2.51547	2.12354	2.09178	2.20675		2.46845
2.12082	2.09381	2.2052	2.2005	2.55909	2.15292	2.13535	2.14741	2.30255	2.48817	2.12809	2.07515	2.18857		2.47337
2.08768	2.12467	2.19846	2.39548	2.54569	2.15672	2.14598	2.04737	2.31252	2.46041	2.13446	2.06576	2.1978		2.49621
2.09628	2.11981	2.18642	2.4904	2.54831	2.15432	2.14153	2.34323	2.32558	2.45164	2.14501	2.06303	2.18844		2.49752
2.08614	2.12844	2.17621	2.43153	2.56353	2.13294	2.15167	2.40383	2.32338	2.45401	2.14156	2.09318	2.18256		2.47825
2.08734	2.12663	2.18058	2.33841	2.54657	2.11886	2.14514	2.45941	2.32696	2.46279	2.15898	2.07313	2.16087		2.5532
2.10776	2.13658	2.19991	2.34135	2.56141	2.13218	2.1383	2.24207	2.32938	2.44605	2.15826	2.08134	2.18865		2.53468
2.12516	2.1311	2.21484	2.33386	2.57083	2.13889	2.11901	2.19396	2.32206	2.45842	2.15869	2.10159	2.16776		2.54382
2.13636	2.09644	2.19444	2.42234	2.55468	2.13629	2.11011	2.21999	2.31663	2.46154	2.15423	2.10244	2.18559		2.54485
2.13313	2.14401	2.1965	2.41411	2.5701	2.14995	2.10596	2.2891	2.2852	2.46005	2.15154	2.09785	2.18897		2.54817
2.12714	2.14341	2.18991	2.40581	2.56129	2.14472	2.11289	2.29399	2.3196	2.48959	2.14339	2.11435	2.17445		2.5091
2.11813	2.06045	2.18883	2.45493	2.56261	2.12355	2.11906	2.09727	2.31107	2.50417	2.14479	2.12273	2.17229		2.48277
2.13904	2.11848	2.19593	2.31105	2.56614	2.13489	2.11344	2.09988	2.30724	2.51593	2.13924	2.12082	2.20187		2.49982
2.14819	2.14896	2.19465	2.31211	2.53376	2.12413	2.11203	2.2116	2.28368	2.51885	2.15124	2.11623	2.21839		2.50563
2.07911	2.14864	2.19588	2.31484	2.56015	2.13095	2.11008	2.22477		2.52154	2.14923	2.1153	2.22497		2.48905
2.12878	2.14947	2.19269	2.30787	2.55632	2.12978	2.12242	2.15206		2.52087	2.1495	2.06967	2.22606		2.51408
2.14022	2.12618	2.18371	2.32199	2.57717	2.11918	2.13227	2.2807		2.50253	2.16163	2.08497	2.23347		2.49212
2.14943	2.14254	2.18793	2.34967	2.57289	2.12457	2.14974	2.28641		2.47498	2.16781	2.08613	2.22717		2.48967
2.14311	2.13385	2.19965	2.40637	2.5668	2.12367	2.1482	2.22249		2.44354	2.17564	2.09228	2.22124		2.51393
2.13741	2.14103	2.19089	2.34885	2.57564	2.14085	2.15609	1.94505		2.44776	2.17899	1.96815	2.20692		2.51601
2.13748	2.14596	2.19286	2.32901	2.5745	2.13188	2.14503	2.27366		2.43644	2.16564	2.05847	2.19532		2.49045
2.11214	2.12185	2.19574	2.19396	2.57394	2.13923	2.14747	2.08862		2.49251	2.16541	2.06409	2.20277		2.48327
2.1204	2.13695	2.17722	2.38733	2.56079	2.13411	2.13425	2.25328		2.4867	2.16079	2.07381	2.18663		2.5209
2.11542	2.15408	2.16557	2.44228	2.56594	2.13486	2.13556	2.28665		2.52157	2.15083	2.09751	2.178		2.53554
2.09681	2.14706	2.19348	2.41716	2.54973	2.13256	2.12461	2.29158		2.49247	2.15274	2.09983	2.1753		2.52762
2.06376	2.13282	2.21541	2.35721	2.56012	2.13034	2.09651	2.29038		2.46704	2.16642	2.10092	2.18048		2.51023
2.06743	2.10013	2.21202	2.4505	2.55194	2.13211	2.10911	2.12347		2.49344	2.1561	2.0974	2.17841		2.50159
2.08033	2.16577	2.19387	2.44553	2.58366	2.12054	2.1087	2.30453		2.4827	2.12466	2.10324	2.17212		2.52769
2.10104	2.14571	2.18954	2.44984	2.57577	2.12307	2.11254	2.031		2.45642	2.12074	2.05038	2.17994		2.55145
2.13003	2.14523	2.18436	2.42769	2.57973	2.11083	2.11328	1.80676		2.44482	2.12938	2.12077	2.75544		2.53017
2.1341	2.15212	2.19585	2.45216	2.56745	2.1292	2.04785	1.77639		2.45671	2.16162	2.11919	2.82352		2.54229
2.11951	2.15145	2.19439	2.43825	2.56501	2.1261	2.13341	2.26864		2.47327	2.15212	2.10345	2.18456		2.53106
2.14251	2.1635	2.1815	2.36059	2.55565	2.14039	2.13927	1.75745		2.4623	2.15214	2.08263	2.20933		2.51403
2.15163	2.15683	2.19047	2.41865	2.55547	2.13916	2.1206	2.26857		2.48516	2.16579	2.05683	2.2192		2.5064
2.12864	2.13714	2.1931	2.47567	2.56137	2.1476	2.13891	2.27274		2.52302	2.156	2.08829	2.22485		2.49182
2.14362	2.13749	2.18984	2.43138	2.56607	2.14822	2.14889	2.21694		2.49594	2.15016	2.06874	2.22745		2.54415
2.12882	2.13241	2.17739	2.44769	2.57008	2.15021	2.14736	2.30782		2.48446	2.11373	2.07415	2.24447		2.53666
2.08331	2.12183	2.19023	2.44768	2.55607	2.14226	2.14775	2.20725		2.50816	2.11886	2.09494	2.22268		2.5541
2.07909	2.13958	2.18449	2.43487	2.55826	2.12385	2.13456	2.2337		2.5106	2.13192	2.08998	2.20913		2.55131
2.11705	2.16113	2.19309	2.42524	2.55949	2.11226	2.12706	2.29059		2.50933	2.12101	2.09624	2.20058		2.53237
2.15072	2.15309	2.19779	2.37158	2.56785	2.13967	2.13176	2.28685		2.46021	2.11261	2.09208	2.19279		2.46512
2.13981	2.14018	2.18729	2.39115	2.54713	2.14149	2.12852	2.17231		2.46435	2.12771	2.05479	2.2002		2.55068
2.14337	2.15301	2.1624	2.41797	2.55696	2.12732	2.127	2.03583		2.43672	2.11691	2.0966	2.18371		2.55447
2.16697	2.13787	2.17558	2.51018	2.52871	2.1507	2.12401	2.29722		2.44154	2.14003	2.11012	2.18299		2.55209
2.16173	2.13787	2.21199	2.47296	2.53677	2.14864	2.12142	2.12556		2.5028	2.13599	2.11376	2.18502		2.49458
2.13739	2.13884	2.21184	2.47045	2.50679	2.14035	2.08778	2.2392		2.50363	2.14012	2.12207	2.17114		2.52174
2.10751	2.1309	2.19865	2.45479	2.53511	2.16045	2.12576	2.23235		2.48987	2.14062	2.11441	2.18718		2.53774
2.11991	2.11797	2.17974	2.5065	2.54175	2.15111	2.13371	2.30312		2.49614	2.14417	2.05551	2.18245		2.48821
2.13169	2.14479	2.16768	2.44385	2.52837	2.13771	2.13905	2.5159		2.49887	2.14841	2.07693	2.18004		2.49853
2.11529	2.14458	2.17636	2.46107	2.50887	2.12478	2.12541	2.26479		2.49056	2.15534	2.09935	2.18539		2.50491
2.11827	2.1448	2.19042	2.44895	2.50281	2.14229	2.14399	2.53095		2.50747	2.14927	2.08287	2.20449		2.52876
2.10806	2.14056	2.19145	2.49081	2.49993	2.14724	2.1516	2.24231		2.48801	2.15109	2.09331	2.2139		2.53875
2.12485	2.06325	2.18493	2.35051	2.4959	2.15486	2.15294	2.50156		2.48241	2.16256	2.09544	2.2176		2.51716
2.13875	2.13432	2.18242	2.35269	2.55387	2.13482	2.12313	2.57082		2.48196	2.16964	2.07026	2.22182		2.54943
2.13682	2.12757	2.18331	2.33889	2.55953	2.11586	2.14089	2.48866		2.48659	2.16737	2.07307	2.22398		2.52871
2.12607	2.09489	2.18559	2.35738	2.5619	2.15651	2.14734	2.45187		2.4611	2.17547	2.01279	2.23962		2.48681
2.13054	2.13703	2.17462	2.34246	2.58888	2.15059	2.13089	2.2841		2.49601	2.16968	2.10151	2.22437		2.51126
2.13627	2.13112	2.18443	2.40517	2.535	2.14671	2.15771	2.03089		2.50578	2.16107	2.09513	2.21068		2.50919
2.13236	2.12504	2.194	2.49234	2.50029	2.13604	2.14115	1.90503		2.50174	2.15165	2.09629	2.20429		2.50629
2.08887	2.12705	2.18184	2.60853	2.48431	2.12681	2.12876	2.28558		2.51933	2.14999	2.10864	2.20681		2.55133
2.12238	2.11102	2.18182	2.38238	2.47268	2.14178	2.13266	2.12593		2.53914	2.16505	2.11592	2.20067		2.52682
2.12678	2.09797	2.19847	2.33699	2.52114	2.13585	2.13506	2.14047		2.51122	2.15549	2.12293	2.19182		2.53899
2.12026	2.08469	2.17722	2.35076	2.54893	2.12912	2.13256	2.11877		2.50145	2.14683	2.00184	2.1886		2.52016
2.1161	2.09039	2.1602	2.35812	2.54443	2.14711	2.15751	2.13796		2.44786	2.167	2.11014	2.19228		2.5146
2.11774	2.08197	2.17502	2.34802	2.54079	2.14507	2.15376	2.09035		2.45174	2.16949	2.0797	2.18734		2.51392
2.13699	2.0982	2.2087	2.34441	2.54591	2.14935	2.1477	2.0997		2.4556	2.12228	2.05787	2.17607		2.5399
2.13515	2.09713	2.20054	2.37912	2.55632	2.14727	2.1165	2.13839		2.51904	2.13557	2.08563	2.19773		2.5468
2.14663	2.0948	2.19745	2.368	2.54899	2.15076	2.15346	2.12564		2.5045	2.12689	2.09444	2.21098		2.51399
2.15286	2.05283	2.18883	2.90868	2.55547	2.14291	2.08471	2.12888		2.54611	2.15711	2.09401	2.20364		2.51881
2.16894	2.10148	2.17918	2.42486	2.52143	2.13386	2.15001	2.14342		2.51824	2.16248	2.09537	2.19876		2.51103
2.14092	2.10769	2.15172	2.4212	2.50373	2.15753	2.13459	2.17444		2.51294	2.14331	2.04276	2.20697		2.52386
2.08861	2.10188	2.18662	2.43953	2.5188	2.15115	2.14651	2.18584		2.50569	2.16114	2.09271	2.22375		2.53514
2.11355	2.09427	2.18715	2.44347	2.50916	2.14408	2.14511	2.0968		2.53701	2.15721	2.05726	2.22912		2.53795
2.08244	2.0677	2.19454	2.36899	2.49456	2.12954	2.12854	2.10507		2.53039	2.13261	2.09916	2.23269		2.54622
2.11006	2.09177	2.18479	2.448	2.51876	2.16101	2.11113	2.13939		2.51379	2.13112	2.08296	2.22396		2.56639
2.14589	2.1238	2.17834	2.41919	2.52653	2.14635	2.10828	2.12607		2.50869	2.12479	2.1137	2.21459		2.55362
2.11794	2.12065	2.16366	2.45023	2.54524	2.14962	2.12351	2.13529		2.51466	2.14333	2.11016	2.20777		2.57659
2.14069	2.12334	2.18627	2.4509	2.53764	2.13803	2.14776	2.12377		2.51165	2.15794	2.11003	2.20404		2.54126
2.13666	2.08918	2.18112	2.45036	2.54013	2.13935	2.14562	2.12235		2.51845	2.1478	2.05434	2.18503		2.54775
2.14343	2.09754	2.18796	2.43925	2.53776	2.13845	2.1077	2.1343		2.52246	2.13749	2.03253	2.19446		2.53511
2.12068	2.10285	2.18117	2.44894	2.47835	2.14218	2.14555	2.16624		2.54323	2.13274	2.08359	2.19858		2.51794
2.13319	2.09236	2.18495	2.46051	2.52533	2.15317	2.15688	2.17048		2.52223	2.1428	2.09632	2.19794		2.51538
2.09697	2.08158	2.19479	2.37876	2.51222	2.16598	2.15079	2.17683		2.51619	2.13989	2.10226	2.1844		2.51363
2.08174	2.09607	2.1846	2.46363	2.50618	2.1539	2.14643	2.11645		2.50217	2.12602	2.10937	2.17604		2.519
2.11378	2.10172	2.17693	2.45868	2.49787	2.15456	2.15356	2.07706		2.48494	2.14072	2.10864	2.20486		2.5589
2.1375	2.10875	2.15195	2.48316	2.48316	2.15331	2.1474	2.06217		2.45175	2.1634	2.05132	2.20142		2.54936
2.14857	2.10556	2.16141	2.47058	2.50671	2.15831	2.14764	2.09369		2.45922	2.15135	2.06807	2.16804		2.54999
2.13881	2.05969	2.20284	2.43604	2.50645	2.15895	2.14513	2.04964		2.51192	2.15454	2.09766	2.77754		2.5322
2.10941	2.04209	2.1955	2.49198	2.50207	2.16444	2.13854	1.92971		2.52095	2.16764	2.11374	2.19555		2.54023
2.10165	2.06403	2.18553	2.46591	2.50152	2.15298	2.13933	0		2.54593	2.16165	2.11234	2.22223		2.54387
2.12507	2.09722	2.17092	2.47885	2.50283	2.16256	2.14334	2.11011		2.53156	2.15385	2.08894	2.22848		2.56843
2.1236	2.09957	2.1781	2.54282	2.50225	2.15659	2.15474	2.12331		2.53947	2.14772	2.10848	2.23177		2.55478
2.12139	2.10423	2.14547	2.5201	2.55503	2.12939	2.14369	2.16193		2.54263	2.14813	2.05678	2.22424		2.5268
2.00683	2.1043	2.18887	2.49808	2.51797	2.1656	2.15328	2.16679		2.52087	2.15615	2.0882	2.21727		2.51869
2.1578	2.10768	2.19273	2.45554	2.47679	2.16783	2.15938	2.17163		2.54391	2.15738	2.08994	2.2043		2.52325
2.14468	2.10373	2.17662	2.5038	2.50184	2.1318	2.15072	2.18058		2.52698	2.14228	2.05974	2.20725		2.52159
2.12832	2.09298	2.18421	2.54972	2.52717	2.11619	2.15308	2.08278		2.54519	2.13565	2.08658	2.18859		2.51489
2.09592	2.1049	2.18334	2.43624	2.52545	2.12229	2.15216	2.07256		2.53133	2.15162	2.09253	2.20168		2.51666
2.08921	2.09634	2.1774	2.49889	2.46988	2.13607	2.14227	2.07974		2.51777	2.16487	2.1004	2.20665		2.5438
2.11568	2.10251	2.17812	2.38109	2.49316	2.15728	2.14892	2.06472		2.54302	2.16601	2.0699	2.19041		2.5505
2.12087	2.09487	2.17814	2.33723	2.51739	2.16964	2.14796	2.73299		2.52349	2.16021	2.10688	2.19061		2.57472
2.12064	2.09904	2.17623	2.36727	2.51164	2.14708	2.14434	2.11439		2.51925	2.15928	2.11145	2.20535		2.56164
2.11022	1.9793	2.18826	2.345	2.46456	2.11866	2.14246	2.11533		2.51757	2.14643	2.10494	2.20552		2.55237
2.1176	1.977	2.18514	2.3334	2.46458	2.14555	2.11838	2.11442		2.47173	2.1658	2.1077	2.17772		2.55233
2.11633	2.0969	2.1808	2.42845	2.46223	2.17183	2.11124	2.10811		2.45716	2.16742	2.08839	2.7166		2.55824
2.1344	2.08776	2.18414	2.32334	2.46768	2.16858	2.1612	2.13943		2.4793	2.15065	2.04467	2.18886		2.5446
2.12996	2.11048	2.16251	2.30819	2.49216	2.14368	2.10821	2.14661		2.5304	2.1335	2.03688	2.24403		2.53518
2.12779	2.11608	2.1597	2.75266	2.49157	2.15223	2.10087	2.16955		2.54999	2.12089	2.10261	2.23301		2.54117
2.12128	2.1182	2.1754	2.40371	2.53033	2.17571	2.1507	2.17805		2.54126	2.14179	2.09695	2.22952		2.51475
2.11508	2.11448	2.19496	2.35369	2.55611	2.11814	2.12975	2.1666		2.52445	2.14975	2.03117	2.21973		2.51159
2.11028	2.12695	2.1856	2.34468	2.54105	2.11445	2.14528	2.16067		2.52712	2.15084	2.09608	2.21642		2.50769
2.10519	2.12429	2.18009	2.3943	2.5452	2.09353	2.13565	2.04486		2.54291	2.16583	2.07478	2.20412		2.51732
2.11242	2.1405	2.16674	2.36364	2.51396	2.09714	2.14791	2.01808		2.52913	2.17406	2.08015	2.2018		2.56034
2.12956	2.12467	2.17405	2.38404	2.51759	2.11925	2.14803	2.08439		2.55509	2.14386	2.08136	2.20449		2.54738
2.13114	2.0961	2.14765	2.39706	2.52069	2.14868	2.15105	2.0623		2.54049	2.13728	2.06977	2.20414		2.56798
2.1096	2.11149	2.18442	2.38984	2.44293	2.15765	2.14891	2.04133		2.51348	2.15366	2.07094	2.20439		2.54751
2.13763	2.07338	2.18853	2.4119	2.38253	2.16031	2.14791	2.10445		2.53309	2.15781	2.10069	2.21726		2.52533
2.11397	2.097	2.17823	2.38445	2.4415	2.15924	2.14468	2.0802		2.51065	2.14753	2.07697	2.22154		2.54901
2.15049	2.10341	2.17862	2.37768	2.45887	2.17088	2.14971	2.65773		2.50931	2.13691	2.0931	2.2097		2.54156
2.15537	2.1024	2.18952	2.41637	2.46021	2.17107	2.14386	2.11211		2.50895	2.14543	2.07835	2.21014		2.54371
2.15309	2.09581	2.15649	2.38098	2.46563	2.17105	2.1447	2.11144		2.48668	2.14441	2.14342	2.22272		2.54821
2.13219	1.96745	2.17567	2.43287	2.48588	2.16057	2.1412	2.14379		2.46656	2.15228	2.14365	2.2563		2.51324
2.10672	2.06436	2.17599	2.43666	2.47849	2.11333	2.12864	2.16478		2.54465	2.15325	2.14494	2.2411		2.50589
2.1169	2.07392	2.17452	2.39026	2.44932	2.1339	2.08958	2.15956		2.54996	2.15689	2.14836	2.22409		2.47608
2.12008	2.08751	2.1867	2.43393	2.4975	2.1363	2.14892	2.17896		2.52733	2.16645	2.13654	2.2182		2.51379
2.10798	2.09289	2.19346	2.46646	2.51534	2.13985	2.14086	2.16753		2.53439	2.16633	2.14168	2.20747		2.51824
2.09571	2.12512	2.17923	2.45653	2.55316	2.13889	2.09069	2.17674		2.53584	2.17415	2.1463	2.20559		2.52341
2.08961	2.13831	2.17807	2.46174	2.54287	2.1547	2.1323	2.04836		2.54825	2.18071	2.14753	2.20684		2.5651
2.08817	2.15487	2.15261	2.44862	2.47261	2.15297	2.13957	2.04256		2.54445	2.1548	2.14791	2.20304		2.5664
2.10757	2.13164	2.13208	2.50379	2.48971	2.1438	2.13385	2.08232		2.52146	2.15043	2.15013	2.21166		2.56675
2.12966	2.12661	2.1833	2.49346	2.50638	2.15085	1.92186	2.11108		2.52126	2.15653	2.14611	2.21997		2.54447
2.11623	2.12705	2.19065	2.28191	2.46492	2.1562	2.06591	2.118		2.52617	2.13713	2.12688	2.21841		2.5365
2.10644	2.10105	2.18368	2.43205	2.48832	2.1555	2.13549	2.12073		2.50374	2.15822	2.12573	2.22354		2.5428
2.13254	2.09263	2.17698	2.1217	2.46134	2.1663	2.12487	2.09234		2.48885	2.14592	2.13252	2.22959		2.53983
2.12268	2.11562	2.18081	2.44544	2.4613	2.16692	2.12754	2.13109		2.48246	2.08292	2.13817	2.23026		2.55466
2.10734	2.10184	2.1543	2.44803	2.4533	2.14469	2.12552	2.09832		2.54032	2.11442	2.14833	2.23057		2.53593
2.10715	2.10053	2.12943	2.44789	2.46158	2.1392	2.12708	2.63493		2.53172	2.13493	2.15042	2.21378		2.5189
2.12324	2.08996	2.18148	2.27777	2.44883	2.12756	2.13175	2.14885		2.53657	2.14256	2.1462	2.20264		2.52148
2.10086	2.08703	2.17817	2.32488	2.45832	2.11226	2.13561	2.18719		2.5388	2.12217	2.15033	2.20381		2.52101
2.10943	1.93729	2.18156	2.46546	2.46032	2.14756	2.14078	2.18723		2.42317	2.13419	2.14487	2.20505		2.52934
2.12827	2.05765	2.18135	2.46756	2.46473	2.16247	2.11387	2.17423		2.52142	2.13555	2.12766	2.21254		2.52231
2.11957	2.11963	2.17059	2.26161	2.49845	2.15847	2.11721	2.1733		2.52096	2.13378	2.12381	2.21939		2.53939
2.13624	2.12709	2.18328	2.19593	2.48717	2.11186	2.11869	2.17031		2.50716	2.13502	2.12692	2.22406		2.54949
2.12963	2.11139	2.18622	2.4622	2.56519	2.11178	2.11885	2.17397		2.48977	2.14463	2.12795	2.22378		2.53486
2.14824	2.11975	2.16517	2.43554	2.52223	2.14928	2.05324	2.04638		2.52441	2.1528	2.13798	2.22068		2.54732
2.14702	2.13562	2.16282	2.41766	2.52749	2.15177	2.13222	1.96407		2.51068	2.15778	2.14246	2.2225		2.5497
2.14759	2.148	2.18021	2.45599	2.5109	2.15524	2.13072	0		2.50707	2.15631	2.15069	2.21167		2.53883
2.15074	2.13511	2.19458	2.46344	2.50866	2.11996	2.13936	2.08516		2.51751	2.15011	2.14965	2.20262		2.53005
2.14921	2.12357	2.1831	2.44685	2.51011	2.14276	2.14067	0		2.56044	2.14837	2.1537	2.20651		2.54805
2.1507	2.13563	2.15372	2.45334	2.49506	2.15721	2.13866	2.1513		2.56036	2.15146	2.14697	2.2024		2.5329
2.14902	2.13692	2.15797	2.4614	2.48147	2.15608	2.1447	2.15277		2.56555	2.13302	2.14419	2.20842		2.51631
2.13408	2.12015	2.17106	2.29284	2.46532	2.12646	2.09311	2.1649		2.54391	2.07518	2.13229	2.06756		2.54784
2.11709	2.11452	2.17955	2.39433	2.48239	2.10587	2.11437	2.14881		2.55283	2.12072	2.04596	2.15802		2.52643
2.08344	2.08734	2.17964	2.40322	2.46146	2.10676	2.11285	1.5255		2.54851	2.15006	2.12247	2.02202		2.54086
2.10719	2.08723	2.16102	2.42729	2.45589	2.14992	2.09947	2.04873		2.5592	2.1389	2.1211	2.12737		2.54159
2.1146	2.10941	2.18404	2.41484	2.46492	2.12238	2.12248	2.1374		2.54805	2.16098	2.1264	2.14023		2.54465
2.1181	2.09119	2.17171	2.41276	2.46499	2.12322	2.12167	2.18045		2.55472	2.15709	2.13421	2.18654		2.53837
2.11826	2.0474	2.15691	2.48664	2.46304	2.1203	2.12508	2.18456		2.56109	2.15771	2.14642	2.05773		2.53807
2.1368	2.02462	2.13889	2.39485	2.46625	2.13581	2.13041	2.16776		2.55666	2.14079	2.14399	2.16702		2.55323
2.14061	2.01354	2.17635	2.46004	2.49198	2.12633	2.12665	2.16174		2.55951	2.11233	2.1495	2.17779		2.55624
2.13885	2.0662	2.187	2.39575	2.52254	2.11674	2.15094	2.16812		2.55068	2.14273	2.15054	2.20613		2.54563
2.11927	2.10159	2.18496	2.38564	2.54643	2.13178	2.14351	2.16052		2.53637	2.15182	2.14503	1.9941		2.53368
2.12332	2.10697	2.19419	2.39598	2.51705	2.12202	2.14549	2.03245		2.55264	2.16013	2.13517	2.23754		2.53907
2.13529	2.13328	2.19573	2.39308	2.53233	2.12761	2.03146	2.52844		2.54474	2.15536	2.1212	2.09875		2.54937
2.14875	2.11963	2.19147	2.38759	2.54207	2.12932	1.98383	2.08742		2.54561	2.13629	2.1333	2.10282		2.54689
2.15999	2.11074	2.19243	2.36886	2.52239	2.14872	2.10747	0		2.57152	2.13258	2.12365	2.12743		2.54475
2.13738	2.11966	2.16442	2.50627	2.52946	2.15839	2.09396	0		2.55915	2.13188	2.12996	2.21967		2.54368
2.1337	2.11581	2.18777	2.48759	2.48595	2.13113	2.10959	2.13234		2.56206	2.11885	2.12307	2.15251		2.54186
2.15328	2.13275	2.18532	2.55295	2.49835	2.1303	2.01904	2.15447		2.56306	2.15901	2.1287	2.12353		2.55383
2.16443	2.13461	2.15858	2.56964	2.46628	2.1396	2.11665	2.15757		2.57125	2.14463	2.13563	2.12491		2.55326
2.16761	2.13908	2.15265	2.36422	2.46561	2.14052	2.11856	2.12369		2.55756	2.12416	2.1462	2.14987		2.54947
2.16156	2.13484	2.17222	2.34781	2.47914	2.12967	2.11701	0		2.55945	2.1194	2.1449	2.09376		2.51929
2.15024	2.11292	2.17434	2.44072	2.4589	2.15754	2.12885	2.09875		2.54738	2.13404	2.14901	2.05332		2.52046
2.1551	2.09384	2.17602	2.51124	2.4598	2.1234	2.13197	2.13129		2.52978	2.14367	2.14941	2.01131		2.51817
2.15125	2.10148	2.18119	2.50307	2.45816	2.08517	2.13376	2.1697		2.56018	2.16127	2.14371	2.19619		2.5194
2.13336	2.11218	2.18352	2.46814	2.46681	2.1364	2.1177	2.17409		2.5466	2.16398	2.13367	2.05164		2.5029
2.13793	1.99301	2.17419	2.44959	2.48631	2.14718	2.13572	2.16469		2.53641	2.16058	2.11503	2.46287		2.50126
2.12709	1.96142	2.1646	2.43356	2.50984	2.15818	2.13855	2.17452		2.55869	2.16982	2.12234	2.12067		2.48338
2.10628	1.97866	2.12822	2.44101	2.5327	2.14024	2.13666	2.16645		2.52434	2.17102	2.12292	2.16007		2.51405
2.06471	2.04901	2.72169	2.47839	2.54988	2.14593	2.12862	2.17264		2.55728	2.15766	2.1253	2.12492		2.50102
2.14818	2.08075	2.50983	2.4858	2.54128	2.13987	2.12102	2.10358		2.55992	2.14654	2.12771	2.0699		2.50832
2.16152	2.08985	2.14762	2.41332	2.52976	2.13859	2.11571	2.48182		2.555	2.15326	2.12828	2.18424		2.49656
2.14845	2.14523	2.1769	2.35914	2.51837	2.14873	2.04757	1.53192		2.55695	2.14992	2.13471	2.07536		2.40805
2.11016	2.13079	2.17627	2.33127	2.51223	2.15707	2.11898	0		2.57778	2.16145	2.14084	2.10509		2.34135
2.12912	2.12744	2.18853	2.38155	2.51172	2.14751	2.09614	2.11282		2.561	2.15796	2.14508	2.13474		2.51131
2.15899	2.12704	2.19012	2.47274	2.52983	2.12692	2.11624	0		2.54185	2.12128	2.1464	2.12267		2.50482
2.1546	2.12224	2.1722	2.43507	2.47939	2.12618	2.11455	2.11378		2.55264	2.12182	2.14985	2.27344		2.50548
2.09498	2.1324	2.1696	2.44784	2.5028	2.13947	2.1137	2.13051		2.57034	2.09399	2.14258	2.21055		2.50386
2.11781	2.13622	2.17317	2.44248	2.50671	2.15112	2.1274	2.13277		2.55853	2.10465	2.13906	2.2136		2.50358
2.13047	2.12336	2.16163	2.45356	2.46423	2.14529	2.12699	2.14736		2.55688	2.10526	2.11533	2.21147		2.71738
2.14707	2.11275	2.13273	2.49224	2.49599	2.139	2.13246	2.12528		2.55811	2.12901	2.13236	2.17919		2.8816
2.15378	2.10061	2.15778	2.39869	2.46663	2.15286	2.13341	2.10629		2.54786	2.14459	2.13066	2.23024		2.51611
2.13269	2.06315	2.17604	2.52273	2.49138	2.1554	2.13708	2.13183		2.55601	2.13104	2.12735	2.11709		2.51758
2.12748	2.00556	2.19056	2.36188	2.47451	2.13528	2.14141	2.16599		2.53776	2.11363	2.13319	2.1104		2.50159
2.16183	1.95894	2.18757	2.3191	2.52122	2.12556	2.14178	2.16326		2.55034	2.12503	2.12593	2.11585		2.50875
2.17071	2.10772	2.18058	2.4648	2.55631	2.13266	2.13769	2.14737		2.56423	2.14291	2.14259	2.11659		2.50902
2.16899	2.08729	2.1716	2.40794	2.58348	2.13884	2.12845	2.16065		2.507	2.14375	2.14686	2.16226		2.50303
2.15455	1.97938	2.15027	2.43468	2.5617	2.14821	2.1011	2.15953		2.54776	2.11872	2.14214	2.13627		2.32469
2.14947	2.00853	2.13524	2.43481	2.52798	2.15724	2.11463	2.15341		2.55166	2.11693	2.1435	2.1386		2.73987
2.15415	2.06059	2.14597	2.45226	2.52395	2.15877	2.12089	2.07754		2.5498	2.11365	2.14664	2.18498		2.50097
2.14025	2.08152	2.16991	2.28997	2.49242	2.14853	2.09482	2.72689		2.5549	2.09893	2.13576	2.12524		2.50061
2.12685	2.09668	2.17264	2.51667	2.53492	2.13575	2.0315	2.04549		2.56173	2.09514	2.13871	2.2647		2.49441
2.14083	2.14487	2.16457	2.44648	2.5036	2.14111	2.11922	0		2.57364	2.03776	2.10083	1.99267		2.5005
2.11886	2.09476	2.16089	2.44224	2.49993	2.14435	2.11913	0		2.56363	1.96099	2.13388	2.05891		2.50571
2.11955	2.11103	2.17098	2.44868	2.53368	2.14079	2.11893	2.1125		2.54947	2.12407	2.13758	2.05812		2.50419
2.15084	2.13486	2.1539	2.4349	2.48198	2.12521	2.12326	2.13437		2.55682	2.14482	2.14044	2.04004		2.54002
2.15424	2.12974	2.16607	2.4357	2.47498	2.13326	2.13121	2.13075		2.55361	2.13144	2.13964	1.98031		2.50915
2.12016	2.12851	2.1525	2.44299	2.47801	2.15497	2.13527	2.14338		2.54488	2.10413	2.14361	2.05058		2.50228
2.13503	2.13481	2.14723	2.42642	2.47559	2.1498	2.13393	2.13758		2.54787	2.12599	2.14559	2.1233		2.49583
2.15479	2.12844	2.17372	2.42655	2.53588	2.12755	2.14067	2.13287		2.56087	2.13597	2.14148	1.93471		2.48603
2.14214	2.1048	2.19106	2.56985	2.54564	2.12456	2.13929	2.13432		2.55205	2.13665	2.15073	2.47381		2.49259
2.14148	2.07966	2.18148	2.60583	2.52914	2.16003	2.05643	2.08226		2.54976	2.09122	2.1465	2.07226		2.49869
2.10481	2.03266	2.18919	2.31489	2.54346	2.15885	2.13599	2.13508		2.5445	2.10127	2.14149	2.07134		2.47231
2.10437	2.09382	2.16564	2.40422	2.53941	2.14897	2.12254	2.17581		2.54073	2.14219	2.12801	2.48718		2.49288
2.13444	2.05861	2.18121	2.42386	2.53611	2.14364	2.11882	2.15181		2.52237	2.11322	2.14099	2.11298		2.51157
2.1522	2.00112	2.1454	2.46237	2.53229	2.14405	2.11914	2.15123		2.5437	1.99495	2.13972	2.19104		2.4832
2.15269	2.06826	2.12895	2.67725	2.53472	2.13917	2.12671	2.16359		2.54891	2.14103	2.14087	1.98496		2.4569
2.14333	2.08555	2.20177	2.43066	2.5423	2.15507	2.12095	2.14632		2.54357	2.13826	2.08183	2.15809		2.45925
2.10471	2.06111	2.1937	2.42817	2.54316	2.16319	2.12164	2.09044		2.56576	2.13628	2.14375	2.1262		2.465
2.15834	2.1118	2.17318	2.43553	2.52125	2.16459	2.1173	2.01748		2.57029	2.12444	2.1446	2.07255		2.49432
2.15702	2.12628	2.17812	2.48778	2.53269	2.15691	2.11789	2.49282		2.57503	2.10327	2.14786	2.20767		2.50963
2.15495	2.13157	2.17561	2.45595	2.54648	2.15862	2.12874	0		2.5769	2.0948	2.14694	2.34786		2.49868
2.16033	2.12581	2.16458	2.29166	2.54218	2.14303	2.11798	2.1495		2.58018	2.14602	2.13549	2.12578		2.4957
2.16126	2.10584	2.1748	2.41111	2.54293	2.12911	2.13019	2.1422		2.56291	2.15204	2.12977	2.11082		2.45232
2.1511	2.11911	2.16793	2.62511	2.56057	2.11462	2.12742	2.16248		2.54337	2.13356	2.11408	2.11255		2.4739
2.13817	2.11274	2.18172	2.41213	2.54926	2.13518	2.1422	2.1352		2.54426	2.11526	2.13893	2.07773		2.49517
2.1388	2.11657	2.1859	2.58822	2.54679	2.15061	2.09286	2.11558		2.55792	2.11498	2.14216	2.52468		2.51003
2.15714	2.12382	2.19774	2.33785	2.54327	2.16237	2.14111	2.15006		2.54754	2.12868	2.14307	2.11632		2.52161
2.13443	2.13341	2.18845	2.3382	2.52174	2.16215	2.13888	2.14136		2.55784	2.11393	2.13777	2.46487		2.51801
2.15064	2.1133	2.1963	2.37872	2.56443	2.13432	2.13184	2.13635		2.53275	2.13345	2.14352	2.38354		2.46302
2.1596	2.06597	2.1942	2.36152	2.54083	2.12054	2.1173	2.13865		2.56174	2.12104	2.13595	2.2789		2.51084
2.15666	2.07508	2.17143	2.40338	2.5378	2.14743	2.0935	2.16891		2.551	2.14363	2.13544	2.18967		2.50103
2.14364	2.10375	2.14586	2.43066	2.52265	2.15257	2.06837	2.17246		2.54333	2.1541	2.12374	2.1366		2.49329
2.13511	2.11034	2.13804	2.44561	2.54556	2.15633	2.12132	2.17005		2.53604	2.08186	2.1102	2.61627
2.14747	2.0823	2.20217	2.83044	2.54768	2.15994	2.08251	2.15876		2.55652	2.14368	2.12814	2.33863
2.15309	1.99834	2.206	2.39216	2.55025	2.12118	2.12405	2.17198		2.55023	2.13831	2.13354	2.38612
2.14126	2.03064	2.21287	2.32751	2.55094	2.12591	2.12772	2.11984		2.56147	2.15332	2.12793	2.11936
2.09808	2.04481	2.20368	2.31527	2.54496	2.12993	2.11608	2.07778		2.56805	2.16463	2.12122	2.19201
2.14107	2.12293	2.19997	2.32611	2.51872	2.15335	2.09796	2.41831		2.57234	2.15603	2.12234	2.65108
2.14804	2.13742	2.20752	2.37582	2.53398	2.15604	2.13363	0		2.56572	2.16416	2.12147	2.23085
2.14726	2.12613	2.20194	2.42307	2.54358	2.13977	2.13459	2.14536		2.55267	2.1588	2.12231	2.27711
2.13076	2.11145	2.2018	2.3929	2.54191	2.1338	2.14101	2.14362		2.54977	2.14739	2.09688	2.11376
2.0998	2.12206	2.19189	2.37944	2.54362	2.13255	2.14071	2.12804		2.55075	2.14923	2.37026	2.12151
2.14818	2.12421	2.19965	2.41597	2.54394	2.14287	2.1429	2.16242		2.55803	2.13388	2.08054	2.11803
2.1334	2.11753	2.18492	2.7772	2.53711	2.12621	2.06497	2.13414		2.54325	2.16209	2.07964	2.03024
2.12427	2.11346	2.16897	2.36608	2.54539	2.12802	2.1405	2.14722		2.54281	2.15584	2.07193	2.13413
2.13287	2.11843	2.17435	2.31237	2.53298	2.14784	2.12715	2.14306		2.55804	2.14055	2.07894	2.13015
2.14109	2.11358	2.15286	2.43656	2.50885	2.158	2.10528	2.15724		2.5654	2.1689	1.9153	2.21381
2.13857	2.07932	2.12896	2.46081	2.51867	2.15686	2.12524	2.15405		2.55943	2.16495	1.92572	2.10037
2.15793	2.08248	2.19241	2.48153	2.54019	2.1496	2.13203	2.18864		2.54332	2.15688	1.88976	2.38395
2.17502	2.09072	2.19558	2.46097	2.52269	2.13864	2.12693	2.18453		2.54733	2.15793	1.88913	2.29064
2.17006	2.1158	2.19336	2.41014	2.5355	2.1253	2.13147	2.16829		2.54952	2.14189	1.89634	2.15402
2.16366	2.1036	2.19861	2.42429	2.53957	2.12162	2.13029	2.17726		2.56223	2.13992	1.9147	2.16348
2.15022	2.00615	2.20042	2.43242	2.53259	2.15007	2.13244	2.15312		2.55663	2.14439	1.90255	2.15812
2.14444	2.03261	2.19884	2.43621	2.5276	2.1474	2.09842	2.13443		2.56584	2.14998	2.04542
2.15141	2.10069	2.18755	2.44422	2.50554	2.15642	2.13947	2.08935		2.56946	2.14878	2.07689
2.153	2.08164	2.18915	2.43569	2.5272	2.14754	2.08242	2.10344		2.55835	2.1596	2.07802
2.15039	2.06018	2.19658	2.46156	2.54713	2.1339	2.14342	2.10453		2.56669	2.16963	1.91836
2.15819	2.10588	2.18411	2.44687	2.56205	2.14128	2.14485	2.14238		2.5617	2.16808	2.06655
2.1629	2.10391	2.17382	2.43335	2.50617	2.14664	2.14251	2.16614		2.55785	2.15574	1.91579
2.15385	2.12667	2.15756	2.46059	2.47395	2.14449	2.14173	2.19703		2.56519	2.14706	2.04281
2.14909	2.11691	2.12801	2.415	2.49891	2.08769	2.13775	2.16862		2.55724	2.15832	1.90096
2.14416	2.11309	2.18956	2.41062	2.52458	2.08668	2.12658	2.16934		2.56878	2.12774	1.92408
2.15364	2.12653	2.1971	2.3743	2.47885	2.11386	2.09888	2.16089		2.57584	2.10735	1.92897
2.16692	2.12289	2.18878	2.44845	2.52532	2.123	2.12836	2.15002		2.56709	2.14354	1.90539
2.16426	2.07623	2.19335	2.47706	2.51577	2.1319	2.12705	2.17292		2.56538	2.15369	2.05708
2.14812	2.08921	2.17747	2.44602	2.54623	2.14123	2.13554	2.18519		2.56121	2.16179	2.05414
2.15185	2.08672	2.15989	2.38101	2.55292	2.15217	2.13801	2.19648		2.55332	2.16846	2.05329
2.14894	2.11632	2.15932	2.44454	2.53552	2.13772	2.14239	2.17545		2.56728	2.1603	1.8418
2.15753	2.10884	2.13356	2.40844	2.54523	2.13462	2.14075	2.16439		2.57887	2.15441	1.78968
2.16249	1.83975	2.14661	2.29232	2.5403	2.13537	2.13796	2.15498		2.577	2.15625	1.68179
2.15471	2.10524	2.1276	2.44032	2.49629	2.15272	2.13591	2.11605		2.56635	2.161	1.86882
2.14914	2.10596	2.14638	2.44404	2.46881	2.14737	2.14458	2.13445		2.55051	2.15727	2.05833
2.15038	2.06037	2.13908	2.44376	2.47709	2.14628	2.1394	2.14559		2.55127	2.15614	2.04956
2.14465	2.0663	2.13085	2.43637	2.50655	2.15708	2.13579	2.15514		2.5629	2.17193	2.02642
2.14135	2.05186	2.17825	2.42139	2.53731	2.15418	2.13593	2.16822		2.5713	2.17373	2.02619
2.14943	2.06258	2.10665	2.44877	2.53232	2.16677	2.12649	2.17622		2.56149	2.17608	2.03641
2.15012	2.07944	2.0778	2.48055	2.51431	2.14901	2.11603	2.16491		2.55828	2.15964	1.93054
2.13017	2.08961		2.42643	2.53315	2.14814	2.13364	2.18608		2.56131	2.1464	1.90737
2.13048	2.05693		2.44395	2.5204	2.14793	2.1356	2.17546		2.55881	2.14119	1.9223
2.15032	2.07876		2.44782	2.45878	2.12176	2.13956	2.18437		2.56243	2.13096	2.05046
2.16931	2.08626		2.44269	2.50514	2.10699	2.1381	2.1947		2.56662	2.14027	2.05163
2.17269	2.06902		2.4631	2.51108	2.13239	2.14464	2.19993		2.56322	2.10656	2.0475
2.16394	2.09889		2.46709	2.46787	2.1445	2.0608	2.18329		2.57425	2.12126	1.97777
2.15721	2.07689		2.44664	2.51897	2.1236	2.14002	2.16179		2.56804	2.14512	1.89563
2.1737	2.10421		2.38046	2.48332	2.13074	2.13737	2.1615		2.57587	2.1633	1.89245
2.16366	2.10912		2.42541	2.50795	2.1429	2.13391	2.11328		2.56154	2.17177	1.88832
2.15227	2.11632		2.35849	2.54258	2.14402	2.12555	2.15847		2.5804	2.17324	1.80605
2.14946	2.10867		2.37176	2.55705	2.13234	2.11925	2.15558		2.574	2.17798	1.88374
2.14143	2.05833		2.42367	2.53178	2.12228	2.10953	2.16288		2.57304	2.17586	1.85344
2.14123	2.08276		2.43144	2.51793	2.15501	2.12444	2.17593		2.45226	2.15466	1.87031
2.14827	2.09337		2.41347	2.5478	2.15961	2.13595	2.18014		2.45241	2.1527	2.03613
2.15865	2.09996		2.43353	2.5271	2.14926	2.14021	2.18351		2.44601	2.16361	1.86665
2.1611	2.00618		2.42721	2.53359	2.15107	2.1314	2.18221		2.43848	2.17235	2.01052
2.16091	2.08303		2.45781	2.48249	2.16038	2.12556	2.1958		2.44341	2.16547	2.03355
2.16753	2.08394		2.46442	2.49343	2.15425	2.10695	2.20444		2.43474	2.1469	1.92716
2.18974	2.08086		2.44457	2.50076	2.11419	2.12504	2.19705		2.44491	2.13493	1.84927
2.19121	2.10193		2.47358	2.50217	2.14102	2.11537	2.1827		2.48705	2.12981	2.0803
2.16426	2.0915		2.4675	2.48677	2.16391	2.09488	2.16233		2.45168	2.13291	2.01853
2.14847	2.11419		2.46305	2.53263	2.15355	2.08928	2.15559		2.45325	2.15848	1.97795
2.14745	2.11834		2.49111	2.53213	2.12989	2.08091	2.13022		2.44645	2.17196	1.95835
2.15037	2.11163		2.55026	2.55245	2.12191	2.07975	2.16881		2.44683	2.14856	2.02254
2.14286	2.10027		2.51488	2.53291	2.13461	2.06859	2.16169		2.43123	2.13352	2.03542
2.1237	2.09782		2.48438	2.52787	2.13785	2.04592	2.19015		2.44174	2.14573	2.02335
1.94397	2.09266		2.43349	2.52633	2.12147	2.00601	2.18365		2.44259	2.16694	1.96861
2.13658	2.08544		2.51896	2.53051	2.11602	2.0075	2.18615		2.41812	2.16807	1.86956
2.08705	2.09877		2.5258	2.50451	2.11419	1.99098	2.20335		2.44048	2.17723	2.02003
2.0744	2.11204		2.45641	2.52878	2.1428	2.0342	2.19901		2.43044	2.18461	2.04426
2.08726	2.04966		2.46339	2.47514	2.12151	1.95199	2.17305		2.42735	2.17565	1.79222
2.11445	2.05268		2.46127	2.50282	2.12889	2.04433	2.17443		2.47565	2.17313	2.05543
2.10126	2.0825		2.46393	2.52707	2.15683	1.9677	2.1487		2.45551	2.15975	1.86268
2.05943	2.07062		2.45818	2.49515	2.16664	2.00952	2.15934		2.44315	2.15584	1.85633
2.05386	2.01173		2.45081	2.4826	2.15475	1.98488	2.15397		2.44808	2.16609	1.85578
2.10489	2.10915		2.49944	2.48752	2.15253	2.00061	2.15757		2.43667	2.15682	2.04616
2.00304	2.10224		2.52204	2.55747	2.14611	2.02749	2.15977		2.44668	2.15661	1.95289
1.99093	2.04042		2.51164	2.55628	2.12856	2.00305	2.17353		2.43973	2.16538	2.01567
2.02603	2.10785		2.51951	2.51312	2.09193	2.00048	2.16646		2.4416	2.16929	1.97185
2.09439	2.10554		2.50393	2.52943	2.1194	2.03058	2.15856		2.4245	2.15605	1.91233
2.12642	2.02792		2.42584	2.52501	2.1848	1.90553	2.16164		2.42832	2.15951	2.0872
2.13468	2.03658		2.42534	2.52315	2.14866	2.02882	2.14141		2.42627	2.16135	2.08827
2.13921	2.03944		2.19544	2.49619	2.12528	2.04205	2.14789		2.42783	2.14618	2.04821
2.11352	2.09197		2.2034	2.54861	2.12059	2.03004	2.14662		2.40905	2.14645	2.03791
2.0978	2.0437		2.42138	2.50541	2.14794	2.06491	2.14459		2.4358	2.13129	2.02216
2.10278	2.10893		2.45416	2.4765	2.15748	2.06543	2.14612		2.41942	2.15552	2.014
2.10764	2.12097		2.53967	2.51224	2.12513	2.03116	2.15097		2.4157	2.16095	1.99837
2.12268	2.10796		2.41096	2.48675	2.15361	2.05044	2.14958		2.45831	2.17762	2.02018
2.15234	2.11794		2.33236	2.50267	2.15193	2.02125	2.15328		2.43877	2.16708	1.9847
2.13545	2.12153		2.60166	2.51701	2.14051	2.04875	2.10672		2.42799	2.16854	1.93567
2.11243	2.111		2.31678	2.56454	2.132	2.05805			2.44687	2.16947	2.06236
2.11766	2.09917		2.33514	2.55499	2.12965	2.06475			2.42774	2.16426	1.95024
2.11684	2.11399		2.35312	2.54701	2.14503	2.0608			2.43931	2.15314	2.0453
2.1133	2.11175		2.37233	2.53544	2.16411	2.05375			2.4346	2.14734	1.81056
2.15315	2.0449		2.29139	2.51198	2.14919	1.96565			2.44324	2.14255	2.05411
2.12542	1.94276		2.36929	2.49854	2.14302	1.90304			2.43996	2.14819	1.85125
2.12565	1.99983		2.34645	2.47471	2.12209	1.99536			2.43783	2.17841	1.87336
2.0925	2.12945		2.32479	2.51399	2.12489	2.03257			2.4295	2.18187	1.84405
2.09174	2.11991		2.46809	2.50758	2.14115	2.0185			2.4272	2.16101	1.94968
2.08224	2.10515		2.38146	2.51715	2.15201	2.02878			2.42643	2.16712	1.97676
2.11658	2.1068		2.4876	2.47967	2.13859	2.02683			2.40869	2.17161	1.95712
2.1282	2.11199		2.6885	2.53202	2.1409	2.05002			2.42167	2.16272	1.93037
2.13643	2.11435		2.39933	2.50563	2.15563	2.06323			2.43586	2.09541	2.01597
2.10366	2.11848		2.39994	2.5381	2.16069	2.02359			2.42072	2.10602	1.9709
2.14952	2.06916		2.20396	2.56736	2.15284	2.11086			2.42403	2.13199	2.0958
2.15367	2.04528		2.39558	2.5656	2.12908	2.08186			2.45339	2.13507	2.03705
2.10168	2.11354		2.40519	2.53179	2.14222	2.07863			2.44661	2.14401	2.02943
2.15511	2.11306		2.69561	2.53436	2.13868	2.07054			2.46773	2.14808	1.98417
2.11926	2.11302		2.39284	2.47002	2.13838	2.0785			2.42875	2.14623	2.01278
2.1167	2.02943		2.40415	2.52982	2.14811	2.07196			2.43633	2.16616	1.99297
2.12918	2.08972		2.41364	2.4681	2.14752	1.99623			2.43901	2.16869	1.96618
2.11948	2.03877		1.8547	2.47335	2.14215	1.9767			2.42861	2.14233	1.96109
2.12158	2.02687		2.33914	2.47056	2.15119	2.00637			2.42931	2.11066	1.93035
2.1162			2.3071	2.50648	2.15686	2.02736			2.43812	2.10798	2.07046
2.1064			2.33342	2.51111	2.14063	2.03099			2.44098	2.14749	1.95286
2.11432			2.39677	2.52188	2.1551	2.03406			2.42909	2.16809	1.95339
2.13409			2.3973	2.50322	2.13168	2.0065			2.42325	2.15948	1.88357
2.127			2.35654	2.503	2.13503	2.01046			2.42825	2.14217	1.94753
2.13288			2.39987	2.53649	2.17196	2.0366			2.41707	2.11791	1.94154
2.13686			2.43168	2.52144	2.16003	2.03352			2.4347	2.12988	1.98685
2.10649			2.4371	2.48151	2.14794	2.04826			2.42745	2.16119	1.96407
2.09402			2.40859	2.47513	2.12009	2.10309			2.42639	2.0651	1.95077
2.1163			2.4009	2.48552	2.15378	2.11559			2.42241	2.09657	2.00075
2.09526			2.45277	2.46984	2.15962	2.11799			2.42245	2.14315	1.991
2.0805			2.45509	2.47505	2.15616	2.09298			2.39608	2.1171	2.00133
2.08413			2.42099	2.49664	2.15238	2.09458			2.49707	2.13114	1.97367
2.12817			2.44084	2.47489	2.14171	2.07568			2.45887	2.13332	2.05381
2.13155			2.4225	2.43438	2.16199	2.05589			2.44926	2.1401	1.99354
2.13118			2.41508	2.55549	2.13822	2.03617			2.44535	2.15729	1.96144
2.15955			2.43314	2.56448	2.15007	2.01546			2.45108	2.1576	1.99311
2.12853			2.43331	2.56639	2.14735	1.99443			2.44169	2.13566	2.0222
2.14383			2.45322	2.54829	2.13415	2.04938			2.45715	2.1276	2.03468
2.15855			2.45614	2.53397	2.14316	2.08576			2.4471	2.13939	2.03434
2.14201			2.42368	2.50524	2.14326	2.07334			2.43094	2.14339	1.97393
2.1316			2.43308	2.51429	2.14959	2.05803			2.44051	2.14994	1.85902
2.13115			2.43061	2.51735	2.12919	2.096			2.42661	2.15055	1.86102
2.12898			2.36946	2.47355	2.1271	2.09263			2.44297	2.13358	1.8184
2.13033			2.36054	2.50338	2.15101	2.08548			2.4282	2.11323	2.07096
2.13547			2.43929	2.49454	2.16395	2.10607			2.42911	2.05583	2.07228
2.13004			2.25291	2.50493	2.15931	2.12846			2.42465	2.08437	2.05033
2.14816			2.41992	2.51244	2.15638	2.10889			2.42732	2.11908	2.0391
2.14985			2.44431	2.5376	2.16833	2.10743			2.41548	2.11697	2.02973
2.14096			2.46005	2.5211	2.15703	2.11164			2.43147	2.09723	2.01129
2.14188			2.42699	2.53051	2.15017	2.09103			2.43987	2.15078	1.83006
2.1523			2.43887	2.52444	2.14569	2.07823			2.41258	2.13699	2.05856
2.16536			2.46525	2.47177	2.14564	2.101			2.42962	2.13477	1.9995
2.15849			2.48472	2.50007	2.1429	2.06866			2.49242	2.11801	2.03456
2.1485			2.53218	2.49087	2.13921	2.05057			2.47331	2.15729	2.03099
2.13338			2.50517	2.46467	2.14866	2.00677			2.44258	2.14775	1.98129
2.12604			2.48611	2.5017	2.14229	2.04895			2.47025	2.13512	2.0511
2.1213			2.49767	2.51331	2.14634	2.01386			2.445	2.12456	2.05586
2.13426			2.44787	2.50545	2.13674	2.05815			2.44649	2.13376	2.05525
2.12135			2.48977	2.52167	2.1302	2.08908			2.44502	2.127	2.04068
2.11518			2.55469	2.53245	2.13403	2.08649			2.45998	2.12611	2.03094
2.10511			2.43157	2.53077	2.15043	2.08473			2.44094	2.13399	2.05428
2.06729			2.4603	2.51613	2.14851	2.10684			2.43837	2.12458	2.06912
2.11614			2.51888	2.52274	2.13772	2.11013			2.43118	2.12139	2.06028
2.15036			2.51197	2.51763	2.12654	2.12439			2.42864	2.09736	2.0508
2.1666			2.5115	2.50714	2.13146	2.12159			2.43011	2.11699	1.99259
2.17019			2.47795	2.48671	2.13132	2.12558			2.43005	2.14125	1.91534
2.17075			2.49847	2.47352	2.13393	2.09905			2.42874	2.14206	1.86806
2.16261			2.48248	2.47775	2.12598	2.07431			2.43034	2.15575	2.04323
2.15492			2.77096	2.51077	2.08974	2.0835			2.42039	2.15293	1.90039
2.15361			2.29705	2.53118	2.06969	2.1195			2.42713	2.14885	2.0778
2.1445			2.36826	2.50356	2.11187	2.10847			2.42379	2.12602	2.06014
2.1386			2.29162	2.529	2.13366	2.08921			2.4354	2.14436	2.0404
2.13158			2.43844	2.5355	2.10582	2.07177			2.42879	2.16071	2.03304
2.12873			2.34719	2.50462	2.09318	2.0374			2.42465	2.16063	2.02911
2.10329			2.22982	2.52368	2.11161	2.01703			2.50559	2.13485	2.02082
2.11742			2.22665	2.52517	2.07262	1.96882			2.49828	2.11812	2.01987
2.14662			2.31859	2.50712	2.14273	1.99278			2.4827	2.10199	1.95042
2.15238			2.5699	2.50589	2.14116	1.9996			2.45303	2.11782	1.96774
2.1536			1.427	2.50039	2.15024	1.99202			2.44599	2.12222	2.01536
2.1551			2.22275	2.51343	2.13527	2.05091			2.45324	2.1246	2.02215
2.14575			2.35316	2.53645	2.11921	2.08732			2.44312	2.11079	2.04755
2.13408			2.67007	2.53729	2.12059	2.07986			2.43861	2.13084	2.0463
2.13329			2.82677	2.51332	2.12877	2.09259			2.43624	2.15593	2.05961
2.13942			2.33444	2.56234	2.13036	2.10784			2.42949	2.13155	2.09075
2.14349			2.32831	2.54417	2.13615	2.0739			2.43757	2.14853	2.06999
2.13594			2.42017	2.54509	2.12926	2.11191			2.44631	2.15058	2.04233
2.12871			2.40491	2.5471	2.10946	2.12395			2.43315	2.09841	2.06008
2.12325			1.81839	2.5226	2.1168	2.12133			2.43882	2.12138	2.06464
2.11303			2.30934	2.53504	2.11762	2.05887			2.44379	2.13997	2.04015
2.11309			2.22622	2.55359	2.12227	2.08164			2.42986	2.15676	1.95319
2.14952			2.31805	2.54748	2.11653	2.08008			2.4285	2.13966	1.98163
2.16469			2.61768	2.55562	2.09467	2.06129			2.43239	2.14436	2.0364
2.17089			2.39208	2.5505	2.12731	2.04189			2.44269	2.16272	2.04522
2.16202			2.35006	2.54783	2.15399	2.09031			2.43619	2.15157	2.06813
2.14399			2.34993	2.53225	2.15141	2.09541			2.43147	2.13426	2.06643
2.14932			2.45595	2.54465	2.13668	2.07933			2.50906	2.12705	2.04434
2.14621			2.42092	2.56691	2.14333	2.04765			2.48527	2.14374	2.05374
2.14137			2.42902	2.54602	2.15466	2.00855			2.49014	2.14034	2.03919
2.15041			2.4601	2.53488	2.13728	2.04817			2.46178	2.14351	1.8605
2.1282			2.45054	2.55963	2.1379	2.04067			2.47686	2.16077	1.88712
2.11342			2.41823	2.55021	2.12591	2.04277			2.48767	2.16316	1.95454
2.10195			2.3947	2.54637	2.12359	2.06559			2.45155	2.13459	1.95947
2.10552			2.38833	2.53074	2.11335	2.07612			2.44536	2.14912	1.9097
2.12005			2.39282	2.56287	2.12303	2.0847			2.44572	2.15191	2.02234
2.02136			2.45537	2.55359	2.1311	2.10923			2.43596	2.14827	2.03664
2.1323			2.44556	2.55138	2.14359	2.11449			2.44543	2.14215	2.05943
2.14742			2.43917	2.51085	2.08996	2.11228			2.44372	2.14763	2.05276
2.15292			2.44764	2.52429	2.12378	2.11349			2.43738	2.10121	2.04966
2.15415			2.48116	2.52932	2.11869	2.04062			2.43312	2.06123	2.04864
2.15579			2.47776	2.55413	2.10576	2.05121			2.43493	2.0615	2.05366
2.15829			2.22199	2.55132	2.12931	2.13355			2.43401	2.02675	2.04608
2.1397			2.28603	2.54689	2.13518	2.12383			2.43542	2.124	2.00748
2.13122			2.44774	2.53591	2.15076	2.0621			2.44492	2.12789	1.98919
2.11303			2.4483	2.5139	2.14123	2.13669			2.43707	2.11826	1.93438
2.07933			2.44795	2.51567	2.14254	2.11745			2.42931	2.12249	1.95274
2.11948			2.43377	2.54628	2.15421	2.11107			2.48269	2.11756	1.97815
2.1335			2.42968	2.5477	2.14684	2.09357			2.47557	1.93086	2.03836
2.12037			2.45607	2.53319	2.15414	2.10057			2.4776	2.1128	1.89906
2.12287			2.45985	2.50492	2.16157	2.09178			2.49123	2.09694	2.06953
2.13323			2.45638	2.52247	2.13645	2.0989			2.49173	2.08948	1.89461
2.04545			2.36621		2.13515	2.06418			2.48335	2.12596	1.96015
2.11606			2.45413		2.13668	2.02914			2.48575	2.13279	1.70606
2.13562			2.32305		2.14551	2.01045			2.45154	2.09553	2.06414
2.14869			2.43733		2.1494	2.04808			2.47362	2.08396	2.03115
2.15723			2.34689		2.14772	2.06087			2.44944	2.13264	1.8747
2.15745			2.45248		2.12342	2.04149			2.44945	2.125	1.96279
2.14309			2.45244		2.11967	2.03095			2.4528	2.11905	1.94418
2.12993			2.45644		2.12711	2.02086			2.47613	2.15883	1.91816
2.10371			2.44315		2.09664	2.09951			2.4487	2.13633	1.96336
2.09005			2.44153		2.13706	2.09796			2.44447	2.09277	1.96043
2.09521			2.25599		2.12815	2.06907			2.44622	2.11353	2.01027
2.11515			2.45875		2.13126	2.06227			2.44437	2.12787	2.02786
2.12651			2.47541		2.12747	2.04217			2.44588	2.11604	2.05437
2.12093			2.46897		2.14067	2.08965			2.51309	2.11294	2.06183
2.13093			2.4914		2.14184	2.07703			2.50614	2.12372	2.05205
2.1062			2.53717		2.11332	2.04781			2.49988	2.13034	2.01729
2.13372			2.5149		2.14989	2.04349			2.49805	2.12586	2.018
2.13828			2.48554		2.14101	2.11453			2.49587	2.11685	1.96899
2.12822			2.437		2.13473	2.10343			2.4814	2.12245	1.90957
2.13359			2.43067		2.13508	2.09625			2.49862	2.13141	1.84528
2.15432			2.36578		2.12775	2.09374			2.45708	2.13068	1.92042
2.16019			2.51797		2.12698	2.10555			2.46096	2.15309	1.84882
2.14941			2.50291		2.13428	2.0945			2.46375	2.14317	2.05395
2.13209			2.39698		2.14033	2.07022			2.46392	2.1223	1.78083
2.12696			2.35196		2.14901	2.07086			2.45897	2.10928	1.75194
2.08451			2.41215		2.12423	2.06215			2.44888	2.12043	2.04862
2.11942			2.62307		2.12441	2.03068			2.45513	2.12721	1.87698
2.12918			2.36245		2.1202	2.02102			2.4351	2.14929	1.87417
2.13006			2.45165		2.11598	2.07444			2.49769	2.14969	1.81655
2.12479			2.46026		2.11262	2.09518			2.51645	2.15077	1.81165
2.14373			2.36564		2.10773	2.14395			2.50687	2.14008	1.86269
2.14514			1.66699		2.10581	2.07661			2.49723	2.14157	1.91381
2.12062			2.3977		2.13476	2.05874			2.48571	2.13514	1.98319
2.12508			2.79274		1.76296	2.09831			2.48891	2.14145	1.96755
2.13752			2.28163		2.11263	2.10813			2.48897	2.12911	2.04576
2.13103			2.42706		2.12158	2.06466			2.45581	2.14245	2.03959
2.12787			2.44162		2.09477	2.07702			2.48199	2.12429	2.0234
2.12173			2.12271		2.11207	2.06465			2.45851	2.13521	2.03617
2.13808			2.4758		2.13627	2.13567			2.48924	2.13519	2.03019
2.11777			2.44542		2.13533	2.14362			2.51793	2.10027	2.02203
2.11122			2.2665		2.13848	2.1331			2.48454	2.07393	1.98678
2.14289			2.44846		2.13669	2.12113			2.47964	2.11494	1.93946
2.13088			2.44601		2.14014	2.12143			2.46579	2.14967	1.93851
2.10952			2.12508		2.14938	2.09938				2.15914	1.90567
2.14209			2.44323		2.13809	2.0867				2.14291	2.01944
2.12576			2.67539		2.12506	2.10447				2.15825	2.02561
2.13154			2.46555		2.1517	2.11951				2.15414	1.71696
2.1302			2.48668		2.14357	2.09228				2.15349	1.84163
2.1108			2.46932		2.1381	2.09435				2.15538	1.83688
2.13495			2.46053		2.12497	2.08221				2.1628	2.04684
2.13714			2.25798		2.11269	2.0539				2.14628	2.05852
2.13566			2.19769		2.1213	1.97409				2.13676	2.05014
2.11024			2.17939		2.11696	1.98636				2.1507	2.04158
2.11864			2.44268		2.10473	2.07593				2.12672	2.0199
2.11835			2.43204		2.12344	2.09666				2.12375	2.05544
2.12642			2.43342		2.11455	2.07283				2.14601	2.02169
2.11287			2.47354		2.12721	2.06997				2.07818	1.99953
2.14144			2.46865		2.14409	2.0963				2.08364	1.93297
2.14457			2.45706		2.1185	2.07207				2.09949	1.92752
2.12278			2.46691		2.09723	2.05781				2.09977	1.95065
2.11717			2.47		2.12527	2.06157				2.15134	1.9996
2.13386			2.46037		2.13179	2.10869				2.15876	1.98089
2.13641			2.44875		2.1044	2.0984				2.15956	1.92995
2.12833			2.48605		2.11086	2.11398				2.15289	1.99601
2.12775			2.4953		2.12032	2.12485				2.17067	2.07134
2.12616			2.49687		2.12518	2.10829				2.16915	1.90571
2.1306			2.49906		2.12912	2.09332				2.16482	2.05387
2.13758			2.47237		2.12724	2.10502				2.16805	2.04218
2.13473			2.46337		2.12509	2.07466				2.13918	1.87638
2.12059			2.47373		2.15596	2.0426				2.14568	1.86899
2.11834			2.49753		2.14232	1.98801				2.14805	1.81671
2.11782			2.4989		2.14997	2.07715				2.12217	2.07232
2.11834			2.49738		2.13301	2.066				2.14168	2.06024
1.97026			2.50576		2.12891	2.05496				2.16092	2.04513
2.11575			2.49037		2.1245	2.03392				2.1569	1.97002
2.06494			2.50668		2.11063	1.99746				2.12365	2.08671
2.11588			2.55482		2.12131	1.93681				2.09136	2.003
2.11849			2.38359		2.14017	2.04822				2.09238	1.99407
2.12093			2.49406		2.15211	1.97059				2.14001	1.96764
2.14026			2.3604		2.12596	2.05711				2.15397	1.93679
2.12753			2.42404		2.14752	2.09946				2.14333	2.01539
2.08151			2.43377		2.13458	2.10642				2.15341	2.04368
2.0806			2.51425		2.07966	2.10817				2.16824	1.89068
2.12571			2.60812		2.12826	2.10988				2.16198	2.07078
2.1308			2.59426		2.1452	2.11766				2.15303	2.07542
2.04298			2.42739		2.11858	2.11867				2.13935	2.07113
2.04741			2.42683		2.12309	2.12958				2.13258	2.07223
2.06518			2.56562		2.11475	2.13085				2.13707	2.06567
2.12374			2.43004		2.15364	2.12568				2.14525	2.06219
2.141			2.42249		2.16332	2.08959				2.11656	1.65026
2.12525			2.44616		2.1535	2.09803				2.07927	1.68343
2.11904			2.44418		2.12859	2.09392				2.18129	2.07666
2.11796			2.43803		2.12439	2.09294				2.17596	2.07172
2.12068			2.43287		2.13826	2.0504				2.15879	2.06203
2.13632			2.32427		2.15092	2.11947				2.12932	2.04114
2.14231			2.25896		2.13435	2.08445				2.13302	2.03915
2.12261			2.25096		2.13757	2.06914				2.11719	2.04297
2.10995			2.37565		2.12475	2.05276				2.12763	1.91321
2.11791			2.22316		2.1473	2.04428				2.14132	1.91683
2.13963			2.45923		2.15845	2.03658				2.14788	1.9117
2.13961			2.47268		2.14131	2.00715				2.15453	1.94756
2.07235			2.48929		2.16304	1.99693				2.16191	2.04955
2.09345			2.46377		2.15124	1.95985				2.15749	1.89577
2.0907			2.44806		2.12777	2.00974				2.152	2.07333
2.0972			2.44735		2.12118	1.99198				2.16896	2.07558
2.06194			2.47728		2.11362	1.94148				2.16733	2.07053
2.08424			2.42546		2.12944	2.08969				2.16044	2.04982
2.12576			2.42387		2.1431	2.05585				2.1318	2.04789
2.10999			2.4035		2.12804	2.11124				2.10739	2.07084
2.12835			2.44404		2.12819	2.11333				2.17094	2.08417
2.1629			2.46233		2.12147	2.1103				2.16386	2.08691
2.14997			2.45737		2.12389	2.11805				2.14157	2.0775
2.13447			2.46567		2.15289	2.11528				2.13836	1.5735
2.13023			2.45405		2.1575	2.12164				2.12941	2.05748
2.14422			2.4596		2.14307	2.07899				2.14303	1.88996
2.14958			2.45865		2.15068	2.07595				2.12249	1.91264
2.11219			2.44202		2.14646	2.1023				2.13629	1.85901
2.08461			2.43782		2.13163	2.06384				2.15088	1.89757
2.09068			2.43787		2.12144	2.00628				2.15332	2.06405
2.0952			2.44121		2.11401	2.01168				2.15764	2.06753
2.07118			2.41992		2.13471	2.10171				2.16633	2.0714
2.09193			2.40273		2.14312	2.03395				2.16669	2.06311
2.12634			2.43275		2.14661	2.00871				2.15597	2.06995
2.12637			2.43727		2.17557	2.08433				2.14116	2.07283
2.14279			2.19196		2.12415	2.06809				2.12536	2.06399
2.14973			2.41353		2.10981	2.07731				2.09152	2.09492
2.15005			2.44064		2.11845	2.03339				2.16415	2.09196
2.1543			2.41731		2.13274	1.95449				2.12963	2.07775
2.16509			2.4023		2.12144	2.03616				2.12924	1.81157
2.1579			2.42525		2.12154	2.04355				2.1305	1.91713
2.13531			2.29767		2.11096	2.00463				2.13364	1.91438
2.14834			2.40267		2.15108	2.05545				2.13597	1.92185
2.14629			2.40315		2.15579	2.07289				2.14942	2.05802
2.12782			2.33603		2.14631	2.09415				2.13811	2.07093
2.11902			2.39904		2.11501	2.11302				2.13892	2.07867
2.10182			2.39131		2.13399	2.10194				2.13588	2.07549
2.11884			2.34584		2.14119	2.03153				2.13893	2.06788
2.11677			2.18767		2.16047	2.0572				2.12604	2.05899
2.10195			2.20398		2.15499	2.04246				2.1581	1.93572
2.14762			2.20619		2.15005	2.06369				2.13226	1.94168
2.13921			2.30822		2.14388	2.09786				2.1513	2.0805
2.14632			2.32375		2.0978	2.10786				2.11539	2.0577
2.14467			2.37872		2.08348	2.11099				2.13471	2.01931
2.13665			2.18599		2.15423	2.11303				2.1372	1.92528
2.13074			2.33289		2.11939	2.12358				2.14735	2.02226
2.16061			2.38677		2.09159	2.07234				2.10538	2.03536
2.15862			2.38044		2.07166	2.04744				2.11608	2.04932
2.15367			2.45857		2.11485	2.07629				2.1269	2.06862
2.13657			2.45138		2.13202	2.07997				2.14126	1.81717
2.08646			2.43873		2.13473	2.08538				2.14475	2.09242
2.13491			2.38631		2.13319	2.01133				2.14371	1.69551
2.15279			2.43996		2.14106	1.94612				2.1188	2.08005
2.12274			2.43999		2.14963	2.01952				2.13055	1.70881
2.13684			2.37151		2.14334	1.97378				2.11942	1.77345
2.14331			2.39106		2.12479	1.99488				2.1496	1.81605
2.14096			2.43558		2.16233	2.00972				2.155	2.04911
2.15232			2.44923		2.17224	1.99263				2.15042	1.90256
2.1502			2.44073		2.15492	2.01603				2.11892	2.04558
2.14255			2.42681		2.14149	2.08587				2.15933	1.69301
2.11466			2.43031		2.14167	2.06303				2.12164	1.70704
2.14506			2.43588		2.13311	2.04517				2.05923	2.05241
2.1407			2.4194		2.11719	2.04485				2.09474	2.06551
2.13255			2.44872		2.13331	2.09039				2.11444	2.07892
2.13256			2.44478		2.12152	2.06159				2.12532	2.07447
2.15449			2.44256		2.14905	2.0993				2.1477	1.85845
2.17183			2.41079		2.14029	2.09236				2.13196	1.88411
2.15302			2.42517		2.12049	2.05336				2.13679
2.12171			2.44637		2.12072	2.07648				2.11551
2.13811			2.44714		2.13383	2.10931				2.14695
2.14071			2.42821		2.13614	2.10336				2.15473
2.12561			2.3854		2.14103	2.09745				2.15324
2.14248			2.37532		2.12478	2.09586				2.14053
2.15258			2.43726		2.12103	2.11519				2.11949
2.13931			2.44703		2.13807	2.06238				2.08561
2.12573			2.44554		2.14618	2.05413				2.13549
2.1175			2.42456		2.12582	2.03147				2.13091
2.08752			2.43491		2.10929	1.97611				2.10944
2.08941			2.43953		2.13642	1.96258				2.13348
2.09713			2.42382		2.13874	1.99473				2.1182
2.10056			2.41219		2.1509	1.9874				2.13052
2.13238			2.4166		2.14494	1.96575				2.14383
2.12314			2.43133		2.12999	1.99788				2.14512
2.12477			2.5313		2.14116	2.00387				2.14274
2.14158			2.41394		2.12977	2.00935				2.12714
2.1376			2.44747		2.10046	2.05863				2.12863
2.13838			2.45352		2.11852	2.08721				2.12324
2.12256			2.44347		2.11914	2.0698				2.12871
2.1257			2.42135		2.12556	2.05829				2.15098
2.15073			2.39291		2.12408	2.06859				2.15384
2.15956			2.39321		2.12331	2.10746				2.13861
2.15475			2.45168		2.13137	2.11307				2.13134
2.14935			2.18457		1.99329	2.11688				2.12006
2.1204			2.41868		2.11379	2.07108				2.10145
2.1283			2.44684		2.13407	2.04471				2.12211
2.12625			2.44806		2.14968	2.10266				2.12027
2.12318			2.10349		2.10989	2.10835				2.05509
2.11177			2.45922		2.10341	2.09479				2.12047
2.11667			2.45988		2.11335	2.08182				2.11284
2.12273			2.49228		2.14099	2.07157				2.11133
2.1234			2.53851		2.13573	2.07923				2.09738
2.12774			2.47594		2.10775	2.05374				2.11491
2.08001			2.47534		2.14238	2.00925				2.10013
2.12984			2.47928		2.13263	1.91264				2.06552
2.10841			2.4894		2.1343	1.99345				2.10465
2.13426			2.46074		2.15553	2.02457				2.07504
2.10626			2.46747		2.1233	1.95977				2.08459
2.13836			2.47228		2.11308	1.89329				2.12381
2.13991			2.48128		2.10376	1.94636				2.12245
2.13199			2.4713		2.13553	2.05103				2.12475
2.13248			2.51933		2.13469	1.98581				2.10409
2.11572			2.48047		2.13311	1.98858				2.11023
2.12196			2.48987		2.11794	2.06336				2.10115
2.10854			2.50342		2.11657	2.08708				2.08577
2.1039			2.53293		2.10268	2.06978				2.11642
2.06392			2.36169		2.09825	2.03599				2.11981
2.1257			2.30211		2.11769	2.02571				2.09273
2.13752			2.38657		2.11331	2.08214				2.09856
2.13428			2.49493		2.10608	2.08643				2.10643
2.15706			2.48763		2.1468	2.0888				2.10244
2.15883			2.40604		2.13923	2.08378				2.09611
2.1262			2.35308		2.13006	2.0559				2.10772
2.11461			2.33809		2.14381	2.08139				2.09617
2.12842			2.35281		2.13144	2.09852				2.11192
2.14521			2.37099		2.12803	2.07623				2.11057
2.14684			2.35757		2.10127	1.97835				2.13094
2.14523			2.30668		2.14375	2.02126				2.11514
2.13593			2.40595		2.15102	2.0814				2.11016
2.1385			2.40561		2.16748	2.03001				2.0846
2.13848			2.59715		2.15581	1.98169				2.10467
2.14382			2.63946		2.14772	1.89316				2.13319
2.14096			2.34409		2.13585	2.01432				2.14426
2.11674			2.77874		2.13381	2.01501				2.13392
2.13263			2.41969		2.12843	1.94282				2.13694
2.1224			2.61184		2.1402	2.0335				2.14757
2.08419			2.3945		2.11127	1.95333				2.15269
2.13046			2.38838		2.15144	1.95779				2.14761
2.15271			2.62453		2.15633	2.00436				2.13211
2.1591			2.40174		2.16142	2.05116				2.12087
2.14074			2.34574		2.16548	2.02881				2.12064
2.12429			2.33922		2.15954	2.05725				2.11826
2.15276			2.22595		2.13027	2.05388				2.11246
2.15676			2.19836		2.11271	2.05424				2.12974
2.11638			2.19355		2.13236	2.00706				2.14099
2.09121			2.72456		2.13885	2.05386				2.12175
2.1425			2.42085		2.14925	2.07461				2.11688
2.14515			2.42392		2.11745	2.05675				2.08239
2.14172			2.44706		2.11293	2.03091				2.12936
2.12773			2.44179		2.17037	2.01969				2.13677
2.11119			2.44871		2.17176	2.06889				2.15752
2.12779			2.43374		2.15045	2.06256				2.1566
2.14629			2.44885		2.14875	2.02263				2.15126
2.14081			2.45717		2.12447	2.04633				2.15081
2.11624			2.45092		2.12134	2.04712				2.15598
2.10077			2.44554		2.09839	2.05068				2.155
2.11193			2.46094		2.11893	2.00574				2.1334
2.11136			2.47301		2.14191	1.96558				2.12036
2.1358			2.46632		2.13891	1.88803				2.089
2.13594			2.82036		2.15577	2.06451				2.11124
2.1415			2.44308		2.17673	2.05429				2.08773
2.12696			2.45941		2.16772	2.07136				2.11603
2.1528			2.45043		2.16917	1.93319				2.07703
2.14452			2.26352		2.15511	1.93674				2.08403
2.12166			2.2353		2.13437	1.89709				2.09653
2.09446			2.45823		2.13995	1.941				2.1093
2.10542			2.47019		2.16199	2.00023				2.12507
2.11435			2.48145		2.17073	2.02284				2.10797
2.14422			2.45991		2.15586	2.02426				2.10715
2.1375			2.43985		2.13758	1.99716				2.14833
2.1172			2.45578		2.15246	1.97327				2.13243
2.1112			2.47644		2.15779	1.91745				2.14949
2.144			2.46001		2.16261	1.96875				2.15433
2.13893			2.55753		2.15546	2.02422				2.15554
2.12752			2.51517		2.16046	2.07538				2.16625
2.11194			2.47848		2.16137	2.05813				2.16388
2.10834			2.53747		2.15724	1.98546				2.15615
2.11945			2.47548		2.14702	1.98194				2.14155
2.13638			2.46682		2.166	2.0012				2.15901
2.11964			2.47631		2.18532	2.01773				2.12405
2.10042			2.5131		2.17033	2.00608				2.10642
2.11593			2.47742		2.14913	2.0139				2.10155
2.11227			2.46963		2.16264	2.00311				2.07418
2.15164			2.5212		2.15606	1.97446				2.10811
2.15359			2.45338		2.14613	1.90604				2.11052
2.11295			2.50056		2.14252	1.99175				2.10145
2.08607			2.52526		2.17436	1.99884				2.12562
2.14468			2.4357		2.15881	1.98328				2.13094
2.12945			2.53634		2.14154	1.97858				2.14128
2.12752			2.60807		2.13096	1.8602				2.13009
2.14369			2.33847		2.15971	1.94574				2.11364
2.12342			2.35272		2.14072	1.95472				2.11843
2.14355			2.46709		2.13786	1.93656				2.13331
2.15422			2.38452		2.14892	1.97535				2.13975
2.13818			2.4471		2.15457	1.9777				2.12958
2.12473			2.42844		2.15419	2.01085				2.13823
2.1259			2.36314		2.15912	1.96396				2.16276
2.12583			2.38522		2.16824	2.06102				2.15844
2.13743			2.37712		2.1289	2.03206				2.14754
2.14413			2.41726		2.1268	2.03164				2.13858
2.08577			2.4733		2.13227	2.01294				2.16899
2.08933			2.61864		2.14469	2.00683				2.14637
2.10653			2.61419		2.13195	2.00058				2.14079
2.11276			2.41675		2.12093	1.96515				2.14449
2.14956			2.73663		2.12519	1.97193				2.13769
2.13752			2.72854		2.17406	1.97912				2.11608
2.1166			2.73408		2.18202	1.99665				2.14047
2.10777			2.29817		2.17272	2.08734				2.12335
2.1531			2.34369		2.14073	1.96083				2.10262
2.13822			2.36215		2.13892	1.98522				2.12505
2.13008			2.34564		2.15254	1.98332				2.13417
2.11954			2.40385		2.12968	2.00823				2.14657
2.12749			2.41508		2.0789	1.98497				2.13654
2.12954			2.71946		2.1378	1.97451				2.11034
2.11826			2.40926		2.15586	1.94944				2.12991
2.12337			2.42586		2.15764	1.93759				2.1369
2.12011			2.77313		2.13171	1.9649				2.1225
2.12743			2.38912		2.13265	2.02199				2.13396
2.13429			2.44593		2.13753	2.03554				2.15806
2.11074			2.46039		2.15077	2.02941				2.16226
2.11237			2.42274		2.14271	2.03243				2.14963
2.09029			2.41841		2.11982	2.01411				2.14535
2.10566			2.41573		2.12341	1.9983				2.14425
2.10438			2.43235		2.13857	1.97212				2.14119
2.1194			2.4651		2.14442	1.95998				2.15774
2.13692			2.38906		2.13666	2.0186				2.14393
2.14942			2.47578		2.14912	2.03774				2.15767
2.14727			2.43665		2.15334	2.01384				2.15086
2.13585			2.44605		2.14912	1.99295				2.13735
2.12721			2.43379		2.14367	2.03461				2.14221
2.13106			2.47192		2.13889	1.99497				2.13826
2.14425			2.46463		2.13973	2.0038				2.10101
2.15235			2.46402		2.14202	2.00861				2.14582
2.14463			2.47439		2.11246	2.05778				2.13975
2.13867			2.46977		2.11726	2.0509				2.13728
2.12752			2.48418		2.14259	1.99033				2.14856
2.11268			2.43956		2.15133	2.00207				2.14196
2.11471			2.45829		2.12642	2.01043				2.13423
2.11235			2.4445		2.14223	1.96127				2.14348
2.12397			2.4685		2.13304	1.98338				2.15682
2.10924			2.47541		2.13708	1.98115				2.14672
2.11034			2.46421		2.15662	2.08372				2.14255
2.14631			2.43805		2.14117	1.97051				2.15213
2.15007			2.18992		2.12857	1.92726				2.15033
2.14507			2.43816		1.97781	2.00457				2.14618
2.1408			2.40752		2.15297	2.01303				2.13274
2.1344			2.4678		2.16051	1.96935				2.16087
2.14328			2.52976		2.14598	1.96396				2.16008
2.13754			2.48854		2.10819	2.00354				2.14133
2.09462			2.45658		2.10136	1.98307				2.15275
2.10771			2.47981		2.13048	1.96406				2.12606
2.15296			2.48065		2.11362	1.99994				2.14199
2.15222			2.46859		2.14563	2.01288				2.14433
2.14154			2.47114		2.128	1.75274				2.1217
2.12909			2.44773		2.12561	2.02865				2.14069
2.11492			2.45089		2.13453	2.02455				2.15949
2.13381			2.43918		2.13532					2.15848
2.13407			2.42409		2.1464					2.15056
2.13215			2.47171		2.13154					2.16135
2.14066			2.43737		2.14359					2.14081
2.13923			2.35181		2.12943					2.12846
2.14153			2.40412		2.12358					2.14088
2.12839			2.43283		2.12034					2.14399
2.12496			2.45165		2.14302					2.14144
2.12495			2.42966		2.14941					2.13935
2.1292			2.44775		2.13107					2.14961
2.13701			2.43524		2.11147					2.15366
2.1312			2.43706		2.10816					2.15425
2.10786			2.45862		2.10916					2.13974
2.14822			2.47117		2.10936					2.14298
2.1472			2.41609		2.10776					2.15526
2.15127			2.4738		2.14515					2.13683
2.14766			2.47082		2.11939					2.12849
2.12691			2.43805		2.10601					2.1307
2.14589			2.46562		2.12275					2.12478
2.14804			2.47951							2.12409
2.12322			2.53022							2.15131
2.12879			2.4934							2.15381
2.13419			2.47284							2.14701
2.13017			2.45438							2.17042
2.11628			2.45751							2.15941
2.12188			2.46171							2.15905
2.10648			2.41014							2.1513
2.13022			2.49274							2.14485
2.12719			2.44369							2.13344
2.13037			2.49664							2.13602
2.16635			2.49537							2.14176
2.17092			2.52028							2.13527
2.15621			2.48132							2.13366
2.12556			2.47031							2.1395
2.1007			2.47666							2.14655
2.10685			2.38264							2.13897
2.11753			2.46396							2.13211
2.11752			2.3968							2.16351
2.12904			2.40352							2.16673
2.13019			2.43692							2.16208
2.11759			2.51455							2.13267
2.07469			2.54371							2.11583
2.07702			2.46958							2.12123
2.06381			2.42963							2.12253
2.12878			2.42009							2.11489
2.14865			2.72432							2.1316
2.15306			2.41978							2.1459
2.15764			2.43781							2.15083
2.14585			2.65264							2.1571
2.12521			2.43676							2.14838
2.12374			2.3569							2.13543
2.12529			2.34039							2.13905
2.10688			2.41191							2.15074
2.12327			2.42406							2.1515
2.13142			2.70797							2.13993
2.13419			2.59797							2.13583
2.12748			2.61507							2.12994
2.11848			2.57635							2.13546
2.11332			2.37118							2.13917
2.0738			2.42386							2.1259
2.09322			2.43725							2.1527
2.15665			2.60999							2.13845
2.13925			2.4407							2.15437
2.12174			2.41723							2.1204
2.0925			2.25395							2.14408
2.1207			2.43847							2.13462
2.1182			2.43364							2.10366
2.12021			2.44754							2.12468
2.09182			2.47508							2.1334
2.12307			2.46642							2.13258
2.11495			2.44305							2.12435
2.10668			2.37961							2.12051
2.09169			2.35897							2.13273
2.12568			2.36394							2.15186
2.1358			2.16349							2.16735
2.11549			2.17254							2.14247
2.09445			2.30595							2.14017
2.067			2.37051							2.14543
2.12214			2.36032							2.14559
2.13274			2.43919							2.16162
2.12903			2.47081							2.1361
2.121			2.46252							2.12997
2.12974			2.4409							2.15104
2.13765			2.43846							2.15565
2.13473			2.46725							2.12245
2.14488			2.28038							2.1209
2.13985			2.21824							2.1248
2.14733			2.2293							2.11372
2.14499			2.43644							2.13824
2.13181			2.37064							2.12886
2.12491			2.4313							2.11047
2.1323			2.27977							2.13052
2.12517			2.45963							2.13098
2.11382			2.47427							2.11075
2.13555			2.46249							2.129
2.1544			2.20209							2.13112
2.16344			2.46823							2.11932
2.13575			2.48889							2.15149
2.13424			2.49169							2.16099
2.13544			2.47402							2.16214
2.13963			2.48353							2.15716
2.13617			2.47836							2.13634
2.13746			2.52776							2.12818
			2.49377							2.11487
			2.49192							2.12631
			2.29537							2.12968
			2.47801							2.1103
			2.48489							2.11489
			2.48061							2.11963
			2.53679							2.1304
			2.53221							2.11709
			2.53721							2.1558
			2.46232							2.15398
			2.43774							2.1511
			2.59006							2.15044
			2.5664							2.13308
			2.41962							2.13863
			2.35918							2.13844
			2.4453							2.14635
			2.5787							2.1474
			2.67266							2.14571
										2.11721
										2.13386
										2.1214
										2.10237
										2.11659
										2.12021
										2.12744
										2.14083
										2.14729
										2.13223
										2.14158
										2.11907
										2.08139
										2.08756
										2.10061
										2.09858
										2.07476
										2.11647
										2.12097
										2.11943
										2.13189
										2.12183
										2.1377
										2.14284
										2.10286
										2.11591
										2.14018
										2.14449
										2.09424
										2.10529
										2.15078
										2.13133
										2.13063
										2.12232
										2.14189
										2.15464
										2.14771
										2.12539
										2.11188
										2.1039
										2.10009
										2.1095
										2.12235
										2.126
										2.12494
										2.1147
										2.10253
										2.13288
										2.12211
										2.16288
										2.15652
										2.15929
										2.13727
										2.11947
										2.10405
										2.11295
										2.12573
										2.10296
										2.10826
										2.11217
										2.08774
										2.09733
										2.10237
										2.11376
										2.12942
										2.14537
										2.12824
										2.13365
										2.14795
										2.14353
										2.13297
										2.13292
										2.10818
										2.13328
										2.09337
										2.12465
										2.1284
										2.10633
										2.12344
										2.13077
										2.11354
										2.10381
										2.11652
										2.13036
										2.1407
										2.16331
										2.16159
										2.14854
										2.15381
										2.15386
										2.14032
										2.13908
										2.13668
										2.12865
										2.13046
										2.10924
										2.08337
										2.1203
										2.1329
										2.10199
										2.10553
										2.1198
										2.11252
										2.10482
										2.1015
										2.13761
										2.15399
										2.16103
										2.14465
										2.14561
										2.1482
										2.12541
										2.15331
										2.12282
										2.13463
										2.13766
										2.14208
										2.14878
										2.12501
										2.11141
										2.09298
										2.13222
										2.14465
										2.1253
										2.12378
										2.13475
										2.12766
										2.13721
										2.15812
										2.14891
										2.136
										2.1311
										2.13333
										2.14199
										2.11513
										2.09982
										2.1456
										2.14825
										2.12276
										2.14293
										2.11545
										2.09338
										2.1293
										2.12308
										2.12348
										2.13731
										2.1442
										2.13063
										2.1174
										2.129
										2.11879
										2.13298
										2.14161
										2.12507
										2.1362
										2.13704
										2.12019
										2.09983
										2.15084
										2.11126
										2.10461
										2.09432
										2.1223
										2.13092
										2.13533
										2.10936
										2.13274
										2.15027
										2.14608
										2.11562
										2.1458
										2.13139
										2.14718
										2.15003
										2.12257
										2.12057
										2.13981
										2.13253
										2.13475
										2.1478
										2.10177
										2.12839
										2.12616
										2.08474
										2.06133
										2.0837
										2.11404
										2.13475
										2.15417
										2.15381
										2.12771
										2.11562
										2.13034
										2.1495
										2.13272
										2.15324
										2.13508
										2.1575
										2.15477
										2.13881
										2.13858
										2.12279
										2.12866
										2.13785
										2.13448
										2.12752
										2.14223
										2.15079
										2.13958
										2.13428
										2.14134
										2.12898
										2.11579
										2.11949
										2.1286
										2.1506
										2.14299
										2.15288
										2.12847
										2.11228
										2.13029
										2.11044
										2.09779
										2.14041
										2.11769
										2.12169
										2.13262
										2.14844
										2.16002
										2.13027
										2.12835
										2.12468
										2.11556
										2.14293
										2.13867
										2.15189
										2.1438
										2.15763
										2.15311
										2.13988
										2.10201
										2.15315
										2.12239
										2.13509
										2.13043
										2.14
										2.14977
										2.12421
										2.13229
										2.14726
										2.1334
										2.15088
										2.13558
										2.1383
										2.13885
										2.15442
										2.13407
										2.14679
										2.12716
										2.13328
										2.12843
										2.1264
										2.12956
										2.12765
										2.14807
										2.15276
										2.14934
										2.15804
										2.13174
										2.14719
										2.14526
										2.13969
										2.11774
										2.13893
										2.12657
										2.13747
										2.12521
										2.13613
										2.12652
										2.13291
										2.14979
										2.16203
										2.15709
										2.15882
										2.15192
										2.12551
										2.1234
										2.13703
										2.15432
										2.16315
										2.16371
										2.14742
										2.11552
										2.13271
										2.14414
										2.15956
										2.15582
										2.1496
										2.13271
										2.09438
										2.14235
										2.16379
										2.15826
										2.15889
										2.16408
										2.14934
										2.16094
										2.16105
										2.16972
										2.15207
										1.96682
										2.15021
										2.16012
										2.15124
										2.15601
										2.15151

## Sheet: SIFig6_b
Group1_bin0	Group1_bin1	Group1_bin2	Group1_bin3	Group1_bin4	Group2_bin0	Group2_bin1	Group2_bin2	Group2_bin3	Group2_bin4	Group3_bin0	Group3_bin1	Group3_bin2	Group3_bin3	Group3_bin4
0	2.32462	2.07629	2.04312	2.39568	2.31259	2.33182	2.24542	2.0036	1.60239	0	2.29795	2.55157	2.05859	1.40376
0	2.32348	2.1127	2.25233	2.32795	2.32225	2.31602	2.42615	2.04505	2.14957	0	2.29192	2.11841	2.11396	1.9655
0	2.33135	2.50036	1.96783	2.25977	2.37521	2.31963	2.0432	2.07136	2.1229	0	2.30052	2.161	2.10817	2.37986
0	2.32937	2.49063	2.36681	2.24957	2.39673	2.32355	2.11425	2.06464	2.15224	0	2.30136	2.14203	2.12445	2.41606
0	2.35438	2.24887	2.23956	2.32799	2.4448	2.32723	2.11392	2.09221	2.19107	0	2.30548	2.13206	2.1119	2.42527
0	2.33529	2.14543	2.02877	2.28779	2.29575	2.33603	2.50014	2.08192	2.18081	0	2.29862	2.16398	2.07815	2.31566
0	2.33661	2.11175	1.99612	2.25904	2.24982	2.31238	1.96682	2.0904	2.18678	0	2.28722	2.19005	2.50437	2.34914
0	2.33986	2.14384	2.05141	2.32199	2.27441	2.30061	1.90827	2.09485	2.11666	0	2.28343	2.19017	2.12023	2.44449
0	2.33667	2.16534	2.02286	2.43619	2.34337	2.31021	2.22803	2.06868	2.18585	0	2.28631	2.19833	2.13827	2.43614
0	2.36157	2.16478	1.96347	2.47942	2.31235	2.3193	1.97622	2.06946	2.13665	0	2.28377	2.18355	2.12433	2.4492
1.51541	2.3605	2.12166	2.20243	2.26584	2.36294	2.31993	2.10585	2.06619	2.19361	0	2.28849	2.21264	2.1267	2.31283
0	2.36052	2.13934	2.07775	2.36518	2.38756	2.32716	2.09666	2.06165	2.365	0	2.28429	2.10976	2.0894	2.3145
0	2.30179	2.15635	2.41952	2.37056	2.38178	2.33664	2.14022	2.07437	2.28245	0	2.27574	2.17912	2.11129	1.56992
0	2.07797	2.13886	2.14868	2.3434	2.26085	2.30933	1.86359	2.06707	2.24522	0	2.3051	2.20263	2.11573	1.99818
0	2.31443	2.14077	2.20786	2.322	2.29733	2.30287	2.12692	2.08729	2.21849	0	2.29963	2.16875	2.11619	2.29475
0	2.31379	2.17324	2.03642	2.41885	2.30407	2.31109	2.11121	2.21724	2.19985	0	2.28873	2.17718	1.83312	2.24041
0	2.32177	2.172	2.35322	2.4057	0	2.31377	2.11735	2.12856	2.25622	0	2.29269	2.20936	2.11965	2.32525
2.23818	2.3233	2.1787	2.36464	2.30284	0	2.31955	2.12592	2.07661	2.2048	2.30387	2.285	2.1644	2.12337	2.4232
1.51273	2.33342	2.17731	2.34367	2.35278	2.32657	2.32375	2.23112	2.09092	2.33683	0	2.2698	2.17293	2.13236	2.31935
0	2.33323	2.1529	2.03103	2.32555	2.30357	2.33294	2.09684	2.08383	2.36746	0	2.26321	2.1676	2.13356	2.43892
0	2.33739	2.16328	2.1946	2.33106	2.35517	2.36337	2.27169	2.08931	2.1937	0	2.28867	2.1264	2.12838	2.2815
0	2.36698	2.15901	2.36482	2.35914	2.3702	2.31361	2.49151	2.10747	2.24932	0	2.26975	2.15989	2.06976	2.21984
0	2.34188	2.15707	2.39043	2.29867	2.37173	2.30662	2.38702	2.10239	2.12293	0	2.27099	2.18155	2.12515	2.19323
0	2.36647	2.16037	2.37697	2.30745	2.31016	2.30102	2.30737	2.09091	2.11105	0	2.26947	2.21899	2.09167	2.28701
0	2.35851	2.16154	2.02932	2.34353	0	2.30705	2.08257	2.09935	2.35503	0	2.26644	2.23209	2.11762	2.35912
2.35309	2.36839	2.14177	2.07267	2.25378	2.30069	2.31277	2.04652	2.09745	2.19435	0	2.26002	2.00179	2.15983	2.28327
0	2.36495	2.14331	2.39019	2.36452	0	2.31542	2.08166	2.13229	2.30223	0	2.26244	2.18552	2.10437	2.28841
0	2.35694	2.18029	2.42531	2.33692	2.32229	2.32096	2.07849	2.24056	2.2787	0	2.26705	2.1879	2.12363	2.23885
0	2.30818	2.16091	2.17946	2.33817	0	2.32711	2.09806	2.14596	2.2703	0	2.31319	2.11165	2.12623	2.25849
0	2.29758	2.17093	2.1818	2.3607	0	2.35993	2.10349	2.09611	2.29306	2.30626	2.30158	2.16817	1.67374	2.0215
0	2.30154	2.149	2.07024	2.35493	0	2.3657	2.04746	2.09449	2.26167	0	2.28735	2.17501	2.11913	2.47334
0	2.31207	2.16099	2.05969	2.37822	2.35422	2.30831	2.09076	2.0895	2.27767	0	2.27769	2.19298	2.06445	2.39875
0	2.31663	2.14592	1.99311	2.30097	2.36	2.30645	2.08357	2.08432	2.38618	0	2.27234	2.19713	2.11792	2.41434
0	2.31715	2.12077	2.0218	2.25819	2.37095	2.3032	2.09698	2.11523	2.40276	0	2.26474	2.17905	2.12177	2.30961
0	2.31608	2.13089	2.18837	2.25807	2.31467	2.30078	2.10268	2.14849	2.35921	0	2.26364	2.17697	2.12165	2.36391
0	2.32587	2.15421	2.05096	2.32838	2.35202	2.32145	2.08061	2.07737	2.33378	0	2.26113	2.17445	2.14222	2.34461
2.41032	2.33305	2.23673	2.07453	2.30859	0	2.31893	2.17385	2.16144	2.31822	2.33416	2.25488	2.17815	2.12985	2.31856
0	2.35461	2.12941	2.04967	2.27721	0	2.32828	2.20321	2.0803	2.28357	0	2.25585	2.16485	2.11587	2.26999
1.47904	2.35511	2.1366	2.05369	2.28651	0	2.33426	2.0921	2.08882	2.25766	2.33545	2.25558	2.17173	2.11141	2.07368
0	2.36114	2.13314	2.0238	2.29691	0	2.33956	2.0715	2.10246	2.32371	0	2.24408	2.1628	2.11823	2.19359
0	2.36699	2.15475	2.15906	2.43865	0	2.3627	2.52381	2.08349	2.33546	0	2.23059	2.17875	2.11569	2.1186
0	2.34227	2.39263	2.41714	2.45108	2.28262	2.37873	2.204	2.09697	1.88643	0	2.25628	2.179	2.11674	2.12406
0	2.36977	2.16313	2.34133	2.22181	2.29451	2.31412	2.24054	2.12077	2.45214	0	2.25646	2.16991	2.08668	2.21003
0	2.37163	2.17819	2.08808	2.26578	0	2.30633	2.12386	2.09	2.35973	0	2.24518	2.16362	2.034	2.20077
0	2.37022	2.1673	2.09329	2.3248	0	2.30081	2.08476	2.13454	2.29739	0	2.2598	2.14099	2.11621	2.15075
0	2.36463	2.15863	2.1239	2.31344	2.32591	2.29187	2.09885	2.24145	2.28122	0	2.27487	2.09596	2.12946	2.1674
0	2.28621	2.15212	2.18105	2.32763	2.33693	2.29997	2.04853	2.08639	2.2957	0	2.31538	2.18483	2.12057	2.1184
0	2.29956	2.13175	2.0534	2.35647	2.33513	2.31664	2.0511	2.11379	2.34469	0	2.31398	2.07003	2.11903	2.1369
0	2.29461	2.15722	2.05132	2.33447	2.35409	2.32107	2.27219	2.11887	2.21256	0	2.29995	2.20907	2.14509	2.22044
0	2.29649	2.16333	2.45317	2.32632	2.35689	2.32615	2.1004	2.15824	2.34169	0	2.2805	2.16332	2.13212	2.21782
0	2.29607	2.16756	2.01183	2.33186	2.35109	2.33253	2.12057	2.09658	2.42178	0	2.2607	2.19052	2.13548	2.21805
0	2.29933	2.13883	2.07214	2.2661	2.33163	2.3393	2.08069	2.13139	2.34894	0	2.25669	2.17323	2.11967	2.24237
0	2.29823	2.15842	2.31568	2.30492	2.33129	2.36943	2.04455	2.046	2.34652	0	2.24794	2.10913	2.32469	2.44641
2.18633	2.30262	2.16791	2.4621	2.28904	0	2.38275	2.14106	2.14621	2.33472	0	2.23978	2.10784	2.07978	2.14511
0	2.32173	2.29616	1.99494	2.33969	0	2.3157	2.07617	2.0778	2.32648	0	2.24998	2.16165	2.09564	2.32947
0	2.32989	2.16537	2.29523	2.34632	0	2.3097	2.07206	2.15049	2.25359	0	2.24802	2.17092	2.09647	2.33477
0	2.33241	2.14731	2.16056	2.29984	2.29831	2.30693	2.0663	2.10921	2.43317	0	2.23992	2.17298	2.09452	2.35265
0	2.35869	2.14147	2.10574	2.296	2.29407	2.31158	2.06945	2.07794	2.37546	2.31862	2.23021	2.1794	2.10385	2.33321
0	2.36343	2.15261	2.44688	2.33601	0	2.31007	2.07138	2.06644	2.42263	2.29929	2.22822	2.18724	2.12212	2.28429
1.51326	2.36256	2.16902	2.40498	2.31813	0	2.3101	2.10076	2.0681	2.29688	0	2.21038	2.17272	2.12858	2.28473
0	2.37255	2.15935	2.40187	2.34145	0	2.32113	2.09784	2.05719	2.33702	0	2.21447	2.15223	2.12752	2.24297
0	2.36945	2.1705	2.34739	2.36007	2.27976	2.32833	2.05398	2.16708	2.34178	0	2.23892	2.15012	2.08991	2.2435
0	2.34211	2.16144	2.3701	2.32708	2.2975	2.33541	2.44571	2.10442	2.3418	0	2.24906	2.19573	2.13755	2.21762
0	2.30201	2.14044	2.04152	2.27631	2.37967	2.36376	2.18501	2.13783	2.17143	0	2.2624	2.16451	2.13813	2.3686
2.35061	2.36068	2.1363	2.38526	2.26796	2.35542	2.36817	2.09838	2.15439	2.19509	0	2.25989	2.17404	2.09728	2.25954
0	2.27207	2.15265	2.06851	2.35163	2.35793	2.36754	2.11358	2.13538	2.39652	0	2.27652	2.19946	2.10966	2.10608
2.37134	2.28273	2.14044	2.06494	2.33191	2.37634	2.38178	2.05282	2.12725	2.28773	0	2.30641	2.20656	2.44922	2.20864
0	2.28822	2.16741	2.32977	2.35704	2.34834	2.31564	1.90096	2.10912	2.24147	0	2.29316	2.00033	2.01828	2.29997
2.24089	2.29389	2.1418	2.37388	2.37973	2.3217	2.31683	2.09264	2.09362	2.26196	0	2.27658	2.20507	2.09848	2.44066
0	2.29087	2.14986	2.27021	2.32655	0	2.31997	2.07867	2.17811	2.31454	2.31139	2.24553	2.18767	2.11236	2.40899
2.36272	2.29443	2.1534	2.42334	2.2548	0	2.31634	2.19561	2.25445	2.22746	2.30872	2.2423	2.14333	2.10086	2.30438
0	2.28937	2.16336	2.42734	2.36112	0	2.32433	2.21232	2.0632	2.2532	0	2.23852	2.16766	2.11152	2.47709
0	2.02018	2.40702	2.25723	2.32204	2.28098	2.33037	2.09162	2.05977	2.3387	0	2.23649	2.18791	2.12306	2.34687
0	2.29082	2.15963	2.25123	2.34806	2.26658	2.33009	2.11734	2.07077	2.3314	2.23929	2.26216	2.18968	2.12052	2.30987
2.21271	2.29759	2.15461	2.37572	2.35825	2.2429	2.35594	2.10328	2.08724	2.36474	2.32677	2.25012	2.18117	2.12129	2.24272
2.2495	2.31616	2.15814	2.41321	2.35262	2.30525	2.35665	2.07655	2.12622	2.33091	0	2.25807	2.17375	2.12436	2.21042
1.50832	2.35697	2.17316	2.07204	2.35515	2.31911	2.37241	2.07253	2.0939	2.30634	2.31209	2.23436	2.17465	2.08894	2.23678
2.31854	2.35916	2.16922	2.22427	2.29685	2.34451	2.38919	2.08092	2.0745	2.2588	2.28398	2.25089	2.15401	2.15271	2.34903
0	2.36057	2.17577	1.9849	2.36797	2.31182	2.33309	2.1163	2.06966	2.26617	0	2.24253	2.17979	2.14138	2.31026
0	2.33988	2.17893	2.0807	2.37265	2.37348	2.31591	2.08174	2.15955	2.2687	2.30378	2.23003	2.17344	2.12952	2.27963
0	2.36925	2.16893	2.32629	2.30656	2.38054	2.31487	2.08544	2.07944	2.25281	2.33073	2.22692	2.16956	2.12585	2.31687
0	2.36569	2.16791	2.4415	2.33893	2.38078	2.3264	2.09079	2.10449	2.29347	2.32516	2.22542	2.18354	2.11232	2.33487
0	2.36245	2.1612	2.07178	2.28675	2.36089	2.32902	2.0808	2.12359	2.32905	2.33565	2.2363	2.19158	2.10879	2.33775
2.36878	2.34287	2.15883	2.47541	2.23648	2.33926	2.32958	2.08432	2.14169	2.25034	2.33804	2.24173	2.18688	2.12484	2.30664
2.42308	2.33672	2.13336	2.42404	2.36917	2.30164	2.33422	2.07436	2.12988	2.16081	0	2.25152	2.13331	2.11728	2.17345
0	2.27446	2.15695	2.35719	2.34343	0	2.33656	2.10377	2.09047	2.26066	2.28912	2.2628	2.15205	2.11585	2.18814
2.36949	2.27782	2.15925	2.36113	2.31629	0	2.35998	2.35977	2.09302	2.24853	0	2.26357	2.16534	2.11932	2.22867
0	2.28219	2.13834	2.46169	2.31694	0	2.3592	2.25405	2.11225	2.28805	2.26323	2.30135	2.34846	2.12571	2.32161
2.36405	2.28719	2.14771	2.44486	2.35639	2.24652	2.39423	2.04061	2.13485	2.37004	2.28929	2.29538	2.21271	2.13022	2.3535
0	2.2827	2.14652	2.42219	2.40145	0	2.36716	2.05462	2.27718	2.32568	2.27855	2.29318	2.18418	2.12495	2.43811
0	2.28504	2.15699	2.36683	2.35231	0	2.3245	2.07212	2.33815	2.30067	0	2.26593	2.07183	2.02638	2.38288
0	2.296	2.15966	2.20193	2.39274	2.2634	2.33074	2.1947	2.05726	2.3093	2.35404	2.24205	2.09961	2.11132	2.27167
0	2.28663	2.15534	2.42298	2.36744	2.27225	2.32912	2.0765	2.06845	2.26107	2.36798	2.19925	2.13077	2.12902	2.47712
0	2.28591	2.15496	2.45324	2.33361	2.35446	2.33619	2.05426	2.08025	2.25057	0	2.20505	2.15463	2.12878	2.29887
0	2.29808	2.17364	1.99804	2.30411	2.36107	2.33684	2.04213	2.09847	2.24689	2.30795	2.26431	2.16616	2.13082	2.26768
0	2.31771	2.15489	2.09991	2.32631	2.36044	2.33899	2.06914	2.10115	2.28897	2.33194	2.25365	2.16816	2.12171	2.4048
0	2.32965	2.16531	1.99864	2.30775	2.39033	2.37865	2.20837	2.18618	2.34977	0	2.2497	2.16122	2.12434	2.48209
0	2.33622	2.17097	2.03051	2.30734	2.45225	2.37466	2.21731	2.08865	2.33912	0	2.23402	2.15464	2.08274	2.4682
0	2.3361	2.16782	2.02695	2.33567	2.36777	2.38504	2.10958	2.05344	2.33709	0	2.23178	2.17103	2.1236	2.43465
2.16297	2.33698	2.15692	1.94271	2.45996	2.32093	2.32727	2.10844	2.10402	2.3021	0	2.23279	2.15477	2.12751	2.43292
0	2.36374	2.15001	2.10681	2.34258	2.27204	2.33152	2.18601	2.07462	2.27028	0	1.90004	2.16164	2.12571	2.228
0	2.34139	2.14068	2.08042	2.36675	0	2.3368	2.23493	2.07119	2.2725	0	2.23048	2.17864	2.12389	2.20609
0	2.33909	2.14711	2.21903	2.32124	2.25292	2.33785	2.20083	2.10258	2.38978	2.3606	2.24419	2.17117	2.11835	2.33059
0	2.33836	2.14697	2.08761	2.27205	2.27293	2.36571	2.11178	2.12324	2.31985	2.35361	2.23866	2.1672	2.11893	2.25066
2.37828	2.35702	2.16469	2.17527	2.32067	2.26295	2.3639	2.09557	2.11882	2.30739	2.34311	0	2.16884	2.09956	2.47887
0	2.25676	2.20262	2.18436	2.30256	2.26723	2.38111	2.09981	2.09135	2.28035	2.31334	2.22674	2.17241	1.64928	2.49474
0	2.26715	2.20249	2.24337	2.35427	2.27326	2.36289	2.07878	2.23268	2.23823	0	2.259	2.13923	2.13063	2.38759
0	2.2633	2.15254	2.0834	2.38393	0	2.32505	2.09178	2.14658	2.2711	2.30154	2.2659	2.27239	2.12665	2.40905
2.38287	2.27047	2.16247	2.07696	2.2984	2.32128	2.33217	2.0658	2.20265	2.25132	0	2.26185	2.1497	2.1292	2.35605
2.35732	2.28495	2.16632	2.02519	2.26063	2.35342	2.3619	2.0918	2.27261	2.24077	0	2.26565	2.16269	2.1244	2.05156
0	2.05574	2.14419	2.02745	2.26962	2.3499	2.37477	2.15704	2.28113	2.27823	2.32172	2.29898	2.21254	2.12475	2.413
0	2.27183	2.16511	2.33878	2.28086	2.34145	2.37489	2.15089	2.07562	2.31771	0	2.30001	2.21618	2.12194	2.07901
0	2.28555	2.16452	2.04783	2.32805	2.36424	2.37795	2.07458	2.16094	2.21779	2.31828	2.30189	2.20336	2.12146	2.27178
2.35432	2.29072	2.09624	2.02876	2.3415	2.3494		2.11647	2.08989	2.24275	2.3756	2.25547	2.18179	2.11649	2.33326
1.54366	2.30755	2.16779	2.03658	2.3363	2.35452		2.07434	2.08112	2.3199	2.3471	2.22792	2.16342	2.11614	2.2733
0	2.31666	2.18457	2.04297	2.3295	2.33669		2.10232	2.13764	2.33141	2.36029	2.19861	2.1609	2.09609	2.23965
0	2.32568	2.15364	2.00668	2.29137	0		2.10251	2.08306	2.29096	0	2.24219	2.1493	2.09048	2.27029
0	2.33157	2.19372	2.1606	2.33967	0		2.17875	2.09362	2.31297	0	2.25661	2.14974	2.12156	2.25993
0	2.33779	2.1646	2.22543	2.38659	2.32186		2.18413	2.06371	2.36151	2.32496	2.24757	2.16212	2.12135	2.18246
0	2.33991	2.14502	2.03872	2.04532	0		2.10601	2.09039	2.43055	0	2.19713	2.20425	2.12007	2.16964
0	2.35893	2.15691	2.02219	2.30299	2.30107		2.10027	2.07217	2.40461	0	2.24675	2.20114	2.11829	2.24201
0	2.33491	2.16531	2.0153	2.44041	2.32309		2.12262	2.09128	2.36352	0	2.23161	2.16164	2.11716	2.3721
2.36822	2.33589	2.13781	2.25555	2.37107	2.32776		2.24249	2.07239	2.36563	0	2.21832	2.17684	2.04187	2.33006
2.35089	2.33686	2.15666	2.35583	2.37924	2.31181		2.08535	2.11106	2.33714	0	1.96686	2.16505	2.112	2.25285
0	2.35462	2.15337	2.39782	2.34365	2.36299		2.08387	2.12089	2.3592	2.37726	2.21418	2.17466	2.10305	2.27195
0	2.25567	2.15689	2.35879	2.30521	2.36243		2.18206	2.11062	2.46529	2.3679	2.23413	2.16338	2.09198	2.25137
0	2.25425	1.98621	2.06843	2.30797	2.25821		2.06746	2.13285	2.4771	2.36652	2.21826	2.21266	2.09786	2.3939
0	2.25457	2.15546	2.05537	2.29329	2.32707		2.09875	2.24434	2.36859	2.35347	2.22103	2.1699	2.01459	2.31276
0	2.26885	2.15174	2.05776	2.33183	2.27856		2.12385	2.16865	2.34749	0	2.2216	2.15593	2.03767	2.28391
2.36489	2.27538	2.14191	2.38388	2.38773	2.33979		2.1111	2.24719	2.35477	0	2.24588	2.17796	2.08893	2.27065
0	2.28362	2.16677	2.38208	2.38667	2.36445		2.10375	2.11195	2.28695	2.32549	2.26054	2.16495	1.99387	2.32027
0	2.2799	2.17152	2.05826	2.31225	2.3534		2.10425	2.06684	2.21803	0	2.26195	2.16486	2.08768	2.27284
0	2.29763	2.17717	2.06193	2.0786	2.32848		2.10545	2.1185	2.18283	0	2.263	2.18467	2.09101	2.28869
0	2.30417	2.15501	2.39861	2.29245	2.30403		2.20075	2.17837	2.32375	0	2.30461	2.11586	1.97812	2.28503
0	2.31189	2.16707	2.37036	2.36565	0		2.08769	2.09884	2.49167	2.37524	2.29396	2.10647	2.42879	2.29905
0	2.31976	2.17877	2.06165	2.42524	2.34181		2.10067	2.03738	2.46082	2.34305	2.29323	2.18683	1.85081	2.30583
0	2.34713	2.14686	2.39258	2.27937	0		2.27956	2.07723	2.34745	0	2.25873	2.18278	2.0297	2.3238
0	2.33307	2.13628	2.38157	2.35884	2.28347		1.97177	2.06809	2.33227	2.33467	2.23087	2.18029	2.0963	2.23628
2.34329	2.33421	2.1581	2.33462	2.39712	2.30255		2.0552	2.07169	2.35849	2.3648	2.24822	2.15812	2.09428	2.23734
0	2.36324	2.13434	2.30777	2.33682	2.36002		2.09722	2.16533	2.28413	2.33657	2.24984	2.16202	1.74162	2.46166
2.36472	2.35551	2.14608	2.37976	2.29022	2.36268		2.06305	2.08106	2.29228	2.33291	2.25434	2.16053	1.80243	2.26041
0	2.33762	2.15678	2.09209	2.30125	2.36528		2.10787	2.14772	2.34781	0	2.25017	2.14968	2.07493	2.20654
0	2.33209	2.12087	2.09321	2.32458	2.3629		2.06187	2.16637	2.34068	2.3856	2.24271	2.14973	2.04585	2.16179
0	2.33277	2.18605	2.04512	2.29856	2.33628		2.06212	2.23728	2.33235	0	2.22877	2.1325	2.0244	2.26032
0	2.25446	2.14271	2.0307	2.44305	2.3156		2.07645	2.16205	2.3423	0	2.21732	2.14409	2.21194	2.21134
0	2.26065	2.15111	2.14959	2.45474	2.40874		2.08134	2.16425	2.44243	0	2.22455	2.15289	2.11318	2.26347
0	2.25444	2.1862	2.08793	2.36208	2.33008		2.06124	2.23931	2.32804	2.36798	2.17605	2.15914	2.09642	2.29421
0	2.26436	2.14742	2.11324	2.34561	0		2.07039	2.27066	2.31455	2.36141	2.18165	2.17762	2.09844	2.46665
2.39731	2.27576	2.14643	2.23601	2.3122	2.31707		2.07159	2.17187	2.28739	2.34441	2.18433	2.17368	2.07124	2.19185
2.38597	2.29221	2.16	2.2765	2.32624	0		2.11352	2.08529	2.26058	2.33178	2.2427	2.14925	1.88658	2.23091
2.3952	2.2978	2.1634	2.1633	2.3482	0		2.0321	2.16718	2.30835	2.32753	2.09636	2.16858	1.89392	2.30398
2.38298	2.30182	2.16363	2.23299	2.33856	2.31285		2.04812	2.21465	2.27544	2.30634	2.18413	2.06531	2.06151	2.30832
0	2.29766	2.14126	2.18677	2.3602	2.2914		2.065	2.11216	2.34032	2.31782	2.23495	2.15699	1.76761	2.42343
0	2.29976	2.15797	2.21608	2.43548	2.35249		2.07988	2.153	2.40941	2.3531	2.27514	2.16067	1.85911	2.24115
0	2.3143	2.15329	2.35109	2.38464	2.33869		2.06695	2.07152	2.38924	2.33817	2.27747	2.17721	2.04109	2.23663
0	2.32107	2.1527	2.05679	2.37841	2.36327		2.20215	2.16126	2.43385	2.32354	2.26776	2.1596	2.04923	2.31129
0	2.34881	2.15505	2.21959	2.38288	2.37736		2.12407	2.1019	2.32072	2.34623	2.25763	2.16708	2.06122	2.40529
0	2.32758	2.15413	2.25362	2.52064	2.37033		2.07145	2.14188	2.2921	2.32808	2.3159	2.18505	2.12784	2.34813
0	2.32773	2.1611	2.22894	2.43249	2.3496		2.06586	2.11021	2.31554	2.32238	2.30378	2.13448	2.08275	2.30101
2.39316	2.35355	2.1434	2.21999	2.27932	2.36096		2.11349	2.11234	2.41635	2.25679	2.29081	2.17854	2.10188	2.40765
0	2.35516	2.12982	2.33182	2.31438	2.3668		2.0874	2.14677	2.47139	2.28741	2.26904	2.16068	2.07437	2.42368
2.36602	2.32767	2.15304	2.39443	2.26068	2.36357		2.10416	2.15776	2.46571	2.32052	2.25427	2.15944	2.05173	2.29399
0	2.26162	2.2492	1.99589	2.27467	2.33843		2.10788	2.12811	2.36128	2.32229	2.25067	2.19251	2.06157	2.29771
2.40171	2.0187	2.16753	2.06183	2.30384	2.27473		2.11387	2.20373	2.35782	2.33146	2.24542	2.16207	2.06372	2.17585
0	2.26205	2.15748	2.06988	2.31338	2.22386		2.40941	2.26748	2.45887	2.36459	2.26256	2.16034	2.06203	2.29916
2.40771	2.288	2.13947	2.08611	2.21898	2.3502		1.97633	2.27712	2.36429	2.30409	2.24847	2.1654	2.08977	2.38968
2.41607	2.28631	2.1726	2.38909	2.20845	2.35661		2.08734	2.19894	2.24465	2.37937	2.24431	2.16016	2.08523	2.40634
2.40064	2.27976	2.17345	2.21434	2.28515	2.38462		2.10731	2.19597	2.21658	2.38159	2.19211	2.12866	2.02842	2.53833
0	2.29507	2.16632	1.96481	2.29543	2.39404		2.08569	2.21146	2.27399	2.32386	2.20514	2.14865	2.05651	2.51922
0	2.29136	2.15882	1.98142	2.29382	2.37577		2.08368	2.10694	2.51319	2.33256	2.21728	2.14699	2.06335	2.44605
0	2.73501	2.15387	1.79868	2.27163	2.38715		2.08056	2.10412	2.341	2.357	2.18568	2.12891	2.07501	2.40166
2.38681	2.78214	2.16957	2.06939	2.2988	2.34868		2.09436	2.11158	2.31558	2.31896	2.23748	2.17041	2.1334	2.4739
0	2.70824	2.16996	2.07396	2.3333	2.36189		2.08369	2.18662	2.36746	2.33893	2.23998	2.14827	2.13085	2.38555
2.38382	2.28412	2.17591	2.0701	2.36209	2.38129		2.07786	2.14138	2.3436	2.30502	2.23054	2.06976	2.11479	2.0718
0	2.30591	2.17695	2.25803	2.38544	2.32061		2.09894	2.11822	2.32816	2.26017	2.23395	2.1821	2.1109	2.34632
2.3635	2.15928	2.17306	2.40437	2.34689	2.32585		2.1079	2.14349	2.42079	2.31527	2.19061	2.17278	2.10663	2.30705
2.36388	2.32416	2.13171	2.04713	2.34888	2.33884		2.0983	2.23509	2.43176	2.35685	2.24204	2.15584	2.06353	2.41318
0	2.3294	2.1791	2.04612	2.35489	2.36515		2.10938	2.24528	2.4755	2.36732	2.27043	2.15762	1.76347	2.33677
0	2.32392	2.18402	2.06526	2.33319	2.4239		2.0719	2.22567	2.33447	2.37148	2.26103	2.17806	2.04968	2.24054
2.4009	2.31005	2.17037	2.33085	2.32341	2.38165		2.17424	2.26273	2.31383	2.35818	2.24173	2.19505	2.09848	2.25396
2.39913	2.2703	2.15835	2.06707	2.33293	2.37317		2.0648	2.25031	2.34965	2.34165	2.24384	2.1687	2.07576	2.28606
0	2.26271	2.1482	2.07723	2.32207	2.35071		2.07003	2.22736	2.35048	2.37158	2.31763	2.16345	2.06753	2.23268
0	2.25277	2.14656	2.08048	2.28746	2.23786		2.0773	2.20229	2.34303	2.37227	2.31499	2.13325	2.09755	2.29535
2.40912	2.27181	2.14264	2.32784	2.2855	2.35201		2.08725	2.11641	2.3564	2.33878	2.29581	2.17065	2.06425	2.22103
0	2.28159	2.16544	2.05187	2.34257	2.38367		2.09674	2.23812	2.38781	2.36357	2.29085	2.17002	2.07387	2.46648
0	2.28376	2.16051	2.18476	2.427	2.3728		2.10449	2.15441	2.31326	2.36316	2.26064	2.19813	2.10655	2.30177
2.40125	2.28426	2.14624	2.03017	2.38666	2.37438		2.06842	2.2612	2.24413	2.34392	2.26002	2.06969	2.0817	2.25762
0	2.30193	2.15232	2.04691	2.2621	2.41822		2.05852	2.18069	2.30506	2.33714	2.2466	2.04918	2.13839	2.21833
0	2.30861	2.16984	2.27865	2.27166	2.41284		2.0909	2.13982	2.42934	2.34599	2.27043	2.40047	2.13302	2.22432
2.36215	2.28319	2.16824	2.07736	2.44055	2.37424		2.09293	2.15645	2.40134	2.32535	2.2572	2.18545	2.11917	2.22238
0	2.73239	2.16677	2.06045	2.43522	2.3643		2.11984	2.26164	2.33123	2.35318	2.26301	2.18489	2.1126	2.50734
0	2.22812	2.13698	2.35695	2.34064	2.33868		2.12113	2.17442	2.36865	2.33863	2.24733	2.18493	2.11563	2.42646
0	2.82045	2.1649	2.0217	2.34967	2.35314		2.12207	2.26704	2.41199	2.33902	2.25296	2.15865	2.10776	2.3835
0	2.78112	2.13611	1.98565	2.31415	2.36402		2.11579	2.22594	2.24546	2.36464	2.23947	2.17501	2.09781	2.23752
0	2.66523	2.15134	2.13937	2.30921	2.3687		2.12888	2.24133	2.22525	2.33274	2.2348	2.16601	1.99232	2.35425
0	2.28352	2.17391	1.98132	2.33991	2.38398		2.0159	2.26177	2.22867	2.33181	2.23732	2.1542	2.06006	2.26099
2.37146	2.30152	2.18002	2.09127	2.44046	2.3711		2.0067	2.13861	2.20343	2.34442	2.2197	2.1523	2.07686	2.32488
0	2.30299	2.16006	2.36722	2.31695	2.37917		2.0636	2.25604	2.36323	2.3236	2.23342	2.15407	2.09845	2.35899
2.4027	2.27257	2.14388	2.4143	2.30364	2.35032		2.04372	2.13167	2.31741	2.32088	2.19688	2.15165	2.10186	2.30984
0	2.27465	2.17432	2.43682	2.38848	2.37173		2.10903	2.20135	2.37536	2.33102	2.23143	2.13929	2.07652	2.24501
2.41944	2.27303	2.17353	2.05997	2.38488	2.38955		2.10438	2.26543	2.37721	2.31542	2.25464	2.13941	2.10024	2.2026
2.41816	2.26941	2.16065	2.24418	2.35005	2.37482		2.16907	2.1267	2.41602	2.36294	2.25979	2.17386	2.11683	2.29423
0	2.27436	2.14461	2.21095	2.35315	2.35951		2.19793	2.14622	2.33874	2.37325	2.25805	2.16611	2.0869	2.4148
2.40472	2.28302	2.1336	2.06947	2.36987	2.38319		2.19591	2.1623	2.41744	2.39275	2.07304	2.16028	2.08675	2.24158
2.39186	2.16996	2.13511	2.34537	2.36352	2.31982		2.053	2.14509	2.31883	2.38147	2.08737	2.20344	2.13193	2.18754
2.38284	2.29869	2.13708	2.09589	2.40082	2.35165		2.09534	2.24347	2.2961	2.3724	2.32115	2.1428	2.08659	2.20208
0	2.3176	2.14017	2.34765	2.36665	2.37107		2.10053	2.28986	2.32059	2.5831	2.3194	2.15767	2.13423	2.23919
2.35121	2.3233	2.16426	2.10658	2.38392	2.36848		2.11019	2.28044	2.3566	2.54106	2.30798	2.07064	2.12584	2.32016
2.27801	2.32098	2.13854	2.36091	2.46967	2.32036		2.11097	2.26119	2.45802	2.58355	2.309	2.20744	2.10961	2.26704
0	2.3205	2.15384	2.08442	2.43582	2.3006		2.20292	2.25258	2.43693	2.6559	2.29358	2.17814	2.10481	2.31584
0	2.3081	2.14625	2.07332	2.39278	2.35471		2.08434	2.12865	2.35968	2.72517	2.26845	2.17327	2.1056	2.42116
0	2.25907	2.15846	2.02977	2.36366	2.33144		2.09361	2.15822	2.29926	2.10752	2.26318	2.14246	2.10827	2.30608
2.32332	2.75516	2.13632	2.04823	2.3182	0		2.08238	2.26523	2.29667	2.09337	2.26281	2.15349	2.10422	2.45954
0	2.75572	2.14046	2.24727	2.41181	2.32147		2.10904	2.1441	2.30505	2.6675	2.27559	2.17265	1.99837	2.46839
2.34281	2.74253	2.14412	2.09317	2.45813	2.3121		2.12389	2.08747	2.35544		2.2769	2.19389	2.1071	2.38357
2.35361	2.27961	2.13222	2.07915	2.36727	2.31286		2.10961	2.15042	2.4766		2.27431	2.12315	2.10319	2.1874
0	2.26645	2.14477	2.1889	2.44856	2.28616		2.18431	2.25193	2.48652		2.26823	2.22296	2.10943	2.46034
2.39904	2.28165	2.1501	2.03633	2.45367	2.35693		2.06994	2.09352	2.38541		2.25836	2.22235	2.11573	2.27001
0	2.28966	2.13876	2.02136	2.3461	2.35548		2.10258	2.24198	2.36398		2.25475	2.18223	2.0932	2.40334
0	2.28629	2.15721	2.04512	2.28019	2.34111		2.10262	2.28051	2.35911		2.24305	2.18989	2.11107	2.51932
0	2.28413	1.92494	2.00794	2.27522	2.35312		2.07485	2.07282	2.3843		2.24175	2.17348	2.01792	2.35357
0	2.29172	2.1383	2.41176	2.33917	2.37167		2.20013	2.03069	2.32904		2.23614	2.1567	2.1108	2.3158
0	2.30145	2.1513	2.1899	2.34532	2.35193		2.24365	2.04293	2.33441		2.25135	2.16998	2.13423	2.29684
0	2.31725	2.16005	2.184	2.35425	2.32707		2.12191	1.99986	2.55084		2.25484	2.16998	2.13394	2.27118
2.38527	2.35179	2.1715	2.04983	2.34321	2.33893		2.11555	2.00786	2.60015		2.25163	2.16197	2.12833	2.44865
0	2.33077	2.14811	2.07805	2.35677	2.32847		2.12261	1.99159	2.41264		2.26732	2.1528	2.11762	2.33294
0	2.33526	2.16299	2.16985	2.37018	2.31416		2.05345	2.03201	2.20876		2.25392	2.1577	2.11083	2.43233
0	2.3261	2.16826	2.38863	2.384	0		2.06963	2.08376	2.22483		2.26072	2.11928	2.11249	2.51133
0	2.32081	2.04208	2.3406	2.35609	0		2.0373	2.06466	2.20337		2.2666	2.14092	2.11686	2.2449
0	2.26548	2.15219	2.06376	2.35055	0		2.04646	2.03204	2.29854		2.31439	2.16585	2.12114	2.23718
0	2.23351	2.15715	2.09362	2.39246	2.34207		2.06382	2.04568	2.32814		2.31123	2.17774	2.11608	2.31459
0	2.20981	2.14182	2.35284	2.38759	2.32047		2.21321	1.99342	2.31825		2.31142	2.20345	2.12786	2.35365
0	2.29679	2.15425	2.34983	2.34792	2.36309		2.09491	2.00668	2.26319		2.31015	2.17523	2.12003	2.48205
0	2.28831	2.33053	2.10214	2.32294	2.37729		2.08482	1.982	2.26057		2.2901	2.16751	2.12153	2.31606
2.33506	2.30097	2.16584	2.33291	2.34892	2.39421		2.21879	2.0649	2.15566		2.04558	2.16309	2.11712	2.39739
2.34937	2.28636	1.88266	2.40586	2.34335	2.38405		2.19098	2.06637	2.24272		2.27517	2.15585	2.11153	2.48806
2.37283	2.29576	2.19807	2.41501	2.32586	2.33736		2.08435	2.03208	2.28393		2.27927	2.16168	2.11579	2.51605
0	2.29387	2.17618	2.05132	2.29563	2.36163		2.1035	2.03916	2.41386		2.26763	2.17791	2.09188	2.54413
2.41139	2.26816	2.17881	2.15394	2.31195	2.3056		2.10433	2.03322	2.31779		2.28351	2.15906	2.08431	2.46058
2.40974	2.31189	2.09984	2.07097	2.30249	2.29729		2.09942	2.04165	2.34603		2.28771	2.15594	2.12554	2.44864
0	2.32607	1.85757	2.05573	2.3219	0		2.09262	1.98268	2.32773		2.12744	2.20638	2.12702	2.32471
2.41572	2.3332	2.11821	2.05125	2.3314	2.26968		2.09055	2.06168	2.32027		2.27342	2.19312	2.13107	2.30011
2.41321	2.35762	2.07724	2.02953	2.31561	0		2.0645	2.02247	2.29607		2.26581	2.21295	2.1232	2.30809
0	2.35522	2.04146	2.03579	2.28557	2.29939		2.19633	2.01649	2.30339		2.25782	2.17965	2.12689	2.34329
2.4085	2.35828	2.09112	2.07609	2.31799	0		2.08196	1.99041	2.33477		2.26865	2.17809	2.12606	2.32942
2.37248	2.33294	2.03086	2.08034	2.41167	2.29186		2.09822	2.03542	2.34818		2.25855	2.25552	2.12029	2.42986
2.3828	2.34825	2.10818	2.19045	2.29735	2.40323		2.10086	1.99534	2.32243		2.27247	2.08814	2.12447	2.27903
0	2.32646	2.1127	2.09825	2.27383	2.37367		2.08257	2.02658	2.2641		2.2635	2.21181	2.12591	2.33401
0	2.32381	2.11202	2.09351	2.30309	2.38095		2.0774	2.01166	2.30074		2.25899	2.10242	2.11958	2.47055
1.50545	2.30591	2.1062	2.3947	2.29654	2.3732		2.09093	2.0469	2.33534		2.27014	2.07715	2.11463	2.29388
2.23354	2.29816	2.09046	2.08164	2.28205	2.36947		2.10832	2.05672	2.3178		2.25213	2.18759	2.11844	2.29907
0	2.3015	2.0337	2.08589	2.30596	2.30857		2.08733	2.03258	2.34981		2.26779	2.18017	2.12038	2.29191
0	2.31393	0	2.34565	2.32042	2.34291		2.07016	1.99949	2.29195		2.25456	2.14156	2.11268	2.28171
0	2.31211	2.04558	2.05486	2.29876	2.2924		2.20707	1.99904	2.30509		2.30546	2.15394	1.82335	2.50372
1.454	2.31237	2.08372	2.04979	2.32201	2.29224		2.11321	2.01906	2.40774		2.30596	2.15393	2.08624	2.14299
2.32038	2.3171	2.0396	2.07125	2.35884	0		2.08728	2.02831	2.2769		2.31465	2.15064	2.06896	2.17997
0	2.32519	2.09261	2.25355	2.29665	0		2.20647	2.00043	2.27474		2.31108	2.13113	2.13173	2.37564
0	2.35996	2.10397	2.36987	2.31126	0		2.09952	1.98146	2.39046		2.29568	2.14087	2.13379	2.33879
0	2.33488	2.05889	2.04533	2.36527	2.26032		2.39445	1.99585	2.39646		2.30408	2.12239	2.13128	2.36794
2.41647	2.35767	2.11096	2.37057	2.3727	0		2.08945	1.95347	2.27027		2.28978	2.10639	2.12526	2.43487
0	2.3379	2.11466	2.37427	2.38438	0		2.07325	1.96591	2.26079		2.29394	2.1436	2.12684	2.40108
0	2.35761	2.12547	2.0544	2.36854	2.35065		2.02111	2.00517	2.26482		2.28827	2.14378	2.09954	2.38799
0	2.33597	2.11605	2.39305	2.35191	2.33098		2.24944	1.99643	2.40406		2.28369	2.15316	2.12443	2.28257
0	2.35588	2.08212	2.43203	2.34963	2.37238		2.19691	2.04866	2.43548		2.27084	2.15906	2.12576	2.27259
2.42546	2.32779	2.00097	2.43284	2.34685	2.35861		2.20409	2.06246	2.41862		2.2833	2.15331	2.11893	2.2194
0	2.29831	2.02814	2.16284	2.37745	2.36268		2.13849	1.99462	2.31673		2.27144	2.1473	2.0388	2.21135
0	2.31255	0	2.033	2.29199	2.29594		2.11041	1.99278	2.34516		2.27372	2.1341	2.10502	2.23756
2.36197	2.31511	1.65744	2.417	2.26389	2.31714		2.09582	2.00233	2.34506		2.27739	2.14877	2.07555	2.27691
0	2.32135	2.06919	2.09976	2.49854	2.40996		2.04572	1.97035	2.30986		2.28424	2.16925	2.12433	2.32683
2.37775	2.3249	2.04651	2.43782	2.3759	2.31646		2.06407	1.96374	2.13667		2.25764	2.16377	2.12814	2.33474
2.34494	2.32237	2.06208	2.05807	2.33899	2.30661		2.09392	1.97448	2.31848		2.2697	2.08771	2.12581	2.34495
0	2.3323	2.0652	2.50422	2.32539	2.32087		2.09486	1.99007	2.35988		2.26053	2.08991	2.12484	2.41079
2.24996	2.33461	2.08915	2.04085	2.28404	0		2.2422	1.9602	2.38029		2.27104	2.17194	2.08899	2.28624
2.22313	2.36379	2.05242	2.25108	2.33354	0		2.05653	1.97195	2.35345		2.26617	2.15917	2.06263	2.22529
0	2.36185	2.11773	2.22874	2.41525	0		2.06796	1.98975	2.37095		2.2758	2.06425	2.0467	2.29512
0	2.35755	2.1217	2.06657	2.3042	0		2.07598	2.01132	2.36401		2.27617	2.17427	1.87651	2.26159
0	2.33793	2.1206	2.36023	2.35595	0		2.10154	2.00652	2.34687		2.25917	2.1526	1.90857	2.21642
2.33349	2.3337	2.11369	2.06255	2.44254	2.32445		2.07641	2.00365	2.35594		1.99382	2.13282	1.92537	2.23451
2.36202	2.3618	2.09571	2.03813	2.32985	2.365		2.09003	2.01918	2.35306		2.29796	2.21654	1.91981	2.27685
0	2.3664	1.97161	2.06178	2.35597	2.32196		2.08431	2.07018	2.35339		2.30303	2.10102	2.12597	2.2634
0	2.31338	1.98567	2.28547	2.43481	2.35708		2.08022	2.02027	2.32668		2.30933	2.03347	2.11917	2.19912
2.39552	2.32157	1.98181	2.09211	2.3746	2.37483		2.09398	2.0294	2.33819		2.30848	2.17115	2.12358	2.27472
0	2.31945	1.7868	2.35946	2.37396	2.32014		2.08848	1.98614	2.36183		2.30348	2.16661	2.05628	2.36439
0	2.3268	2.02041	2.06821	2.34401	2.35015		2.19506	1.99175	2.32946		2.29929	2.14976	2.04282	2.3497
0	2.3503	2.00864	2.14852	2.34431	2.34768		2.07377	1.99349	2.33032		2.30065	2.14495	1.93174	2.31758
2.40401	2.33001	1.92605	2.05107	2.34926	0		2.05569	2.00774	2.37093		2.29874	2.1393	2.09512	2.23836
2.39075	2.33107	2.03546	2.23435	2.39879	2.31657		2.09298	1.98365	2.1952		2.293	2.14714	1.91569	2.09195
0	2.35251	2.0745	2.03284	2.25471	2.31681		2.10417	1.93263	2.3517		2.28378	2.14079	2.0844	2.06655
2.39789	2.36173	2.04063	2.25813	2.27695	0		2.11602	1.94683	2.35797		2.28157	2.21016	2.05418	2.10164
0	2.36926	2.09506	2.04029	2.30457	0		2.09072	2	2.29533		2.28011	2.12025	1.90129	2.27738
2.38063	2.3383	2.04009	2.24734	2.26722	0		2.38866	2.05389	2.34477		2.28609	2.14167	2.72836	2.28247
0	2.35566	2.05854	2.1448	2.2639	2.29353		2.1419	2.0351	2.43064		2.28796	2.13557	2.6207	2.14482
0	2.33549	2.11662	2.11457	2.28265	0		2.04744	2.04173	2.36091		2.295	2.14935	2.06794	2.21203
2.34229	2.35555	2.11332	2.08719	2.25377	0		2.04022	2.06092	2.36843		2.28516	2.14629	2.04491	2.26158
2.33199	2.33071	2.11903	2.26539	2.26172	0		2.08089	2.078	2.36451		2.28007	2.1442	2.05444	2.38415
0	2.32754	2.07094	2.35903	2.39202	2.38609		2.14119	2.19028	2.44212		2.27927	2.16921	2.0456	2.31812
2.26917	2.32895	2.10733	2.34012	2.38539	2.38818		2.03384	2.01657	2.31175		2.08814	2.16049	2.23209	2.172
0	2.33102	1.89545	2.22685	2.34727	2.37651		2.29829	2.02605	2.27114		2.2853	2.16218	2.05473	2.46857
0	2.33849	1.71998	2.02173	2.37254	2.34614		2.36003	2.00488	2.33349		2.26887	2.16903	2.07209	2.49484
0	2.3347	1.94476	2.03511	2.34281	2.45546		2.07219	2.02368	2.41436		2.27057	2.15526	1.8931	2.36083
2.3359	2.36121	1.87528	2.04014	2.34239	2.32803		2.05654	2.02727	2.3013		2.27171	2.16346	1.56833	2.36169
0	2.35927	1.97076	2.04819	2.37633	0		2.07632	2.02498	2.44389		2.27307	2.17857	2.06091	2.34052
2.37179	2.35854	2.01513	2.04944	2.30059	2.25778		2.20579	2.015	2.41209		2.26201	2.16624	2.04604	2.34296
0	2.36088	1.99069	2.32827	2.33987	2.26955		2.23191	2.00176	2.33018		2.30528	2.1619	2.041	2.34236
0	2.33672	1.85306	2.07095	2.34273	0		2.07557	1.96972	2.31019		2.30512	2.17191	2.11684	2.31668
0	2.32736	2.00422	2.35333	2.2561	0		2.06746	1.96893	2.29854		2.31078	2.19243	2.03788	2.31454
2.42945	2.33105	2.0721	2.27066	2.27652	0		2.0522	2.02352	2.33164		2.30637	2.18869	2.04186	2.38637
0	2.33241	1.80103	2.24941	2.37446	2.24734		2.04408	2.00085	2.3644		2.31543	2.43737	2.35126	2.52299
0	2.36551	0	2.35319	2.41559	2.25402		2.05421	2.02434	2.29357		2.30384	2.19879	2.09384	2.13895
0	2.36121	2.08298	2.40764	2.28516	0		2.07372	2.0089	2.33778		2.30769	2.19376	2.10038	2.18596
0	2.35844	2.10941	2.37495	2.35912	0		2.0936	2.06058	2.42192		2.28955	2.20131	2.10523	2.35185
2.40799	2.33116	2.11565	2.20649	2.46205	2.35762		2.0595	2.07405	2.43658		2.29323	2.1389	1.73616	2.31551
0	2.31472	2.11805	2.0175	2.44427	2.37812		2.05069	2.09417	2.37222		2.2986	2.15882	2.06362	2.29492
2.36359	2.32654	2.12065	2.41944	2.35356	2.38232		2.07207	2.037	2.30501		2.29253	2.13829	2.06257	2.35249
0	2.33175	2.12939	2.03169	2.37946	2.37826		2.06166	1.98425	2.4859		2.29216	2.15218	2.06461	2.28391
2.3997	2.3296	2.12514	2.01536	2.18851	2.33132		2.04567	2.01002	2.32857		2.29387	2.11667	2.04968	2.23253
0	2.22886	2.10786	2.08671	2.32006	2.34137		2.34885	2.03016	2.28712		2.28607	2.108	2.03505	2.20628
2.34959	2.23718	1.8978	2.07842	2.34024	2.31613		2.30386	2.01931	2.40041		2.28002	2.11353	2.04894	2.13563
0	2.14733	1.94782	2.0849	2.32762	2.3198		2.18357	2.0116	2.4272		2.27802	2.12665	2.06702	1.99961
2.33381	2.29449	1.88826	2.23607	2.36397	2.30607		2.03553	1.9972	2.3043		2.2862	2.13159	2.07451	2.51579
2.29242	2.26656	1.99132	2.24221	2.4313	0		2.04617	1.97725	2.32334		2.28559	2.14162	2.01996	2.53118
0	2.2646	0	2.0508	2.38842	2.27001		2.06971	1.9768	2.34966		2.27555	2.14373	2.01203	2.16773
2.34937	2.2647	1.99922	2.06504	2.35604	2.29539		2.08228	1.94837	2.3277		2.25715	2.14895	2.11334	2.16323
2.36321	2.27734	1.77841	2.0334	2.34093	0		2.21192	2.02304	2.37052		2.26071	2.15556	2.06675	2.22516
0	2.08721	1.69631	2.30474	2.3707	2.32535		2.0894	2.04491	2.31519		2.27028	2.1465	1.99507	2.54797
0	2.22685	1.99961	2.05449	2.32542	2.31059		2.37004	1.97255	2.29447		2.26637	2.14322	2.06825	2.51486
2.3858	2.26464	2.04817	2.35217	2.3574	2.34455		2.13058	2.04686	2.30802		2.30971	2.14349	2.09272	2.28627
0	2.22934	1.98787	2.06054	2.45183	2.37151		2.10346	2.07083	2.35451		2.30047	2.16251	2.05293	2.21523
2.43764	2.13497	0	2.14668	2.37528	2.37832		2.00509	2.07294	2.42968		2.30057	2.15832	1.85475	2.16222
0	2.28726	0	2.21956	2.34961	2.37805		2.02685	2.08156	2.38684		2.30671	2.1744	2.04296	2.45833
0	2.25738	2.10229	2.06482	2.31313	2.37147		2.28448	2.04374	2.37193		2.30372	2.17636	2.11716	2.36857
0	2.25411	2.05766	2.07693	2.32826	2.28612		2.16157	2.0164	2.29699		2.29949	2.17088	2.0549	2.30443
2.38117	2.2747	2.11757	2.06835	2.36359	2.37314		1.98392	2.01883	2.3002		2.29725	2.17928	2.09049	2.26225
2.39387	2.27381	2.11364	2.12197	2.35376	2.32636		2.09665	1.9978	2.34267		2.29805	2.34017	2.10192	2.26678
0	2.27032	2.12389	2.06106	2.29737	2.26081		2.0646	1.9879	2.33351		2.30294	2.15814	2.06699	2.27054
2.3863	2.04551	2.06992	2.03788	2.29119	2.26114		2.07489	1.99068	2.36773		2.30334	2.18876	2.08789	2.32629
2.36724	2.2766	2.12836	2.37214	2.3079	0		2.09283	1.98712	2.33171		2.29745	2.19426	2.11469	2.26156
2.38093	2.27493	2.12167	2.1879	2.37083	2.29414		2.06443	1.9968	2.30608		2.29736	2.18457	2.05712	2.14706
0	2.28289	1.97132	2.03188	2.41422	2.34909		2.05735	2.001	2.29974		2.29081	2.20893	2.06051	2.20611
0	2.27656	1.80652	2.37593	2.27423	2.31019		2.10387	1.99485	2.28412		2.29223	2.16286	2.06379	2.291
0	2.27229	1.94643	2.41066	2.36125	2.34838		2.0973	2.03024	2.29106		2.28721	2.15626	2.08809	2.45487
2.36391	2.25641	1.961	2.06337	2.3673	2.36776		2.07776	2.009	2.29042		2.27616	2.12543	2.04991	2.43738
0	2.25931	1.8618	2.03799	2.34843	2.38164		2.07346	2.02937	2.34385		2.26214	2.14717	2.03862	2.29454
0	2.2785	1.73612	2.381	2.35016	2.3666		2.09267	2.01534	2.35008		2.26521	2.14154	1.50072	2.24314
0	2.27066	1.81428	2.41309	2.35173	2.3369		2.09147	2.04451	2.40687		2.26598	2.1207	2.10006	2.2723
2.39313	2.27109	1.81665	2.37778	2.41858	2.36199		2.07971	2.03392	2.25045		2.23915	2.14326	2.05779	2.31265
2.39193	2.27101	1.77869	2.37749	2.42245	2.36187		2.07559	2.07682	2.31589		2.20784	2.14485	2.08527	2.23094
0	2.25766	2.02905	2.07262	2.3446	0		2.07155	2.08474	2.32693		2.24768	2.14653	2.09628	2.20206
2.41567	2.26487	2.04862	2.07105	2.30375	2.33547		2.08193	2.07131	2.26093		2.30331	2.14382	2.02589	2.15618
0	2.26854	2.05707	2.35998	2.29962	2.32703		2.1822	2.02343	2.26991		2.30723	2.15332	2.0952	2.49675
0	2.26531	1.7779	2.08146	2.44478	2.29958		2.04627	2.02501	2.35339		2.30276	2.15082	1.98152	2.51533
0	2.24631	0	2.08796	2.33843	2.3604		2.00608	2.03988	2.33765		2.30262	2.13935	2.0668	2.45126
0	2.29538	2.11249	2.07258	2.28536	2.36561		2.04393	2.02184	2.32365		2.29949	2.1107	2.09845	2.1414
0	2.28299	2.11311	2.04562	2.31484	2.38606		2.0746	2.01229	2.27059		2.30721	2.1401	2.11177	2.03813
0	2.27545	2.11181	2.03584	2.39035	2.37211		2.10356	2.03595	2.27654		2.30204	2.309	2.0721	2.34144
2.38614	2.26131	2.12567	2.05902	2.2796	2.41755		2.08287	2.02064	2.41156		2.283	2.18072	2.07786	2.29978
2.38133	2.26247	2.1288	2.07966	2.31033	2.37672		2.10293	2.0013	2.43077		2.28229	2.16435	2.04149	2.34973
0	2.26382	2.10047	2.19941	2.31816	2.3519		2.11603	2.02848	2.35801		2.28816	2.16876	2.04698	2.28353
0	2.09249	2.10185	2.06265	2.27103	2.32481		2.11858	2.03081	2.29587		2.28052	2.16639	2.04605	2.23789
0	2.2741	2.12656	2.03355	2.34006	2.36991		2.18628	2.01827	2.3055		2.28128	2.15854	2.07148	2.34414
0	2.18679	2.02817	2.42195	2.34776	2.35948		2.09637	2.04378	2.37498		2.26618	2.16488	2.35054	2.39525
0	2.16293	1.79986	2.0596	2.33419	2.34518		2.10489	2.04595	2.37409		2.26358	2.15031	2.0807	2.32092
0	2.09612	1.91479	2.01391	2.33749	2.35692		2.0673	2.04148	2.34586		2.26548	2.1845	2.1117	2.39931
0	2.21183	0	2.06853	2.28804	2.36634		2.02627	2.13213	2.35077		2.24944	2.19764	2.13284	2.29495
0	2.26624	1.89006	2.37018	2.32296	2.34701		2.07304	2.07362	2.38234		2.20592	2.19698	2.10143	2.32478
2.40881	2.27073	1.97446	2.37153	2.36007	2.35778		2.0901	2.08643	2.41148		2.21227	2.1875	1.89006	2.39088
2.39143	2.23681	1.97733	2.34656	2.36756	2.3795		2.09826	1.99586	2.42589		2.28649	2.15523	2.10117	2.40932
0	2.2051	1.73871	2.19884	2.36988	2.37645		2.1037	2.04372	2.39693		2.28035	2.15842	2.09858	2.29555
0	2.28856	1.79413	2.04888	2.28752	2.36363		2.09459	2.03766	2.37491		2.28912	2.12776	1.94061	2.37704
2.39413	2.27041	1.9985	2.45104	2.29258	2.33302		2.09476	2.03889	2.37164		2.28896	2.12607	2.0805	2.38722
0	2.25942	2.01648	2.38082	2.35259	2.38736		2.06232	2.02415	2.37192		2.28232	2.14787	2.06571	2.27528
0	2.26892	2.047	2.36591	2.40205	2.37527		2.19031	1.99791	2.33628		2.29118	2.14487	2.06734	2.26562
0	2.26655	2.04824	2.31486	2.44023	2.39038		2.0865	2.02595	2.30603		2.28788	2.15236	2.06438	2.28854
0	2.26951	0	2.20485	2.37705	2.29297		2.09596	2.03575	2.37786		2.27766	2.16076	2.06242	2.31561
2.37574	2.03368	2.0976	2.21166	2.22451	2.35753		2.1175	1.97326	2.23959			2.15856	1.99299	2.37167
0	2.11686	2.10865	2.04539	2.32983	2.34958		2.12996	1.99237	2.27151			2.15802	1.91047	2.36806
2.36295	2.25028	2.11566	2.20465	2.38576	2.42525		2.11327	2.00279	2.32571			2.1492	2.0648	2.18935
2.3696	2.26335	2.12579	2.2566	2.39179	2.36453		2.06532	2.03771	2.26125			2.13058	2.07203	2.33343
2.36989	2.27561	2.09445	2.16748	2.30569	2.33673		2.07354	2.06668	2.30451			2.13099	2.09037	2.45037
0	2.2542	2.0713	2.09649	2.27543	2.39304		2.09517	2.04884	2.29065			2.14614	2.10671	2.47094
2.38892	2.22201	2.12654	2.36043	2.31548	2.38322		2.0751	2.09202	2.26351			2.1366	2.12704	2.58439
0	2.24509	2.11508	2.30138	2.30225	2.35302		2.08635	2.06898	2.33852			2.14922	2.02289	2.31505
2.38946	2.28681	2.08791	2.24654	2.30753	2.34938		2.07866	2.03741	2.43025			2.13061	2.10631	2.34681
2.40117	2.28139	1.84125	2.33857	2.3012	0		2.101	2.03621	2.32594			2.13486	2.11199	2.44237
2.39159	2.26653	2.00956	2.38194	2.29624	2.33214		2.10597	2.02504	2.32206			2.1256	2.10002	2.56752
0	1.99397	1.97684	2.45559	2.30786	0		2.06062	2.02263	2.25448			2.16887	2.08679	2.55301
2.38744	2.14147	1.92923	2.44419	2.37492	2.32725		2.06737	2.03065	2.2895			2.31414	2.07187	2.37596
0	2.15617	1.8892	2.07409	2.38133	0		2.09495	2.06889	2.37227			2.1802	2.08315	2.29924
0	2.24072	1.73093	2.26344	2.31653	2.29841		2.11005	2.036	2.3546			2.01795	2.07904	2.14213
0	2.25664	1.77154	2.07997	2.35656	2.35033		2.09522	2.05623	2.34153			2.22033	2.07234	2.10018
2.3814	2.26641	1.76331	2.06558	2.36794	0		2.1006	2.03792	2.33729			2.17399	2.0656	2.18607
2.38492	2.27253	1.80085	2.09641	2.32888	0		2.11939	2.03254	2.33113			2.44604	2.05676	2.1485
0	2.25629	1.98202	2.0592	2.29038	2.35558		2.15078	2.05799	2.34693			2.14691	2.07968	2.20211
0	2.23067	1.71617	2.03285	2.30804	2.34438		2.24993	2.04286	2.35494			2.16696	2.08036	2.30059
0	2.09767	2.02494	2.36353	2.34798	0		2.07025	2.19164	2.32937			2.17848	1.93336	2.28745
2.39008	2.38601	2.01453	2.07342	2.46922	0		2.04358	2.07263	2.38241			2.19768	2.09641	2.26438
0	2.17672	2.06826	2.22859	2.30807	2.37523		2.05326	2.0752	2.45107			2.19395	2.03074	2.30451
2.35712	2.27012	2.10242	2.10339	2.22264	2.36082		2.08375	1.99006	2.38657			2.16684	2.0365	2.26741
0	2.06141	2.09593	2.48037	2.30622	0		2.09114	2.02645	2.33394			2.14931	2.11306	2.26104
0	2.27691	2.10135	2.03839	2.344	0		2.09668	2.02654	2.41958			2.14085	2.09291	2.32918
2.40695	2.22108	2.11289	2.05602	2.3297	0		2.10702	1.97131	2.34856			2.15555	2.00434	2.28121
2.38886	2.27656	2.07884	2.35722	2.26348	2.28327		2.09829	2.06504	2.17675			2.15027	2.10987	2.30365
0	2.27947	2.1226	1.94387	2.26101	2.31244		2.11138	2.03735	2.43268			2.15205	1.94247	2.25809
0	2.24587	2.06954	2.04061	2.3423	0		2.0778	2.04516	2.43143			2.15624	1.988	2.23236
0	2.20865	2.12977	2.07685	2.27598	2.3329		2.08437	2.05709	2.42213			2.16613	1.96156	2.26209
0	2.16034	2.1104	2.05314	2.32662	2.32942		2.07992	2.04991	2.42812			2.13797	2.07265	2.26969
0	2.25681	2.11417	2.04723	2.34714	2.39092		2.07681	2.03228	2.32165			2.14638	2.07187	2.2993
0	2.06824	1.92592	2.07155	2.29195	2.39197		2.19023	2.04735	2.36715			2.13287	2.07033	2.29353
0	2.08565	1.94045	2.01385	2.4576	0		2.21828	2.05919	2.40404			2.14082	2.06227	2.32414
0	2.0825	1.91251	2.06175	2.51955	2.33992		2.14264	2.08032	2.3536			2.12533	2.07288	2.32558
0	2.26311	1.97857	2.41907	2.52498	0		2.13447	2.08179	2.30779			2.15421	2.08314	2.24603
0	2.26716	1.81317	2.38415	2.38614	2.29385		2.10608	2.02305	2.36902			2.15725	2.09503	2.21236
2.37613	2.26961	1.84254	2.43678	2.3705	2.27425		2.10572	2.0468	2.44006			2.16653	2.10285	2.30636
0	2.26155	1.77353	2.39768	2.34276	0		2.21245	2.03759	2.33079			2.15433	1.93264	2.25704
0	2.2451	1.81673	2.02324	2.53299	2.31773		2.22111	2.02226	2.31062			2.14629	2.00295	2.33237
2.37958	2.26548	1.96381	2.31658	2.42042	2.29893		2.20515	2.07314	2.38325			2.1571	2.11148	2.32638
2.3731	2.17348	1.90612	2.15344	2.40245	0		2.09504	2.03239	2.34888			2.09094	2.03684	2.31913
2.38423	2.25888	1.84159	2.20648	2.44904	2.32417		2.10595	2.06041	2.32451			2.17985	2.10357	2.29415
0	2.27042	2.02886	2.50032	2.38334	2.37234		2.09639	2.0687	2.34754			2.18701	2.10521	2.4174
0	2.2762	0	2.00387	2.51453	2.36901		2.10329	2.05784	2.30103			2.17535	1.99428	2.43427
0	2.27025	1.99862	2.19295	2.34122	2.37373		2.10398	2.03459	2.21089			2.16331	1.95321	2.52382
0	2.26877	2.05627	2.27609	2.32568	2.38426		2.10828	2.0804	2.30706			2.15621	2.09126	2.34824
2.37119	2.26494	1.54822	2.0707	2.32649	2.37471		2.10232	2.08433	2.30943			2.14056	2.07185	2.27449
0	2.26784	2.07289	2.04796	2.19214	0		2.07012	1.98594	2.29928			2.18131	2.07571	2.46989
2.37093	2.27746	2.0792	2.07764	2.28307	0		2.09557	2.0204	2.44662			2.17885	2.08045	2.35775
0	2.35546	2.1174	2.1091	2.30275	2.32991		2.09823	2.01948	2.39731			2.14676	2.08297	2.24548
0	2.26799	1.69542	1.8395	2.32011	2.27454		2.13102	1.99497	2.26374			2.14584	2.08909	2.25255
0	2.26225	2.1223	2.3514	2.42238	0		2.18974	2.04687	2.30691			2.15524	2.10015	2.44769
0	2.27806	2.08384	2.05985	2.43798	0		2.04287	2.0426	2.26912			2.15519	2.12865	2.32653
0	2.14639	2.1414	2.09674	2.46686	0		2.0355	2.00796	2.3331			2.15678	2.38751	2.24235
2.3686	2.1481	2.11235	2.08462	2.40195	2.33363		2.21749	2.04821	2.36229			2.15413	2.00111	2.34743
2.36961	2.27906	0	2.07008	2.31328	2.3079		2.06517	2.0457	2.35093			2.14955	2.11988	2.44752
2.34351	2.28255	2.03835	2.49673	2.24655	0		2.07168	1.9684	2.38483			2.1574	2.09353	2.41524
2.35818	2.12912	2.00211	2.36477	2.24559	2.39636		2.11196	2.06007	2.37032			2.16424	2.09364	2.33786
0	2.19189	0	1.91221	2.35755	2.36329		2.11424	2.01644	2.33062			2.1383	2.08916	2.4804
0	2.27764	1.95043	1.89192	2.3148	2.36997		2.08705	1.98744	2.30187			2.10632	2.05224	2.50201
2.33303	2.26447	1.88527	1.90553	2.29563	2.38702		2.09332	2.20676	2.36808			2.14827	2.07347	2.4921
0	2.27356	1.77194	1.86893	2.34579	2.31646		2.09113	1.39918	2.43228			2.10877	2.08009	2.32893
0	2.20586	1.7288	2.03756	2.31653	2.37196		2.088	1.65908	2.25921			2.14888	2.08682	2.31044
0	2.20199	1.97698	1.84836	2.35003	2.33948		2.1095	1.94846	2.30612			2.14953	2.08381	2.44115
2.4498	2.28822	1.75389	1.8922	2.28482	0		2.10127	2.07392	2.37484			2.14734	2.09191	2.40808
2.4336	2.17472	1.76957	1.86942	2.27164	0		2.10586	2.0713	2.38256			2.1223	1.85801	2.41395
2.4363	2.28349	1.90312	1.89469	2.27282	0		2.19833	2.12849	2.40511			2.13362	2.10134	2.21541
2.43793	2.28424	2.07848	1.90566	2.26403	2.26821		2.08157	2.00431	2.48829			2.13465	1.96964	2.24801
2.48013	2.23841	2.03621	1.8696	2.27077	0		2.20716	1.95733	2.24598			2.16291	2.10138	2.43109
2.4441	2.20599	2.11097	1.89597	2.27798	0		2.10492	2.09813	2.509			2.17241	2.00804	2.27263
2.47141	2.1871	2.10688	1.90016	2.27457	2.22545		2.09915	2.17108	2.26946			2.15199	2.09748	2.44556
2.42221	2.28257	2.11689	1.9221	2.2763	0		2.07777	2.02762	2.26577			2.17553	2.08901	2.47863
2.44018	2.28238	2.09218	1.89973	2.27039	2.32455		2.08538	2.15205	2.43077			2.17607	2.0892	2.47714
0	2.18105	2.06675	1.84717	2.3201	2.41439		2.08618	2.09798	2.29712			2.17856	2.0861	2.2044
2.45398	2.15905	2.11642	2.04585	2.36058	2.37164		2.10096	1.96432	2.31925			2.19664	2.09721	2.17293
2.42558	2.27878	2.11622	1.83255	2.44859	2.38129		2.10146	1.9825	2.46323			2.16037	2.10227	2.34419
2.42017	2.27846	2.12462	1.87798	2.25048	2.35474		2.09077	2.2161	2.33601			2.20788	2.11907	2.27452
2.47673	2.27161	1.92891	1.87965	2.26368	0		2.09237	1.8491	2.29222			2.00018	2.09934	2.07784
2.49557	2.26261	1.80552	1.81348	2.18158	2.15356		2.19714	1.92478	2.32414			1.96573	2.09938	2.18886
2.47347	2.26111	1.95264	1.86459	2.31334	2.36114		2.12491	2.06596	2.33314			2.17939	2.12054	2.34017
2.49924	2.27544	1.96212	1.87421	2.28765	2.354		2.12524	2.00423	2.37042			2.17224	2.09697	2.55432
2.4648	2.2101	1.99061	1.82727	2.25929	0		2.18894	1.96042	2.3525			2.17097	1.86817	2.38084
2.48344	2.26167	1.73677	1.8748	2.31863	0		2.0862	2.0234	2.3342			2.16682	2.09441	2.3845
2.4804	2.2568	1.9813	1.88381	2.28064	0		2.10809	2.04966	2.35007			2.16205	2.09387	2.45995
2.42538	2.26455	1.93758	1.86312	2.30198	2.27508		2.14846	2.02959	2.34603			2.15608	2.38261	2.48778
2.41735	2.27477	1.87538	1.84163	2.29795	0		2.19251	2.23406	2.35572			2.16222	2.11708	2.23513
0	2.28317	2.00664	1.8636	2.26098	0		2.06582	2.00437	2.30486			2.16431	1.94669	2.29037
0	2.2036	2.03123	1.88794	2.22172	2.27304		2.129	2.03311	2.30206			2.14002	1.99731	2.28265
0	2.17292	2.03481	2.04756	2.19791	2.28143		2.01424	1.95272	2.37119			2.14318	2.03026	2.28117
0	2.19104	2.05979	1.89404	2.27087	0		2.04372	1.92318	2.31097			2.13825	2.08042	2.28143
2.44509	2.17439	2.11069	2.05578	2.29348	2.34225		2.06785	1.93216	2.28637			2.14474	2.05188	2.24679
2.49063	2.1269	2.11603	1.81159	2.3929	2.36846		2.09779	2.21442	2.479			2.14604	2.09131	2.22789
2.47152	2.19072	2.11108	2.07387	2.38277	2.36487		2.10717	2.31007	2.30187			2.15534	2.09036	2.20429
2.4678	2.26764	2.12646	1.89911	2.31823	2.35386		2.09956	2.35716	2.27564			2.15235	1.95992	2.2844
2.44514	2.24647	2.09072	1.83517	2.25406	2.37994		2.08364	2.33186	2.49475			2.15746	2.01413	2.33866
2.47401	2.12605	2.12322	2.02591	2.2678	0		2.06356	2.40217	2.49175			2.168	2.0807	2.24924
2.44448	2.0299	2.12536	1.86732	2.28962	1.94549		2.0668	2.38815	2.2361			2.16619	2.08289	2.27266
2.44731	2.26939	2.13521	1.85466	2.28237	2.3542		2.06665	2.22357	2.23372			2.1489	2.06301	2.27656
2.44256	2.28548	2.10881	1.79617	2.31307	2.35443		2.072	2.0217	2.26133			2.17115	2.08772	2.5117
2.47219	2.21452	1.90115	1.84933	2.3256	2.33732		2.0741	1.99286	2.28447			2.15987	2.08281	2.26993
0	2.2757	1.94942	2.03902	2.49505	2.35735		2.08462	2.37656	2.29915			2.16145	2.07508	2.19375
2.42575	2.26705	1.67577	1.79878	2.43302	2.30724		2.0755	2.25121	2.29894			2.04066	2.08461	2.26253
0	2.2362	1.89249	1.78914	2.32877	0		2.06553	1.87478	2.26807			2.17914	2.287	2.3002
0	2.28055	1.88481	1.80018	2.24043	0		2.07349	2.09511	2.27015			2.18539	2.13911	2.40854
0	2.28401	1.90332	2.04523	2.40107	2.27851		2.08649	2.03383	2.25938			2.42911	2.12865	2.48103
0	2.16204	1.76095	2.04996	2.27745	0		2.08602	2.119	2.30578			2.19301	2.0041	2.504
0	2.25579	2.03108	2.05848	2.34501	2.28864		2.27018	2.0464	2.29778			2.17596	2.07775	2.44348
2.4311	2.27009	2.01394	1.91309	2.44948	0		2.09952	1.98835	2.2718			2.1805	2.11906	2.52162
2.42601	2.23776	2.07105	2.07681	2.29119	2.38115		2.08665	2.05632	2.29057			2.17198	2.09333	2.54436
2.43191	2.2766	2.09235	1.94836	2.29228	2.42344		2.06392	2.18583	2.24135			2.17078	2.04923	2.51144
2.46947	2.25395	2.1059	1.84186	2.30557	2.38288		2.08778	2.33225	2.22834			2.16651	2.03951	2.30154
2.43669	2.24616	2.05934	1.83926	2.32664	2.36781		2.13847	2.33561	2.32812			2.16446	2.06924	2.38711
2.48288	2.2676	2.05127	1.83854	2.41205	2.34175		2.08756	2.34693	2.30374			2.16398	2.05647	2.31632
2.44997	2.28335	2.11829	1.80266	2.31626	2.31064		2.10746	2.23582	2.46372			2.14014	2.05919	2.26266
2.45005	2.24023	2.12385	1.81354	2.32097	2.58122		2.1027	2.27888	2.47975			2.14813	2.36639	2.31938
2.45274	2.11224	2.1248	1.83281	2.37549	2.35765		2.08403	2.32783	2.4626			2.14546	2.3493	2.32497
2.49266	2.26136	2.12639	1.82436	2.32052	2.36328		2.06418	2.29373	2.27447			2.14754	2.30682	2.33014
2.48575	2.23462	2.12762	1.85402	2.34048	0		2.08852	2.21986	2.30673			2.15905	2.1008	2.32917
2.45893	2.23646	2.0923	1.84215	2.44361	0		2.12374	2.1934	2.37171			2.16025	2.0775	2.35256
2.45412	2.25759	1.96173	1.84884	2.3302	0		2.37597	2.06867	2.33243			2.16869	2.04416	2.42011
2.40081	2.264	2.01829	1.88972	2.29602	2.30565		2.07012	2.07476	2.32532			2.14401	2.10532	2.36485
2.40136		2.00752	1.91426	2.30829	2.27785		2.05172	2.02169	2.35532			2.17546	2.109	2.22223
2.40775		0	1.84761	2.33831	2.26184		2.09099	2.00202	2.36056			2.181	2.05912	2.23547
0		2.00372	1.83519	2.31203	2.30494		2.00129	2.01819	2.34144			2.17446	2.06096	2.34616
2.42574		1.97337	1.84444	2.33468	2.32097		2.03145	2.01671	2.33967			2.1708	2.19961	2.38278
2.42092		2.06532	1.7777	2.30073	2.32757		2.09524	2.02236	2.33614			2.16922	2.08717	2.24853
2.43151		2.08293	2.08548	2.2443	2.37034		2.10557	2.01993	2.31971			2.16732	2.0871	2.22363
2.43936		1.99162	2.08778	2.41752	2.34909		2.09195	2.32884	2.437			2.16281	2.07369	2.50303
2.49335		2.10498	1.95736	2.47739	2.38064		2.05936	2.01191	2.45422			2.12056	2.06958	2.36402
2.45173		2.07786	1.86482	2.27939	2.37568		2.08061	2.32872	2.45018			2.17837	2.10231	2.32893
2.44873		2.11385	1.92119	2.28287	2.38479		2.08171	2.23574	2.32536			2.17763	2.1768	2.34826
2.43644		2.12499	1.91145	2.29508	2.29234		2.06375	2.15546	2.23849			2.18209	2.07961	2.37334
2.44265		2.11214	1.82934	2.36075	2.50361		2.07333	2.20018	2.21976			2.18029	2.07739	2.22532
2.44482		2.12097	1.83113	2.42474	0		2.08651	2.17027	2.24847			2.17101	2.0899	2.21427
2.44414		2.12713	1.79048	2.40903	2.37379		2.09435	2.16659	2.38006			2.17318	2.06635	2.2172
2.44073		2.0986	1.82056	2.35935	2.36472		2.09694	2.2094	2.41082			2.15513	2.04221	2.20871
2.47285		2.10667	1.83716	2.33827	2.33467		2.09303	2.18391	2.51555			2.15204	2.06383	2.25023
2.45995		2.13844	1.85619	2.35233	0		2.08976	2.01998	2.33363			2.15433	2.26622	2.34452
2.49275		2.01125	1.79002	2.39125	2.31243		2.08065	1.95668	2.30093			2.1372	2.27743	2.43911
2.45868		1.75011	1.8255	2.4301	2.34012		2.08983	2.01091	2.27162			2.14691	2.04951	2.33078
2.47572		1.99242	2.04291	2.2749	2.35394		2.10221	1.9988	2.24883			2.12848	2.24532	2.31775
2.48157		2.01261	1.88757	2.42326	0		2.08494	1.96592	2.44284			2.15075	2.03156	2.33176
2.41298		2.06347	1.88344	2.32901	2.31734		2.09516	2.49342	2.45725			2.13925	2.04176	2.33215
2.41156		2.03578	1.89595	2.30291	2.36924		2.07124	2.48146	2.28317			2.14365	2.03545	2.41341
2.40515		2.03857	1.9035	2.3439	2.34489		2.08793	2.34771	2.32808			2.15401	2.34306	2.38465
2.41702		2.06373	2.07783	2.33686	2.35424		2.08766	1.99435	2.36947			2.15218	2.04243	2.24256
2.4261		2.06363	2.08858	2.38275	2.37315		2.09629	2.39557	2.04696			2.16881	2.06246	2.2411
2.42848		2.11976	2.09098	2.37246	0		2.10501	2.26987	2.06919			2.15938	2.06337	2.28759
2.43838		2.12373	2.08901	2.25504	2.61775		2.1083	2.00381	2.12376			2.16673	2.06117	2.24925
2.45952		2.11922	1.94743	2.3257	2.37095		2.08727	2.46908	2.13681			2.18271	2.20482	2.26331
2.45892		2.07569	1.85148	2.35376	2.40274		2.08305	2.00171	2.14401			2.18366	2.35638	2.30952
2.47256		2.1215	1.84978	2.30907	2.37321		2.07587	2.41635	2.15227			2.16764	2.04859	2.35197
2.47725		2.129	2.02697	2.35207	2.35227		2.09248	2.40606	2.19592			2.16938	2.32943	2.38854
2.47761		2.09935	1.85458	2.32686	2.32739		2.0304	2.33486	2.13865			1.97858	2.34401	2.41065
2.4452		2.10841	1.84954	2.33297	2.31955		2.03918	2.36581	2.09126			2.20794	2.24546	2.34147
2.44501		1.8654	1.92675	2.42997	2.33425		2.06239	2.37076	2.11419			2.23316	2.09562	2.19752
2.44443		2.02986	2.02295	2.36507	2.35081		2.06097	2.01321	2.11331			2.12178	2.04232	2.14342
2.48436		2.02029	1.67072	2.29058	2.37927		2.0672	2.02796	2.34622			2.18529	1.98572	2.35544
2.48453		2.01199	1.73495	2.33056	2.38548		2.07395	2.07792	2.2323			2.15735	2.0124	2.47509
2.46588		2.09061	2.03134	2.37858	2.36781		2.06116	1.98331	2.2878			2.17356	2.0181	2.28552
2.47942		2.02479	1.72934	2.38282	2.38841		2.06668	2.01603	2.31241			2.15814	2.34552	2.45588
2.48632		2.11284	2.04054	2.39398	0		2.38743	2.1831	2.14525			2.15974	2.19066	2.40575
2.44766		2.11299	1.84912	2.43954	2.2516		2.09809	2.21984	2.10006			2.16351	2.13622	2.17787
2.482		2.05934	1.87792	2.46499	2.37946		2.08716	2.27012	2.14564			2.16554	2.18775	2.19155
2.43538		2.12135	2.0742	2.37829	2.38473		2.11098	1.96701	2.11137			2.13077	2.15562	2.42786
2.44236		2.12819	2.07492	2.3434	2.38993		2.09993	2.17236	2.41482			2.12054	2.16638	2.3618
2.42719		2.10008	2.08541	2.32016	2.38739		2.08972	2.1686	2.42402			2.15033	2.20691	2.32372
2.42023		2.12626	1.95738	2.33184	0		2.10562	2.14479	2.31891			2.14951	2.04651	2.30438
2.41316		2.12746	2.09793	2.33779	2.38046		2.07738	2.2026	2.22946			2.1516	2.06326	2.28994
2.41542		2.10339	2.09502	2.34595	2.38592		2.06922	2.2267	2.29741			2.1649	2.07262	2.21073
2.41759		2.03956	2.0914	2.06659	2.38754		2.16846	2.22805	2.33521			2.1692	2.15071	2.22588
0		1.80832	2.0859	2.44387	2.37331		2.07299	2.20852	2.32927			2.14755	2.04568	2.27483
0		1.77878	1.89266	2.34233	2.34413		2.08549	2.03534	2.29984			2.17994	2.05036	2.27069
0		2.0652	2.03638	2.36229	2.35977		2.09003	2.15742	2.18851			2.18252	2.06988	2.23919
0		2.1118	1.89114	2.35227	0		2.3333	2.19152	2.22673			2.15355	2.06869	2.319
2.42388		2.06272	1.86155	2.41261	2.37683		2.06105	2.21944	2.24147			2.15939	2.11206	2.47968
2.47029		2.08098	1.82825	2.32644	2.38435		2.07861	2.24049	2.22208			2.19888	2.10343	2.27851
2.47612		2.12047	1.68637	2.36671	2.38129		2.09241	2.23854	2.21604			2.18466	2.06298	2.2567
2.45029		2.1063	2.02896	2.35689	2.38923		2.0896	2.24924	2.2354			2.16557	2.05635	2.19878
2.46323		2.12505	1.74781	2.37277	2.38223		2.10742	2.34795	2.25407			2.15583	2.47673	2.24128
2.4556		2.118	1.76376	2.44986	2.41452		2.10085	1.91117	2.40957			2.20666	2.05467	2.25755
2.45159		2.1282	1.8353	2.45966	2.37489		2.0201	2.06779	2.49014			2.16242	2.00646	2.15273
2.49138		2.105	2.03357	2.37939	2.35588		1.89663	1.96597	2.4144			2.31782	2.03829	2.40133
2.48395		2.05819	1.8738	2.37994	2.35878		2.10506	1.94417	2.3026			2.10932	2.35846	2.37246
2.47973		2.06096	1.80241	2.40183	0		2.05343	2.16504	2.34495			2.1583	2.35967	2.29335
2.4821		2.04869	2.05452	2.38797	0		2.03251	2.31703	2.33783			2.20049	2.32924	2.29565
2.45399		2.09157	2.06882	2.36407	0		2.38345	1.97548	2.28343			2.04282	2.22799	2.35109
2.45639		2.11034	2.07352	2.32109	2.34385		2.22097	2.13041	2.3009			2.13505	2.04722	2.28149
2.49432		2.06649	1.91889	2.31052	2.41833		2.22644	1.98944	2.31192			2.15432	2.15417	2.35748
2.47887		2.1176	1.93152	2.36538	2.42368		2.07002	1.98487	2.30934			2.16322	2.05675	2.31914
0		2.11958	2.08979	2.38624	2.42896		2.06276	2.30816	2.35891			2.17221	2.07137	2.32461
0		2.10535	2.00899	2.34517	2.40108		2.06595	1.95617	2.30151			2.16205	2.08884	2.3035
0		2.13026	2.09331	2.40982	2.41543		2.07177	2.15495	2.31534			2.17651	2.09504	2.42516
0		2.13023	1.97322	2.47261	2.40862		2.07669	2.02346	2.40046			2.19203	2.189	2.4694
2.40907		2.07458	2.08643	2.35129	2.40792		2.10191	2.32007	2.41784			2.19052	2.17372	2.26916
0		2.0699	2.02916	2.29658	2.41539		2.09265	2.00354	2.35168			2.17733	2.19957	2.3136
2.38204		2.10962	1.89662	2.28053	2.40848		2.09751	2.02734	2.4281			2.2106	2.07238	2.25539
2.45576		2.06443	1.9057	2.28458	2.40827		2.08129	2.21883	2.29456			2.18837	2.06236	2.23992
2.44589		2.10701	1.75229	2.32064	2.42201		2.05087	2.33503	2.25092			2.0991	2.1934	2.24187
2.45805		2.12425	1.89513	2.32518	2.42544		2.08111	2.06056	2.2505			2.02417	2.06334	2.22878
2.48425		2.09155	2.03818	2.33814	2.41788		2.06033	2.02674	2.28588			2.17883	2.07404	2.25805
2.46682			2.04129	2.30656	2.41507		2.04416	2.02655	2.45181			2.16845	2.10734	2.40327
2.47603			1.73346	2.33938	2.39822		2.06188	2.15037	2.05005			2.16591	2.09177	2.25114
2.49186			2.03855	2.36466	2.39227		2.09606	2.18192	2.16789			2.15611	2.0489	2.16569
2.46882			1.77713	2.34729	2.4149		2.08199	2.04554	2.20811			2.14496	2.06057	2.40395
2.47859			1.82846	2.3406	2.41647		2.06353	2.05113	2.23642			2.16181	2.0272	2.22344
2.4967			2.0355	2.3784	2.41032		2.06431	2.04315	2.29568			2.17122	2.31446	2.27445
2.45899			1.7383	2.38274	2.39936		2.07469	1.94578	2.35216			2.16442	2.27673	2.31841
2.44908			1.94322	2.37402	2.4035		2.08682	2.29511	2.33865			2.17619	2.05221	2.4029
2.44313			2.06758	2.36997	2.40089		2.09563	2.36203	2.35713			2.20656	2.24369	2.40961
2.40973			2.07688	2.33843	2.41133		2.22881	1.95277	2.40752			2.21104	2.21424	2.51328
2.4274			1.93599	2.31124	2.42136		2.00062	2.14026	2.37944			2.21743	2.16743	2.47054
2.39669			1.85827	2.32938	2.40698		1.7745	2.36408	2.36441			2.22128	2.17304	2.33762
0			2.09609	2.27678	2.42426		2.02121	2.11984	2.35817			2.11431	2.05793	2.33278
0			2.09747	2.24714	2.40281		2.03862	2.04282	2.43408			2.21611	2.06521	2.3023
0			2.09146	2.26709	2.40851		2.07678	2.33918	2.32212			2.2182	2.09283	2.31606
0			2.09286	2.37359	2.40085		2.04906	2.24122	2.31118			2.18151	2.06824	2.25602
2.4319			1.97835	2.32574	2.42646		2.04903	2.17886	2.31721			2.17763	2.08728	2.24496
2.4513			1.90428	2.27837	2.42581		2.04761	2.19425	2.27062			2.17261	2.11976	2.24107
2.4982			1.90992	2.30086	2.40338		2.30517	2.19622	2.42304			2.21747	2.17036	2.51019
2.50145			1.91641	2.04856	2.4035		2.0725	2.20548	2.42884			2.17933	2.1115	2.28469
2.5074			1.82692	2.15048	2.40324		2.08359	2.31791	2.38121			2.18942	2.18812	2.27595
2.49744			1.8503	2.36364	2.41381		2.0973	2.36092	2.3498			2.17774	2.05632	2.34619
2.48972			1.94495	2.28075	2.40875		2.0975	2.39019	2.24788			2.11087	2.05571	2.44935
2.45617			2.05048	2.28449	2.41523		2.06294	2.38644	2.26198			2.22014	2.0584	2.22619
2.49131			2.04247	2.37188	2.41141		2.1384	2.35065	2.43143			2.22378	2.05635	2.17837
2.50369			2.04107	2.34346	2.42154		2.08292	2.23645	2.33151			2.21421	2.07209	2.10657
2.46466			2.03972	2.31557	2.42427		2.08177	2.23742	2.14563			2.21318	2.11842	2.25044
2.49521			1.78845	2.34933	2.40604		2.09736	2.22615	2.47632			2.17919	2.07948	2.47758
2.41637			1.85693	2.33388	2.4219		2.07132	2.33397	2.21695			2.1722	2.07413	2.25048
2.41771			1.86434	2.32435	2.43167		2.2127	2.06797	2.37086			2.17163	2.0277	2.2525
2.42551			1.88098	2.3367	2.39794		2.09853	2.05465	2.25117			2.16647	2.01883	2.17164
0			1.73653	2.37056	2.44205		2.07524	2.04493	2.26923			2.1654	2.33017	2.2138
0			2.07727	2.36265	2.42174		2.07679	2.0294	2.30646			2.17039	2.24374	1.99751
0			2.08065	2.33153	2.41643		2.0689	2.20326	2.32599			2.17442	2.31667	2.23449
2.38539			2.08835	2.30559	2.37989		2.07564	2.23406	2.32011			2.17333	2.36117	2.25126
2.47089			2.09329	2.33064	2.41377		2.08963	1.95696	2.32471			2.16176	2.03346	2.29014
2.48678			2.09262	2.29496	2.41459		2.09052	1.9286	2.32939			2.14605	2.0355	2.40103
2.46386			2.09066	2.26761	2.41102		1.97104	2.04151	2.31391			2.15391	2.0298	2.31976
2.46003			1.95814	2.26484	2.41096		2.07671	2.20098	2.27235			2.17207	2.05612	2.34755
2.46471			2.08715	2.33087	2.41263		2.1195	2.14266	2.3132			2.17137	2.07008	2.30241
2.46704			1.9051	2.27796	2.42018		2.1105	2.01365	2.39675			2.1678	2.05432	2.316
2.45992			1.93803	2.28507	2.42378		2.07167	2.19755	2.39092			2.1658	2.06057	2.32616
2.46706			2.04162	2.50196	2.46279		2.07672	2.04553	2.37035			2.16504	2.08486	2.33716
2.49452			1.82919	2.48847	2.45486		2.08689	2.02903	2.24574			2.17061	2.0703	2.4241
2.50771			1.87745	2.32359	2.43203		2.06816	2.32722	2.32208			2.1632	2.06312	2.48983
2.50492			2.05146	2.29384	2.42708		2.22263	2.04809	2.345			2.1655	2.06281	2.321
2.42788			1.78758	2.37482	2.41817		2.12313	2.02549	2.32031			2.16799	2.07147	2.34405
0			1.7959	2.42685	2.58944		2.12252	2.33845	2.37552			2.16324	2.33227	2.40028
2.41123			1.76837	2.35675	2.46691		2.11158	2.30787	2.32609			2.1568	2.06349	2.26864
0			2.04346	2.36562	2.43492		2.06227	2.25662	2.35208			2.14607	2.06179	2.30108
0			1.8216	2.35397	2.41578		2.08114	2.09231	2.38398			2.15082	2.0627	2.41856
0			2.05389	2.32663	2.42212		2.09098	2.065	2.32991			2.18321	2.06929	2.38659
2.46653			1.90821	2.35608	2.39374		2.09677	2.04809	2.29829			2.17585	2.20537	2.34886
2.48335			2.0727	2.34323	2.41698		2.0889	2.04811	2.14038			2.16589	2.24647	2.46413
2.45989			2.07345	2.45229	2.39023		2.19954	2.34501	2.27602			2.15557	2.33914	2.32698
2.45974			2.08042	2.35933	2.42956		2.23975	2.36986	2.43364			2.14293	1.97045	2.2504
2.48616			2.0846	2.36271	2.42115		2.10089	2.08509	2.34872			2.14888	2.01477	2.29251
2.48951			2.09032	2.38223	2.42934		2.09059	2.05457	2.28723			2.14048	2.02024	2.13702
2.46021			2.09056	2.37037	2.425		2.08162	2.16885	2.52657			2.13968	2.00352	2.14782
2.45905			1.94971	2.31686	2.43199		2.07951	2.0512	2.51708			2.15218	2.04844	2.2766
2.46973			2.08768	2.37595	2.42673		2.08837	1.91069	2.35807			2.15308	2.03885	2.43581
2.49089			1.9299	2.39451	2.45111		2.09623	2.04625	2.45646			2.17127	2.31633	2.29735
2.48933			1.9084	2.31175	2.4185		2.08958	2.29375	2.46722			2.15989	2.34799	2.21855
2.42982			2.04292	2.30237	2.4245		2.46437	2.363	2.27813			2.15289	1.99837	2.25871
2.41004			1.90229	2.31558	2.3053		2.21569	2.34506	2.30352			2.14465	2.02631	2.29822
2.41378			2.05056	2.3273	2.43855		2.08187	2.23715	2.41027			2.1131	2.04992	2.22592
0			1.87668	2.34027	2.4469		2.04843	2.16205	2.32065			2.147	2.07666	2.20655
2.39906			1.88601	2.32973	2.44272		2.04645	1.96985	2.27929			2.15401	2.32849	2.34137
2.409			1.90307	2.30794	2.42967		2.0612	2.32459	2.33922			2.19103	2.36183	2.44327
2.43643			2.04721	2.34272	2.42345		2.07142	2.3803	2.3284			2.18581	2.33606	2.43871
2.48439			1.87977	2.34475	2.42081		2.08957	2.35025	2.28573			2.17295	2.08345	2.31985
2.49201			1.86911	2.3365	2.41029		2.10082	2.32423	2.33666			2.1638	2.08155	2.29435
2.46288			1.86925	2.38104	2.42712		2.08203	2.01646	2.45877			2.15175	2.06846	2.41096
2.4456			2.05706	2.38801	2.42938		2.21933	2.03297	2.42431			2.12881	2.20212	2.42162
2.48487			1.88581	2.3853	2.42777		2.21245	2.21082	2.41349			2.09126	2.09604	2.31875
2.46446			2.06848	2.36014	2.42554		2.09225	2.25312	2.35334			2.12718	2.08492	2.48437
2.49139			2.07615	2.32238	2.43064		2.0931	2.28312	2.26688			2.13644	2.06092	2.14507
2.46193			1.90016	2.32008	2.44211		2.09056	1.98322	2.2911			2.14512	2.05549	2.25392
2.46428			2.08909	2.37023	2.4426		2.201	2.3694	2.31304			2.16455	2.05711	2.53574
2.4598			2.08763	2.3863	2.4751		2.2367	2.33131	2.36852			2.16696	2.27689	2.35706
2.43372			1.89246	2.35662	2.47152		2.20295	2.04308	2.35155			2.16011	2.30119	2.30438
2.41179			2.08688	2.36376	2.42693		2.08676	2.04938	2.38076			2.16131	2.06469	2.23729
2.41757			1.90268	2.32054	2.36523		2.07503	2.33216	2.35577			2.13396	2.07683	2.43158
0			2.05238	2.37191	2.19342		2.09948	2.02732	2.38128			2.13389	2.07025	2.53769
2.4243			2.05613	2.52478	2.46462		2.11389	2.20332	2.33554			2.13362	2.01614	2.50596
0			1.87759	2.23266	2.47183		2.0971	2.33672	2.27083			2.1085	2.05082	2.19441
2.43813			2.05828	2.27808	2.44612		1.92571	2.24265	2.29264			2.15471	2.04557	2.32642
2.49287			1.91162	2.29598	2.4614		2.40732	2.34691	2.32553			2.18546	2.3181	2.22541
2.49228			2.05434	2.39256	2.42511		2.09045	2.32379	2.34423			2.18841	2.20279	2.23012
2.45963			2.04654	2.29421	2.41967		2.09597	2.3272	2.32265			2.17939	2.05171	2.27898
2.45942			2.056	2.29239	2.40194		2.01722	2.02966	2.30411			2.16739	2.19988	2.29192
2.4561			1.87673	2.31968	2.42757		2.07491	2.32197	2.34007			2.1517	2.22068	2.44956
2.46055			1.89363	2.43775	2.42139		2.04866	2.02004	2.39133			2.14458	2.05025	2.20298
2.4644			2.06003	2.32262	2.43018		2.08288	2.00235	2.32606			2.12906	2.06242	2.19782
2.4878			2.06322	2.2683	2.43288		2.10435	2.06468	2.29667			2.12026	2.05865	2.27404
2.49917			1.90321	2.34454	2.43773		2.11598	2.05857	2.30133			2.11082	2.05585	2.46586
2.45649			2.07934	2.3582	2.4467		2.0899	2.05365	2.34909			2.15189	2.20359	2.22318
2.42136			2.08217	2.32637	2.44108		2.09283	2.04253	2.25661			2.14982	2.17807	2.22867
0			2.08362	2.35495	2.43851		2.0604	2.3309	2.24773			2.16623	2.09219	2.4826
2.42052			2.08502	2.38678	2.46378		2.05401	2.20596	2.31629			2.17436	2.07411	2.44104
0			1.85152	2.30438	2.43217		2.10527	2.22262	2.37434			2.16718	2.06295	2.51553
0			1.9048	2.29344	2.35267		2.1858	2.02567	2.34676			2.13962	2.0611	2.25371
2.41545			2.06251	2.34923	2.60018		2.07025	2.01995	2.32604			2.14058	2.07606	2.26947
2.45552			2.06718	2.41882	2.43461		2.06321	1.99671	2.33788			2.14355	2.08126	2.44735
2.49843			1.91398	2.35068	2.44083		2.08519	2.23591	2.33598			2.13822	2.11663	2.24899
2.49068			2.06022	2.36231	2.47975		2.09951	2.0404	2.31439			2.15369	2.19925	2.24476
2.48011			1.87165	2.36575	2.44155		2.11903	2.2277	2.4546			2.15408	2.04222	2.2263
2.48211			1.85258	2.39791	2.43983		1.94217	2.2541	2.47065			2.16801	2.03384	2.24542
2.50124			2.06237	2.35211	2.43972		1.89936	2.03005	2.36018			2.19976	2.1932	2.35641
2.49439			2.06454	2.27225	2.43295		2.08988	2.24717	2.31496			2.18547	2.18311	2.25639
2.46466			2.06492	2.2916	2.41915		2.0346	2.2737	2.26381			2.18347	2.17565	2.23015
2.50736			2.06966	2.3866	2.40652		2.03737	2.28637	2.2697			2.18256	2.06932	2.44241
2.46727			2.07371	2.27115	2.41751		2.05194	2.00335	2.32845			2.16684	2.05538	2.46059
2.4845			2.07579	2.3506	2.43671		2.02754	2.24562	2.22393			2.14259	2.06755	2.23326
2.42689			2.08199	2.3256	2.4441		2.03778	2.02755	2.2814			2.14387	1.96851	2.22757
2.42383			1.85073	2.32538	2.4681		2.09307	2.21472	2.29013			2.13396	2.06831	2.37254
0			2.08113	2.34924	2.4361		2.08918	2.08551	2.328			2.13556	2.03879	2.37801
2.423			1.93238	2.34104	2.44143		2.07789	2.08739	2.25142			2.13796	2.06019	2.47241
0			1.99524	2.31072	2.43626		2.09115	2.20152	2.30308			2.14436	2.1985	2.42801
2.46187			1.88588	2.31092	2.42547		2.23231	2.09143	2.31124			2.16545	2.0126	2.38804
2.46089			2.06162	2.37717	2.37871		2.19095	2.04399	2.29382			2.18408	2.03124	2.51436
2.48654			2.06484	2.43536	2.32051		2.07279	2.0375	2.26253			2.17836	2.05675	2.5422
2.45557			2.06561	2.36732	2.43307		2.06366	2.13196	2.32498			2.17071	2.04898	2.28337
2.49131			1.88014	2.35137	2.42771		2.05737	2.04876	2.32531			2.14438	2.27004	2.21947
2.49759			1.92133	2.35213	2.45124		2.09408	2.4049	2.18683			2.14944	2.08852	2.33547
2.5098			1.81804	2.34815	2.44435		2.1109	2.04509	2.27196			2.15747	2.08751	2.46808
2.46923			2.06491	2.36007	2.42606		2.31403	2.02589	2.35713			2.15077	2.07052	2.50802
2.46258			1.90572	2.30984	2.44447		1.945	1.994	2.32024			2.10671	2.0627	2.51609
2.47891			1.86784	2.33334	2.4735		2.46081	2.33886	2.25053			2.14813	2.08764	2.47319
2.49755			1.89314	2.48281	2.44211		2.33698	2.31468	2.36161			2.17395	2.10339	2.29877
2.4189			1.92168	2.20359	2.44984		2.09451	2.29464	2.33783			2.18915	2.09615	2.3606
0			2.10132	2.29937	2.44113		2.04171	2.20863	2.3275			2.19738	2.09312	2.30848
2.43302			2.13329	2.29242	2.44452		2.04132	2.0477	2.32326			2.18995	2.09585	2.24292
2.42253			2.01717	2.28322	2.44815		2.041	2.44654	2.32966			2.18403	2.18724	2.41935
2.40595			2.06328	2.34118	2.44044		2.07295	2.35767	2.31966			2.17628	2.19483	2.4211
2.45719			1.91191	2.44326	2.4718		2.04688	2.05842	2.28867			2.16561	2.19678	2.27325
2.45987			1.87786	2.23453	2.43917		2.06342	2.3282	2.28252			2.15931	2.10618	2.14229
2.487			1.88828	2.30904	2.4336		2.06565	2.42266	2.30909			2.14968	2.08292	2.17747
2.46085			1.83611	2.34542	2.4157		2.16618	2.38529	2.28036			2.15875	2.21162	2.45455
2.45913			1.92376	2.3068	2.36587		2.11392	1.99682	2.36001			2.14784	2.0917	2.30257
2.50618			2.06867	2.30513	2.4432		2.10595	2.20405	2.25606			2.14468	2.09083	2.28126
2.45705			1.95762	2.34413	2.47346		2.08809	2.26694	2.24432			2.15335	2.07807	2.2936
2.49091			2.06667	2.31027	2.45597		2.12083	2.3692	2.42171			2.16759	2.09325	2.32694
2.49621			2.15425	2.29129	2.47347		2.13313	2.34446	2.36749			2.18858	2.07465	2.31921
2.46632			2.20694	2.30498	2.44955		2.51492	2.33013	2.09214			2.18351	2.19742	2.3624
2.49212			2.38468	2.31554	2.47467		2.51166	2.32363	2.46349			2.1783	2.04568	2.39974
2.49822			1.90985	2.36999	2.4489		1.92592	2.37105	2.54645			2.14472	2.03387	2.25521
2.44131			1.99133	2.35866	2.45209		2.02373	2.38708	2.42986			2.15162	1.99311	2.22479
2.44117			1.94811	2.20456	2.47398		1.9654	2.35779	2.37803			2.16052	2.05554	2.22426
0			1.94341	2.28073	2.47699		2.17236	2.27727	2.42926			2.15235	2.21891	2.21111
2.43524			2.0623	2.38583	2.47019		2.31678	2.34906	2.332			2.14347	2.09639	2.23687
0			2.32296	2.42937	2.47058		2.07217	2.32657	2.28405			2.16482	2.06276	2.47321
2.49633			2.18321	2.35895	2.47444		1.99347	2.06183	2.3507			2.15918	2.0529	2.49639
2.49104			2.23568	2.34509	2.44513		2.12682	2.08396	2.39547			2.1952	2.02698	2.49819
2.48993			2.02744	2.34103	2.42568		2.13058	2.34738	2.34582			2.19277	2.27518	2.50214
2.49523			2.04086	2.36441	2.40394		2.13451	2.06553	2.2559			2.19237	2.07598	2.55356
2.46413			2.04698	2.33597	2.50777		2.13486	2.40865	2.26996			2.19224	2.09995	2.56721
2.49034			2.04182	2.29587	2.47392		1.99039	2.23687	2.2762			2.18299	2.11333	2.52287
2.49234			1.75981	2.27989	2.43811		2.37755	2.13563	2.30215			2.17579	2.11892	2.37273
2.48537			1.7354	2.32089	2.45392		2.25732	2.03131	2.07712			2.17103	2.10225	2.31639
2.4891			1.76646	2.33999	2.47786		2.26871	2.03998	2.29174			2.16496	2.08333	2.32248
2.49814			1.74145	2.34544	2.45725		2.4476	2.37148	2.26481			2.15547	2.18627	2.4025
2.4891			1.8052	2.34791	2.45432		2.45714	2.37479	2.26594			2.15629	2.11921	2.42352
2.48801			1.7083	2.34841	2.48732		2.51927	2.00934	2.34832			2.15213	2.09782	2.2487
2.43039			2.0503	2.44322	2.4814		2.53319	2.00535	2.3844			2.14505	2.08993	2.24949
0			2.05499	2.37671	2.47671		2.22447	2.3963	2.34012			2.16718	2.10922	2.57534
2.45725			2.05916	2.36557	2.47862		2.18097	2.02053	2.36872			2.18351	2.08752	2.15831
2.4652			2.04757	2.25572	2.47979		2.54473	2.16893	2.47525			2.17895	2.09294	2.16135
0			2.05562	2.36806	2.48174		2.53662	2.06814	2.47915			2.17769	2.09895	2.28663
0			1.78994	2.45021	2.43725		1.93613	2.04775	2.32577			2.16152	2.07849	2.3085
2.48378			1.66757	2.42741	2.42881		1.51295	2.36454	2.33358			2.15413	2.07119	2.29994
2.44916			2.02398	2.36169	2.36592		2.2481	2.04389	2.36489			2.16564	2.07405	2.2998
2.43453			1.67526	2.50494	2.44761		2.23058	2.04385	2.38616			2.16326	2.0926	2.23264
2.47138			2.0386	2.45794	2.45039		2.27548	1.98403	2.28915			2.16967	2.07801	2.324
2.45123			1.67854	2.44365	2.45195		2.28929	2.2472	2.34014			2.15755	2.08354	2.32677
2.48704			1.6608	2.34298	2.45558		2.21424	2.34131	2.29052			2.1984	2.09432	2.30677
2.48208			1.64702	2.3151	2.45139		2.07773	2.35752	2.29929			2.19657	2.10286	2.30532
2.50438			2.05923	2.40735	2.48179		2.08166	2.24039	2.1106			2.19503	2.033	2.31979
2.47619			2.05509	2.38437	2.44895		2.05102	2.22219	2.23421			2.18299	2.04369	2.3471
2.49559			2.05525	2.37841	2.45492		1.89015	2.28745	2.31099			2.18077	2.06142	2.30952
2.48975			2.06014	2.36927	2.45226		2.08535	2.36006	2.35907			2.16803	2.05724	2.34935
2.48885			2.06721	2.35265	2.45708		2.06514	2.01866	2.36403			2.17391	2.2414	2.36718
2.49083			2.02447	2.32641	2.44708		1.91951	2.03958	2.42334			2.16011	2.03386	2.56628
2.46565			2.02318	2.3419	2.4321		2.06167	2.03438	2.43456			2.16144	2.42784	2.21952
2.50578			2.03147	2.34889	2.55677		2.0986	2.35224	2.41594			2.16188	2.06265	2.52927
2.46865			1.64418	2.35878	2.32037		2.03732	2.27142	2.30519			2.15375	2.04997	2.56358
2.49791			1.7011	2.34436	2.47302		2.0647	2.27904	2.36464			2.15312	2.33304	2.3325
2.49202			1.59547	2.31946	2.4558		2.00716	2.06287	2.35534			2.16673	2.34469	2.26839
2.42153			2.05881	2.3657	2.45315		2.06797	2.0743	2.45316			2.16801	2.09228	2.23422
2.41207			2.0679	2.3296	2.47236		2.01525	2.08319	2.3274			2.14057	2.18581	2.29384
2.42779			2.06146	2.36231	2.47588		2.0786	2.21272	2.28281			2.1668	2.18073	2.25503
2.43167			2.04859	2.37285	2.45744		1.99422	2.24401	2.34752			2.15675	2.08005	2.26861
2.47756			2.0501	2.26921	2.44655		1.99235	2.36129	2.37028			2.16574	2.07744	2.30518
2.45425			2.05949	2.26124	2.47519		2.02742	2.38968	2.45105			2.16254	2.09123	2.27801
2.49478			2.06375	2.43781	2.47082		2.06375	2.36167	2.44274			2.19093	2.25419	2.33642
2.47369			2.07323	2.31174	2.43341		2.06707	2.00659	2.34962			2.19653	2.37402	2.33893
2.47919			2.02847	2.31165	2.39947		1.78562	2.03373	2.346			2.19327	2.36258	2.31613
2.44887			2.03042	2.28352	2.61659		2.07182	2.04714	2.35164			2.18573	2.06853	2.49347
2.45698			2.02611	2.26618	2.44468		2.08959	2.01485	2.3437			2.17612	2.07753	2.53484
2.49414			1.62623	2.27748	2.44974		2.06084	1.98176	2.35484			2.16806	2.08592	2.18843
2.50163			1.68193	2.26702	2.45037		2.05237	2.43412	2.36635			2.15723	2.08477	2.14635
2.48872			2.02765	2.26402	2.44946		2.0655	2.2492	2.37048			2.16588	2.05272	2.20447
2.48802			2.0354	2.2686	2.44719		2.08779	2.30099	2.34927			2.16274	2.194	2.14176
2.46102			2.06029	2.26112	2.44068		2.0833	1.97543	2.33504			2.16641	2.35307	2.16696
2.46238			2.0666	2.32011	2.42897		2.08391	2.00654	2.37105			2.15176	2.06465	2.21695
2.49306			1.64068	2.27544	2.41968		1.91394	2.31096	2.32709			2.1522	2.05569	2.16395
2.48977			2.05406	2.30325	2.38202		1.79365	2.28782	2.23217			2.15307	2.07363	2.51645
2.48825			2.0572	2.41454	2.30677		1.99122	2.2586	2.28919			2.16398	2.07552	2.47645
2.49271			2.05737	2.44231	2.41893		2.04889	2.04978	2.3374			2.15955	2.06748	2.29479
2.42612			2.06729	2.33929	2.41616		2.0586	2.04075	2.3312			2.15139	2.22553	2.26028
2.43244			2.07495	2.31144	2.42359		2.07987	2.10228	2.241			2.15505	2.07136	2.09397
2.44251			2.04576	2.32154	2.41108		2.06718	2.26266	2.33832			2.19557	2.34677	2.12049
2.47942			2.04043	2.38855	2.37127		2.0706	2.23	2.41375			2.19057	2.00191	2.1155
2.48797			2.04327	2.25067	2.48524		2.1152	2.23341	2.36196			2.18666	2.05234	2.18814
2.47183			2.03335	2.2716	0		2.11111	2.34476	2.35992			2.17948	2.05237	2.19895
2.48231			2.04593	2.29527	2.35995		1.79884	2.25818	2.41196			2.17066	2.03092	2.17659
2.4964			2.03659	2.29586	0		2.04959	2.31732	2.33405			2.16593	2.04717	2.22927
2.46047			2.04061	2.38725	2.32887		2.07304	2.39577	2.36913			2.16812	2.0181	2.16701
2.48716			2.06723	2.39362	2.35055		2.07166	2.37075	2.44152			2.16134	2.45954	2.18613
2.48985			2.06545	2.22798	2.3575		2.0585	2.06345	2.39939			2.1673	2.07266	2.2961
2.49436			2.06853	2.25064	0		2.1032	2.34037	2.36532			2.15766	2.08829	2.24994
2.48285			2.05785	2.24853	0		2.0753	2.29952	2.3669			2.15702	2.32788	2.32131
2.49052			2.05726	2.27813	0		2.08013	2.33269	2.42002			2.15356	2.06108	2.14602
2.46074			2.0696	2.27557	0		2.08904	2.35192	2.30642			2.16029	2.07301	2.02671
2.46666			2.06728	2.20349	0		2.08126	2.37034	2.3232			2.17002	2.07369	2.08164
2.49324			2.07581	2.2738	0		2.06769	2.0656	2.34816			2.16695	2.06181	2.10432
2.49436			1.91828	2.35054	0		2.09718	2.0856	2.32811			2.1883	2.06722	2.12515
2.48757			2.04282	2.26202	0		2.09631	2.25817	2.30196			2.17978	2.07973	2.09789
2.47306			2.04511	2.25901	2.34634		1.99181	2.19437	2.29504			2.17575	2.35352	2.38732
0			2.03706	2.20517	2.35998		2.07731	2.37452	2.30818			2.18127	2.07288	2.27304
2.45984			2.03299	2.26389	2.354		2.07413	2.33615	2.3414			2.1863	2.0682	2.2588
2.46217			2.03063	2.24681	2.36216		2.05928	2.03468	2.37914			2.17229	2.06035	2.30679
2.48312			2.0461	2.25224	2.23286		2.07616	2.35207	2.38031			2.17492	2.07365	2.17882
2.47384			2.06172	2.35272	2.32907		2.08026	2.01265	2.36045			2.17411	2.07483	2.24117
2.48207			2.05267	2.43176	2.30266		2.08034	2.01771	2.41561			2.16065	2.35748	2.3611
2.4738			2.06516	2.38584	2.31298		2.05349	1.9704	2.33653			2.1569	2.35406	2.32318
2.47762			2.06113	2.32869	0		2.05939	2.0027	2.32708			2.15177	2.04519	2.2228
2.48286			2.05567	2.43232	0		2.08377	2.20406	2.3493			2.16088	2.04937	2.25145
2.48431			2.05879	2.2836	0		2.11691	2.22504	2.43893			2.18769	2.04291	2.24502
2.49508			2.05365	2.28837	0		2.07395	2.04593	2.41649			2.18598	2.05999	2.21834
2.49795			2.0682	2.30263	0		2.0687	2.28203	2.34396			2.18225	2.3838	2.13392
2.48817			2.0637	2.39243	0		2.12044	2.08025	2.31167			2.18535	2.05584	2.10124
2.48894			2.06734	2.3659	0		2.062	1.94081	2.31392			2.18553	2.13625	1.97136
2.50323			2.07489	2.26523	0		2.05797	2.19437	2.33248			2.18471	2.06351	2.11617
2.50101			2.04876	2.24437	0		1.99858	2.23211	2.34175			2.17893	2.00259	2.14914
2.48906			2.0412	2.34523	2.32193		2.07616	2.05394	2.32078			2.16389	2.05092	2.16886
2.45431			2.03416	2.27874	2.63386		2.08689	2.35787	2.30642			2.16573	2.03516	2.19181
2.41979			2.0282	2.32159	2.30021		2.07919	2.42161	2.26345			2.18129	2.07465	2.29556
2.47658			2.0402	2.39588	0		1.97708	2.3919	2.29918			2.1707	2.08234	2.14527
2.4747			2.0394	2.29568	0		2.08221	2.32115	2.34394			2.17233	2.08864	2.24316
2.47062			2.04063	2.2777	0		1.75844	2.36165	2.34832			2.18925	2.19799	2.44608
2.47984			2.05911	2.31376	2.32154		1.8412	2.36929	2.28182			2.18175	2.16408	2.32467
2.44984			2.06068	2.41313	2.33946		2.12038	2.34235	2.28009			2.14508	2.20521	2.30708
2.47326			2.0534	2.35401	2.32622		2.08916	2.34364	2.32514			2.13242	2.06493	2.33453
2.44993			2.04069	2.25301	0		2.08299	2.04567	2.33003			1.97085	2.05687	2.44714
2.44387			2.06413	2.24624	2.32324		2.09866	2.24032	2.27879			2.16965	2.05895	2.35597
2.47484			2.06443	2.23783	0		2.07473	2.06041	2.26677			2.16287	2.07168	2.30633
2.46031			2.06819	2.23525	2.355		2.12437	2.27504	2.39844			2.20871	2.22687	2.27935
2.45786			2.07482	2.44394	0		2.0812	2.28781	2.40407			2.22041	2.22073	2.29065
2.45798			2.0719	2.36302	1.49388		2.08775	2.2694	2.38924			2.37279	2.20779	2.28608
2.49397			1.8708	2.31943	2.21684		2.09108	2.26741	2.46642			2.50837	2.10855	2.24476
2.45895			2.04181	2.32484	2.30051		2.11161	2.23582	2.4231			2.1577	2.08514	2.18142
2.49113			2.04438	2.29406	0		2.08209	2.36226	2.36712			2.02847	2.06669	2.15149
2.43656			2.04783	2.25705	0		2.07011	2.09537	2.33273			2.22628	2.05257	2.21793
2.43444			2.04034	2.24457	2.3164		2.02681	2.43824	2.34304			2.03834	2.04707	2.10786
2.44469			2.03761	2.25534	0		2.06678	2.39807	2.42268			2.23002	2.20918	2.15721
2.48862			2.04352	2.3287	2.32523		2.06329	2.36809	2.33677			2.17064	2.22151	2.38321
2.44061			2.03315	2.36646	2.35111		2.06953	2.36646	2.29914			2.16824	2.21886	2.26079
2.44192			2.04372	2.25685	2.34746		2.08532	2.3697	2.29101			2.19016	2.21646	2.13763
2.44894			2.05126	2.28551	2.34641		2.09454	2.02851	2.30013			2.22098	2.19142	2.18977
2.47644			2.05723	2.35358	2.35361		2.08957	2.37785	2.2638			1.63111	2.07286	2.26077
2.48526			2.05224	2.36523	0		1.5658	2.35524	2.29953			2.22928	2.04719	2.45139
2.47539			2.06625	2.31842	0		2.06798	2.01384	2.33765			2.2034	2.04493	2.26227
2.50765			2.06456	2.34647	2.21906		2.12307	2.0323	2.45048			2.35018	2.08456	2.23695
2.49336			2.07041	2.44842	2.36215		2.09988	2.1418	2.39995			2.22239	2.03966	2.32478
2.49963			2.06876	2.22385	2.33551		2.05451	2.20439	2.41189			2.24927	2.06145	2.34219
2.43682			2.08015	2.33351	2.34259		1.807	2.30201	2.23494			2.21748	2.03286	2.31169
2.48281			2.07928	2.33487	2.34761		2.10735	2.45136	2.23075			2.01248	2.0897	2.32847
2.44837			2.0453	2.34672	0		2.10911	2.05336	2.25114			2.0561	2.07731	2.27864
2.44652			2.04813	2.43443	2.31724		2.0869	1.97034	2.29562			2.18739	2.20801	2.35822
2.48275			2.04183	2.33291	2.34277		2.06847	2.03135	2.2492			2.17719	2.10403	2.33863
2.43958			2.03633	2.30615	0		2.08112	2.38201	2.23819			2.16701	2.09637	2.34564
2.4476			1.84728	2.48875	2.36836		2.07408	2.05312	2.40063			2.17224	2.06334	2.36788
2.44954			2.0446	2.25674	0		2.13355	2.0431	2.30179			2.19292	2.07595	2.26208
2.48613			2.03748	2.28953	0		2.0948	2.36283	2.25769			2.21582	2.08169	2.3427
2.48332			2.04887	2.33554	2.30003		2.0927	2.36462	2.25485			2.2296	2.05506	2.27563
2.42549			2.05324	2.30715	2.33304		2.13018	2.03807	2.15034			2.12052	2.06763	2.26022
2.4316			2.06341	2.29877	0		2.10075	2.3654	2.28004			2.17532	2.08479	2.22787
2.40967			2.0638	2.25358	2.35836		2.09935	2.35211	2.42214			2.18998	2.09356	2.28531
2.41222			2.07019	2.33906	2.37743		2.08409	2.0452	2.34249			2.19835	2.11521	2.05589
2.45863			2.07168	2.34649	2.36335		2.1166	2.33065	2.28337			2.24913	2.13292	2.17639
2.41791			2.072	2.50762	2.36125		2.11406	2.04994	2.32254			2.25535	2.10664	2.21399
2.42366			2.08283	2.4112	0		2.08908	2.0657	2.35366			2.25305	2.08265	2.28839
2.41489			2.07416	2.27913	2.36959		2.0861	2.36292	2.3649			2.23818	2.07806	2.29229
2.42753			1.92258	2.31449	0		2.08806	2.07762	2.32729			2.19884	2.08994	2.277
2.42169			2.04216	2.45832	0		2.07704	2.08043	2.31486			2.21359	2.09601	2.32927
2.40593			2.05317	2.33238	2.38678		2.09124	2.35222	2.33189			2.1914	2.09126	2.39554
2.41197			1.77834	2.29128	0		2.09591	2.36871	2.30386			2.18984	2.08046	2.42755
2.41326			2.05043	2.25345	2.36212		2.13824	2.06816	2.23291			2.17912	2.0386	2.41857
2.41896			2.05944	2.26374	2.36926		2.13394	2.37391	2.17244			2.16894	2.0324	2.44961
2.42817			2.05316	2.30462	2.37535		2.08423	2.40176	2.21599			2.17645	2.20548	2.29044
2.42809			2.05117	2.4909	0		2.09053	2.41252	2.2716			2.20642	2.03808	2.29137
2.45427			2.0525	2.33167	2.39663		2.12671	2.04129	2.30896			2.20185	2.02718	2.42521
2.42958			2.0563	2.21499	0		2.13457	2.38113	2.30217			2.18495	2.04403	2.33218
2.44733			2.06383	2.31255	1.52941		1.57214	2.17883	2.29756			2.14818	2.04986	2.34844
2.40862			2.05891	2.32101	0		2.13866	2.45722	2.32775			2.16846	2.0582	2.46232
2.42052			2.07276	2.37029	0		2.07259	2.03175	2.34111			2.17382	2.01857	2.32012
2.42133			2.07586	2.49312	0		2.09099	2.0181	2.44725			2.17457	2.07631	2.28943
2.41215			2.06983	2.47656			2.04353	2.34197	2.3784			2.21286	2.04318	2.3602
2.42524			2.12594	2.4579			2.05328	2.01567	2.46639			2.15913	2.32795	2.37518
2.41482			1.87522	2.4666			1.73212	2.21128	2.45526			2.2002	2.37844	2.3432
2.40498			2.04936	2.29342			2.11384	1.89438	2.29773			2.24506	2.06329	2.31558
2.40499			2.05289	2.38546			2.10245	1.92423	2.31083			2.12674	2.32277	2.28609
2.40738			2.06375	2.45745			2.12232	2.15266	2.2961			2.21043	2.01506	2.29772
2.4269			2.06287	2.31102			2.12051	2.32768	2.41774			2.19477	2.34057	2.30836
2.42742			2.05234	2.30256			2.12905	2.35211	2.48533			2.18696	2.33252	2.28374
2.43537			2.0587	2.34414			2.10459	2.345	2.36195			2.16634	2.35807	2.17665
2.42722			2.05658	2.36158			2.06345	2.22093	2.2925			2.14499	2.05713	2.22896
2.39593			2.06274	2.35293			2.1127	2.04928	2.34158			2.14113	2.07009	2.34319
2.40804			2.06688	2.36174			2.12914	2.05704	2.36316			2.17741	2.07101	2.33223
2.3942			2.06821	2.35742			2.13896	2.06188	2.3763			2.16219	2.0892	2.24405
2.4136			2.07171	2.27681			2.12506	2.08688	2.44072			2.16344	2.08644	1.98275
2.40937			2.066	2.27536			2.16623	2.06174	2.32731			2.15317	2.08435	2.115
2.42624			2.50043	2.32134			2.05301	2.32915	2.32749			2.15596	2.35811	2.35726
2.39755			2.0539	2.36254			2.0982	2.04671	2.29087			2.15187	2.38296	2.30969
2.41548			2.05499	2.27862			2.10687	2.1878	2.33599			2.14605	2.35125	2.43303
2.42064			2.06304	2.30376			2.07285	2.32005	2.32888			2.16755	2.07564	2.41676
2.42351			2.05791	2.32697			2.11526	2.06675	2.27351			2.16712	2.07761	2.23724
2.42584			2.05976	2.33949			2.07006	2.36635	2.4297			2.17175	2.21635	2.23483
2.4177			2.06618	2.34854			2.12441	2.4026	2.47733			2.21683	2.06315	2.42128
2.43079			2.06637	2.2516			1.5146	2.37847	2.50958			2.11149	2.04739	2.40853
2.41504			2.05776	2.26598			2.12415	2.07519	2.5331			2.12205	2.03146	2.37328
2.41432			2.06255	2.28757			2.11903	2.3367	2.5254			2.24255	2.26428	2.35502
2.40547			2.06792	2.34395			2.09645	2.3621	2.51394			2.20032	2.03064	2.38747
2.39925			2.06252	2.29234			2.12729	2.39903	2.36129			2.19192	2.04905	2.52224
2.39525			1.94175	2.24238			2.12659	2.22441	2.34439			2.18548	2.31668	2.51303
2.40377			2.0673	2.39593			2.07863	2.38828	2.33963			2.17493	2.33588	2.37778
2.38921			2.06768	2.2841			1.55385	2.34649	2.29497			2.13904	2.00169	2.36145
2.40618			2.06024	2.2682			2.12031	2.24569	2.31863			2.12674	2.14521	2.47641
2.41784			2.0536	2.29803			2.12137	2.10241	2.38585			2.12485	1.90836	2.38363
2.421			2.14927	2.36287			2.11632	2.23871	2.44549			2.16375	2.05078	2.43483
2.4209			2.05373	2.43435			2.1269	2.02698	2.35001			2.1393	2.02786	2.53553
2.4208			2.42825	2.41614			2.12245	2.02872	2.34695			2.15477	2.0559	2.29068
2.42458			2.44335	2.37371			2.08515	2.0254	2.35926			2.16686	2.06052	2.30815
2.41853			2.42809	2.38627			2.08898	2.37543	2.29762			2.17853	2.05336	2.43827
2.43237			2.52275	2.29325			2.09799	1.83795	2.27556			2.16829	2.04065	2.50098
2.42826			2.56056	2.25149			2.12948	2.29081	2.25848			2.16331	2.17773	2.22683
2.42266			1.93955	2.38777			2.09112	1.93623	2.26993			2.17764	2.19647	2.18141
2.46674			1.88265	2.27768			2.09805	1.96911	2.29769			2.14274	2.19874	2.28711
2.42243			1.91444	2.27192			2.06463	2.32583	2.32989			2.17756	2.06902	2.3593
2.41392			1.8453	2.24			2.12172	2.05154	2.42691			2.17616	2.20376	2.25136
2.38043			1.89888	2.30407			2.12176	2.34108	2.3423			2.16587	2.05564	2.33615
2.37931			1.95921	2.23238			2.13142	2.33557	2.31096			2.1867	2.06085	2.25716
2.38021			1.87401	2.18047			2.12763	2.32542	2.25756			2.20512	2.07097	2.33649
2.36491			2.06747	2.37693			2.12922	2.05341	2.31254			2.23475	2.09231	2.24996
2.36526			2.07213	2.40442			2.13646	2.06548	2.43007			2.22459	2.20061	2.24566
2.36288			2.0698	2.20698			2.13493	2.25997	2.291			2.17375	2.22353	2.20006
2.40053			2.04373	2.31976			2.13403	2.2264	2.27471			2.17403	2.11824	2.40877
2.40898			1.91243	2.44719			2.13629	2.28611	2.31163			2.17613	2.08603	2.11133
2.41708			1.7788	2.43557			2.1347	2.05857	2.35197			2.14602	2.11701	2.26033
2.42393			1.87968	2.36334			2.09586	2.07735	2.39606			2.13712	2.11905	2.45382
2.4295			1.88529	2.33266			2.05837	2.08336	2.36987			2.1392	2.21837	2.32003
2.42569			1.90638	2.36049			2.08649	2.10707	2.257			2.14899	2.22255	2.29353
2.42468			1.84482	2.38873			1.97454	2.0609	2.26933			2.15984	2.03985	2.33736
2.43244			2.06976	2.39667			2.09971	2.22435	2.24577			2.14985	2.20859	2.36276
2.42944			1.91569	2.34676			2.13179	2.09561	2.28839			2.12769	2.04128	2.36231
2.43405			1.91913	2.27977			2.14014	2.09547	2.3592			2.14154	2.05675	2.2476
2.43493			2.04903	2.31055			1.78251	2.08576	2.34234			2.16025	2.06999	2.27935
2.4308			2.0505	2.36269			2.13494	2.07526	2.31651			2.16386	2.08472	2.28975
2.42478			1.8577	2.39015			2.13009	2.33278	2.33842			2.15613	2.0253	2.29351
2.41772			1.90346	2.25752			2.13595	2.3661	2.3664			2.15555	2.02421	2.30873
2.38156			1.87861	2.2614			2.13326	2.07141	2.48405			2.15529	2.06248	2.33967
2.3794			2.05063	2.41133			2.13614	2.34315	2.51581			2.15409	2.01075	2.3187
2.38445			2.04874	2.35786			2.13768	2.35713	2.28524			2.15303	2.03959	2.3147
2.21103			1.88597	2.39222			2.13422	2.04384	2.21252			2.1612	2.03981	2.34463
2.35779			1.82694	2.38213			2.08699	2.04599	2.23337			2.18285	2.03297	2.32206
2.33016			2.07534	2.32569			2.08565	2.0348	2.26676			2.19449	2.0226	2.33831
2.35207			1.9644	2.20225			2.07138	2.03036	2.25618			2.064	2.02349	2.40207
2.3711			2.07921	2.19152			2.13836	1.92978	2.28291			1.98563	2.0708	2.3645
2.38327			1.92685	2.38986			2.13729	2.3718	2.31694			2.17396	2.09366	2.38404
2.41269			2.04378	2.33022			2.12918	1.93215	2.36077			2.14273	2.08266	2.33023
2.41871			2.03836	2.33119			2.122	1.99527	2.36276			2.146	2.07975	2.31165
2.4306			2.03784	2.39215			2.1324	2.04522	2.29042			2.15845	2.05112	2.30568
2.4299			1.70021	2.34398			2.13385	2.44688	2.29072			2.1328	2.07644	2.34647
2.47053			1.84108	2.3253			2.12851	2.05566	2.29403			2.14765	2.08149	2.33
2.43259			2.04484	2.37174			2.12968	2.0491	2.29893			2.13702	2.08977	2.3042
2.4319			2.06107	2.38812			2.13122	2.22609	2.35508			2.14947	2.089	2.29999
2.42428			1.87629	2.39365			2.13167	2.30145	2.27098			2.02394	2.09877	2.27659
2.41331			1.91868	2.30767			2.10734	2.12549	2.29792			2.143	2.09193	2.26516
2.41147			1.94799	2.36424			2.08743	2.36417	2.47031			2.12186	2.08719	2.38471
2.41887			2.07694	2.37725			2.12609	2.34392	2.28329			2.14723	2.07842	2.27787
2.40934			1.93331	2.34278			2.12927	2.05223	2.53229			2.16621	2.1112	2.26547
2.40084			1.87602	2.31851			2.13384	2.21286	2.45092			2.15801	2.11426	2.19543
2.38099			2.04792	2.3663			2.12693	2.21984	2.24499			2.17029	2.09237	2.18489
2.36335			2.04515	2.39862			2.1303	2.33298	2.23698			2.16386	2.06673	2.20964
2.37058			1.8323	2.28142			2.06762	2.34595	2.35854			2.15975	2.03896	2.33149
2.35784			2.05032	2.44453			2.09149	2.07557	2.31226			2.15153	2.08013	2.28378
2.36773			2.05026	2.43849			2.071	2.07368	2.35431			2.12993	2.08073	2.20249
2.36476			2.047	2.32301			2.08213	2.0815	2.34691			2.15771	2.09111	2.54121
2.35879			1.85166	2.27463			2.10353	2.41728	2.49034			2.15488	2.10588	2.55734
2.38655			2.0651	2.32605			2.07738	2.36567	2.51539			2.09905	2.02941	2.44899
2.40666			2.06557	2.46089			1.93102	2.06568	2.52762			2.19489	2.05839	2.26536
2.44809			1.93904	2.37856			2.09656	2.28703	2.53298			2.20596	2.27449	2.25319
2.43265			2.07535	2.29009			2.12445	2.22864	2.53335			2.19748	2.03968	2.32249
2.43232			2.07444	2.33201			2.13901	2.24903	2.35399			2.07389	2.00525	2.31172
2.43504			1.87285	2.34518			2.11768	2.32966	2.2759			2.22709	2.28899	2.26127
2.43842			1.89484	2.33747			2.11985	2.33942	2.31809			2.14527	2.14737	2.41878
2.43417			1.87783	2.35205			2.14346	2.00642	2.29896			2.15614	1.98177	2.4559
2.42575			2.04291	2.3394			2.14774	2.0232	2.24568			2.15587	2.29524	2.42087
2.42421			1.86837	2.31758			2.14085	2.31453	2.33553			2.15774	2.32565	2.28954
2.42138			2.05322	2.34022			2.11066	2.37587	2.18397			2.15284	2.32251	2.36502
2.43187			2.05684	2.34259			2.11757	2.1596	2.36986			2.14943	2.31402	2.50112
2.41533			2.05305	2.31967			2.13324	2.0592	2.49707			2.15159	2.28217	2.444
2.37779			1.891	2.34865			2.07679	2.05059	2.52468			2.20351	2.04565	2.37626
2.35971			1.89614	2.3896			2.07439	2.03259	2.49705			2.20353	2.07361	2.36234
2.37576			2.07335	2.2798			2.25872	2.01734	2.50561			2.15301	2.07374	2.3622
2.3602			2.07624	2.24568			2.11698	2.17059	2.58665			2.16579	2.07038	2.31761
2.29888			1.91337	2.35079			2.13385	2.03225	2.48597			2.17019	2.07968	2.36253
2.32294			1.90243	2.37064			2.13186	2.03643	2.55761			2.16487	2.07813	2.43723
2.3346			2.04892	2.32945			2.09902	2.03086	2.25685			2.15685	2.0562	2.36359
2.34507			1.88729	2.23538			2.04888	2.04368	2.243			2.0796	2.03521	2.34094
2.35737			2.05193	2.21134			2.10355	2.35791	2.49293			2.17158	2.19418	2.3061
2.42531			2.04935	2.41534			2.05541	2.32822	2.22744			2.19323	2.08247	2.29238
2.40852			1.9041	2.39996			2.06184	2.05956	2.5095			2.14685	2.07639	2.29191
2.41544			1.88959	2.15432			2.07523	2.06346	2.3542			2.17404	2.03126	2.267
2.42671			2.06284	2.24591			2.08399	2.0655	2.36152			2.17392	2.06824	2.32144
2.42812			1.92931	2.32046			2.07809	2.02544	2.36381			2.16265	2.16928	2.30563
2.42582			1.93004	2.32825			2.07128	2.01992	2.34305			2.13178	2.05304	2.43225
2.46137			2.07948	2.26939			2.10546	2.2428	2.25022			2.19954	2.04151	2.45742
2.42576			2.07874	2.25742			2.09066	2.25873	2.27866			2.23309	2.13925	2.42999
2.42379			1.92154	2.28483			2.11191	2.05213	2.49561			2.00218	2.07425	2.36043
2.41074			1.91384	2.28846			2.12486	2.07404	2.30447			2.19971	2.07865	2.40163
2.42234			1.92103	2.29837			2.13645	2.21812	2.5075			2.18077	2.06044	2.40744
2.41695			2.05701	2.34594			2.12897	2.04929	2.43153			2.1547	1.98396	2.46806
2.38479			1.91116	2.33114			2.10869	2.04743	2.32728			2.13384	2.00042	2.33859
2.37361			2.06119	2.33475			2.00304	2.04198	2.47023			2.14921	2.27911	2.39853
2.34064			2.06369	2.34304			2.03844	2.03638	2.40658			2.14281	2.18829	2.31885
2.35184			1.96481	2.3668			2.12701	2.22241	2.4183			2.12979	2.03383	2.21462
2.29273			1.94104	2.35464			2.0814	2.22801	2.53959			2.13948	2.00374	2.12344
2.29335			2.07959	2.33682			2.06324	2.23022	2.54305			2.13695	2.21922	2.3441
2.31971			2.07705	2.3402			2.04097	2.34946	2.50258			2.13574	2.30395	2.36907
2.33537			2.07398	2.23958			2.06376	2.3542	2.49714			2.14325	2.35737	2.42682
2.07217			1.89831	2.22049			2.05235	2.00269	2.57895			2.13574	2.04421	2.22639
2.36351			2.0574	2.25356			2.03785	2.31577	2.53151			2.13882	2.18396	2.26406
2.36			1.8592	2.34303			2.06615	2.06445	2.2554			2.1541	2.10745	2.38378
2.39588			2.06305	2.25814			2.0809	2.04487	2.43639			2.14097	2.10207	2.2392
2.42069			2.06953	2.26999			2.07961	1.99922	2.26165			2.15616	2.07923	2.23617
2.43564			2.07129	2.23014			2.07368	2.17681	2.25522			2.16141	2.05524	2.33391
2.43086			1.94529	2.04744			2.06383	1.98924	2.27331			2.1831	2.17956	2.26886
2.43075			1.95702	2.14291			2.07236	2.00483	2.2808			2.17552	2.09125	2.23578
2.42829			1.9351	2.30816			2.05852	2.24475	2.31345			2.17162	2.06292	2.25863
2.40191			1.85989	2.46272			2.05652	2.19443	2.31485			2.17148	2.30224	2.30118
2.42008			2.05362	2.2665			2.10817	2.07838	2.29108			2.18372	2.0815	2.30483
2.40369			1.88112	2.30388			2.14146	2.05663	2.27626			2.1374	2.07537	2.24763
2.41865			1.90872	2.4494			2.1293	2.04326	2.29237			2.17684	2.0728	2.23168
2.40882			1.96785	2.4384			2.10858	2.04227	2.29955			2.16612	2.07093	2.28031
2.38988			2.0652	2.33839			2.09702	2.21979	2.27608			2.19768	2.05719	2.33242
2.38646			2.08355	2.2737			2.154	2.35076	2.21738			2.20201	2.33804	2.32561
2.41991			2.28147	2.2856			2.14618	2.04531	2.30865			2.18847	2.04386	2.2854
2.34575			2.53685	2.308			2.26182	2.32956	2.31275			2.1737	2.28971	2.27501
2.3384			2.08524	2.30873			2.21978	2.29325	2.26075			2.17294	2.36118	2.35684
0			2.07428	2.30468			1.99896	2.20355	2.2742			2.14766	2.04235	2.33471
0			2.30936	2.32651			2.05695	2.07051	2.33424			2.09776	1.96991	2.37857
2.29499			2.13376	2.32008			2.04904	2.34717	2.35801			2.16495	2.01396	2.35914
2.32319			2.11401	2.31911			1.99434	2.03384	2.34932			2.15156	2.16939	2.32011
2.219			2.40525	2.33368			2.0207	2.34271	2.3719			2.13802	2.28657	2.43602
2.33448			2.09863	2.33685			2.04221	2.37354	2.37791			2.13217	2.04154	2.37212
2.39043			2.04374	2.327			2.06997	2.04506	2.37734			2.13423	2.00036	2.36514
2.45023			2.03932	2.39191			2.09541	2.08471	2.36682			2.13684	2.16501	2.27125
2.43452			2.18548	2.49894			2.08342	2.05322	2.39397			2.13895	2.18225	2.26189
2.42557			2.2042	2.41156			2.08266	2.02677	2.29433			2.13577	2.17058	2.36528
2.42724			2.3492	2.29592			2.07928	2.05688	2.30033			2.13341	2.1454	2.33521
2.42646			2.08106	2.26041			2.10135	2.17651	2.33342			2.14143	2.06991	2.32173
2.41848			2.11256	2.29249			2.0688	2.06081	2.33364			2.15171	2.06294	2.26324
2.4263			2.35274	2.43711			2.0283	2.05585	2.33381			2.13859	2.24208	2.27084
2.45744			2.24925	2.41079			2.06492	1.91039	2.35326			2.15548	2.06405	2.40655
2.41006			2.19937	2.43106			2.21294	1.90236	2.35461			2.15999	2.07869	2.41283
2.41412			2.11577	2.4554			2.11863	1.97435	2.35048			2.18159	2.08277	2.29871
2.38215			2.12132	2.35678			2.09471	1.93188	2.34874			2.15613	2.0737	2.36421
2.30197			2.09194	2.40884			2.1315	2.36455	2.36503			2.16636	2.07971	2.38361
2.37592			2.09848	2.38153			2.17428	2.33808	2.38591			2.17895	2.18809	2.35785
2.39393			2.10969	2.34872			2.06584	2.33585	2.42208			2.1806	2.20797	2.33849
2.37102			2.09326	2.27037			2.03696	2.34706	2.36396			2.13827	2.21758	2.28677
2.35985			2.09904	2.30063			2.13231	2.04615	2.35262			2.18339	2.03742	2.25124
2.3387			2.10733	2.26936			2.09503	2.20018	2.37632			2.20768	2.04175	2.28347
2.33517			2.40407	2.21098			1.83011	1.99878	2.34521			2.19448	2.0095	2.28872
2.3175			2.35827	2.35438			2.06631	2.00932	2.34472			2.19769	2.00437	2.46707
2.30444			2.05913	2.34008			2.20644	2.02991	2.38763			2.19331	2.06617	2.48052
2.35104			2.24276	2.41684			2.04015	2.16374	2.39128			2.18271	2.05747	2.34165
2.37367			2.06668	2.39094			2.24144	2.11457	2.40477			2.14804	2.06195	2.34279
2.37939			2.27724	2.34338			2.11945	2.34864	2.41789			2.17435	2.04767	2.43365
2.41926			2.09732	2.32689			2.00439	2.02739	2.36047			2.17742	1.99521	2.44932
2.44952			2.09526	2.32474			2.19801	2.02118	2.35399			2.1723	2.02353	2.51778
2.43196			2.13848	2.32396			2.04987	2.39629	2.32264			2.16055	2.27649	2.27862
2.43412			2.1662	2.38493			2.09763	2.33096	2.34751			2.1575	2.15582	2.35401
2.42877			2.30557	2.39982			2.06256	2.31744	2.36329			2.15276	2.01754	2.31994
2.45593			2.358	2.3757			2.07187	2.35738	2.12097			2.14134	2.00583	2.34323
2.44683			2.46398	2.42519			2.06238	2.3408	2.15237			2.13623	2.1682	2.33723
2.42296			2.0901	2.43379			2.05562	2.01222	2.10843			2.13241	2.05224	2.29004
2.41948			2.11943	2.45018			2.02829	2.05087	2.12387			2.13223	2.03759	2.22548
2.40715			2.09449	2.30095			2.04336	2.03114	2.27314			2.1579	2.04045	2.27075
2.37289			2.30396	2.27964			2.08663	2.03347	2.21205			2.15015	2.04544	2.34466
2.36084			2.3215	2.27975			2.06715	2.34799	2.1971			2.18639	2.05506	2.32259
2.37754			2.07435	2.34475			2.06197	2.45889	2.21948			2.12493	2.06927	2.37455
2.36644			2.07152	2.24864			2.08137	2.38446	2.09169			2.13271	2.07069	2.41308
2.39221			2.08805	2.27484			2.2318	2.03283	2.10567			2.14256	2.09615	2.27296
2.36888			2.37456	2.25676			2.41465	1.88386	2.24561			1.91481	2.10639	2.34685
2.37952			2.10735	2.26247			2.13967	2.3181	2.32176			2.06939	2.0862	2.33977
2.35954			2.11686	2.3222			2.15261	2.27754	2.20534			2.17857	2.06075	2.27343
2.37991			2.10477	2.28928			2.10354	2.25334	2.22011			2.20642	2.1751	2.29353
2.38495			2.10324	2.33854			2.10286	2.38029	2.13631			2.16972	2.07649	2.42758
2.41094			2.10236	2.33766			2.04829	2.39385	2.22714			2.18586	2.19696	2.26658
2.38928			2.10905	2.3383			2.05624	2.00005	2.22218			2.1226	2.04273	2.2973
2.41909			2.26534	2.30444			2.0607	2.03959	2.30297			2.17159	2.03617	2.3246
2.4162			2.11675	2.29313			2.03849	2.30983	2.30792			2.11175	2.04813	2.39966
2.46037			2.16084	2.30452			2.04171	2.00864	2.25676			2.24003	2.08768	2.36117
2.43198			2.34031	2.28276			2.03464	2.01093	1.99634			2.21301	2.03412	2.28985
2.40734			2.10423	2.28481			2.03761	2.36019	2.08517			2.18813	2.00269	2.2881
2.42019			2.3911	2.32269			2.01644	2.02509	2.30848			2.17724	2.05081	2.4579
2.42251			2.37228	2.30396			2.05237	2.02701	2.16718			2.14606	2.28052	2.21063
2.39605			2.37929	2.35013			2.06789	2.35946	2.34141			2.17686	2.01727	2.33068
2.41296			2.32813	2.38397			2.05789	2.02077	2.46317			2.17581	2.24239	2.33959
2.37438			2.08026	2.36942			2.05167	2.33006	2.44595			2.15973	1.98618	2.29257
2.40272			2.07088	2.33084			2.06459	2.3188	2.4356			2.15733	1.98907	2.30528
2.39393			2.09341	2.31205			2.07533	2.30717	2.37644			2.15845	1.9905	2.42084
2.3937			2.11876	2.36766			2.06631	1.9905	2.30663			2.12663	2.33673	2.29393
2.39095			2.09244	2.2657			2.024	2.13288	2.24879			2.13511	2.23298	2.4481
2.37697			2.11696	2.24503			2.03154	2.24698	2.19394			2.12637	2.0462	2.38338
2.38396			2.11495	2.23006			2.06593	1.99977	2.29049			2.12087	2.17204	2.32455
2.37457			2.38303	2.27354			2.0941	2.01809	2.34071			2.13674	2.16987	2.50125
2.37888			2.27586	2.43184			2.2199	2.40344	2.29078			2.13057	2.24101	2.49615
2.36132			2.2067	2.41978			2.09404	2.05425	2.29818			2.1442	2.33372	2.50646
2.39223			2.08681	2.37124			2.3382	2.04396	2.33235			2.19607	2.06352	2.04465
2.41434			2.19878	2.315			2.12955	2.02425	2.28893			2.148	2.07123	2.33038
2.42509			2.22166	2.17721			2.13636	2.06864	1.52364			2.11199	2.05815	2.40962
2.46039			2.13615	2.09446			2.20768	1.97625	2.03487			2.13352	2.04294	2.27332
2.42023			2.12646	2.30207			2.06187	1.97072	2.21671			2.11629	2.04859	2.26509
2.41091			2.13951	2.30597			1.99217	2.04823	2.35608			1.97488	2.03757	2.42485
2.39436			2.30984	2.41062			2.03303	2.09587	2.39521			2.20847	2.18826	2.37109
2.39503			2.24478	2.33507			2.08136	1.98466	2.37138			2.20039	2.04198	2.45686
2.41105			2.11282	2.20965			2.07724	2.35287	2.37231			2.17158	2.03307	2.45419
2.40402			2.11974	2.23923			2.05609	2.41147	2.3077			2.16576	2.05924	2.36376
2.38482			2.09504	2.30804			2.05878	2.2039	2.2757			2.15086	2.28205	2.37549
2.36895			2.08501	2.26368			2.03834	2.03934	2.29276			2.0886	2.23229	2.2971
2.43335			2.09364	2.29367			2.04056	2.03323	2.26697			2.16888	2.06301	2.29589
2.39389			2.19247	2.33141			2.03112	2.33404	2.32024			2.19884	1.98323	2.35652
2.40254			2.11817	2.35151			2.07987	2.03817	2.45529			2.22754	2.14193	2.31985
2.3991			2.34988	2.30282			2.04773	2.01306	2.36408			2.18778	2.12892	2.35008
2.39874			2.47417	2.26797			2.06387	2.33828	2.28838			2.18892	2.13472	2.28994
2.39655			2.23139	2.2734			2.04983	2.35798	2.26068			2.16251	1.99392	2.33152
2.40074			2.19196	2.27337			2.04761	2.35286	2.27385			2.15208	2.02068	2.35518
2.4144			2.30334	2.4285			2.065	2.39751	2.23542			2.17158	2.08383	2.34451
2.42018			2.13811	2.52507			2.07235	2.00753	2.24926			2.17221	2.25173	2.4446
2.40525			2.11875	2.32659			2.07957	1.99119	2.21471			2.16011	2.00999	2.32433
2.40839			2.10162	2.34218			2.07754	2.19607	2.11095			2.15213	2.23332	2.34512
2.40895			2.106	2.34029			2.08908	2.3554	2.52774			2.1543	2.21614	2.42764
2.392			2.35802	2.29915			2.07288	1.9897	2.38272			2.14915	2.19275	2.3134
2.41794			2.29314	2.26179			2.09958	2.02471	2.45629			2.12925	2.20302	2.24807
2.40943			2.26402	2.30808			2.11264	2.04348	2.32443			2.11651	2.05743	2.30487
2.40867			2.10078	2.32077			2.12481	2.38258	2.22842			2.1275	2.03349	2.19146
2.38421			2.39952	2.28391			2.13418	2.40136	2.27288			2.13986	2.01148	2.28357
2.37856			2.09933	2.24202			2.13261	2.38756	2.08312			2.13483	2.02728	2.40008
2.38945			2.23583	2.30643			2.1536	2.02974	2.22594			2.14952	2.17324	2.23718
2.39979			2.34382	2.30592			2.12168	2.3582	2.27627			2.13397	2.21627	2.45395
2.41532			2.21658	2.29753			2.07679	2.33525	2.32929			2.13812	2.19531	2.42034
2.45292			2.09241	2.25567			2.07578	1.82619	2.45469			2.13247	2.16213	2.36363
2.42151			2.07782	2.28926			2.02968	2.11813	2.31952			2.12175	2.0335	2.45631
2.40292			2.12286	2.32607			2.06154	2.29118	2.31247			2.11993	2.02321	2.3519
2.4072			2.13701	2.27884			2.08239	2.35311	2.33391			2.14997	2.41147	2.34769
2.40838			2.13877	2.26944			2.03212	2.35522	2.32138			2.05147	2.30878	2.43878
2.39086			2.21692	2.33794			2.28011	2.0386	2.29228			2.17893	2.14946	2.37095
2.40057			2.14313	2.57656			2.02726	2.33486	2.41201			2.15303	2.04942	2.41568
2.40756			2.20547	2.57891			2.04646	2.382	2.30813			2.16215	2.02558	2.29891
2.40662			2.27182	2.25702			2.05416	1.91587	2.3015			2.17039	2.01973	2.25181
2.40251			2.37516	2.32608			2.0783	2.30121	2.41337			2.12976	2.01612	2.35603
2.36092			2.52759	2.29335			2.08711	2.29988	2.37597			2.16818	2.01243	2.29004
2.38939			2.48907	2.32882			2.08103	2.37827	2.07261			2.2303	2.15182	2.31863
2.37266			2.24601	2.33973			2.32388	2.34804	2.53276			2.19273	2.26831	2.33318
2.36298			2.1269	2.29751			2.04626	2.25591	2.4322			2.18854	2.19208	2.22284
2.38973			2.13968	2.29067			2.05796	2.32587	2.35065			2.18093	2.21068	2.27306
2.33021			2.12363	2.36052			2.20462	2.14846	2.36092			2.17252	2.16485	2.37808
2.3669			2.11482	2.25519			2.06874	2.26484	2.3454			2.16903	2.03778	2.36582
2.35611			2.30325	2.27594			2.06716	2.37468	2.2997			2.162	2.03532	2.30478
2.36864			2.13641	2.27755			2.07752	2.25127	2.33685			2.16331	2.03632	2.22773
2.47101			2.20507	2.31428			2.08275	2.24513	2.42974			2.15508	2.03995	2.34021
2.48404			2.27533	2.31056			2.08429	2.33515	2.09			2.14111	2.02182	2.37499
2.45052			2.35487	2.28399			2.09768	2.32951	2.22142			2.14277	1.99741	2.35096
2.45796			2.10344	2.28951			2.08746	2.3299	2.37979			2.11912	2.19014	2.44027
2.44827			2.09716	2.34318			2.08177	1.99024	2.39146			2.12397	2.05332	2.56556
2.47711			2.05731	2.43736			2.1454	2.21788	2.36372			2.10822	2.03881	2.28814
2.44179			2.08154	2.50359			2.2339	2.04338	2.35922			2.10054	2.01524	2.29665
2.46169			2.19802	2.31376			2.146	1.99764	2.30379			2.14148	2.35846	2.28933
2.46445			2.13439	2.28386			2.12944	1.9797	2.2512			2.10222	2.39779	2.34713
2.46882			2.36264	2.31684			1.90366	1.99644	2.3252			2.12103	2.30288	2.3713
2.47745			2.35708	2.32693			2.08248	2.35705	2.31002			2.11872	2.03783	2.46436
2.48866			2.34001	2.35577			2.03	2.01564	2.28279			2.10797	2.42172	2.45651
2.48283			2.10091	2.28657			2.06441	2.01641	2.40706			2.12045	2.00153	2.30835
2.43694			2.1125	2.32226			2.06098	2.01581	2.29811			2.11285	2.0135	2.3204
2.39643			2.11729	2.41259			2.01636	2.03899	2.26739			2.04742	2.01687	2.44851
2.45926			2.2227	2.2504			1.9927	2.28851	2.10066			2.16646	2.23164	2.25273
2.43739			2.27642	2.28144			2.03675	2.32039	2.41341			2.18338	2.04337	2.1634
2.44137			2.25226	2.31386			2.07471	2.00635	2.35783			2.17344	2.32158	2.58235
2.41382			2.31448	2.33741			2.07171	2.30866	2.27742			2.14057	2.03579	2.42688
2.44771			2.29884	2.49884			2.04729	2.31976	2.24901			2.14177	2.16616	2.21519
2.47385			2.11649	2.33707			2.04141	2.20961	2.32208			2.15878	2.19417	2.32197
2.45429			2.28502	2.42104			2.05678	2.00533	2.32382			2.13229	2.01972	2.36081
2.48478			2.17527	2.35495			2.09099	2.19755	2.30882			2.17377	2.0036	2.32264
2.46393			2.11794	2.35309			2.08544	2.15953	2.2938			2.23736	2.23196	2.25768
2.43311			2.11343	2.26909			2.10018	2.03064	2.44603			2.21903	2.03425	2.30471
2.38764			2.22902	2.32739			2.10335	1.96085	2.48283			2.19192	2.0316	2.33924
2.44655			2.30198	2.36978			2.09259	2.01712	2.47146			2.18723	2.20046	2.3314
2.37769			2.11297	2.40224			2.0881	2.02466	2.42047			2.17708	2.18978	2.34297
2.36839			2.31823	2.34192			2.06534	1.93392	2.36362			2.16814	2.19703	2.41929
0			2.05715	2.31247			2.07649	2.44851	2.36094			2.17266	2.18721	2.25131
2.3785			2.3648	2.35058			2.09774	2.37285	2.39942			2.16782	2.03564	2.26442
2.41013			2.26146	2.28644			2.09566	2.34535	2.42952			2.15784	2.01626	2.49252
2.47416			2.11519	2.27049			2.0948	1.99126	2.37276			2.15035	2.0416	2.50116
2.49379			2.33211	2.24321			2.09291	2.18023	2.48755			2.15935	1.96763	2.41373
2.48859			2.3796	2.2687			2.12345	2.20154	2.5012			2.15004	2.13161	2.31361
2.4943			2.34655	2.29993			2.12243	2.30926	2.4416			2.13564	2.02124	2.35118
2.49435			2.37874	2.32006			2.34482	2.39308	2.41563			2.13145	1.9669	2.34811
2.42368			2.09833	2.3699			2.04585	2.38332	2.31397			2.10841	2.17594	2.44705
2.35511			2.40804	2.40196			2.10515	2.19386	2.2978			2.10798	2.16329	2.42783
2.42857			2.31726	2.44264			2.02913	2.32954	2.24536			2.09705	2.15972	2.14088
2.36499			2.24426	2.438			2.10748	2.00141	2.14208			2.10748	2.03144	2.33394
2.35381			2.29906	2.3156			2.06958	2.18956	2.31527			2.14564	2.04717	2.41174
2.35998			2.38528	2.38186			2.05375	2.2968	2.33136			2.14069	2.03834	2.52006
2.36872			2.42714	2.35578			2.07154	2.31139	2.28223			2.13121	2.01558	2.46352
2.43048			2.34385	2.36921			2.08757	2.03153	2.19578			2.12726	2.01928	2.41749
2.45691			2.2383	2.39395			2.07555	2.02969	2.2352			2.15816	2.46483	2.40512
2.45679			2.29667	2.39184			2.00861	2.20098	2.35474			2.14285	2.03426	2.50396
2.46163			2.21231	2.45595			2.06627	2.32741	2.51491			2.15001	2.0148	2.51153
2.49328			2.24632	2.3661			2.16641	2.40434	2.32716			2.13611	1.99218	2.51794
2.4653			2.29728	2.35412			2.07865	2.05929	2.35768			2.12885	2.00943	2.35829
2.45169			2.37301	2.28984			2.07289	1.9951	2.31742			2.15542	2.03952	2.33792
2.34137			2.3264	2.29425			2.10994	2.039	2.31562			2.15269	1.99319	2.43798
0			2.29367	2.34681			2.11386	2.02895	2.29687			2.1226	2.0351	2.37476
2.39923			2.10074	2.31798			2.09208	2.00307	2.30875			2.14182	2.06794	2.32563
2.3898			2.16345	2.3148			2.08959	2.05323	2.34441			2.19984	2.06521	2.38285
2.37468			2.24992	2.37671			2.08089	2.00791	2.37506			2.1923	2.05411	2.34588
0			2.30263	2.3696			2.10456	2.01348	2.33862			2.19229	2.07322	2.34214
2.35344			2.18123	2.32459			2.12246	2.0085	2.32169			2.18774	2.05491	2.41244
2.40336			2.31276	2.3336			2.08504	2.03611	2.29897			2.17859	2.01598	2.55358
2.43722			2.21814	2.34635			2.08922	2.14704	2.30265			2.1708	2.03727	2.44457
2.49369			2.29637	2.33234			2.07637	2.04245	2.30508			2.14874	1.94427	2.29488
2.46095			2.24354	2.285			2.10767	2.03971	2.31157			2.16337	1.86159	2.36726
2.49154			2.19646	2.39008			2.07122	1.98877	2.35549			2.16129	2.39368	2.46794
2.4611			2.25406	2.33575			2.06936	2.31823	2.28322			2.16348	2.4063	2.35742
2.48272			2.11519	2.32445			2.26777	2.35306	2.24562			2.15713	2.55559	2.41592
2.372			2.23568	2.37504			2.10967	2.32924	2.36302			2.14261	2.48749	2.32864
2.34764			2.39772	2.36068			2.1155	2.38892	2.27894			2.10746	1.91703	2.2743
0			2.3796	2.30755			2.23626	2.06979	2.30922			2.13369	2.03154	2.27394
2.37102			2.37319	2.2987			2.1794	2.048	2.34805			2.14659	2.04371	2.25208
2.44133			2.10679	2.28721			2.11027	1.98153	2.35606			2.12775	2.19805	2.35094
2.39711			2.27458	2.42559			2.10981	2.23375	2.33691			2.13034	2.34299	2.47837
2.4052			2.31991	2.33078			2.09333	2.00041	2.49777			2.1264	2.05217	2.46177
2.39891			2.4101	2.27821			1.96735	2.02754	2.44634			2.13947	2.0471	2.49965
2.47015			2.33373	2.34554			2.05247	2.35413	2.34222			2.13571	2.24662	2.10302
2.44882			2.26692	2.37112			2.05679	2.33353	2.30545			2.14598	2.0206	2.14394
2.45651			2.27318	2.3676			2.15518	2.05777	2.22899			2.15704	2.08204	2.40442
2.46509			2.30867	2.33808			2.0623	2.04589	2.08115			2.16897	1.89246	2.32604
2.49181			2.34823	2.31878			2.13711	2.04333	2.26191			2.15724	1.76134	2.36208
2.46531			2.26499	2.43649			2.1177	2.04436	2.30277			2.15612	1.78101	2.35157
2.47091			2.20421	2.49795			2.15257	2.28344	2.33606			2.15704	2.06079	2.33069
2.40165			2.19445	2.28801			2.03054	1.97026	2.35494			2.16158	2.09301	2.34017
2.46172			2.28265	2.25969			2.05802	1.92608	2.31715			2.16187	2.10201	2.44598
2.37246			2.31938	2.3083			2.07581	2.49671	2.29944			2.15854	2.1019	2.52161
2.25665			2.13105	2.36665			2.07884	2.52061	2.38301			2.10137	2.5465	2.21125
2.40712			2.08788	2.29481			2.10467	2.38185	2.32239			2.16637	2.413	2.22571
2.3777			2.13878	2.30421			2.0872	2.0015	2.29933			2.21928	2.00855	2.3407
2.39941			2.14672	2.33251			2.08913	1.82281	2.29735			2.2055	2.04776	2.22036
2.43613			2.27476	2.27488			2.10367	1.86166	2.25522			2.188	2.10088	2.27089
2.42268			2.38859	2.25686			2.19203	1.95414	2.35382			2.17042	2.09706	2.26758
2.44587			2.2812	2.27099			2.18443	1.93254	2.38598			2.18169	2.08916	2.25231
2.47554			2.24623	2.31977			2.07288	2.00842	2.3463			2.1776	2.10878	2.26301
2.48297			2.2254	2.3257			2.06641	2.00549	2.30138			2.16082	2.06468	2.38056
2.49052			2.23886	2.45767			2.19907	2.00505	2.31261			2.17333	1.99422	2.30694
2.49323			2.24436	2.47772			2.08581	2.06512	2.3124			2.16139	2.0308	2.33504
2.48536			2.11667	2.31797			2.08691	2.08837	2.32184			2.15895	2.05078	2.28476
2.40825			2.12142	2.36024			2.08865	2.08549	2.34601			2.154	2.3654	2.07263
2.37106			2.27191	2.28468			2.10679	2.0341	2.3256			2.14288	2.32228	2.15486
2.42913			2.2844	2.28771			2.12672	2.02855	2.42697			2.10991	2.352	2.37099
2.36953			2.29946	2.27717			2.1123	2.01778	2.38766			2.13254	2.02445	2.37849
0			2.12049	2.30527			2.15195	1.73642	2.35973			2.12669	1.86936	2.47852
2.41051			2.26617	2.28055			2.28953	2.06454	2.42855			2.09659	1.98559	2.35279
2.44884			2.11055	2.2697			2.0367	2.08655	2.45098			2.12152	2.03508	2.28557
2.44042			2.11104	2.254			2.24812	2.04604	2.39587			2.14179	1.99935	2.40927
2.44855			2.29908	2.28168			2.06493	2.04941	2.27565			2.14243	1.96973	2.12235
2.4555			2.11595	2.29156			2.03887	2.00985	2.28323			2.14534	2.27168	2.33477
2.45935			2.1761	2.28261			2.06158	2.32856	2.38215			2.15593	2.30337	2.51871
2.46023			2.23862	2.3127			2.05756	2.24499	2.33866			2.15934	2.02373	2.48199
2.46311			2.35112	2.31141			2.2727	2.1523	2.32164			2.15271	2.04284	2.43277
2.50757			2.16961	2.30582			2.04556	2.04863	2.37643			2.14903	2.03681	2.33085
2.43945			2.06193	2.32745			2.04519	2.04943	2.44142			2.16546	2.18144	2.42301
2.38318			2.06491	2.33174			2.12179	1.9885	2.41048			2.17493	2.0916	2.33226
2.47778			2.10512	2.2477			2.13095	2.03804	2.40716			2.14522	2.08214	2.2664
2.39818			2.38106	2.11549			2.04582	2.07561	2.32984			2.15103	2.12448	2.19792
2.38713			2.17164	2.45109			2.02745	2.07453	2.33814			2.16084	2.04216	2.26755
2.43575			2.17109	2.46652			2.05732	2.06367	2.31016			2.11598	2.35491	2.39224
2.42184			2.30071	2.36729			2.06142	2.07011	2.26246			2.15337	2.07	2.29363
2.42595			2.18167	2.44058			2.07709	2.05489	2.33147			2.18766	2.20934	2.30283
2.44362			2.24458	2.50485			2.09793	2.45426	2.40473			2.18856	2.03639	2.24279
2.48088			2.37084	2.48884			2.09733	1.93035	2.32201			2.1861	2.04714	2.23446
2.49676			2.30843	2.30367			2.10147	2.33362	2.30682			2.16531	1.99938	2.1302
2.46259			2.24281	2.31824			2.09674	2.32299	2.33262			2.18234	2.07086	2.43329
2.48732			2.26745	2.38986			2.11164	2.22487	2.35401			2.17078	2.08168	2.32996
2.46098			2.36657	2.30101			2.20364	2.00235	2.33149			2.17022	2.51832	2.3107
2.39821			2.35492	2.29068			2.0773	2.01665	2.32714			2.17201	2.05881	2.21651
2.35118			2.25566	2.2499			2.0709	1.99874	2.39074			2.1519	1.99632	2.1886
2.37122			2.19239	2.27201			2.07118	2.30005	2.34693			2.14865	2.0019	2.30732
2.33908			2.10612	2.32955			2.08094	2.01026	2.29096			2.15611	2.08693	2.50312
2.3699			2.35364	2.37764			2.26128	2.02227	2.26336			2.15634	2.0671	2.24434
2.39135			2.26416	2.26048			2.08545	2.21911	2.27712			2.15203	2.06103	2.26719
2.38311			2.11485	2.2465			2.10149	2.15143	2.2986			2.14048	2.18235	2.27347
2.43159			2.1013	2.33475			2.09495	2.06931	2.2871			2.12582	2.03074	2.26643
2.47317			2.25305	2.26464			2.1	1.94285	2.26111			2.10669	2.02849	2.27367
2.45975			2.15203	2.16511			2.10536	1.95615	2.32143			2.11831	2.03571	2.44616
2.48174			1.85443	2.3408			2.27512	1.93496	2.34318			2.14674	2.05577	2.29914
2.47943			2.03774	2.37415			2.0522	2.35263	2.32336			2.13848	2.19976	2.22022
2.446			2.49213	2.32897			2.04175	1.99536	2.32712			2.12937	2.05074	2.32399
2.37029			2.46583	2.33819			2.06064	2.01788	2.31386			2.14615	2.29408	2.34955
2.47792			2.37936	2.44814			2.09298	2.17738	2.33173			2.14674	2.07175	2.36589
2.40835			2.40473	2.40526			2.06557	2.19613	2.38534			2.14335	2.15647	2.42882
2.42645			2.37511	2.38275			2.08101	2.19446	2.29918			2.15047	2.0409	2.24853
2.47209			2.13863	2.38187			2.01348	2.12294	2.30823			2.18278	1.98432	2.29871
2.51132			2.14735	2.43796			2.0698	2.0131	2.31415			2.14508	1.9584	2.31036
2.48307			2.44368	2.45245			1.96942	1.97709	2.32181			2.1184	2.0115	2.23464
2.4843			2.38753	2.36643			2.10492	1.9738	2.3157			2.13065	2.13902	2.20162
2.46241			2.31718	2.49094			2.22545	2.4488	2.29237			2.1733	2.01227	2.53474
2.42112			2.30043	2.4751			2.04164	1.99572	2.31053			2.17793	2.10057	2.36549
2.37403			2.32303	2.2892			2.04369	2.02707	2.34517			2.19713	1.96602	2.28732
2.51267			2.32715	2.34273			2.0359	2.03625	2.29829			2.15758	1.96476	2.37228
2.37397			2.2949	2.38494			2.04951	2.05566	2.33152			2.17269	1.99794	2.4506
2.06773			2.23703	2.38321			2.04002	2.05459	2.33177			2.16136	2.3619	2.43927
0			2.26137	2.34319			2.02556	2.05128	2.32025			2.18832	2.05223	2.49611
2.31236			2.22739	2.43319			2.19433	1.88554	2.09169			2.17211	2.35049	2.46076
2.46673			2.35451	2.42982			2.06612	2.21794	2.31553			2.1101	1.99703	2.29611
2.48006			2.39525	2.34229			2.05955	2.22108	2.51416			2.14893	1.99374	2.28245
2.40684			2.0909	2.3281			2.08465	2.17422	2.4647			2.12511	2.28952	2.415
2.4982			2.08906	2.33384			2.17692	2.20567	2.44537			2.15781	2.03397	2.29045
2.39013			2.39195	2.34378			2.06362	2.2172	2.33954			2.14404	2.38287	2.33845
2.35349			2.07375	2.4188			2.04897	2.1615	2.30715			2.14261	2.01674	2.39286
2.33177			2.09671	2.38215			2.0517	2.02326	2.3084			2.14917	2.0376	2.40399
2.35665			2.28444	2.36507			2.21083	2.01579	2.28802			2.11891	2.32192	2.31054
2.41442			2.25208	2.31402			2.04812	2.01587	2.33083			2.09579	2.05287	2.31316
2.4863			2.13003	2.35894			2.09384	2.15377	2.2523			2.09379	2.05919	2.50076
2.45073			2.08694	2.37			2.07055	2.23321	2.25786			2.12761	2.05117	2.26974
2.38161			2.10076	2.34494			2.08746	2.17722	2.30762			2.13368	2.03563	2.30912
2.37526			2.26469	2.347			2.10208	1.99137	2.31763			2.13164	2.01257	2.3695
2.42989			2.28123	2.42814			2.10166	2.13018	2.34756			2.13464	2.00417	2.32205
			2.40162	2.39905			2.13208	2.18702	2.36035			2.14895	2.01853	2.25297
			2.41273	2.28428			2.13403	2.27079	2.36683			2.13049	2.01271	2.25769
			2.43098	2.27674			2.11332	2.04692	2.34259			2.11051	2.02443	2.41844
			2.42971	2.34686			2.09151	2.04965	2.33291			2.14107	2.03468	2.53124
			2.24845	2.39619			2.06952	1.93975	2.38223			2.14081	2.04735	2.30977
			2.25233	2.36294			2.04673	2.23508	2.39799			2.1579	2.03457	2.30932
			2.29254	2.29342			2.06422	2.20174	2.32229			2.1157	2.03052	2.29351
			2.20847	2.34172			2.04386	2.19938	2.30073			2.13537	2.07469	2.22705
			2.2288	2.37573			2.04722	2.15047	2.26692			2.19217	2.05293	2.40412
			2.39298	2.33286			2.0403	2.0234	2.35013			2.19024	2.06064	2.54191
			2.39762	2.33897			2.05516	2.06813	2.32886			2.21573	2.17065	2.45928
			2.30869	2.38243			2.04646	2.02811	2.31136			2.18077	2.02722	2.4554
			2.20197	2.37235			2.08054	2.17474	2.42694			2.11557	1.99209	2.50795
			2.26006	2.38412			2.07419	2.14483	2.45278			2.21579	2.01502	2.47531
			2.23801	2.31991			2.03937	2.23958	2.37459			2.18537	2.0466	2.20165
			2.26659	2.35624			2.02142	2.04738	2.17462			2.15949	2.06441	2.28948
			2.38198	2.34003			2.01584	2.16057	2.31657			2.16261	2.33986	2.30565
			2.48408	2.29992			2.06476	2.04204	2.48187			2.14303	2.07345	2.28124
			2.23189	2.32884			2.08002	2.01453	2.40883			2.15491	2.08797	2.50454
			2.10069	2.3465			2.08351	2.4325	2.3486			2.15462	2.06182	2.46731
			2.15782	2.33424			2.0919	2.04925	2.3983			2.14866	2.04749	2.30269
			2.46389	2.3191			2.09297	2.18887	2.26091			2.14938	2.06738	2.29317
			2.5017	2.31424			2.09189	2.33654	2.47022			2.14922	2.18203	2.27479
			2.48893	2.38946			2.07218	1.90915	2.38301			2.13905	2.09455	2.32523
			2.22488	2.36211			2.08905	1.93335	2.28112			2.1322	2.09291	2.27018
			2.30735	2.37928			2.04654	1.9356	2.3704			2.14145	2.04099	2.33155
			2.29798	2.38559			2.05759	2.4762	2.36549			2.15784	2.03551	2.41017
			2.27662	2.36869			2.09039	2.40289	2.26295			2.14769	2.00798	2.52371
			2.27458	2.30973			2.06838	2.3628	2.28832			2.14814	2.01862	2.38503
			2.36251	2.31619			2.06445	2.2477	2.31495			2.16151	2.04224	2.30702
			2.32019	2.32351			2.06619	2.01464	2.27308			2.14275	2.05073	2.34134
			2.23758	2.34772			2.0964	1.99799	2.29327			2.15332	2.04253	2.44235
			2.1872	2.37544			2.1196	1.99677	2.33825			2.15815	2.0384	2.23269
			2.28064	2.38894			2.13087	2.35857	2.32737			2.13723	2.04696	2.28503
			2.26641	2.43484			2.07273	2.37918	2.34573			2.14559	2.18112	2.43668
			2.32637	2.41526			2.13424	2.00686	2.33098			2.13881	2.17363	2.37579
			2.36011	2.36101			2.13357	2.02044	2.3372			1.8543	2.20378	2.36635
			2.23354	2.43709			2.03562	2.04572	2.44422			2.1791	2.0144	2.43101
			2.09034	2.40134			2.0438	2.00283	2.37852			2.18477	2.02448	2.31857
			2.24029	2.25103			2.05012	1.99428	2.35078			2.19875	2.0428	2.27843
			2.10917	2.31805			2.0657	1.99564	2.34751			2.17589	2.06305	2.28165
			2.048	2.30535			2.04961	2.49355	2.25187			2.18152	2.07332	2.42434
			2.32841	2.29999			2.04883	2.4175	2.26346			2.16307	2.07421	2.38934
			2.23957	2.41116			2.0401	1.99705	2.34974			2.16092	2.05567	2.31293
			2.37328	2.30822			2.04744	2.17047	2.33817			2.16789	2.06908	2.28984
			2.26291	2.28911			2.06812	2.37641	2.27447			2.16152	2.19086	2.41276
			2.27096	2.32851			2.076	2.06248	2.25266			2.12212	2.04879	2.34435
			2.28152	2.32885			2.07191	2.03875	2.31184			2.12198	2.06736	2.29311
			2.299	2.29438			2.06392	1.96575	2.35427			2.13908	2.08971	2.377
			2.28094	2.33277			2.04343	2.22184	2.26399			2.12061	2.07624	2.38158
			2.39362	2.36988			2.07031	2.19209	2.31551			2.12552	2.08758	2.16429
			2.38348	2.34263			2.20175	2.18522	2.31481			2.14068	2.037	2.46745
			2.28578	2.36173			2.18229	2.00715	2.28335			2.15663	2.04085	2.28181
			2.29468	2.3618			2.09767	2.04833	2.33041			2.16523	2.04681	2.31438
			2.36898	2.36989			2.0909	2.1619	2.35053			2.15412	2.05275	2.49838
			2.34798	2.36352			2.11912	2.03326	2.42445			2.16498	2.03569	2.47292
			2.25862	2.35378			2.09579	2.1756	2.34205			2.15399	2.07429	2.35652
			2.18492	2.34265			2.07685	2.21649	2.28537			2.15073	2.28224	2.41188
			2.17966	2.3281			2.06733	2.20326	2.38229			2.15818	2.06973	2.41603
			2.20438	2.32603			2.05749	2.1834	2.33659			2.16701	2.07315	2.43816
			2.09326	2.34093			2.07716	2.22856	2.29332			2.18184	2.17941	2.42334
			2.40199	2.3231			2.07815	2.24741	2.27468			2.16232	2.18515	2.35533
			2.37093	2.39666			2.08671	2.23705	2.3301			2.15697	2.02069	2.36666
			2.45605	2.28032			2.07024	2.16423	2.3741			2.22063	2.03424	2.44088
			2.11006	2.29134			2.09439	2.12957	2.51516			2.20759	2.03111	2.3753
			2.25342	2.25276			2.11152	1.96468	2.45727			2.18661	2.04288	2.36635
			2.22736	2.31852			2.14404	2.28965	2.31689			2.16616	2.05727	2.22015
			2.12653	2.34674			2.17024	2.31524	2.35065			2.17145	2.07622	2.34093
			2.25389	2.3862			2.07671	2.33777	2.38885			2.16448	2.08334	2.39908
			2.12019	2.46018			2.08484	1.99596	2.52951			2.14064	2.11332	2.28953
			2.2819	2.41584			2.05995	2.18866	2.32143			2.1335	2.08101	2.33723
			2.23679	2.34833			2.04236	2.30896	2.4459			2.15103	2.0935	2.35589
			2.17002	2.37833			2.02924	2.36905	2.25194			2.11922	2.09388	2.30482
			2.2891	2.37836			2.03439	1.99036	2.31343			2.15308	2.24134	2.28076
			2.33677	2.36514			2.05215	1.97513	2.45392			2.14382	2.23245	2.31534
			2.38238	2.35863			2.01771	1.957	2.37589			2.13448	2.06551	2.34104
			2.37997	2.38721			2.02896	1.95317	2.36736			2.13676	2.07587	2.31839
			2.26342	2.38875			2.03129	1.99122	2.34526			2.15888	2.45648	2.25584
			2.165	2.39432			2.04071	2.0136	2.34104			2.13507	2.4533	2.26814
			2.20409	2.37734			2.08489	1.9786	2.33913			2.13085	2.3809	2.29384
			2.2119	2.42401			2.06694	1.99076	2.33123			2.14864	2.34789	2.26975
			2.23655	2.33868			2.07105	2.04046	2.35443			2.13519	2.02627	2.3057
			2.11337	2.322			2.16568	2.09334	2.3142			2.15541	2.0351	2.33959
			2.38576	2.35128			2.06176	2.08588	2.29432			2.15542	2.03966	2.33948
			2.20686	2.3632			2.08316	2.08545	2.3561			2.14339	2.03473	2.33384
			2.12984	2.36606			2.1774	2.2018	2.29833			2.20913	2.01659	2.25539
			2.13339	2.456			2.10169	2.18162	2.31454			2.17326	2.02631	2.25978
			2.38577	2.2387			2.09551	2.04741	2.27838			2.27077	2.03035	2.29452
			2.09684	2.27856			2.22438	2.03096	2.4383			2.18845	2.02259	2.32942
			2.28705	2.3812			2.19115	2.00435	2.52432			2.17883	2.03189	2.29127
			2.40809	2.33234			2.11523	2.41222	2.39482			2.17631	2.05025	2.34438
			2.3976	2.34226			2.11287	1.97774	2.47201			2.17896	2.05489	2.3285
			2.28407	2.34878			2.10472	1.99544	2.43225			2.1701	2.06054	2.25647
			2.2531	2.33465			2.10137	2.02381	2.33461			2.15169	2.05578	2.28887
			2.31059	2.3524			2.17182	2.04344	2.30154			2.1307	2.06987	2.34204
			2.36919	2.3355			2.06969	2.22792	2.34168			2.15541	2.07473	2.31186
			2.34909	2.31273			2.07758	2.212	2.31385			2.13358	2.08583	2.29914
			2.30867	2.31544			2.07748	1.87276	2.28431			2.14259	2.08061	2.24299
			2.29264	2.35013			2.12114	2.04425	2.32993			2.14975	2.34697	2.22876
			2.42985	2.38668			2.05643	2.07112	2.37144			2.15321	2.3535	2.24862
			2.42808	2.36363			2.07176	1.95392	2.34842			2.16813	2.04085	2.26464
			2.42339	2.33904			2.0458	2.31043	2.30676			2.16556	2.05507	2.23536
			2.43779	2.31908			2.04878	2.34734	2.34799			2.16478	2.05091	2.22951
			2.36231	2.38984			2.06197	2.10734	2.34269			2.15204	2.02425	2.2578
			2.10591	2.36441			2.05509	1.99212	2.30905			2.15162	2.0283	2.34027
			2.12254	2.32532			2.16359	1.94516	2.29117			2.16009	2.00746	2.28529
			2.46994	2.32195			2.02683	1.94686	2.25484			2.15887	2.1986	2.26765
			2.52251	2.33186			2.05961	1.99736	2.2758			2.16405	2.04366	2.28285
			2.12912	2.37979			2.05198	2.03288	2.48586			2.17185	2.02327	2.32087
			2.28135	2.28102			2.06136	2.04072	2.48879			2.18093	2.0204	2.4128
			2.26754	2.31083			2.19308	2.18699	2.51157			2.18599	2.02331	2.18958
			2.1171	2.35267			2.07415	1.99902	2.52908			2.18273	2.05191	2.25793
			2.26001	2.34073			2.07421	2.00032	2.33858			2.18511	2.06578	2.28343
			2.26103	2.35455			2.1573	2.32062	2.27679			2.18691	2.04276	2.26693
			2.23005	2.37034			2.07863	2.37675	2.2397			2.17194	2.0406	2.22802
			2.18716	2.38361			2.0626	2.33799	2.24422			2.15535	2.05805	2.22227
			2.22641	2.35456			2.06393	1.977	2.26581			2.1267	2.0682	2.26814
			2.31398	2.36076			2.07974	2.08963	2.25292			2.13356	2.35352	2.27994
			2.39144	2.41795			2.18679	2.12355	2.2953			2.16275	2.05089	2.34025
			2.46927	2.33406			2.20602	2.28671	2.37125			2.14192	2.04414	2.35653
			2.18203	2.34912			2.0977	1.97118	2.31333			2.13321	2.04942	2.28426
			2.35825	2.35513			2.10151	2.37208	2.25716			2.14622	2.0698	2.24809
			2.27861	2.34385			2.19537	2.32049	2.262			2.14212	2.06849	2.26804
			2.26888	2.33103			2.17519	2.03223	2.24311			2.16465	2.32521	2.33892
			2.26104	2.36713			2.09164	2.27744	2.2342			2.16364	2.05478	2.41676
			2.42871	2.36305			2.06836	2.02098	2.24834			2.15139	2.0615	2.43293
			2.51857	2.40461			2.06821	1.88835	2.28597			2.17889	2.0528	2.41672
			2.17385	2.40613			2.08909	2.00556	2.27074			2.17055	1.96629	2.43808
			2.1581	2.31163			2.08887	2.03832	2.21772			2.16987	2.18081	2.31849
			2.21992	2.29207			2.10487	2.22547	2.27338			2.17883	2.01868	2.29045
			2.11218	2.34531			2.04987	1.98814	2.3376			2.16985	2.20214	2.25542
			2.1106	2.24837			2.07993	2.30654	2.30338			2.1823	2.02278	2.25693
			2.45566	2.28937			2.06759	2.01061	2.43175			2.17805	2.13017	2.22659
			2.35288	2.28777			2.03707	2.00657	2.30872			2.18291	2.16464	2.20726
			2.26359	2.31914			2.03557	2.02645	2.28108			2.04602	2.00098	2.31549
			2.29898	2.30649			2.16321	2.34517	2.25151			2.14355	2.03065	2.35573
			2.14374	2.3252			2.07939	2.35982	2.27508			2.15028	2.20031	2.30238
			2.17473	2.35709			2.05724	2.32989	2.34805			2.17121	2.05376	2.31908
			2.21229	2.24527			2.0745	2.34273	2.38292			2.17178	2.08359	2.38462
			2.12148	2.27998			2.07809	2.0268	2.44063			2.13314	2.08232	2.20258
			2.11922	2.36283			2.0573	2.33943	2.49825			2.14796	2.08214	2.30371
			2.343	2.33167			2.05528	2.34885	2.26097			2.16533	2.18503	2.4894
			2.27012	2.34935			2.09195	2.04733	2.53526			2.16211	2.23855	2.29925
			2.12122	2.32787			2.07164	2.31781	2.2483			2.14872	2.04266	2.3203
			2.25378	2.24263			2.18257	2.05883	2.28109			2.16764	2.054	2.34985
			2.16395	2.29076			2.08513	2.0071	2.39134			2.17118	2.06554	2.33988
			2.15645	2.35184			2.07588	1.96509	2.4533			2.17993	2.07862	2.31239
			2.35675	2.31717			2.0901	2.40561	2.31491			2.18857	2.08858	2.28318
			2.08519	2.37679			2.05611	2.35692	2.30585			2.2158	2.19737	2.3282
			2.10927	2.45135			2.08667	2.35613	2.45221			2.19466	2.18892	2.34828
			2.17686	2.35185			2.10031	2.33405	2.44934			2.1207	2.2245	2.433
			2.14842	2.46707			2.07525	2.08465	2.41432			2.17846	2.04336	2.36857
			2.28424	2.47728			2.06863	2.03002	2.27656			2.14356	2.06066	2.33785
			2.31746	2.34953			2.05327	1.90896	2.27382			2.16304	1.90432	2.31524
			2.24182	2.24941			2.06193	1.92305	2.36151			2.16401	2.00879	2.32373
			2.37083	2.2631			2.09349	1.98421	2.36637			2.1816	2.16276	2.28717
			2.51535	2.26379			2.09708	2.24226	2.33645			2.17943	2.20294	2.27212
			2.46043	2.25827			2.06364	2.27978	2.29261			2.19866	2.03031	2.28289
			2.26966	2.40998			2.06532	2.16168	2.38288			2.18049	2.02574	2.43502
			2.11704	2.3513			2.09116	1.96314	2.42417			2.15393	2.04133	2.43308
			2.12496	2.36303			2.08409	2.4002	2.3686			2.16252	2.05147	2.42467
			2.11884	2.36023			2.06388	1.98994	2.37346			2.14724	2.06502	2.27582
			2.38261	2.33843			2.08008	1.96888	2.33351			2.16548	2.0632	2.27196
			2.42644	2.35532			2.07811	2.30075	2.35348				2.1653	2.30354
			2.38128	2.34474			2.01983	2.32342	2.51739				2.1861	2.25815
			2.39111	2.41503			2.02554	2.3236	2.33665				2.20441	2.08988
			2.487	2.40955			2.08319	2.32151	2.46293				2.08446	2.4967
			2.46729	2.36981			2.08576	2.45778	2.0651				2.08079	2.39093
			2.29262	2.33682			2.00376	2.31094	2.10913				2.06249	2.30938
			2.33059	2.30115			2.04683	2.32894	2.12401				2.06303	2.25254
			2.11276	2.35922			2.06825	2.01681	2.17213				2.06589	2.2919
			2.12197	2.36199			2.04427	2.31029	2.13063				2.03677	2.41033
			2.30773	2.35389			2.05813	2.3739	2.13999				2.09351	2.31523
			2.11937	2.33419			2.04895	1.97995	2.10285				2.20383	2.27099
			2.20962	2.42988			2.06225	1.99747	2.20054				2.19416	2.28943
			2.37107	2.53078			2.07371	2.12684	2.22677				2.17912	2.21217
			2.28369	2.23909			2.08011	2.01761	2.25244				2.0567	2.33126
			2.26582	2.28717			2.09344	2.03501	2.26284				2.06406	2.35251
			2.27472	2.32282			2.08624	2.33279	2.21413				2.07008	2.33935
			2.40008	2.29726			2.0811	2.02846	2.33767				2.05933	2.35875
			2.1172	2.39867			2.09249	1.97093	2.30352				2.00716	2.33954
			2.16343	2.31388			2.08797	2.05208	2.25374				2.07768	2.02433
			2.32714	2.34195			2.09559	2.04574	2.05511				2.07587	2.32579
			2.24144	2.38333			2.16725	2.2042	2.1146				2.16183	2.4233
			2.24288	2.34301			2.03568	2.01753	2.14276				2.21512	2.28039
			2.36415	2.35929			2.0464	2.05155	2.27109				2.24455	2.35717
			2.409	2.38681			2.09299	2.01055	2.40216				2.08256	2.49614
			2.14239	2.38925			2.05064	2.01401	2.24775				2.08862	2.4464
			2.13265	2.372			2.0686	2.00961	2.29938				2.07094	2.36442
			2.21348	2.37758			2.07675	2.01778	2.41287				2.06694	2.3251
			2.24458	2.34548			2.10058	2.00776	2.39927				2.07044	2.32072
			2.32302	2.36521			2.11851	2.1923	2.32682				2.0773	2.29471
			2.34056	2.30483			2.09351	2.18077	2.37191				2.10034	2.25436
			2.36673	2.24651			2.31029	2.23895	2.29443				2.10489	2.43227
			2.44798	2.35928			2.23343	2.2542	2.3125				2.08584	2.51406
			2.26239	2.39328			2.0588	2.22364	2.17004				2.05993	2.32171
			2.1296	2.32986			2.42121	2.03517	2.48444				2.09617	2.10409
			2.12606	2.22372			2.07404	2.33267	2.43841				2.06986	2.32796
			2.20868	2.24115			2.07003	2.03914	2.41014				2.04607	2.33569
			2.143	2.36313			2.03056	2.06995	2.34164				2.06273	2.2758
			2.15672	2.34252			2.06876	2.21506	2.33472				2.07627	2.27018
			2.15715	2.32411			2.0477	2.08336	2.23786				2.20216	2.27319
			2.23215	2.33265			2.02724	2.02736	2.30752				2.01552	2.20735
			2.26233	2.36788			2.0352	2.17833	2.37069				2.14526	2.2884
			2.35081	2.34106			2.13887	2.01409	2.3547				2.08063	2.2579
			2.42329	2.32258			2.06878	2.20665	2.33403				2.0544	2.28996
			2.41108	2.37491			2.06742	2.24232	2.33867				2.40992	2.28792
			2.12099	2.34237			2.10263	2.31138	2.42194				2.01623	2.27472
			2.17447	2.31362			2.07059	2.05523	2.44384				2.06721	2.31818
			2.1497	2.29868			2.08308	2.3553	2.00555				2.3167	2.298
			2.33219	2.30774			2.08698	2.28314	2.17598				2.03711	2.26466
			2.33763	2.33609			2.09016	2.26457	2.24232				2.0314	2.29293
			2.34945	2.46517			2.1161	2.02708	2.25141				2.03137	2.29302
			2.33332	2.35655			2.10515	2.3881	2.32301				2.05128	2.29283
			2.40072	2.479			2.09236	2.39122	2.27108				2.21714	2.30316
			2.35935	2.57246			2.07535	2.35014	2.28961				2.21419	2.37812
			2.27744	2.57199			2.06856	2.34162	2.23081				2.06893	2.26774
			2.32258	2.30644			2.09338	2.34318	2.32175				2.06494	2.10091
			2.41186	2.25336			2.09314	2.33604	2.2747				2.08726	2.32621
			2.3921	2.27207			2.07925	2.37832	2.25485				2.08908	2.34731
			2.32706	2.27939			2.08658	2.34511	2.25991				2.09694	2.30239
				2.32127			2.08766	2.20027	2.17415				2.35574	2.06271
				2.29839			2.04202	1.99028	2.32216				2.065	2.15004
				2.3501			2.13279	2.33094	2.3465				2.21503	2.28464
				2.3395			2.09055	2.35345	2.26114				2.24692	2.30182
				2.36834			2.07451	2.37883	2.24394				2.07898	2.33934
				2.31211			2.08361	2.36517	2.40496				2.06602	2.35651
				2.26901			2.05246	2.33893	2.44058				2.06898	2.24726
				2.22763			2.04737	2.36474	2.34626				2.04855	2.25769
				2.32439			2.04363	2.32877	2.34718				2.01765	2.38549
				2.28189			2.05608	2.34982	2.43398				2.16	2.45637
				2.45863			2.0195	1.98438	2.4122				2.32797	2.31462
				2.29117			2.02671	2.0013	2.27297				1.98526	2.35434
				2.37913			1.99529	2.1774	2.42104				2.38483	2.23694
				2.36095			2.04421	2.03352	2.35894				2.41451	2.2405
				2.36695			2.15789	2.03074	2.39524				2.01755	2.35449
				2.33921			2.04522	2.35812	2.41206				2.02186	2.34199
				2.3552			2.16668	2.36086	2.33351				2.02229	2.31712
				2.44464			2.06251	2.04792	2.28543				2.32971	2.32156
				2.5041			2.07035	1.96734	2.27536				2.35915	2.31138
				2.45182			2.06556	2.03126	2.28997				2.02242	2.26798
				2.39199			2.0758	2.03419	2.44608				2.26015	2.42252
				2.44529			2.11271	2.40755	2.46847				2.32616	2.43732
				2.43691			2.10547	2.0258	2.1927				2.37423	2.47843
				2.40793			2.10616	2.22401	2.27819				2.06712	2.51457
				2.36844			2.10988	2.20297	2.25509				2.34209	2.51452
				2.38958			2.10381	2.23428	2.25041				2.06375	2.52001
				2.3837			2.09319	2.00591	2.28935				2.34316	2.3669
				2.39985			2.09988	2.32756	2.29519				2.34975	2.34634
				2.36255			2.10666	2.27206	2.31172				2.04761	2.42716
				2.39684			2.11993	2.13231	2.28953				2.27913	2.36351
				2.39866			2.09329	2.15135	2.34657				2.36804	2.37531
				2.31711			2.09492	1.98578	2.32582				2.05326	2.37943
				2.30463			2.13061	2.33474	2.38111				2.06755	2.36035
				2.33142			2.13955	2.32323	2.2957				2.06323	2.3555
				2.36094			2.32527	2.32284	2.25888				2.02592	2.37293
				2.32809			2.08041	2.33232	2.39092				2.42279	2.43337
				2.26029			2.03833	2.33803	2.2383				1.97932	2.40344
				2.30609			2.19275	2.00499	2.23132				2.03065	2.32296
				2.29765			2.06582	2.22155	2.30951				2.33013	2.3436
				2.25513			2.05393	2.01053	2.25689				2.18686	2.37146
				2.26456			2.0202	1.97881	2.16679				2.06206	2.45157
				2.33921			2.02039	2.28607	2.20408				2.02042	2.44496
				2.28848			2.02375	2.16754	2.22765				2.16709	2.12064
				2.32266			2.23397	2.26782	2.37686				2.03957	2.16783
				2.34267			2.05559	2.33124	2.25487				2.1849	2.28469
				2.30554			2.28628	2.32042	2.29558				2.20293	2.30137
				2.31468			2.03908	2.0596	2.30078				2.20033	2.43275
				2.28008			2.05257	2.20895	2.26419				2.04519	2.30901
				2.27313			2.07051	2.23643	2.29816				2.03272	2.26654
				2.40831			2.0725	2.03275	2.36034				2.08169	2.31067
				2.2209			2.10229	2.41491	2.33205				2.09073	2.33711
				2.29984			2.08465	2.00938	2.27023				2.06915	2.28632
				2.28405			2.1003	2.27433	2.32891				2.2016	2.25906
				2.27321			2.09108	2.24413	2.38194				2.21307	2.27399
				2.41148			2.07681	2.24965	2.38989				2.19954	2.33178
				2.20224			2.07493	2.23865	2.30232				2.20744	2.33865
				2.25922			2.09135	2.03401	2.22244				2.23591	2.29814
				2.32688			2.09852	2.0342	2.23409				2.22146	2.29669
				2.24469			2.2633	2.00518	2.24351				2.04823	2.31155
				2.29667			2.11712	2.00868	2.54123				2.06444	2.33168
				2.25525			2.12861	2.22907	2.2597				2.22499	2.28084
				2.2735			2.15008	2.01612	2.39987				2.22619	2.2757
				2.26263			2.1308	2.30078	2.29005				2.24567	2.34402
				2.34711			2.025	2.36274	2.4135				2.21502	2.38424
				2.25844			2.01067	2.30872	2.42425				2.17045	2.35753
				2.25643			2.06104	2.07324	2.31492				2.05789	2.33584
				2.22539			2.08894	2.23558	2.26897				2.39766	2.29482
				2.24236			2.0874	2.06023	2.49503				2.05428	2.33257
				2.25405			2.02451	2.30597	2.28408				2.2302	2.32045
				2.35459			2.03489	2.01442	2.30903				2.0172	2.26699
				2.37508			2.03568	2.17433	2.35292				2.08763	2.27022
				2.35467			2.03855	2.00623	2.30781				2.18812	2.28033
				2.33669			2.06628	2.01666	2.28399				2.05646	2.31049
				2.33955			2.07816	2.31074	2.35158				2.08374	2.27367
				2.26292			2.07301	2.21618	2.32574				2.18035	2.45428
				2.3173			2.0883	2.23234	2.35928				2.05692	2.29457
				2.32176			2.06898	2.37661	2.45755				2.09283	2.25783
				2.4099			2.08962	2.0643	2.19413				2.11123	2.16713
				2.41923			2.08899	2.18795	2.21733				2.09659	2.09715
				2.24811			2.04132	2.03373	2.27355				2.07072	2.50669
				2.30475			2.05353	2.03559	2.3595				2.08089	2.30467
				2.35503			2.05056	1.96678	2.35771				2.07151	2.35315
				2.29564			2.05415	1.95401	2.32912				2.20186	2.42233
				2.28366			2.09457	2.32638	2.34067				2.22079	2.24969
				2.30443			2.09211	2.35901	2.38616				2.19762	2.23045
				2.32978			2.07833	2.39752	2.34717				2.23613	2.4463
				2.2734			2.17989	2.36807	2.46425				2.08588	2.43003
				2.45771			2.20739	2.00174	2.43061				2.1878	2.39017
				2.45892			2.09286	2.34936	2.39781				2.18022	2.2419
				2.28771			2.12911	2.32666	2.47707				2.074	2.25314
				2.31363			2.2709	1.96627	2.28367				2.05891	2.24966
				2.35357			2.08262	2.23724	2.33025				2.06383	2.41338
				2.28295			2.07199	1.99137	2.37319				2.06724	2.31765
				2.23287			2.0591	2.01022	2.43517				2.01893	2.49624
				2.28559			2.06841	2.06679	2.37845				2.04631	2.47377
				2.31989			2.0475	2.32155	2.36523				2.02948	2.30325
				2.32149			2.22736	2.04751	2.36581				2.02175	2.42337
				2.2991			2.01591	2.06146	2.42234				2.34544	2.35173
				2.30368			2.03775	2.0559	2.4491				2.23208	2.35449
				2.39708			2.0539	2.09393	2.41113				2.03002	2.35733
				2.35799			2.03291	2.1839	2.40388				2.02184	2.30901
				2.4491			2.06924	2.37546	2.20974				2.38452	2.32159
				2.49692			2.08347	1.97495	2.29883				2.05578	2.35111
				2.41424			2.05538	1.95908	2.35849				2.06271	2.24397
				2.27518			2.09035	2.27643	2.29326				2.07641	2.24806
				2.24878			2.08538	2.36167	2.2903				2.08206	2.35661
				2.43599			2.08708	2.33119	2.32138				2.44174	2.36125
				2.34089			2.02635	2.05224	2.33664				2.34581	2.32402
				2.29719			2.05098	2.04998	2.35075				2.35929	2.27831
				2.33318			2.07198	2.04148	2.35257				2.06528	2.3075
				2.37492			2.07541	1.94302	2.3583				2.07698	2.35161
				2.4375			2.09723	2.15409	2.37833				2.34321	2.48094
				2.45426			2.1008	1.97169	2.44893				2.34927	2.55037
				2.40531			2.05056	2.0342	2.33656				2.30826	2.17066
				2.26988			2.08236	2.02161	2.35012				2.33243	2.24784
				2.28289			2.06715	1.97301	2.35011				2.06105	2.34772
				2.35468			2.10146	1.98292	2.3414				2.37947	2.42683
				2.31082			2.14358	2.28637	2.37035				2.05075	2.40126
				2.3861			2.12856	1.95993	2.35029				2.06334	2.27008
				2.31081			2.10938	1.99921	2.35099				2.05628	2.36386
				2.34517			2.089	1.99346	2.36023				2.35612	2.2866
				2.38681			2.07958	2.34585	2.38744				2.41895	2.24062
				2.36586			2.22751	2.32454	2.37787				2.03744	2.31797
				2.40222			2.31251	2.37621	2.27819				1.97446	2.33871
				2.30693			2.31287	2.08612	2.1285				2.04051	2.2858
				2.28062			2.04055	2.37892	2.26306				2.20108	2.2528
				2.33291			2.05881	2.34809	2.33316				2.00272	2.25709
				2.29251			2.03605	2.04129	2.3655				1.991	2.32963
				2.30884			2.04615	2.03182	2.332				2.04073	2.31941
				2.41982			2.06726	2.36918	2.29127				2.06717	2.31481
				1.99724			2.07548	2.31225	2.2972				2.15408	2.29787
				2.33477			2.04639	2.05036	2.33122				2.08043	2.24595
				2.35233			2.05102	1.9807	2.36391				2.07199	2.3098
				2.36647			2.05384	2.1158	2.36214				2.08563	2.3539
				2.414			2.0141	2.38385	2.36749				2.11404	2.33446
				2.45662			2.02731	2.3507	2.36217				2.18185	2.32642
				2.45656			2.0727	2.34986	2.35972				2.06464	2.27268
				2.3939			2.08581	2.35825	2.36037				2.21359	2.34307
				2.34834			2.09635	2.02524	2.36412				2.0711	2.36879
				2.30604			2.07418	2.04258	2.35339				2.0527	2.29535
				2.27353			2.10626	2.02764	2.33314				2.2288	2.28073
				2.30982			2.06777	2.03987	2.33706				2.05372	2.3596
				2.33697			2.47103	2.16916	2.29549				2.04369	2.29673
				2.45335			2.50124	2.01287	2.32842				2.04166	2.33255
				2.48696			2.10915	2.04143	2.31666				2.07716	2.45499
				2.34008			2.10742	2.34451	2.33086				2.07861	2.30916
				2.27441			2.06563	2.2412	2.47339				2.20904	2.31972
				2.38237			2.00748	2.06022	2.33358				2.22336	2.36609
				2.33394			2.21797	2.21505	2.32598				2.00341	2.36158
				2.36476			2.27519	2.30423	2.31211				2.08226	2.47899
				2.47294			2.35945	2.14639	2.29789				1.97377	2.05424
				2.35015			2.34088	2.36324	2.29988				1.99951	2.35637
				2.3169			2.34298	2.35726	2.29539				2.03133	2.37274
				2.28647			2.01894	2.06126	2.28221				2.02034	2.32942
				2.26397			2.03352	2.05081	2.33678				2.03899	2.34665
				2.33068			2.03457	2.19781	2.32408				2.03964	2.43277
				2.31138			2.01541	2.03057	2.30854				2.01068	2.36297
				2.32914			2.03963	2.36603	2.36306				2.03445	2.24835
				2.39953			2.0513	2.34722	2.35159				2.02681	2.21757
				2.36597			2.07647	2.32924	2.34013				2.04517	2.32667
				2.31823			2.08393	2.34515	2.31599				2.07732	2.38188
				2.26675			2.02835	2.34102	2.29617				2.1052	2.43224
				2.23693			2.08008	1.99421	2.33466				2.09718	2.29599
				2.25538			2.08248	2.19187	2.36403				2.21135	2.25574
				2.34537			2.17663	2.0022	2.43223				2.10848	2.25146
				2.34008			2.3749	2.00605	2.4321				2.07725	2.31947
				2.32131			2.00389	2.21875	2.43563				2.10853	2.49153
				2.27997			2.13325	2.00761	2.36226				2.22499	2.44136
				2.29598			2.08308	2.04505	2.39211				2.06755	2.35026
				2.37758			2.0526	2.37555	2.4263				2.06713	2.31525
				2.35189			2.07746	2.06897	2.35358				2.04814	2.32022
				2.29712			2.06279	1.93175	2.27164				2.05659	2.34761
				2.31971			2.08375	2.06824	2.07807				2.05924	2.27552
				2.3524			2.08001	2.40563	2.1597				2.07184	2.27823
				2.42786			2.05194	2.41624	2.29964				2.07613	2.26586
				2.34205			2.05111	2.04172	2.27381				2.01507	2.27754
				2.34203			2.04595	1.97124	2.28123				2.00147	2.41954
				2.37891			2.04415	2.32173	2.25492				2.03266	2.3181
				2.34459			2.18068	2.34494	2.27495				2.01769	2.30601
				2.30774			2.09271	2.17765	2.3867				2.15403	2.31194
				2.33823			2.17494	2.23853	2.32615				2.05927	2.40052
				2.35299			2.10076	2.32224	2.28456				2.13105	2.30245
				2.34958			2.0934	2.34987	2.32563				1.9744	2.24858
				2.35879			2.04887	2.06477	2.26899				2.00298	2.09392
				2.4612			1.95128	2.16631	2.31988				2.01573	2.25383
				2.41079			2.07465	2.00698	2.33975				2.00257	2.54183
				2.33256			1.98271	2.37136	2.3588				2.01211	2.39392
				2.31545			2.36994	2.30521	2.35786				2.02138	2.11032
				2.27533			2.1224	2.01048	2.31861				2.07722	2.31583
				2.28822			2.11774	2.04855	2.36611				2.2913	2.34173
				2.36269			2.05531	1.99655	2.37228				2.05981	2.298
				2.35614			2.07396	1.99285	2.33387				2.05635	2.29397
				2.33865			2.0458	2.33646	2.28153				2.05057	2.17603
				2.35113			2.03497	2.04115	2.2542				2.05822	2.25361
				2.3377			2.03147	2.03272	2.25109				2.06706	2.37518
				2.25408			2.03811	2.31305	2.32354				2.17472	2.39242
				2.28077			2.04466	2.23715	2.52748				2.31003	2.23763
				2.35373			2.05713	2.06537	1.7945				2.0351	2.24759
				2.3666			2.14895	2.14765	2.20698				2.0442	2.32858
				2.36241			2.09258	1.88669	2.31078				2.19613	2.24123
				2.36815			2.09693	2.33662	2.37042				2.05712	2.23498
				2.34545			2.08543	2.29521	2.30869				2.086	2.48212
				2.33121			2.06119	2.30972	2.34047				2.33706	2.33502
				2.31997			2.10462	2.02084	2.34769				2.37586	2.31475
				2.34674			2.06119	2.14953	2.35109				2.03532	2.29314
				2.3441			2.47815	1.98264	2.34399				1.97989	2.306
				2.25947			1.94061	2.35938	2.3587				2.00566	2.31922
				2.29841			2.11991	2.30973	2.38231				2.24683	2.32252
				2.33366			2.06653	2.14461	2.41671				2.01489	2.26627
				2.34485			2.10148	2.15197	2.42739				2.00416	2.24802
				2.35221			2.05427	2.21265	2.36936				2.02738	2.2588
				2.38358			2.07633	2.06437	2.36359				2.04392	2.12751
				2.28643			2.09967	2.16986	2.32314				2.00048	2.2341
				2.32085			2.05683	2.21249	2.33939				2.00967	2.29327
				2.28946			2.0305	2.25842	2.36745				2.03799	2.3117
				2.3292			2.09033	2.16104	2.36946				2.03544	2.32813
				2.37772			2.03609	1.98443	2.43735				2.23784	2.31242
				2.34062			2.08441	1.99661	2.35138				2.07336	2.29793
				2.40648			2.13545	2.00417	2.49636				2.06055	2.33987
				2.46794			2.08872	1.98483	2.49855				2.057	2.30643
				2.37114			1.97008	2.16103	2.43829				2.0627	2.24793
				2.36521			2.4412	2.09697	2.37921				2.0617	2.23892
				2.3675			2.52691	2.3329	2.14998				2.23139	2.35924
				2.34548			2.15105	2.3973	2.20158				2.03516	2.41338
				2.32371			2.09667	2.02883	2.15264				2.0526	2.37769
				2.3105			2.11108	2.04405	2.23805				2.05732	2.4348
				2.33203			2.05762	2.03114	2.22449				2.35025	2.47674
				2.32919			2.10282	2.24859	2.3066				2.07746	2.25503
				2.34893			2.11594	2.24484	2.3155				2.09522	2.24986
				2.46319			2.10561	2.01826	2.33908				1.97186	2.27507
				2.45888			2.09082	2.02218	2.30342				2.02987	2.32675
				2.3677			2.12753	2.00806	2.29615				1.9527	2.32777
				2.37794			1.9453	2.13112	2.37448				2.04444	2.30844
				2.3241			2.12241	2.01581	2.32515				2.26134	2.28289
				2.31504			2.00735	2.07581	2.30248				2.18757	2.30066
				2.32456			2.25188	2.14759	2.31315				2.06047	2.35688
				2.32965			2.0904	2.15743	2.32657				2.01907	2.35061
				2.44612			2.20132	2.07113	2.30972				1.9775	2.33836
				2.32098			2.357	2.03624	2.33333				2.02956	2.40618
				2.32652			2.27228	2.01112	2.31659				2.19861	2.38873
				2.32554			2.11317	2.1729	2.35103				2.21948	2.38671
				2.33582			2.05564	2.30821	2.32554				2.04983	2.40334
				2.35437			2.41659	2.38577	2.31161				2.27924	2.34647
				2.2945			2.33487	2.02815	2.3077				2.2806	2.32095
				2.31086			2.14648	2.01968	2.27144				2.28344	2.25244
				2.32376			2.13167	2.3131	2.28393				2.17991	2.23535
				2.34143			1.97178	2.3948	2.31845				2.06154	2.38121
				2.34079			2.43407	2.31233	2.3112				2.05229	2.47106
				2.30825			2.39708	2.02248	2.39352				2.21384	2.31904
				2.28025			2.36071	2.03617	2.45806				2.19037	2.26214
				2.29196			2.42366	2.18943	2.36831				2.01302	2.3388
				2.30439			1.93878	2.08746	2.23132				1.99352	2.34501
				2.34346			2.46345	2.04793	2.32169				2.2922	2.29431
				2.33561			2.4974	2.27569	2.26113				2.04037	2.28965
				2.34384				2.30948	2.31435				2.03314	2.24201
				2.3121				2.44157	2.4678				2.03223	2.35576
				2.30687				2.41713	2.19121				2.08576	2.5561
				2.36432				2.40199	2.21818				2.09593	2.4972
				2.38346				2.32727	2.43849				2.07196	2.011
				2.3306				2.20215	2.37816				2.04855	2.06204
				2.44632				2.21279	2.32543				2.0425	2.28733
				2.31779				2.02138	2.43358				2.029	2.30592
				2.27087				2.06446	2.40144				2.03431	2.41124
				2.31824				2.0526	2.37419				2.01585	2.4177
				2.36488				2.04871	2.3437				2.1392	2.4423
				2.38824				2.0512	2.3106				2.03871	2.39798
				2.38374				2.03094	2.3565				2.03972	2.2781
				2.42323				2.35036	2.37585				2.04165	2.32264
				2.35805				2.31701	2.30867				2.02848	2.28442
				2.35533				2.192	2.29806				2.04164	2.33654
				2.35632				2.32792	2.40919				2.17197	2.33908
				2.31345				2.35023	2.33923				2.02702	2.43786
				2.30285				2.31515	2.42813				2.15617	2.26717
				2.35168				2.04372	2.43714				2.06032	2.24763
				2.4384				2.10576	2.15122				2.04944	2.29874
				2.46638				2.17525	2.20107				2.05274	2.29994
				2.36797				2.17734	2.3617				2.01069	2.32037
				2.39021				2.21342	2.09121				2.03942	2.32352
				2.3134				2.18858	2.24342				2.17687	2.35688
				2.25571				1.98942	2.32598				2.05833	2.35001
				2.33618				2.26254	2.56517				1.99022	2.48344
				2.40132				2.43778	2.25045				1.99172	2.53447
				2.36484				2.41174	2.36331				2.08775	2.33241
				2.36756				2.32151	2.37092				2.35436	2.33342
				2.41035				2.32742	2.36818				2.04565	2.34537
				2.34027				2.01579	2.37041				2.05389	2.3187
				2.32432				2.19264	2.30423				2.3209	2.25582
				2.34168				2.00491	2.27571				2.34776	2.01949
				2.3336				2.33542	2.34693				2.0073	2.25221
				2.32614				2.33581	2.31863				2.24787	2.23118
				2.31971				2.05055	2.35163				2.01298	2.27095
				2.34556				2.32673	2.39173				2.06958	2.34335
				2.31859				2.33616	2.33156				2.05382	2.43889
				2.29808				2.02393	2.31022				2.33532	2.44571
				2.31457				2.04693	2.36944				2.37489	2.1401
				2.39199				2.03256	2.2425				2.34661	2.44536
				2.40578				2.01842	2.27388				2.00889	2.28501
				2.3627				2.15139	2.48878				2.33868	2.35698
				2.34453				2.23657	2.19524				2.37923	2.34707
				2.37902				2.00041	2.30405				2.05664	2.33798
				2.36045				2.42315	2.28786				2.04132	2.33885
				2.35926				2.43515	2.32382				2.04747	2.31339
				2.38348				2.42543	2.34314				2.32718	2.36318
				2.33218				2.06458	2.31308				2.06159	2.30422
				2.35103				2.3528	2.31725				2.06304	2.24257
				2.31937				1.81612	2.34739				2.0569	2.34913
				2.36388				2.04164	2.31539				2.04601	2.47515
				2.35282				1.97478	2.35429				2.05307	2.30825
				2.33328				1.94759	2.42227				2.25683	2.28469
				2.37988				2.37395	2.32928				2.03044	2.26735
				2.33103				2.33347	2.29407				1.98617	2.34281
				2.31128				2.35567	2.34755				2.11368	2.41323
				2.3017				2.01154	2.39097				1.96884	2.36587
				2.29224				2.03072	2.35382				2.19092	2.39756
				2.34982				2.03405	2.3132				2.18431	2.34944
				2.39728				2.41921	2.24966				2.16028	2.30724
				2.33444				2.31454	2.32925				2.02828	2.28889
				2.29012				2.40503	2.39887				2.05718	2.28537
				2.42241				2.14547	2.31158				2.01847	2.33713
				2.31634				2.02472	2.35143				2.15312	2.35593
				2.15734				2.04582	2.32928				2.29189	2.42705
				2.28893				2.3693	2.29475				2.00188	2.26904
				2.32989				2.00377	2.2495				2.30204	2.2877
				2.31832				2.01271	2.19316				2.03619	2.42359
				2.30222				2.01849	2.46621				2.03293	2.25851
				2.35355				2.03426	2.37229				2.03332	2.55515
				2.37322				2.03875	2.36971				2.20067	2.39463
				2.32885				2.03994	2.37681				2.03941	2.33427
				2.35173				2.04802	2.43773				2.04933	2.3431
				2.37725				2.32962	2.41762				2.05027	2.58594
				2.32717				1.97907	2.26592				2.22904	2.43694
				2.45775				2.37957	2.31184				2.04074	2.15587
				2.49033				2.37328	2.30906				2.07905	2.20359
				2.38511				2.30429	2.27768				2.05427	2.35477
				2.36378				2.03398	2.45078				2.13243	2.4618
				2.37122				2.01405	2.4101				1.98357	2.31577
				2.37651				2.00205	2.30897				1.93938	2.27958
				2.39273				2.05983	2.41348				1.98938	2.33985
				2.33428				2.02493	2.43254				2.16238	2.39572
				2.32572				2.02902	2.30532				2.01573	2.27843
				2.37351				2.04845	2.24766				2.16014	2.21768
				2.30554				2.06326	2.32857				2.23976	2.32349
				2.26215				2.04951	2.35305				2.28603	2.36628
				2.26087				2.22914	2.32846				2.00212	2.34845
				2.41533				2.02395	2.35159				2.03256	2.28102
				2.45739				2.37357	2.36777				2.04097	2.31062
				2.39176				2.32322	2.35023				2.01499	2.41027
				2.39184				2.04821	2.37648				2.01351	2.32255
				2.45015				2.06255	2.37659				2.02992	2.28029
				2.32894				2.22632	2.39245				2.04337	2.29135
				2.34027				2.01868	2.48867				2.29311	2.27074
				2.33745				2.03654	2.46909				2.31815	2.29468
				2.31099				2.03722	2.33796				2.04167	2.29479
				2.32401				2.1822	2.3064				2.07513	2.37969
				2.3833				2.32298	2.33574				2.10852	2.4472
				2.3493				2.29782	2.29847				2.0557	2.43521
				2.32408				2.32668	2.23981				2.02246	2.47388
				2.2619				2.38477	2.35103				1.96808	2.51322
				2.29608				2.00614	2.32615				1.9047	2.38195
				2.35922				2.36677	2.23026				1.93574	2.37029
				2.35591				2.38589	2.33623				1.96063	2.35789
				2.35783				2.32772	2.3678				2.13682	2.28713
								2.24295	2.23533				2.02118	2.25794
								2.32397	2.25475				1.99947	2.45006
								2.36464	2.23148				2.0043	2.24605
								2.37946	2.2773				2.00307	2.40489
								2.3128	2.31737				1.99278	2.36947
								2.21289	2.31725				1.99066	2.40116
								2.07102	2.3096				2.01077	2.33567
								2.08386	2.31867				2.00649	2.42414
								2.20954	2.24842				2.0272	2.41057
								2.03086	2.22202				2.36618	2.31078
								1.79914	2.22605				2.04013	2.35769
								2.28957	2.26559				2.0246	2.54596
								1.98696	2.30738				2.0417	2.55319
								2.17193	2.28666				2.07441	2.40944
								1.95338	2.33338				2.07987	2.2932
								2.326	2.36757				1.98597	2.26974
								2.02756	2.34629				1.99508	2.37904
								2.31773	2.36056				1.9339	2.39401
								2.11231	2.38518				1.93628	2.38544
								2.02577	2.38782				2.06293	2.46694
								2.2202	2.33443				2.01601	2.48453
								2.02424	2.33298				2.01919	2.46871
								2.02745	2.4665				1.98091	2.4605
								2.22405	2.48876				1.98527	2.46511
								2.21868	2.48391				2.11816	2.4599
								2.36013	2.54726				2.18176	2.32854
								2.31305	2.42296				2.19489	2.30762
								2.0085	2.34968				2.00851	2.28
								2.46801	2.28127				1.98983	2.30893
								2.33813	2.0434				2.29182	2.37232
								1.96153	2.31359				1.98236	2.35174
								2.34861	2.34179				2.31011	2.30917
								2.32416	2.32327				2.05995	2.32175
								2.32618	2.2455				2.05903	2.26431
								2.34497	2.28059				2.23956	2.27386
								2.35935	2.31895				2.24377	2.27763
								2.42182	2.31677				2.02039	2.26775
								2.03138	2.35783				1.99837	2.30147
								2.03935	2.35984				2.01287	2.29369
								2.33633	2.33431				2.00972	2.30247
								2.01625	2.29915				2.00543	2.28677
								2.17272	2.29013				2.01146	2.31483
								2.33778	2.43777				2.03201	2.32051
								1.98446	2.42939				2.14417	2.35038
								2.0743	2.41957				2.16095	2.34367
								2.08155	2.35465				2.14656	2.33266
								2.21426	2.29776				2.08209	2.41647
								2.25715	2.29348				2.10848	2.29787
								2.30797	2.30728				2.31113	2.36072
								2.02644	2.42478				2.094	2.37526
								2.234	2.47028				2.23662	2.33933
								2.35305	2.37887				2.21964	2.33175
								2.04622	2.29519				2.03076	2.34451
								2.07281	2.50846				2.02948	2.29676
								2.05515	2.15943				2.09015	2.27891
								2.35822	2.26845				2.06169	2.31123
								2.23267	2.36752				2.07728	2.35853
								1.98032	2.3578				2.00476	2.32589
								2.33198	2.36416				2.12476	2.2503
								2.20181	2.32659				2.222	2.49976
								2.04948	2.28452				2.01648	2.39036
								2.37325	2.42076				2.0495	2.34285
								2.30977	2.35864				2.06046	2.30899
								2.38083	2.37195				2.08262	2.30545
								2.05214	2.48005				2.40468	2.43016
								2.35231	2.3854				2.10129	2.50346
								2.00043	2.333				2.02769	2.50983
								2.16368	2.32344				2.06178	2.16012
								2.01047	2.31017				2.12863	2.32633
								2.02166	2.34503				2.04381	2.35631
								2.35302	2.36701				2.39909	2.3951
								2.33556	2.3287				2.3898	2.26425
									2.27278					2.27567
									2.31761					2.27138
									2.30284					2.26615
									2.33195					2.3068
									2.32583					2.24087
									2.42037					2.24553
									2.30608					2.31482
									2.39921					2.28555
									2.39285					2.32063
									2.39523					2.48627
									2.4303					2.4815
									2.38966					2.32727
									2.23388					2.25793
									2.3968					2.28234
									2.35977					2.31646
									2.36272					2.41359
									2.41827					2.44436
[truncated: 1,296 more rows]

## Sheet: SIFig6_f
Group1_bin0	Group1_bin1	Group1_bin2	Group1_bin3	Group1_bin4	Group2_bin0	Group2_bin1	Group2_bin2	Group2_bin3	Group2_bin4	Group3_bin0	Group3_bin1	Group3_bin2	Group3_bin3	Group3_bin4
2.15387	2.13033	2.11268	2.32135	2.55625	2.13585	2.10241	2.24523	2.31459	2.51368	2.15075	2.13946	2.14168	2.33113	2.50731
2.1129	2.12859	2.23718	2.32972	2.54037	2.1192	2.09834	2.22108	2.32606	2.5193	2.11528	2.10967	2.16306	2.33134	2.51105
2.12923	2.12388	2.55887	2.34025	2.54501	2.11803	2.09849	2.24174	2.32389	2.53407	2.11435	2.1213	2.17185	2.32875	2.52181
2.13541	2.12986	2.0533	2.32754	2.51289	2.13389	2.08922	2.17207	2.32082	2.51349	2.13362	2.15494	2.097	2.31678	2.52123
2.13712	2.15438	2.31961	2.33273	2.52239	2.13088	2.15057	2.258	2.31068	2.53871	2.13679	2.12222	2.01356	2.3267	2.494
2.13554	2.12765	2.20384	2.33195	2.52209	2.11553	2.14459	2.19788	2.30739	2.51988	2.14237	2.1463	2.0549	2.32719	2.54839
2.14951	2.11318	2.28815	2.32293	2.52292	2.09661	2.14277	2.2054	2.32331	2.53904	2.12571	2.14645	2.04943	2.33191	2.49799
2.15711	2.11206	2.22992	2.3234	2.5635	2.11294	2.0931	2.17989	2.30509	2.5208	2.1151	2.11762	2.20021	2.33266	2.50036
2.14921	2.10108	2.25922	2.32539	2.52093	2.10672	2.12131	2.2618	2.30919	2.51427	2.13179	2.1257	2.055	2.33401	2.51232
2.14068	2.10658	2.66441	2.33141	2.52651	2.1163	2.12229	2.27472	2.32202	2.49284	2.12559	2.12692	2.15346	2.33065	2.45981
2.15028	2.11943	2.57495	2.3276	2.47666	2.12591	2.12976	2.37147	2.32422	2.49501	2.12327	2.13754	2.12115	2.33142	2.51603
2.12617	2.14547	2.21773	2.32532	2.49089	2.1414	2.12368	2.32819	2.29807	2.5254	2.11252	2.13866	2.1248	2.33513	2.50343
2.12689	2.15294	2.15744	2.34273	2.51177	2.11967	2.0752	2.11233	2.30747	2.54065	2.12196	2.11443	2.10156	2.33837	2.49855
2.12768	2.16232	2.18017	2.34298	2.51297	2.08637	2.1306	2.24673	2.30475	2.52351	2.15305	2.12472	2.1244	2.32367	2.54906
2.12636	2.06932	2.62931	2.34702	2.52904	1.97469	2.13535	2.29098	2.30849	2.5272	2.13511	2.12537	2.17442	2.33088	2.52946
2.16522	2.11005	2.64441	2.34129	2.51784	2.09628	2.13386	2.21241	2.31207	2.53685	2.12842	2.14958	2.10093	2.3172	2.51904
2.1671	2.11712	2.62595	2.33426	2.55083	2.13421	2.14356	2.18827	2.30444	2.48948	2.11501	2.15121	2.1921	2.33256	2.49585
2.16149	2.09193	2.24841	2.33504	2.55996	2.12299	2.13201	2.21292	2.31176	2.52125	2.10297	2.16649	2.13931	2.34107	2.5067
2.13567	2.08764	2.2603	2.33304	2.56269	2.11864	2.14985	2.14774	2.32173	2.53903	2.07971	2.04026	2.14348	2.33276	2.51062
2.1241	2.04363	2.16969	2.3633	2.53679	2.13424	2.14763	2.18446	2.32215	2.53729	2.11663	2.12173	2.05285	2.33783	2.4873
2.13963	2.05694	2.2995	2.33689	2.51953	2.15511	2.12836	2.09443	2.31449	2.51827	2.12181	2.12144	2.07293	2.33316	2.47237
2.16211	2.11479	2.14933	2.32102	2.52801	2.1631	2.12633	2.21956	2.31404	2.51883	2.11956	2.12291	2.16761	2.33627	2.4997
2.15746	2.10475	2.19911	2.34572	2.48986	2.1645	2.1231	2.21793	2.31762	2.52351	2.1476	2.07954	2.19846	2.3349	2.52123
2.12197	2.12558	2.18244	2.34727	2.51642	2.13484	2.12418	2.14008	2.31331	2.52749	2.1234	2.12802	2.71985	2.3367	2.55563
2.12916	2.12197	2.59991	2.34764	2.52911	2.12465	2.07335	2.33952	2.32229	2.51815	2.1196	2.12759	2.56801	2.33411	2.56578
2.1403	2.13224	2.68827	2.34753	2.54344	2.13914	2.12909	2.54161	2.31281	2.52062	2.09694	2.14948	1.93684	2.33668	2.55044
2.16365	2.09512	2.58467	2.34551	2.50513	2.16394	2.12765	2.21197	2.29867	2.52298	2.11549	2.15774	2.56467	2.33501	2.51438
2.15847	2.10383	2.14394	2.35123	2.53097	2.1496	2.13375	2.22462	2.31672	2.52068	2.16397	2.15845	2.18762	2.33653	2.50626
2.16509	2.09861	2.13428	2.3418	2.56435	2.14395	2.10568	2.24575	2.30927	2.51786	2.16559	2.16012	2.12735	2.32847	2.50515
2.15714	2.09338	2.15045	2.3283	2.56515	2.12669	2.14065	2.28928	2.30999	2.52348	2.14584	2.15225	2.13051	2.33038	2.50564
2.12726	2.10591	2.15955	2.32782	2.55031	2.12775	2.14254	2.18808	2.30882	2.54514	2.14825	2.15508	2.37623	2.33273	2.53783
2.12059	2.09764	2.11117	2.33562	2.54546	2.1409	2.14908	2.27288	2.32231	2.53843	2.1638	2.14954	2.48254	2.33751	2.50927
2.13734	2.08278	2.14336	2.32859	2.52813	2.15499	2.11565	2.24097	2.32396	2.51752	2.16248	2.11672	2.38443	2.34085	2.46471
2.1552	2.09724	2.1579	2.31207	2.50556	2.1536	2.14407	2.25574	2.32143	2.51238	2.15217	2.09852	2.11575	2.33981	2.51895
2.14651	2.10475	2.10018	2.34537	2.52352	2.14913	2.11952	2.24623	2.32368	2.5477	2.13991	2.04642	2.21679	2.3406	2.52555
2.12408	2.09092	2.24807	2.34598	2.53239	2.14511	2.07456	2.26366	2.32386	2.54557	2.15327	2.11647	2.17885	2.3473	2.56338
2.13466	2.09412	2.39307	2.34903	2.48176	2.12542	2.114	2.25058	2.30624	2.5352	2.15915	2.12187	2.19209	2.34072	2.57342
2.14014	2.14634	2.27578	2.34102	2.50862	2.15502	2.04519	2.14652	2.30962	2.51501	2.14133	2.12388	2.13813	2.33916	2.56735
2.14071	2.14759	2.80418	2.32951	2.53908	2.15554	2.12007	2.18999	2.30763	2.52614	2.1495	2.12699	2.00295	2.34436	2.53832
2.1353	2.14949	2.03429	2.36806	2.52693	2.13199	2.1222	2.20638	2.28789	2.52446	2.13956	2.13431	2.06627	2.33551	2.52146
2.1621	2.14072	2.16158	2.34907	2.5433	2.15871	2.06232	2.18189	2.31378	2.52083	2.13806	2.13255	2.11115	2.33738	2.51326
2.1537	2.07942	2.14202	2.34525	2.56028	2.14046	2.13262	2.22089	2.30903	2.52687	2.14652	2.14423	2.10617	2.34435	2.5157
2.14039	2.06391	2.06096	2.32648	2.56385	2.13483	2.13345	2.20523	2.31646	2.54921	2.13169	2.13635	2.13188	2.34066	2.50116
2.13219	2.08414	2.07001	2.32132	2.54744	2.14449	2.08037	2.2463	2.31674	2.53371	2.12174	2.16509	2.13173	2.33364	2.48486
2.12998	2.10375	2.11788	2.33284	2.53435	2.14753	2.13979	2.32205	2.3275	2.51088	2.1218	2.17205	2.11317	2.33571	2.49865
2.15125	2.09571	2.02893	2.3212	2.50791	2.13595	2.14966	2.29226	2.32383	2.52015	2.10098	2.15303	2.10882	2.33579	2.4963
2.15961	2.0267	2.32858	2.31699	2.48851	2.13941	2.15547	2.14805	2.29723	2.53042	2.10766	2.14991	2.11907	2.34322	2.50589
2.15993	2.10523	2.09441	2.28655	2.48241	2.11299	2.11288	2.20978	2.312	2.53843	2.11492	2.14504	2.13251	2.36195	2.49721
2.15162	2.09034	2.13527	2.33633	2.52555	2.12086	2.14197	2.4784	2.31153	2.52645	2.14081	2.11389	2.13129	2.34465	2.54549
2.16601	2.1085	2.07212	2.33862	2.52013	2.13429	2.13869	2.3727	2.30869	2.54617	2.12344	2.03813	2.10874	2.33568	2.57519
2.14081	2.10077	2.25303	2.34065	2.53973	2.15493	2.12725	2.19816	2.2987	2.52553	2.13659	2.10035	2.0457	2.33753	2.56077
2.14828	2.10156	2.24011	2.34443	2.53178	2.13536	2.09314	2.17688	2.29954	2.52993	2.13427	2.11605	2.25647	2.33648	2.55816
2.11499	2.10141	2.22882	2.32073	2.53913	2.11869	2.11967	2.19468	2.31109	2.53079	2.143	2.12128	2.04728	2.33943	2.55374
2.13141	2.13028	2.2546	2.32292	2.54713	2.14331	2.08271	2.18239	2.29547	2.5228	2.13504	2.11512	2.12315	2.34146	2.5598
2.13794	2.14914	2.06172	2.34303	2.52998	2.1275	2.11509	2.49477	2.2953	2.52395	2.14503	2.03633	2.18041	2.34082	2.53351
2.11754	2.12385	2.13	2.35191	2.56751	2.13281	2.11967	2.47709	2.3098	2.51505	2.15688	2.12669	2.42374	2.3494	2.52595
2.15732	2.14623	2.05708	2.34798	2.56289	2.15335	2.12165	2.32661	2.29878	2.53154	2.13277	2.14181	2.52126	2.33967	2.52482
2.15863	2.14989	2.59015	2.33662	2.56796	2.15302	2.12928	2.42127	2.3146	2.53575	2.1437	2.12762	2.19295	2.33766	2.46244
2.14165	2.12662	2.54524	2.31606	2.55833	2.13406	2.13639	2.3983	2.3129	2.54825	2.15546	2.10131	2.24075	2.34792	2.50835
2.14496	2.10453	2.24662	2.31698	2.55805	2.12651	2.07532	2.4108	2.32893	2.5268	2.16138	2.13648	2.13182	2.33841	2.53578
2.13211	2.05637	2.2714	2.32011	2.53015	2.12778	2.1293	2.21389	2.31374	2.55041	2.15339	2.12705	2.13753	2.34061	2.498
2.13291	2.0964	2.23477	2.32642	2.53707	2.08213	2.13442	2.28252	2.2995	2.52184	2.1318	2.14728	2.11775	2.34008	2.52812
2.15098	2.06468	2.23589	2.30532	2.49323	2.11021	2.14476	2.21926	2.3092	2.5333	2.14378	2.15915	2.09688	2.34098	2.52889
2.16254	2.11686	2.23212	2.30303	2.46627	2.11743	2.15854	2.20896	2.30312	2.52687	2.16832	2.15461	2.1051	2.34435	2.56903
2.15387	2.10441	2.2397	2.33388	2.50412	2.14132	2.14307	2.21365	2.31356	2.52419	2.15886	2.15194	2.10903	2.33488	2.56101
2.13695	2.10573	2.06653	2.33107	2.48211	2.14012	2.14011	2.20065	2.32236	2.53093	2.14203	2.14358	2.12837	2.32739	2.56191
2.12938	2.12561	2.52556	2.33442	2.52618	2.11901	2.13651	2.13404	2.31444	2.51851	2.14536	2.11942	2.13423	2.33974	2.5524
2.13477	2.11047	2.67229	2.3386	2.53196	2.15188	2.14287	2.16517	2.29834	2.54357	2.15824	2.11832	2.12154	2.33787	2.5463
2.11525	2.10897	2.57868	2.33692	2.52624	2.15513	2.10698	2.36993	2.30481	2.53419	2.16348	2.12004	2.05627	2.33071	2.54089
2.08648	2.12441	2.00883	2.32245	2.53782	2.16542	2.10578	2.25118	2.29825	2.52327	2.15638	2.11775	2.19893	2.33261	2.52342
2.13977	2.13497	2.00487	2.31571	2.56054	2.14578	2.11617	2.18906	2.31212	2.53306	2.14754	2.11731	2.41811	2.33461	2.45103
2.14373	2.14874	2.22728	2.33656	2.56373	2.13299	2.03282	2.18929	2.30656	2.50701	2.15519	2.121	2.50213	2.33219	2.51737
2.16285	2.14584	2.55391	2.34704	2.5443	2.12903	2.1174	2.17971	2.31051	2.50845	2.1575	2.11844	2.14085	2.33856	2.48803
2.13894	2.15907	2.80036	2.34238	2.54441	2.1483	2.11338	2.19762	2.32735	2.50638	2.14766	2.12818	2.19589	2.33492	2.48383
2.15026	2.10817	2.18148	2.33421	2.53374	2.15953	2.12197	2.25078	2.32573	2.48572	2.15064	2.08924	2.13085	2.36679	2.47752
2.12995	2.1468	2.14471	2.32085	2.50027	2.15307	2.05685	2.13411	2.3234	2.51725	2.13518	2.14706	2.32788	2.34569	2.51604
2.14633	2.15394	2.1278	2.31188	2.48428	2.0922	2.13616	2.18552	2.31356	2.52579	2.12879	2.1587	2.67214	2.34199	2.50298
2.12611	2.12253	2.11648	2.3221	2.47528	2.13427	2.13572	2.19624	2.31287	2.55378	2.15148	2.15526	2.18068	2.34552	2.53548
2.16044	2.10945	2.28495	2.33069	2.50251	2.1483	2.13573	2.21742	2.3038	2.53315	2.15446	2.14979	2.21747	2.36344	2.56477
2.1524	2.11195	2.24283	2.31954	2.51358	2.14105	2.13505	2.41763	2.30817	2.52825	2.13409	2.16572	2.22513	2.35465	2.56839
2.16835	2.08556	2.2172	2.30845	2.51761	2.13375	2.13963	2.19652	2.32193	2.54098	2.11096	2.14971	2.18039	2.34919	2.56844
2.15876	2.11031	2.13526	2.33853	2.51774	2.11011	2.15883	2.32208	2.3311	2.52808	2.15748	2.15028	1.98114	2.34327	2.56493
2.13485	2.06791	2.11649	2.33834	2.54184	2.11984	2.12278	2.16658	2.32516	2.53864	2.14474	2.1482	2.02874	2.34156	2.5475
2.13387	2.11689	2.22403	2.33383	2.54166	2.13251	2.14169	2.25573	2.31648	2.52024	2.13396	2.14072	2.11314	2.32685	2.51145
2.14111	2.11182	2.21877	2.33004	2.5244	2.15416	2.14855	2.45581	2.30755	2.52766	2.13248	2.13902	2.121	2.33543	2.45963
2.12377	2.11162	2.04684	2.33277	2.56366	2.17122	2.13145	2.50335	2.31426	2.54736	2.14184	2.11771	2.1353	2.33324	2.48215
2.14243	2.1175	2.12954	2.32978	2.54879	2.1363	2.14282	2.42842	2.30306	2.54998	2.14386	2.11272	1.86951	2.33511	2.50824
2.15386	2.13198	2.71841	2.31298	2.56066	2.12781	2.11957	2.42742	2.31079	2.53351	2.13455	2.113	1.89428	2.33104	2.50325
2.16362	2.13471	2.22377	2.31081	2.5484	2.11592	2.11577	2.48226	2.30845	2.52889	2.15871	2.11758	2.25641	2.34198	2.50375
2.14603	2.13604	2.11428	2.32553	2.5262	2.1441	2.11247	2.19877	2.32495	2.52121	2.15226	2.09725	2.20309	2.34351	2.50218
2.11275	2.1561	2.12213	2.34702	2.53188	2.14691	2.05948	2.20934	2.30666	2.53405	2.15153	2.11858	2.12216	2.34439	2.49579
2.14377	2.14838	2.16328	2.34089	2.50942	2.14525	2.11616	2.14919	2.30522	2.53264	2.15521	2.12338	2.2815	2.36079	2.51718
2.13728	2.14847	2.2409	2.3364	2.5039	2.14111	2.03536	2.10733	2.31496	2.52962	2.14248	2.12846	2.13014	2.33826	2.52368
2.1466	2.15901	2.13989	2.32289	2.52339	2.10238	2.11548	2.13307	2.32635	2.51557	2.14402	2.13691	2.12732	2.34246	2.57811
2.13825	2.16793	2.13202	2.32271	2.50315	2.09737	2.12448	2.42445	2.3182	2.52126	2.14707	2.15115	2.16476	2.36927	2.5788
2.15388	2.15385	2.14562	2.32831	2.4833	2.12912	2.13535	2.46279	2.31081	2.5358	2.15903	2.15805	2.25415	2.34907	2.56111
2.15724	2.08502	2.13785	2.33124	2.49943	2.13227	2.14232	2.4122	2.31067	2.56068	2.1624	2.16368	2.35465	2.34149	2.52531
2.14854	2.11557	2.14263	2.32121	2.5313	2.12172	2.1392	2.17334	2.31848	2.5455	2.14823	2.16752	2.04728	2.36479	2.5144
2.14224	2.10446	2.16674	2.29371	2.53047	2.11438	2.13385	2.19799	2.32188	2.53909	2.12194	2.16526	2.27793	2.34711	2.51069
2.13295	2.10657	2.13712	2.26619	2.53196	2.13547	2.13911	2.26095	2.33073	2.5401	2.12123	2.15274	2.04598	2.35097	2.46721
2.13256	2.0906	2.12574	2.32788	2.56442	2.13535	2.14744	2.19444	2.32456	2.52137	2.14483	2.14952	2.14696	2.34743	2.46161
2.12147	2.08984	2.10487	2.34069	2.55813	2.13692	2.15687	2.29356	2.32442	2.51887	2.17431	2.16067	2.11723	2.34335	2.49761
2.13448	2.12443	2.28563	2.33247	2.55555	2.13538	2.14215	2.29169	2.30919	2.53341	2.17103	2.14653	2.10561	2.31832	2.50261
2.13895	2.11434	2.12831	2.32864	2.558	2.13256	2.13637	2.23382	2.29809	2.53977	2.14839	2.14352	2.10665	2.33463	2.51777
2.13716	2.11731	2.23007	2.33353	2.53767	2.14099	2.13372	2.16324	2.32051	2.53287	2.14296	2.11636	2.11336	2.33594	2.5185
2.14469	2.06366	2.07687	2.33472	2.53518	2.12941	2.12289	2.14646	2.30593	2.5473	2.14119	2.12168	2.11708	2.33154	2.49466
2.14544	2.12882	2.12504	2.33149	2.53037	2.12121	2.12885	2.11424	2.30692	2.54175	2.15305	2.09776	2.11779	2.34417	2.51264
2.14804	2.12651	2.12132	2.31505	2.52646	2.1104	2.10513	2.23049	2.31818	2.54544	2.14897	2.11552	2.10875	2.34434	2.5921
2.1372	2.14148	2.1425	2.31044	2.55664	2.12958	2.10263	2.08507	2.31884	2.52472	2.1479	2.09991	2.11894	2.34358	2.58301
2.13404	2.15513	2.1592	2.32207	2.53267	2.10331	2.07509	2.05734	2.32108	2.54801	2.15201	2.11789	2.11441	2.34668	2.57612
2.13905	2.13332	2.20837	2.34713	2.5333	2.11646	2.11233	2.26286	2.30981	2.52043	2.14485	2.11835	2.12674	2.34767	2.53656
2.14509	2.142	2.15718	2.33963	2.53148	2.12943	2.09767	2.28606	2.3182	2.51574	2.14394	2.13272	2.04648	2.3471	2.53071
2.15471	2.11981	2.2	2.33197	2.54979	2.12147	2.09528	2.24233	2.30793	2.52458	2.14769	2.1098	2.1015	2.34467	2.50524
2.14391	2.14838	2.25218	2.31398	2.52035	2.12601	2.11367	2.18474	2.30314	2.5165	2.13657	2.15272	2.17651	2.36858	2.47079
2.14307	2.15393	2.20925	2.32562	2.57674	2.11664	2.12319	2.20147	2.31139	2.52232	2.11226	2.12937	2.13019	2.36768	2.48287
2.14194	2.14968	2.16648	2.33348	2.55655	2.12523	2.13735	1.96154	2.31765	2.54068	2.12553	2.15389	2.10806	2.36134	2.52981
2.13781	2.11921	2.11991	2.32138	2.55671	2.10832	2.13797	2.35064	2.3323	2.52742	2.14942	2.15633	2.34336	2.34517	2.526
2.13082	2.11478	2.29729	2.3133	2.56113	2.1212	2.08433	2.50318	2.3409	2.53507	2.15421	2.16636	2.09136	2.34938	2.53205
2.14238	2.10263	2.40458	2.31034	2.56289	2.14093	2.13638	2.19122	2.32721	2.53063	2.11982	2.15588	2.06016	2.34929	2.50069
2.13623	2.08749	2.30951	2.30017	2.54458	2.1348	2.14093	2.19891	2.33075	2.54489	2.09987	2.1502	2.1198	2.3461	2.49051
2.15081	2.05533	2.17716	2.33288	2.53115	2.15433	2.15232	2.1085	2.31373	2.53739	2.14795	2.14999	2.11584	2.32721	2.56437
2.14799	2.11177	2.34683	2.32877	2.53822	2.13544	2.12178	2.72481	2.30124	2.54505	2.13528	2.14344	2.10089	2.31958	2.56355
2.1642	2.06749	2.5736	2.33301	2.53877	2.11736	2.14626	2.26193	2.31215	2.53788	2.11878	2.14031	1.98285	2.33795	2.55091
2.15338	2.07509	2.24778	2.33497	2.52064	2.13278	2.13925	2.20654	2.30667	2.55499	2.13098	2.1139	2.18653	2.33252	2.54074
2.15294	2.14452	2.22072	2.33271	2.53426	2.13296	2.13526	2.22524	2.31201	2.54128	2.12301	2.1255	2.08775	2.33584	2.52757
2.12352	2.13731	2.23782	2.33867	2.51686	2.1412	2.12001	2.22678	2.30793	2.54565	2.12903	2.12173	2.10958	2.3429	2.54003
2.13135	2.14497	2.23342	2.33703	2.54885	2.13601	2.11736	2.19727	2.32137	2.54054	2.11407	2.11646	2.20322	2.34197	2.52056
2.12835	2.15929	2.61378	2.32097	2.56148	2.13468	2.12773	2.21578	2.31438	2.52943	2.13757	2.12253	2.14819	2.36578	2.54286
2.15213	2.14652	2.64666	2.30817	2.55828	2.13742	2.12225	2.24866	2.3191	2.51744	2.15596	2.12972	2.00155	2.36644	2.5312
2.12557	2.14972	2.63746	2.32242	2.5681	2.10427	2.12261	2.26567	2.30431	2.52509	2.14971	2.06826	2.71842	2.34763	2.51601
2.14848	2.1437	2.23438	2.33964	2.55532	2.11367	2.09221	2.27627	2.3206	2.53475	2.15737	2.14382	2.17371	2.34319	2.49157
2.12551	2.1347	2.02052	2.33745	2.56606	2.10532	2.06819	2.16316	2.30474	2.50644	2.15357	2.15122	2.12838	2.34457	2.45974
2.11453	2.14822	2.80828	2.33199	2.55485	2.14255	2.11335	2.18399	2.30914	2.52059	2.14013	2.13949	2.31458	2.34898	2.5511
2.15215	2.12893	2.75914	2.32386	2.55592	2.12879	2.0772	2.16261	2.30796	2.53187	2.14944	2.16037	2.20516	2.34943	2.53381
2.13497	2.13213	2.16163	2.32946	2.55428	2.14698	2.12974	2.26024	2.31763	2.55276	2.16457	2.1383	2.20119	2.37297	2.56343
2.13817	2.16105	2.22673	2.31955	2.54489	2.15145	2.1367	2.19853	2.32636	2.56105	2.15948	2.12405	2.1588	2.36639	2.54453
2.13573	2.1418	2.12111	2.32135	2.54983	2.13641	2.13964	2.24709	2.32563	2.53693	2.16256	2.13698	2.09632	2.36356	2.55427
2.14352	2.12487	2.20289	2.30987	2.56243	2.11872	2.14338	2.1909	2.33193	2.53049	2.13993	2.15269	2.09446	2.35014	2.53419
2.13685	2.12112	2.72105	2.30941	2.56495	2.1494	2.11076	2.20299	2.32542	2.53786	2.10875	2.15133	2.11736	2.34972	2.53902
2.1441	2.06795	2.09754	2.29527	2.55541	2.15856	2.14431	2.22818	2.31983	2.53028	2.14135	2.14343	2.10782	2.31094	2.50964
2.15093	2.12185	2.0754	2.32813	2.53929	2.14233	2.15378	2.21452	2.30662	2.50461	2.13311	2.14112	2.09398	2.34031	2.46354
2.15018	2.13751	2.65466	2.32448	2.54958	2.1176	2.13617	2.20829	2.31095	2.55732	2.16524	2.13295	1.91959	2.33843	2.4387
2.14976	2.11853	1.93317	2.32764	2.54931	2.09152	2.09757	2.25112	2.3046	2.56629	2.16614	2.13141	2.20796	2.34146	2.53004
2.13268	2.1401	2.55478	2.33089	2.54607	2.08896	2.1412	2.16101	2.30011	2.5536	2.15592	2.08227	2.26045	2.34428	2.49781
2.09144	2.15634	2.21591	2.33186	2.547	2.1332	2.1323	2.15681	2.31958	2.55587	2.16674	2.13544	2.16896	2.34411	2.52261
2.13333	2.14559	2.44926	2.32848	2.55548	2.1386	2.11401	2.66168	2.31759	2.56515	2.17256	2.12853	2.44528	2.34557	2.53366
2.14351	2.15431	2.23789	2.33036	2.53502	2.12766	2.12461	2.25981	2.31868	2.53593	2.16046	2.14359	2.0581	2.34395	2.49291
2.14816	2.13906	2.22904	2.32165	2.52096	2.11307	2.13166	2.2533	2.32566	2.53181	2.14787	2.14187	2.05885	2.34712	2.45102
2.13787	2.14952	2.19652	2.31657	2.54108	2.13919	2.12551	2.55583	2.30953	2.552	2.14602	2.15598	2.04798	2.36051	2.41635
2.14514	2.12881	2.11804	2.32444	2.55602	2.16256	2.12461	2.61463	2.32448	2.559	2.13985	2.13338	2.42724	2.34667	2.46781
2.1294	2.14957	1.95146	2.34102	2.54747	2.15411	2.12015	2.59058	2.31259	2.54712	2.13085	2.15461	2.55925	2.34684	2.42522
2.11901	2.16489	2.1348	2.34115	2.5642	2.16009	2.11981	2.21018	2.30763	2.54848	2.13827	2.15083	1.89913	2.34925	2.41178
2.11278	2.15168	2.14648	2.32914	2.55579	2.13885	2.11308	2.54037	2.30901	2.56537	2.15413	2.15442	2.14986	2.34444	2.41413
2.13776	2.16199	2.51464	2.32937	2.55848	2.11515	2.08834	2.13175	2.31098	2.56099	2.1489	2.1294	2.25284	2.34889	2.48911
2.14595	2.14248	2.38835	2.32908	2.52967	2.11841	2.1534	2.26255	2.32007	2.55184	2.12983	2.1513	1.96168	2.37335	2.49359
2.13399	2.15345	2.13119	2.32401	2.53071	2.1131	2.14298	2.16505	2.32255	2.55115	2.13679	2.1498	2.03041	2.34963	2.47782
2.11819	2.1487	2.2224	2.31919	2.53283	2.1047	2.1238	2.25336	2.3159	2.54768	2.15233	2.14486	2.45263	2.33563	2.49976
2.12327	2.15896	2.15457	2.31032	2.54495	2.13252	2.14189	2.2088	2.31813	2.53463	2.14635	2.14384	2.07948	2.30591	2.48676
2.14045	2.15795	2.14567	2.29718	2.54732	2.14163	2.12449	2.22823	2.31539	2.53524	2.13465	2.13802	2.19784	2.32098	2.5063
2.15156	2.15512	2.13895	2.32381	2.56088	2.136	2.13779	2.55322	2.30878	2.55112	2.12056	2.11181	2.31114	2.33959	2.49179
2.14209	2.16174	2.13378	2.32633	2.55979	2.11629	2.11006	2.07933	2.30121	2.53804	2.16548	2.13236	2.28668	2.36189	2.49644
2.13633	2.15455	2.1214	2.32824	2.56187	2.09014	2.14631	2.08972	2.31406	2.54709	2.11928	2.1205	2.25768	2.34122	2.50038
2.14123	2.14871	2.21815	2.32576	2.55252	2.08736	2.14336	2.15664	2.31371	2.54766	2.13856	2.15059	2.15683	2.34179	2.51576
2.15128	2.14224	2.21945	2.33224	2.5439	2.13594	2.141	2.14494	2.31514	2.54449	2.12628	2.15411	2.70525	2.34568	2.48902
2.10482	2.13654	1.97958	2.33197	2.54771	2.14084	2.13108	2.2046	2.32572	2.55213	2.13074	2.15501	2.21295	2.34815	2.50071
2.09081	2.13683	1.98874	2.32144	2.51896	2.13596	2.1032	1.93282	2.31812	2.55418	2.12891	2.14222	2.10331	2.365	2.52579
2.07057	2.13372	2.15161	2.31587	2.54223	2.13496	2.13862	2.29844	2.329	2.55554	2.12854	2.16106	2.29352	2.34007	2.4662
2.04884	2.13406	2.18731	2.32538	2.55183	2.1423	2.08254	2.2458	2.30138	2.55937	2.12082	2.15798	2.04554	2.36443	2.52089
2.09289	2.1395	2.20976	2.33211	2.56783	2.16761	2.1264	2.26427	2.33392	2.5715	2.13439	2.16833	2.2737	2.34203	2.48516
2.09008	2.12943	2.32584	2.3297	2.53531	2.15933	2.12489	2.35717	2.31744	2.55028	2.14305	2.16132	2.11837	2.33989	2.50666
1.95816	2.16129	2.31244	2.32946	2.58912	2.15237	2.1077	2.08111	2.29803	2.55145	2.14549	2.15203	2.13008	2.33643	2.49688
2.13511	2.15865	2.20619	2.33144	2.56941	2.14726	2.05987	2.20637	2.30823	2.54417	2.15037	2.15211	2.1221	2.3417	2.4979
2.1158	2.13851	2.13323	2.32228	2.55979	2.12599	2.12309	2.06731	2.30963	2.55795	2.15047	2.14843	2.08809	2.34734	2.48489
2.10686	2.14827	2.16607	2.33041	2.56688	2.13798	2.14013	2.37488	2.31618	2.55167	2.15876	2.14313	2.13038	2.34355	2.45457
2.09277	2.12258	2.07491	2.31706	2.56443	2.13994	2.15288	2.4617	2.31096	2.53874	2.15583	2.14068	2.25107	2.29971	2.46352
2.11683	2.14786	2.01611	2.31233	2.55195	2.1477	2.16378	2.51774	2.30662	2.56151	2.1405	2.13508	2.63609	2.31209	2.53722
2.11022	2.14966	2.22639	2.31265	2.54422	2.15592	2.15636	2.31265	2.30243	2.56421	2.13359	2.14367	1.96747	2.32534	2.48595
2.08663	2.13108	2.23105	2.32585	2.53945	2.15736	2.12974	2.21179	2.30636	2.556	2.13604	2.13884	2.2416	2.33465	2.49147
2.12384	2.15391	2.13494	2.33175	2.55151	2.15648	2.15722	2.26098	2.29623	2.56184	2.1242	2.12328	2.11869	2.34	2.48874
2.10001	2.14884	2.17239	2.33221	2.54149	2.14781	2.15039	2.19588	2.30477	2.57573	2.12184	2.16098	2.09924	2.34365	2.50023
2.08078	2.15224	2.17571	2.33247	2.52931	2.12187	2.14817	2.09269	2.31463	2.55854	2.1387	2.13067	2.04981	2.33985	2.48373
2.09321	2.14018	2.62961	2.33704	2.56262	2.16035	2.14386	2.23509	2.29739	2.55398	2.14941	2.14368	2.13035	2.3444	2.50857
2.11186	2.12985	2.08314	2.33396	2.57479	2.14387	2.1323	2.23721	2.31959	2.54958	2.1576	2.13447	2.12995	2.3389	2.51446
2.09626	2.10063	2.64259	2.32596	2.57929	2.11906	2.10626	2.21266	2.32161	2.56042	2.15771	2.15335	2.13939	2.34759	2.49872
2.08781	2.1299	2.46105	2.32932	2.57832	2.15039	2.13403	2.09993	2.31931	2.5524	2.1647	2.13574	2.19505	2.34202	2.50034
1.92029	2.14389	2.10465	2.3375	2.56042	2.15769	2.13494	2.09937	2.31984	2.56084	2.17094	2.15419	2.07193	2.34184	2.49259
2.11618	2.15042	2.17744	2.33095	2.55977	2.15116	2.14248	2.40873	2.30308	2.55256	2.16626	2.14398	2.17887	2.34069	2.48404
2.11509	2.11531	2.1794	2.32511	2.54829	2.11308	2.1377	1.97708	2.32387	2.53688	2.16336	2.14014	2.23426	2.34252	2.50225
2.094	2.15776	2.21814	2.33687	2.54957	2.13739	2.13842	2.19834	2.32355	2.54952	2.15786	2.13889	2.14495	2.34209	2.50986
2.10185	2.12184	2.12828	2.32761	2.55485	2.14001	2.12956	2.22941	2.31317	2.56705	2.15081	2.12946	2.06575	2.33742	2.49602
2.10064	2.15259	1.9934	2.33208	2.53484	2.13483	2.12944	2.2283	2.31353	2.5601	2.15052	2.13985	2.48897	2.32858	2.52285
2.09949	2.15422	2.09704	2.31679	2.53518	2.12628	2.12956	2.20477	2.30402	2.54042	2.14146	2.16286	2.14346	2.29703	2.51556
2.10158	2.13795	2.0499	2.32268	2.54345	2.13387	2.13813	2.22406	2.31199	2.53027	2.14633	2.14197	2.42991	2.30964	2.5036
2.11313	2.13931	2.15471	2.31113	2.54312	2.11352	2.14375	2.1822	2.30353	2.54352	2.16116	2.16522	2.20481	2.32529	2.50802
2.1049	2.09609	2.1569	2.32872	2.54902	2.149	2.14956	2.19304	2.30222	2.56325	2.16628	2.14657	2.21363	2.32314	2.49661
2.14324	2.13954	2.14801	2.33125	2.5434	2.12091	2.15658	2.15743	2.30924	2.50045	2.17085	2.17333	2.31203	2.33657	2.46954
2.13525	2.14539	2.08809	2.344	2.57738	2.14408	2.14717	2.14392	2.30289	2.49217	2.15876	2.14769	2.21879	2.33811	2.48023
2.10229	2.14493	2.14601	2.34262	2.57114	2.15192	2.14279	2.17897	2.30996	2.48689	2.14373	2.10659	2.21652	2.33909	2.50871
2.06499	2.15028	2.28245	2.33998	2.56858	2.13257	2.141	2.05988	2.30776	2.48131	2.12977	2.15472	2.20879	2.3374	2.49197
2.03402	2.14457	2.12062	2.34089	2.56319	2.15913	2.1332	2.15397	2.29907	2.45452	2.13162	2.14966	2.20576	2.33874	2.45706
2.11885	2.14419	2.15897	2.3424	2.55672	2.14503	2.12335	2.17515	2.31404	2.45396	2.13519	2.14278	2.20353	2.32987	2.50227
2.09743	2.14612	2.10521	2.33869	2.52797	2.1544	2.1295	2.17341	2.33331	2.49001	2.15625	2.13712	2.20259	2.33251	2.50917
2.09715	2.14071	2.29593	2.33819	2.54393	2.10761	2.10765	2.28971	2.3291	2.49626	2.14752	2.10842	2.2054	2.33055	2.47999
2.12921	2.13667	2.25627	2.33407	2.55071	2.08063	2.13904	2.07532	2.31663	2.46773	2.14957	2.13836	2.21798	2.33643	2.50323
2.14191	2.1319	2.14106	2.33556	2.55027	2.12799	2.15341	2.22371	2.3019	2.52458	2.14024	2.13641	2.22039	2.32949	2.51202
2.11217	2.14016	2.15889	2.35623	2.54677	2.1174	2.12171	2.22037	2.3267	2.51032	2.10104	2.14866	2.21194	2.33628	2.54341
2.09851	2.13848	2.12318	2.33174	2.51724	2.12273	2.14875	2.25183	2.30882	2.50849	2.0854	2.16127	2.20521	2.30653	2.54835
2.10678	2.14106	2.15495	2.31233	2.51941	2.1378	2.13524	2.19629	2.30088	2.50646	2.11878	2.15689	2.20642	2.31154	2.51982
2.12458	2.14994	2.15615	2.3071	2.5443	2.14818	2.12989	2.16915	2.31867	2.49109	2.12773	2.14421	2.20299	2.31796	2.49404
2.1082	2.14093	2.09884	2.29307	2.55625	2.11816	2.15564	2.20764	2.30943	2.45499	2.1287	2.14929	2.20007	2.32406	2.52905
2.14393	2.13348	2.14094	2.32837	2.55257	2.12226	2.16323	2.06232	2.30244	2.46011	2.13187	2.14598	2.20448	2.31743	2.5163
2.1437	2.12913	2.14285	2.33334	2.57589	2.13774	2.14767	2.23664	2.29916	2.45541	2.14626	2.14343	2.21078	2.32125	2.47463
2.13526	2.12455	2.15917	2.3369	2.54319	2.14202	2.13775	2.25297	2.30896	2.48833	2.1463	2.13994	2.21274	2.32766	2.47874
2.11265	2.22493	2.16729	2.33846	2.56768	2.14917	2.13453	2.17194	2.31506	2.4799	2.14412	2.1315	2.21434	2.32675	2.49119
2.10002	2.13079	1.99406	2.33984	2.57412	2.13829	2.12131	2.178	2.31609	2.49405	2.15401	2.14545	2.21853	2.3279	2.46072
2.10657	2.12964	2.76929	2.3439	2.56192	2.13751	2.10497	2.16245	2.30356	2.49697	2.15263	2.07212	2.21942	2.3286	2.47733
2.11864	2.11294	2.27158	2.34541	2.56001	2.13188	2.13318	2.16201	2.29738	2.49226	2.1293	2.1373	2.22159	2.32728	2.48179
2.1011	2.15663	2.291	2.3369	2.55769	2.13362	2.13875	2.25573	2.31504	2.49725	2.12987	2.13882	2.20604	2.32913	2.48035
2.1079	2.08954	2.10606	2.34224	2.56791	2.10388	2.14302	2.12873	2.32961	2.50309	2.14802	2.12269	2.20805	2.33131	2.51273
2.07769	2.13116	2.25074	2.34113	2.55607	2.08184	2.13751	2.1779	2.31923	2.50638	2.13179	2.11391	2.19976	2.30697	2.50468
2.08509	2.12094	2.2913	2.32964	2.56071	2.12052	2.13653	2.20701	2.31728	2.48265	2.13207	2.08871	2.20173	2.32001	2.51547
2.09038	2.13745	2.26816	2.32186	2.51944	2.14212	2.13467	2.14252	2.31483	2.50254	2.13603	2.32902	2.18083	2.32105	2.53773
2.08806	2.14979	2.02065	2.31032	2.54834	2.12693	2.14489	2.2476	2.31607	2.50461	2.15353	2.44445	2.18664	2.31289	2.54514
2.10153	2.14011	2.02531	2.30298	2.53495	2.15579	2.13613	2.22897	2.31437	2.48933	2.1614	2.06874	2.18994	2.31755	2.52924
2.12257	2.14297	2.10622	2.33634	2.55793	2.13523	2.13892	2.19143	2.30632	2.45128	2.16446	2.10641	2.19794	2.31936	2.52133
2.1138	2.11511	2.15748	2.36532	2.52603	2.1329	2.13495	2.17466	2.30078	2.44328	2.17478	2.09963	2.20283	2.30948	2.52988
2.10571	2.12242	2.16095	2.34618	2.52653	2.15005	2.11939	2.19261	2.30801	2.48798	2.17363	2.06143	2.21457	2.31481	2.49704
2.0807	2.11461	2.16122	2.34581	2.56973	2.16276	2.09668	2.25137	2.31241	2.47554	2.16448	2.10656	2.21761	2.32501	2.48022
2.12159	2.0867	2.81368	2.36769	2.54826	2.17618	2.02002	2.28011	2.32191	2.4847	2.15513	2.10528	2.22337	2.31784	2.49789
2.11869	2.11414	2.8666	2.33792	2.5429	2.16761	2.11482	2.14628	2.31906	2.47434	2.1462	2.01777	2.22837	2.31799	2.46657
2.13919	2.13595	2.17434	2.34084	2.56329	2.14028	2.11661	2.24296	2.31798	2.48527	2.1498	2.07199	2.2202	2.30253	2.52968
2.12973	2.13398	2.77533	2.36855	2.56215	2.14458	2.11778	2.23945	2.31802	2.48951	2.15139	2.09552	2.2174	2.30419	2.52783
2.13714	2.12942	2.25925	2.33495	2.5664	2.15115	2.11342	2.2025	2.30888	2.49764	2.12442	2.05599	2.20381	2.30253	2.51543
2.1407	2.14485	2.07221	2.35207	2.54549	2.14088	2.09459	2.20457	2.31053	2.49428	2.12926	2.05459	2.20089	2.30215	2.5202
2.13107	2.10088	2.07907	2.31838	2.54585	2.13874	2.08956	2.22297	2.32231	2.48432	2.13924	2.06269	2.1953	2.31129	2.50354
2.12436	2.12768	2.19334	2.30347	2.54468	2.13253	2.11645	2.26434	2.32995	2.51266	2.1365	2.09582	2.1997	2.31338	2.50119
2.12863	2.12105	2.22162	2.38259	2.54838	2.12364	2.11167	2.57021	2.32233	2.4873	2.15048	2.10863	2.19634	2.31005	2.51688
2.12535	2.06459	2.20083	2.37531	2.53125	2.13943	2.04478	2.4219	2.30991	2.46683	2.14258	2.05427	2.19339		2.51813
2.12304	2.13007	2.14682	2.36567	2.55483	2.14034	2.12066	2.19563	2.31737	2.50313	2.14234	2.10435	2.19934		2.51818
2.13324	2.11292	2.70249	2.36984	2.54947	2.14118	2.12847	2.44083	2.30865	2.5112	2.15584	2.10083	2.20424		2.50541
2.12246	2.13427	2.67213	2.36251	2.55359	2.15544	2.14163	2.496	2.30411	2.4864	2.15627	2.10462	2.20109		2.4993
2.06579	2.15295	2.15305	2.36005	2.56562	2.11864	2.10647	2.22126	2.303	2.45487	2.13933	2.11936	2.21369		2.48364
2.1112	2.15387	2.22275	2.33229	2.55388	2.15286	2.12069	2.04747	2.30686	2.44516	2.16347	2.09769	2.22091		2.50752
2.12368	2.12613	2.59118	2.32394	2.54967	2.16661	2.12092	2.28314	2.30818	2.50248	2.14761	2.03921	2.22253		2.49546
2.13165	2.13855	1.96359	2.31106	2.56321	2.17322	2.1166	2.08322	2.31707	2.48838	2.1427	2.09039	2.22593		2.50023
2.1322	2.1329	2.14472	2.28201	2.53465	2.16722	2.11986	2.19987	2.3156	2.48211	2.09458	1.98059	2.22877		2.45754
2.13754	2.12935	2.18337	2.3353	2.55612	2.15935	2.11997	2.43378	2.31683	2.4546	2.06779	2.07303	2.22721		2.56264
2.11106	2.1007	2.18659	2.33614	2.56429	2.14189	2.11063	2.4871	2.32191	2.45465	2.10306	2.10386	2.22324		2.53622
2.09672	2.12088	2.18713	2.33787	2.57745	2.12061	2.12825	2.4871	2.32343	2.45795	2.10472	2.11166	2.21052		2.52502
2.12815	2.08961	2.20641	2.32198	2.56878	2.16512	2.13814	2.26906	2.32826	2.49341	2.11636	2.07671	2.20015		2.53835
2.1285	2.11533	2.20515	2.32091	2.56072	2.14385	2.14375	2.44986	2.32278	2.49521	2.13777	2.10163	2.20161		2.53547
2.07417	2.12924	2.20482	2.30932	2.54508	2.14642	2.14294	2.51895	2.31736	2.4807	2.14636	2.10778	2.198		2.53714
2.12015	2.13991	2.19854	2.45652	2.53804	2.14236	2.02781	2.6877	2.2903	2.53042	2.14959	2.10946	2.18931		2.52048
2.14463	2.14674	2.15857	2.44941	2.53172	2.14869	2.11653	2.71066	2.30637	2.49706	2.16025	2.08176	2.1893		2.51119
2.14883	2.14303	2.17129	2.45022	2.53698	2.1444	2.11699	2.70278	2.29908	2.53006	2.16161	2.07573	2.15925		2.54005
2.13799	2.1379	2.16432	2.4654	2.54237	2.16147	2.11605	2.67857	2.30323	2.50367	2.16031	2.09165	2.19212		2.50866
2.12393	2.13663	2.17753	2.43849	2.56095	2.12975	2.12354	2.71616	2.30779	2.4907	2.14705	2.0059	2.18155		2.47563
2.10944	2.1406	2.67524	2.42931	2.55682	2.13684	2.1133	2.42887	2.31342	2.50382	2.14174	2.0718	2.19143		2.49735
2.11974	2.13253	2.18363	2.44533	2.5502	2.13565	2.11631	2.25794	2.32736	2.50799	2.14175	2.10245	2.19216		2.49888
2.13364	2.11825	2.18261	2.43782	2.55299	2.11183	2.12298	2.41356	2.32434	2.50087	2.14529	2.07757	2.2079		2.49466
2.13415	2.12143	2.20413	2.44369	2.52393	2.13458	2.13773	2.05158	2.33091	2.46063	2.15642	2.07882	2.2105		2.49533
2.13775	2.11758	2.21045	2.45067	2.54749	2.14883	2.14379	2.56718	2.33821	2.4459	2.14713	2.09948	2.21228		2.49388
2.14361	2.12916	2.21245	2.4329	2.56024	2.14936	2.11756	2.63656	2.32449	2.44763	2.15052	2.10853	2.22192		2.56314
2.14061	2.13408	2.20581	2.31012	2.55707	2.14657	2.14864	2.30573	2.33033	2.46349	2.16458	2.09954	2.22889		2.52919
2.12557	2.119	2.1945	2.43115	2.55555	2.1525	2.11711	2.29827	2.32699	2.48566	2.17067	2.10911	2.23196		2.52466
2.11984	2.1126	2.17397	2.42321	2.55951	2.14714	2.09792	2.64594	2.30123	2.49005	2.17594	2.10665	2.22722		2.54323
2.10248	2.13073	2.18606	2.40698	2.5542	2.15009	2.11871	2.21806	2.30757	2.45407	2.14914	2.10815	2.21365		2.5494
2.12423	2.12175	2.18282	2.25761	2.55502	2.15666	2.11882	2.04263	2.30557	2.45243	2.13494	2.11165	2.20105		2.53996
2.12103	2.11681	2.19029	2.43194	2.52636	2.13927	2.11593	2.21698	2.31507	2.46016	2.16346	2.11558	2.20345		2.51384
2.09754	2.14299	2.19333	2.46504	2.54095	2.13797	2.11571	2.12189	2.33086	2.46332	2.16291	2.07802	2.20049		2.53807
2.12348	2.141	2.20195	2.46806	2.55767	2.13265	2.11954	2.20499	2.33265	2.47195	2.15779	2.08761	2.19229		2.49701
2.12918	2.12948	2.18413	2.42897	2.56161	2.13975	2.11768	2.22588	2.33141	2.50955	2.16639	2.07231	2.18636		2.47812
2.13453	2.1006	2.17724	2.43577	2.55453	2.14921	2.12523	2.27158	2.33761	2.51999	2.16165	2.07606	2.17187		2.49631
2.12615	2.13194	2.17622	2.45544	2.54168	2.13592	2.13836	2.7155	2.3321	2.50342	2.14983	2.06417	2.17919		2.49248
2.11733	2.13755	2.17563	2.44451	2.56297	2.10785	2.15117	2.22456	2.32217	2.48798	2.11396	2.10128	2.1753		2.47385
2.15061	2.11222	2.19895	2.41676	2.53575	2.11742	2.14204	2.21627	2.32416	2.498	2.10732	2.07422	2.18921		2.49794
2.06245	2.11156	2.21302	2.29311	2.5428	2.15747	2.12615	1.8472	2.31369	2.49966	2.13448	2.08602	2.18811		2.49688
2.14965	2.12339	2.20952	2.34112	2.56311	2.13081	2.14135	2.26596	2.3146	2.52156	2.14738	2.08504	2.17358		2.54706
2.15583	2.10017	2.19119	2.1929	2.55585	2.12429	2.10902	2.2367	2.32209	2.48073	2.14393	2.03456	2.19306		2.53512
2.15474	2.14207	2.18895	2.19474	2.55047	2.13133	2.09015	2.25215	2.31916	2.50855	2.15153	2.06293	2.20885		2.55284
2.14106	2.10671	2.1767	2.32651	2.54598	2.10954	2.11383	2.29668	2.32102	2.50755	2.16667	2.12048	2.21488		2.53012
2.11402	2.13632	2.18597	2.42637	2.54805	2.11942	2.11266	2.17795	2.32303	2.47028	2.16442	2.11238	2.21562		2.53675
2.1054	2.13988	2.18687	2.48325	2.54502	2.14954	2.11301	2.17197	2.33278	2.44615	2.17095	2.1167	2.24128		2.55256
2.12748	2.14213	2.18542	2.45354	2.55699	2.1497	2.09433	1.99178	2.3364	2.43104	2.16065	2.06703	2.22972		2.52216
2.11371	2.13958	2.18453	2.45588	2.5392	2.14117	2.11583	2.23216	2.32438	2.46812	2.13205	2.04968	2.2274		2.48607
2.11072	2.09319	2.19737	2.38672	2.55901	2.14528	2.11394	2.21277	2.32813	2.49724	2.10105	2.08422	2.22383		2.49327
2.10882	2.1405	2.20507	2.41014	2.55995	2.14875	2.12526	2.16339	2.31647	2.51547	2.12354	2.09178	2.20675		2.46845
2.12082	2.09381	2.2052	2.2005	2.55909	2.15292	2.13535	2.14741	2.30255	2.48817	2.12809	2.07515	2.18857		2.47337
2.08768	2.12467	2.19846	2.39548	2.54569	2.15672	2.14598	2.04737	2.31252	2.46041	2.13446	2.06576	2.1978		2.49621
2.09628	2.11981	2.18642	2.4904	2.54831	2.15432	2.14153	2.34323	2.32558	2.45164	2.14501	2.06303	2.18844		2.49752
2.08614	2.12844	2.17621	2.43153	2.56353	2.13294	2.15167	2.40383	2.32338	2.45401	2.14156	2.09318	2.18256		2.47825
2.08734	2.12663	2.18058	2.33841	2.54657	2.11886	2.14514	2.45941	2.32696	2.46279	2.15898	2.07313	2.16087		2.5532
2.10776	2.13658	2.19991	2.34135	2.56141	2.13218	2.1383	2.24207	2.32938	2.44605	2.15826	2.08134	2.18865		2.53468
2.12516	2.1311	2.21484	2.33386	2.57083	2.13889	2.11901	2.19396	2.32206	2.45842	2.15869	2.10159	2.16776		2.54382
2.13636	2.09644	2.19444	2.42234	2.55468	2.13629	2.11011	2.21999	2.31663	2.46154	2.15423	2.10244	2.18559		2.54485
2.13313	2.14401	2.1965	2.41411	2.5701	2.14995	2.10596	2.2891	2.2852	2.46005	2.15154	2.09785	2.18897		2.54817
2.12714	2.14341	2.18991	2.40581	2.56129	2.14472	2.11289	2.29399	2.3196	2.48959	2.14339	2.11435	2.17445		2.5091
2.11813	2.06045	2.18883	2.45493	2.56261	2.12355	2.11906	2.09727	2.31107	2.50417	2.14479	2.12273	2.17229		2.48277
2.13904	2.11848	2.19593	2.31105	2.56614	2.13489	2.11344	2.09988	2.30724	2.51593	2.13924	2.12082	2.20187		2.49982
2.14819	2.14896	2.19465	2.31211	2.53376	2.12413	2.11203	2.2116	2.28368	2.51885	2.15124	2.11623	2.21839		2.50563
2.07911	2.14864	2.19588	2.31484	2.56015	2.13095	2.11008	2.22477		2.52154	2.14923	2.1153	2.22497		2.48905
2.12878	2.14947	2.19269	2.30787	2.55632	2.12978	2.12242	2.15206		2.52087	2.1495	2.06967	2.22606		2.51408
2.14022	2.12618	2.18371	2.32199	2.57717	2.11918	2.13227	2.2807		2.50253	2.16163	2.08497	2.23347		2.49212
2.14943	2.14254	2.18793	2.34967	2.57289	2.12457	2.14974	2.28641		2.47498	2.16781	2.08613	2.22717		2.48967
2.14311	2.13385	2.19965	2.40637	2.5668	2.12367	2.1482	2.22249		2.44354	2.17564	2.09228	2.22124		2.51393
2.13741	2.14103	2.19089	2.34885	2.57564	2.14085	2.15609	1.94505		2.44776	2.17899	1.96815	2.20692		2.51601
2.13748	2.14596	2.19286	2.32901	2.5745	2.13188	2.14503	2.27366		2.43644	2.16564	2.05847	2.19532		2.49045
2.11214	2.12185	2.19574	2.19396	2.57394	2.13923	2.14747	2.08862		2.49251	2.16541	2.06409	2.20277		2.48327
2.1204	2.13695	2.17722	2.38733	2.56079	2.13411	2.13425	2.25328		2.4867	2.16079	2.07381	2.18663		2.5209
2.11542	2.15408	2.16557	2.44228	2.56594	2.13486	2.13556	2.28665		2.52157	2.15083	2.09751	2.178		2.53554
2.09681	2.14706	2.19348	2.41716	2.54973	2.13256	2.12461	2.29158		2.49247	2.15274	2.09983	2.1753		2.52762
2.06376	2.13282	2.21541	2.35721	2.56012	2.13034	2.09651	2.29038		2.46704	2.16642	2.10092	2.18048		2.51023
2.06743	2.10013	2.21202	2.4505	2.55194	2.13211	2.10911	2.12347		2.49344	2.1561	2.0974	2.17841		2.50159
2.08033	2.16577	2.19387	2.44553	2.58366	2.12054	2.1087	2.30453		2.4827	2.12466	2.10324	2.17212		2.52769
2.10104	2.14571	2.18954	2.44984	2.57577	2.12307	2.11254	2.031		2.45642	2.12074	2.05038	2.17994		2.55145
2.13003	2.14523	2.18436	2.42769	2.57973	2.11083	2.11328	1.80676		2.44482	2.12938	2.12077	2.75544		2.53017
2.1341	2.15212	2.19585	2.45216	2.56745	2.1292	2.04785	1.77639		2.45671	2.16162	2.11919	2.82352		2.54229
2.11951	2.15145	2.19439	2.43825	2.56501	2.1261	2.13341	2.26864		2.47327	2.15212	2.10345	2.18456		2.53106
2.14251	2.1635	2.1815	2.36059	2.55565	2.14039	2.13927	1.75745		2.4623	2.15214	2.08263	2.20933		2.51403
2.15163	2.15683	2.19047	2.41865	2.55547	2.13916	2.1206	2.26857		2.48516	2.16579	2.05683	2.2192		2.5064
2.12864	2.13714	2.1931	2.47567	2.56137	2.1476	2.13891	2.27274		2.52302	2.156	2.08829	2.22485		2.49182
2.14362	2.13749	2.18984	2.43138	2.56607	2.14822	2.14889	2.21694		2.49594	2.15016	2.06874	2.22745		2.54415
2.12882	2.13241	2.17739	2.44769	2.57008	2.15021	2.14736	2.30782		2.48446	2.11373	2.07415	2.24447		2.53666
2.08331	2.12183	2.19023	2.44768	2.55607	2.14226	2.14775	2.20725		2.50816	2.11886	2.09494	2.22268		2.5541
2.07909	2.13958	2.18449	2.43487	2.55826	2.12385	2.13456	2.2337		2.5106	2.13192	2.08998	2.20913		2.55131
2.11705	2.16113	2.19309	2.42524	2.55949	2.11226	2.12706	2.29059		2.50933	2.12101	2.09624	2.20058		2.53237
2.15072	2.15309	2.19779	2.37158	2.56785	2.13967	2.13176	2.28685		2.46021	2.11261	2.09208	2.19279		2.46512
2.13981	2.14018	2.18729	2.39115	2.54713	2.14149	2.12852	2.17231		2.46435	2.12771	2.05479	2.2002		2.55068
2.14337	2.15301	2.1624	2.41797	2.55696	2.12732	2.127	2.03583		2.43672	2.11691	2.0966	2.18371		2.55447
2.16697	2.13787	2.17558	2.51018	2.52871	2.1507	2.12401	2.29722		2.44154	2.14003	2.11012	2.18299		2.55209
2.16173	2.13787	2.21199	2.47296	2.53677	2.14864	2.12142	2.12556		2.5028	2.13599	2.11376	2.18502		2.49458
2.13739	2.13884	2.21184	2.47045	2.50679	2.14035	2.08778	2.2392		2.50363	2.14012	2.12207	2.17114		2.52174
2.10751	2.1309	2.19865	2.45479	2.53511	2.16045	2.12576	2.23235		2.48987	2.14062	2.11441	2.18718		2.53774
2.11991	2.11797	2.17974	2.5065	2.54175	2.15111	2.13371	2.30312		2.49614	2.14417	2.05551	2.18245		2.48821
2.13169	2.14479	2.16768	2.44385	2.52837	2.13771	2.13905	2.5159		2.49887	2.14841	2.07693	2.18004		2.49853
2.11529	2.14458	2.17636	2.46107	2.50887	2.12478	2.12541	2.26479		2.49056	2.15534	2.09935	2.18539		2.50491
2.11827	2.1448	2.19042	2.44895	2.50281	2.14229	2.14399	2.53095		2.50747	2.14927	2.08287	2.20449		2.52876
2.10806	2.14056	2.19145	2.49081	2.49993	2.14724	2.1516	2.24231		2.48801	2.15109	2.09331	2.2139		2.53875
2.12485	2.06325	2.18493	2.35051	2.4959	2.15486	2.15294	2.50156		2.48241	2.16256	2.09544	2.2176		2.51716
2.13875	2.13432	2.18242	2.35269	2.55387	2.13482	2.12313	2.57082		2.48196	2.16964	2.07026	2.22182		2.54943
2.13682	2.12757	2.18331	2.33889	2.55953	2.11586	2.14089	2.48866		2.48659	2.16737	2.07307	2.22398		2.52871
2.12607	2.09489	2.18559	2.35738	2.5619	2.15651	2.14734	2.45187		2.4611	2.17547	2.01279	2.23962		2.48681
2.13054	2.13703	2.17462	2.34246	2.58888	2.15059	2.13089	2.2841		2.49601	2.16968	2.10151	2.22437		2.51126
2.13627	2.13112	2.18443	2.40517	2.535	2.14671	2.15771	2.03089		2.50578	2.16107	2.09513	2.21068		2.50919
2.13236	2.12504	2.194	2.49234	2.50029	2.13604	2.14115	1.90503		2.50174	2.15165	2.09629	2.20429		2.50629
2.08887	2.12705	2.18184	2.60853	2.48431	2.12681	2.12876	2.28558		2.51933	2.14999	2.10864	2.20681		2.55133
2.12238	2.11102	2.18182	2.38238	2.47268	2.14178	2.13266	2.12593		2.53914	2.16505	2.11592	2.20067		2.52682
2.12678	2.09797	2.19847	2.33699	2.52114	2.13585	2.13506	2.14047		2.51122	2.15549	2.12293	2.19182		2.53899
2.12026	2.08469	2.17722	2.35076	2.54893	2.12912	2.13256	2.11877		2.50145	2.14683	2.00184	2.1886		2.52016
2.1161	2.09039	2.1602	2.35812	2.54443	2.14711	2.15751	2.13796		2.44786	2.167	2.11014	2.19228		2.5146
2.11774	2.08197	2.17502	2.34802	2.54079	2.14507	2.15376	2.09035		2.45174	2.16949	2.0797	2.18734		2.51392
2.13699	2.0982	2.2087	2.34441	2.54591	2.14935	2.1477	2.0997		2.4556	2.12228	2.05787	2.17607		2.5399
2.13515	2.09713	2.20054	2.37912	2.55632	2.14727	2.1165	2.13839		2.51904	2.13557	2.08563	2.19773		2.5468
2.14663	2.0948	2.19745	2.368	2.54899	2.15076	2.15346	2.12564		2.5045	2.12689	2.09444	2.21098		2.51399
2.15286	2.05283	2.18883	2.90868	2.55547	2.14291	2.08471	2.12888		2.54611	2.15711	2.09401	2.20364		2.51881
2.16894	2.10148	2.17918	2.42486	2.52143	2.13386	2.15001	2.14342		2.51824	2.16248	2.09537	2.19876		2.51103
2.14092	2.10769	2.15172	2.4212	2.50373	2.15753	2.13459	2.17444		2.51294	2.14331	2.04276	2.20697		2.52386
2.08861	2.10188	2.18662	2.43953	2.5188	2.15115	2.14651	2.18584		2.50569	2.16114	2.09271	2.22375		2.53514
2.11355	2.09427	2.18715	2.44347	2.50916	2.14408	2.14511	2.0968		2.53701	2.15721	2.05726	2.22912		2.53795
2.08244	2.0677	2.19454	2.36899	2.49456	2.12954	2.12854	2.10507		2.53039	2.13261	2.09916	2.23269		2.54622
2.11006	2.09177	2.18479	2.448	2.51876	2.16101	2.11113	2.13939		2.51379	2.13112	2.08296	2.22396		2.56639
2.14589	2.1238	2.17834	2.41919	2.52653	2.14635	2.10828	2.12607		2.50869	2.12479	2.1137	2.21459		2.55362
2.11794	2.12065	2.16366	2.45023	2.54524	2.14962	2.12351	2.13529		2.51466	2.14333	2.11016	2.20777		2.57659
2.14069	2.12334	2.18627	2.4509	2.53764	2.13803	2.14776	2.12377		2.51165	2.15794	2.11003	2.20404		2.54126
2.13666	2.08918	2.18112	2.45036	2.54013	2.13935	2.14562	2.12235		2.51845	2.1478	2.05434	2.18503		2.54775
2.14343	2.09754	2.18796	2.43925	2.53776	2.13845	2.1077	2.1343		2.52246	2.13749	2.03253	2.19446		2.53511
2.12068	2.10285	2.18117	2.44894	2.47835	2.14218	2.14555	2.16624		2.54323	2.13274	2.08359	2.19858		2.51794
2.13319	2.09236	2.18495	2.46051	2.52533	2.15317	2.15688	2.17048		2.52223	2.1428	2.09632	2.19794		2.51538
2.09697	2.08158	2.19479	2.37876	2.51222	2.16598	2.15079	2.17683		2.51619	2.13989	2.10226	2.1844		2.51363
2.08174	2.09607	2.1846	2.46363	2.50618	2.1539	2.14643	2.11645		2.50217	2.12602	2.10937	2.17604		2.519
2.11378	2.10172	2.17693	2.45868	2.49787	2.15456	2.15356	2.07706		2.48494	2.14072	2.10864	2.20486		2.5589
2.1375	2.10875	2.15195	2.48316	2.48316	2.15331	2.1474	2.06217		2.45175	2.1634	2.05132	2.20142		2.54936
2.14857	2.10556	2.16141	2.47058	2.50671	2.15831	2.14764	2.09369		2.45922	2.15135	2.06807	2.16804		2.54999
2.13881	2.05969	2.20284	2.43604	2.50645	2.15895	2.14513	2.04964		2.51192	2.15454	2.09766	2.77754		2.5322
2.10941	2.04209	2.1955	2.49198	2.50207	2.16444	2.13854	1.92971		2.52095	2.16764	2.11374	2.19555		2.54023
2.10165	2.06403	2.18553	2.46591	2.50152	2.15298	2.13933	0		2.54593	2.16165	2.11234	2.22223		2.54387
2.12507	2.09722	2.17092	2.47885	2.50283	2.16256	2.14334	2.11011		2.53156	2.15385	2.08894	2.22848		2.56843
2.1236	2.09957	2.1781	2.54282	2.50225	2.15659	2.15474	2.12331		2.53947	2.14772	2.10848	2.23177		2.55478
2.12139	2.10423	2.14547	2.5201	2.55503	2.12939	2.14369	2.16193		2.54263	2.14813	2.05678	2.22424		2.5268
2.00683	2.1043	2.18887	2.49808	2.51797	2.1656	2.15328	2.16679		2.52087	2.15615	2.0882	2.21727		2.51869
2.1578	2.10768	2.19273	2.45554	2.47679	2.16783	2.15938	2.17163		2.54391	2.15738	2.08994	2.2043		2.52325
2.14468	2.10373	2.17662	2.5038	2.50184	2.1318	2.15072	2.18058		2.52698	2.14228	2.05974	2.20725		2.52159
2.12832	2.09298	2.18421	2.54972	2.52717	2.11619	2.15308	2.08278		2.54519	2.13565	2.08658	2.18859		2.51489
2.09592	2.1049	2.18334	2.43624	2.52545	2.12229	2.15216	2.07256		2.53133	2.15162	2.09253	2.20168		2.51666
2.08921	2.09634	2.1774	2.49889	2.46988	2.13607	2.14227	2.07974		2.51777	2.16487	2.1004	2.20665		2.5438
2.11568	2.10251	2.17812	2.38109	2.49316	2.15728	2.14892	2.06472		2.54302	2.16601	2.0699	2.19041		2.5505
2.12087	2.09487	2.17814	2.33723	2.51739	2.16964	2.14796	2.73299		2.52349	2.16021	2.10688	2.19061		2.57472
2.12064	2.09904	2.17623	2.36727	2.51164	2.14708	2.14434	2.11439		2.51925	2.15928	2.11145	2.20535		2.56164
2.11022	1.9793	2.18826	2.345	2.46456	2.11866	2.14246	2.11533		2.51757	2.14643	2.10494	2.20552		2.55237
2.1176	1.977	2.18514	2.3334	2.46458	2.14555	2.11838	2.11442		2.47173	2.1658	2.1077	2.17772		2.55233
2.11633	2.0969	2.1808	2.42845	2.46223	2.17183	2.11124	2.10811		2.45716	2.16742	2.08839	2.7166		2.55824
2.1344	2.08776	2.18414	2.32334	2.46768	2.16858	2.1612	2.13943		2.4793	2.15065	2.04467	2.18886		2.5446
2.12996	2.11048	2.16251	2.30819	2.49216	2.14368	2.10821	2.14661		2.5304	2.1335	2.03688	2.24403		2.53518
2.12779	2.11608	2.1597	2.75266	2.49157	2.15223	2.10087	2.16955		2.54999	2.12089	2.10261	2.23301		2.54117
2.12128	2.1182	2.1754	2.40371	2.53033	2.17571	2.1507	2.17805		2.54126	2.14179	2.09695	2.22952		2.51475
2.11508	2.11448	2.19496	2.35369	2.55611	2.11814	2.12975	2.1666		2.52445	2.14975	2.03117	2.21973		2.51159
2.11028	2.12695	2.1856	2.34468	2.54105	2.11445	2.14528	2.16067		2.52712	2.15084	2.09608	2.21642		2.50769
2.10519	2.12429	2.18009	2.3943	2.5452	2.09353	2.13565	2.04486		2.54291	2.16583	2.07478	2.20412		2.51732
2.11242	2.1405	2.16674	2.36364	2.51396	2.09714	2.14791	2.01808		2.52913	2.17406	2.08015	2.2018		2.56034
2.12956	2.12467	2.17405	2.38404	2.51759	2.11925	2.14803	2.08439		2.55509	2.14386	2.08136	2.20449		2.54738
2.13114	2.0961	2.14765	2.39706	2.52069	2.14868	2.15105	2.0623		2.54049	2.13728	2.06977	2.20414		2.56798
2.1096	2.11149	2.18442	2.38984	2.44293	2.15765	2.14891	2.04133		2.51348	2.15366	2.07094	2.20439		2.54751
2.13763	2.07338	2.18853	2.4119	2.38253	2.16031	2.14791	2.10445		2.53309	2.15781	2.10069	2.21726		2.52533
2.11397	2.097	2.17823	2.38445	2.4415	2.15924	2.14468	2.0802		2.51065	2.14753	2.07697	2.22154		2.54901
2.15049	2.10341	2.17862	2.37768	2.45887	2.17088	2.14971	2.65773		2.50931	2.13691	2.0931	2.2097		2.54156
2.15537	2.1024	2.18952	2.41637	2.46021	2.17107	2.14386	2.11211		2.50895	2.14543	2.07835	2.21014		2.54371
2.15309	2.09581	2.15649	2.38098	2.46563	2.17105	2.1447	2.11144		2.48668	2.14441	2.14342	2.22272		2.54821
2.13219	1.96745	2.17567	2.43287	2.48588	2.16057	2.1412	2.14379		2.46656	2.15228	2.14365	2.2563		2.51324
2.10672	2.06436	2.17599	2.43666	2.47849	2.11333	2.12864	2.16478		2.54465	2.15325	2.14494	2.2411		2.50589
2.1169	2.07392	2.17452	2.39026	2.44932	2.1339	2.08958	2.15956		2.54996	2.15689	2.14836	2.22409		2.47608
2.12008	2.08751	2.1867	2.43393	2.4975	2.1363	2.14892	2.17896		2.52733	2.16645	2.13654	2.2182		2.51379
2.10798	2.09289	2.19346	2.46646	2.51534	2.13985	2.14086	2.16753		2.53439	2.16633	2.14168	2.20747		2.51824
2.09571	2.12512	2.17923	2.45653	2.55316	2.13889	2.09069	2.17674		2.53584	2.17415	2.1463	2.20559		2.52341
2.08961	2.13831	2.17807	2.46174	2.54287	2.1547	2.1323	2.04836		2.54825	2.18071	2.14753	2.20684		2.5651
2.08817	2.15487	2.15261	2.44862	2.47261	2.15297	2.13957	2.04256		2.54445	2.1548	2.14791	2.20304		2.5664
2.10757	2.13164	2.13208	2.50379	2.48971	2.1438	2.13385	2.08232		2.52146	2.15043	2.15013	2.21166		2.56675
2.12966	2.12661	2.1833	2.49346	2.50638	2.15085	1.92186	2.11108		2.52126	2.15653	2.14611	2.21997		2.54447
2.11623	2.12705	2.19065	2.28191	2.46492	2.1562	2.06591	2.118		2.52617	2.13713	2.12688	2.21841		2.5365
2.10644	2.10105	2.18368	2.43205	2.48832	2.1555	2.13549	2.12073		2.50374	2.15822	2.12573	2.22354		2.5428
2.13254	2.09263	2.17698	2.1217	2.46134	2.1663	2.12487	2.09234		2.48885	2.14592	2.13252	2.22959		2.53983
2.12268	2.11562	2.18081	2.44544	2.4613	2.16692	2.12754	2.13109		2.48246	2.08292	2.13817	2.23026		2.55466
2.10734	2.10184	2.1543	2.44803	2.4533	2.14469	2.12552	2.09832		2.54032	2.11442	2.14833	2.23057		2.53593
2.10715	2.10053	2.12943	2.44789	2.46158	2.1392	2.12708	2.63493		2.53172	2.13493	2.15042	2.21378		2.5189
2.12324	2.08996	2.18148	2.27777	2.44883	2.12756	2.13175	2.14885		2.53657	2.14256	2.1462	2.20264		2.52148
2.10086	2.08703	2.17817	2.32488	2.45832	2.11226	2.13561	2.18719		2.5388	2.12217	2.15033	2.20381		2.52101
2.10943	1.93729	2.18156	2.46546	2.46032	2.14756	2.14078	2.18723		2.42317	2.13419	2.14487	2.20505		2.52934
2.12827	2.05765	2.18135	2.46756	2.46473	2.16247	2.11387	2.17423		2.52142	2.13555	2.12766	2.21254		2.52231
2.11957	2.11963	2.17059	2.26161	2.49845	2.15847	2.11721	2.1733		2.52096	2.13378	2.12381	2.21939		2.53939
2.13624	2.12709	2.18328	2.19593	2.48717	2.11186	2.11869	2.17031		2.50716	2.13502	2.12692	2.22406		2.54949
2.12963	2.11139	2.18622	2.4622	2.56519	2.11178	2.11885	2.17397		2.48977	2.14463	2.12795	2.22378		2.53486
2.14824	2.11975	2.16517	2.43554	2.52223	2.14928	2.05324	2.04638		2.52441	2.1528	2.13798	2.22068		2.54732
2.14702	2.13562	2.16282	2.41766	2.52749	2.15177	2.13222	1.96407		2.51068	2.15778	2.14246	2.2225		2.5497
2.14759	2.148	2.18021	2.45599	2.5109	2.15524	2.13072	0		2.50707	2.15631	2.15069	2.21167		2.53883
2.15074	2.13511	2.19458	2.46344	2.50866	2.11996	2.13936	2.08516		2.51751	2.15011	2.14965	2.20262		2.53005
2.14921	2.12357	2.1831	2.44685	2.51011	2.14276	2.14067	0		2.56044	2.14837	2.1537	2.20651		2.54805
2.1507	2.13563	2.15372	2.45334	2.49506	2.15721	2.13866	2.1513		2.56036	2.15146	2.14697	2.2024		2.5329
2.14902	2.13692	2.15797	2.4614	2.48147	2.15608	2.1447	2.15277		2.56555	2.13302	2.14419	2.20842		2.51631
2.13408	2.12015	2.17106	2.29284	2.46532	2.12646	2.09311	2.1649		2.54391	2.07518	2.13229	2.06756		2.54784
2.11709	2.11452	2.17955	2.39433	2.48239	2.10587	2.11437	2.14881		2.55283	2.12072	2.04596	2.15802		2.52643
2.08344	2.08734	2.17964	2.40322	2.46146	2.10676	2.11285	1.5255		2.54851	2.15006	2.12247	2.02202		2.54086
2.10719	2.08723	2.16102	2.42729	2.45589	2.14992	2.09947	2.04873		2.5592	2.1389	2.1211	2.12737		2.54159
2.1146	2.10941	2.18404	2.41484	2.46492	2.12238	2.12248	2.1374		2.54805	2.16098	2.1264	2.14023		2.54465
2.1181	2.09119	2.17171	2.41276	2.46499	2.12322	2.12167	2.18045		2.55472	2.15709	2.13421	2.18654		2.53837
2.11826	2.0474	2.15691	2.48664	2.46304	2.1203	2.12508	2.18456		2.56109	2.15771	2.14642	2.05773		2.53807
2.1368	2.02462	2.13889	2.39485	2.46625	2.13581	2.13041	2.16776		2.55666	2.14079	2.14399	2.16702		2.55323
2.14061	2.01354	2.17635	2.46004	2.49198	2.12633	2.12665	2.16174		2.55951	2.11233	2.1495	2.17779		2.55624
2.13885	2.0662	2.187	2.39575	2.52254	2.11674	2.15094	2.16812		2.55068	2.14273	2.15054	2.20613		2.54563
2.11927	2.10159	2.18496	2.38564	2.54643	2.13178	2.14351	2.16052		2.53637	2.15182	2.14503	1.9941		2.53368
2.12332	2.10697	2.19419	2.39598	2.51705	2.12202	2.14549	2.03245		2.55264	2.16013	2.13517	2.23754		2.53907
2.13529	2.13328	2.19573	2.39308	2.53233	2.12761	2.03146	2.52844		2.54474	2.15536	2.1212	2.09875		2.54937
2.14875	2.11963	2.19147	2.38759	2.54207	2.12932	1.98383	2.08742		2.54561	2.13629	2.1333	2.10282		2.54689
2.15999	2.11074	2.19243	2.36886	2.52239	2.14872	2.10747	0		2.57152	2.13258	2.12365	2.12743		2.54475
2.13738	2.11966	2.16442	2.50627	2.52946	2.15839	2.09396	0		2.55915	2.13188	2.12996	2.21967		2.54368
2.1337	2.11581	2.18777	2.48759	2.48595	2.13113	2.10959	2.13234		2.56206	2.11885	2.12307	2.15251		2.54186
2.15328	2.13275	2.18532	2.55295	2.49835	2.1303	2.01904	2.15447		2.56306	2.15901	2.1287	2.12353		2.55383
2.16443	2.13461	2.15858	2.56964	2.46628	2.1396	2.11665	2.15757		2.57125	2.14463	2.13563	2.12491		2.55326
2.16761	2.13908	2.15265	2.36422	2.46561	2.14052	2.11856	2.12369		2.55756	2.12416	2.1462	2.14987		2.54947
2.16156	2.13484	2.17222	2.34781	2.47914	2.12967	2.11701	0		2.55945	2.1194	2.1449	2.09376		2.51929
2.15024	2.11292	2.17434	2.44072	2.4589	2.15754	2.12885	2.09875		2.54738	2.13404	2.14901	2.05332		2.52046
2.1551	2.09384	2.17602	2.51124	2.4598	2.1234	2.13197	2.13129		2.52978	2.14367	2.14941	2.01131		2.51817
2.15125	2.10148	2.18119	2.50307	2.45816	2.08517	2.13376	2.1697		2.56018	2.16127	2.14371	2.19619		2.5194
2.13336	2.11218	2.18352	2.46814	2.46681	2.1364	2.1177	2.17409		2.5466	2.16398	2.13367	2.05164		2.5029
2.13793	1.99301	2.17419	2.44959	2.48631	2.14718	2.13572	2.16469		2.53641	2.16058	2.11503	2.46287		2.50126
2.12709	1.96142	2.1646	2.43356	2.50984	2.15818	2.13855	2.17452		2.55869	2.16982	2.12234	2.12067		2.48338
2.10628	1.97866	2.12822	2.44101	2.5327	2.14024	2.13666	2.16645		2.52434	2.17102	2.12292	2.16007		2.51405
2.06471	2.04901	2.72169	2.47839	2.54988	2.14593	2.12862	2.17264		2.55728	2.15766	2.1253	2.12492		2.50102
2.14818	2.08075	2.50983	2.4858	2.54128	2.13987	2.12102	2.10358		2.55992	2.14654	2.12771	2.0699		2.50832
2.16152	2.08985	2.14762	2.41332	2.52976	2.13859	2.11571	2.48182		2.555	2.15326	2.12828	2.18424		2.49656
2.14845	2.14523	2.1769	2.35914	2.51837	2.14873	2.04757	1.53192		2.55695	2.14992	2.13471	2.07536		2.40805
2.11016	2.13079	2.17627	2.33127	2.51223	2.15707	2.11898	0		2.57778	2.16145	2.14084	2.10509		2.34135
2.12912	2.12744	2.18853	2.38155	2.51172	2.14751	2.09614	2.11282		2.561	2.15796	2.14508	2.13474		2.51131
2.15899	2.12704	2.19012	2.47274	2.52983	2.12692	2.11624	0		2.54185	2.12128	2.1464	2.12267		2.50482
2.1546	2.12224	2.1722	2.43507	2.47939	2.12618	2.11455	2.11378		2.55264	2.12182	2.14985	2.27344		2.50548
2.09498	2.1324	2.1696	2.44784	2.5028	2.13947	2.1137	2.13051		2.57034	2.09399	2.14258	2.21055		2.50386
2.11781	2.13622	2.17317	2.44248	2.50671	2.15112	2.1274	2.13277		2.55853	2.10465	2.13906	2.2136		2.50358
2.13047	2.12336	2.16163	2.45356	2.46423	2.14529	2.12699	2.14736		2.55688	2.10526	2.11533	2.21147		2.71738
2.14707	2.11275	2.13273	2.49224	2.49599	2.139	2.13246	2.12528		2.55811	2.12901	2.13236	2.17919		2.8816
2.15378	2.10061	2.15778	2.39869	2.46663	2.15286	2.13341	2.10629		2.54786	2.14459	2.13066	2.23024		2.51611
2.13269	2.06315	2.17604	2.52273	2.49138	2.1554	2.13708	2.13183		2.55601	2.13104	2.12735	2.11709		2.51758
2.12748	2.00556	2.19056	2.36188	2.47451	2.13528	2.14141	2.16599		2.53776	2.11363	2.13319	2.1104		2.50159
2.16183	1.95894	2.18757	2.3191	2.52122	2.12556	2.14178	2.16326		2.55034	2.12503	2.12593	2.11585		2.50875
2.17071	2.10772	2.18058	2.4648	2.55631	2.13266	2.13769	2.14737		2.56423	2.14291	2.14259	2.11659		2.50902
2.16899	2.08729	2.1716	2.40794	2.58348	2.13884	2.12845	2.16065		2.507	2.14375	2.14686	2.16226		2.50303
2.15455	1.97938	2.15027	2.43468	2.5617	2.14821	2.1011	2.15953		2.54776	2.11872	2.14214	2.13627		2.32469
2.14947	2.00853	2.13524	2.43481	2.52798	2.15724	2.11463	2.15341		2.55166	2.11693	2.1435	2.1386		2.73987
2.15415	2.06059	2.14597	2.45226	2.52395	2.15877	2.12089	2.07754		2.5498	2.11365	2.14664	2.18498		2.50097
2.14025	2.08152	2.16991	2.28997	2.49242	2.14853	2.09482	2.72689		2.5549	2.09893	2.13576	2.12524		2.50061
2.12685	2.09668	2.17264	2.51667	2.53492	2.13575	2.0315	2.04549		2.56173	2.09514	2.13871	2.2647		2.49441
2.14083	2.14487	2.16457	2.44648	2.5036	2.14111	2.11922	0		2.57364	2.03776	2.10083	1.99267		2.5005
2.11886	2.09476	2.16089	2.44224	2.49993	2.14435	2.11913	0		2.56363	1.96099	2.13388	2.05891		2.50571
2.11955	2.11103	2.17098	2.44868	2.53368	2.14079	2.11893	2.1125		2.54947	2.12407	2.13758	2.05812		2.50419
2.15084	2.13486	2.1539	2.4349	2.48198	2.12521	2.12326	2.13437		2.55682	2.14482	2.14044	2.04004		2.54002
2.15424	2.12974	2.16607	2.4357	2.47498	2.13326	2.13121	2.13075		2.55361	2.13144	2.13964	1.98031		2.50915
2.12016	2.12851	2.1525	2.44299	2.47801	2.15497	2.13527	2.14338		2.54488	2.10413	2.14361	2.05058		2.50228
2.13503	2.13481	2.14723	2.42642	2.47559	2.1498	2.13393	2.13758		2.54787	2.12599	2.14559	2.1233		2.49583
2.15479	2.12844	2.17372	2.42655	2.53588	2.12755	2.14067	2.13287		2.56087	2.13597	2.14148	1.93471		2.48603
2.14214	2.1048	2.19106	2.56985	2.54564	2.12456	2.13929	2.13432		2.55205	2.13665	2.15073	2.47381		2.49259
2.14148	2.07966	2.18148	2.60583	2.52914	2.16003	2.05643	2.08226		2.54976	2.09122	2.1465	2.07226		2.49869
2.10481	2.03266	2.18919	2.31489	2.54346	2.15885	2.13599	2.13508		2.5445	2.10127	2.14149	2.07134		2.47231
2.10437	2.09382	2.16564	2.40422	2.53941	2.14897	2.12254	2.17581		2.54073	2.14219	2.12801	2.48718		2.49288
2.13444	2.05861	2.18121	2.42386	2.53611	2.14364	2.11882	2.15181		2.52237	2.11322	2.14099	2.11298		2.51157
2.1522	2.00112	2.1454	2.46237	2.53229	2.14405	2.11914	2.15123		2.5437	1.99495	2.13972	2.19104		2.4832
2.15269	2.06826	2.12895	2.67725	2.53472	2.13917	2.12671	2.16359		2.54891	2.14103	2.14087	1.98496		2.4569
2.14333	2.08555	2.20177	2.43066	2.5423	2.15507	2.12095	2.14632		2.54357	2.13826	2.08183	2.15809		2.45925
2.10471	2.06111	2.1937	2.42817	2.54316	2.16319	2.12164	2.09044		2.56576	2.13628	2.14375	2.1262		2.465
2.15834	2.1118	2.17318	2.43553	2.52125	2.16459	2.1173	2.01748		2.57029	2.12444	2.1446	2.07255		2.49432
2.15702	2.12628	2.17812	2.48778	2.53269	2.15691	2.11789	2.49282		2.57503	2.10327	2.14786	2.20767		2.50963
2.15495	2.13157	2.17561	2.45595	2.54648	2.15862	2.12874	0		2.5769	2.0948	2.14694	2.34786		2.49868
2.16033	2.12581	2.16458	2.29166	2.54218	2.14303	2.11798	2.1495		2.58018	2.14602	2.13549	2.12578		2.4957
2.16126	2.10584	2.1748	2.41111	2.54293	2.12911	2.13019	2.1422		2.56291	2.15204	2.12977	2.11082		2.45232
2.1511	2.11911	2.16793	2.62511	2.56057	2.11462	2.12742	2.16248		2.54337	2.13356	2.11408	2.11255		2.4739
2.13817	2.11274	2.18172	2.41213	2.54926	2.13518	2.1422	2.1352		2.54426	2.11526	2.13893	2.07773		2.49517
2.1388	2.11657	2.1859	2.58822	2.54679	2.15061	2.09286	2.11558		2.55792	2.11498	2.14216	2.52468		2.51003
2.15714	2.12382	2.19774	2.33785	2.54327	2.16237	2.14111	2.15006		2.54754	2.12868	2.14307	2.11632		2.52161
2.13443	2.13341	2.18845	2.3382	2.52174	2.16215	2.13888	2.14136		2.55784	2.11393	2.13777	2.46487		2.51801
2.15064	2.1133	2.1963	2.37872	2.56443	2.13432	2.13184	2.13635		2.53275	2.13345	2.14352	2.38354		2.46302
2.1596	2.06597	2.1942	2.36152	2.54083	2.12054	2.1173	2.13865		2.56174	2.12104	2.13595	2.2789		2.51084
2.15666	2.07508	2.17143	2.40338	2.5378	2.14743	2.0935	2.16891		2.551	2.14363	2.13544	2.18967		2.50103
2.14364	2.10375	2.14586	2.43066	2.52265	2.15257	2.06837	2.17246		2.54333	2.1541	2.12374	2.1366		2.49329
2.13511	2.11034	2.13804	2.44561	2.54556	2.15633	2.12132	2.17005		2.53604	2.08186	2.1102	2.61627
2.14747	2.0823	2.20217	2.83044	2.54768	2.15994	2.08251	2.15876		2.55652	2.14368	2.12814	2.33863
2.15309	1.99834	2.206	2.39216	2.55025	2.12118	2.12405	2.17198		2.55023	2.13831	2.13354	2.38612
2.14126	2.03064	2.21287	2.32751	2.55094	2.12591	2.12772	2.11984		2.56147	2.15332	2.12793	2.11936
2.09808	2.04481	2.20368	2.31527	2.54496	2.12993	2.11608	2.07778		2.56805	2.16463	2.12122	2.19201
2.14107	2.12293	2.19997	2.32611	2.51872	2.15335	2.09796	2.41831		2.57234	2.15603	2.12234	2.65108
2.14804	2.13742	2.20752	2.37582	2.53398	2.15604	2.13363	0		2.56572	2.16416	2.12147	2.23085
2.14726	2.12613	2.20194	2.42307	2.54358	2.13977	2.13459	2.14536		2.55267	2.1588	2.12231	2.27711
2.13076	2.11145	2.2018	2.3929	2.54191	2.1338	2.14101	2.14362		2.54977	2.14739	2.09688	2.11376
2.0998	2.12206	2.19189	2.37944	2.54362	2.13255	2.14071	2.12804		2.55075	2.14923	2.37026	2.12151
2.14818	2.12421	2.19965	2.41597	2.54394	2.14287	2.1429	2.16242		2.55803	2.13388	2.08054	2.11803
2.1334	2.11753	2.18492	2.7772	2.53711	2.12621	2.06497	2.13414		2.54325	2.16209	2.07964	2.03024
2.12427	2.11346	2.16897	2.36608	2.54539	2.12802	2.1405	2.14722		2.54281	2.15584	2.07193	2.13413
2.13287	2.11843	2.17435	2.31237	2.53298	2.14784	2.12715	2.14306		2.55804	2.14055	2.07894	2.13015
2.14109	2.11358	2.15286	2.43656	2.50885	2.158	2.10528	2.15724		2.5654	2.1689	1.9153	2.21381
2.13857	2.07932	2.12896	2.46081	2.51867	2.15686	2.12524	2.15405		2.55943	2.16495	1.92572	2.10037
2.15793	2.08248	2.19241	2.48153	2.54019	2.1496	2.13203	2.18864		2.54332	2.15688	1.88976	2.38395
2.17502	2.09072	2.19558	2.46097	2.52269	2.13864	2.12693	2.18453		2.54733	2.15793	1.88913	2.29064
2.17006	2.1158	2.19336	2.41014	2.5355	2.1253	2.13147	2.16829		2.54952	2.14189	1.89634	2.15402
2.16366	2.1036	2.19861	2.42429	2.53957	2.12162	2.13029	2.17726		2.56223	2.13992	1.9147	2.16348
2.15022	2.00615	2.20042	2.43242	2.53259	2.15007	2.13244	2.15312		2.55663	2.14439	1.90255	2.15812
2.14444	2.03261	2.19884	2.43621	2.5276	2.1474	2.09842	2.13443		2.56584	2.14998	2.04542
2.15141	2.10069	2.18755	2.44422	2.50554	2.15642	2.13947	2.08935		2.56946	2.14878	2.07689
2.153	2.08164	2.18915	2.43569	2.5272	2.14754	2.08242	2.10344		2.55835	2.1596	2.07802
2.15039	2.06018	2.19658	2.46156	2.54713	2.1339	2.14342	2.10453		2.56669	2.16963	1.91836
2.15819	2.10588	2.18411	2.44687	2.56205	2.14128	2.14485	2.14238		2.5617	2.16808	2.06655
2.1629	2.10391	2.17382	2.43335	2.50617	2.14664	2.14251	2.16614		2.55785	2.15574	1.91579
2.15385	2.12667	2.15756	2.46059	2.47395	2.14449	2.14173	2.19703		2.56519	2.14706	2.04281
2.14909	2.11691	2.12801	2.415	2.49891	2.08769	2.13775	2.16862		2.55724	2.15832	1.90096
2.14416	2.11309	2.18956	2.41062	2.52458	2.08668	2.12658	2.16934		2.56878	2.12774	1.92408
2.15364	2.12653	2.1971	2.3743	2.47885	2.11386	2.09888	2.16089		2.57584	2.10735	1.92897
2.16692	2.12289	2.18878	2.44845	2.52532	2.123	2.12836	2.15002		2.56709	2.14354	1.90539
2.16426	2.07623	2.19335	2.47706	2.51577	2.1319	2.12705	2.17292		2.56538	2.15369	2.05708
2.14812	2.08921	2.17747	2.44602	2.54623	2.14123	2.13554	2.18519		2.56121	2.16179	2.05414
2.15185	2.08672	2.15989	2.38101	2.55292	2.15217	2.13801	2.19648		2.55332	2.16846	2.05329
2.14894	2.11632	2.15932	2.44454	2.53552	2.13772	2.14239	2.17545		2.56728	2.1603	1.8418
2.15753	2.10884	2.13356	2.40844	2.54523	2.13462	2.14075	2.16439		2.57887	2.15441	1.78968
2.16249	1.83975	2.14661	2.29232	2.5403	2.13537	2.13796	2.15498		2.577	2.15625	1.68179
2.15471	2.10524	2.1276	2.44032	2.49629	2.15272	2.13591	2.11605		2.56635	2.161	1.86882
2.14914	2.10596	2.14638	2.44404	2.46881	2.14737	2.14458	2.13445		2.55051	2.15727	2.05833
2.15038	2.06037	2.13908	2.44376	2.47709	2.14628	2.1394	2.14559		2.55127	2.15614	2.04956
2.14465	2.0663	2.13085	2.43637	2.50655	2.15708	2.13579	2.15514		2.5629	2.17193	2.02642
2.14135	2.05186	2.17825	2.42139	2.53731	2.15418	2.13593	2.16822		2.5713	2.17373	2.02619
2.14943	2.06258	2.10665	2.44877	2.53232	2.16677	2.12649	2.17622		2.56149	2.17608	2.03641
2.15012	2.07944	2.0778	2.48055	2.51431	2.14901	2.11603	2.16491		2.55828	2.15964	1.93054
2.13017	2.08961		2.42643	2.53315	2.14814	2.13364	2.18608		2.56131	2.1464	1.90737
2.13048	2.05693		2.44395	2.5204	2.14793	2.1356	2.17546		2.55881	2.14119	1.9223
2.15032	2.07876		2.44782	2.45878	2.12176	2.13956	2.18437		2.56243	2.13096	2.05046
2.16931	2.08626		2.44269	2.50514	2.10699	2.1381	2.1947		2.56662	2.14027	2.05163
2.17269	2.06902		2.4631	2.51108	2.13239	2.14464	2.19993		2.56322	2.10656	2.0475
2.16394	2.09889		2.46709	2.46787	2.1445	2.0608	2.18329		2.57425	2.12126	1.97777
2.15721	2.07689		2.44664	2.51897	2.1236	2.14002	2.16179		2.56804	2.14512	1.89563
2.1737	2.10421		2.38046	2.48332	2.13074	2.13737	2.1615		2.57587	2.1633	1.89245
2.16366	2.10912		2.42541	2.50795	2.1429	2.13391	2.11328		2.56154	2.17177	1.88832
2.15227	2.11632		2.35849	2.54258	2.14402	2.12555	2.15847		2.5804	2.17324	1.80605
2.14946	2.10867		2.37176	2.55705	2.13234	2.11925	2.15558		2.574	2.17798	1.88374
2.14143	2.05833		2.42367	2.53178	2.12228	2.10953	2.16288		2.57304	2.17586	1.85344
2.14123	2.08276		2.43144	2.51793	2.15501	2.12444	2.17593		2.45226	2.15466	1.87031
2.14827	2.09337		2.41347	2.5478	2.15961	2.13595	2.18014		2.45241	2.1527	2.03613
2.15865	2.09996		2.43353	2.5271	2.14926	2.14021	2.18351		2.44601	2.16361	1.86665
2.1611	2.00618		2.42721	2.53359	2.15107	2.1314	2.18221		2.43848	2.17235	2.01052
2.16091	2.08303		2.45781	2.48249	2.16038	2.12556	2.1958		2.44341	2.16547	2.03355
2.16753	2.08394		2.46442	2.49343	2.15425	2.10695	2.20444		2.43474	2.1469	1.92716
2.18974	2.08086		2.44457	2.50076	2.11419	2.12504	2.19705		2.44491	2.13493	1.84927
2.19121	2.10193		2.47358	2.50217	2.14102	2.11537	2.1827		2.48705	2.12981	2.0803
2.16426	2.0915		2.4675	2.48677	2.16391	2.09488	2.16233		2.45168	2.13291	2.01853
2.14847	2.11419		2.46305	2.53263	2.15355	2.08928	2.15559		2.45325	2.15848	1.97795
2.14745	2.11834		2.49111	2.53213	2.12989	2.08091	2.13022		2.44645	2.17196	1.95835
2.15037	2.11163		2.55026	2.55245	2.12191	2.07975	2.16881		2.44683	2.14856	2.02254
2.14286	2.10027		2.51488	2.53291	2.13461	2.06859	2.16169		2.43123	2.13352	2.03542
2.1237	2.09782		2.48438	2.52787	2.13785	2.04592	2.19015		2.44174	2.14573	2.02335
1.94397	2.09266		2.43349	2.52633	2.12147	2.00601	2.18365		2.44259	2.16694	1.96861
2.13658	2.08544		2.51896	2.53051	2.11602	2.0075	2.18615		2.41812	2.16807	1.86956
2.08705	2.09877		2.5258	2.50451	2.11419	1.99098	2.20335		2.44048	2.17723	2.02003
2.0744	2.11204		2.45641	2.52878	2.1428	2.0342	2.19901		2.43044	2.18461	2.04426
2.08726	2.04966		2.46339	2.47514	2.12151	1.95199	2.17305		2.42735	2.17565	1.79222
2.11445	2.05268		2.46127	2.50282	2.12889	2.04433	2.17443		2.47565	2.17313	2.05543
2.10126	2.0825		2.46393	2.52707	2.15683	1.9677	2.1487		2.45551	2.15975	1.86268
2.05943	2.07062		2.45818	2.49515	2.16664	2.00952	2.15934		2.44315	2.15584	1.85633
2.05386	2.01173		2.45081	2.4826	2.15475	1.98488	2.15397		2.44808	2.16609	1.85578
2.10489	2.10915		2.49944	2.48752	2.15253	2.00061	2.15757		2.43667	2.15682	2.04616
2.00304	2.10224		2.52204	2.55747	2.14611	2.02749	2.15977		2.44668	2.15661	1.95289
1.99093	2.04042		2.51164	2.55628	2.12856	2.00305	2.17353		2.43973	2.16538	2.01567
2.02603	2.10785		2.51951	2.51312	2.09193	2.00048	2.16646		2.4416	2.16929	1.97185
2.09439	2.10554		2.50393	2.52943	2.1194	2.03058	2.15856		2.4245	2.15605	1.91233
2.12642	2.02792		2.42584	2.52501	2.1848	1.90553	2.16164		2.42832	2.15951	2.0872
2.13468	2.03658		2.42534	2.52315	2.14866	2.02882	2.14141		2.42627	2.16135	2.08827
2.13921	2.03944		2.19544	2.49619	2.12528	2.04205	2.14789		2.42783	2.14618	2.04821
2.11352	2.09197		2.2034	2.54861	2.12059	2.03004	2.14662		2.40905	2.14645	2.03791
2.0978	2.0437		2.42138	2.50541	2.14794	2.06491	2.14459		2.4358	2.13129	2.02216
2.10278	2.10893		2.45416	2.4765	2.15748	2.06543	2.14612		2.41942	2.15552	2.014
2.10764	2.12097		2.53967	2.51224	2.12513	2.03116	2.15097		2.4157	2.16095	1.99837
2.12268	2.10796		2.41096	2.48675	2.15361	2.05044	2.14958		2.45831	2.17762	2.02018
2.15234	2.11794		2.33236	2.50267	2.15193	2.02125	2.15328		2.43877	2.16708	1.9847
2.13545	2.12153		2.60166	2.51701	2.14051	2.04875	2.10672		2.42799	2.16854	1.93567
2.11243	2.111		2.31678	2.56454	2.132	2.05805			2.44687	2.16947	2.06236
2.11766	2.09917		2.33514	2.55499	2.12965	2.06475			2.42774	2.16426	1.95024
2.11684	2.11399		2.35312	2.54701	2.14503	2.0608			2.43931	2.15314	2.0453
2.1133	2.11175		2.37233	2.53544	2.16411	2.05375			2.4346	2.14734	1.81056
2.15315	2.0449		2.29139	2.51198	2.14919	1.96565			2.44324	2.14255	2.05411
2.12542	1.94276		2.36929	2.49854	2.14302	1.90304			2.43996	2.14819	1.85125
2.12565	1.99983		2.34645	2.47471	2.12209	1.99536			2.43783	2.17841	1.87336
2.0925	2.12945		2.32479	2.51399	2.12489	2.03257			2.4295	2.18187	1.84405
2.09174	2.11991		2.46809	2.50758	2.14115	2.0185			2.4272	2.16101	1.94968
2.08224	2.10515		2.38146	2.51715	2.15201	2.02878			2.42643	2.16712	1.97676
2.11658	2.1068		2.4876	2.47967	2.13859	2.02683			2.40869	2.17161	1.95712
2.1282	2.11199		2.6885	2.53202	2.1409	2.05002			2.42167	2.16272	1.93037
2.13643	2.11435		2.39933	2.50563	2.15563	2.06323			2.43586	2.09541	2.01597
2.10366	2.11848		2.39994	2.5381	2.16069	2.02359			2.42072	2.10602	1.9709
2.14952	2.06916		2.20396	2.56736	2.15284	2.11086			2.42403	2.13199	2.0958
2.15367	2.04528		2.39558	2.5656	2.12908	2.08186			2.45339	2.13507	2.03705
2.10168	2.11354		2.40519	2.53179	2.14222	2.07863			2.44661	2.14401	2.02943
2.15511	2.11306		2.69561	2.53436	2.13868	2.07054			2.46773	2.14808	1.98417
2.11926	2.11302		2.39284	2.47002	2.13838	2.0785			2.42875	2.14623	2.01278
2.1167	2.02943		2.40415	2.52982	2.14811	2.07196			2.43633	2.16616	1.99297
2.12918	2.08972		2.41364	2.4681	2.14752	1.99623			2.43901	2.16869	1.96618
2.11948	2.03877		1.8547	2.47335	2.14215	1.9767			2.42861	2.14233	1.96109
2.12158	2.02687		2.33914	2.47056	2.15119	2.00637			2.42931	2.11066	1.93035
2.1162			2.3071	2.50648	2.15686	2.02736			2.43812	2.10798	2.07046
2.1064			2.33342	2.51111	2.14063	2.03099			2.44098	2.14749	1.95286
2.11432			2.39677	2.52188	2.1551	2.03406			2.42909	2.16809	1.95339
2.13409			2.3973	2.50322	2.13168	2.0065			2.42325	2.15948	1.88357
2.127			2.35654	2.503	2.13503	2.01046			2.42825	2.14217	1.94753
2.13288			2.39987	2.53649	2.17196	2.0366			2.41707	2.11791	1.94154
2.13686			2.43168	2.52144	2.16003	2.03352			2.4347	2.12988	1.98685
2.10649			2.4371	2.48151	2.14794	2.04826			2.42745	2.16119	1.96407
2.09402			2.40859	2.47513	2.12009	2.10309			2.42639	2.0651	1.95077
2.1163			2.4009	2.48552	2.15378	2.11559			2.42241	2.09657	2.00075
2.09526			2.45277	2.46984	2.15962	2.11799			2.42245	2.14315	1.991
2.0805			2.45509	2.47505	2.15616	2.09298			2.39608	2.1171	2.00133
2.08413			2.42099	2.49664	2.15238	2.09458			2.49707	2.13114	1.97367
2.12817			2.44084	2.47489	2.14171	2.07568			2.45887	2.13332	2.05381
2.13155			2.4225	2.43438	2.16199	2.05589			2.44926	2.1401	1.99354
2.13118			2.41508	2.55549	2.13822	2.03617			2.44535	2.15729	1.96144
2.15955			2.43314	2.56448	2.15007	2.01546			2.45108	2.1576	1.99311
2.12853			2.43331	2.56639	2.14735	1.99443			2.44169	2.13566	2.0222
2.14383			2.45322	2.54829	2.13415	2.04938			2.45715	2.1276	2.03468
2.15855			2.45614	2.53397	2.14316	2.08576			2.4471	2.13939	2.03434
2.14201			2.42368	2.50524	2.14326	2.07334			2.43094	2.14339	1.97393
2.1316			2.43308	2.51429	2.14959	2.05803			2.44051	2.14994	1.85902
2.13115			2.43061	2.51735	2.12919	2.096			2.42661	2.15055	1.86102
2.12898			2.36946	2.47355	2.1271	2.09263			2.44297	2.13358	1.8184
2.13033			2.36054	2.50338	2.15101	2.08548			2.4282	2.11323	2.07096
2.13547			2.43929	2.49454	2.16395	2.10607			2.42911	2.05583	2.07228
2.13004			2.25291	2.50493	2.15931	2.12846			2.42465	2.08437	2.05033
2.14816			2.41992	2.51244	2.15638	2.10889			2.42732	2.11908	2.0391
2.14985			2.44431	2.5376	2.16833	2.10743			2.41548	2.11697	2.02973
2.14096			2.46005	2.5211	2.15703	2.11164			2.43147	2.09723	2.01129
2.14188			2.42699	2.53051	2.15017	2.09103			2.43987	2.15078	1.83006
2.1523			2.43887	2.52444	2.14569	2.07823			2.41258	2.13699	2.05856
2.16536			2.46525	2.47177	2.14564	2.101			2.42962	2.13477	1.9995
2.15849			2.48472	2.50007	2.1429	2.06866			2.49242	2.11801	2.03456
2.1485			2.53218	2.49087	2.13921	2.05057			2.47331	2.15729	2.03099
2.13338			2.50517	2.46467	2.14866	2.00677			2.44258	2.14775	1.98129
2.12604			2.48611	2.5017	2.14229	2.04895			2.47025	2.13512	2.0511
2.1213			2.49767	2.51331	2.14634	2.01386			2.445	2.12456	2.05586
2.13426			2.44787	2.50545	2.13674	2.05815			2.44649	2.13376	2.05525
2.12135			2.48977	2.52167	2.1302	2.08908			2.44502	2.127	2.04068
2.11518			2.55469	2.53245	2.13403	2.08649			2.45998	2.12611	2.03094
2.10511			2.43157	2.53077	2.15043	2.08473			2.44094	2.13399	2.05428
2.06729			2.4603	2.51613	2.14851	2.10684			2.43837	2.12458	2.06912
2.11614			2.51888	2.52274	2.13772	2.11013			2.43118	2.12139	2.06028
2.15036			2.51197	2.51763	2.12654	2.12439			2.42864	2.09736	2.0508
2.1666			2.5115	2.50714	2.13146	2.12159			2.43011	2.11699	1.99259
2.17019			2.47795	2.48671	2.13132	2.12558			2.43005	2.14125	1.91534
2.17075			2.49847	2.47352	2.13393	2.09905			2.42874	2.14206	1.86806
2.16261			2.48248	2.47775	2.12598	2.07431			2.43034	2.15575	2.04323
2.15492			2.77096	2.51077	2.08974	2.0835			2.42039	2.15293	1.90039
2.15361			2.29705	2.53118	2.06969	2.1195			2.42713	2.14885	2.0778
2.1445			2.36826	2.50356	2.11187	2.10847			2.42379	2.12602	2.06014
2.1386			2.29162	2.529	2.13366	2.08921			2.4354	2.14436	2.0404
2.13158			2.43844	2.5355	2.10582	2.07177			2.42879	2.16071	2.03304
2.12873			2.34719	2.50462	2.09318	2.0374			2.42465	2.16063	2.02911
2.10329			2.22982	2.52368	2.11161	2.01703			2.50559	2.13485	2.02082
2.11742			2.22665	2.52517	2.07262	1.96882			2.49828	2.11812	2.01987
2.14662			2.31859	2.50712	2.14273	1.99278			2.4827	2.10199	1.95042
2.15238			2.5699	2.50589	2.14116	1.9996			2.45303	2.11782	1.96774
2.1536			1.427	2.50039	2.15024	1.99202			2.44599	2.12222	2.01536
2.1551			2.22275	2.51343	2.13527	2.05091			2.45324	2.1246	2.02215
2.14575			2.35316	2.53645	2.11921	2.08732			2.44312	2.11079	2.04755
2.13408			2.67007	2.53729	2.12059	2.07986			2.43861	2.13084	2.0463
2.13329			2.82677	2.51332	2.12877	2.09259			2.43624	2.15593	2.05961
2.13942			2.33444	2.56234	2.13036	2.10784			2.42949	2.13155	2.09075
2.14349			2.32831	2.54417	2.13615	2.0739			2.43757	2.14853	2.06999
2.13594			2.42017	2.54509	2.12926	2.11191			2.44631	2.15058	2.04233
2.12871			2.40491	2.5471	2.10946	2.12395			2.43315	2.09841	2.06008
2.12325			1.81839	2.5226	2.1168	2.12133			2.43882	2.12138	2.06464
2.11303			2.30934	2.53504	2.11762	2.05887			2.44379	2.13997	2.04015
2.11309			2.22622	2.55359	2.12227	2.08164			2.42986	2.15676	1.95319
2.14952			2.31805	2.54748	2.11653	2.08008			2.4285	2.13966	1.98163
2.16469			2.61768	2.55562	2.09467	2.06129			2.43239	2.14436	2.0364
2.17089			2.39208	2.5505	2.12731	2.04189			2.44269	2.16272	2.04522
2.16202			2.35006	2.54783	2.15399	2.09031			2.43619	2.15157	2.06813
2.14399			2.34993	2.53225	2.15141	2.09541			2.43147	2.13426	2.06643
2.14932			2.45595	2.54465	2.13668	2.07933			2.50906	2.12705	2.04434
2.14621			2.42092	2.56691	2.14333	2.04765			2.48527	2.14374	2.05374
2.14137			2.42902	2.54602	2.15466	2.00855			2.49014	2.14034	2.03919
2.15041			2.4601	2.53488	2.13728	2.04817			2.46178	2.14351	1.8605
2.1282			2.45054	2.55963	2.1379	2.04067			2.47686	2.16077	1.88712
2.11342			2.41823	2.55021	2.12591	2.04277			2.48767	2.16316	1.95454
2.10195			2.3947	2.54637	2.12359	2.06559			2.45155	2.13459	1.95947
2.10552			2.38833	2.53074	2.11335	2.07612			2.44536	2.14912	1.9097
2.12005			2.39282	2.56287	2.12303	2.0847			2.44572	2.15191	2.02234
2.02136			2.45537	2.55359	2.1311	2.10923			2.43596	2.14827	2.03664
2.1323			2.44556	2.55138	2.14359	2.11449			2.44543	2.14215	2.05943
2.14742			2.43917	2.51085	2.08996	2.11228			2.44372	2.14763	2.05276
2.15292			2.44764	2.52429	2.12378	2.11349			2.43738	2.10121	2.04966
2.15415			2.48116	2.52932	2.11869	2.04062			2.43312	2.06123	2.04864
2.15579			2.47776	2.55413	2.10576	2.05121			2.43493	2.0615	2.05366
2.15829			2.22199	2.55132	2.12931	2.13355			2.43401	2.02675	2.04608
2.1397			2.28603	2.54689	2.13518	2.12383			2.43542	2.124	2.00748
2.13122			2.44774	2.53591	2.15076	2.0621			2.44492	2.12789	1.98919
2.11303			2.4483	2.5139	2.14123	2.13669			2.43707	2.11826	1.93438
2.07933			2.44795	2.51567	2.14254	2.11745			2.42931	2.12249	1.95274
2.11948			2.43377	2.54628	2.15421	2.11107			2.48269	2.11756	1.97815
2.1335			2.42968	2.5477	2.14684	2.09357			2.47557	1.93086	2.03836
2.12037			2.45607	2.53319	2.15414	2.10057			2.4776	2.1128	1.89906
2.12287			2.45985	2.50492	2.16157	2.09178			2.49123	2.09694	2.06953
2.13323			2.45638	2.52247	2.13645	2.0989			2.49173	2.08948	1.89461
2.04545			2.36621		2.13515	2.06418			2.48335	2.12596	1.96015
2.11606			2.45413		2.13668	2.02914			2.48575	2.13279	1.70606
2.13562			2.32305		2.14551	2.01045			2.45154	2.09553	2.06414
2.14869			2.43733		2.1494	2.04808			2.47362	2.08396	2.03115
2.15723			2.34689		2.14772	2.06087			2.44944	2.13264	1.8747
2.15745			2.45248		2.12342	2.04149			2.44945	2.125	1.96279
2.14309			2.45244		2.11967	2.03095			2.4528	2.11905	1.94418
2.12993			2.45644		2.12711	2.02086			2.47613	2.15883	1.91816
2.10371			2.44315		2.09664	2.09951			2.4487	2.13633	1.96336
2.09005			2.44153		2.13706	2.09796			2.44447	2.09277	1.96043
2.09521			2.25599		2.12815	2.06907			2.44622	2.11353	2.01027
2.11515			2.45875		2.13126	2.06227			2.44437	2.12787	2.02786
2.12651			2.47541		2.12747	2.04217			2.44588	2.11604	2.05437
2.12093			2.46897		2.14067	2.08965			2.51309	2.11294	2.06183
2.13093			2.4914		2.14184	2.07703			2.50614	2.12372	2.05205
2.1062			2.53717		2.11332	2.04781			2.49988	2.13034	2.01729
2.13372			2.5149		2.14989	2.04349			2.49805	2.12586	2.018
2.13828			2.48554		2.14101	2.11453			2.49587	2.11685	1.96899
2.12822			2.437		2.13473	2.10343			2.4814	2.12245	1.90957
2.13359			2.43067		2.13508	2.09625			2.49862	2.13141	1.84528
2.15432			2.36578		2.12775	2.09374			2.45708	2.13068	1.92042
2.16019			2.51797		2.12698	2.10555			2.46096	2.15309	1.84882
2.14941			2.50291		2.13428	2.0945			2.46375	2.14317	2.05395
2.13209			2.39698		2.14033	2.07022			2.46392	2.1223	1.78083
2.12696			2.35196		2.14901	2.07086			2.45897	2.10928	1.75194
2.08451			2.41215		2.12423	2.06215			2.44888	2.12043	2.04862
2.11942			2.62307		2.12441	2.03068			2.45513	2.12721	1.87698
2.12918			2.36245		2.1202	2.02102			2.4351	2.14929	1.87417
2.13006			2.45165		2.11598	2.07444			2.49769	2.14969	1.81655
2.12479			2.46026		2.11262	2.09518			2.51645	2.15077	1.81165
2.14373			2.36564		2.10773	2.14395			2.50687	2.14008	1.86269
2.14514			1.66699		2.10581	2.07661			2.49723	2.14157	1.91381
2.12062			2.3977		2.13476	2.05874			2.48571	2.13514	1.98319
2.12508			2.79274		1.76296	2.09831			2.48891	2.14145	1.96755
2.13752			2.28163		2.11263	2.10813			2.48897	2.12911	2.04576
2.13103			2.42706		2.12158	2.06466			2.45581	2.14245	2.03959
2.12787			2.44162		2.09477	2.07702			2.48199	2.12429	2.0234
2.12173			2.12271		2.11207	2.06465			2.45851	2.13521	2.03617
2.13808			2.4758		2.13627	2.13567			2.48924	2.13519	2.03019
2.11777			2.44542		2.13533	2.14362			2.51793	2.10027	2.02203
2.11122			2.2665		2.13848	2.1331			2.48454	2.07393	1.98678
2.14289			2.44846		2.13669	2.12113			2.47964	2.11494	1.93946
2.13088			2.44601		2.14014	2.12143			2.46579	2.14967	1.93851
2.10952			2.12508		2.14938	2.09938				2.15914	1.90567
2.14209			2.44323		2.13809	2.0867				2.14291	2.01944
2.12576			2.67539		2.12506	2.10447				2.15825	2.02561
2.13154			2.46555		2.1517	2.11951				2.15414	1.71696
2.1302			2.48668		2.14357	2.09228				2.15349	1.84163
2.1108			2.46932		2.1381	2.09435				2.15538	1.83688
2.13495			2.46053		2.12497	2.08221				2.1628	2.04684
2.13714			2.25798		2.11269	2.0539				2.14628	2.05852
2.13566			2.19769		2.1213	1.97409				2.13676	2.05014
2.11024			2.17939		2.11696	1.98636				2.1507	2.04158
2.11864			2.44268		2.10473	2.07593				2.12672	2.0199
2.11835			2.43204		2.12344	2.09666				2.12375	2.05544
2.12642			2.43342		2.11455	2.07283				2.14601	2.02169
2.11287			2.47354		2.12721	2.06997				2.07818	1.99953
2.14144			2.46865		2.14409	2.0963				2.08364	1.93297
2.14457			2.45706		2.1185	2.07207				2.09949	1.92752
2.12278			2.46691		2.09723	2.05781				2.09977	1.95065
2.11717			2.47		2.12527	2.06157				2.15134	1.9996
2.13386			2.46037		2.13179	2.10869				2.15876	1.98089
2.13641			2.44875		2.1044	2.0984				2.15956	1.92995
2.12833			2.48605		2.11086	2.11398				2.15289	1.99601
2.12775			2.4953		2.12032	2.12485				2.17067	2.07134
2.12616			2.49687		2.12518	2.10829				2.16915	1.90571
2.1306			2.49906		2.12912	2.09332				2.16482	2.05387
2.13758			2.47237		2.12724	2.10502				2.16805	2.04218
2.13473			2.46337		2.12509	2.07466				2.13918	1.87638
2.12059			2.47373		2.15596	2.0426				2.14568	1.86899
2.11834			2.49753		2.14232	1.98801				2.14805	1.81671
2.11782			2.4989		2.14997	2.07715				2.12217	2.07232
2.11834			2.49738		2.13301	2.066				2.14168	2.06024
1.97026			2.50576		2.12891	2.05496				2.16092	2.04513
2.11575			2.49037		2.1245	2.03392				2.1569	1.97002
2.06494			2.50668		2.11063	1.99746				2.12365	2.08671
2.11588			2.55482		2.12131	1.93681				2.09136	2.003
2.11849			2.38359		2.14017	2.04822				2.09238	1.99407
2.12093			2.49406		2.15211	1.97059				2.14001	1.96764
2.14026			2.3604		2.12596	2.05711				2.15397	1.93679
2.12753			2.42404		2.14752	2.09946				2.14333	2.01539
2.08151			2.43377		2.13458	2.10642				2.15341	2.04368
2.0806			2.51425		2.07966	2.10817				2.16824	1.89068
2.12571			2.60812		2.12826	2.10988				2.16198	2.07078
2.1308			2.59426		2.1452	2.11766				2.15303	2.07542
2.04298			2.42739		2.11858	2.11867				2.13935	2.07113
2.04741			2.42683		2.12309	2.12958				2.13258	2.07223
2.06518			2.56562		2.11475	2.13085				2.13707	2.06567
2.12374			2.43004		2.15364	2.12568				2.14525	2.06219
2.141			2.42249		2.16332	2.08959				2.11656	1.65026
2.12525			2.44616		2.1535	2.09803				2.07927	1.68343
2.11904			2.44418		2.12859	2.09392				2.18129	2.07666
2.11796			2.43803		2.12439	2.09294				2.17596	2.07172
2.12068			2.43287		2.13826	2.0504				2.15879	2.06203
2.13632			2.32427		2.15092	2.11947				2.12932	2.04114
2.14231			2.25896		2.13435	2.08445				2.13302	2.03915
2.12261			2.25096		2.13757	2.06914				2.11719	2.04297
2.10995			2.37565		2.12475	2.05276				2.12763	1.91321
2.11791			2.22316		2.1473	2.04428				2.14132	1.91683
2.13963			2.45923		2.15845	2.03658				2.14788	1.9117
2.13961			2.47268		2.14131	2.00715				2.15453	1.94756
2.07235			2.48929		2.16304	1.99693				2.16191	2.04955
2.09345			2.46377		2.15124	1.95985				2.15749	1.89577
2.0907			2.44806		2.12777	2.00974				2.152	2.07333
2.0972			2.44735		2.12118	1.99198				2.16896	2.07558
2.06194			2.47728		2.11362	1.94148				2.16733	2.07053
2.08424			2.42546		2.12944	2.08969				2.16044	2.04982
2.12576			2.42387		2.1431	2.05585				2.1318	2.04789
2.10999			2.4035		2.12804	2.11124				2.10739	2.07084
2.12835			2.44404		2.12819	2.11333				2.17094	2.08417
2.1629			2.46233		2.12147	2.1103				2.16386	2.08691
2.14997			2.45737		2.12389	2.11805				2.14157	2.0775
2.13447			2.46567		2.15289	2.11528				2.13836	1.5735
2.13023			2.45405		2.1575	2.12164				2.12941	2.05748
2.14422			2.4596		2.14307	2.07899				2.14303	1.88996
2.14958			2.45865		2.15068	2.07595				2.12249	1.91264
2.11219			2.44202		2.14646	2.1023				2.13629	1.85901
2.08461			2.43782		2.13163	2.06384				2.15088	1.89757
2.09068			2.43787		2.12144	2.00628				2.15332	2.06405
2.0952			2.44121		2.11401	2.01168				2.15764	2.06753
2.07118			2.41992		2.13471	2.10171				2.16633	2.0714
2.09193			2.40273		2.14312	2.03395				2.16669	2.06311
2.12634			2.43275		2.14661	2.00871				2.15597	2.06995
2.12637			2.43727		2.17557	2.08433				2.14116	2.07283
2.14279			2.19196		2.12415	2.06809				2.12536	2.06399
2.14973			2.41353		2.10981	2.07731				2.09152	2.09492
2.15005			2.44064		2.11845	2.03339				2.16415	2.09196
2.1543			2.41731		2.13274	1.95449				2.12963	2.07775
2.16509			2.4023		2.12144	2.03616				2.12924	1.81157
2.1579			2.42525		2.12154	2.04355				2.1305	1.91713
2.13531			2.29767		2.11096	2.00463				2.13364	1.91438
2.14834			2.40267		2.15108	2.05545				2.13597	1.92185
2.14629			2.40315		2.15579	2.07289				2.14942	2.05802
2.12782			2.33603		2.14631	2.09415				2.13811	2.07093
2.11902			2.39904		2.11501	2.11302				2.13892	2.07867
2.10182			2.39131		2.13399	2.10194				2.13588	2.07549
2.11884			2.34584		2.14119	2.03153				2.13893	2.06788
2.11677			2.18767		2.16047	2.0572				2.12604	2.05899
2.10195			2.20398		2.15499	2.04246				2.1581	1.93572
2.14762			2.20619		2.15005	2.06369				2.13226	1.94168
2.13921			2.30822		2.14388	2.09786				2.1513	2.0805
2.14632			2.32375		2.0978	2.10786				2.11539	2.0577
2.14467			2.37872		2.08348	2.11099				2.13471	2.01931
2.13665			2.18599		2.15423	2.11303				2.1372	1.92528
2.13074			2.33289		2.11939	2.12358				2.14735	2.02226
2.16061			2.38677		2.09159	2.07234				2.10538	2.03536
2.15862			2.38044		2.07166	2.04744				2.11608	2.04932
2.15367			2.45857		2.11485	2.07629				2.1269	2.06862
2.13657			2.45138		2.13202	2.07997				2.14126	1.81717
2.08646			2.43873		2.13473	2.08538				2.14475	2.09242
2.13491			2.38631		2.13319	2.01133				2.14371	1.69551
2.15279			2.43996		2.14106	1.94612				2.1188	2.08005
2.12274			2.43999		2.14963	2.01952				2.13055	1.70881
2.13684			2.37151		2.14334	1.97378				2.11942	1.77345
2.14331			2.39106		2.12479	1.99488				2.1496	1.81605
2.14096			2.43558		2.16233	2.00972				2.155	2.04911
2.15232			2.44923		2.17224	1.99263				2.15042	1.90256
2.1502			2.44073		2.15492	2.01603				2.11892	2.04558
2.14255			2.42681		2.14149	2.08587				2.15933	1.69301
2.11466			2.43031		2.14167	2.06303				2.12164	1.70704
2.14506			2.43588		2.13311	2.04517				2.05923	2.05241
2.1407			2.4194		2.11719	2.04485				2.09474	2.06551
2.13255			2.44872		2.13331	2.09039				2.11444	2.07892
2.13256			2.44478		2.12152	2.06159				2.12532	2.07447
2.15449			2.44256		2.14905	2.0993				2.1477	1.85845
2.17183			2.41079		2.14029	2.09236				2.13196	1.88411
2.15302			2.42517		2.12049	2.05336				2.13679
2.12171			2.44637		2.12072	2.07648				2.11551
2.13811			2.44714		2.13383	2.10931				2.14695
2.14071			2.42821		2.13614	2.10336				2.15473
2.12561			2.3854		2.14103	2.09745				2.15324
2.14248			2.37532		2.12478	2.09586				2.14053
2.15258			2.43726		2.12103	2.11519				2.11949
2.13931			2.44703		2.13807	2.06238				2.08561
2.12573			2.44554		2.14618	2.05413				2.13549
2.1175			2.42456		2.12582	2.03147				2.13091
2.08752			2.43491		2.10929	1.97611				2.10944
2.08941			2.43953		2.13642	1.96258				2.13348
2.09713			2.42382		2.13874	1.99473				2.1182
2.10056			2.41219		2.1509	1.9874				2.13052
2.13238			2.4166		2.14494	1.96575				2.14383
2.12314			2.43133		2.12999	1.99788				2.14512
2.12477			2.5313		2.14116	2.00387				2.14274
2.14158			2.41394		2.12977	2.00935				2.12714
2.1376			2.44747		2.10046	2.05863				2.12863
2.13838			2.45352		2.11852	2.08721				2.12324
2.12256			2.44347		2.11914	2.0698				2.12871
2.1257			2.42135		2.12556	2.05829				2.15098
2.15073			2.39291		2.12408	2.06859				2.15384
2.15956			2.39321		2.12331	2.10746				2.13861
2.15475			2.45168		2.13137	2.11307				2.13134
2.14935			2.18457		1.99329	2.11688				2.12006
2.1204			2.41868		2.11379	2.07108				2.10145
2.1283			2.44684		2.13407	2.04471				2.12211
2.12625			2.44806		2.14968	2.10266				2.12027
2.12318			2.10349		2.10989	2.10835				2.05509
2.11177			2.45922		2.10341	2.09479				2.12047
2.11667			2.45988		2.11335	2.08182				2.11284
2.12273			2.49228		2.14099	2.07157				2.11133
2.1234			2.53851		2.13573	2.07923				2.09738
2.12774			2.47594		2.10775	2.05374				2.11491
2.08001			2.47534		2.14238	2.00925				2.10013
2.12984			2.47928		2.13263	1.91264				2.06552
2.10841			2.4894		2.1343	1.99345				2.10465
2.13426			2.46074		2.15553	2.02457				2.07504
2.10626			2.46747		2.1233	1.95977				2.08459
2.13836			2.47228		2.11308	1.89329				2.12381
2.13991			2.48128		2.10376	1.94636				2.12245
2.13199			2.4713		2.13553	2.05103				2.12475
2.13248			2.51933		2.13469	1.98581				2.10409
2.11572			2.48047		2.13311	1.98858				2.11023
2.12196			2.48987		2.11794	2.06336				2.10115
2.10854			2.50342		2.11657	2.08708				2.08577
2.1039			2.53293		2.10268	2.06978				2.11642
2.06392			2.36169		2.09825	2.03599				2.11981
2.1257			2.30211		2.11769	2.02571				2.09273
2.13752			2.38657		2.11331	2.08214				2.09856
2.13428			2.49493		2.10608	2.08643				2.10643
2.15706			2.48763		2.1468	2.0888				2.10244
2.15883			2.40604		2.13923	2.08378				2.09611
2.1262			2.35308		2.13006	2.0559				2.10772
2.11461			2.33809		2.14381	2.08139				2.09617
2.12842			2.35281		2.13144	2.09852				2.11192
2.14521			2.37099		2.12803	2.07623				2.11057
2.14684			2.35757		2.10127	1.97835				2.13094
2.14523			2.30668		2.14375	2.02126				2.11514
2.13593			2.40595		2.15102	2.0814				2.11016
2.1385			2.40561		2.16748	2.03001				2.0846
2.13848			2.59715		2.15581	1.98169				2.10467
2.14382			2.63946		2.14772	1.89316				2.13319
2.14096			2.34409		2.13585	2.01432				2.14426
2.11674			2.77874		2.13381	2.01501				2.13392
2.13263			2.41969		2.12843	1.94282				2.13694
2.1224			2.61184		2.1402	2.0335				2.14757
2.08419			2.3945		2.11127	1.95333				2.15269
2.13046			2.38838		2.15144	1.95779				2.14761
2.15271			2.62453		2.15633	2.00436				2.13211
2.1591			2.40174		2.16142	2.05116				2.12087
2.14074			2.34574		2.16548	2.02881				2.12064
2.12429			2.33922		2.15954	2.05725				2.11826
2.15276			2.22595		2.13027	2.05388				2.11246
2.15676			2.19836		2.11271	2.05424				2.12974
2.11638			2.19355		2.13236	2.00706				2.14099
2.09121			2.72456		2.13885	2.05386				2.12175
2.1425			2.42085		2.14925	2.07461				2.11688
2.14515			2.42392		2.11745	2.05675				2.08239
2.14172			2.44706		2.11293	2.03091				2.12936
2.12773			2.44179		2.17037	2.01969				2.13677
2.11119			2.44871		2.17176	2.06889				2.15752
2.12779			2.43374		2.15045	2.06256				2.1566
2.14629			2.44885		2.14875	2.02263				2.15126
2.14081			2.45717		2.12447	2.04633				2.15081
2.11624			2.45092		2.12134	2.04712				2.15598
2.10077			2.44554		2.09839	2.05068				2.155
2.11193			2.46094		2.11893	2.00574				2.1334
2.11136			2.47301		2.14191	1.96558				2.12036
2.1358			2.46632		2.13891	1.88803				2.089
2.13594			2.82036		2.15577	2.06451				2.11124
2.1415			2.44308		2.17673	2.05429				2.08773
2.12696			2.45941		2.16772	2.07136				2.11603
2.1528			2.45043		2.16917	1.93319				2.07703
2.14452			2.26352		2.15511	1.93674				2.08403
2.12166			2.2353		2.13437	1.89709				2.09653
2.09446			2.45823		2.13995	1.941				2.1093
2.10542			2.47019		2.16199	2.00023				2.12507
2.11435			2.48145		2.17073	2.02284				2.10797
2.14422			2.45991		2.15586	2.02426				2.10715
2.1375			2.43985		2.13758	1.99716				2.14833
2.1172			2.45578		2.15246	1.97327				2.13243
2.1112			2.47644		2.15779	1.91745				2.14949
2.144			2.46001		2.16261	1.96875				2.15433
2.13893			2.55753		2.15546	2.02422				2.15554
2.12752			2.51517		2.16046	2.07538				2.16625
2.11194			2.47848		2.16137	2.05813				2.16388
2.10834			2.53747		2.15724	1.98546				2.15615
2.11945			2.47548		2.14702	1.98194				2.14155
2.13638			2.46682		2.166	2.0012				2.15901
2.11964			2.47631		2.18532	2.01773				2.12405
2.10042			2.5131		2.17033	2.00608				2.10642
2.11593			2.47742		2.14913	2.0139				2.10155
2.11227			2.46963		2.16264	2.00311				2.07418
2.15164			2.5212		2.15606	1.97446				2.10811
2.15359			2.45338		2.14613	1.90604				2.11052
2.11295			2.50056		2.14252	1.99175				2.10145
2.08607			2.52526		2.17436	1.99884				2.12562
2.14468			2.4357		2.15881	1.98328				2.13094
2.12945			2.53634		2.14154	1.97858				2.14128
2.12752			2.60807		2.13096	1.8602				2.13009
2.14369			2.33847		2.15971	1.94574				2.11364
2.12342			2.35272		2.14072	1.95472				2.11843
2.14355			2.46709		2.13786	1.93656				2.13331
2.15422			2.38452		2.14892	1.97535				2.13975
2.13818			2.4471		2.15457	1.9777				2.12958
2.12473			2.42844		2.15419	2.01085				2.13823
2.1259			2.36314		2.15912	1.96396				2.16276
2.12583			2.38522		2.16824	2.06102				2.15844
2.13743			2.37712		2.1289	2.03206				2.14754
2.14413			2.41726		2.1268	2.03164				2.13858
2.08577			2.4733		2.13227	2.01294				2.16899
2.08933			2.61864		2.14469	2.00683				2.14637
2.10653			2.61419		2.13195	2.00058				2.14079
2.11276			2.41675		2.12093	1.96515				2.14449
2.14956			2.73663		2.12519	1.97193				2.13769
2.13752			2.72854		2.17406	1.97912				2.11608
2.1166			2.73408		2.18202	1.99665				2.14047
2.10777			2.29817		2.17272	2.08734				2.12335
2.1531			2.34369		2.14073	1.96083				2.10262
2.13822			2.36215		2.13892	1.98522				2.12505
2.13008			2.34564		2.15254	1.98332				2.13417
2.11954			2.40385		2.12968	2.00823				2.14657
2.12749			2.41508		2.0789	1.98497				2.13654
2.12954			2.71946		2.1378	1.97451				2.11034
2.11826			2.40926		2.15586	1.94944				2.12991
2.12337			2.42586		2.15764	1.93759				2.1369
2.12011			2.77313		2.13171	1.9649				2.1225
2.12743			2.38912		2.13265	2.02199				2.13396
2.13429			2.44593		2.13753	2.03554				2.15806
2.11074			2.46039		2.15077	2.02941				2.16226
2.11237			2.42274		2.14271	2.03243				2.14963
2.09029			2.41841		2.11982	2.01411				2.14535
2.10566			2.41573		2.12341	1.9983				2.14425
2.10438			2.43235		2.13857	1.97212				2.14119
2.1194			2.4651		2.14442	1.95998				2.15774
2.13692			2.38906		2.13666	2.0186				2.14393
2.14942			2.47578		2.14912	2.03774				2.15767
2.14727			2.43665		2.15334	2.01384				2.15086
2.13585			2.44605		2.14912	1.99295				2.13735
2.12721			2.43379		2.14367	2.03461				2.14221
2.13106			2.47192		2.13889	1.99497				2.13826
2.14425			2.46463		2.13973	2.0038				2.10101
2.15235			2.46402		2.14202	2.00861				2.14582
2.14463			2.47439		2.11246	2.05778				2.13975
2.13867			2.46977		2.11726	2.0509				2.13728
2.12752			2.48418		2.14259	1.99033				2.14856
2.11268			2.43956		2.15133	2.00207				2.14196
2.11471			2.45829		2.12642	2.01043				2.13423
2.11235			2.4445		2.14223	1.96127				2.14348
2.12397			2.4685		2.13304	1.98338				2.15682
2.10924			2.47541		2.13708	1.98115				2.14672
2.11034			2.46421		2.15662	2.08372				2.14255
2.14631			2.43805		2.14117	1.97051				2.15213
2.15007			2.18992		2.12857	1.92726				2.15033
2.14507			2.43816		1.97781	2.00457				2.14618
2.1408			2.40752		2.15297	2.01303				2.13274
2.1344			2.4678		2.16051	1.96935				2.16087
2.14328			2.52976		2.14598	1.96396				2.16008
2.13754			2.48854		2.10819	2.00354				2.14133
2.09462			2.45658		2.10136	1.98307				2.15275
2.10771			2.47981		2.13048	1.96406				2.12606
2.15296			2.48065		2.11362	1.99994				2.14199
2.15222			2.46859		2.14563	2.01288				2.14433
2.14154			2.47114		2.128	1.75274				2.1217
2.12909			2.44773		2.12561	2.02865				2.14069
2.11492			2.45089		2.13453	2.02455				2.15949
2.13381			2.43918		2.13532					2.15848
2.13407			2.42409		2.1464					2.15056
2.13215			2.47171		2.13154					2.16135
2.14066			2.43737		2.14359					2.14081
2.13923			2.35181		2.12943					2.12846
2.14153			2.40412		2.12358					2.14088
2.12839			2.43283		2.12034					2.14399
2.12496			2.45165		2.14302					2.14144
2.12495			2.42966		2.14941					2.13935
2.1292			2.44775		2.13107					2.14961
2.13701			2.43524		2.11147					2.15366
2.1312			2.43706		2.10816					2.15425
2.10786			2.45862		2.10916					2.13974
2.14822			2.47117		2.10936					2.14298
2.1472			2.41609		2.10776					2.15526
2.15127			2.4738		2.14515					2.13683
2.14766			2.47082		2.11939					2.12849
2.12691			2.43805		2.10601					2.1307
2.14589			2.46562		2.12275					2.12478
2.14804			2.47951							2.12409
2.12322			2.53022							2.15131
2.12879			2.4934							2.15381
2.13419			2.47284							2.14701
2.13017			2.45438							2.17042
2.11628			2.45751							2.15941
2.12188			2.46171							2.15905
2.10648			2.41014							2.1513
2.13022			2.49274							2.14485
2.12719			2.44369							2.13344
2.13037			2.49664							2.13602
2.16635			2.49537							2.14176
2.17092			2.52028							2.13527
2.15621			2.48132							2.13366
2.12556			2.47031							2.1395
2.1007			2.47666							2.14655
2.10685			2.38264							2.13897
2.11753			2.46396							2.13211
2.11752			2.3968							2.16351
2.12904			2.40352							2.16673
2.13019			2.43692							2.16208
2.11759			2.51455							2.13267
2.07469			2.54371							2.11583
2.07702			2.46958							2.12123
2.06381			2.42963							2.12253
2.12878			2.42009							2.11489
2.14865			2.72432							2.1316
2.15306			2.41978							2.1459
2.15764			2.43781							2.15083
2.14585			2.65264							2.1571
2.12521			2.43676							2.14838
2.12374			2.3569							2.13543
2.12529			2.34039							2.13905
2.10688			2.41191							2.15074
2.12327			2.42406							2.1515
2.13142			2.70797							2.13993
2.13419			2.59797							2.13583
2.12748			2.61507							2.12994
2.11848			2.57635							2.13546
2.11332			2.37118							2.13917
2.0738			2.42386							2.1259
2.09322			2.43725							2.1527
2.15665			2.60999							2.13845
2.13925			2.4407							2.15437
2.12174			2.41723							2.1204
2.0925			2.25395							2.14408
2.1207			2.43847							2.13462
2.1182			2.43364							2.10366
2.12021			2.44754							2.12468
2.09182			2.47508							2.1334
2.12307			2.46642							2.13258
2.11495			2.44305							2.12435
2.10668			2.37961							2.12051
2.09169			2.35897							2.13273
2.12568			2.36394							2.15186
2.1358			2.16349							2.16735
2.11549			2.17254							2.14247
2.09445			2.30595							2.14017
2.067			2.37051							2.14543
2.12214			2.36032							2.14559
2.13274			2.43919							2.16162
2.12903			2.47081							2.1361
2.121			2.46252							2.12997
2.12974			2.4409							2.15104
2.13765			2.43846							2.15565
2.13473			2.46725							2.12245
2.14488			2.28038							2.1209
2.13985			2.21824							2.1248
2.14733			2.2293							2.11372
2.14499			2.43644							2.13824
2.13181			2.37064							2.12886
2.12491			2.4313							2.11047
2.1323			2.27977							2.13052
2.12517			2.45963							2.13098
2.11382			2.47427							2.11075
2.13555			2.46249							2.129
2.1544			2.20209							2.13112
2.16344			2.46823							2.11932
2.13575			2.48889							2.15149
2.13424			2.49169							2.16099
2.13544			2.47402							2.16214
2.13963			2.48353							2.15716
2.13617			2.47836							2.13634
2.13746			2.52776							2.12818
			2.49377							2.11487
			2.49192							2.12631
			2.29537							2.12968
			2.47801							2.1103
			2.48489							2.11489
			2.48061							2.11963
			2.53679							2.1304
			2.53221							2.11709
			2.53721							2.1558
			2.46232							2.15398
			2.43774							2.1511
			2.59006							2.15044
			2.5664							2.13308
			2.41962							2.13863
			2.35918							2.13844
			2.4453							2.14635
			2.5787							2.1474
			2.67266							2.14571
										2.11721
										2.13386
										2.1214
										2.10237
										2.11659
										2.12021
										2.12744
										2.14083
										2.14729
										2.13223
										2.14158
										2.11907
										2.08139
										2.08756
										2.10061
										2.09858
										2.07476
										2.11647
										2.12097
										2.11943
										2.13189
										2.12183
										2.1377
										2.14284
										2.10286
										2.11591
										2.14018
										2.14449
										2.09424
										2.10529
										2.15078
										2.13133
										2.13063
										2.12232
										2.14189
										2.15464
										2.14771
										2.12539
										2.11188
										2.1039
										2.10009
										2.1095
										2.12235
										2.126
										2.12494
										2.1147
										2.10253
										2.13288
										2.12211
										2.16288
										2.15652
										2.15929
										2.13727
										2.11947
										2.10405
										2.11295
										2.12573
										2.10296
										2.10826
										2.11217
										2.08774
										2.09733
										2.10237
										2.11376
										2.12942
										2.14537
										2.12824
										2.13365
										2.14795
										2.14353
										2.13297
										2.13292
										2.10818
										2.13328
										2.09337
										2.12465
										2.1284
										2.10633
										2.12344
										2.13077
										2.11354
										2.10381
										2.11652
										2.13036
										2.1407
										2.16331
										2.16159
										2.14854
										2.15381
										2.15386
										2.14032
										2.13908
										2.13668
										2.12865
										2.13046
										2.10924
										2.08337
										2.1203
										2.1329
										2.10199
										2.10553
										2.1198
										2.11252
										2.10482
										2.1015
										2.13761
										2.15399
										2.16103
										2.14465
										2.14561
										2.1482
										2.12541
										2.15331
										2.12282
										2.13463
										2.13766
										2.14208
										2.14878
										2.12501
										2.11141
										2.09298
										2.13222
										2.14465
										2.1253
										2.12378
										2.13475
										2.12766
										2.13721
										2.15812
										2.14891
										2.136
										2.1311
										2.13333
										2.14199
										2.11513
										2.09982
										2.1456
										2.14825
										2.12276
										2.14293
										2.11545
										2.09338
										2.1293
										2.12308
										2.12348
										2.13731
										2.1442
										2.13063
										2.1174
										2.129
										2.11879
										2.13298
										2.14161
										2.12507
										2.1362
										2.13704
										2.12019
										2.09983
										2.15084
										2.11126
										2.10461
										2.09432
										2.1223
										2.13092
										2.13533
										2.10936
										2.13274
										2.15027
										2.14608
										2.11562
										2.1458
										2.13139
										2.14718
										2.15003
										2.12257
										2.12057
										2.13981
										2.13253
										2.13475
										2.1478
										2.10177
										2.12839
										2.12616
										2.08474
										2.06133
										2.0837
										2.11404
										2.13475
										2.15417
										2.15381
										2.12771
										2.11562
										2.13034
										2.1495
										2.13272
										2.15324
										2.13508
										2.1575
										2.15477
										2.13881
										2.13858
										2.12279
										2.12866
										2.13785
										2.13448
										2.12752
										2.14223
										2.15079
										2.13958
										2.13428
										2.14134
										2.12898
										2.11579
										2.11949
										2.1286
										2.1506
										2.14299
										2.15288
										2.12847
										2.11228
										2.13029
										2.11044
										2.09779
										2.14041
										2.11769
										2.12169
										2.13262
										2.14844
										2.16002
										2.13027
										2.12835
										2.12468
										2.11556
										2.14293
										2.13867
										2.15189
										2.1438
										2.15763
										2.15311
										2.13988
										2.10201
										2.15315
										2.12239
										2.13509
										2.13043
										2.14
										2.14977
										2.12421
										2.13229
										2.14726
										2.1334
										2.15088
										2.13558
										2.1383
										2.13885
										2.15442
										2.13407
										2.14679
										2.12716
										2.13328
										2.12843
										2.1264
										2.12956
										2.12765
										2.14807
										2.15276
										2.14934
										2.15804
										2.13174
										2.14719
										2.14526
										2.13969
										2.11774
										2.13893
										2.12657
										2.13747
										2.12521
										2.13613
										2.12652
										2.13291
										2.14979
										2.16203
										2.15709
										2.15882
										2.15192
										2.12551
										2.1234
										2.13703
										2.15432
										2.16315
										2.16371
										2.14742
										2.11552
										2.13271
										2.14414
										2.15956
										2.15582
										2.1496
										2.13271
										2.09438
										2.14235
										2.16379
										2.15826
										2.15889
										2.16408
										2.14934
										2.16094
										2.16105
										2.16972
										2.15207
										1.96682
										2.15021
										2.16012
										2.15124
										2.15601
										2.15151

## Sheet: SIFig6_d
Group1_bin0	Group1_bin1	Group1_bin2	Group1_bin3	Group1_bin4	Group2_bin0	Group2_bin1	Group2_bin2	Group2_bin3	Group2_bin4	Group3_bin0	Group3_bin1	Group3_bin2	Group3_bin3	Group3_bin4
2.52692	2.45175	2.56642	2.58801	2.6323	2.53504	2.449	2.41775	2.58303	2.6537	2.52766	2.43142	2.58765	2.58826	2.57261
2.52959	2.4532	2.43043	2.58905	2.62351	2.37063	2.45748	2.43474	2.5767	2.65658	2.53769	2.47048	2.58543	2.57188	2.58194
2.54071	2.45679	2.42443	2.59003	2.63308	2.31801	2.45743	2.44306	2.58059	2.65572	2.54938	2.44446	2.54231	2.58383	2.59908
2.57931	2.45228	2.55918	2.58799	2.61061	2.47063	2.43716	2.43678	2.57094	2.64781	2.55269	2.45723	2.45161	2.58286	2.60906
2.52823	2.44959	2.50001	2.59783	2.61659	2.51131	2.44965	2.4407	2.55794	2.6517	2.38271	2.43704	2.54103	2.57355	2.59736
2.52244	2.43302	2.44387	2.57809	2.60672	2.52492	2.44959	2.41508	2.56998	2.65879	2.53012	2.43739	2.5381	2.58311	2.57022
2.33269	2.40538	2.44962	2.57859	2.61065	2.51591	2.45431	2.58985	2.58329	2.65434	2.51957	2.44741	2.5688	2.58398	2.5926
2.53523	2.43466	2.44056	2.57729	2.62151	2.52575	2.45703	2.45632	2.58964	2.65554	2.53617	2.4336	2.44001	2.59547	2.59003
2.53165	2.43955	2.44565	2.58551	2.61855	2.48047	2.46137	2.56946	2.58115	2.64161	2.53235	2.53678	2.44581	2.58509	2.61468
2.52108	2.44501	2.41567	2.56895	2.59383	2.51492	2.41882	2.59744	2.57	2.63157	2.53872	2.54918	2.44318	2.56893	2.59563
2.52748	2.48266	2.42506	2.56644	2.58081	2.27639	2.43227	2.61223	2.56027	2.63499	2.54214	2.51636	2.58409	2.5783	2.59097
2.35139	2.4494	2.43163	2.56072	2.59609	2.55716	2.4325	2.55005	2.57143	2.64774	2.54781	2.44957	2.43469	2.57533	2.59523
2.53725	2.47875	2.48676	2.58049	2.61256	2.42634	2.4479	2.56953	2.57347	2.66171	2.55813	2.40345	2.43162	2.56886	2.6053
2.52134	2.48116	2.53952	2.56818	2.61091	2.50434	2.43957	2.53038	2.58552	2.65668	2.48507	2.53413	2.42626	2.57717	2.61588
2.51612	2.45226	2.41706	2.57389	2.63607	2.42462	2.45167	2.44987	2.61175	2.65561	2.5072	2.54658	2.42357	2.58857	2.62497
2.28084	2.44498	2.41268	2.57137	2.62678	2.4922	2.47947	2.4381	2.58202	2.65677	2.48897	2.55397	2.42535	2.579	2.61611
2.24369	2.43482	2.40836	2.57355	2.60952	2.37216	2.47831	2.43555	2.57432	2.6599	2.49798	2.53972	2.43113	2.57738	2.59
2.51651	2.42286	2.43299	2.56846	2.62266	2.48353	2.4114	2.4301	2.5667	2.64202	2.51773	2.55771	2.4228	2.58269	2.59328
2.49308	2.4301	2.43757	2.56504	2.5843	2.50798	2.41959	2.45186	2.56584	2.64723	2.51863	2.42571	2.42278	2.59174	2.5963
2.3083	2.42758	2.42464	2.56037	2.60405	2.52478	2.41162	2.43684	2.56655	2.63814	2.52411	2.43459	2.43635	2.5921	2.5832
2.50289	2.44939	2.43144	2.57223	2.60152	2.33391	2.4235	2.42639	2.55735	2.64254	2.53452	2.44538	2.43346	2.57913	2.5919
2.52651	2.45733	2.54891	2.57505	2.61512	2.58906	2.43422	2.42236	2.5737	2.64392	2.53406	2.4481	2.43433	2.58483	2.59351
2.53294	2.48609	2.45666	2.57725	2.63144	2.5248	2.45439	2.40539	2.57012	2.65169	2.54028	2.43797	2.44193	2.57588	2.61417
2.52892	2.48098	2.44224	2.58361	2.62929	2.49056	2.45382	2.41258	2.58463	2.65868	2.53798	2.44412	2.42881	2.57806	2.6133
2.53388	2.45891	2.4203	2.5648	2.62651	2.45593	2.47858	2.43454	2.61007	2.66078	2.53847	2.48354	2.41027	2.55842	2.60177
2.53634	2.45408	2.45516	2.58192	2.60785	2.41712	2.48049	2.44434	2.58599	2.65678	2.5341	2.44964	2.45218	2.56924	2.60852
2.53259	2.48363	2.42759	2.58285	2.58798	2.50958	2.45203	2.43951	2.58568	2.65089	2.51577	2.4574	2.46027	2.57782	2.60066
2.5202	2.45439	2.42224	2.58003	2.60973	2.5302	2.40926	2.43522	2.5873	2.6483	2.46142	2.50567	2.41406	2.56985	2.62436
2.50689	2.44487	2.41357	2.57047	2.60999	2.53649	2.41685	2.42773	2.57651	2.65596	2.50772	2.52659	2.42356	2.58659	2.59487
2.51692	2.43135	2.40622	2.56517	2.59206	2.53873	2.43794	2.46377	2.57395	2.64109	2.50195	2.51859	2.43167	2.58639	2.58422
2.52119	2.41574	2.40811	2.57335	2.60843	2.54181	2.43609	2.45889	2.56717	2.63614	2.52561	2.52425	2.43565	2.57651	2.59337
2.51232	2.42448	2.57835	2.56302	2.62039	2.51869	2.43591	2.43909	2.56787	2.64665	2.51235	2.41231	2.4322	2.57356	2.59311
2.3651	2.47476	2.43433	2.5727	2.61884	2.51422	2.44948	2.42017	2.56688	2.65234	2.43417	2.41384	2.42317	2.58914	2.61717
2.45364	2.44956	2.41285	2.56773	2.60282	2.49741	2.45367	2.42112	2.57804	2.66004	2.51487	2.42464	2.41851	2.57718	2.62118
2.53823	2.4589	2.42573	2.5684	2.61919	2.51529	2.45088	2.42486	2.58347	2.66161	2.52157	2.43502	2.42356	2.57803	2.61296
2.53056	2.45245	2.43588	2.5817	2.61923	2.50571	2.46069	2.4241	2.61033	2.66143	2.52837	2.43046	2.41584	2.56437	2.61306
2.53488	2.46012	2.43487	2.58176	2.58889	2.37838	2.45677	2.61469	2.59826	2.65373	2.5344	2.42525	2.41452	2.57576	2.59552
2.51849	2.45902	2.42918	2.58077	2.61584	2.36687	2.41836	2.5705	2.59335	2.65284	2.53873	2.4125	2.43158	2.56905	2.60028
2.52621	2.46099	2.43669	2.56523	2.62181	2.43919	2.42215	2.59896	2.58117	2.6507	2.53813	2.41984	2.44682	2.55954	2.5945
2.5176	2.48172	2.58274	2.56374	2.58814	2.51217	2.41643	2.5632	2.58107	2.65697	2.54629	2.44377	2.44983	2.57172	2.59709
2.52979	2.45548	2.55154	2.57845	2.59159	2.52577	2.42684	2.44915	2.60687	2.65096	2.53841	2.44685	2.44078	2.58077	2.61048
2.52879	2.44018	2.56324	2.56661	2.59503	2.52643	2.43132	2.5431	2.58497	2.6479	2.5316	2.44608	2.44353	2.58211	2.59559
2.52857	2.4301	2.41132	2.55884	2.6414	2.53792	2.4381	2.60155	2.5766	2.65568	2.5173	2.42934	2.4719	2.58212	2.6072
2.52848	2.41568	2.59489	2.56708	2.62423	2.54324	2.43906	2.59565	2.56772	2.65287	2.5158	2.43259	2.5756	2.57494	2.61621
2.34611	2.44273	2.46677	2.53137	2.62404	2.54976	2.45258	2.52774	2.58314	2.66447	2.51663	2.45312	2.43741	2.58744	2.62649
2.51323	2.42666	2.44124	2.57786	2.61161	2.55716	2.45605	2.51953	2.58408	2.65977	2.54742	2.46022	2.43739	2.57373	2.61958
2.53149	2.45293	2.41762	2.58337	2.61679	2.5683	2.46118	2.599	2.58483	2.6652	2.50729	2.46044	2.44305	2.58878	2.64045
2.43962	2.44936	2.41704	2.57033	2.59894	2.52236	2.4585	2.43797	2.61665	2.65675	2.52139	2.46094	2.4201	2.57945	2.63092
2.43937	2.46411	2.55881	2.57339	2.61009	2.48799	2.44316	2.57286	2.62421	2.65612	2.50674	2.41993	2.40964	2.57909	2.6079
2.5208	2.46284	2.47357	2.57737	2.60765	2.47219	2.42438	2.59821	2.5855	2.65505	2.50897	2.41483	2.41786	2.60395	2.59917
2.52284	2.45366	2.51669	2.58167	2.614	2.48872	2.41975	2.5739	2.58855	2.65259	2.51341	2.40737	2.4229	2.57944	2.62475
2.51464	2.44967	2.42206	2.56864	2.62461	2.4823	2.42626	2.56722	2.60509	2.65462	2.51154	2.47958	2.42401	2.56394	2.61464
2.50919	2.45529	2.42477	2.57444	2.63085	2.48016	2.43594	2.43214	2.59308	2.65599	2.42907	2.47454	2.4055	2.57456	2.5958
2.5117	2.45613	2.43296	2.57727	2.62833	2.45971	2.44635	2.41911	2.58104	2.66229	2.45518	2.42069	2.3803	2.56239	2.60862
2.30395	2.45379	2.42401	2.55355	2.59399	2.36538	2.44126	2.41394	2.57789	2.67286	2.52569	2.41599	2.40832	2.56796	2.5962
2.50482	2.43786	2.48628	2.56118	2.62143	2.52663	2.44737	2.40339	2.57862	2.66163	2.53885	2.42416	2.40638	2.57985	2.60397
2.51163	2.43598	2.43797	2.56263	2.59324	2.53473	2.47141	2.4068	2.5913	2.65913	2.47294	2.43407	2.3888	2.57002	2.61928
2.52021	2.42545	2.42566	2.54928	2.61896	2.53216	2.45156	2.44335	2.59387	2.65142	2.42319	2.42857	2.40725	2.58616	2.6084
2.52743	2.43832	2.42853	2.55532	2.62379	2.52843	2.47796	2.4502	2.61702	2.66143	2.54231	2.43963	2.41219	2.58372	2.64011
2.51848	2.42414	2.43489	2.5781	2.61689	2.47444	2.45934	2.41991	2.62772	2.67525	2.40568	2.45216	2.42442	2.58803	2.63935
2.53274	2.44917	2.4306	2.57082	2.62809	2.54104	2.42288	2.42933	2.58278	2.65718	2.52278	2.44191	2.42576	2.57666	2.64353
2.52286	2.45765	2.42937	2.56403	2.63226	2.54763	2.42933	2.4316	2.58758	2.65977	2.50945	2.43081	2.41626	2.57222	2.639
2.53643	2.46675	2.42532	2.56173	2.62324	2.55359	2.40439	2.41319	2.58841	2.66084	2.52588	2.45185	2.42417	2.57771	2.62864
2.39139	2.45529	2.41911	2.57506	2.62783	2.48804	2.42489	2.41779	2.58228	2.6637	2.5202	2.44126	2.43793	2.57164	2.62372
2.49846	2.45418	2.41973	2.57679	2.62148	2.49424	2.4389	2.42364	2.60514	2.64776	2.4558	2.42551	2.44721	2.57163	2.64417
2.50865	2.44965	2.42567	2.56973	2.62102	2.49843	2.467	2.42226	2.58687	2.65401	2.49246	2.43663	2.44288	2.55867	2.61375
2.4954	2.451	2.42096	2.56591	2.61651	2.45139	2.43976	2.42799	2.58906	2.65204	2.51219	2.44978	2.43127	2.54699	2.59036
2.50126	2.45948	2.41626	2.56715	2.60838	2.53278	2.44022	2.42578	2.63717	2.65711	2.5116	2.43406	2.43338	2.57694	2.58991
2.49011	2.45793	2.40477	2.57375	2.60747	2.45161	2.44379	2.43636	2.62282	2.66185	2.43672	2.43181	2.42918	2.56606	2.60099
2.3537	2.44429	2.40014	2.57148	2.61694	2.50372	2.45706	2.4366	2.58469	2.6546	2.48664	2.43172	2.4258	2.57095	2.62198
2.3991	2.44404	2.41519	2.56161	2.61672	2.51731	2.45868	2.41029	2.59104	2.65221	2.46189	2.51138	2.41464	2.57268	2.62908
2.50932	2.42864	2.42933	2.55544	2.61537	2.52881	2.47716	2.42318	2.58689	2.64954	2.52839	2.46831	2.41565	2.58131	2.63401
2.52266	2.41748	2.42976	2.56662	2.62951	2.51651	2.43029	2.43179	2.5876	2.64313	2.53748	2.41953	2.42303	2.58167	2.64039
2.5118	2.43969	2.42785	2.5629	2.62744	2.5357	2.42381	2.42965	2.58973	2.6565	2.53398	2.42628	2.41206	2.58265	2.65487
2.52595	2.43059	2.42898	2.57949	2.61752	2.54418	2.40776	2.4261	2.5916	2.6528	2.54161	2.43701	2.41434	2.58137	2.65063
2.54018	2.44383	2.44377	2.56791	2.6238	2.54146	2.42957	2.42817	2.61395	2.64532	2.54066	2.43467	2.42244	2.5905	2.63118
2.52346	2.44805	2.43298	2.56302	2.61611	2.53187	2.43532	2.58395	2.62293	2.62395	2.46314	2.43618	2.42905	2.58858	2.63834
2.50893	2.45082	2.39465	2.57112	2.62025	2.54237	2.4441	2.58912	2.50407	2.5908	2.54686	2.44371	2.48669	2.58878	2.62182
2.24343	2.45096	2.45052	2.58236	2.62443	2.54122	2.44314	2.42879	2.51252	2.59344	2.41331	2.44618	2.53593	2.56969	2.61737
2.52298	2.47193	2.52171	2.57963	2.63532	2.35132	2.43645	2.4926	2.48933		2.50924	2.44499	2.59236	2.5729	2.61624
2.51623	2.4379	2.56746	2.55827	2.61925	2.41671	2.4506	2.42963	2.49165		2.51328	2.43772	2.54376	2.5708	2.61927
2.36262	2.45316	2.56625	2.57765	2.61955	2.55796	2.45481	2.41239	2.49825		2.51086	2.55024	2.53446	2.56439	2.61804
2.39391	2.45801	2.5635	2.57379	2.62084	2.49024	2.45921	2.40523	2.50941		2.50139	2.44239	2.42637	2.58195	2.617
2.50706	2.45839	2.57514	2.5732	2.61853	2.27824	2.45127	2.41215	2.49944		2.48682	2.49202	2.4256	2.55914	2.61498
2.50894	2.4524	2.58107	2.56812	2.62754	2.42099	2.37446	2.41518	2.51077		2.51018	2.49325	2.42069	2.56815	2.64071
2.505	2.44279	2.43368	2.56366	2.62628	2.45745	2.42081	2.41794	2.50367		2.46319	2.45679	2.41995	2.55593	2.64643
2.50009	2.43367	2.41812	2.5636	2.61395	2.4412	2.43226	2.42006	2.51117		2.47097	2.45323	2.43471	2.56558	2.64939
2.35854	2.43269	2.40569	2.54616	2.61937	2.49646	2.43622	2.42657	2.52055		2.51321	2.55892	2.44418	2.56073	2.64309
2.4907	2.44257	2.41705	2.55529	2.6188	2.44501	2.44513	2.45387	2.4957		2.39356	2.43015	2.45237	2.56551	2.63717
2.51788	2.44823	2.41652	2.57345	2.60044	2.47747	2.4446	2.42295	2.47271		2.45075	2.42944	2.48757	2.56459	2.63166
2.53162	2.44987	2.40405	2.58346	2.62636	2.49384	2.44659	2.42955	2.47448		2.52621	2.40988	2.43879	2.5689	2.62663
2.52816	2.4457	2.42259	2.58637	2.6247	2.51365	2.47307	2.61017	2.52327		2.53878	2.41141	2.44453	2.57994	2.62712
2.34877	2.45037	2.53866	2.57704	2.63675	2.51712	2.48155	2.42004	2.51292		2.53541	2.46399	2.52987	2.5833	2.62129
2.52005	2.44538	2.41766	2.57316	2.64687	2.5305	2.45197	2.42936	2.50705		2.53634	2.41766	2.54177	2.57048	2.64096
2.51466	2.4449	2.42286	2.58363	2.62619	2.52899	2.41554	2.4358	2.48087		2.54338	2.42483	2.4348	2.57179	2.63637
2.5094	2.45769	2.4322	2.57545	2.62493	2.53551	2.42663	2.4318	2.47597		2.4237	2.42599	2.42553	2.57099	2.62785
2.51144	2.45051	2.56002	2.57856	2.62746	2.54446	2.44383	2.41898	2.47992		2.46109	2.42856	2.55331	2.56928	2.64928
2.30384	2.45328	2.61401	2.57458	2.60253	2.54684	2.43628	2.41685	2.50144		2.55232	2.43314	2.43563	2.5696	2.65408
2.53015	2.44963	2.55681	2.57287	2.63454	2.54846	2.44799	2.41833	2.52028		2.55514	2.44493	2.61006	2.54566	2.64079
2.53553	2.44328	2.46793	2.57269	2.62726	2.526	2.44869	2.41507	2.51873		2.51919	2.4248	2.60469	2.55984	2.63372
2.53074	2.42041	2.59732	2.5723	2.62463	2.53768	2.45662	2.41739	2.50047		2.50924	2.46092	2.5003	2.57097	2.63084
2.53073	2.428	2.60238	2.56506	2.6299	2.55077	2.45763	2.42591	2.4911		2.49866	2.43008	2.52649	2.56337	2.6376
2.27864	2.44411	2.46905	2.55041	2.60977	2.54793	2.4337	2.42367	2.48554		2.4727	2.42646	2.44535	2.5679	2.64478
2.5037	2.4417	2.44544	2.55551	2.60486	2.45412	2.40601	2.49202	2.50419		2.49792	2.43187	2.51238	2.56226	2.64033
2.5336	2.45097	2.54593	2.5797	2.60433	2.20328	2.43599	2.59877	2.489		2.4641	2.43851	2.51861	2.57266	2.64641
2.51298	2.4591	2.41092	2.57141	2.59832	2.40233	2.44472	2.40143	2.47629		2.49548	2.44786	2.43939	2.57264	2.64558
2.35898	2.45237	2.39531	2.56148	2.64089	2.42311	2.44192	2.41766	2.49857		2.50752	2.44154	2.43903	2.57922	2.64431
2.46435	2.45914	2.4007	2.56856	2.65339	2.41616	2.45458	2.44836	2.50697		2.50588	2.43458	2.44018	2.57578	2.64141
2.40206	2.45388	2.40464	2.57223	2.64547	2.49723	2.46033	2.44492	2.47523		2.50923	2.43953	2.43773	2.57672	2.6327
2.51877	2.44903	2.41326	2.57392	2.65627	2.51841	2.44802	2.43763	2.50151		2.52791	2.50823	2.44591	2.57984	2.62959
2.54119	2.44484	2.42165	2.57333	2.6556	2.36063	2.39139	2.42797	2.47163		2.53525	2.55369	2.45324	2.61258	2.64276
2.54221	2.44263	2.61337	2.56981	2.65989	2.47014	2.43321	2.51641	2.49578		2.53854	2.40612	2.44648	2.59491	2.63214
2.52547	2.43877	2.41165	2.54773	2.6328	2.49469	2.43115	2.54199	2.51878		2.53775	2.40567	2.54902	2.5879	2.64446
2.54075	2.45377	2.56187	2.5527	2.63967	2.44982	2.44246	2.55708	2.48596		2.54301	2.41623	2.47375	2.56794	2.64248
2.52444	2.44431	2.51571	2.55829	2.6383	2.51953	2.4164	2.56073	2.47587		2.53178	2.42217	2.48839	2.57023	2.6401
2.51712	2.44234	2.53246	2.59098	2.63593	2.52604	2.37506	2.42194	2.4771		2.53013	2.41843	2.612	2.561	2.63459
2.51864	2.4421	2.53419	2.52381	2.64671	2.52134	2.39722	2.42089	2.47877		2.54882	2.41794	2.5956	2.55711	2.64045
2.33066	2.44284	2.42677	2.54462	2.64465	2.52515	2.42064	2.49214	2.4683		2.55547	2.44311	2.56815	2.56965	2.64053
2.52321	2.45251	2.42787	2.5508	2.65817	2.53428	2.4383	2.44472	2.47246		2.56069	2.41331	2.60772	2.56401	2.6413
2.52574	2.43971	2.41697	2.57178	2.62869	2.53985	2.44218	2.42991	2.49161		2.5543	2.42044	2.42345	2.56789	2.65123
2.53458	2.45495	2.56408	2.56756	2.66496	2.52953	2.45009	2.42446	2.45569		2.50238	2.40893	2.42799	2.57277	2.65929
2.52616	2.45741	2.41929	2.57506	2.62221	2.31967	2.41087	2.42412	2.43803		2.50713	2.4192	2.41905	2.54573	2.6497
2.50906	2.44597	2.41217	2.5656	2.64422	2.54045	2.4051	2.43318	2.46874		2.51304	2.42689	2.40636	2.57618	2.65448
2.52652	2.45191	2.41196	2.57492	2.65721	2.54827	2.42541	2.41821	2.46012		2.53284	2.43487	2.58705	2.57235	2.6504
2.42069	2.45564	2.4275	2.55371	2.65214	2.55275	2.43369	2.4516	2.4205		2.49932	2.43676	2.42918	2.58411	2.64592
2.42706	2.45346	2.42849	2.56356	2.65365	2.56053	2.43819	2.42028	2.47338		2.45965	2.47471	2.42372	2.58081	2.6424
2.48723	2.43895	2.42318	2.5727	2.64472	2.56469	2.46899	2.41653	2.47717		2.47576	2.52618	2.41485	2.57893	2.64425
2.49443	2.44649	2.43109	2.55012	2.62636	2.44972	2.45601	2.42276	2.49352		2.45287	2.43068	2.42367	2.56766	2.64434
2.49762	2.47206	2.53007	2.55202	2.64674	2.58114	2.45418	2.43409	2.47784		2.3471	2.43671	2.43324	2.58208	2.64769
2.41328	2.44675	2.48651	2.56926	2.66239	2.60484	2.40369	2.54592	2.46372		2.51124	2.55216	2.44076	2.60661	2.64744
2.46088	2.47435	2.38836	2.5661	2.66626	2.53557	2.42093	2.42406	2.45673		2.51173	2.4446	2.56528	2.59603	2.6546
2.47913	2.46271	2.39811	2.57111	2.6654	2.50834	2.4109	2.5886	2.43812		2.53859	2.54137	2.42906	2.58076	2.65572
2.50588	2.4925	2.51951	2.55025	2.63492	2.50784	2.43088	2.56848	2.44846		2.51984	2.45538	2.43717	2.56753	2.65096
2.52468	2.45173	2.42513	2.58085	2.63186	2.43107	2.4335	2.45767	2.44067		2.51644	2.44321	2.43484	2.56988	2.64806
2.53904	2.46355	2.55486	2.5813	2.63741	2.48841	2.43908	2.44053	2.44876		2.52738	2.43244	2.43558	2.55189	2.644
2.54378	2.40923	2.62235	2.57207	2.66515	2.53973	2.45362	2.43566	2.4774		2.52427	2.41667	2.44075	2.57024	2.64531
2.54036	2.42255	2.42051	2.56774	2.65656	2.5139	2.45746	2.43857	2.47836		2.3672	2.59491	2.4514	2.55821	2.6472
2.53583	2.43388	2.53133	2.56929	2.66016	2.48977	2.45448	2.42839	2.45042		2.34464	2.53922	2.51685	2.5628	2.64158
2.51637	2.4413	2.48776	2.57532	2.66447	2.41078	2.42863	2.44027	2.44741		2.53884	2.43495	2.50649	2.55566	2.64887
2.42847	2.4757	2.42987	2.57459	2.64731	2.51432	2.4175	2.44082	2.45958		2.54397	2.41363	2.4413	2.5797	2.6523
2.44802	2.45803	2.42255	2.55898	2.61676	2.51303	2.41102	2.42794	2.46835		2.55063	2.416	2.43896	2.55572	2.64534
2.53184	2.46246	2.40989	2.55121	2.6548	2.52196	2.42839	2.43706	2.46603		2.55133	2.41209	2.47524	2.56302	2.64419
2.53838	2.46968	2.41455	2.55867	2.66014	2.52772	2.42738	2.44951	2.47597		2.52019	2.42727	2.47281	2.57448	2.63788
2.53776	2.465	2.42663	2.57123	2.66532	2.52504	2.44479	2.4474	2.4849		2.50606	2.42295	2.44884	2.56805	2.65963
2.52561	2.4536	2.47804	2.55144	2.62807	2.52554	2.44296	2.4496	2.50544		2.52339	2.42333	2.47327	2.58001	2.65673
2.3622	2.45636	2.43275	2.55948	2.63168	2.33771	2.45293	2.55759	2.50857		2.4996	2.42951	2.44114	2.58032	2.64906
2.54679	2.45663	2.43818	2.56989	2.64198	2.54783	2.46226	2.4965	2.49787		2.49566	2.43898	2.40934	2.5767	2.64315
2.66334	2.42992	2.46271	2.57036	2.63657	2.56003	2.45953	2.43916	2.44822		2.43065	2.43843	2.40898	2.57843	2.64677
2.3376	2.39501	2.42072	2.57987	2.6424	2.5551	2.44254	2.42978	2.49794		2.49935	2.43445	2.40735	2.57948	2.63901
2.41326	2.41525	2.41244	2.56627	2.65502	2.42495	2.43214	2.41845	2.48961		2.46109	2.44342	2.39608	2.58287	2.63523
2.53662	2.43464	2.42611	2.56829	2.65176	2.51193	2.43471	2.42202	2.43345		2.49672	2.44032	2.39826	2.57828	2.63675
2.50734	2.47109	2.56366	2.5722	2.64849	2.47172	2.43716	2.4116	2.47747		2.508	2.48055	2.41206	2.57515	2.64268
2.45294	2.45012	2.42725	2.56976	2.65694	2.49164	2.43728	2.40898	2.46508		2.50072	2.45894	2.41893	2.57271	2.6468
2.49454	2.45781	2.44839	2.55934	2.66305	2.44087	2.44697	2.41291	2.47919		2.52843	2.49894	2.41856	2.55588	2.65813
2.43402	2.4697	2.58742	2.57046	2.65525	2.29354	2.44932	2.42065	2.50549		2.53311	2.49046	2.42666	2.5537	2.65138
2.44548	2.46834	2.50993	2.57111	2.66331	2.4712	2.45776	2.43796	2.48125		2.52981	2.52151	2.42046	2.56296	2.64015
2.47985	2.46296	2.43073	2.55843	2.64429	2.35934	2.46154	2.40976	2.47802		2.51662	2.53239	2.42017	2.57676	2.63682
2.53363	2.44811	2.43258	2.57234	2.63305	2.44104	2.45755	2.41487	2.47661		2.53301	2.43594	2.40895	2.56249	2.6474
2.53818	2.43275	2.56955	2.57511	2.62613	2.39201	2.44338	2.41673	2.47328		2.52677	2.46843	2.41969	2.5659	2.64654
2.52949	2.4383	2.4234	2.57819	2.63107	2.50128	2.37871	2.41735	2.49287		2.31946	2.41969	2.52757	2.57203	2.65278
2.53299	2.44206	2.41251	2.57148	2.63625	2.5199	2.45161	2.42054	2.4963		2.39673	2.40535	2.52901	2.57784	2.65716
2.53269	2.43519	2.41357	2.57529	2.63871	2.47015	2.44263	2.44219	2.49764		2.44417	2.50604	2.56262	2.56815	2.66166
2.52793	2.39987	2.43765	2.56912	2.65229	2.47588	2.44067	2.45737	2.50744		2.41887	2.41544	2.55097	2.57015	2.64913
2.43345	2.3882	2.50094	2.55775	2.66441	2.48965	2.4408	2.50184	2.49825		2.55965	2.41335	2.43794	2.57074	2.63853
2.4411	2.37684	2.52621	2.56747	2.65475	2.51678	2.45049	2.45696	2.49327		2.48541	2.45965	2.43599	2.57868	2.64362
2.51501	2.36855	2.42667	2.56924	2.65799	2.515	2.44785	2.41866	2.48469		2.38128	2.43553	2.43404	2.57955	2.64456
2.47382	2.39954	2.41127	2.58113	2.66851	2.51061	2.45611	2.54673	2.43811		2.48161	2.433	2.42918	2.58312	2.63531
2.42713	2.41825	2.41267	2.57555	2.66306	2.51434	2.46181	2.46104	2.43938		2.48819	2.41939	2.57205	2.58147	2.64457
2.5242	2.45649	2.41509	2.5766	2.68212	2.32364	2.47849	2.55046	2.43869		2.4665	2.42031	2.52748	2.57776	2.63274
2.53297	2.45959	2.48293	2.57334	2.66204	2.5483	2.43979	2.59088	2.46519		2.37402	2.43641	2.5579	2.56422	2.63983
2.59311	2.45886	2.46551	2.57789	2.62918	2.55869	2.38296	2.54532	2.48926		2.52826	2.45037	2.57741	2.5652	2.64162
2.61482	2.45304	2.45548	2.44451	2.6284	2.56015	2.43823	2.56842	2.46495		2.52059	2.4507	2.4732	2.57129	2.6549
2.60557	2.39814	2.49285	2.4374	2.63014	2.41561	2.47273	2.55333	2.47738		2.46501	2.45233	2.58483	2.56849	2.63559
2.4556	2.7661	2.51033	2.45308	2.64187	2.48336	2.45166	2.46531	2.48441		2.4994	2.45092	2.58984	2.55853	2.64089
2.52871	2.58818	2.43086	2.47694	2.64923	2.49914	2.45163	2.48333	2.47927		2.51942	2.45118	2.41728	2.58975	2.64017
2.52852	2.43507	2.42189	2.5001	2.6606	2.41416	2.45722	2.51068	2.47628		2.52686	2.45078	2.39527	2.56631	2.64063
2.52652	2.43783	2.60729	2.46025	2.66338	2.4325	2.46036	2.42667	2.49589		2.53256	2.45011	2.40383	2.56971	2.63859
2.52689	2.41225	2.57484	2.41966	2.67207	2.45064	2.46078	2.42299	2.49792		2.52252	2.45071	2.4189	2.5827	2.66213
2.42804	2.3806	2.43016	2.47394	2.65305	2.45018	2.45899	2.53109	2.47414		2.52634	2.4441	2.42466	2.57355	2.65306
2.44897	2.35157	2.43684	2.45885	2.66328	2.41812	2.4526	2.58625	2.47479		2.53008	2.51015	2.41448	2.57133	2.64638
2.50624	2.34453	2.43473	2.42192	2.66185	2.4743	2.41748	2.51162	2.46357		2.52781	2.46929	2.4069	2.57185	2.64883
2.54324	2.29376	2.40203	2.44205	2.66131	2.45641	2.43598	2.47209	2.46334		2.35488	2.44189	2.41918	2.57373	2.63835
2.54967	2.37487	2.43151	2.45442	2.60659	2.48247	2.43586	2.42439	2.5103		2.38687	2.454	2.40762	2.57613	2.64426
2.54654	2.36028	2.60579	2.47293	2.64081	2.50222	2.46811	2.43175	2.51558		2.54267	2.42671	2.40589	2.58681	2.64603
2.55344	2.3697	2.42846	2.41936	2.64352	2.49873	2.45179	2.45062	2.48306		2.54896	2.47115	2.40058	2.58919	2.62965
2.5497	2.37913	2.42957	2.41827	2.62476	2.49002	2.45575	2.43317	2.49965		2.42239	2.40481	2.40453	2.58572	2.63151
2.38116	2.37794	2.40687	2.46851	2.64048	2.48878	2.46113	2.43954	2.50585		2.50076	2.40713	2.41981	2.5847	2.62783
2.53764	2.35525	2.41906	2.43878	2.64104	2.38867	2.47926	2.46488	2.44131		2.51258	2.3978	2.42829	2.55758	2.63733
2.54845	2.74805	2.41176	2.43199	2.64501	2.47871	2.45003	2.5166	2.42888		2.51543	2.40788	2.4299	2.5707	2.64758
2.5389	2.40381	2.41936	2.44389	2.65912	2.27104	2.41462	2.52467	2.42619		2.53344	2.42671	2.4224	2.56529	2.64083
2.54303	2.43672	2.42497	2.43324	2.65735	2.42664	2.36511	2.42682	2.47819		2.51792	2.43238	2.42358	2.56604	2.64676
2.54215	2.42108	2.42438	2.44735	2.66771	2.52258	2.43874	2.41963	2.49572		2.51794	2.42679	2.42598	2.57413	2.63329
2.53778	2.43222	2.51747	2.43936	2.66668	2.53774	2.43558	2.42497	2.4914		2.43995	2.42195	2.43299	2.55806	2.63595
2.52109	2.42119	2.43835	2.4335	2.66528	2.55308	2.47404	2.42387	2.471		2.5197	2.465	2.56074	2.56802	2.63381
2.52712	2.38226	2.4302	2.45072	2.66153	2.50758	2.4776	2.41848	2.49137		2.50288	2.42481	2.41959	2.57227	2.64588
2.50648	2.2252	2.43265	2.47856	2.6517	2.53425	2.45006	2.58843	2.48414		2.50715	2.44116	2.42913	2.56941	2.62866
2.46263	2.37126	2.43517	2.44302	2.65302	2.51342	2.43643	2.46747	2.50752		2.52649	2.445	2.47936	2.58081	2.64956
2.49305	2.34661	2.50306	2.47367	2.6442	2.57171	2.41655	2.49944	2.49518		2.53399	2.44277	2.53545	2.57983	2.65801
2.44101	2.34594	2.42865	2.48446	2.63789	2.53168	2.40143	2.48392	2.47796		2.53603	2.44503	2.58914	2.5746	2.64533
2.50373	0	2.54327	2.4543	2.63861	2.42079	2.42124	2.48714	2.47494		2.52695	2.44414	2.46608	2.61383	2.64946
2.49638	2.35636	2.42821	2.46742	2.64269	2.42757	2.43808	2.43586	2.49577		2.51298	2.43739	2.45142	2.59416	2.63937
2.43571	2.35767	2.42269	2.49381	2.65077	2.52303	2.43635	2.44089	2.46576		2.37749	2.5137	2.40259	2.58583	2.64865
2.54745	2.68534	2.42864	2.40873	2.65438	2.59231	2.42177	2.42769	2.44535		2.4927	2.44016	2.40263	2.56586	2.64754
2.41926	2.37046	2.43364	2.42551	2.66281	2.44342	2.3997	2.42508	2.53808		2.47218	2.44155	2.39729	2.5822	2.64241
2.53206	2.40617	2.437	2.4212	2.65933	2.54391	2.39708	2.44192	2.5085		2.53663	2.4679	2.3978	2.57316	2.64725
2.54151	2.418	2.42127	2.40531	2.6634	2.49219	2.41226	2.4375	2.48684		2.55772	2.44002	2.40077	2.5681	2.6411
2.53276	2.42557	2.42417	2.42392	2.65941	2.51354	2.53238	2.56274	2.48721		2.55424	2.42787	2.41641	2.56874	2.63686
2.52268	2.42255	2.43942	2.43005	2.65339	2.49927	2.51692	2.43409	2.49842		2.50868	2.41906	2.44652	2.56738	2.63997
2.47349	2.40215	2.44984	2.40494	2.6495	2.48293	2.43173	2.44376	2.44644		2.50226	2.4051	2.40382	2.57259	2.64234
2.43155	2.39443	2.43967	2.42681	2.64456	2.49961	2.45626	2.4431	2.44801		2.50292	2.41275	2.39979	2.57476	2.64234
2.42295	2.39297	2.42853	2.42608	2.64749	2.52468	2.46292	2.44469	2.4849		2.48925	2.49257	2.39543	2.58072	2.64102
2.53161	2.38497	2.55991	2.40837	2.66928	2.51808	2.43689	2.44062	2.48826		2.50146	2.41451	2.41421	2.56864	2.64349
2.53372	2.34207	2.4291	2.42667	2.6518	2.51808	2.38661	2.43212	2.49719		2.49562	2.40659	2.42429	2.57443	2.64564
2.53169	2.36599	2.42898	2.42151	2.65479	2.47261	2.3645	2.46243	2.49419		2.50556	2.40895	2.42846	2.58087	2.63855
2.46923	2.36475	2.4254	2.43422	2.66203	2.54086	2.40839	2.45593	2.50997		2.43222	2.41288	2.4292	2.58555	2.65258
2.52495	0	2.42704	2.47989	2.65687	2.55811	2.41902	2.46536	2.52776		2.44777	2.43745	2.57661	2.59273	2.65271
2.51579	2.34941	2.43685	2.47584	2.658	2.56852	2.40284	2.58689	2.5133		2.5082	2.44848	2.41628	2.58501	2.65797
2.53393	2.37567	2.47857	2.47839	2.65324	2.5618	2.4234	2.56259	2.5125		2.5193	2.4323	2.42581	2.57918	2.6546
2.51661	2.37482	2.43935	2.47841	2.64352	2.48641	2.42999	2.4558	2.52863		2.52207	2.49327	2.51424	2.57978	2.65045
2.45042	2.39591	2.44535	2.44924	2.62014	2.53203	2.4391	2.4482	2.50195		2.51802	2.42601	2.49444	2.58169	2.64893
2.44964	2.43426	2.43621	2.43065	2.64293	2.56655	2.45029	2.43874	2.50378		2.52244	2.43753	2.48338	2.57071	2.65151
2.49973	2.44416	2.56002	2.39813	2.65879	2.50483	2.40798	2.41103	2.50571		2.52838	2.43855	2.43242	2.58007	2.64702
2.52079	2.42237	2.52501	2.39499	2.65775	2.3715	2.40273	2.4183	2.47752		2.52598	2.44382	2.42844	2.56734	2.64698
2.53453	2.41468	2.46401	2.42358	2.65036	2.51416	2.43041	2.43888	2.47065		2.47136	2.44021	2.5111	2.56989	2.64819
2.53693	2.39728	2.57791	2.44523	2.65114	2.50139	2.44492	2.43386	2.50416		2.52517	2.47388	2.47001	2.57256	2.63974
2.53897	2.3956	2.4273	2.41546	2.63724	2.50133	2.42705	2.42682	2.48154		2.54804	2.44218	2.42356	2.56765	2.64463
2.54065	2.35701	2.44186	2.39473	2.60763	2.45151	2.61267	2.56037	2.47066		2.55204	2.43197	2.42856	2.57153	2.63907
2.54791	2.39405	2.49011	2.42106	2.62285	2.44286	2.54694	2.42414	2.4801		2.43325	2.42762	2.42506	2.58976	2.6392
2.54294	2.34627	2.41886	2.45791	2.61416	2.4786	2.43644	2.4342	2.41844		2.44919	2.4368	2.39887	2.59285	2.64485
2.54899	2.36537	2.44148	2.46421	2.60537	2.4866	2.44157	2.44282	2.45888		2.4747	2.44888	2.39779	2.58372	2.64517
2.55005	2.36664	2.43579	2.4198	2.61858	2.47008	2.506	2.44515	2.47082		2.48433	2.44463	2.38935	2.57493	2.62786
2.49686	2.3682	2.4259	2.41239	2.61343	2.37933	2.49844	2.44079	2.40166		2.45304	2.44528	2.41814	2.58287	2.64323
2.55579	2.35456	2.41257	2.42328	2.60963	2.35164	2.47852	2.4376	2.42714		2.44864	2.44192	2.42158	2.58329	2.63842
2.56449	2.36601	2.4058	2.45358	2.63417	2.53794	2.43917	2.4557	2.40146		2.49746	2.43828	2.41804	2.58588	2.64583
2.55972	2.39021	2.41849	2.44028	2.63705	2.54342	2.50549	2.49154	2.43301		2.45704	2.41084	2.42208	2.57923	2.65062
2.52223	2.4369	2.42212	2.45203	2.62176	2.54641	2.56975	2.53815	2.46174		2.47754	2.4098	2.40744	2.57922	2.66138
2.49593	2.43281	2.44675	2.44557	2.60921	2.5641	2.5284	2.47238	2.45563		2.45803	2.43619	2.42461	2.57165	2.65385
2.42993	2.43755	2.40417	2.39695	2.60567	2.56237	2.50741	2.48245	2.46414		2.48737	2.42599	2.41918	2.57853	2.65084
2.43293	2.42906	2.4181	2.4267	2.6435	2.56504	2.46234	2.43526	2.46316		2.4913	2.42437	2.42202	2.58273	2.65436
2.44017	2.41458	2.42143	2.40868	2.62478	2.51293	2.55118	2.41347	2.48987		2.47701	2.41373	2.55994	2.57127	2.6485
2.49538	2.41504	2.42298	2.43163	2.62148	2.43533	2.47902	2.43155	2.49295		2.49714	2.42726	2.41827	2.58394	2.65106
2.54364	2.39422	2.43006	2.3811	2.60902	2.47095	2.424	2.58176	2.48342		2.32548	2.44615	2.42574	2.59009	2.64425
2.53234	2.39812	2.43009	2.40833	2.62345	2.29251	2.53531	2.56861	2.43198		2.50438	2.43167	2.42828	2.59221	2.64624
2.53096	2.40481	2.41823	2.41873	2.625	2.44545	2.56079	2.5738	2.44852		2.53122	2.41398	2.42476	2.58737	2.63801
2.52052	2.35948	2.4182	2.41655	2.63079	2.45635	2.47852	2.42193	2.44868		2.44997	2.42499	2.44105	2.578	2.64205
2.32393	2.3803	2.57412	2.42237	2.63927	2.49861	2.43279	2.42481	2.46314		2.48987	2.44117	2.45298	2.58612	2.63744
2.39354	2.36505	2.40929	2.43053	2.64868	2.4837	2.44197	2.42525	2.43472		2.51293	2.44387	2.46865	2.58899	2.63704
2.51073	2.38126	2.40274	2.57409	2.63573	2.49278	2.43946	2.5661	2.43434		2.51001	2.43857	2.43843	2.58069	2.63274
2.54374	2.35619	2.42013	2.46281	2.62659	2.50551	2.43446	2.60755	2.54131		2.52086	2.44963	2.44847	2.58267	2.64859
2.41741	2.3988	2.45064	2.42775	2.63313	2.50346	2.43346	2.58246	2.51861		2.5093	2.44775	2.46842	2.57918	2.64772
2.39861	2.42872	2.4259	2.4269	2.64036	2.3843	2.49197	2.5467	2.47534		2.48752	2.50129	2.44844	2.59558	2.64837
2.55965	2.44007	2.43632	2.4245	2.6269	2.502	2.44137	2.44013	2.45027		2.51263	2.42567	2.61031	2.57979	2.64763
2.5534	2.434	2.42841	2.41466	2.60923	2.50385	2.43855	2.43199	2.48311		2.51229	2.41563	2.61424	2.5853	2.64476
2.47888	2.43688	2.41301	2.46467	2.62229	2.52492	2.55604	2.43448	2.44927		2.50636	2.52073	2.42714	2.57867	2.64449
2.43429	2.41384	2.41415	2.47004	2.62171	2.53915	2.48985	2.44037	2.44016		2.52903	2.47105	2.43865	2.58912	2.65099
2.45286	2.39151	2.57517	2.44664	2.63918	2.54555	2.39391	2.44807	2.43116		2.50298	2.56657	2.40725	2.59112	2.66815
2.43946	2.38756	2.41966	2.48899	2.64497	2.54315	2.40504	2.43553	2.40531		2.50982	2.44187	2.40262	2.49747	2.65732
2.45683	2.41393	2.55003	2.46201	2.62456	2.54141	2.39714	2.44421	2.44784		2.50671	2.44553	2.42929	2.46672	2.65073
2.46698	2.426	2.52234	2.45345	2.62954	2.51692	2.38682	2.45694	2.46857		2.50181	2.44218	2.55267	2.43936	2.65021
2.46172	2.40859	2.5558	2.41065	2.64276	2.47552	2.40132	2.43818	2.4039		2.51174	2.42794	2.48478	2.42631	2.64754
2.40026	2.39424	2.54982	2.40281	2.61773	2.49365	2.48001	2.44422	2.46803		2.41848	2.43412	2.4276	2.43263	2.65887
2.40395	2.37698	2.42246	2.39694	2.64545	2.42147	2.55486	2.43579	2.47186		2.52087	2.42284	2.42542	2.43869	2.63928
2.46535	2.33926	2.42208	2.41733	2.61092	2.4648	2.48074	2.42946	2.48977		2.54539	2.41775	2.47713	2.42521	2.64696
2.43728	2.3931	2.54549	2.44784	2.60939	2.40199	2.45143	2.59476	2.4798		2.55318	2.42012	2.44827	2.41899	2.64273
2.55099	2.42031	2.43507	2.43776	2.62437	2.46248	2.42822	2.5939	2.47555		2.55718	2.41109	2.44025	2.43989	2.64612
2.56382	2.40564	2.4298	2.39826	2.61932	2.50301	2.42155	2.40157	2.44573		2.4957	2.41067	2.43936	2.42748	2.63832
2.56635	2.43642	2.41198	2.43341	2.63444	2.48123	2.42377	2.41355	2.44224		2.50155	2.43215	2.48083	2.46542	2.64175
2.55595	2.4334	2.41648	2.43616	2.60758	2.52538	2.45468	2.42672	2.44804		2.50086	2.42525	2.44649	2.45181	2.65034
2.43174	2.4102	2.41962	2.48502	2.60672	2.52577	2.46756	2.42301	2.45292		2.48621	2.41037	2.44754	2.43031	2.64943
2.41193	2.39971	2.42092	2.48817	2.63301	2.51341	2.47353	2.42936	2.40041		2.48231	2.42016	2.58148	2.4227	2.64736
2.48008	2.42197	2.43706	2.49368	2.63336	2.53097	2.45931	2.42455	2.45187		2.47745	2.41816	2.44956	2.41755	2.64597
2.50837	2.40273	2.45055	2.4557	2.63847	2.51437	2.49861	2.59868	2.5486		2.50365	2.42057	2.47821	2.44432	2.65151
2.5294	2.37981	2.42858	2.45823	2.62816	2.53062	2.49874	2.42734	2.5299		2.46195	2.4242	2.47866	2.44669	2.65237
2.55745	2.39643	2.62132	2.47472	2.63805	2.54613	2.45248	2.42776	2.46946		2.49694	2.41252	2.43455	2.44567	2.64828
2.52394	2.36542	2.45065	2.42736	2.63307	2.53977	2.53082	2.59538	2.49235		2.50394	2.4297	2.42579	2.44767	2.65594
2.54909	2.39802	2.44771	2.46879	2.60885	2.53945	2.41272	2.57402	2.50589		2.50777	2.47964	2.41905	2.44706	2.65758
2.45397	2.4243	2.60181	2.49373	2.60408	2.51863	2.4118	2.58722	2.48939		2.51472	2.53394	2.41526	2.44897	2.64804
2.56268	2.42517	2.41926	2.46715	2.60518	2.52468	2.39727	2.44924	2.48316		2.49819	2.44292	2.42154	2.50196	2.64066
2.56792	2.43019	2.42979	2.45311	2.60869	2.52489	2.40791	2.60132	2.48175		2.52212	2.45551	2.54871	2.47091	2.6486
2.56263	2.42035	2.42235	2.47525	2.62565	2.4985	2.41474	2.57411	2.47833		2.51848	2.55115	2.44476	2.65548	2.65207
2.56181	2.39892	2.5191	2.45604	2.63064	2.55273	2.40412	2.44544	2.47722		2.36516	2.44538	2.43801	2.62783	2.65242
2.49583	2.41575	2.49622	2.39668	2.63291	2.4944	2.52612	2.44822	2.45837		2.52711	2.44039	2.54008	2.44137	2.64677
2.50403	2.3897	2.41599	2.42303	2.61268	2.52018	2.42908	2.45669	2.45532		2.44688	2.44701	2.44053	2.45681	2.63728
2.51175	2.381	2.58518	2.40415	2.60872	2.52513	2.43329	2.42916	2.48135		2.53679	2.48725	2.44558	2.42512	2.64947
2.51754	2.39338	2.50666	2.42055	2.60772	2.52556	2.43681	2.42288	2.47395		2.54209	2.51395	2.53044	2.43674	2.6439
2.51045	2.38008	2.42858	2.40571	2.61265	2.51968	2.43543	2.41507	2.47918		2.47096	2.41918	2.5367	2.44908	2.64518
2.53283	2.37786	2.43265	2.42327	2.62555	2.54141	2.43893	2.41593	2.48044		2.51508	2.40819	2.53006	2.48201	2.64889
2.542	2.38226	2.44295	2.50402	2.61084	2.54327	2.43785	2.42253	2.48932		2.51934	2.39331	2.50881	2.47458	2.64115
2.44106	2.41604	2.46792	2.48614	2.61823	2.53776	2.46835	2.42483	2.49396		2.51733	2.39153	2.56251	2.47954	2.63773
2.55147	2.42465	2.51122	2.49367	2.62108	2.54095	2.40454	2.4165	2.48196		2.54037	2.42543	2.44767	2.46964	2.64779
2.55433	2.4185	2.52361	2.50286	2.62395	2.54533	2.44543	2.42166	2.48253		2.52421	2.42237	2.6051	2.43501	2.65072
2.56445	2.3955	2.4973	2.50077	2.59408	2.51229	2.49617	2.43216	2.4919		2.51575	2.42787	2.58936	2.43949	2.65537
2.4507	2.42056	2.56092	2.49647	2.62023	2.5068	2.56535	2.42711	2.49579		2.51599	2.41972	2.45893	2.44089	2.6498
2.47957	2.44129	2.57882	2.49005	2.62235	2.50708	2.53074	2.43069	2.50166		2.52551	2.42272	2.45276	2.49813	2.64708
2.35592	2.42823	2.50841	2.47103	2.62651	2.51492	2.39758	2.43044	2.55036		2.52411	2.43888	2.44412	2.46069	2.64356
2.48725	2.41495	2.5557	2.45798	2.64514	2.51277	2.4011	2.42512	2.52087		2.57917	2.44607	2.4424	2.46976	2.64257
2.52717	2.3857	2.47508	2.47145	2.62394	2.5074	2.50398	2.47431	2.50878		2.53592	2.43962	2.44721	2.47181	2.64696
2.55801	2.39149	2.44344	2.48783	2.63497	2.31493	2.42622	2.43344	2.48827		2.53845	2.40764	2.44731	2.44778	2.63351
2.55676	2.41077	2.42517	2.47749	2.61108	2.48484	2.46755	2.41953	2.49066		2.53917	2.38991	2.44018	2.47047	2.64517
2.5557	2.40903	2.39948	2.45171	2.62091	2.48674	2.40967	2.43857	2.50487		2.4954	2.4271	2.45035	2.43925	2.64508
2.55563	2.45193	2.4276	2.45566	2.62286	2.5229	2.40851	2.60247	2.47779		2.51726	2.44023	2.45286	2.43181	2.64079
2.48136	2.45887	2.42614	2.48426	2.60406	2.53713	2.38399	2.43027	2.47168		2.47952	2.44834	2.4502	2.42186	2.63729
2.38771	2.45367	2.42309	2.46733	2.62435	2.53498	2.40736	2.57228	2.49588		2.29323	2.45632	2.45097	2.41261	2.65517
2.49947	2.44587	2.49856	2.42637	2.62834	2.50216	2.4244	2.56167	2.49348		2.48898	2.61963	2.45579	2.43027	2.65071
2.4684	2.4351	2.51724	2.44177	2.5932	2.51672	2.43923	2.41382	2.46716		2.48124	2.43337	2.45162	2.44403	2.6575
2.52423	2.41705	2.56882	2.46174	2.6354	2.39317	2.4511	2.44576	2.48267		2.46084	2.43312	2.45319	2.48441	2.65266
2.55103	2.43073	2.42046	2.44913	2.61932	2.44888	2.44806	2.41776	2.49074		2.49022	2.4145	2.57993	2.4489	2.65485
2.56212	2.44116	2.53727	2.38179	2.63173	2.52515	2.45083	2.41982	2.48617		2.41697	2.4143	2.60603	2.44431	2.64715
2.56285	2.45073	2.41719	2.42281	2.62269	2.52075	2.44969	2.4234	2.49745		2.48884	2.42111	2.41627	2.44548	2.64626
2.55503	2.4499	2.41684	2.48273	2.62103	2.5287	2.44527	2.60393	2.49962		2.50743	2.43077	2.41276	2.43429	2.64996
2.41671	2.43506	2.42666	2.48707	2.61969	2.515	2.4731	2.58164	2.48249		2.54371	2.43897	2.41828	2.44542	2.64105
2.4019	2.44841	2.42382	2.49223	2.62688	2.44493	2.53839	2.62146	2.49538		2.54155	2.4286	2.4177	2.44656	2.64435
2.50906	2.45256	2.59317	2.5001	2.63246	2.47073	2.46373	2.44031	2.44474		2.54495	2.48719	2.42898	2.47927	2.63876
2.52263	2.46192	2.56167	2.50752	2.62284	2.51809	2.44711	2.42921	2.46874		2.52668	2.48474	2.42338	2.49308	2.64149
2.54514	2.48887	2.46411	2.51411	2.60859	2.54607	2.45781	2.4113	2.47436		2.51653	2.41305	2.41529	2.43115	2.63752
2.54764	2.46547	2.44525	2.50717	2.62943	2.54836	2.53573	2.40534	2.493		2.50327	2.42209	2.44419	2.44186	2.64025
2.45584	2.4464	2.45218	2.49142	2.63198	2.54612	2.42544	2.44784	2.49817		2.48438	2.42233	2.41152	2.44796	2.64632
2.46648	2.46452	2.45103	2.47077	2.58904	2.55485	2.40587	2.42585	2.53029		2.50785	2.42386	2.41601	2.44239	2.64694
2.51645	2.46592	2.40402	2.48696	2.61873	2.39962	2.46516	2.41542	2.52971		2.49754	2.43316	2.39397	2.43615	2.65351
2.53113	2.47182	2.41707	2.4805	2.60073	2.55831	2.42317	2.45842	2.51626		2.4069	2.43973	2.41212	2.46875	2.64922
2.50351	2.46711	2.41753	2.48298	2.60234	2.53656	2.43019	2.41469	2.49318		2.50065	2.43289	2.4382	2.46573	2.66032
2.39614	2.47716	2.4186	2.42846	2.61945	2.48546	2.42936	2.41699	2.4898		2.39696	2.42655	2.43449	2.45687	2.65502
2.48354	2.48055	2.42597	2.44836	2.61592	2.35874	2.41571	2.56349	2.46428		2.35716	2.43167	2.42817	2.46432	2.63413
2.49316	2.47385	2.42341	2.47854	2.62956	2.52719	2.40431	2.58883	2.49839		2.40086	2.41468	2.41979	2.44892	2.63922
[truncated: 1,541 more rows]

## Sheet: SIFig6_c
Group1_bin0	Group1_bin1	Group1_bin2	Group1_bin3	Group1_bin4	Group2_bin0	Group2_bin1	Group2_bin2	Group2_bin3	Group2_bin4	Group3_bin0	Group3_bin1	Group3_bin2	Group3_bin3	Group3_bin4
[truncated: 4,202 more rows]

[truncated: 1 more sheets: SIFig6_e]
