# Supplementary material for: High-throughput micro-scale bandgap mapping for perovskite-inspired materials with complex composition space
Source: Nat Commun. 2025 Aug 12;16:7477. doi: 10.1038/s41467-025-62774-y (PMC12343849; doi:10.1038/s41467-025-62774-y)
Supplement: Supplementary file 3 — Source Data [file 41467_2025_62774_MOESM3_ESM.zip › Source Data Files/SourceData_SI_Fig10.xlsx]

## Sheet: SI_Fig_10_A
XRD
2θ (°) ↓	(Cs3Sb2Br9)0.5 (Cs3Bi2I9)0.5	2θ (°) ↓	mp-579560 Cs3Sb2Br9 trigonal	2θ (°) ↓	mp-669458 Cs3Bi2I9 monoclinic
5	23	5	0	5	4.09648e-34
5.01	16	5.02	0	5.02	0
5.02	28	5.04	0	5.04	0
5.03	15	5.06	0	5.06	0
5.04	26	5.08	0	5.08	0
5.05	28	5.1	0	5.1	0
5.06	23	5.12	0	5.12	0
5.07	21	5.14	0	5.14	0
5.08	26	5.16	0	5.16	0
5.09	19	5.18	0	5.18	0
5.1	15	5.2	0	5.2	0
5.11	21	5.22	0	5.22	0
5.12	25	5.24	0	5.24	0
5.13	17	5.26	0	5.26	0
5.14	21	5.28	0	5.28	0
5.15	24	5.3	0	5.3	0
5.16	22	5.32	0	5.32	0
5.17	20	5.34	0	5.34	0
5.18	40	5.36	0	5.36	0
5.19	21	5.38	0	5.38	0
5.2	19	5.4	0	5.4	0
5.21	17	5.42	0	5.42	0
5.22	21	5.44	0	5.44	0
5.23	28	5.46	0	5.46	0
5.24	27	5.48	0	5.48	0
5.25	25	5.5	0	5.5	0
5.26	17	5.52	0	5.52	0
5.27	12	5.54	0	5.54	0
5.28	25	5.56	0	5.56	0
5.29	24	5.58	0	5.58	0
5.3	13	5.6	0	5.6	0
5.31	14	5.62	0	5.62	0
5.32	28	5.64	0	5.64	0
5.33	25	5.66	0	5.66	0
5.34	25	5.68	0	5.68	0
5.35	24	5.7	0	5.7	0
5.36	19	5.72	0	5.72	0
5.37	19	5.74	0	5.74	0
5.38	22	5.76	0	5.76	0
5.39	17	5.78	0	5.78	0
5.4	17	5.8	0	5.8	0
5.41	17	5.82	0	5.82	0
5.42	25	5.84	0	5.84	0
5.43	19	5.86	0	5.86	0
5.44	20	5.88	0	5.88	0
5.45	27	5.9	0	5.9	0
5.46	25	5.92	0	5.92	0
5.47	21	5.94	0	5.94	0
5.48	28	5.96	0	5.96	1.55157e-30
5.49	19	5.98	0	5.98	2.3399e-25
5.5	14	6	0	6	1.5601e-30
5.51	21	6.02	0	6.02	0
5.52	24	6.04	0	6.04	0
5.53	21	6.06	0	6.06	0
5.54	25	6.08	0	6.08	0
5.55	21	6.1	0	6.1	0
5.56	13	6.12	0	6.12	0
5.57	24	6.14	0	6.14	0
5.58	27	6.16	0	6.16	0
5.59	21	6.18	0	6.18	0
5.6	25	6.2	0	6.2	0
5.61	24	6.22	0	6.22	0
5.62	24	6.24	0	6.24	0
5.63	24	6.26	0	6.26	0
5.64	22	6.28	0	6.28	0
5.65	25	6.3	0	6.3	0
5.66	27	6.32	0	6.32	0
5.67	23	6.34	0	6.34	0
5.68	26	6.36	0	6.36	0
5.69	24	6.38	0	6.38	0
5.7	26	6.4	0	6.4	0
5.71	14	6.42	0	6.42	0
5.72	29	6.44	0	6.44	0
5.73	21	6.46	0	6.46	0
5.74	9	6.48	0	6.48	0
5.75	17	6.5	0	6.5	0
5.76	18	6.52	0	6.52	0
5.77	24	6.54	0	6.54	0
5.78	18	6.56	0	6.56	0
5.79	20	6.58	0	6.58	0
5.8	23	6.6	0	6.6	0
5.81	22	6.62	0	6.62	0
5.82	26	6.64	0	6.64	0
5.83	26	6.66	0	6.66	0
5.84	14	6.68	0	6.68	0
5.85	19	6.7	0	6.7	0
5.86	22	6.72	0	6.72	0
5.87	23	6.74	0	6.74	0
5.88	26	6.76	0	6.76	0
5.89	20	6.78	0	6.78	0
5.9	18	6.8	0	6.8	0
5.91	19	6.82	0	6.82	0
5.92	17	6.84	0	6.84	0
5.93	29	6.86	0	6.86	0
5.94	29	6.88	0	6.88	0
5.95	22	6.9	0	6.9	0
5.96	22	6.92	0	6.92	0
5.97	26	6.94	0	6.94	0
5.98	18	6.96	0	6.96	0
5.99	27	6.98	0	6.98	0
6	19	7	0	7	0
6.01	14	7.02	0	7.02	0
6.02	23	7.04	0	7.04	0
6.03	17	7.06	0	7.06	0
6.04	29	7.08	0	7.08	0
6.05	16	7.1	0	7.1	0
6.06	24	7.12	0	7.12	0
6.07	31	7.14	0	7.14	2.12269e-32
6.08	19	7.16	0	7.16	3.36298e-32
6.09	28	7.18	0	7.18	6.1196e-32
6.1	22	7.2	0	7.2	1.44381e-31
6.11	24	7.22	0	7.22	6.70633e-31
6.12	18	7.24	0	7.24	2.783e-29
6.13	25	7.26	0	7.26	3.90543e-31
6.14	18	7.28	0	7.28	1.10315e-31
6.15	27	7.3	0	7.3	5.11531e-32
6.16	17	7.32	0	7.32	2.94004e-32
6.17	21	7.34	0	7.34	1.90632e-32
6.18	19	7.36	0	7.36	0
6.19	30	7.38	0	7.38	0
6.2	17	7.4	0	7.4	0
6.21	17	7.42	0	7.42	0
6.22	18	7.44	0	7.44	0
6.23	19	7.46	0	7.46	0
6.24	29	7.48	0	7.48	0
6.25	18	7.5	0	7.5	0
6.26	16	7.52	0	7.52	0
6.27	18	7.54	0	7.54	0
6.28	15	7.56	0	7.56	0
6.29	23	7.58	0	7.58	0
6.3	20	7.6	0	7.6	0
6.31	18	7.62	0	7.62	0
6.32	15	7.64	0	7.64	0
6.33	18	7.66	0	7.66	0
6.34	23	7.68	0	7.68	0
6.35	13	7.7	0	7.7	0
6.36	26	7.72	0	7.72	0
6.37	19	7.74	0	7.74	0
6.38	22	7.76	0	7.76	0
6.39	28	7.78	0	7.78	0
6.4	19	7.8	0	7.8	0
6.41	14	7.82	0	7.82	0
6.42	18	7.84	0	7.84	0.0017004
6.43	23	7.86	0	7.86	0.00194235
6.44	24	7.88	0	7.88	0.00223987
6.45	18	7.9	0	7.9	0.00261138
6.46	17	7.92	0	7.92	0.00308361
6.47	20	7.94	0	7.94	0.00369655
6.48	13	7.96	0	7.96	0.00451221
6.49	12	7.98	0	7.98	0.00563094
6.5	16	8	0	8	0.00722383
6.51	12	8.02	0	8.02	0.00960222
6.52	12	8.04	0	8.04	0.0133823
6.53	14	8.06	0	8.06	0.0199284
6.54	27	8.08	0	8.08	0.0327817
6.55	13	8.1	0	8.1	0.063689
6.56	16	8.12	0	8.12	0.173343
6.57	20	8.14	0	8.14	1.41312
6.58	18	8.16	0	8.16	1.93206
6.59	23	8.18	0	8.18	0.192357
6.6	15	8.2	0	8.2	0.0677923
6.61	16	8.22	0	8.22	0.0342767
6.62	23	8.24	0	8.24	0.0206318
6.63	17	8.26	0	8.26	0.0137675
6.64	15	8.28	0	8.28	0.00983559
6.65	20	8.3	0	8.3	0.00737574
6.66	16	8.32	0	8.32	0.0057353
6.67	24	8.34	0	8.34	0.00458696
6.68	16	8.36	0	8.36	0.00375191
6.69	18	8.38	0	8.38	0.00312575
6.7	21	8.4	0	8.4	0.00264419
6.71	24	8.42	0	8.42	0.00226592
6.72	22	8.44	0	8.44	0.00196337
6.73	17	8.46	0	8.46	0.0017176
6.74	17	8.48	0	8.48	0
6.75	19	8.5	0	8.5	0
6.76	17	8.52	0	8.52	0
6.77	16	8.54	0	8.54	0
6.78	15	8.56	0	8.56	0
6.79	19	8.58	0	8.58	0
6.8	16	8.6	0	8.6	0
6.81	26	8.62	0	8.62	0
6.82	21	8.64	0	8.64	0
6.83	25	8.66	0	8.66	0
6.84	21	8.68	0	8.68	0
6.85	14	8.7	0	8.7	0
6.86	16	8.72	0	8.72	0
6.87	17	8.74	0	8.74	0
6.88	16	8.76	0	8.76	0
6.89	23	8.78	0	8.78	0
6.9	16	8.8	0	8.8	0
6.91	21	8.82	0	8.82	0
6.92	20	8.84	0	8.84	0
6.93	19	8.86	0	8.86	0
6.94	16	8.88	0	8.88	0
6.95	20	8.9	0	8.9	0
6.96	16	8.92	0.0201439	8.92	0
6.97	17	8.94	0.0310246	8.94	0
6.98	11	8.96	0.0538587	8.96	0
6.99	24	8.98	0.11565	8.98	0
7	17	9	0.404593	9	0
7.01	11	9.02	24.0874	9.02	0
7.02	18	9.04	0.73719	9.04	0
7.03	20	9.06	0.155846	9.06	0
7.04	25	9.08	0.0656955	9.08	0
7.05	13	9.1	0.0360075	9.1	0
7.06	17	9.12	0.0226925	9.12	0
7.07	17	9.14	0	9.14	0
7.08	18	9.16	0	9.16	0
7.09	21	9.18	0	9.18	0
7.1	13	9.2	0	9.2	0
7.11	15	9.22	0	9.22	0
7.12	19	9.24	0	9.24	0
7.13	19	9.26	0	9.26	0
7.14	19	9.28	0	9.28	0
7.15	17	9.3	0	9.3	0
7.16	19	9.32	0	9.32	0
7.17	12	9.34	0	9.34	0
7.18	12	9.36	0	9.36	0
7.19	15	9.38	0	9.38	0
7.2	15	9.4	0	9.4	0
7.21	14	9.42	0	9.42	0
7.22	23	9.44	0	9.44	0
7.23	19	9.46	0	9.46	0
7.24	16	9.48	0	9.48	0
7.25	16	9.5	0	9.5	0
7.26	16	9.52	0	9.52	0
7.27	17	9.54	0	9.54	0
7.28	14	9.56	0	9.56	0
7.29	17	9.58	0	9.58	0
7.3	15	9.6	0	9.6	0
7.31	19	9.62	0	9.62	0
7.32	14	9.64	0	9.64	0
7.33	18	9.66	0	9.66	0
7.34	19	9.68	0	9.68	0
7.35	18	9.7	0	9.7	0
7.36	21	9.72	0	9.72	0
7.37	15	9.74	0	9.74	0
7.38	25	9.76	0	9.76	0
7.39	17	9.78	0	9.78	0
7.4	18	9.8	0	9.8	0
7.41	11	9.82	0	9.82	0
7.42	9	9.84	0	9.84	0
7.43	18	9.86	0	9.86	0
7.44	19	9.88	0	9.88	0
7.45	17	9.9	0	9.9	0
7.46	16	9.92	0	9.92	0
7.47	26	9.94	0	9.94	0
7.48	14	9.96	0	9.96	2.34123e-32
7.49	17	9.98	0	9.98	3.08521e-32
7.5	17	10	0	10	4.24959e-32
7.51	20	10.02	0	10.02	6.22299e-32
7.52	17	10.04	0	10.04	9.97399e-32
7.53	21	10.06	0	10.06	1.85132e-31
7.54	17	10.08	0	10.08	4.55398e-31
7.55	17	10.1	0	10.1	2.44559e-30
7.56	14	10.12	0	10.12	2.43375e-29
7.57	15	10.14	0	10.14	9.17085e-31
7.58	12	10.16	0	10.16	2.82309e-31
7.59	21	10.18	0	10.18	1.36074e-31
7.6	18	10.2	0	10.2	8.06421e-32
7.61	21	10.22	0	10.22	5.41407e-32
7.62	22	10.24	0	10.24	3.98048e-32
7.63	14	10.26	0	10.26	3.16828e-32
7.64	17	10.28	0	10.28	2.74342e-32
7.65	21	10.3	0	10.3	9.92736e-33
7.66	17	10.32	0	10.32	1.62901e-32
7.67	11	10.34	0	10.34	3.151e-32
7.68	13	10.36	0	10.36	8.49025e-32
7.69	16	10.38	0	10.38	6.6053e-31
7.7	23	10.4	0	10.4	1.06033e-30
7.71	12	10.42	0	10.42	9.93471e-32
7.72	23	10.44	0	10.44	3.46239e-32
7.73	9	10.46	0	10.46	1.74243e-32
7.74	17	10.48	0	10.48	1.04609e-32
7.75	3	10.5	0	10.5	6.9691e-33
7.76	15	10.52	0	10.52	4.97313e-33
7.77	17	10.54	0	10.54	3.72629e-33
7.78	11	10.56	0	10.56	2.89569e-33
7.79	14	10.58	0	10.58	2.31476e-33
7.8	22	10.6	0	10.6	1.8926e-33
7.81	33	10.62	0	10.62	1.57621e-33
7.82	13	10.64	0	10.64	1.33301e-33
7.83	17	10.66	0	10.66	1.14204e-33
7.84	18	10.68	0	10.68	9.89351e-34
7.85	13	10.7	0	10.7	0
7.86	20	10.72	0	10.72	2.60764e-34
7.87	16	10.74	0	10.74	3.04443e-34
7.88	14	10.76	0	10.76	3.60093e-34
7.89	15	10.78	0	10.78	4.32522e-34
7.9	10	10.8	0	10.8	5.29222e-34
7.91	16	10.82	0	10.82	6.62385e-34
7.92	20	10.84	0	10.84	8.52945e-34
7.93	17	10.86	0	10.86	1.13933e-33
7.94	14	10.88	0	10.88	1.59849e-33
7.95	13	10.9	0	10.9	2.40353e-33
7.96	13	10.92	0	10.92	4.01436e-33
7.97	14	10.94	0	10.94	8.01661e-33
7.98	13	10.96	0	10.96	2.32773e-32
7.99	17	10.98	0	10.98	2.65676e-31
8	8	11	0	11	1.39823e-31
8.01	20	11.02	0	11.02	1.88238e-32
8.02	20	11.04	0	11.04	7.05813e-33
8.03	12	11.06	0	11.06	3.6654e-33
8.04	18	11.08	0	11.08	2.23941e-33
8.05	20	11.1	0	11.1	1.50862e-33
8.06	10	11.12	0	11.12	1.08489e-33
8.07	20	11.14	0	11.14	8.17509e-34
8.08	19	11.16	0	11.16	6.38044e-34
8.09	19	11.18	0	11.18	5.11787e-34
8.1	13	11.2	0	11.2	4.1961e-34
8.11	14	11.22	0	11.22	3.50265e-34
8.12	17	11.24	0	11.24	2.9679e-34
8.13	12	11.26	0	11.26	2.54688e-34
8.14	16	11.28	0	11.28	2.93359e-33
8.15	19	11.3	0	11.3	6.74423e-33
8.16	15	11.32	0	11.32	2.88178e-32
8.17	15	11.34	0	11.34	6.3869e-30
8.18	19	11.36	0	11.36	2.24003e-32
8.19	12	11.38	0	11.38	5.94679e-33
8.2	19	11.4	0	11.4	0
8.21	21	11.42	0	11.42	0
8.22	19	11.44	0	11.44	0
8.23	12	11.46	0	11.46	0
8.24	22	11.48	0	11.48	0
8.25	12	11.5	0	11.5	0
8.26	22	11.52	0	11.52	0
8.27	23	11.54	0	11.54	0
8.28	15	11.56	0	11.56	0
8.29	22	11.58	0	11.58	0
8.3	17	11.6	0	11.6	0
8.31	15	11.62	0	11.62	0
8.32	15	11.64	0	11.64	0
8.33	15	11.66	0	11.66	0
8.34	15	11.68	0	11.68	0
8.35	15	11.7	0	11.7	0
8.36	12	11.72	0	11.72	0
8.37	20	11.74	0	11.74	0
8.38	19	11.76	0	11.76	0
8.39	18	11.78	0	11.78	0
8.4	8	11.8	0	11.8	0
8.41	15	11.82	0	11.82	0
8.42	19	11.84	0	11.84	0
8.43	7	11.86	0	11.86	0.0141679
8.44	14	11.88	0	11.88	0.0206551
8.45	22	11.9	0	11.9	0.0730631
8.46	19	11.92	0	11.92	0.124002
8.47	18	11.94	0	11.94	0.260701
8.48	21	11.96	0	11.96	0.986069
8.49	12	11.98	0	11.98	16.2427
8.5	23	12	0	12	51.1163
8.51	17	12.02	0	12.02	0.836476
8.52	14	12.04	0	12.04	0.255636
8.53	25	12.06	0	12.06	0.12407
8.54	13	12.08	0	12.08	0.0734295
8.55	19	12.1	0	12.1	0.0485886
8.56	18	12.12	0	12.12	0
8.57	12	12.14	0	12.14	0
8.58	19	12.16	0	12.16	0
8.59	16	12.18	0	12.18	0
8.6	15	12.2	0	12.2	1.16001e-31
8.61	16	12.22	0	12.22	4.85591e-31
8.62	18	12.24	0	12.24	2.28743e-28
8.63	18	12.26	0	12.26	4.07216e-31
8.64	29	12.28	0	12.28	1.06232e-31
8.65	25	12.3	0	12.3	0
8.66	15	12.32	0	12.32	0
8.67	25	12.34	0	12.34	0
8.68	18	12.36	0	12.36	0
8.69	16	12.38	0	12.38	0
8.7	14	12.4	0	12.4	0
8.71	15	12.42	0	12.42	0
8.72	19	12.44	0	12.44	0
8.73	12	12.46	0.00600201	12.46	0
8.74	22	12.48	0.00680132	12.48	0.501447
8.75	21	12.5	0.00777162	12.5	2.0378
8.76	22	12.52	0.00896539	12.52	783.339
8.77	20	12.54	0.0104569	12.54	1.71132
8.78	22	12.56	0.0123542	12.56	0.525846
8.79	21	12.58	0.0148188	12.58	0.143761
8.8	12	12.6	0.0181019	12.6	0.259652
8.81	19	12.62	0.0226104	12.62	0.625672
8.82	22	12.64	0.0290396	12.64	3.38628
8.83	22	12.66	0.0386584	12.66	27.2409
8.84	19	12.68	0.0539866	12.68	1.19382
8.85	28	12.7	0.0806311	12.7	0.405794
8.86	19	12.72	0.133247	12.72	0.236752
8.87	16	12.74	0.261021	12.74	0.196971
8.88	19	12.76	0.72413	12.76	0.226259
8.89	22	12.78	6.47552	12.78	0.366717
8.9	13	12.8	6.60125	12.8	0.969096
8.91	18	12.82	0.728787	12.82	11.0839
8.92	16	12.84	0.262027	12.84	5.32895
8.93	20	12.86	0.133614	12.86	0.734143
8.94	12	12.88	0.0808035	12.88	0.276711
8.95	12	12.9	0.0540811	12.9	0.144032
8.96	15	12.92	0.0387156	12.92	0.0881123
8.97	15	12.94	0.0290768	12.94	0.0594082
8.98	13	12.96	0.022636	12.96	0.0427469
8.99	21	12.98	0.0181202	12.98	0.0322253
9	21	13	0.0148324	13	0.0251592
9.01	16	13.02	0.0123645	13.02	0.0201859
9.02	9	13.04	0.010465	13.04	0.0165537
9.03	13	13.06	0.00897178	13.06	0.0138205
9.04	15	13.08	0.00777677	13.08	0.0117122
9.05	15	13.1	0.00680554	13.1	0.010052
9.06	21	13.12	0.00600551	13.12	0
9.07	14	13.14	0	13.14	0
9.08	15	13.16	0	13.16	0
9.09	14	13.18	0	13.18	0
9.1	18	13.2	0	13.2	0
9.11	19	13.22	0	13.22	0
9.12	18	13.24	0	13.24	0
9.13	20	13.26	0	13.26	0
9.14	13	13.28	0	13.28	0
9.15	14	13.3	0	13.3	3.96221e-33
9.16	9	13.32	0	13.32	4.82237e-33
9.17	9	13.34	0	13.34	5.99637e-33
9.18	13	13.36	0	13.36	7.70865e-33
9.19	13	13.38	0	13.38	1.01782e-32
9.2	15	13.4	0	13.4	1.40595e-32
9.21	16	13.42	0	13.42	2.0678e-32
9.22	12	13.44	0	13.44	3.33783e-32
9.23	11	13.46	0	13.46	6.27667e-32
9.24	17	13.48	0	13.48	1.58996e-31
9.25	11	13.5	0	13.5	9.56153e-31
9.26	14	13.52	0	13.52	4.65272e-30
9.27	24	13.54	0	13.54	2.63433e-31
9.28	12	13.56	0	13.56	8.54109e-32
9.29	11	13.58	0	13.58	4.26599e-32
9.3	10	13.6	0	13.6	2.80302e-32
9.31	14	13.62	0	13.62	4.23363e-32
9.32	14	13.64	0	13.64	6.97541e-32
9.33	20	13.66	0	13.66	1.32597e-32
9.34	10	13.68	0	13.68	8.18418e-33
9.35	17	13.7	0	13.7	6.03374e-33
9.36	16	13.72	0	13.72	4.74264e-33
9.37	10	13.74	0	13.74	3.22749e-34
9.38	15	13.76	0	13.76	2.29791e-34
9.39	13	13.78	0	13.78	1.71893e-34
9.4	14	13.8	0	13.8	1.33409e-34
9.41	16	13.82	0	13.82	1.06538e-34
9.42	10	13.84	0	13.84	8.70377e-35
9.43	10	13.86	0	13.86	7.24396e-35
9.44	10	13.88	0	13.88	6.12283e-35
9.45	18	13.9	0	13.9	5.24317e-35
9.46	22	13.92	0	13.92	0
9.47	10	13.94	0	13.94	0
9.48	13	13.96	0	13.96	0
9.49	17	13.98	0	13.98	0.000161847
9.5	19	14	0	14	0.000189011
9.51	14	14.02	0	14.02	0.000223634
9.52	12	14.04	0	14.04	0.000268721
9.53	13	14.06	0	14.06	0.000328955
9.54	20	14.08	0	14.08	0.000411969
9.55	17	14.1	0	14.1	0.000530883
9.56	15	14.12	0	14.12	0.000709829
9.57	14	14.14	0	14.14	0.000997233
9.58	15	14.16	0	14.16	0.00150238
9.59	22	14.18	0	14.18	0.00251705
9.6	15	14.2	0	14.2	0.00505504
9.61	14	14.22	0	14.22	0.0148804
9.62	14	14.24	0	14.24	0.184118
9.63	15	14.26	0	14.26	0.0799432
9.64	10	14.28	0	14.28	0.0113077
9.65	15	14.3	0	14.3	0.00428797
9.66	12	14.32	0	14.32	0.00223797
9.67	16	14.34	0	14.34	0.00137116
9.68	10	14.36	0	14.36	0.000925387
9.69	11	14.38	0	14.38	0.00238231
9.7	15	14.4	0	14.4	0.00294431
9.71	15	14.42	0	14.42	0.00414062
9.72	9	14.44	0	14.44	0.00678631
9.73	13	14.46	0	14.46	0.014009
9.74	22	14.48	0	14.48	0.0469702
9.75	18	14.5	0	14.5	1.92069
9.76	17	14.52	0	14.52	0.0995095
9.77	14	14.54	0	14.54	0.0207556
9.78	9	14.56	0	14.56	0.00926629
9.79	14	14.58	0	14.58	0.00569028
9.8	17	14.6	0	14.6	0.0042745
9.81	17	14.62	0	14.62	0.00374616
9.82	15	14.64	0	14.64	0.0037351
9.83	9	14.66	0	14.66	0.00309708
9.84	22	14.68	0	14.68	0.00433701
9.85	24	14.7	0	14.7	0.00650332
9.86	19	14.72	0	14.72	0.0108147
9.87	10	14.74	0	14.74	0.0214265
9.88	25	14.76	0	14.76	0.0610478
9.89	10	14.78	0	14.78	0.626921
9.9	14	14.8	0	14.8	0.432028
9.91	14	14.82	0	14.82	0.0539394
9.92	5	14.84	0	14.84	0.0198929
9.93	15	14.86	0	14.86	0.010256
9.94	15	14.88	0	14.88	0.00624049
9.95	16	14.9	0	14.9	0.00419307
9.96	14	14.92	0	14.92	0.00300988
9.97	10	14.94	0	14.94	0.00226504
9.98	12	14.96	0	14.96	0.00176599
9.99	14	14.98	0	14.98	0.00141539
10	17	15	0	15	0.0011597
10.01	14	15.02	0	15.02	0.000967524
10.02	14	15.04	0	15.04	0.00081944
10.03	9	15.06	0	15.06	0.000702922
10.04	17	15.08	0	15.08	0.000609599
10.05	9	15.1	0	15.1	0
10.06	16	15.12	0	15.12	0
10.07	21	15.14	0	15.14	0
10.08	22	15.16	0	15.16	0
10.09	15	15.18	0	15.18	0
10.1	10	15.2	0	15.2	0
10.11	13	15.22	0	15.22	0
10.12	11	15.24	0	15.24	0
10.13	13	15.26	0	15.26	0
10.14	11	15.28	0	15.28	0
10.15	24	15.3	0	15.3	0
10.16	12	15.32	0	15.32	0
10.17	13	15.34	0	15.34	0
10.18	21	15.36	0	15.36	0
10.19	14	15.38	0	15.38	0
10.2	14	15.4	0	15.4	2.16865e-34
10.21	15	15.42	0	15.42	2.47853e-34
10.22	17	15.44	0	15.44	2.85989e-34
10.23	12	15.46	0	15.46	3.33656e-34
10.24	17	15.48	0.0197779	15.48	3.94315e-34
10.25	14	15.5	0.0245791	15.5	4.73154e-34
10.26	18	15.52	0.031367	15.52	5.78237e-34
10.27	16	15.54	0.0414104	15.54	7.2265e-34
10.28	17	15.56	0.0571802	15.56	9.28781e-34
10.29	23	15.58	0.0840279	15.58	1.23755e-33
10.3	14	15.6	0.135406	15.6	1.73039e-33
10.31	15	15.62	0.253692	15.62	2.58905e-33
10.32	16	15.64	0.636724	15.64	4.29066e-33
10.33	18	15.66	3.68359	15.66	8.448e-33
10.34	17	15.68	22.4271	15.68	2.37178e-32
10.35	13	15.7	1.12374	15.7	2.2532e-31
10.36	10	15.72	0.356207	15.72	1.92374e-31
10.37	19	15.74	0.172503	15.74	2.25009e-32
10.38	16	15.76	0.101432	15.76	8.18522e-33
10.39	19	15.78	0.0666985	15.78	4.1949e-33
10.4	11	15.8	0.047172	15.8	2.544e-33
10.41	6	15.82	0.0351156	15.82	1.70572e-33
10.42	8	15.84	0.0271533	15.84	2.67889e-31
10.43	20	15.86	0.0216213	15.86	1.01976e-30
10.44	16	15.88	0	15.88	4.9414e-28
10.45	15	15.9	0	15.9	1.23277e-30
10.46	15	15.92	0	15.92	2.93716e-31
10.47	17	15.94	0	15.94	3.91615e-34
10.48	16	15.96	0	15.96	3.31554e-34
10.49	13	15.98	0	15.98	2.8432e-34
10.5	11	16	0	16	2.46506e-34
10.51	17	16.02	0	16.02	2.15763e-34
10.52	6	16.04	0	16.04	0
10.53	15	16.06	0	16.06	0
10.54	21	16.08	0	16.08	0
10.55	12	16.1	0	16.1	0
10.56	15	16.12	0	16.12	0
10.57	13	16.14	0	16.14	0
10.58	17	16.16	0	16.16	0
10.59	15	16.18	0	16.18	0
10.6	18	16.2	0	16.2	0
10.61	17	16.22	0	16.22	0
10.62	21	16.24	0	16.24	0.0114577
10.63	14	16.26	0	16.26	0.017631
10.64	12	16.28	0	16.28	0.030563
10.65	17	16.3	0	16.3	0.0654439
10.66	13	16.32	0	16.32	0.227207
10.67	16	16.34	0	16.34	12.1515
10.68	12	16.36	0	16.36	0.430413
10.69	17	16.38	0	16.38	0.0898922
10.7	11	16.4	0	16.4	0.0377564
10.71	16	16.42	0	16.42	0.0206583
10.72	14	16.44	0	16.44	0.013006
10.73	15	16.46	0	16.46	0.00893423
10.74	15	16.48	0	16.48	2.54664e-31
10.75	17	16.5	0	16.5	4.74862e-31
10.76	8	16.52	0	16.52	1.50046e-28
10.77	18	16.54	0	16.54	5.38812e-31
10.78	15	16.56	0	16.56	1.36143e-31
10.79	18	16.58	0	16.58	1.00044e-32
10.8	18	16.6	0	16.6	7.59786e-33
10.81	19	16.62	0	16.62	0
10.82	15	16.64	0	16.64	0
10.83	19	16.66	0	16.66	0
10.84	14	16.68	0	16.68	0
10.85	20	16.7	0	16.7	0
10.86	17	16.72	0	16.72	0.00276918
10.87	14	16.74	0	16.74	0.00426945
10.88	9	16.76	0	16.76	0.00742454
10.89	11	16.78	0	16.78	0.0159957
10.9	13	16.8	0	16.8	0.0564746
10.91	15	16.82	0	16.82	3.85574
10.92	16	16.84	0	16.84	0.0982934
10.93	9	16.86	0	16.86	0.0210749
10.94	14	16.88	0	16.88	0.00892155
10.95	11	16.9	0	16.9	0.00489984
10.96	11	16.92	0	16.92	0.00309166
10.97	15	16.94	0	16.94	0
10.98	14	16.96	0	16.96	0
10.99	15	16.98	0	16.98	0
11	19	17	0	17	0
11.01	12	17.02	0	17.02	0.00138299
11.02	12	17.04	0	17.04	0.00190033
11.03	21	17.06	0	17.06	0.00277326
11.04	16	17.08	0	17.08	0.00442164
11.05	8	17.1	0	17.1	0.00813353
11.06	16	17.12	0	17.12	0.0196282
11.07	12	17.14	0	17.14	0.0984376
11.08	11	17.16	0	17.16	1.71653
11.09	18	17.18	0	17.18	0.0450072
11.1	10	17.2	0	17.2	0.0133214
11.11	15	17.22	0	17.22	0.00628427
11.12	14	17.24	0	17.24	0.00364431
11.13	15	17.26	0	17.26	0.00257567
11.14	10	17.28	0	17.28	0.00190623
11.15	10	17.3	0	17.3	0.000282138
11.16	12	17.32	0	17.32	0.000343928
11.17	16	17.34	0	17.34	0.000428484
11.18	15	17.36	0	17.36	0.000548537
11.19	8	17.38	0	17.38	0.000727137
11.2	18	17.4	0	17.4	0.00100961
11.21	15	17.42	0	17.42	0.00149542
11.22	18	17.44	0	17.44	0.00243941
11.23	15	17.46	0	17.46	0.00466931
11.24	13	17.48	0	17.48	0.012286
11.25	18	17.5	0	17.5	0.0860329
11.26	17	17.52	0	17.52	0.205997
11.27	12	17.54	0	17.54	0.0163703
11.28	17	17.56	0	17.56	0.00554573
11.29	16	17.58	0	17.58	0.00275822
11.3	12	17.6	0	17.6	0.00164531
11.31	17	17.62	0	17.62	0.00109168
11.32	16	17.64	0	17.64	0.000776844
11.33	15	17.66	0	17.66	0.00058089
11.34	14	17.68	0	17.68	0.000450707
11.35	15	17.7	0	17.7	0.000359845
11.36	14	17.72	0	17.72	0.000293926
11.37	9	17.74	0	17.74	0.000244591
11.38	15	17.76	0	17.76	0.00020671
11.39	14	17.78	0	17.78	0.000176993
11.4	16	17.8	0	17.8	1.21599e-32
11.41	22	17.82	0	17.82	1.18536e-32
11.42	12	17.84	0	17.84	1.24735e-32
11.43	17	17.86	0	17.86	1.41236e-32
11.44	14	17.88	0	17.88	1.72107e-32
11.45	18	17.9	0	17.9	3.16901e-32
11.46	13	17.92	0	17.92	4.19948e-32
11.47	11	17.94	0	17.94	6.66099e-32
11.48	16	17.96	0	17.96	1.26671e-31
11.49	9	17.98	0	17.98	3.64195e-31
11.5	18	18	0	18	6.47992e-30
11.51	20	18.02	0.0215901	18.02	1.21386e-30
11.52	19	18.04	0.0376147	18.04	3.1158e-31
11.53	13	18.06	0.0813303	18.06	3.67166e-31
11.54	18	18.08	0.290016	18.08	1.7126e-30
11.55	18	18.1	23.2615	18.1	1.02845e-29
11.56	23	18.12	0.480711	18.12	5.29185e-31
11.57	14	18.14	0.104604	18.14	1.7477e-31
11.58	12	18.16	0.0444803	18.16	8.80765e-32
11.59	18	18.18	0.0244821	18.18	5.36577e-32
11.6	17	18.2	0.0154672	18.2	4.17928e-32
11.61	15	18.22	0	18.22	2.77702e-32
11.62	20	18.24	0	18.24	2.34402e-32
11.63	17	18.26	0	18.26	2.13212e-32
11.64	19	18.28	0	18.28	2.08117e-32
11.65	10	18.3	0	18.3	1.37419e-32
11.66	14	18.32	0	18.32	1.76983e-32
11.67	18	18.34	0	18.34	2.3646e-32
11.68	23	18.36	0	18.36	3.31856e-32
11.69	18	18.38	0	18.38	4.99206e-32
11.7	20	18.4	0	18.4	8.34355e-32
11.71	13	18.42	0	18.42	1.66833e-31
11.72	18	18.44	0	18.44	4.85917e-31
11.73	14	18.46	0	18.46	5.6459e-30
11.74	9	18.48	0	18.48	2.84501e-30
11.75	21	18.5	0	18.5	3.87434e-31
11.76	13	18.52	0	18.52	1.45648e-31
11.77	20	18.54	0	18.54	7.57236e-32
11.78	11	18.56	0	18.56	4.62938e-32
11.79	19	18.58	0	18.58	3.11997e-32
11.8	11	18.6	0	18.6	2.2443e-32
11.81	25	18.62	0	18.62	1.69153e-32
11.82	13	18.64	0	18.64	1.32041e-32
11.83	13	18.66	0	18.66	1.05926e-32
11.84	18	18.68	0	18.68	8.68567e-33
11.85	11	18.7	0	18.7	7.2509e-33
11.86	14	18.72	0	18.72	6.14436e-33
11.87	16	18.74	0	18.74	6.23479e-33
11.88	22	18.76	0	18.76	1.13421e-33
11.89	21	18.78	0	18.78	1.35762e-33
11.9	20	18.8	0	18.8	1.65417e-33
11.91	16	18.82	0	18.82	2.05967e-33
11.92	16	18.84	0	18.84	2.63483e-33
11.93	14	18.86	0	18.86	3.4894e-33
11.94	17	18.88	0	18.88	4.83872e-33
11.95	10	18.9	0	18.9	7.15387e-33
11.96	15	18.92	0	18.92	1.16365e-32
11.97	13	18.94	0	18.94	2.21616e-32
11.98	15	18.96	0	18.96	5.7659e-32
11.99	14	18.98	0	18.98	3.84973e-31
12	16	19	0	19	1.12892e-30
12.01	9	19.02	0	19.02	8.19135e-32
12.02	12	19.04	0	19.04	2.73492e-32
12.03	18	19.06	0	19.06	1.35219e-32
12.04	19	19.08	0	19.08	8.03998e-33
12.05	16	19.1	0	19.1	5.32378e-33
12.06	22	19.12	0	19.12	3.78317e-33
12.07	15	19.14	0	19.14	2.82602e-33
12.08	22	19.16	0	19.16	2.19099e-33
12.09	15	19.18	0	19.18	1.74822e-33
12.1	18	19.2	0	19.2	1.42727e-33
12.11	18	19.22	0	19.22	1.18723e-33
12.12	11	19.24	0	19.24	1.00301e-33
12.13	22	19.26	0	19.26	0
12.14	15	19.28	0	19.28	0
12.15	17	19.3	0	19.3	0
12.16	16	19.32	0	19.32	0
12.17	20	19.34	0	19.34	0
12.18	18	19.36	0	19.36	0
12.19	29	19.38	0	19.38	0
12.2	7	19.4	0	19.4	0
12.21	17	19.42	0	19.42	0
12.22	13	19.44	0	19.44	0
12.23	19	19.46	0	19.46	0
12.24	16	19.48	0	19.48	0
12.25	8	19.5	0	19.5	2.12436e-34
12.26	19	19.52	0	19.52	2.42813e-34
12.27	17	19.54	0	19.54	2.80203e-34
12.28	19	19.56	0	19.56	2.11174e-33
12.29	15	19.58	0	19.58	2.52234e-33
12.3	12	19.6	0	19.6	3.06559e-33
12.31	21	19.62	0	19.62	3.80551e-33
12.32	14	19.64	0	19.64	0.00112886
12.33	14	19.66	0	19.66	0.0013033
12.34	18	19.68	0	19.68	0.00152153
12.35	12	19.7	0	19.7	0.00179955
12.36	15	19.72	0	19.72	0.00216136
12.37	20	19.74	0	19.74	0.00264435
12.38	19	19.76	0	19.76	0.00330937
12.39	19	19.78	0	19.78	0.00426085
12.4	14	19.8	0	19.8	0.00569048
12.41	19	19.82	0	19.82	0.00798184
12.42	15	19.84	0	19.84	0.0119974
12.43	15	19.86	0	19.86	0.0200268
12.44	28	19.88	0	19.88	0.0399523
12.45	15	19.9	0	19.9	0.115721
12.46	20	19.92	0	19.92	1.30228
12.47	16	19.94	0	19.94	0.709628
12.48	25	19.96	0	19.96	0.0946489
12.49	22	19.98	0	19.98	0.0354153
12.5	24	20	0	20	0.0189568
12.51	14	20.02	0	20.02	0.0118854
12.52	21	20.04	0	20.04	0.00832342
12.53	15	20.06	0	20.06	0.00632728
12.54	13	20.08	0	20.08	0.00514975
12.55	15	20.1	0	20.1	0.00446135
12.56	23	20.12	0	20.12	0.00410941
12.57	13	20.14	0	20.14	0.00403272
12.58	11	20.16	0	20.16	0.0042341
12.59	14	20.18	0	20.18	0.0047866
12.6	10	20.2	0	20.2	0.00588179
12.61	13	20.22	0	20.22	0.00687457
12.62	8	20.24	0	20.24	0.0113437
12.63	11	20.26	0	20.26	0.022162
12.64	12	20.28	0	20.28	0.0611005
12.65	17	20.3	0	20.3	0.529851
12.66	14	20.32	0	20.32	0.593545
12.67	18	20.34	0	20.34	0.0634563
12.68	9	20.36	0	20.36	0.0226708
12.69	10	20.38	0	20.38	0.0116036
12.7	9	20.4	0	20.4	0.00704621
12.71	11	20.42	0	20.42	0.00475148
12.72	17	20.44	0	20.44	0.00344152
12.73	18	20.46	0	20.46	0.00262973
12.74	12	20.48	0	20.48	0.00209882
12.75	14	20.5	0	20.5	0.00174089
12.76	16	20.52	0	20.52	0.00149892
12.77	16	20.54	0	20.54	0.0013428
12.78	16	20.56	0	20.56	0.00125952
12.79	9	20.58	0	20.58	0.0122267
12.8	16	20.6	0	20.6	0.0142079
12.81	8	20.62	0	20.62	0.016888
12.82	20	20.64	0	20.64	0.0201572
12.83	13	20.66	0	20.66	0.0260797
12.84	17	20.68	0	20.68	0.0379735
12.85	12	20.7	0	20.7	0.121725
12.86	23	20.72	0	20.72	0.129567
12.87	11	20.74	0	20.74	0.0832736
12.88	14	20.76	0	20.76	0.120813
12.89	11	20.78	0	20.78	0.217135
12.9	12	20.8	0	20.8	0.532488
12.91	11	20.82	0	20.82	3.32059
12.92	10	20.84	0	20.84	9.47476
12.93	15	20.86	0	20.86	3.75333
12.94	16	20.88	0	20.88	2.33174
12.95	16	20.9	0	20.9	0.375316
12.96	11	20.92	0	20.92	0.163787
12.97	11	20.94	0	20.94	0.0942534
12.98	20	20.96	0	20.96	0.061887
12.99	11	20.98	0	20.98	0.0439575
13	16	21	0	21	0.0329145
13.01	10	21.02	0	21.02	0.0256041
13.02	15	21.04	0	21.04	0.0205137
13.03	11	21.06	0	21.06	0.0167438
13.04	16	21.08	0	21.08	0.0140492
13.05	10	21.1	0	21.1	0.0049128
13.06	16	21.12	0	21.12	0.00463087
13.07	11	21.14	0	21.14	0.0859972
13.08	13	21.16	0	21.16	0.00388989
13.09	13	21.18	0	21.18	0.000237904
13.1	13	21.2	0	21.2	0.000137945
13.11	16	21.22	0	21.22	0.000120829
13.12	17	21.24	0	21.24	0.000110252
13.13	12	21.26	0	21.26	0.000183268
13.14	11	21.28	0	21.28	0.000362826
13.15	13	21.3	0	21.3	0.00103191
13.16	11	21.32	0	21.32	0.0104958
13.17	11	21.34	0	21.34	0.0074209
13.18	10	21.36	0	21.36	0.000919534
13.19	13	21.38	0	21.38	0.000338577
13.2	15	21.4	0	21.4	0.000174434
13.21	20	21.42	0	21.42	0.000106096
13.22	14	21.44	0	21.44	7.12694e-05
13.23	9	21.46	0	21.46	5.11499e-05
13.24	16	21.48	0	21.48	3.8487e-05
13.25	12	21.5	0	21.5	3.00044e-05
13.26	13	21.52	0	21.52	2.40457e-05
13.27	19	21.54	0	21.54	1.97007e-05
13.28	13	21.56	0	21.56	1.64352e-05
13.29	11	21.58	0	21.58	1.39191e-05
13.3	12	21.6	0	21.6	1.19394e-05
13.31	13	21.62	0	21.62	1.0354e-05
13.32	14	21.64	0	21.64	9.94541e-32
13.33	17	21.66	0	21.66	1.3321e-31
13.34	10	21.68	0	21.68	1.96722e-31
13.35	12	21.7	0	21.7	3.77996e-31
13.36	13	21.72	0	21.72	3.07075e-30
13.37	16	21.74	0	21.74	1.35897e-30
13.38	9	21.76	0	21.76	7.41939e-31
13.39	6	21.78	0	21.78	1.22599e-30
13.4	17	21.8	0	21.8	3.33064e-30
13.41	18	21.82	0	21.82	3.27362e-29
13.42	18	21.84	0	21.84	2.46859e-29
13.43	11	21.86	0	21.86	3.03236e-30
13.44	20	21.88	0	21.88	1.155e-30
13.45	6	21.9	0	21.9	6.94062e-31
13.46	16	21.92	0	21.92	1.06663e-30
13.47	16	21.94	0	21.94	4.4597e-30
13.48	9	21.96	0	21.96	3.84193e-31
13.49	8	21.98	0.0205344	21.98	1.95483e-31
13.5	16	22	0.0243057	22	1.30223e-31
13.51	13	22.02	0.0292199	22.02	9.72605e-32
13.52	8	22.04	0.0666163	22.04	7.65158e-32
13.53	12	22.06	0.0826454	22.06	0.0449207
13.54	7	22.08	0.105268	22.08	70.5438
13.55	15	22.1	0.138689	22.1	0.0421054
13.56	14	22.12	0.191116	22.12	0.00387131
13.57	17	22.14	0.280452	22.14	0.00590858
13.58	12	22.16	0.452414	22.16	0.0101072
13.59	14	22.18	0.856886	22.18	0.0211004
13.6	12	22.2	2.28374	22.2	0.0684712
13.61	13	22.22	24.944	22.22	1.73575
13.62	6	22.24	38.764	22.24	0.18844
13.63	18	22.26	8.4226	22.26	0.0347264
13.64	21	22.28	1.62721	22.28	0.0140755
13.65	13	22.3	0.698085	22.3	0.00757268
13.66	13	22.32	0.390038	22.32	0.00472097
13.67	17	22.34	0.249557	22.34	0.0032222
13.68	17	22.36	0.173558	22.36	0.00233845
13.69	12	22.38	0.127751	22.38	0.00177406
13.7	5	22.4	0.0979924	22.4	0.00139182
13.71	13	22.42	0.0775603	22.42	8.35861e-32
13.72	19	22.44	0.0629222	22.44	1.09774e-31
13.73	11	22.46	0.0520745	22.46	1.8084e-31
13.74	13	22.48	0.0196912	22.48	0.000302261
13.75	15	22.5	0	22.5	0.000345321
13.76	12	22.52	0	22.52	0.000398284
13.77	20	22.54	0	22.54	0.0226462
13.78	10	22.56	0	22.56	0.085494
13.79	15	22.58	0	22.58	45.6264
13.8	8	22.6	0	22.6	0.102522
13.81	19	22.62	0	22.62	0.0252749
13.82	17	22.64	0	22.64	0.00128705
13.83	11	22.66	0	22.66	0.00171197
13.84	11	22.68	0	22.68	0.00238813
13.85	8	22.7	0	22.7	0.00356106
13.86	13	22.72	0	22.72	0.00587013
13.87	16	22.74	0	22.74	0.0114475
13.88	8	22.76	0	22.76	0.0314274
13.89	5	22.78	0	22.78	0.266991
13.9	9	22.8	0	22.8	0.319089
13.91	15	22.82	0	22.82	0.0333503
13.92	8	22.84	0	22.84	0.0118627
13.93	20	22.86	0	22.86	0.00602143
13.94	13	22.88	0	22.88	0.00363225
13.95	13	22.9	0	22.9	0.00242712
13.96	13	22.92	0	22.92	0.00173559
13.97	10	22.94	0	22.94	0.00130242
13.98	10	22.96	0	22.96	0.00101329
13.99	13	22.98	0	22.98	0.000810744
14	7	23	0	23	0.000663373
14.01	17	23.02	0	23.02	0.000552816
14.02	19	23.04	0	23.04	0.000467758
14.03	13	23.06	0	23.06	0.000400921
14.04	21	23.08	0	23.08	0.000347449
14.05	11	23.1	0	23.1	0.000304003
14.06	8	23.12	0	23.12	8.85793e-33
14.07	13	23.14	0	23.14	0.00321377
14.08	21	23.16	0	23.16	0.00386422
14.09	16	23.18	0	23.18	0.00473416
14.1	8	23.2	0	23.2	0.00593468
14.11	15	23.22	0	23.22	0.00765728
14.12	10	23.24	0	23.24	0.0102552
14.13	11	23.26	0	23.26	0.0144399
14.14	14	23.28	0	23.28	0.021826
14.15	16	23.3	0	23.3	0.036758
14.16	13	23.32	0	23.32	0.0745355
14.17	13	23.34	0	23.34	0.224644
14.18	17	23.36	0	23.36	3.22468
14.19	11	23.38	0	23.38	1.00777
14.2	6	23.4	0	23.4	0.153892
14.21	7	23.42	0	23.42	0.059427
14.22	13	23.44	0	23.44	0.0312693
14.23	17	23.46	0	23.46	0.0192468
14.24	13	23.48	0	23.48	0.0130282
14.25	14	23.5	0	23.5	0.00940024
14.26	17	23.52	0	23.52	0.00710089
14.27	21	23.54	0	23.54	0.00555253
14.28	15	23.56	0	23.56	0.00446045
14.29	8	23.58	0	23.58	0.00366153
14.3	15	23.6	0	23.6	0.00305949
14.31	12	23.62	0	23.62	2.10745e-31
14.32	14	23.64	0	23.64	8.98898e-32
14.33	10	23.66	0	23.66	5.12233e-32
14.34	11	23.68	0	23.68	2.57759e-33
14.35	11	23.7	0	23.7	4.47294e-33
14.36	19	23.72	0.00132346	23.72	9.59734e-33
14.37	11	23.74	0.00149965	23.74	3.3506e-32
14.38	12	23.76	0.0017135	23.76	0.804379
14.39	19	23.78	0.00197659	23.78	2696.43
14.4	12	23.8	0.00230526	23.8	0.862341
14.41	20	23.82	0.0027233	23.82	5.47477e-33
14.42	14	23.84	0.00326628	23.84	0.000863494
14.43	17	23.86	0.00398944	23.86	0.000996864
14.44	11	23.88	0.00498233	23.88	0.00213164
14.45	12	23.9	0.00639787	23.9	0.00680215
14.46	13	23.92	0.008515	23.92	0.010538
14.47	17	23.94	0.0118874	23.94	0.0275017
14.48	7	23.96	0.0177458	23.96	0.0715024
14.49	8	23.98	0.0293042	23.98	5.28768
14.5	15	24	0.0573281	24	0.114451
14.51	15	24.02	0.158547	24.02	0.0510228
14.52	23	24.04	1.39612	24.04	0.0562089
14.53	17	24.06	1.49157	24.06	0.104577
14.54	13	24.08	0.162081	24.08	1.12725
14.55	18	24.1	0.0580913	24.1	0.350918
14.56	12	24.12	0.0295823	24.12	1.07421
14.57	11	24.14	0.0178767	24.14	0.686316
14.58	16	24.16	0.011959	24.16	0.315096
14.59	7	24.18	0.00855842	24.18	0.721177
14.6	18	24.2	0.00642614	24.2	8.46705
14.61	14	24.22	0.00500175	24.22	3.75918
14.62	12	24.24	0.00400335	24.24	0.53499
14.63	14	24.26	0.00327658	24.26	0.205437
14.64	17	24.28	0.00273114	24.28	0.108846
14.65	17	24.3	0.00231137	24.3	0.0693199
14.66	13	24.32	0.00198143	24.32	0.0789158
14.67	8	24.34	0.00171741	24.34	0.0335621
14.68	15	24.36	0.00150285	24.36	0.0250059
14.69	19	24.38	0.00132612	24.38	0.0261176
14.7	15	24.4	0	24.4	0.0357808
14.71	8	24.42	0	24.42	0.0882364
14.72	8	24.44	0	24.44	8.25883
14.73	12	24.46	0	24.46	0.145817
14.74	19	24.48	0	24.48	8.62758
14.75	8	24.5	0	24.5	0.0676191
14.76	8	24.52	0	24.52	0.0244278
14.77	17	24.54	0	24.54	0.0185345
14.78	12	24.56	0	24.56	0.016654
14.79	14	24.58	0	24.58	0.691407
14.8	11	24.6	0	24.6	2.62062
14.81	15	24.62	0	24.62	2111.58
14.82	16	24.64	0	24.64	13.2553
14.83	15	24.66	0	24.66	1.12944
14.84	13	24.68	0	24.68	0.0861436
14.85	17	24.7	0	24.7	0.0360547
14.86	13	24.72	0	24.72	0.0196939
14.87	14	24.74	0	24.74	0.0123865
14.88	12	24.76	0	24.76	0.0085032
14.89	19	24.78	0	24.78	1.00721e-31
14.9	16	24.8	0	24.8	3.26139e-32
14.91	20	24.82	0	24.82	1.59275e-32
14.92	23	24.84	0	24.84	9.40762e-33
14.93	21	24.86	0	24.86	6.20353e-33
14.94	15	24.88	0	24.88	0.0116547
14.95	17	24.9	0	24.9	0.0133135
14.96	19	24.92	0	24.92	0.0153534
14.97	14	24.94	0	24.94	0.0179008
14.98	15	24.96	0	24.96	0.0211391
14.99	15	24.98	0	24.98	0.0253427
15	19	25	0	25	0.0309371
15.01	18	25.02	0	25.02	0.0386112
15.02	14	25.04	0	25.04	0.0495398
15.03	17	25.06	0	25.06	0.0658611
15.04	19	25.08	0	25.08	0.0918088
15.05	18	25.1	0	25.1	0.136762
15.06	24	25.12	0	25.12	0.225081
15.07	21	25.14	0	25.14	0.437683
15.08	18	25.16	0	25.16	1.19369
15.09	21	25.18	0	25.18	9.82588
15.1	18	25.2	0	25.2	13.009
15.11	19	25.22	0	25.22	1.32344
15.12	26	25.24	0	25.24	0.478147
15.13	17	25.26	0	25.26	0.252592
15.14	21	25.28	0	25.28	0.163526
15.15	19	25.3	0	25.3	0.122302
15.16	19	25.32	0	25.32	0.103576
15.17	20	25.34	0	25.34	0.099048
15.18	24	25.36	0	25.36	0.10762
15.19	22	25.38	0	25.38	0.134672
15.2	21	25.4	0	25.4	0.199446
15.21	28	25.42	0	25.42	0.373117
15.22	28	25.44	0	25.44	1.07352
15.23	19	25.46	0	25.46	14.7386
15.24	20	25.48	0	25.48	4.90434
15.25	20	25.5	0	25.5	0.748618
15.26	12	25.52	0	25.52	0.283617
15.27	22	25.54	0	25.54	0.149014
15.28	28	25.56	0	25.56	0.0916443
15.29	31	25.58	0	25.58	0.0620007
15.3	18	25.6	0	25.6	0.0447186
15.31	18	25.62	0	25.62	0.0337708
15.32	26	25.64	0.00813233	25.64	0.0264013
15.33	34	25.66	0.0125235	25.66	0.0212051
15.34	13	25.68	0.0217365	25.68	0.0174046
15.35	25	25.7	0.0466566	25.7	0.0145413
15.36	23	25.72	0.163055	25.72	0.000968053
15.37	18	25.74	9.5629	25.74	0.00111741
15.38	19	25.76	0.298667	25.76	0.00130419
15.39	19	25.78	0.0630365	25.78	0.339581
15.4	24	25.8	0.0265594	25.8	1.30362
15.41	12	25.82	0.0145537	25.82	916.293
15.42	16	25.84	0.00917074	25.84	1.52501
15.43	15	25.86	0	25.86	0.369172
15.44	15	25.88	0	25.88	0.00486248
15.45	14	25.9	0	25.9	0.00681236
15.46	19	25.92	0	25.92	0.010222
15.47	15	25.94	0	25.94	0.0170168
15.48	17	25.96	0	25.96	0.0337797
15.49	16	25.98	0	25.98	0.0966888
15.5	18	26	0	26	1.01819
15.51	11	26.02	0	26.02	0.656756
15.52	23	26.04	0	26.04	0.0856065
15.53	16	26.06	0	26.06	0.0333476
15.54	10	26.08	0	26.08	0.0188654
15.55	13	26.1	0	26.1	0.0132632
15.56	19	26.12	0	26.12	0.0109661
15.57	20	26.14	0	26.14	0.0104026
15.58	17	26.16	0	26.16	0.0111729
15.59	21	26.18	0	26.18	0.0135058
15.6	17	26.2	0	26.2	0.0184483
15.61	9	26.22	0	26.22	0.0291395
15.62	16	26.24	0	26.24	0.0568602
15.63	9	26.26	0	26.26	0.167626
15.64	12	26.28	0	26.28	2.34549
15.65	13	26.3	0	26.3	0.762813
15.66	10	26.32	0	26.32	0.115344
15.67	16	26.34	0	26.34	0.0444486
15.68	10	26.36	0	26.36	0.023366
15.69	6	26.38	0	26.38	0.0221649
15.7	12	26.4	0	26.4	0.0186303
15.71	21	26.42	0	26.42	0.0172901
15.72	11	26.44	0	26.44	0.0172853
15.73	11	26.46	0	26.46	0.0183083
15.74	7	26.48	0	26.48	0.0203254
15.75	20	26.5	0	26.5	0.0235042
15.76	11	26.52	0	26.52	0.0282431
15.77	19	26.54	0	26.54	0.0333663
15.78	14	26.56	0	26.56	0.0444595
15.79	21	26.58	0	26.58	0.0621667
15.8	14	26.6	0	26.6	0.0930186
15.81	13	26.62	0	26.62	0.154162
15.82	16	26.64	0	26.64	0.303564
15.83	17	26.66	0	26.66	0.852459
15.84	14	26.68	0	26.68	8.10953
15.85	11	26.7	0	26.7	6.90017
15.86	13	26.72	0	26.72	0.809653
15.87	16	26.74	0	26.74	0.296303
15.88	13	26.76	0	26.76	0.153801
15.89	13	26.78	0	26.78	0.0957294
15.9	11	26.8	0	26.8	0.0678779
15.91	15	26.82	0	26.82	0.0545488
15.92	13	26.84	0	26.84	0.0529615
15.93	13	26.86	0	26.86	0.0763628
15.94	14	26.88	0	26.88	0.333506
15.95	17	26.9	0	26.9	1.30719
15.96	14	26.92	0	26.92	0.0942422
15.97	13	26.94	0	26.94	0.0390107
15.98	11	26.96	0	26.96	0.0249789
15.99	17	26.98	0	26.98	0.0206417
16	14	27	0.037683	27	0.0258325
16.01	12	27.02	0.0427018	27.02	0.210144
16.02	18	27.04	0.0487944	27.04	0.0561133
16.03	13	27.06	0.0562904	27.06	0.592242
16.04	14	27.08	0.0656564	27.08	2.20792
16.05	18	27.1	0.0775703	27.1	755.046
16.06	17	27.12	0.0930477	27.12	2.77047
16.07	13	27.14	0.113666	27.14	0.652771
16.08	10	27.16	0.14198	27.16	0.000529402
16.09	15	27.18	0.18236	27.18	0.000400243
16.1	16	27.2	0.242778	27.2	0.0610613
16.11	14	27.22	0.339069	27.22	671.998
16.12	18	27.24	0.912462	27.24	0.0632486
16.13	9	27.26	1.77551	27.26	0.000172779
16.14	13	27.28	5.7185	27.28	2.8718e-32
16.15	16	27.3	572.691	27.3	4.15077e-32
16.16	18	27.32	43.8675	27.32	6.64627e-32
16.17	16	27.34	41.9993	27.34	1.24915e-31
16.18	19	27.36	4.93177	27.36	3.24888e-31
16.19	18	27.38	1.6429	27.38	2.49445e-30
16.2	15	27.4	0.838035	27.4	0.014359
16.21	13	27.42	0.506898	27.42	0.0313934
16.22	21	27.44	0.339303	27.44	0.115488
16.23	19	27.46	0.24292	27.46	17.1645
16.24	16	27.48	0.182453	27.48	0.165239
16.25	16	27.5	0.142044	27.5	0.037538
16.26	14	27.52	0.113711	27.52	0.243938
16.27	13	27.54	0.0930814	27.54	0.497205
16.28	11	27.56	0.0775959	27.56	1.8212
16.29	11	27.58	0.0656763	27.58	245.299
16.3	21	27.6	0.0563062	27.6	2.65814
16.31	13	27.62	0.0488072	27.62	0.602266
16.32	12	27.64	0.0427123	27.64	0.260389
16.33	18	27.66	0.0376916	27.66	0.145421
16.34	10	27.68	0	27.68	0.00292011
16.35	12	27.7	0	27.7	0.00350553
16.36	18	27.72	0	27.72	0.0042864
16.37	13	27.74	0	27.74	0.00536051
16.38	8	27.76	0	27.76	0.00689541
16.39	11	27.78	0	27.78	0.00919798
16.4	17	27.8	0	27.8	0.0128806
16.41	17	27.82	0	27.82	0.0193147
16.42	9	27.84	0	27.84	0.0321202
16.43	11	27.86	0	27.86	0.0636411
16.44	17	27.88	0	27.88	0.181347
16.45	16	27.9	0	27.9	1.86353
16.46	14	27.92	0	27.92	1.28197
16.47	13	27.94	0	27.94	0.160138
16.48	25	27.96	0	27.96	0.0590658
16.49	15	27.98	0	27.98	0.0304534
16.5	13	28	0	28	0.0185305
16.51	12	28.02	0	28.02	0.0124511
16.52	9	28.04	0	28.04	0.00893781
16.53	17	28.06	0	28.06	0.00672606
16.54	13	28.08	0	28.08	0.00524417
16.55	13	28.1	0	28.1	0.00420307
16.56	15	28.12	0	28.12	0.00344381
16.57	21	28.14	0	28.14	0.00287314
16.58	9	28.16	0	28.16	0.00243339
16.59	13	28.18	0	28.18	0.00208739
16.6	12	28.2	0	28.2	0.00181026
16.61	11	28.22	0	28.22	2.57072e-32
16.62	20	28.24	0	28.24	1.55121e-32
16.63	17	28.26	0	28.26	1.03675e-32
16.64	21	28.28	0	28.28	7.41468e-33
16.65	8	28.3	0	28.3	5.56473e-33
16.66	18	28.32	0	28.32	4.32971e-33
16.67	15	28.34	0	28.34	3.46447e-33
16.68	14	28.36	0	28.36	2.83487e-33
16.69	7	28.38	0	28.38	2.36251e-33
16.7	15	28.4	0	28.4	1.99908e-33
16.71	14	28.42	0	28.42	1.71349e-33
16.72	10	28.44	0	28.44	1.48499e-33
16.73	15	28.46	0	28.46	1.29933e-33
16.74	16	28.48	0	28.48	7.68456e-34
16.75	23	28.5	0	28.5	1.01235e-33
16.76	13	28.52	0	28.52	1.39385e-33
16.77	16	28.54	0.003589	28.54	2.03994e-33
16.78	12	28.56	0.00414323	28.56	5.03706e-33
16.79	12	28.58	0.00483652	28.58	8.48873e-33
16.8	12	28.6	0.00571957	28.6	3.09506e-32
16.81	21	28.62	0.00686854	28.62	9.9826e-32
16.82	11	28.64	0.00840198	28.64	0.108335
16.83	17	28.66	0.0105127	28.66	0.189017
16.84	19	28.68	0.0135316	28.68	0.409846
16.85	15	28.7	0.0180654	28.7	1.473
16.86	12	28.72	0.0253275	28.72	135.591
16.87	12	28.74	0.0380426	28.74	2.35071
16.88	12	28.76	0.0634321	28.76	0.517338
16.89	10	28.78	0.126286	28.78	0.220747
16.9	18	28.8	0.364007	28.8	0.121703
16.91	22	28.82	3.98476	28.82	2.83385e-30
16.92	10	28.84	2.32676	28.84	6.03776e-31
16.93	13	28.86	0.304537	28.86	6.08901e-31
16.94	23	28.88	0.113473	28.88	7.23553e-30
16.95	15	28.9	0.0587659	28.9	1.68403e-30
16.96	17	28.92	0.0358478	28.92	3.05741e-31
16.97	21	28.94	0.0241255	28.94	1.61841e-31
16.98	17	28.96	0.0173373	28.96	1.28747e-31
16.99	17	28.98	0.0130577	28.98	1.71406e-31
17	15	29	0.0101872	29	1.37084e-05
17.01	17	29.02	0.00816879	29.02	0.0791249
17.02	12	29.04	0.00669583	29.04	0.0194272
17.03	8	29.06	0.00558811	29.06	0.0237997
17.04	11	29.08	0.00473416	29.08	0.0298611
17.05	14	29.1	0.00406198	29.1	0.0385713
17.06	18	29.12	0.00352342	29.12	0.0517327
17.07	20	29.14	0	29.14	0.0729889
17.08	17	29.16	0	29.16	0.110646
17.09	14	29.18	0	29.18	0.187218
17.1	23	29.2	0	29.2	0.382937
17.11	17	29.22	0	29.22	1.17936
17.12	20	29.24	0	29.24	19.6351
17.13	19	29.26	0	29.26	4.53676
17.14	15	29.28	0	29.28	0.737247
17.15	9	29.3	0	29.3	0.289113
17.16	17	29.32	0	29.32	0.153191
17.17	16	29.34	0	29.34	0.0946681
17.18	19	29.36	0	29.36	0.0642462
17.19	13	29.38	0	29.38	0.0464392
17.2	22	29.4	0	29.4	0.0351267
17.21	18	29.42	0	29.42	0.0274954
17.22	13	29.44	0	29.44	0.0221117
17.23	25	29.46	0	29.46	0.0181653
17.24	14	29.48	0	29.48	8.50916e-06
17.25	16	29.5	0	29.5	1.01917e-05
17.26	22	29.52	0	29.52	1.24275e-05
17.27	23	29.54	0	29.54	1.54885e-05
17.28	31	29.56	0	29.56	0.0117944
17.29	19	29.58	0	29.58	0.0137445
17.3	23	29.6	0	29.6	0.0162227
17.31	21	29.62	0	29.62	0.0194396
17.32	19	29.64	0	29.64	0.0237246
17.33	18	29.66	0	29.66	0.029625
17.34	18	29.68	0	29.68	0.0381712
17.35	15	29.7	0	29.7	0.0532843
17.36	37	29.72	0	29.72	0.0763717
17.37	33	29.74	0	29.74	0.103603
17.38	27	29.76	0	29.76	0.168482
17.39	23	29.78	0	29.78	0.322973
17.4	22	29.8	0	29.8	0.854105
17.41	41	29.82	0	29.82	6.1184
17.42	40	29.84	0	29.84	13.3657
17.43	30	29.86	0	29.86	1.10496
17.44	21	29.88	0	29.88	0.376797
17.45	26	29.9	0	29.9	0.187915
17.46	41	29.92	0	29.92	0.112261
17.47	37	29.94	0	29.94	0.0745569
17.48	34	29.96	0	29.96	0.0530902
17.49	27	29.98	0	29.98	0.0397177
17.5	43	30	0.00144218	30	0.0308226
17.51	36	30.02	0.0017015	30.02	0.0246156
17.52	32	30.04	0.00203761	30.04	0.0201109
17.53	40	30.06	0.00248412	30.06	0.0167384
17.54	29	30.08	0.00309525	30.08	0.0141483
17.55	42	30.1	0.00396312	30.1	0.0121159
17.56	32	30.12	0.00525461	30.12	8.16179e-32
17.57	33	30.14	0.00729799	30.14	9.70049e-32
17.58	32	30.16	0.0108142	30.16	1.27597e-31
17.59	33	30.18	0.017652	30.18	2.3827e-31
17.6	35	30.2	0.0338266	30.2	5.95279e-31
17.61	46	30.22	0.0892338	30.22	3.50725e-30
17.62	32	30.24	0.631793	30.24	3.75161e-29
17.63	29	30.26	1.44649	30.26	1.14356e-30
17.64	43	30.28	0.117204	30.28	3.5075e-31
17.65	31	30.3	0.0398324	30.3	1.68022e-31
17.66	42	30.32	0.0198371	30.32	9.82722e-32
17.67	34	30.34	0.0118416	30.34	6.44181e-32
17.68	44	30.36	0.00786053	30.36	4.54652e-32
17.69	44	30.38	0.00559535	30.38	1.19015e-32
17.7	43	30.4	0.0041849	30.4	1.00785e-32
17.71	56	30.42	0.00324759	30.42	8.9909e-33
17.72	60	30.44	0.00259323	30.44	1.37614e-32
17.73	47	30.46	0.00211842	30.46	1.76079e-32
17.74	47	30.48	0.001763	30.48	2.87731e-32
17.75	50	30.5	0.00149007	30.5	8.18939e-32
17.76	45	30.52	0.00127594	30.52	6.73093e-30
17.77	57	30.54	0	30.54	1.2707e-31
17.78	54	30.56	0	30.56	4.14998e-32
17.79	47	30.58	0	30.58	3.46634e-32
17.8	59	30.6	0	30.6	4.71211e-32
17.81	53	30.62	0	30.62	7.74195e-32
17.82	43	30.64	0	30.64	2.02947e-31
17.83	47	30.66	0	30.66	1.5507e-30
17.84	37	30.68	0	30.68	4.03594e-06
17.85	41	30.7	0	30.7	5.22484e-06
17.86	29	30.72	0	30.72	7.02833e-06
17.87	36	30.74	0	30.74	9.95644e-06
17.88	16	30.76	0	30.76	1.51833e-05
17.89	22	30.78	0	30.78	2.59375e-05
17.9	15	30.8	0	30.8	5.40109e-05
17.91	21	30.82	0	30.82	0.00017411
17.92	14	30.84	0	30.84	0.00416065
17.93	19	30.86	0	30.86	0.000498667
17.94	12	30.88	0	30.88	9.05921e-05
17.95	15	30.9	0	30.9	3.65767e-05
17.96	9	30.92	0	30.92	1.96428e-05
17.97	16	30.94	0	30.94	1.22329e-05
17.98	24	30.96	0	30.96	8.34359e-06
17.99	10	30.98	0	30.98	6.0523e-06
18	11	31	0	31	0.0245405
18.01	11	31.02	0	31.02	0.0304869
18.02	8	31.04	0	31.04	0.0388874
18.03	17	31.06	0	31.06	0.0513143
18.04	18	31.08	0	31.08	0.0708101
18.05	14	31.1	0	31.1	0.103962
18.06	18	31.12	0	31.12	0.167293
18.07	17	31.14	0	31.14	0.31267
18.08	13	31.16	0	31.16	0.780605
18.09	13	31.18	0	31.18	4.42847
18.1	24	31.2	0	31.2	30.4488
18.11	23	31.22	0	31.22	1.42968
18.12	13	31.24	0	31.24	0.45672
18.13	14	31.26	0	31.26	0.237327
18.14	11	31.28	0	31.28	0.228788
18.15	20	31.3	0	31.3	2.77388
18.16	7	31.32	0	31.32	0.111705
18.17	11	31.34	0	31.34	0.0590873
18.18	14	31.36	0	31.36	0.0410104
18.19	10	31.38	0.0810541	31.38	0.0310834
18.2	14	31.4	0.0944446	31.4	0.00267897
18.21	15	31.42	0.11145	31.42	1.2825e-31
18.22	15	31.44	0.133498	31.44	6.97529e-32
18.23	13	31.46	0.1628	31.46	4.90652e-32
18.24	16	31.48	0.202925	31.48	4.70898e-32
18.25	14	31.5	0.259942	31.5	0.00603941
18.26	15	31.52	0.344857	31.52	0.00690002
18.27	8	31.54	0.479351	31.54	0.0079586
18.28	13	31.56	0.71113	31.56	0.0109453
18.29	12	31.58	1.16289	31.58	0.013119
18.3	14	31.6	2.23561	31.6	0.0160505
18.31	23	31.62	5.94029	31.62	0.0201748
18.32	13	31.64	43.4073	31.64	0.0263443
18.33	11	31.66	87.7757	31.66	0.0365367
18.34	7	31.68	7.49584	31.68	0.0569043
18.35	12	31.7	2.57016	31.7	0.122309
18.36	27	31.72	1.28466	31.72	2.25516
18.37	15	31.74	0.768399	31.74	0.50592
18.38	18	31.76	0.510709	31.76	74.0018
18.39	10	31.78	0.363852	31.78	0.808353
18.4	15	31.8	0.272306	31.8	5.45939
18.41	9	31.82	0.211418	31.82	6.28044
18.42	16	31.84	0.168883	31.84	0.667016
18.43	16	31.86	0.138003	31.86	0.23978
18.44	18	31.88	0.114879	31.88	0.123256
18.45	17	31.9	0.0971148	31.9	0.0741965
18.46	12	31.92	0.0831738	31.92	0.0549854
18.47	17	31.94	0	31.94	0.0433513
18.48	14	31.96	0	31.96	0.0381532
18.49	14	31.98	0	31.98	0.0384431
18.5	17	32	0	32	0.0543526
18.51	10	32.02	0	32.02	0.0919739
18.52	20	32.04	0	32.04	0.340313
18.53	15	32.06	0	32.06	1.24361
18.54	18	32.08	0	32.08	12.6548
18.55	15	32.1	0	32.1	0.776568
18.56	10	32.12	0	32.12	18.501
18.57	13	32.14	0	32.14	0.171419
18.58	14	32.16	0	32.16	0.101011
18.59	14	32.18	0	32.18	0.165115
18.6	17	32.2	0	32.2	41.0774
18.61	15	32.22	0	32.22	14.2767
18.62	16	32.24	0	32.24	0.372591
18.63	19	32.26	0	32.26	40.3229
18.64	10	32.28	0	32.28	0.223658
18.65	14	32.3	0	32.3	0.0705517
18.66	11	32.32	0	32.32	0.0495999
18.67	12	32.34	0	32.34	0.0565932
18.68	19	32.36	0	32.36	0.156112
18.69	12	32.38	0	32.38	1.77493
18.7	11	32.4	0	32.4	0.852764
18.71	8	32.42	0	32.42	0.151701
18.72	8	32.44	0	32.44	0.132192
18.73	18	32.46	0	32.46	1.48554
18.74	11	32.48	0	32.48	3888.67
18.75	16	32.5	0	32.5	1.26617
18.76	16	32.52	0	32.52	0.0637548
18.77	15	32.54	0	32.54	0.135888
18.78	15	32.56	0	32.56	0.458253
18.79	11	32.58	0	32.58	138.141
18.8	11	32.6	0	32.6	0.364137
18.81	15	32.62	0	32.62	0.100791
18.82	14	32.64	0	32.64	0.00184499
18.83	14	32.66	0	32.66	0.00158351
18.84	12	32.68	0	32.68	1.3979e-31
18.85	8	32.7	0	32.7	1.76248e-31
18.86	14	32.72	0	32.72	0.000287982
18.87	16	32.74	0	32.74	0.0112155
18.88	15	32.76	0	32.76	0.0173513
18.89	18	32.78	0	32.78	0.0305294
18.9	10	32.8	0	32.8	0.0700204
18.91	11	32.82	0	32.82	0.637387
18.92	15	32.84	0	32.84	10.9848
18.93	11	32.86	0	32.86	0.406877
18.94	22	32.88	0	32.88	0.088701
18.95	12	32.9	0	32.9	0.300496
18.96	13	32.92	0	32.92	0.0259282
18.97	12	32.94	0	32.94	0.014714
18.98	14	32.96	0	32.96	0.0112807
18.99	11	32.98	0	32.98	0.00661746
19	13	33	0	33	0.187912
19.01	14	33.02	0	33.02	0.0601564
19.02	14	33.04	0	33.04	0.0853582
19.03	14	33.06	0	33.06	0.00853792
19.04	16	33.08	0	33.08	0.00311805
19.05	20	33.1	0	33.1	0.00162745
19.06	7	33.12	0	33.12	0.00101236
19.07	17	33.14	0	33.14	0.000593222
19.08	11	33.16	0	33.16	0.000454551
19.09	9	33.18	0	33.18	0.000393925
19.1	15	33.2	0	33.2	0.000419033
19.11	16	33.22	0	33.22	0.106311
19.12	12	33.24	0	33.24	745.633
19.13	13	33.26	0	33.26	0.118034
19.14	19	33.28	0	33.28	0.000732353
19.15	19	33.3	0	33.3	0.000306198
19.16	13	33.32	0	33.32	0.000186406
19.17	17	33.34	0	33.34	0.00128778
19.18	11	33.36	0	33.36	0.00285586
19.19	9	33.38	0	33.38	0.0120616
19.2	15	33.4	0	33.4	2.58924
19.21	24	33.42	0	33.42	0.00933682
19.22	13	33.44	0	33.44	0.00249019
19.23	12	33.46	0	33.46	1.16209e-05
19.24	13	33.48	0	33.48	9.67465e-06
19.25	15	33.5	0	33.5	8.17932e-06
19.26	15	33.52	0	33.52	0.00095133
19.27	8	33.54	0	33.54	0.00361268
19.28	15	33.56	0	33.56	1.85531
19.29	19	33.58	0	33.58	0.00434468
19.3	14	33.6	0	33.6	0.00103553
19.31	15	33.62	0	33.62	2.24601e-31
19.32	13	33.64	0	33.64	6.67663e-32
19.33	16	33.66	0	33.66	9.13626e-33
19.34	11	33.68	0	33.68	9.34047e-33
19.35	8	33.7	0	33.7	0.000176067
19.36	15	33.72	0	33.72	0.000208392
19.37	15	33.74	0	33.74	0.000250512
19.38	15	33.76	0	33.76	0.000306823
19.39	10	33.78	0	33.78	0.000429879
19.4	16	33.8	0	33.8	0.000547725
19.41	11	33.82	0	33.82	0.000723522
19.42	11	33.84	0	33.84	0.00100354
19.43	11	33.86	0	33.86	0.00149217
19.44	21	33.88	0	33.88	0.00246868
19.45	10	33.9	0	33.9	0.00490973
19.46	10	33.92	0	33.92	0.0144633
19.47	16	33.94	0	33.94	0.198283
19.48	14	33.96	0	33.96	0.0749526
19.49	10	33.98	0	33.98	0.0241012
19.5	19	34	0	34	0.0527276
19.51	18	34.02	0	34.02	4.09563
19.52	7	34.04	0	34.04	0.0816908
19.53	20	34.06	0	34.06	0.022924
19.54	12	34.08	0	34.08	0.0471202
19.55	14	34.1	0	34.1	0.0544871
19.56	12	34.12	0	34.12	0.00591539
19.57	6	34.14	0	34.14	0.00276573
19.58	12	34.16	0	34.16	0.00216976
19.59	15	34.18	0	34.18	0.00245146
19.6	11	34.2	0.00645957	34.2	0.003929
19.61	7	34.22	0.011684	34.22	0.0100531
19.62	14	34.24	0.0272263	34.24	0.107903
19.63	14	34.26	0.12144	34.26	0.0622818
19.64	16	34.28	9.68072	34.28	0.00828121
19.65	17	34.3	0.0810669	34.3	0.0031423
19.66	15	34.32	0.0222563	34.32	0.00167378
19.67	15	34.34	0.0102155	34.34	0.0010487
19.68	20	34.36	0.00584069	34.36	0.000727041
19.69	16	34.38	0	34.38	0.000540463
19.7	9	34.4	0	34.4	0.000423741
19.71	12	34.42	0	34.42	0.000307163
19.72	11	34.44	0	34.44	0.000261509
19.73	14	34.46	0	34.46	0.000234146
19.74	10	34.48	0	34.48	0.000770832
19.75	11	34.5	0	34.5	0.000885042
19.76	14	34.52	0	34.52	0.00119814
19.77	9	34.54	0	34.54	0.00150479
19.78	15	34.56	0	34.56	0.00197109
19.79	9	34.58	0	34.58	0.00338631
19.8	14	34.6	0	34.6	0.0190805
19.81	15	34.62	0	34.62	0.0129505
19.82	6	34.64	0	34.64	0.00727059
19.83	12	34.66	0	34.66	0.0117231
19.84	11	34.68	0	34.68	0.0287857
19.85	12	34.7	0	34.7	0.185129
19.86	20	34.72	0	34.72	0.557472
19.87	9	34.74	0	34.74	0.0440623
19.88	19	34.76	0	34.76	0.0257334
19.89	15	34.78	0	34.78	0.154162
19.9	8	34.8	0	34.8	0.075415
19.91	13	34.82	0	34.82	0.0136092
19.92	5	34.84	0	34.84	0.00568549
19.93	15	34.86	0	34.86	0.00338083
19.94	8	34.88	0	34.88	0.00231784
19.95	13	34.9	0	34.9	0.00171501
19.96	16	34.92	0	34.92	0.0013627
19.97	12	34.94	0	34.94	0.00115516
19.98	18	34.96	0	34.96	0.00107463
19.99	6	34.98	0	34.98	0.000792444
20	10	35	0	35	0.00187531
20.01	12	35.02	0	35.02	0.0347656
20.02	14	35.04	0	35.04	0.00544086
20.03	10	35.06	0	35.06	0.0011299
20.04	15	35.08	0	35.08	0.000467234
20.05	10	35.1	0	35.1	0.00034224
20.06	17	35.12	0	35.12	0.000311548
20.07	9	35.14	0	35.14	0.000340388
20.08	8	35.16	0	35.16	0.000685673
20.09	12	35.18	0	35.18	0.000927863
20.1	13	35.2	0	35.2	0.00146796
20.11	9	35.22	0	35.22	0.0031673
20.12	6	35.24	0.000447037	35.24	0.0172407
20.13	10	35.26	0.000527314	35.26	0.0694073
20.14	11	35.28	0.000631328	35.28	0.00507376
20.15	13	35.3	0.000769452	35.3	0.00246742
20.16	18	35.32	0.000958409	35.32	0.00214355
20.17	10	35.34	0.00122659	35.34	0.00297265
20.18	12	35.36	0.00162535	35.36	0.00412865
20.19	17	35.38	0.00225563	35.38	0.00705617
20.2	15	35.4	0.0033386	35.4	0.0251556
20.21	12	35.42	0.0151179	35.42	0.0426213
20.22	13	35.44	0.0257271	35.44	0.184786
20.23	12	35.46	0.0551348	35.46	0.265008
20.24	13	35.48	0.25295	35.48	0.0305348
20.25	12	35.5	0.791001	35.5	0.0186584
20.26	18	35.52	12.4782	35.52	0.0342668
20.27	14	35.54	0.190087	35.54	0.545341
20.28	15	35.56	0.0564247	35.56	0.106136
20.29	10	35.58	0.0269942	35.58	0.018899
20.3	18	35.6	0.0158444	35.6	0.00797082
20.31	14	35.62	0.0104289	35.62	0.00450673
20.32	10	35.64	0.00130541	35.64	0.00295637
20.33	12	35.66	0.00101255	35.66	0.00221865
20.34	10	35.68	0.000808228	35.68	0.00728428
20.35	11	35.7	0.000660045	35.7	0.0137317
20.36	16	35.72	0.000549171	35.72	0.0496293
20.37	7	35.74	0.000464057	35.74	6.95917
20.38	16	35.76	0	35.76	0.0634247
20.39	11	35.78	0	35.78	0.0146925
20.4	12	35.8	0	35.8	0.0065571
20.41	11	35.82	0	35.82	0.000455
20.42	12	35.84	0	35.84	0.00061024
20.43	9	35.86	0	35.86	0.000890542
20.44	14	35.88	0	35.88	0.00144719
20.45	18	35.9	0	35.9	0.00278486
20.46	15	35.92	0	35.92	0.00748104
20.47	13	35.94	0	35.94	0.0579641
20.48	10	35.96	0	35.96	0.0941053
20.49	13	35.98	0	35.98	0.00878217
20.5	7	36	0	36	0.00306047
20.51	17	36.02	0	36.02	0.0015378
20.52	14	36.04	0	36.04	0.000923067
20.53	8	36.06	0	36.06	0.000614881
20.54	15	36.08	0	36.08	0.000438743
20.55	9	36.1	0	36.1	0.000490858
20.56	16	36.12	0	36.12	0.000440643
20.57	16	36.14	0	36.14	0.000417757
20.58	10	36.16	0	36.16	0.000458525
20.59	17	36.18	0	36.18	0.000526154
20.6	9	36.2	0	36.2	0.000812431
20.61	18	36.22	0	36.22	0.0510155
20.62	10	36.24	0	36.24	0.00111481
20.63	8	36.26	0	36.26	0.000800146
20.64	11	36.28	0	36.28	0.000963463
20.65	16	36.3	0	36.3	0.00127579
20.66	14	36.32	0	36.32	0.00189975
20.67	12	36.34	0	36.34	0.00312473
20.68	19	36.36	0	36.36	0.00971467
20.69	12	36.38	0	36.38	0.0218208
20.7	3	36.4	0	36.4	0.14281
20.71	12	36.42	0	36.42	0.200264
20.72	8	36.44	0	36.44	0.0550998
20.73	8	36.46	0	36.46	0.198255
20.74	7	36.48	0	36.48	4.83928
20.75	15	36.5	0	36.5	0.152334
20.76	12	36.52	0	36.52	0.237274
20.77	17	36.54	0	36.54	20.051
20.78	9	36.56	0	36.56	0.338587
20.79	14	36.58	0	36.58	0.0782144
20.8	11	36.6	2.36402e-09	36.6	0.0316233
20.81	17	36.62	4.28771e-09	36.62	0.0176086
20.82	11	36.64	1.00477e-08	36.64	0.0260774
20.83	12	36.66	4.56423e-08	36.66	45.8951
20.84	18	36.68	2.64499e-06	36.68	0.0286071
20.85	8	36.7	2.86281e-08	36.7	0.00398362
20.86	9	36.72	7.96385e-09	36.72	5.30467
20.87	13	36.74	3.67258e-09	36.74	0.00342206
20.88	13	36.76	2.10485e-09	36.76	8.29012e-06
20.89	16	36.78	0	36.78	1.0265e-05
20.9	21	36.8	0	36.8	1.30708e-05
20.91	15	36.82	0	36.82	0.00128083
20.92	13	36.84	0	36.84	0.00196852
20.93	12	36.86	0	36.86	0.00340704
20.94	16	36.88	0	36.88	0.00728066
20.95	14	36.9	0	36.9	0.0253018
20.96	9	36.92	0	36.92	1.36969
20.97	14	36.94	0	36.94	0.0488907
20.98	16	36.96	0	36.96	0.0191349
20.99	6	36.98	0	36.98	0.00478178
21	23	37	0	37	0.00262459
21.01	11	37.02	0	37.02	0.00176474
21.02	14	37.04	0	37.04	0.00137495
21.03	22	37.06	0	37.06	0.000517692
21.04	17	37.08	0	37.08	0.000757713
21.05	9	37.1	0	37.1	0.0388227
21.06	20	37.12	0	37.12	0.159993
21.07	14	37.14	0	37.14	69.7846
21.08	16	37.16	0	37.16	0.220977
21.09	12	37.18	0	37.18	0.0739122
21.1	17	37.2	0	37.2	0.00557592
21.11	15	37.22	0	37.22	0.00211228
21.12	22	37.24	0	37.24	0.00110194
21.13	16	37.26	0	37.26	0.000674965
21.14	12	37.28	0	37.28	0.000455453
21.15	18	37.3	0	37.3	0.000327905
21.16	19	37.32	0	37.32	0.000247298
21.17	14	37.34	0	37.34	0.000193134
21.18	19	37.36	0	37.36	0.000154996
21.19	17	37.38	0	37.38	0.000127133
21.2	11	37.4	0	37.4	0.000106159
21.21	21	37.42	0	37.42	0.0262282
21.22	25	37.44	0	37.44	32.9185
21.23	17	37.46	0	37.46	0.0234341
21.24	19	37.48	0	37.48	0
21.25	19	37.5	0	37.5	0.0264396
21.26	16	37.52	0	37.52	0.0577037
21.27	17	37.54	0	37.54	0.211217
21.28	19	37.56	0	37.56	28.0244
21.29	22	37.58	0	37.58	0.310385
21.3	20	37.6	0	37.6	0.0710827
21.31	18	37.62	0.00107369	37.62	0.0315004
21.32	15	37.64	0.00126653	37.64	0.0183443
21.33	19	37.66	0.00151641	37.66	0.0020494
21.34	18	37.68	0.00184824	37.68	0.00603871
21.35	11	37.7	0.00230223	37.7	0.00809387
21.36	21	37.72	0.00294661	37.72	0.0123088
21.37	14	37.74	0.00390487	37.74	0.0193715
21.38	16	37.76	0.00541965	37.76	0.0366788
21.39	26	37.78	0.00802295	37.78	0.108454
21.4	25	37.8	0.0130759	37.8	3.65928
21.41	28	37.82	0.0249898	37.82	0.271183
21.42	14	37.84	0.0655243	37.84	0.905257
21.43	22	37.86	0.45203	37.86	0.153986
21.44	20	37.88	1.15145	37.88	1.03176
21.45	23	37.9	0.0890455	37.9	1.1738
21.46	21	37.92	0.0300323	37.92	0.129143
21.47	19	37.94	0.0149097	37.94	0.0480095
21.48	23	37.96	0.00888506	37.96	0.0230759
21.49	31	37.98	0.00589163	37.98	0.0135262
21.5	18	38	0.00419074	38	0.0442629
21.51	26	38.02	0.00313267	38.02	0.0876117
21.52	23	38.04	0.00243003	38.04	0.35407
21.53	14	38.06	0.00193978	38.06	62.49
21.54	26	38.08	0.0015842	38.08	0.267379
21.55	21	38.1	0.00131813	38.1	0.0731382
21.56	24	38.12	0.00111387	38.12	0.0342758
21.57	25	38.14	0	38.14	0.00200672
21.58	24	38.16	0	38.16	0.00233819
21.59	22	38.18	0	38.18	0.0209366
21.6	25	38.2	0	38.2	0.00359093
21.61	23	38.22	0	38.22	0.000443518
21.62	25	38.24	0	38.24	0.000178763
21.63	30	38.26	0	38.26	9.5924e-05
21.64	16	38.28	0	38.28	5.97106e-05
21.65	20	38.3	0	38.3	4.0714e-05
21.66	20	38.32	0	38.32	3.73758e-05
21.67	33	38.34	0	38.34	3.19424e-05
21.68	27	38.36	0	38.36	2.9438e-05
21.69	28	38.38	0	38.38	1.51727e-05
21.7	23	38.4	0	38.4	2.00515e-05
21.71	32	38.42	0	38.42	0.00118398
21.72	24	38.44	0	38.44	0.001493
21.73	16	38.46	0	38.46	0.00194413
21.74	21	38.48	0	38.48	0.00264755
21.75	39	38.5	0	38.5	0.00388398
21.76	28	38.52	0	38.52	0.0152472
21.77	28	38.54	0	38.54	0.0285209
21.78	42	38.56	0	38.56	0.0334272
21.79	21	38.58	0	38.58	0.0803688
21.8	33	38.6	0	38.6	1.33962
21.81	25	38.62	0	38.62	0.275696
21.82	34	38.64	0	38.64	0.142231
21.83	29	38.66	0	38.66	0.368162
21.84	23	38.68	0	38.68	10.2062
21.85	21	38.7	0.00440984	38.7	0.905915
21.86	28	38.72	0.0049973	38.72	0.173874
21.87	29	38.74	0.00571047	38.74	0.0719918
21.88	16	38.76	0.00658795	38.76	0.0433773
21.89	10	38.78	0.0076844	38.78	0.0321637
21.9	14	38.8	0.00907921	38.8	0.0398072
21.91	16	38.82	0.0108914	38.82	0.100654
21.92	12	38.84	0.0249004	38.84	4.06013
21.93	11	38.86	0.0318939	38.86	0.0925941
21.94	11	38.88	0.0423746	38.88	0.223391
21.95	18	38.9	0.0591885	38.9	7.16508
21.96	12	38.92	0.0889474	38.92	0.120257
21.97	17	38.94	0.150515	38.94	0.0367085
21.98	18	38.96	0.321324	38.96	0.0162682
21.99	15	38.98	1.43245	38.98	0.00903317
22	22	39	14.0407	39	0.0058299
22.01	19	39.02	5.82245	39.02	2.72596e-05
22.02	8	39.04	115.882	39.04	1.68449e-05
22.03	10	39.06	1.2864	39.06	1.14314e-05
22.04	13	39.08	0.389939	39.08	0.00251887
22.05	10	39.1	0.192421	39.1	0.00439289
22.06	17	39.12	0.0772581	39.12	0.00954297
22.07	11	39.14	0.0530439	39.14	0.0352378
22.08	8	39.16	0.0387288	39.16	3.68525
22.09	11	39.18	0.0213245	39.18	0.16271
22.1	11	39.2	0.0166033	39.2	125.164
22.11	18	39.22	0.0132926	39.22	0.129754
22.12	18	39.24	0.0108818	39.24	0.00653387
22.13	8	39.26	0.00907192	39.26	0.00695984
22.14	13	39.28	0.00767872	39.28	0.017223
22.15	7	39.3	0.00658345	39.3	0.094503
22.16	17	39.32	0.00570683	39.32	0.805782
22.17	9	39.34	0.00499432	39.34	0.0332891
22.18	17	39.36	0.00440737	39.36	0.0103116
22.19	11	39.38	0	39.38	0.00494912
22.2	12	39.4	0	39.4	0.00289626
22.21	14	39.42	0	39.42	0.00189887
22.22	12	39.44	0	39.44	0.00134026
22.23	14	39.46	0	39.46	0.000996252
22.24	19	39.48	0	39.48	0.000769505
22.25	13	39.5	0	39.5	0.00283328
22.26	11	39.52	0	39.52	0.00389597
22.27	19	39.54	0	39.54	0.00569145
22.28	19	39.56	0	39.56	0.00908857
22.29	13	39.58	0	39.58	0.0167633
22.3	14	39.6	0	39.6	0.0406841
22.31	17	39.62	0	39.62	0.208129
22.32	10	39.64	0	39.64	3.036
22.33	14	39.66	0	39.66	0.0896566
22.34	13	39.68	0	39.68	0.0268258
22.35	13	39.7	0	39.7	0.0127063
22.36	18	39.72	0	39.72	0.00738421
22.37	12	39.74	0	39.74	0.00668438
22.38	19	39.76	0	39.76	0.0123423
22.39	14	39.78	0	39.78	0.0360642
22.4	16	39.8	0	39.8	10.775
22.41	13	39.82	0	39.82	0.0443092
22.42	17	39.84	0	39.84	0.0102821
22.43	17	39.86	0	39.86	0.0063919
22.44	14	39.88	0	39.88	0.00863966
22.45	16	39.9	0	39.9	0.0164963
22.46	10	39.92	0	39.92	0.0586755
22.47	18	39.94	0.000795738	39.94	5.52976
22.48	16	39.96	0.000968424	39.96	0.0928521
22.49	11	39.98	0.00120409	39.98	0.0209065
22.5	20	40	0.00153754	40	0.00933183
22.51	15	40.02	0.00203144	40.02	0.0055683
22.52	16	40.04	0.00280801	40.04	0.000960619
22.53	16	40.06	0.00413266	40.06	0.0017342
22.54	19	40.08	0.00667499	40.08	0.00229339
22.55	9	40.1	0.0125566	40.1	0.00327405
22.56	9	40.12	0.0317928	40.12	0.004821
22.57	20	40.14	0.190253	40.14	0.00781033
22.58	14	40.16	0.95527	40.16	0.0148559
22.59	15	40.18	0.0531192	40.18	0.0393665
22.6	9	40.2	0.017067	40.2	0.342235
22.61	11	40.22	0.00830927	40.22	0.859184
22.62	11	40.24	0.00489978	40.24	0.217854
22.63	14	40.26	0.00322766	40.26	0.029502
22.64	9	40.28	0.0022855	40.28	0.0115038
22.65	9	40.3	0.00170286	40.3	0.0134229
22.66	15	40.32	0.00131762	40.32	0.0128418
22.67	12	40.34	0.00104973	40.34	0.0140255
22.68	16	40.36	0.000855945	40.36	0.0168648
22.69	16	40.38	0	40.38	0.0220164
22.7	24	40.4	0	40.4	0.0307713
22.71	17	40.42	0	40.42	0.0490748
22.72	13	40.44	0	40.44	0.0915897
22.73	12	40.46	0	40.46	0.2306
22.74	15	40.48	0	40.48	1.38652
22.75	10	40.5	0	40.5	7.22635
22.76	15	40.52	0	40.52	19.3342
22.77	20	40.54	0	40.54	0.187304
22.78	17	40.56	0	40.56	0.0772207
22.79	16	40.58	0	40.58	0.0357207
22.8	11	40.6	0	40.6	0.0235217
22.81	17	40.62	0	40.62	0.0166514
22.82	11	40.64	0	40.64	0.0124042
22.83	12	40.66	0	40.66	0.00959666
22.84	9	40.68	0	40.68	0.00764467
22.85	11	40.7	0	40.7	0.00623289
22.86	10	40.72	0	40.72	1.20328e-29
22.87	9	40.74	0	40.74	0.000294278
22.88	17	40.76	0	40.76	0.000387784
22.89	19	40.78	0	40.78	0.000534125
22.9	14	40.8	0	40.8	0.000782131
22.91	9	40.82	0	40.82	0.0012535
22.92	11	40.84	0	40.84	0.00232647
22.93	13	40.86	0	40.86	0.00572166
22.94	16	40.88	0	40.88	0.0306924
22.95	16	40.9	0	40.9	0.307153
22.96	7	40.92	0	40.92	0.0115211
22.97	12	40.94	0	40.94	0.00353099
22.98	9	40.96	0	40.96	0.00168781
22.99	9	40.98	0	40.98	0.000985583
23	12	41	0	41	0.000645312
23.01	12	41.02	0	41.02	0.000455059
23.02	9	41.04	0	41.04	0.000338036
23.03	10	41.06	0	41.06	0.000260969
23.04	14	41.08	0	41.08	1.99051e-31
23.05	16	41.1	0	41.1	0.000205975
23.06	11	41.12	0	41.12	0.000776694
23.07	15	41.14	0	41.14	0.229438
23.08	23	41.16	0	41.16	0.0124128
23.09	15	41.18	0	41.18	0.0158757
23.1	16	41.2	0	41.2	0.0228549
23.11	10	41.22	0	41.22	0.0361454
23.12	13	41.24	0	41.24	0.0662046
23.13	14	41.26	0	41.26	0.158833
23.14	13	41.28	0	41.28	0.785606
23.15	14	41.3	0	41.3	15.3713
23.16	10	41.32	0	41.32	0.373728
23.17	16	41.34	0	41.34	0.111122
23.18	9	41.36	0	41.36	0.0536527
23.19	16	41.38	0	41.38	0.0327892
23.2	17	41.4	0	41.4	0.0239382
23.21	15	41.42	0	41.42	0.0217608
23.22	20	41.44	0	41.44	0.020992
23.23	12	41.46	0	41.46	0.198114
23.24	15	41.48	0	41.48	0.161346
23.25	14	41.5	0	41.5	0.0209543
23.26	12	41.52	0	41.52	0.011019
23.27	14	41.54	0	41.54	0.0101558
23.28	18	41.56	0	41.56	0.0133625
23.29	17	41.58	0	41.58	0.0237745
23.3	16	41.6	0	41.6	0.0646252
23.31	10	41.62	0	41.62	0.642803
23.32	8	41.64	0	41.64	0.464526
23.33	14	41.66	0	41.66	0.0576129
23.34	10	41.68	0	41.68	0.0214307
23.35	9	41.7	0	41.7	0.0112039
23.36	19	41.72	0	41.72	0.00695825
23.37	10	41.74	0	41.74	0.00484277
23.38	5	41.76	0	41.76	0.00376848
23.39	8	41.78	0	41.78	0.00357071
23.4	12	41.8	0	41.8	0.0163361
23.41	23	41.82	0	41.82	0.00798621
23.42	11	41.84	0	41.84	0.00213149
23.43	11	41.86	0	41.86	0.00136273
23.44	10	41.88	0	41.88	0.00104181
23.45	14	41.9	0	41.9	0.000849474
23.46	17	41.92	0	41.92	0.000715443
23.47	11	41.94	0	41.94	5.35071e-05
23.48	11	41.96	0	41.96	4.03508e-05
23.49	18	41.98	0	41.98	3.38637e-05
23.5	16	42	0	42	2.81716e-05
23.51	11	42.02	0	42.02	2.43594e-05
23.52	9	42.04	0	42.04	2.19924e-05
23.53	24	42.06	0	42.06	0.0278793
23.54	8	42.08	0	42.08	0.0505089
23.55	20	42.1	0	42.1	0.118131
23.56	16	42.12	0	42.12	0.533717
23.57	27	42.14	0	42.14	33.7893
23.58	18	42.16	0	42.16	0.341003
23.59	11	42.18	0	42.18	0.0968301
23.6	16	42.2	0	42.2	0.0440707
23.61	15	42.22	0	42.22	0.0250237
23.62	17	42.24	0	42.24	5.6977e-05
23.63	10	42.26	0	42.26	0.0118717
23.64	12	42.28	0	42.28	0.100466
23.65	8	42.3	0	42.3	0.143265
23.66	16	42.32	0	42.32	0.22217
23.67	24	42.34	0	42.34	0.395076
23.68	16	42.36	0	42.36	0.913511
23.69	21	42.38	0	42.38	4.28626
23.7	12	42.4	0	42.4	104.083
23.71	18	42.42	0	42.42	2.33379
23.72	16	42.44	0	42.44	1.10011
23.73	18	42.46	0	42.46	3.19387
23.74	20	42.48	0	42.48	13.5144
23.75	15	42.5	0	42.5	0.900993
23.76	17	42.52	0	42.52	0.346005
23.77	13	42.54	0	42.54	0.124499
23.78	16	42.56	0	42.56	0.0731225
23.79	17	42.58	0	42.58	0.0481654
23.8	12	42.6	0	42.6	0.0433024
23.81	8	42.62	0	42.62	0.0642024
23.82	15	42.64	0	42.64	12.1896
23.83	12	42.66	0	42.66	167.241
23.84	13	42.68	0	42.68	0.108973
23.85	11	42.7	0	42.7	0.0165621
23.86	9	42.72	0	42.72	0.0236698
23.87	11	42.74	0	42.74	0.00262293
23.88	9	42.76	0	42.76	0.00120766
23.89	10	42.78	0	42.78	0.000912286
23.9	23	42.8	0	42.8	0.000907176
23.91	11	42.82	0	42.82	0.00152219
23.92	22	42.84	0	42.84	0.00228071
23.93	18	42.86	0	42.86	0.00354609
23.94	13	42.88	0	42.88	0.00636893
23.95	12	42.9	0	42.9	0.0165231
23.96	18	42.92	0	42.92	0.205821
23.97	10	42.94	0	42.94	0.0773628
23.98	14	42.96	0	42.96	0.296127
23.99	12	42.98	0	42.98	0.571543
24	22	43	0	43	0.139162
24.01	14	43.02	0	43.02	0.0163847
24.02	15	43.04	0	43.04	0.0269824
24.03	13	43.06	0	43.06	0.0226411
24.04	13	43.08	0.00111678	43.08	0.004375
24.05	15	43.1	0.00130381	43.1	0.00216896
24.06	10	43.12	0.00154208	43.12	0.00204085
24.07	12	43.14	0.00185218	43.14	0.00183096
24.08	17	43.16	0.00226617	43.16	0.00141973
24.09	13	43.18	0.00283622	43.18	0.00163918
24.1	11	43.2	0.00379352	43.2	0.00241141
24.11	18	43.22	0.00508381	43.22	0.00404641
24.12	16	43.24	0.00717002	43.24	0.00837642
24.13	13	43.26	0.0108854	43.26	0.0283707
24.14	20	43.28	0.0186027	43.28	0.72747
24.15	19	43.3	0.0411383	43.3	0.0741318
24.16	13	43.32	0.285629	43.32	0.0167037
24.17	15	43.34	1.12923	43.34	0.00984641
24.18	18	43.36	0.604934	43.36	0.00925717
24.19	14	43.38	0.0813682	43.38	0.0119084
24.2	14	43.4	0.0305724	43.4	0.0205961
24.21	22	43.42	0.0159052	43.42	0.0568866
24.22	11	43.44	0.00960392	43.44	1.02398
24.23	16	43.46	0.00646869	43.46	0.218786
24.24	8	43.48	0.00465122	43.48	0.240893
24.25	19	43.5	0.00350455	43.5	0.0374812
24.26	12	43.52	0.00273501	43.52	0.0454362
24.27	17	43.54	0.00219368	43.54	0.237624
24.28	22	43.56	0.00179849	43.56	0.75565
24.29	19	43.58	0.00150122	43.58	0.057499
24.3	12	43.6	0.00127199	43.6	0.0238121
24.31	15	43.62	0.00109152	43.62	0.0180363
24.32	19	43.64	0	43.64	0.0308743
24.33	16	43.66	0	43.66	0.0745307
24.34	25	43.68	0	43.68	1.9208
24.35	9	43.7	0	43.7	0.279891
24.36	15	43.72	0	43.72	10.6208
24.37	15	43.74	0	43.74	0.110451
24.38	6	43.76	0	43.76	0.0370774
24.39	16	43.78	0	43.78	0.021327
24.4	16	43.8	0	43.8	0.015207
24.41	9	43.82	0	43.82	0.00884539
24.42	17	43.84	0	43.84	0.00867228
24.43	13	43.86	0	43.86	0.0109869
24.44	17	43.88	0	43.88	0.0144908
24.45	18	43.9	0	43.9	0.0203356
24.46	12	43.92	0	43.92	0.0319129
24.47	12	43.94	0	43.94	0.065199
24.48	15	43.96	0	43.96	0.391392
24.49	10	43.98	0	43.98	0.486353
24.5	11	44	0	44	0.179615
24.51	12	44.02	0	44.02	0.319815
24.52	12	44.04	0	44.04	2.56114
24.53	15	44.06	0	44.06	3.15737
24.54	13	44.08	0	44.08	0.33071
24.55	12	44.1	0	44.1	0.120372
24.56	14	44.12	0	44.12	0.0639487
24.57	17	44.14	0	44.14	0.0425709
24.58	14	44.16	0	44.16	0.0369143
24.59	15	44.18	0	44.18	0.0699303
24.6	17	44.2	0	44.2	0.990097
24.61	20	44.22	0	44.22	0.0545605
24.62	16	44.24	0	44.24	0.296917
24.63	9	44.26	0	44.26	0.0865547
24.64	15	44.28	0	44.28	0.175295
24.65	11	44.3	0.0256545	44.3	1.8102
24.66	14	44.32	0.0564725	44.32	0.166942
24.67	16	44.34	0.211824	44.34	0.188555
24.68	13	44.36	52.8512	44.36	0.627536
24.69	12	44.38	0.277638	44.38	0.0405319
24.7	17	44.4	0.064643	44.4	0.0272738
24.71	15	44.42	0.0280724	44.42	0.0449592
24.72	22	44.44	0	44.44	0.253233
24.73	9	44.46	0	44.46	0.563656
24.74	15	44.48	0	44.48	0.0978459
24.75	11	44.5	0	44.5	1.11267
24.76	17	44.52	0	44.52	0.171783
24.77	12	44.54	0	44.54	0.0437978
24.78	9	44.56	0	44.56	0.0387947
24.79	11	44.58	0	44.58	0.114886
24.8	17	44.6	0	44.6	9.10566
24.81	18	44.62	0	44.62	0.077891
24.82	22	44.64	0	44.64	0.0360666
24.83	16	44.66	0	44.66	0.0526388
24.84	13	44.68	0	44.68	0.401873
24.85	11	44.7	0	44.7	0.675904
24.86	11	44.72	0	44.72	0.0499454
24.87	15	44.74	0	44.74	0.0182647
24.88	13	44.76	0	44.76	0.00856095
24.89	16	44.78	0	44.78	0.102443
24.9	20	44.8	0	44.8	0.0336475
24.91	5	44.82	0	44.82	0.0499664
24.92	20	44.84	0	44.84	0.088468
24.93	19	44.86	0	44.86	0.206312
24.94	12	44.88	0	44.88	0.960289
24.95	11	44.9	0	44.9	35.1177
24.96	14	44.92	0	44.92	0.689457
24.97	17	44.94	0	44.94	0.167562
[truncated: 3,503 more rows]

## Sheet: SI_Fig_10_B
2θ (°) ↓	Raw data	Fitted	Peak 1	Peak 2	Peak 3	Residual
24.98	13	16.0907	16.0907	16.0907	16.0907	-3.09071
24.99	18	16.0907	16.0907	16.0907	16.0907	1.90929
25	8	16.0907	16.0907	16.0907	16.0907	-8.09071
25.01	13	16.0907	16.0907	16.0907	16.0907	-3.09071
25.02	21	16.0907	16.0907	16.0907	16.0907	4.90929
25.03	14	16.0907	16.0907	16.0907	16.0907	-2.09071
25.04	18	16.0907	16.0907	16.0907	16.0907	1.90929
25.05	20	16.0907	16.0907	16.0907	16.0907	3.90929
25.06	8	16.0907	16.0907	16.0907	16.0907	-8.09071
25.07	13	16.0907	16.0907	16.0907	16.0907	-3.09071
25.08	15	16.0907	16.0907	16.0907	16.0907	-1.09071
25.09	13	16.0907	16.0907	16.0907	16.0907	-3.09071
25.1	13	16.0907	16.0907	16.0907	16.0907	-3.09071
25.11	17	16.0907	16.0907	16.0907	16.0907	0.909288
25.12	19	16.0907	16.0907	16.0907	16.0907	2.90929
25.13	22	16.0907	16.0907	16.0907	16.0907	5.90929
25.14	21	16.0907	16.0907	16.0907	16.0907	4.90929
25.15	15	16.0907	16.0907	16.0907	16.0907	-1.09071
25.16	15	16.0907	16.0907	16.0907	16.0907	-1.09071
25.17	16	16.0907	16.0907	16.0907	16.0907	-0.0907116
25.18	13	16.0907	16.0907	16.0907	16.0907	-3.09071
25.19	12	16.0907	16.0907	16.0907	16.0907	-4.09071
25.2	18	16.0907	16.0907	16.0907	16.0907	1.90929
25.21	15	16.0907	16.0907	16.0907	16.0907	-1.09071
25.22	16	16.0907	16.0907	16.0907	16.0907	-0.0907116
25.23	22	16.0907	16.0907	16.0907	16.0907	5.90929
25.24	13	16.0907	16.0907	16.0907	16.0907	-3.09071
25.25	23	16.0907	16.0907	16.0907	16.0907	6.90929
25.26	15	16.0907	16.0907	16.0907	16.0907	-1.09071
25.27	14	16.0907	16.0907	16.0907	16.0907	-2.09071
25.28	17	16.0907	16.0907	16.0907	16.0907	0.909288
25.29	12	16.0907	16.0907	16.0907	16.0907	-4.09071
25.3	11	16.0907	16.0907	16.0907	16.0907	-5.09071
25.31	10	16.0907	16.0907	16.0907	16.0907	-6.09071
25.32	17	16.0907	16.0907	16.0907	16.0907	0.909288
25.33	14	16.0907	16.0907	16.0907	16.0907	-2.09071
25.34	18	16.0907	16.0907	16.0907	16.0907	1.90929
25.35	25	16.0907	16.0907	16.0907	16.0907	8.90929
25.36	19	16.0907	16.0907	16.0907	16.0907	2.90929
25.37	22	16.0907	16.0907	16.0907	16.0907	5.90929
25.38	20	16.0907	16.0907	16.0907	16.0907	3.90929
25.39	17	16.0907	16.0907	16.0907	16.0907	0.909288
25.4	24	16.0907	16.0907	16.0907	16.0907	7.90929
25.41	18	16.0907	16.0907	16.0907	16.0907	1.90929
25.42	17	16.0907	16.0907	16.0907	16.0907	0.909288
25.43	26	16.0907	16.0907	16.0907	16.0907	9.90929
25.44	25	16.0907	16.0907	16.0907	16.0907	8.90929
25.45	18	16.0907	16.0907	16.0907	16.0907	1.90929
25.46	22	16.0907	16.0907	16.0907	16.0907	5.90929
25.47	16	16.0907	16.0907	16.0907	16.0907	-0.0907116
25.48	20	16.0907	16.0907	16.0907	16.0907	3.90929
25.49	23	16.0907	16.0907	16.0907	16.0907	6.90929
25.5	24	16.0907	16.0907	16.0907	16.0907	7.90929
25.51	21	16.0907	16.0907	16.0907	16.0907	4.90929
25.52	22	16.0907	16.0907	16.0907	16.0907	5.90929
25.53	25	16.0907	16.0907	16.0907	16.0907	8.90929
25.54	35	16.0907	16.0907	16.0907	16.0907	18.9093
25.55	21	16.0907	16.0907	16.0907	16.0907	4.90929
25.56	30	16.0907	16.0907	16.0907	16.0907	13.9093
25.57	18	16.0907	16.0907	16.0907	16.0907	1.90928
25.58	31	16.0907	16.0907	16.0907	16.0907	14.9093
25.59	33	16.0907	16.0907	16.0907	16.0907	16.9093
25.6	13	16.0907	16.0907	16.0907	16.0907	-3.09073
25.61	26	16.0907	16.0907	16.0907	16.0907	9.90926
25.62	26	16.0908	16.0908	16.0907	16.0907	9.90924
25.63	25	16.0908	16.0908	16.0907	16.0907	8.90921
25.64	11	16.0908	16.0908	16.0907	16.0907	-5.09084
25.65	26	16.0909	16.0909	16.0907	16.0907	9.90909
25.66	19	16.091	16.091	16.0907	16.0907	2.90898
25.67	29	16.0912	16.0912	16.0907	16.0907	12.9088
25.68	21	16.0914	16.0914	16.0907	16.0907	4.90856
25.69	31	16.0918	16.0918	16.0907	16.0907	14.9082
25.7	19	16.0924	16.0924	16.0907	16.0907	2.90761
25.71	15	16.0932	16.0932	16.0907	16.0907	-1.09322
25.72	28	16.0944	16.0944	16.0907	16.0907	11.9056
25.73	21	16.0962	16.0962	16.0907	16.0907	4.90377
25.74	20	16.0988	16.0988	16.0907	16.0907	3.90122
25.75	25	16.1024	16.1024	16.0907	16.0907	8.89758
25.76	17	16.1076	16.1076	16.0907	16.0907	0.892439
25.77	18	16.1148	16.1148	16.0907	16.0907	1.88524
25.78	31	16.1248	16.1248	16.0907	16.0907	14.8752
25.79	22	16.1385	16.1385	16.0907	16.0907	5.86149
25.8	33	16.1573	16.1573	16.0907	16.0907	16.8427
25.81	15	16.1826	16.1826	16.0907	16.0907	-1.18262
25.82	24	16.2166	16.2166	16.0907	16.0907	7.78341
25.83	29	16.2617	16.2617	16.0907	16.0907	12.7383
25.84	22	16.3211	16.3211	16.0907	16.0907	5.67894
25.85	32	16.3985	16.3985	16.0907	16.0907	15.6015
25.86	26	16.4985	16.4985	16.0907	16.0907	9.5015
25.87	21	16.6266	16.6266	16.0907	16.0907	4.37339
25.88	25	16.7892	16.7892	16.0907	16.0907	8.21083
25.89	26	16.9936	16.9935	16.0907	16.0907	9.00645
25.9	22	17.2481	17.2481	16.0908	16.0907	4.75187
25.91	24	17.5623	17.5622	16.0908	16.0907	6.43771
25.92	24	17.9463	17.9462	16.0909	16.0907	6.05367
25.93	27	18.4113	18.4111	16.0909	16.0907	8.58865
25.94	25	18.969	18.9687	16.0911	16.0907	6.03097
25.95	31	19.6314	19.6308	16.0913	16.0907	11.3686
25.96	39	20.4103	20.4094	16.0916	16.0907	18.5897
25.97	22	21.3173	21.3159	16.0921	16.0907	0.682695
25.98	31	22.3628	22.3607	16.0928	16.0907	8.63721
25.99	38	23.5556	23.5525	16.0938	16.0907	14.4444
26	32	24.9024	24.8977	16.0954	16.0907	7.09765
26.01	31	26.4068	26.3998	16.0977	16.0907	4.59322
26.02	24	28.0691	28.0588	16.101	16.0907	-4.06912
26.03	39	29.8855	29.8705	16.1057	16.0907	9.11446
26.04	33	31.8476	31.8258	16.1125	16.0907	1.15236
26.05	33	33.9421	33.9107	16.1221	16.0907	-0.942105
26.06	36	36.1505	36.1058	16.1355	16.0907	-0.150546
26.07	41	38.4495	38.3862	16.1541	16.0907	2.55046
26.08	47	40.8109	40.722	16.1797	16.0907	6.18907
26.09	39	43.2024	43.0785	16.2145	16.0907	-4.20235
26.1	36	45.5881	45.4172	16.2616	16.0907	-9.58812
26.11	60	47.9302	47.6962	16.3247	16.0907	12.0698
26.12	43	50.1898	49.872	16.4085	16.0907	-7.1898
26.13	47	52.3284	51.9004	16.5187	16.0907	-5.3284
26.14	40	54.3098	53.7382	16.6624	16.0907	-14.3098
26.15	55	56.1018	55.3445	16.848	16.0907	-1.10177
26.16	49	57.6774	56.6825	17.0856	16.0907	-8.67739
26.17	48	59.0169	57.7207	17.387	16.0907	-11.0169
26.18	52	60.1091	58.434	17.7658	16.0908	-8.10907
26.19	60	60.9518	58.805	18.2375	16.0908	-0.951846
26.2	48	61.5534	58.8247	18.8193	16.0909	-13.5534
26.21	64	61.9324	58.4925	19.5304	16.0909	2.06762
26.22	76	62.1173	57.8166	20.3911	16.0911	13.8827
26.23	69	62.1462	56.8135	21.4228	16.0913	6.8538
26.24	60	62.0654	55.5074	22.6477	16.0917	-2.06538
26.25	67	61.9276	53.9292	24.0876	16.0922	5.07236
26.26	67	61.7904	52.1153	25.7635	16.093	5.20965
26.27	63	61.7131	50.106	27.6942	16.0943	1.28694
26.28	66	61.7549	47.9444	29.8958	16.0962	4.24506
26.29	74	61.9721	45.6747	32.3799	16.099	12.0279
26.3	60	62.415	43.3406	35.1528	16.1031	-2.41504
26.31	71	63.1259	40.9841	38.2141	16.1092	7.87412
26.32	71	64.1364	38.6442	41.5557	16.118	6.8636
26.33	72	65.4661	36.356	45.1608	16.1306	6.53393
26.34	80	67.1207	34.1501	49.0032	16.1488	12.8793
26.35	82	69.0916	32.0519	53.0468	16.1744	12.9084
26.36	56	71.3558	30.0814	57.2456	16.2103	-15.3558
26.37	83	73.8763	28.2532	61.5443	16.2603	9.12373
26.38	84	76.6033	26.5768	65.8788	16.3291	7.39671
26.39	79	79.4766	25.0572	70.1777	16.4232	-0.476625
26.4	79	82.428	23.6946	74.3643	16.5505	-3.42799
26.41	89	85.3842	22.486	78.3582	16.7214	3.61581
26.42	98	88.2707	21.4253	82.0782	16.9486	9.72928
26.43	83	91.0155	20.5039	85.445	17.2482	-8.01554
26.44	76	93.553	19.7115	88.3835	17.6394	-17.553
26.45	103	95.8279	19.037	90.8263	18.1459	7.17214
26.46	104	97.7985	18.4684	92.7158	18.7956	6.20155
26.47	97	99.4402	17.9938	94.0065	19.6214	-2.44023
26.48	92	100.748	17.6013	94.6669	20.6613	-8.74805
26.49	82	101.738	17.2799	94.6806	21.9588	-19.7379
26.5	102	102.448	17.0192	94.0474	23.5627	-0.447872
26.51	96	102.938	16.8097	92.7828	25.5266	-6.93772
26.52	109	103.288	16.6429	90.9178	27.9086	5.71206
26.53	96	103.597	16.5113	88.4973	30.7702	-7.59735
26.54	102	103.98	16.4084	85.5784	34.1746	-1.97996
26.55	115	104.561	16.3287	82.2283	38.1851	10.4393
26.56	114	105.471	16.2675	78.5217	42.8629	8.52932
26.57	113	106.841	16.221	74.5377	48.264	6.15864
26.58	134	108.799	16.1859	70.3577	54.4366	25.2012
26.59	113	111.457	16.1597	66.0618	61.4173	1.54252
26.6	102	114.914	16.1403	61.7274	69.2279	-12.9141
26.61	123	119.242	16.1261	57.4258	77.8716	3.75796
26.62	149	124.486	16.1157	53.2216	87.3301	24.514
26.63	154	130.658	16.1082	49.1705	97.5607	23.342
26.64	155	137.734	16.1029	45.3188	108.494	17.2662
26.65	138	145.652	16.0991	41.703	120.031	-7.6518
26.66	166	154.312	16.0965	38.3498	132.047	11.6883
26.67	166	163.577	16.0946	35.2764	144.387	2.42334
26.68	148	173.275	16.0933	32.4913	156.872	-25.2753
26.69	194	183.207	16.0925	29.9951	169.301	10.7931
26.7	201	193.147	16.0919	27.7817	181.454	7.85343
26.71	160	202.853	16.0915	25.8399	193.103	-42.853
26.72	194	212.076	16.0912	24.1536	204.013	-18.0762
26.73	178	220.567	16.091	22.7041	213.953	-42.5667
26.74	245	228.084	16.0909	21.4706	222.704	16.9156
26.75	250	234.407	16.0908	20.4311	230.067	15.5925
26.76	239	239.341	16.0908	19.5636	235.868	-0.341133
26.77	294	242.725	16.0908	18.8467	239.969	51.2753
26.78	254	244.438	16.0907	18.2597	242.269	9.56223
26.79	248	244.405	16.0907	17.7837	242.712	3.59521
26.8	235	242.597	16.0907	17.4013	241.287	-7.59743
26.81	243	239.035	16.0907	17.0969	238.029	3.96475
26.82	228	233.784	16.0907	16.8569	233.018	-5.78433
26.83	257	226.954	16.0907	16.6693	226.375	30.0461
26.84	229	218.692	16.0907	16.524	218.258	10.3085
26.85	220	209.177	16.0907	16.4126	208.855	10.8234
26.86	199	198.613	16.0907	16.3278	198.376	0.387048
26.87	182	187.221	16.0907	16.264	187.048	-5.22115
26.88	154	175.23	16.0907	16.2162	175.104	-21.2299
26.89	167	162.868	16.0907	16.1809	162.778	4.13193
26.9	163	150.358	16.0907	16.155	150.293	12.6425
26.91	124	137.906	16.0907	16.1362	137.861	-13.906
26.92	104	125.702	16.0907	16.1226	125.67	-21.7022
26.93	90	113.911	16.0907	16.1129	113.889	-23.9111
26.94	77	102.671	16.0907	16.106	102.656	-25.671
26.95	70	92.0927	16.0907	16.1012	92.0822	-22.0927
26.96	63	82.2582	16.0907	16.0978	82.2511	-19.2582
26.97	46	73.2226	16.0907	16.0955	73.2178	-27.2226
26.98	44	65.0151	16.0907	16.0939	65.0119	-21.0151
26.99	37	57.642	16.0907	16.0928	57.6399	-20.642
27	44	51.0898	16.0907	16.0921	51.0884	-7.08977
27.01	36	45.3282	16.0907	16.0916	45.3273	-9.32818
27.02	21	40.3141	16.0907	16.0913	40.3135	-19.3141
27.03	23	35.9948	16.0907	16.0911	35.9944	-12.9948
27.04	15	32.311	16.0907	16.0909	32.3108	-17.311
27.05	20	29.2003	16.0907	16.0909	29.2001	-9.20027
27.06	21	26.5989	16.0907	16.0908	26.5988	-5.59891
27.07	14	24.4444	16.0907	16.0908	24.4444	-10.4444
27.08	27	22.677	16.0907	16.0907	22.677	4.32299
27.09	25	21.2408	16.0907	16.0907	21.2408	3.7592
27.1	30	20.0846	16.0907	16.0907	20.0846	9.91538
27.11	25	19.1625	16.0907	16.0907	19.1625	5.83749
27.12	19	18.4339	16.0907	16.0907	18.4338	0.566146
27.13	20	17.8633	16.0907	16.0907	17.8633	2.13667
27.14	14	17.4207	16.0907	16.0907	17.4207	-3.42068
27.15	18	17.0804	16.0907	16.0907	17.0804	0.919641
27.16	23	16.8211	16.0907	16.0907	16.8211	6.17894
27.17	16	16.6253	16.0907	16.0907	16.6253	-0.625263
27.18	19	16.4787	16.0907	16.0907	16.4787	2.52126
27.19	18	16.3701	16.0907	16.0907	16.3701	1.62994
27.2	20	16.2902	16.0907	16.0907	16.2902	3.70984
27.21	10	16.2319	16.0907	16.0907	16.2319	-6.23194
27.22	22	16.1899	16.0907	16.0907	16.1899	5.8101
27.23	21	16.1598	16.0907	16.0907	16.1598	4.8402
27.24	18	16.1384	16.0907	16.0907	16.1384	1.86157
27.25	21	16.1234	16.0907	16.0907	16.1234	4.8766
27.26	14	16.1129	16.0907	16.0907	16.1129	-2.11292
27.27	17	16.1057	16.0907	16.0907	16.1057	0.89432
27.28	19	16.1007	16.0907	16.0907	16.1007	2.89928
27.29	25	16.0973	16.0907	16.0907	16.0973	8.90266
27.3	20	16.0951	16.0907	16.0907	16.0951	3.90493
27.31	17	16.0936	16.0907	16.0907	16.0936	0.906447
27.32	16	16.0925	16.0907	16.0907	16.0925	-0.0925489
27.33	17	16.0919	16.0907	16.0907	16.0919	0.90811
27.34	9	16.0915	16.0907	16.0907	16.0915	-7.09146
27.35	14	16.0912	16.0907	16.0907	16.0912	-2.09118
27.36	24	16.091	16.0907	16.0907	16.091	7.90899
27.37	23	16.0909	16.0907	16.0907	16.0909	6.9091
27.38	13	16.0908	16.0907	16.0907	16.0908	-3.09082
27.39	21	16.0908	16.0907	16.0907	16.0908	4.90922
27.4	15	16.0908	16.0907	16.0907	16.0908	-1.09075
27.41	15	16.0907	16.0907	16.0907	16.0907	-1.09074
27.42	20	16.0907	16.0907	16.0907	16.0907	3.90927
27.43	18	16.0907	16.0907	16.0907	16.0907	1.90928
27.44	13	16.0907	16.0907	16.0907	16.0907	-3.09072
27.45	7	16.0907	16.0907	16.0907	16.0907	-9.09071
27.46	16	16.0907	16.0907	16.0907	16.0907	-0.0907133
27.47	18	16.0907	16.0907	16.0907	16.0907	1.90929
27.48	19	16.0907	16.0907	16.0907	16.0907	2.90929
27.49	23	16.0907	16.0907	16.0907	16.0907	6.90929
27.5	16	16.0907	16.0907	16.0907	16.0907	-0.0907118
27.51	22	16.0907	16.0907	16.0907	16.0907	5.90929
27.52	18	16.0907	16.0907	16.0907	16.0907	1.90929
27.53	14	16.0907	16.0907	16.0907	16.0907	-2.09071
27.54	22	16.0907	16.0907	16.0907	16.0907	5.90929
27.55	21	16.0907	16.0907	16.0907	16.0907	4.90929
27.56	25	16.0907	16.0907	16.0907	16.0907	8.90929
27.57	16	16.0907	16.0907	16.0907	16.0907	-0.0907116
27.58	18	16.0907	16.0907	16.0907	16.0907	1.90929
27.59	27	16.0907	16.0907	16.0907	16.0907	10.9093
27.6	21	16.0907	16.0907	16.0907	16.0907	4.90929
27.61	23	16.0907	16.0907	16.0907	16.0907	6.90929
27.62	21	16.0907	16.0907	16.0907	16.0907	4.90929
27.63	18	16.0907	16.0907	16.0907	16.0907	1.90929
27.64	14	16.0907	16.0907	16.0907	16.0907	-2.09071
27.65	23	16.0907	16.0907	16.0907	16.0907	6.90929
27.66	25	16.0907	16.0907	16.0907	16.0907	8.90929
27.67	17	16.0907	16.0907	16.0907	16.0907	0.909288
27.68	12	16.0907	16.0907	16.0907	16.0907	-4.09071
27.69	16	16.0907	16.0907	16.0907	16.0907	-0.0907116
27.7	19	16.0907	16.0907	16.0907	16.0907	2.90929
27.71	15	16.0907	16.0907	16.0907	16.0907	-1.09071
27.72	23	16.0907	16.0907	16.0907	16.0907	6.90929
27.73	22	16.0907	16.0907	16.0907	16.0907	5.90929
27.74	22	16.0907	16.0907	16.0907	16.0907	5.90929
27.75	22	16.0907	16.0907	16.0907	16.0907	5.90929
27.76	18	16.0907	16.0907	16.0907	16.0907	1.90929
27.77	14	16.0907	16.0907	16.0907	16.0907	-2.09071
27.78	21	16.0907	16.0907	16.0907	16.0907	4.90929
27.79	10	16.0907	16.0907	16.0907	16.0907	-6.09071
27.8	15	16.0907	16.0907	16.0907	16.0907	-1.09071
27.81	24	16.0907	16.0907	16.0907	16.0907	7.90929
27.82	18	16.0907	16.0907	16.0907	16.0907	1.90929
27.83	23	16.0907	16.0907	16.0907	16.0907	6.90929
27.84	17	16.0907	16.0907	16.0907	16.0907	0.909288
27.85	16	16.0907	16.0907	16.0907	16.0907	-0.0907116
27.86	17	16.0907	16.0907	16.0907	16.0907	0.909288
27.87	25	16.0907	16.0907	16.0907	16.0907	8.90929
27.88	17	16.0907	16.0907	16.0907	16.0907	0.909288
27.89	14	16.0907	16.0907	16.0907	16.0907	-2.09071
27.9	25	16.0907	16.0907	16.0907	16.0907	8.90929
27.91	17	16.0907	16.0907	16.0907	16.0907	0.909288
27.92	17	16.0907	16.0907	16.0907	16.0907	0.909288
27.93	21	16.0907	16.0907	16.0907	16.0907	4.90929
27.94	25	16.0907	16.0907	16.0907	16.0907	8.90929
27.95	22	16.0907	16.0907	16.0907	16.0907	5.90929
27.96	18	16.0907	16.0907	16.0907	16.0907	1.90929
27.97	18	16.0907	16.0907	16.0907	16.0907	1.90929
27.98	14	16.0907	16.0907	16.0907	16.0907	-2.09071
27.99	25	16.0907	16.0907	16.0907	16.0907	8.90929
28	16	16.0907	16.0907	16.0907	16.0907	-0.0907116
28.01	13	16.0907	16.0907	16.0907	16.0907	-3.09071
28.02	21	16.0907	16.0907	16.0907	16.0907	4.90929
28.03	13	16.0907	16.0907	16.0907	16.0907	-3.09071
28.04	19	16.0907	16.0907	16.0907	16.0907	2.90929
28.05	15	16.0907	16.0907	16.0907	16.0907	-1.09071
28.06	13	16.0907	16.0907	16.0907	16.0907	-3.09071
28.07	18	16.0907	16.0907	16.0907	16.0907	1.90929
28.08	17	16.0907	16.0907	16.0907	16.0907	0.909288
28.09	19	16.0907	16.0907	16.0907	16.0907	2.90929
28.1	21	16.0907	16.0907	16.0907	16.0907	4.90929
28.11	10	16.0907	16.0907	16.0907	16.0907	-6.09071
28.12	19	16.0907	16.0907	16.0907	16.0907	2.90929
28.13	20	16.0907	16.0907	16.0907	16.0907	3.90929
28.14	15	16.0907	16.0907	16.0907	16.0907	-1.09071
28.15	13	16.0907	16.0907	16.0907	16.0907	-3.09071
28.16	15	16.0907	16.0907	16.0907	16.0907	-1.09071
28.17	15	16.0907	16.0907	16.0907	16.0907	-1.09071
28.18	19	16.0907	16.0907	16.0907	16.0907	2.90929
28.19	13	16.0907	16.0907	16.0907	16.0907	-3.09071
28.2	26	16.0907	16.0907	16.0907	16.0907	9.90929
28.21	20	16.0907	16.0907	16.0907	16.0907	3.90929
28.22	22	16.0907	16.0907	16.0907	16.0907	5.90929
28.23	25	16.0907	16.0907	16.0907	16.0907	8.90929
28.24	16	16.0907	16.0907	16.0907	16.0907	-0.0907116
28.25	14	16.0907	16.0907	16.0907	16.0907	-2.09071
28.26	17	16.0907	16.0907	16.0907	16.0907	0.909288
28.27	25	16.0907	16.0907	16.0907	16.0907	8.90929
28.28	25	16.0907	16.0907	16.0907	16.0907	8.90929
28.29	23	16.0907	16.0907	16.0907	16.0907	6.90929
28.3	22	16.0907	16.0907	16.0907	16.0907	5.90929
28.31	21	16.0907	16.0907	16.0907	16.0907	4.90929
28.32	21	16.0907	16.0907	16.0907	16.0907	4.90929
28.33	23	16.0907	16.0907	16.0907	16.0907	6.90929
28.34	10	16.0907	16.0907	16.0907	16.0907	-6.09071
28.35	17	16.0907	16.0907	16.0907	16.0907	0.909288
28.36	12	16.0907	16.0907	16.0907	16.0907	-4.09071
28.37	18	16.0907	16.0907	16.0907	16.0907	1.90929
28.38	15	16.0907	16.0907	16.0907	16.0907	-1.09071
28.39	22	16.0907	16.0907	16.0907	16.0907	5.90929
28.4	18	16.0907	16.0907	16.0907	16.0907	1.90929
28.41	17	16.0907	16.0907	16.0907	16.0907	0.909288
28.42	15	16.0907	16.0907	16.0907	16.0907	-1.09071
28.43	18	16.0907	16.0907	16.0907	16.0907	1.90929
28.44	12	16.0907	16.0907	16.0907	16.0907	-4.09071
28.45	15	16.0907	16.0907	16.0907	16.0907	-1.09071
28.46	17	16.0907	16.0907	16.0907	16.0907	0.909288
28.47	17	16.0907	16.0907	16.0907	16.0907	0.909288
28.48	12	16.0907	16.0907	16.0907	16.0907	-4.09071
28.49	17	16.0907	16.0907	16.0907	16.0907	0.909288
28.5	11	16.0907	16.0907	16.0907	16.0907	-5.09071
28.51	19	16.0907	16.0907	16.0907	16.0907	2.90929
28.52	14	16.0907	16.0907	16.0907	16.0907	-2.09071
28.53	20	16.0907	16.0907	16.0907	16.0907	3.90929
28.54	12	16.0907	16.0907	16.0907	16.0907	-4.09071
28.55	9	16.0907	16.0907	16.0907	16.0907	-7.09071
28.56	12	16.0907	16.0907	16.0907	16.0907	-4.09071
28.57	15	16.0907	16.0907	16.0907	16.0907	-1.09071
28.58	25	16.0907	16.0907	16.0907	16.0907	8.90929
28.59	12	16.0907	16.0907	16.0907	16.0907	-4.09071
28.6	12	16.0907	16.0907	16.0907	16.0907	-4.09071
28.61	14	16.0907	16.0907	16.0907	16.0907	-2.09071
28.62	18	16.0907	16.0907	16.0907	16.0907	1.90929
28.63	17	16.0907	16.0907	16.0907	16.0907	0.909288
28.64	13	16.0907	16.0907	16.0907	16.0907	-3.09071
28.65	11	16.0907	16.0907	16.0907	16.0907	-5.09071
28.66	11	16.0907	16.0907	16.0907	16.0907	-5.09071
28.67	13	16.0907	16.0907	16.0907	16.0907	-3.09071
28.68	14	16.0907	16.0907	16.0907	16.0907	-2.09071
28.69	15	16.0907	16.0907	16.0907	16.0907	-1.09071
28.7	12	16.0907	16.0907	16.0907	16.0907	-4.09071
28.71	18	16.0907	16.0907	16.0907	16.0907	1.90929
28.72	8	16.0907	16.0907	16.0907	16.0907	-8.09071
28.73	13	16.0907	16.0907	16.0907	16.0907	-3.09071
28.74	16	16.0907	16.0907	16.0907	16.0907	-0.0907116
28.75	18	16.0907	16.0907	16.0907	16.0907	1.90929
28.76	11	16.0907	16.0907	16.0907	16.0907	-5.09071
28.77	15	16.0907	16.0907	16.0907	16.0907	-1.09071
28.78	13	16.0907	16.0907	16.0907	16.0907	-3.09071
28.79	15	16.0907	16.0907	16.0907	16.0907	-1.09071
28.8	14	16.0907	16.0907	16.0907	16.0907	-2.09071
28.81	18	16.0907	16.0907	16.0907	16.0907	1.90929
28.82	17	16.0907	16.0907	16.0907	16.0907	0.909288
28.83	10	16.0907	16.0907	16.0907	16.0907	-6.09071
28.84	22	16.0907	16.0907	16.0907	16.0907	5.90929
28.85	18	16.0907	16.0907	16.0907	16.0907	1.90929
28.86	10	16.0907	16.0907	16.0907	16.0907	-6.09071
28.87	9	16.0907	16.0907	16.0907	16.0907	-7.09071
28.88	21	16.0907	16.0907	16.0907	16.0907	4.90929
28.89	8	16.0907	16.0907	16.0907	16.0907	-8.09071
28.9	8	16.0907	16.0907	16.0907	16.0907	-8.09071
28.91	13	16.0907	16.0907	16.0907	16.0907	-3.09071
28.92	19	16.0907	16.0907	16.0907	16.0907	2.90929
28.93	16	16.0907	16.0907	16.0907	16.0907	-0.0907116
28.94	15	16.0907	16.0907	16.0907	16.0907	-1.09071
28.95	16	16.0907	16.0907	16.0907	16.0907	-0.0907116
28.96	10	16.0907	16.0907	16.0907	16.0907	-6.09071
28.97	18	16.0907	16.0907	16.0907	16.0907	1.90929
28.98	16	16.0907	16.0907	16.0907	16.0907	-0.0907116
28.99	12	16.0907	16.0907	16.0907	16.0907	-4.09071
29	25	16.0907	16.0907	16.0907	16.0907	8.90929
29.01	15	16.0907	16.0907	16.0907	16.0907	-1.09071
29.02	16	16.0907	16.0907	16.0907	16.0907	-0.0907116
29.03	14	16.0907	16.0907	16.0907	16.0907	-2.09071
29.04	16	16.0907	16.0907	16.0907	16.0907	-0.0907116
29.05	18	16.0907	16.0907	16.0907	16.0907	1.90929
29.06	15	16.0907	16.0907	16.0907	16.0907	-1.09071
29.07	18	16.0907	16.0907	16.0907	16.0907	1.90929
29.08	15	16.0907	16.0907	16.0907	16.0907	-1.09071
29.09	17	16.0907	16.0907	16.0907	16.0907	0.909288
29.1	25	16.0907	16.0907	16.0907	16.0907	8.90929
29.11	17	16.0907	16.0907	16.0907	16.0907	0.909288
29.12	14	16.0907	16.0907	16.0907	16.0907	-2.09071
29.13	24	16.0907	16.0907	16.0907	16.0907	7.90929
29.14	13	16.0907	16.0907	16.0907	16.0907	-3.09071
29.15	25	16.0907	16.0907	16.0907	16.0907	8.90929
29.16	21	16.0907	16.0907	16.0907	16.0907	4.90929
29.17	15	16.0907	16.0907	16.0907	16.0907	-1.09071
29.18	20	16.0907	16.0907	16.0907	16.0907	3.90929
29.19	14	16.0907	16.0907	16.0907	16.0907	-2.09071
29.2	19	16.0907	16.0907	16.0907	16.0907	2.90929
29.21	20	16.0907	16.0907	16.0907	16.0907	3.90929
29.22	13	16.0907	16.0907	16.0907	16.0907	-3.09071
29.23	25	16.0907	16.0907	16.0907	16.0907	8.90929
29.24	11	16.0907	16.0907	16.0907	16.0907	-5.09071
29.25	15	16.0907	16.0907	16.0907	16.0907	-1.09071
29.26	20	16.0907	16.0907	16.0907	16.0907	3.90929
29.27	21	16.0907	16.0907	16.0907	16.0907	4.90929
29.28	11	16.0907	16.0907	16.0907	16.0907	-5.09071
29.29	15	16.0907	16.0907	16.0907	16.0907	-1.09071
29.3	18	16.0907	16.0907	16.0907	16.0907	1.90929
29.31	19	16.0907	16.0907	16.0907	16.0907	2.90929
29.32	16	16.0907	16.0907	16.0907	16.0907	-0.0907116
29.33	17	16.0907	16.0907	16.0907	16.0907	0.909288
29.34	14	16.0907	16.0907	16.0907	16.0907	-2.09071
29.35	18	16.0907	16.0907	16.0907	16.0907	1.90929
29.36	15	16.0907	16.0907	16.0907	16.0907	-1.09071
29.37	20	16.0907	16.0907	16.0907	16.0907	3.90929
29.38	17	16.0907	16.0907	16.0907	16.0907	0.909288
29.39	13	16.0907	16.0907	16.0907	16.0907	-3.09071
29.4	16	16.0907	16.0907	16.0907	16.0907	-0.0907116
29.41	13	16.0907	16.0907	16.0907	16.0907	-3.09071
29.42	15	16.0907	16.0907	16.0907	16.0907	-1.09071
29.43	15	16.0907	16.0907	16.0907	16.0907	-1.09071
29.44	21	16.0907	16.0907	16.0907	16.0907	4.90929
29.45	16	16.0907	16.0907	16.0907	16.0907	-0.0907116
29.46	13	16.0907	16.0907	16.0907	16.0907	-3.09071
29.47	14	16.0907	16.0907	16.0907	16.0907	-2.09071
29.48	14	16.0907	16.0907	16.0907	16.0907	-2.09071
29.49	16	16.0907	16.0907	16.0907	16.0907	-0.0907116
29.5	14	16.0907	16.0907	16.0907	16.0907	-2.09071
29.51	16	16.0907	16.0907	16.0907	16.0907	-0.0907116
29.52	22	16.0907	16.0907	16.0907	16.0907	5.90929
29.53	13	16.0907	16.0907	16.0907	16.0907	-3.09071
29.54	12	16.0907	16.0907	16.0907	16.0907	-4.09071
29.55	12	16.0907	16.0907	16.0907	16.0907	-4.09071
29.56	18	16.0907	16.0907	16.0907	16.0907	1.90929
29.57	15	16.0907	16.0907	16.0907	16.0907	-1.09071
29.58	15	16.0907	16.0907	16.0907	16.0907	-1.09071
29.59	18	16.0907	16.0907	16.0907	16.0907	1.90929
29.6	24	16.0907	16.0907	16.0907	16.0907	7.90929
29.61	20	16.0907	16.0907	16.0907	16.0907	3.90929
29.62	12	16.0907	16.0907	16.0907	16.0907	-4.09071
29.63	31	16.0907	16.0907	16.0907	16.0907	14.9093
29.64	24	16.0907	16.0907	16.0907	16.0907	7.90929
29.65	17	16.0907	16.0907	16.0907	16.0907	0.909288
29.66	18	16.0907	16.0907	16.0907	16.0907	1.90929
29.67	20	16.0907	16.0907	16.0907	16.0907	3.90929
29.68	17	16.0907	16.0907	16.0907	16.0907	0.909288
29.69	17	16.0907	16.0907	16.0907	16.0907	0.909288
29.7	19	16.0907	16.0907	16.0907	16.0907	2.90929
29.71	17	16.0907	16.0907	16.0907	16.0907	0.909288
29.72	18	16.0907	16.0907	16.0907	16.0907	1.90929
29.73	13	16.0907	16.0907	16.0907	16.0907	-3.09071
29.74	21	16.0907	16.0907	16.0907	16.0907	4.90929
29.75	20	16.0907	16.0907	16.0907	16.0907	3.90929
29.76	24	16.0907	16.0907	16.0907	16.0907	7.90929
29.77	20	16.0907	16.0907	16.0907	16.0907	3.90929
29.78	18	16.0907	16.0907	16.0907	16.0907	1.90929
29.79	21	16.0907	16.0907	16.0907	16.0907	4.90929
29.8	21	16.0907	16.0907	16.0907	16.0907	4.90929
29.81	19	16.0907	16.0907	16.0907	16.0907	2.90929
29.82	11	16.0907	16.0907	16.0907	16.0907	-5.09071
29.83	17	16.0907	16.0907	16.0907	16.0907	0.909288
29.84	21	16.0907	16.0907	16.0907	16.0907	4.90929
29.85	19	16.0907	16.0907	16.0907	16.0907	2.90929
29.86	21	16.0907	16.0907	16.0907	16.0907	4.90929
29.87	19	16.0907	16.0907	16.0907	16.0907	2.90929
29.88	27	16.0907	16.0907	16.0907	16.0907	10.9093
29.89	15	16.0907	16.0907	16.0907	16.0907	-1.09071
29.9	19	16.0907	16.0907	16.0907	16.0907	2.90929
29.91	14	16.0907	16.0907	16.0907	16.0907	-2.09071
29.92	24	16.0907	16.0907	16.0907	16.0907	7.90929
29.93	14	16.0907	16.0907	16.0907	16.0907	-2.09071
29.94	24	16.0907	16.0907	16.0907	16.0907	7.90929
29.95	21	16.0907	16.0907	16.0907	16.0907	4.90929
29.96	14	16.0907	16.0907	16.0907	16.0907	-2.09071
29.97	24	16.0907	16.0907	16.0907	16.0907	7.90929
29.98	9	16.0907	16.0907	16.0907	16.0907	-7.09071
29.99	16	16.0907	16.0907	16.0907	16.0907	-0.0907116
30	18	16.0907	16.0907	16.0907	16.0907	1.90929
30.01	27	16.0907	16.0907	16.0907	16.0907	10.9093
30.02	16	16.0907	16.0907	16.0907	16.0907	-0.0907116

## Sheet: SI_Fig_10_C
2θ (°) ↓	Raw data	Fitted	Peak 1	Peak 2	Peak 3	Residual
27.99	25	16.0088	16.0088	16.0088	16.0088	8.99115
28	16	16.0088	16.0088	16.0088	16.0088	-0.00884507
28.01	13	16.0088	16.0088	16.0088	16.0088	-3.00885
28.02	21	16.0088	16.0088	16.0088	16.0088	4.99115
28.03	13	16.0088	16.0088	16.0088	16.0088	-3.00885
28.04	19	16.0088	16.0088	16.0088	16.0088	2.99115
28.05	15	16.0088	16.0088	16.0088	16.0088	-1.00885
28.06	13	16.0088	16.0088	16.0088	16.0088	-3.00885
28.07	18	16.0088	16.0088	16.0088	16.0088	1.99115
28.08	17	16.0088	16.0088	16.0088	16.0088	0.991155
28.09	19	16.0088	16.0088	16.0088	16.0088	2.99115
28.1	21	16.0088	16.0088	16.0088	16.0088	4.99115
28.11	10	16.0088	16.0088	16.0088	16.0088	-6.00885
28.12	19	16.0088	16.0088	16.0088	16.0088	2.99115
28.13	20	16.0088	16.0088	16.0088	16.0088	3.99115
28.14	15	16.0088	16.0088	16.0088	16.0088	-1.00885
28.15	13	16.0088	16.0088	16.0088	16.0088	-3.00885
28.16	15	16.0088	16.0088	16.0088	16.0088	-1.00885
28.17	15	16.0088	16.0088	16.0088	16.0088	-1.00885
28.18	19	16.0088	16.0088	16.0088	16.0088	2.99115
28.19	13	16.0088	16.0088	16.0088	16.0088	-3.00885
28.2	26	16.0088	16.0088	16.0088	16.0088	9.99115
28.21	20	16.0088	16.0088	16.0088	16.0088	3.99115
28.22	22	16.0088	16.0088	16.0088	16.0088	5.99115
28.23	25	16.0088	16.0088	16.0088	16.0088	8.99115
28.24	16	16.0088	16.0088	16.0088	16.0088	-0.00884507
28.25	14	16.0088	16.0088	16.0088	16.0088	-2.00885
28.26	17	16.0088	16.0088	16.0088	16.0088	0.991155
28.27	25	16.0088	16.0088	16.0088	16.0088	8.99115
28.28	25	16.0088	16.0088	16.0088	16.0088	8.99115
28.29	23	16.0088	16.0088	16.0088	16.0088	6.99115
28.3	22	16.0088	16.0088	16.0088	16.0088	5.99115
28.31	21	16.0088	16.0088	16.0088	16.0088	4.99115
28.32	21	16.0088	16.0088	16.0088	16.0088	4.99115
28.33	23	16.0088	16.0088	16.0088	16.0088	6.99115
28.34	10	16.0088	16.0088	16.0088	16.0088	-6.00885
28.35	17	16.0088	16.0088	16.0088	16.0088	0.991155
28.36	12	16.0088	16.0088	16.0088	16.0088	-4.00885
28.37	18	16.0088	16.0088	16.0088	16.0088	1.99115
28.38	15	16.0088	16.0088	16.0088	16.0088	-1.00885
28.39	22	16.0088	16.0088	16.0088	16.0088	5.99115
28.4	18	16.0088	16.0088	16.0088	16.0088	1.99115
28.41	17	16.0088	16.0088	16.0088	16.0088	0.991155
28.42	15	16.0088	16.0088	16.0088	16.0088	-1.00885
28.43	18	16.0088	16.0088	16.0088	16.0088	1.99115
28.44	12	16.0088	16.0088	16.0088	16.0088	-4.00885
28.45	15	16.0088	16.0088	16.0088	16.0088	-1.00885
28.46	17	16.0088	16.0088	16.0088	16.0088	0.991155
28.47	17	16.0088	16.0088	16.0088	16.0088	0.991155
28.48	12	16.0088	16.0088	16.0088	16.0088	-4.00885
28.49	17	16.0088	16.0088	16.0088	16.0088	0.991155
28.5	11	16.0088	16.0088	16.0088	16.0088	-5.00885
28.51	19	16.0088	16.0088	16.0088	16.0088	2.99115
28.52	14	16.0088	16.0088	16.0088	16.0088	-2.00885
28.53	20	16.0088	16.0088	16.0088	16.0088	3.99115
28.54	12	16.0088	16.0088	16.0088	16.0088	-4.00885
28.55	9	16.0088	16.0088	16.0088	16.0088	-7.00885
28.56	12	16.0088	16.0088	16.0088	16.0088	-4.00885
28.57	15	16.0088	16.0088	16.0088	16.0088	-1.00885
28.58	25	16.0088	16.0088	16.0088	16.0088	8.99115
28.59	12	16.0088	16.0088	16.0088	16.0088	-4.00885
28.6	12	16.0088	16.0088	16.0088	16.0088	-4.00885
28.61	14	16.0088	16.0088	16.0088	16.0088	-2.00885
28.62	18	16.0088	16.0088	16.0088	16.0088	1.99115
28.63	17	16.0088	16.0088	16.0088	16.0088	0.991155
28.64	13	16.0088	16.0088	16.0088	16.0088	-3.00885
28.65	11	16.0088	16.0088	16.0088	16.0088	-5.00885
28.66	11	16.0088	16.0088	16.0088	16.0088	-5.00885
28.67	13	16.0088	16.0088	16.0088	16.0088	-3.00885
28.68	14	16.0088	16.0088	16.0088	16.0088	-2.00885
28.69	15	16.0088	16.0088	16.0088	16.0088	-1.00885
28.7	12	16.0088	16.0088	16.0088	16.0088	-4.00885
28.71	18	16.0088	16.0088	16.0088	16.0088	1.99115
28.72	8	16.0088	16.0088	16.0088	16.0088	-8.00885
28.73	13	16.0088	16.0088	16.0088	16.0088	-3.00885
28.74	16	16.0088	16.0088	16.0088	16.0088	-0.00884507
28.75	18	16.0088	16.0088	16.0088	16.0088	1.99115
28.76	11	16.0088	16.0088	16.0088	16.0088	-5.00885
28.77	15	16.0088	16.0088	16.0088	16.0088	-1.00885
28.78	13	16.0088	16.0088	16.0088	16.0088	-3.00885
28.79	15	16.0088	16.0088	16.0088	16.0088	-1.00885
28.8	14	16.0088	16.0088	16.0088	16.0088	-2.00885
28.81	18	16.0088	16.0088	16.0088	16.0088	1.99115
28.82	17	16.0088	16.0088	16.0088	16.0088	0.991155
28.83	10	16.0088	16.0088	16.0088	16.0088	-6.00885
28.84	22	16.0088	16.0088	16.0088	16.0088	5.99115
28.85	18	16.0088	16.0088	16.0088	16.0088	1.99115
28.86	10	16.0088	16.0088	16.0088	16.0088	-6.00885
28.87	9	16.0088	16.0088	16.0088	16.0088	-7.00885
28.88	21	16.0088	16.0088	16.0088	16.0088	4.99115
28.89	8	16.0088	16.0088	16.0088	16.0088	-8.00885
28.9	8	16.0088	16.0088	16.0088	16.0088	-8.00885
28.91	13	16.0088	16.0088	16.0088	16.0088	-3.00885
28.92	19	16.0088	16.0088	16.0088	16.0088	2.99115
28.93	16	16.0088	16.0088	16.0088	16.0088	-0.00884507
28.94	15	16.0088	16.0088	16.0088	16.0088	-1.00885
28.95	16	16.0088	16.0088	16.0088	16.0088	-0.00884507
28.96	10	16.0088	16.0088	16.0088	16.0088	-6.00885
28.97	18	16.0088	16.0088	16.0088	16.0088	1.99115
28.98	16	16.0088	16.0088	16.0088	16.0088	-0.00884507
28.99	12	16.0088	16.0088	16.0088	16.0088	-4.00885
29	25	16.0088	16.0088	16.0088	16.0088	8.99115
29.01	15	16.0088	16.0088	16.0088	16.0088	-1.00885
29.02	16	16.0088	16.0088	16.0088	16.0088	-0.00884507
29.03	14	16.0088	16.0088	16.0088	16.0088	-2.00885
29.04	16	16.0088	16.0088	16.0088	16.0088	-0.00884507
29.05	18	16.0088	16.0088	16.0088	16.0088	1.99115
29.06	15	16.0088	16.0088	16.0088	16.0088	-1.00885
29.07	18	16.0088	16.0088	16.0088	16.0088	1.99115
29.08	15	16.0088	16.0088	16.0088	16.0088	-1.00885
29.09	17	16.0088	16.0088	16.0088	16.0088	0.991155
29.1	25	16.0088	16.0088	16.0088	16.0088	8.99115
29.11	17	16.0088	16.0088	16.0088	16.0088	0.991155
29.12	14	16.0088	16.0088	16.0088	16.0088	-2.00885
29.13	24	16.0088	16.0088	16.0088	16.0088	7.99115
29.14	13	16.0088	16.0088	16.0088	16.0088	-3.00885
29.15	25	16.0088	16.0088	16.0088	16.0088	8.99115
29.16	21	16.0088	16.0088	16.0088	16.0088	4.99115
29.17	15	16.0088	16.0088	16.0088	16.0088	-1.00885
29.18	20	16.0088	16.0088	16.0088	16.0088	3.99115
29.19	14	16.0088	16.0088	16.0088	16.0088	-2.00885
29.2	19	16.0088	16.0088	16.0088	16.0088	2.99115
29.21	20	16.0088	16.0088	16.0088	16.0088	3.99115
29.22	13	16.0088	16.0088	16.0088	16.0088	-3.00885
29.23	25	16.0088	16.0088	16.0088	16.0088	8.99115
29.24	11	16.0088	16.0088	16.0088	16.0088	-5.00885
29.25	15	16.0088	16.0088	16.0088	16.0088	-1.00885
29.26	20	16.0088	16.0088	16.0088	16.0088	3.99115
29.27	21	16.0088	16.0088	16.0088	16.0088	4.99115
29.28	11	16.0088	16.0088	16.0088	16.0088	-5.00885
29.29	15	16.0088	16.0088	16.0088	16.0088	-1.00885
29.3	18	16.0088	16.0088	16.0088	16.0088	1.99115
29.31	19	16.0088	16.0088	16.0088	16.0088	2.99115
29.32	16	16.0088	16.0088	16.0088	16.0088	-0.00884507
29.33	17	16.0088	16.0088	16.0088	16.0088	0.991155
29.34	14	16.0088	16.0088	16.0088	16.0088	-2.00885
29.35	18	16.0088	16.0088	16.0088	16.0088	1.99115
29.36	15	16.0088	16.0088	16.0088	16.0088	-1.00885
29.37	20	16.0088	16.0088	16.0088	16.0088	3.99115
29.38	17	16.0088	16.0088	16.0088	16.0088	0.991155
29.39	13	16.0088	16.0088	16.0088	16.0088	-3.00885
29.4	16	16.0088	16.0088	16.0088	16.0088	-0.00884507
29.41	13	16.0088	16.0088	16.0088	16.0088	-3.00885
29.42	15	16.0088	16.0088	16.0088	16.0088	-1.00885
29.43	15	16.0088	16.0088	16.0088	16.0088	-1.00885
29.44	21	16.0088	16.0088	16.0088	16.0088	4.99115
29.45	16	16.0088	16.0088	16.0088	16.0088	-0.00884507
29.46	13	16.0088	16.0088	16.0088	16.0088	-3.00885
29.47	14	16.0088	16.0088	16.0088	16.0088	-2.00885
29.48	14	16.0088	16.0088	16.0088	16.0088	-2.00885
29.49	16	16.0088	16.0088	16.0088	16.0088	-0.00884507
29.5	14	16.0088	16.0088	16.0088	16.0088	-2.00885
29.51	16	16.0088	16.0088	16.0088	16.0088	-0.00884507
29.52	22	16.0088	16.0088	16.0088	16.0088	5.99115
29.53	13	16.0088	16.0088	16.0088	16.0088	-3.00885
29.54	12	16.0088	16.0088	16.0088	16.0088	-4.00885
29.55	12	16.0088	16.0088	16.0088	16.0088	-4.00885
29.56	18	16.0088	16.0088	16.0088	16.0088	1.99115
29.57	15	16.0088	16.0088	16.0088	16.0088	-1.00885
29.58	15	16.0088	16.0088	16.0088	16.0088	-1.00885
29.59	18	16.0088	16.0088	16.0088	16.0088	1.99115
29.6	24	16.0088	16.0088	16.0088	16.0088	7.99115
29.61	20	16.0088	16.0088	16.0088	16.0088	3.99115
29.62	12	16.0088	16.0088	16.0088	16.0088	-4.00885
29.63	31	16.0088	16.0088	16.0088	16.0088	14.9912
29.64	24	16.0088	16.0088	16.0088	16.0088	7.99115
29.65	17	16.0088	16.0088	16.0088	16.0088	0.991155
29.66	18	16.0088	16.0088	16.0088	16.0088	1.99115
29.67	20	16.0088	16.0088	16.0088	16.0088	3.99115
29.68	17	16.0088	16.0088	16.0088	16.0088	0.991155
29.69	17	16.0088	16.0088	16.0088	16.0088	0.991155
29.7	19	16.0088	16.0088	16.0088	16.0088	2.99115
29.71	17	16.0088	16.0088	16.0088	16.0088	0.991154
29.72	18	16.0088	16.0088	16.0088	16.0088	1.99115
29.73	13	16.0088	16.0088	16.0088	16.0088	-3.00885
29.74	21	16.0088	16.0088	16.0088	16.0088	4.99115
29.75	20	16.0088	16.0088	16.0088	16.0088	3.99115
29.76	24	16.0089	16.0089	16.0088	16.0088	7.99115
29.77	20	16.0089	16.0089	16.0088	16.0088	3.99114
29.78	18	16.0089	16.0089	16.0088	16.0088	1.99114
29.79	21	16.0089	16.0089	16.0088	16.0088	4.99112
29.8	21	16.0089	16.0089	16.0088	16.0088	4.99111
29.81	19	16.0089	16.0089	16.0088	16.0088	2.99108
29.82	11	16.009	16.009	16.0088	16.0088	-5.00897
29.83	17	16.009	16.009	16.0088	16.0088	0.990969
29.84	21	16.0091	16.0091	16.0088	16.0088	4.99087
29.85	19	16.0093	16.0093	16.0088	16.0088	2.99072
29.86	21	16.0095	16.0095	16.0088	16.0088	4.9905
29.87	19	16.0098	16.0098	16.0088	16.0088	2.99018
29.88	27	16.0103	16.0103	16.0088	16.0088	10.9897
29.89	15	16.011	16.011	16.0088	16.0088	-1.01097
29.9	19	16.0119	16.0119	16.0088	16.0088	2.98806
29.91	14	16.0133	16.0133	16.0088	16.0088	-2.01332
29.92	24	16.0153	16.0153	16.0088	16.0088	7.98473
29.93	14	16.018	16.018	16.0088	16.0088	-2.01798
29.94	24	16.0217	16.0217	16.0088	16.0088	7.97826
29.95	21	16.0269	16.0269	16.0088	16.0088	4.97312
29.96	14	16.0339	16.0339	16.0088	16.0088	-2.03388
29.97	24	16.0433	16.0433	16.0088	16.0088	7.9567
29.98	9	16.0559	16.0559	16.0088	16.0088	-7.05587
29.99	16	16.0725	16.0725	16.0088	16.0088	-0.0725098
30	18	16.0943	16.0943	16.0088	16.0088	1.90568
30.01	27	16.1227	16.1227	16.0088	16.0088	10.8773
30.02	16	16.1592	16.1592	16.0088	16.0088	-0.159165
30.03	16	16.2057	16.2057	16.0088	16.0088	-0.20573
30.04	14	16.2646	16.2646	16.0088	16.0088	-2.2646
30.05	23	16.3383	16.3383	16.0088	16.0088	6.66167
30.06	21	16.4298	16.4298	16.0088	16.0088	4.57018
30.07	20	16.5423	16.5423	16.0089	16.0088	3.4577
30.08	22	16.6793	16.6793	16.0089	16.0088	5.32073
30.09	18	16.8445	16.8444	16.0089	16.0088	1.15553
30.1	25	17.0418	17.0418	16.0089	16.0088	7.95819
30.11	20	17.2752	17.2752	16.0089	16.0088	2.72476
30.12	23	17.5486	17.5486	16.0089	16.0088	5.45135
30.13	14	17.8657	17.8655	16.009	16.0088	-3.86568
30.14	24	18.2296	18.2294	16.0091	16.0088	5.77043
30.15	19	18.6429	18.6426	16.0092	16.0088	0.357063
30.16	19	19.1076	19.1071	16.0093	16.0088	-0.107552
30.17	25	19.6242	19.6234	16.0096	16.0088	5.37584
30.18	26	20.1922	20.1911	16.0099	16.0088	5.80777
30.19	17	20.8098	20.8082	16.0105	16.0088	-3.8098
30.2	25	21.4733	21.4709	16.0112	16.0088	3.52668
30.21	23	22.1775	22.174	16.0124	16.0088	0.822458
30.22	35	22.9155	22.9104	16.0139	16.0088	12.0845
30.23	28	23.6784	23.6711	16.0162	16.0088	4.3216
30.24	28	24.4561	24.4456	16.0193	16.0088	3.54393
30.25	30	25.2368	25.222	16.0237	16.0088	4.76322
30.26	24	26.0078	25.987	16.0296	16.0088	-2.00777
30.27	32	26.7555	26.7265	16.0378	16.0088	5.24449
30.28	29	27.4662	27.4262	16.0488	16.0088	1.53382
30.29	21	28.1262	28.0714	16.0636	16.0088	-7.12617
30.3	18	28.7226	28.6482	16.0832	16.0088	-10.7226
30.31	30	29.2437	29.1436	16.109	16.0088	0.756262
30.32	22	29.6798	29.546	16.1426	16.0088	-7.67982
30.33	27	30.0232	29.846	16.1861	16.0088	-3.02323
30.34	35	30.2691	30.0362	16.2417	16.0088	4.73094
30.35	26	30.4154	30.1119	16.3123	16.0089	-4.41542
30.36	27	30.4636	30.0714	16.4011	16.0089	-3.46363
30.37	33	30.4183	29.9156	16.5116	16.0089	2.58167
30.38	30	30.2874	29.6483	16.648	16.0089	-0.287402
30.39	32	30.0818	29.276	16.8146	16.0089	1.91819
30.4	33	29.8153	28.8077	17.0163	16.0089	3.18473
30.41	34	29.5038	28.2543	17.2582	16.009	4.49621
30.42	18	29.1651	27.6284	17.5454	16.009	-11.1651
30.43	30	28.8182	26.9438	17.8831	16.0091	1.18176
30.44	40	28.4824	26.2148	18.2761	16.0093	11.5176
30.45	29	28.1767	25.456	18.729	16.0095	0.82328
30.46	20	27.9192	24.6816	19.2455	16.0098	-7.91918
30.47	27	27.7261	23.9052	19.8283	16.0103	-0.726101
30.48	39	27.6115	23.1391	20.4791	16.011	11.3885
30.49	32	27.5863	22.3944	21.1976	16.012	4.41375
30.5	26	27.6581	21.6803	21.9821	16.0134	-1.65815
30.51	26	27.8311	21.0047	22.8286	16.0155	-1.83105
30.52	28	28.1049	20.3733	23.7309	16.0184	-0.104949
30.53	34	28.4759	19.7904	24.6807	16.0225	5.52414
30.54	25	28.9359	19.2583	25.6672	16.0282	-3.93593
30.55	34	29.4737	18.7781	26.6773	16.036	4.5263
30.56	26	30.0745	18.3495	27.6961	16.0467	-4.07452
30.57	33	30.7211	17.9709	28.7068	16.0611	2.27892
30.58	31	31.3941	17.64	29.6913	16.0805	-0.39412
30.59	33	32.0732	17.3538	30.6309	16.1062	0.92684
30.6	38	32.7374	17.1086	31.5063	16.1401	5.26263
30.61	25	33.3664	16.9008	32.299	16.1843	-8.36642
30.62	29	33.9414	16.7262	32.9913	16.2415	-4.94138
30.63	38	34.4456	16.5811	33.5673	16.3148	3.55445
30.64	43	34.8652	16.4616	34.0134	16.4079	8.13477
30.65	36	35.1903	16.3641	34.319	16.525	0.80968
30.66	26	35.4149	16.2853	34.4764	16.6709	-9.41491
30.67	34	35.5375	16.2222	34.4819	16.8512	-1.53755
30.68	43	35.5614	16.1721	34.3353	17.0716	7.43862
30.69	31	35.4941	16.1328	34.0402	17.3388	-4.49413
30.7	31	35.3478	16.1022	33.6039	17.6594	-4.34777
30.71	32	35.1381	16.0785	33.0368	18.0404	-3.13808
30.72	31	34.884	16.0604	32.3524	18.4888	-3.88398
30.73	37	34.6067	16.0467	31.5664	19.0113	2.39328
30.74	37	34.3289	16.0364	30.6962	19.6139	2.67106
30.75	25	34.0737	16.0288	29.7607	20.3019	-9.07366
30.76	36	33.8632	16.0231	28.7787	21.0791	2.13679
30.77	31	33.7182	16.019	27.7693	21.9476	-2.71821
30.78	39	33.6565	16.016	26.7505	22.9077	5.34346
30.79	39	33.6925	16.0138	25.7392	23.9571	5.30753
30.8	40	33.8359	16.0123	24.7506	25.0907	6.16407
30.81	39	34.0919	16.0112	23.7978	26.3006	4.90807
30.82	38	34.4602	16.0105	22.8917	27.5757	3.53984
30.83	43	34.935	16.0099	22.041	28.9017	8.06505
30.84	36	35.5053	16.0096	21.2519	30.2615	0.494705
30.85	45	36.1552	16.0093	20.5285	31.635	8.84479
30.86	41	36.8643	16.0092	19.8729	32.9999	4.1357
30.87	46	37.6085	16.0091	19.2852	34.332	8.39148
30.88	29	38.3611	16.009	18.764	35.6058	-9.36111
30.89	46	39.0936	16.0089	18.3066	36.7958	6.90637
30.9	47	39.7771	16.0089	17.9094	37.8764	7.22291
30.91	35	40.3831	16.0089	17.5679	38.824	-5.38312
30.92	43	40.8851	16.0089	17.2773	39.6167	2.11486
30.93	48	41.2593	16.0089	17.0323	40.2358	6.74066
30.94	46	41.4857	16.0089	16.8279	40.6666	4.51433
30.95	44	41.5485	16.0089	16.6589	40.8985	2.45145
30.96	32	41.4375	16.0088	16.5205	40.9258	-9.43746
30.97	31	41.1472	16.0088	16.4083	40.7478	-10.1472
30.98	43	40.6782	16.0088	16.3181	40.369	2.32181
30.99	33	40.0359	16.0088	16.2463	39.7985	-7.03592
31	48	39.231	16.0088	16.1897	39.0501	8.76905
31.01	42	38.2782	16.0088	16.1454	38.1417	3.72178
31.02	25	37.1963	16.0088	16.1111	37.094	-12.1963
31.03	32	36.0066	16.0088	16.0848	35.9307	-4.00664
31.04	38	34.7325	16.0088	16.0648	34.6766	3.26746
31.05	40	33.3983	16.0088	16.0498	33.3574	6.60166
31.06	37	32.0285	16.0088	16.0385	31.9988	4.97153
31.07	29	30.6466	16.0088	16.0302	30.6253	-1.64662
31.08	38	29.275	16.0088	16.024	29.2598	8.72499
31.09	36	27.9338	16.0088	16.0196	27.923	8.06624
31.1	31	26.6404	16.0088	16.0164	26.6329	4.35955
31.11	36	25.4098	16.0088	16.0141	25.4045	10.5902
31.12	26	24.2534	16.0088	16.0125	24.2498	1.74659
31.13	25	23.18	16.0088	16.0113	23.1775	1.82004
31.14	20	22.1951	16.0088	16.0105	22.1934	-2.19505
31.15	30	21.3016	16.0088	16.01	21.3005	8.69842
31.16	29	20.4999	16.0088	16.0096	20.4992	8.50006
31.17	12	19.7884	16.0088	16.0093	19.7879	-7.78839
31.18	18	19.1634	16.0088	16.0092	19.1631	-1.16342
31.19	18	18.6201	16.0088	16.0091	18.6199	-0.620134
31.2	22	18.1526	16.0088	16.009	18.1525	3.84736
31.21	25	17.7544	16.0088	16.0089	17.7543	7.24565
31.22	20	17.4184	16.0088	16.0089	17.4183	2.58163
31.23	14	17.1377	16.0088	16.0089	17.1377	-3.1377
31.24	19	16.9055	16.0088	16.0089	16.9055	2.09453
31.25	15	16.7152	16.0088	16.0089	16.7151	-1.71516
31.26	15	16.5607	16.0088	16.0089	16.5607	-1.56066
31.27	18	16.4364	16.0088	16.0089	16.4364	1.56359
31.28	11	16.3374	16.0088	16.0088	16.3374	-5.33741
31.29	16	16.2593	16.0088	16.0088	16.2593	-0.259258
31.3	15	16.1981	16.0088	16.0088	16.1981	-1.19812
31.31	16	16.1507	16.0088	16.0088	16.1507	-0.150735
31.32	12	16.1143	16.0088	16.0088	16.1143	-4.11434
31.33	9	16.0866	16.0088	16.0088	16.0866	-7.08663
31.34	18	16.0657	16.0088	16.0088	16.0657	1.93427
31.35	17	16.0501	16.0088	16.0088	16.0501	0.9499
31.36	15	16.0385	16.0088	16.0088	16.0385	-1.03852
31.37	15	16.03	16.0088	16.0088	16.03	-1.03001
31.38	14	16.0238	16.0088	16.0088	16.0238	-2.02382
31.39	16	16.0194	16.0088	16.0088	16.0194	-0.0193542
31.4	15	16.0162	16.0088	16.0088	16.0162	-1.01616
31.41	13	16.0139	16.0088	16.0088	16.0139	-3.01389
31.42	12	16.0123	16.0088	16.0088	16.0123	-4.0123
31.43	15	16.0112	16.0088	16.0088	16.0112	-1.01119
31.44	11	16.0104	16.0088	16.0088	16.0104	-5.01042
31.45	12	16.0099	16.0088	16.0088	16.0099	-4.0099
31.46	23	16.0095	16.0088	16.0088	16.0095	6.99046
31.47	15	16.0093	16.0088	16.0088	16.0093	-1.0093
31.48	16	16.0091	16.0088	16.0088	16.0091	-0.00914382
31.49	7	16.009	16.0088	16.0088	16.009	-9.00904
31.5	15	16.009	16.0088	16.0088	16.009	-1.00897
31.51	15	16.0089	16.0088	16.0088	16.0089	-1.00892
31.52	12	16.0089	16.0088	16.0088	16.0089	-4.00889
31.53	10	16.0089	16.0088	16.0088	16.0089	-6.00888
31.54	14	16.0089	16.0088	16.0088	16.0089	-2.00886
31.55	14	16.0089	16.0088	16.0088	16.0089	-2.00886
31.56	13	16.0089	16.0088	16.0088	16.0089	-3.00885
31.57	11	16.0088	16.0088	16.0088	16.0088	-5.00885
31.58	13	16.0088	16.0088	16.0088	16.0088	-3.00885
31.59	15	16.0088	16.0088	16.0088	16.0088	-1.00885
31.6	17	16.0088	16.0088	16.0088	16.0088	0.991154
31.61	10	16.0088	16.0088	16.0088	16.0088	-6.00885
31.62	10	16.0088	16.0088	16.0088	16.0088	-6.00885
31.63	4	16.0088	16.0088	16.0088	16.0088	-12.0088
31.64	22	16.0088	16.0088	16.0088	16.0088	5.99115
31.65	12	16.0088	16.0088	16.0088	16.0088	-4.00885
31.66	10	16.0088	16.0088	16.0088	16.0088	-6.00885
31.67	13	16.0088	16.0088	16.0088	16.0088	-3.00885
31.68	19	16.0088	16.0088	16.0088	16.0088	2.99115
31.69	11	16.0088	16.0088	16.0088	16.0088	-5.00885
31.7	11	16.0088	16.0088	16.0088	16.0088	-5.00885
31.71	14	16.0088	16.0088	16.0088	16.0088	-2.00885
31.72	24	16.0088	16.0088	16.0088	16.0088	7.99115
31.73	9	16.0088	16.0088	16.0088	16.0088	-7.00885
31.74	11	16.0088	16.0088	16.0088	16.0088	-5.00885
31.75	12	16.0088	16.0088	16.0088	16.0088	-4.00885
31.76	5	16.0088	16.0088	16.0088	16.0088	-11.0088
31.77	14	16.0088	16.0088	16.0088	16.0088	-2.00885
31.78	13	16.0088	16.0088	16.0088	16.0088	-3.00885
31.79	11	16.0088	16.0088	16.0088	16.0088	-5.00885
31.8	10	16.0088	16.0088	16.0088	16.0088	-6.00885
31.81	11	16.0088	16.0088	16.0088	16.0088	-5.00885
31.82	9	16.0088	16.0088	16.0088	16.0088	-7.00885
31.83	13	16.0088	16.0088	16.0088	16.0088	-3.00885
31.84	14	16.0088	16.0088	16.0088	16.0088	-2.00885
31.85	21	16.0088	16.0088	16.0088	16.0088	4.99115
31.86	10	16.0088	16.0088	16.0088	16.0088	-6.00885
31.87	12	16.0088	16.0088	16.0088	16.0088	-4.00885
31.88	15	16.0088	16.0088	16.0088	16.0088	-1.00885
31.89	15	16.0088	16.0088	16.0088	16.0088	-1.00885
31.9	19	16.0088	16.0088	16.0088	16.0088	2.99115
31.91	11	16.0088	16.0088	16.0088	16.0088	-5.00885
31.92	3	16.0088	16.0088	16.0088	16.0088	-13.0088
31.93	15	16.0088	16.0088	16.0088	16.0088	-1.00885
31.94	10	16.0088	16.0088	16.0088	16.0088	-6.00885
31.95	11	16.0088	16.0088	16.0088	16.0088	-5.00885
31.96	12	16.0088	16.0088	16.0088	16.0088	-4.00885
31.97	15	16.0088	16.0088	16.0088	16.0088	-1.00885
31.98	18	16.0088	16.0088	16.0088	16.0088	1.99115
31.99	14	16.0088	16.0088	16.0088	16.0088	-2.00885
32	14	16.0088	16.0088	16.0088	16.0088	-2.00885
32.01	12	16.0088	16.0088	16.0088	16.0088	-4.00885
32.02	16	16.0088	16.0088	16.0088	16.0088	-0.00884507
32.03	8	16.0088	16.0088	16.0088	16.0088	-8.00885
32.04	16	16.0088	16.0088	16.0088	16.0088	-0.00884507
32.05	15	16.0088	16.0088	16.0088	16.0088	-1.00885
32.06	10	16.0088	16.0088	16.0088	16.0088	-6.00885
32.07	21	16.0088	16.0088	16.0088	16.0088	4.99115
32.08	16	16.0088	16.0088	16.0088	16.0088	-0.00884507
32.09	11	16.0088	16.0088	16.0088	16.0088	-5.00885
32.1	9	16.0088	16.0088	16.0088	16.0088	-7.00885
32.11	11	16.0088	16.0088	16.0088	16.0088	-5.00885
32.12	13	16.0088	16.0088	16.0088	16.0088	-3.00885
32.13	12	16.0088	16.0088	16.0088	16.0088	-4.00885
32.14	12	16.0088	16.0088	16.0088	16.0088	-4.00885
32.15	17	16.0088	16.0088	16.0088	16.0088	0.991155
32.16	14	16.0088	16.0088	16.0088	16.0088	-2.00885
32.17	15	16.0088	16.0088	16.0088	16.0088	-1.00885
32.18	18	16.0088	16.0088	16.0088	16.0088	1.99115
32.19	11	16.0088	16.0088	16.0088	16.0088	-5.00885
32.2	16	16.0088	16.0088	16.0088	16.0088	-0.00884507
32.21	14	16.0088	16.0088	16.0088	16.0088	-2.00885
32.22	11	16.0088	16.0088	16.0088	16.0088	-5.00885
32.23	14	16.0088	16.0088	16.0088	16.0088	-2.00885
32.24	5	16.0088	16.0088	16.0088	16.0088	-11.0088
32.25	10	16.0088	16.0088	16.0088	16.0088	-6.00885
32.26	9	16.0088	16.0088	16.0088	16.0088	-7.00885
32.27	13	16.0088	16.0088	16.0088	16.0088	-3.00885
32.28	12	16.0088	16.0088	16.0088	16.0088	-4.00885
32.29	16	16.0088	16.0088	16.0088	16.0088	-0.00884507
32.3	8	16.0088	16.0088	16.0088	16.0088	-8.00885
32.31	10	16.0088	16.0088	16.0088	16.0088	-6.00885
32.32	10	16.0088	16.0088	16.0088	16.0088	-6.00885
32.33	16	16.0088	16.0088	16.0088	16.0088	-0.00884507
32.34	17	16.0088	16.0088	16.0088	16.0088	0.991155
32.35	12	16.0088	16.0088	16.0088	16.0088	-4.00885
32.36	18	16.0088	16.0088	16.0088	16.0088	1.99115
32.37	9	16.0088	16.0088	16.0088	16.0088	-7.00885
32.38	16	16.0088	16.0088	16.0088	16.0088	-0.00884507
32.39	10	16.0088	16.0088	16.0088	16.0088	-6.00885
32.4	10	16.0088	16.0088	16.0088	16.0088	-6.00885
32.41	9	16.0088	16.0088	16.0088	16.0088	-7.00885
32.42	16	16.0088	16.0088	16.0088	16.0088	-0.00884507
32.43	14	16.0088	16.0088	16.0088	16.0088	-2.00885
32.44	11	16.0088	16.0088	16.0088	16.0088	-5.00885
32.45	10	16.0088	16.0088	16.0088	16.0088	-6.00885
32.46	17	16.0088	16.0088	16.0088	16.0088	0.991155
32.47	13	16.0088	16.0088	16.0088	16.0088	-3.00885
32.48	10	16.0088	16.0088	16.0088	16.0088	-6.00885
32.49	9	16.0088	16.0088	16.0088	16.0088	-7.00885
32.5	18	16.0088	16.0088	16.0088	16.0088	1.99115
32.51	15	16.0088	16.0088	16.0088	16.0088	-1.00885
32.52	19	16.0088	16.0088	16.0088	16.0088	2.99115
32.53	16	16.0088	16.0088	16.0088	16.0088	-0.00884507
32.54	16	16.0088	16.0088	16.0088	16.0088	-0.00884507
32.55	20	16.0088	16.0088	16.0088	16.0088	3.99115
32.56	16	16.0088	16.0088	16.0088	16.0088	-0.00884507
32.57	12	16.0088	16.0088	16.0088	16.0088	-4.00885
32.58	11	16.0088	16.0088	16.0088	16.0088	-5.00885
32.59	10	16.0088	16.0088	16.0088	16.0088	-6.00885
32.6	14	16.0088	16.0088	16.0088	16.0088	-2.00885
32.61	11	16.0088	16.0088	16.0088	16.0088	-5.00885
32.62	15	16.0088	16.0088	16.0088	16.0088	-1.00885
32.63	12	16.0088	16.0088	16.0088	16.0088	-4.00885
32.64	11	16.0088	16.0088	16.0088	16.0088	-5.00885
32.65	13	16.0088	16.0088	16.0088	16.0088	-3.00885
32.66	10	16.0088	16.0088	16.0088	16.0088	-6.00885
32.67	15	16.0088	16.0088	16.0088	16.0088	-1.00885
32.68	15	16.0088	16.0088	16.0088	16.0088	-1.00885
32.69	14	16.0088	16.0088	16.0088	16.0088	-2.00885
32.7	11	16.0088	16.0088	16.0088	16.0088	-5.00885
32.71	16	16.0088	16.0088	16.0088	16.0088	-0.00884507
32.72	16	16.0088	16.0088	16.0088	16.0088	-0.00884507
32.73	17	16.0088	16.0088	16.0088	16.0088	0.991155
32.74	18	16.0088	16.0088	16.0088	16.0088	1.99115
32.75	18	16.0088	16.0088	16.0088	16.0088	1.99115
32.76	5	16.0088	16.0088	16.0088	16.0088	-11.0088
32.77	15	16.0088	16.0088	16.0088	16.0088	-1.00885
32.78	10	16.0088	16.0088	16.0088	16.0088	-6.00885
32.79	13	16.0088	16.0088	16.0088	16.0088	-3.00885
32.8	11	16.0088	16.0088	16.0088	16.0088	-5.00885
32.81	8	16.0088	16.0088	16.0088	16.0088	-8.00885
32.82	16	16.0088	16.0088	16.0088	16.0088	-0.00884507
32.83	16	16.0088	16.0088	16.0088	16.0088	-0.00884507
32.84	13	16.0088	16.0088	16.0088	16.0088	-3.00885
32.85	9	16.0088	16.0088	16.0088	16.0088	-7.00885
32.86	8	16.0088	16.0088	16.0088	16.0088	-8.00885
32.87	20	16.0088	16.0088	16.0088	16.0088	3.99115
32.88	11	16.0088	16.0088	16.0088	16.0088	-5.00885
32.89	15	16.0088	16.0088	16.0088	16.0088	-1.00885
32.9	13	16.0088	16.0088	16.0088	16.0088	-3.00885
32.91	10	16.0088	16.0088	16.0088	16.0088	-6.00885
32.92	17	16.0088	16.0088	16.0088	16.0088	0.991155
32.93	8	16.0088	16.0088	16.0088	16.0088	-8.00885
32.94	12	16.0088	16.0088	16.0088	16.0088	-4.00885
32.95	15	16.0088	16.0088	16.0088	16.0088	-1.00885
32.96	15	16.0088	16.0088	16.0088	16.0088	-1.00885
32.97	11	16.0088	16.0088	16.0088	16.0088	-5.00885
32.98	17	16.0088	16.0088	16.0088	16.0088	0.991155
32.99	15	16.0088	16.0088	16.0088	16.0088	-1.00885
33	17	16.0088	16.0088	16.0088	16.0088	0.991155
33.01	13	16.0088	16.0088	16.0088	16.0088	-3.00885
33.02	15	16.0088	16.0088	16.0088	16.0088	-1.00885
